# Supplementary material for: The Kinetochore Is an Enhancer of Pericentric Cohesin Binding
Source: PLoS Biol. 2004 Jul 27;2(9):e260. doi: 10.1371/journal.pbio.0020260 (PMC490027; doi:10.1371/journal.pbio.0020260)
Supplement: Dataset S3 — File Mcd1-6HA_S288c_NZ. (449 KB TXT). [file pbio.0020260.sd003.txt]

INAME	GENE	CHR	UP6_205	SIMR_UP2_185FR	SIMR_UP2_228 HA ChIP 70 NDC10 MCD1-6HA 37?C, nocodazole 1846-15A S288c	SIMR_UP2_230	SIMRUP2_183FR
			0.22	1.48	0.54	0.49	1.55
YEL054C	RPL12A		0.4	1.65	0.55	0.61	1.67
iDx545I			0.65	1.12	0.83	1.15	1.49
iBx028I			5.46	0.29	3.35	3.53	0.3
iLx057I			0.42	1.75	0.55	0.71
iHx134I			3.9	0.55	1.81	1.95	0.63
iDx211I			0.75	1.02	0.83	0.67	1.05
YOR166C			1.18	0.93	1.18	1.42	0.88
iNx240I			0.56	1.83	0.49	0.48	1.64
YFL011W	HXT10		0.89	1.34	0.68	0.82	1.22
iNx306I			1.53	0.6	1.63	1.41	0.65
YDL097C	RPN6		0.43	1.67	0.62	0.69	1.65
YLR200W	YKE2		2.41	0.49	2.04	2.25	0.53
iGx177I			0.87	0.9	0.91	0.98	1.04
iMx283I			1.08	1		0.96	1
iMx349I			0.74	1.02	0.9	0.88	1.05
YKL160W			0.37	2.4	0.36	0.34	2.26
YOL083W			0.36	2.33	0.47	0.49	2.16
YPL041C			0.53	1.43	0.72	0.68	1.46
iOx532I			0.52	1.31	0.79	0.61	1.39
iMx015I			0.94	1.13	0.91	1.02	1.03
YLR201C			0.56	0.57	1.9	1.76	0.58
iBx297I			0.56	1.73	0.63	0.57
YOL149W	DCP1		3.74	0.39	2.37	1.59	0.37
iDx480I			0.86	1.04	0.77	0.76	1.02
YEL055C	POL5		1.42	0.73	1.69	1.71	0.71
iDx546I			1.47	0.54	1.65	1.55	0.59
iBx029I			4.7	0.25	4.65	3.8	0.27
YER138C			0.88	1.16	1.47	1.55	1.07
YKL161C			0.49	2.49	0.48	0.47	2.41
iLx058I			1.25	0.89	1.4	1.57	0.68
iHx135I			0.77	1.71	0.5	0.47	1.8
iDx212I			0.74	1.79	0.72	0.76	2.03
YOR167C	RPS28A		0.41	1.59	0.52	0.52	1.5
iNx241I			3.92	0.27	3.08	2.88	0.24
YFL012W			0.71	1.9	0.55	0.66	1.59
iNx307I			1.7	0.75	1.17	1.02	0.78
YJR018W			0.76	1.58	0.64	0.77	1.24
YDL098C	SNU23		1.51	1.03	1.15	0.95	0.92
YPR124W	CTR1		0.72	0.95	0.73	0.72	0.87
iGx178I			0.47	1.66	0.58	0.5	1.8
YPL107W			1.51	0.86	1.59	1.51	0.76
iMx284I			0.71	1.6	0.61	0.59	1.73
YER072W	NRF1		0.22	1.85	0.51	0.55	1.67
YFL013C			0.8	1.58	0.61	0.68	1.73
YJR019C				1.67	0.57	0.69	1.81
YOL084W			0.39	2	0.44	0.44	2.14
YAL058C-A			0.47	1.74	0.56	0.47	1.71
YPL042C	SSN3		1.75	0.51	2.2	2.03	0.45
iOx533I			0.34	1.46	0.55	0.6	1.69
iMx016I			0.22	2	0.35	0.31	2.05
YLR202C			0.4	0.8	1.2	1.17	0.81
iBx298I			0.59	1.98	0.62	0.53	2.36
iDx481I			0.6	1.46	0.6	0.66	1.71
iHx070I			0.72	0.98	0.93	1	1.01
iDx547I			3.88	0.37	2.92	2.79	0.32
YER139C			0.36	2.46	0.42	0.4	2.47
YOL085C				2	0.43	0.48	1.92
YKL162C			0.91	1.28	1	0.98	1.27
iLx059I			5.38	0.24	4.19	3.04	0.22
iHx136I			0.46	1.41	0.44	0.41	1.93
iDx213I			0.41	2.03	0.53	0.54	1.84
YFR030W	MET10		1.89	0.46	2.11	2.08	0.47
iNx242I			0.76	1.06	0.97	1.22	1.11
iNx308I			5.57		0.51	0.44	2.19
iCx190I			2.09	0.62	1.45	1.33	0.65
YPR125W			0.61	1.03	0.69	0.6	1.07
iGx179I			0.38	2.1	0.42	0.41	2.04
YPL108W			0.63	1.32	0.76	0.74	1.45
iMx285I			2.45	0.53	1.95	2.02	0.5
YER073W	ALD5		0.52	1.98	0.55	0.55	1.91
YFR031C				0.48	2.41	2.16	0.44
YEL056W	HAT2		1.59	0.5	2.16	2.14	0.49
YPR060C	ARO7		3.14	0.33	2.85	2.72	0.4
iOx534I			0.58	0.98	0.97	1.28	1.04
iMx017I			0.36	2.15	0.37	0.32	2.61
YOR168W	GLN4		0.97	0.85	1.19	1.18	0.84
YPR126C			0.8	0.93	0.96	0.88	1.05
YLR203C	MSS51		0.46	1.53	0.64	0.71	1.39
iBx299I			0.99	1.04	0.71	0.6	1.16
iOx200I			1.24	0.75	1.27	1.01	0.85
YPL109C			0.49	2.09	0.62	0.47	2.21
iDx482I				1.59	0.48	0.47	1.59
YDL099W			1.04	1.13	0.95	0.99	1.29
iHx071I			9.46	0.16	5.44	4.19	0.17
YEL057C			1.84	0.67	1.37	1.27	0.65
iDx548I			1.22	0.63	1.9	1.44	0.69
YOL086C	ADH1		0.28	2.4	0.37	0.39	2.51
iHx137I			0.66	1.27	0.58	0.5	1.37
iDx214I			0.37	1.86	0.56	0.52	1.81
YOR169C			3.79	0.41	1.69	2.08	0.42
iNx243I			0.57	1.48	0.62	0.75	1.24
iJx320I			0.39	1.71	0.52	0.49	1.57
YFL014W	HSP12		1.06	1.2	1.01	1.05	1.11
iNx309I			4.01	1.68	0.42	0.39	1.89
iCx191I			2.15	0.7	2.1	2.02	0.69
YPL043W	NOP4		1.85	0.36	2.15	2.27	0.41
iMx286I			1.15	0.97	1.37	1.13	0.92
YER074W	RPS24A		0.86	0.91	1.38	1.43	0.91
YFR032C			0.55	1.72	0.66	0.71	1.65
YFL015C			0.5	1.01	0.88	0.93	0.96
YPR061C			0.54	1.65	0.66	0.61	1.74
YGL240W	DOC1		0.58	2.52	0.53	0.53	2.17
YKL163W	PIR3		0.65	1.67	0.7	0.81	1.61
YPL044C			0.98	1.26	0.76	0.72	1.15
iOx535I			2.43	0.46	2.25	1.85	0.53
iMx018I			0.52	2.43	0.35	0.35	2.27
iOx201I			0.45	1.42	0.7	0.64	1.61
iDx483I			0.34	1.98	0.47	0.46	2.04
YER075C	PTP3		1.75	0.43	2.47	2.48	0.48
iHx072I			0.47	1.18	0.76	0.55	1.16
iDx549I			0.46	1.71	0.61	0.64	1.58
YOL087C			0.58	1.75	0.59	0.59	1.71
YKL164C	PIR1		0.52	1.9	0.69	0.71	1.89
iHx138I			1.68	1	0.96	1.16	1.05
iDx215I			0.63	1.37	0.68	0.67	1.39
iNx244I			6.03	0.21	4.45	3.93	0.2
iJx321I			1.23	0.75	1.09	1.06	0.78
iCx192I			1.75	0.68	1.59	1.72	0.57
YPR127W			2.44	0.45	2.56	2.65	0.51
YLR204W	QRI5		0.41	1.99	0.45	0.43	2.07
YMR153C-A			2.3	0.56	1.71	1.88	0.56
iMx287I			0.38		0.55	0.48	1.73
YFR033C				1.93	0.64	0.65	1.8
YEL058W	PCM1		1.16	0.93	1.03	1.03	1.06
iOx470I			0.78	1.05	1	0.97	1.13
iIx030I			2.4	0.47	2.51	2.35	0.43
YFL016C	MDJ1		0.62	1.63	0.66	0.63	1.42
YGL241W				0.73	0.81		0.74
iOx536I			0.28	2.5	0.35	0.31	2.62
iMx019I			1.62	0.51	1.81	1.7	0.52
YPR128C			2.42	0.51	2.26	2.07	0.56
YLR205C			1.42	2.51	0.38	0.41	2.21
iOx202I			0.68	1.25	0.78	0.74	1.51
iDx484I			0.51	1.78	0.5	0.61	1.54
YER076C			0.65	1.56	0.81	0.81	1.57
iHx073I			0.53	1.45	0.6	0.82	1.45
iDx150I			2.92	0.3	2.84	2.74	0.3
YKL165C				1.39	0.58	0.57	1.43
YOL088C	MPD2		0.44	1.86	0.61	0.64	1.9
YGL242C			1.18	1.05	1.18	1.13	0.96
iHx139I			1	0.98	1.2	1.03	0.99
iDx216I			0.42	2.23	0.44	0.45	2.24
YBR110W	ALG1		1.4	0.77	1.27	1.25	0.8
iNx245I			3.17	0.35	2.97	3.24	0.33
iJx322I			0.55	1.28	0.66	0.62	1.26
YPR062W	FCY1		0.56	2.01	0.5	0.49	2.1
iCx193I			1.7	0.7	1.97	1.81	0.68
YPL045W	VPS16		0.5	1.84	0.43	0.41	2.33
iMx288I			0.48	1.72	0.58	0.58	1.55
YFR034C	PHO4		0.23	2.6	0.36	0.38
YEL059W			0.34	1.51	0.52	0.46	1.59
YBR111C	YSA1		2.65	0.43	2.48	2.4	0.41
iOx471I			3.98	0.39	3.44	3.63	0.33
iIx031I			0.37	2.18	0.31	0.29	2.15
YFL017C	GNA1		0.77	1.47	0.67	0.75	1.3
YPR063C			0.51	2.08	0.45	0.49	2.19
YPL046C	ELC1		0.46	2.11	0.57	0.63	1.92
iOx537I			0.54	1.45	0.54	0.61	1.62
iOx203I			1.37	0.64	2.09	1.65	0.77
iDx485I			0.31	1.89	0.67	0.6	1.76
YER077C			0.37	2.5	0.47	0.41	2.24
iHx074I			0.24	2.19	0.37	0.34	2.19
iDx151I			0.48	1.62	0.55	0.55	1.51
iNx180I			0.5	1.73	0.5	0.49	1.63
YOL089C	HAL9		3.02	0.39	2.97	2.64	0.35
YKL166C	TPK3		0.5	0.28	2.24	2.04	0.3
iDx217I			0.28	1.84	0.41	0.38	2.05
iNx246I			0.5	1.49	0.61	0.53	1.45
iJx323I			0.45	1.84	0.5	0.46	1.92
YLR140W			3.94	0.95	0.94	0.94	0.98
iCx194I			1.49	0.77	1.61	1.58	0.75
YPR129W	SCD6		0.99		0.51
YLR206W	ENT2		0.48	2.05	0.67	0.64	2.13
iMx289I			0.49	1.78	0.59	0.75	1.67
YFR035C			0.36	1.41	0.6	0.68	1.51
YBR112C	CYC8		0.66	1.27	0.75	0.82	1.19
iOx472I			0.6	1.58	0.47	0.46	1.71
iIx032I			0.42	2.31	0.35	0.34	2.36
YGR260W			1.87	0.48	2.32	2.33	0.5
YFL018C	LPD1		1.1	0.79	1.27	1.29	0.79
YGL243W	TAD1		1.53	0.84	1.34	1.45	0.82
iOx538I			0.48	1.57	0.65	0.71	1.53
iOx204I			0.82	1.15	0.88	0.9	1.2
iDx486I			0.31	1.97	0.43	0.45	2
YER078C			0.5	2.89	0.38	0.37	2.91
iDx152I			0.33	1.77	0.69	0.59	1.88
iHx075I			0.36	2.34	0.39	0.4	1.96
YGR261C	APL6		1.86	0.51	2.04	2.02	0.5
iNx181I			0.77	1.35	0.65	0.61	1.51
YKL167C	MRP49		0.75	1.46	0.74	0.79	1.43
iDx218I			0.59	1.4	0.7	0.71	1.38
iNx247I			0.32	2.07	0.45	0.4	1.74
iJx324I			0.37	1.65	0.54	0.55	1.62
iPx430I			0.51	1.08	0.75	0.72	1.1
YPR064W			0.3	1.96	0.36	0.36	1.94
YLR141W	RRN5		0.74	1.48	0.59		1.5
iCx195I			1.59	0.76	1.32	1.24	0.77
YPL047W			0.46	2.57	0.57	0.58	2.06
YLR207W	HRD3		0.54	1.86	0.63	0.6	1.76
YBL030C	PET9		1.14	0.95	0.95	0.95	0.96
iOx473I			0.35	1.58		0.42	1.85
iIx033I			0.2	2.01	0.34	0.3	2.59
iEx110I			3.13
YFL019C			1.3	0.65	1.21	1.23	0.7
YGL244W	RTF1		0.57	1.7	0.55	0.52	1.68
iOx539I			1.6	0.62	1.84	1.38	0.68
iOx205I			0.88	1.36	0.86	0.68	1.33
iDx487I			6.65	0.19	5.68	6.1	0.19
iHx076I			1.05	1.04	0.83	0.91	0.96
iDx153I			1.35	0.94	1.13	1.09	0.87
YGR262C			0.56	1.72	0.58	0.92	1.71
iNx182I			1.35	1.05	0.97	0.87	1.02
YKL168C	KKQ8		2.01	0.45	2.24	2.44	0.47
iDx219I			0.68	0.96	1.01	0.99	0.95
YBR113W			0.38	1.86	0.5	0.62	1.7
iNx248I			0.34	2.37	0.34	0.34	2.19
iJx325I			0.65	1.26	0.67	0.7	1.11
YFR036W	CDC26		0.82	1.54	0.92	0.84	1.19
YPR065W				1.29	0.73	0.58
iPx431I			0.48	1.24	0.65	0.53
YLR142W	PUT1		0.69	1.53	0.76	0.75	1.49
iCx196I			1.42	0.88	1.45	1.48	0.81
YPL048W	CAM1		0.45	2.48	0.45	0.55	2.63
YLR208W	SEC13		0.83	0.97	0.96	0.91	1.14
YER079W			0.39	2.76	0.42	0.42	2.23
YFR037C	RSC8		0.55	1.9	0.65	0.58	2.3
YLL060C	GTT2		0.32	2.81	0.44	0.39	2.49
iIx034I			2.64	0.41	2.17	2.47	0.38
iEx111I			1.69	0.48	1.46	1.45	0.56
iOx474I			0.52	1.2	0.75	0.76	1.33
YGL245W			0.49	2.06	0.52	0.51	2.28
iOx140I			0.72	1.32	0.61	0.74	1.38
YPL049C	DIG1		0.31	2.4	0.53	0.64	2.63
YLR209C			2	0.76	1.46	1.28	0.76
iOx206I			2.98	0.53	1.87	2.1	0.45
iDx488I			0.42	2.38	0.5	0.51	2.06
YMR100W	MUB1		1.32	0.63	1.74	1.99	0.57
iHx077I			1.23	0.68	1.33	1.17	0.8
iDx154I			0.93	1.05	0.89	0.77	1.09
YGR263C			0.43	1.92	0.54	0.57	1.76
iNx183I			0.61	1.69	0.64	0.67	2.03
iJx260I			0.35	1.17	0.67	0.61	1.25
YKL169C			4.74	0.25	4.25	4.07	0.22
YGL246C	RAI1		1.83	0.8	1.17	1.04	0.86
YBL031W	SHE1		3.16	0.48	1.79	2.07	0.47
YBR114W	RAD16		1.6	0.62	1.47	1.29	0.69
iNx249I			0.31	2.02	0.44	0.44
iJx326I			0.55	1.62	0.47	0.46	1.44
iPx432I				1.1	0.6	0.64	1.19
YPR066W	UBA3		1.12	0.91		1.19	1.06
YLR143W			2.09	0.51	2.47	2.48	0.48
YMR101C	SRT1		5.16	0.3	4.29		0.21
iCx197I			1.2	0.68	1.15	1.08	0.6
YGL180W	APG1		0.8	1.03	0.99	1.05	0.99
YBR115C	LYS2		1.1	0.46	1.51	1.58	0.59
iEx112I				0.6	1.42	1.73	0.59
iOx475I			1.04	1.23	0.83	0.97	1.15
iIx035I			0.29	1.61	0.45	0.48	2.01
YLR144C	ACF2		2	0.54	2.52	2.62	0.55
iOx141I			0.22	1.94	0.41	0.31	2.36
YNL310C			0.41	1.46	0.7		1.51
iOx207I			1.81	0.66	1.36	1.38	0.76
iDx489I			0.41	2.29	0.47	0.5	2.31
iHx078I			4.1	0.31	2.15	1.78	0.33
iDx155I			0.26	2.01	0.39	0.42	1.76
YGR264C	MES1		0.71	2.08	0.54	0.5	2.14
iNx184I			0.54	1.35	0.56	0.53	1.41
iJx261I			0.61	1.07	0.61	0.62	1.1
YBL032W			0.59	1.28	0.78	0.7	1.31
iJx327I			0.4	2.25	0.39	0.39	2.02
YLL061W	MMP1		0.66	2	0.66	0.99	1.91
YFR038W			0.86	1.07	1.32	1.24	1.07
iLx510I				1.45	0.63	0.73
iPx433I			0.27	1.51	0.48	0.47	1.68
YPR067W	ISA2		3.09	0.53	2.41	2.49	0.5
YMR102C			1.43	0.62	1.75	1.73	0.64
iCx198I			0.84	0.75	1.21	1.31	0.87
YBR050C	REG2		0.53	1.69	0.54	0.48	1.93
YBL033C	RIB1		0.39	1.48	0.47	0.48	1.51
YGL181W	GTS1		0.35	2.47	0.45	0.44	2.13
YFR039C			1.27	0.83	1.58	1.5	0.82
YBR116C			0.35	2.09	0.39	0.41	2.21
YLL062C			0.49	2.34	0.66	1.08	1.75
iOx476I			3.62	0.31	3.15	3.44	0.3
iIx036I			0.85	1.19	0.77	0.84	1.21
iEx113I			0.45	1.55	0.62	0.59	1.42
YPR068C	HOS1		2.3	0.49	2.67	2.36	0.5
YGL247W			1.95	0.66	2	1.99	0.61
iOx142I			0.57	1.5	0.49		1.79
YNL311C				1.29	0.98	1.04	1.19
iOx208I			2.37	0.61	1.96	1.7	0.6
iDx090I			0.85	1.38	0.81	0.79	1.15
YGL182C			0.48	2.58	0.33	0.35	2.47
iHx079I			1.18	0.53	1.5	1.45	0.54
iDx156I			1.11	0.76	1.05	1.24	0.69
iNx185I				0.97	0.95	1.03	1.17
iJx262I			1.47	0.62	1.28	1.4	0.64
iJx328I			5.94	0.24	3.92	4.56	0.22
iPx434I			0.49	1.43	0.47	0.45	1.7
iLx511I			0.26	1.09	0.56	0.53	1.1
YLR145W			1.03	1.24	0.85	0.98	1.18
YMR103C			0.42	2.32	0.46	0.61	1.74
iCx199I			1.5	0.74	1.61	1.45	0.79
iPx100I			0.48	1.67	0.56	0.54	1.45
YBL034C	STU1		0.46	1.71	0.5	0.46	1.61
YBR117C	TKL2		0.44	2.17	0.39	0.39	2.45
YLL063C	AYT1		0.86	1.13	1.05	1.26	1.1
iOx477I			0.45	1.44	0.71	0.59	1.53
iIx037I			3.5	0.33	3.07	3.59	0.31
iEx114I			1.17	1	0.91	0.91	1.1
YGR265W			0.29	2.53	0.36	0.38	2.14
YPR069C	SPE3		0.49	1.29	0.93	0.89	1.37
YLR146C	SPE4		1.75	1.32	0.85	0.74	1.53
YDR300C	PRO1		1.3	0.72	1.35	1.21	0.86
YGL248W	PDE1		0.65	1.19	1.05	0.98	1.17
iOx143I			0.34	2.61	0.36	0.32	2.49
iKx220I			0.67	1.21	0.74	0.7	1.29
iOx209I			1.53	0.7	1.2	1.34	0.6
YML020W			0.86	0.95	0.95	0.99	0.89
iDx091I			0.83	0.93	1.02	1.11	0.92
YGL183C			0.4	2.1	0.42	0.41	2.05
iDx157I			3.56	0.4	2.56	2.53	0.44
YBR051W			0.49	1.77	0.52	0.56	1.68
iNx186I			3.85	0.41	2.39	2.39	0.37
iJx263I			0.45	1.39	0.62	0.6	1.32
YLR080W				0.46	2.55	2.22	0.43
iJx329I			0.37	1.98	0.43	0.44	1.83
YML021C	UNG1		0.82	1.01	0.93	0.87	1.13
iPx435I			0.94	1.17	0.85	0.92	1.24
iLx512I			0.63	1.92	0.63	0.66	1.98
YMR104C	YPK2		0.32	2.23	0.4	0.46	2.62
iPx101I			2.93	0.44	2.12	2.21	0.44
YNL312W	RFA2		1.12	1.15	1.21	1.23	0.99
YBR052C			0.42	2.04	0.44	0.44	1.93
YBL035C	POL12		0.94	0.83	1.16	1.21	0.8
YLL064C			2.45	1.04	2.21	2.4	0.86
iOx478I			2.11	0.52	1.81	1.44	0.6
iIx038I			1.94	0.53	1.96	1.74	0.5
iEx115I			0.86	1.72	0.61	0.55	1.75
YGR266W			0.87	1.29	0.79	0.71	1.29
YLR147C	SMD3		2.72	1.66	0.56	0.56	1.43
YGL249W	ZIP2		0.47	1.78	0.54	0.48	2.01
iOx144I			0.65	1.95	0.42	0.43	2.08
iKx221I			0.67	1.6	0.75	0.66	1.49
YNL313C			0.9	1.1	0.95	0.91	1.16
iDx092I			0.43	1.26	0.88	0.79	1.27
YGL184C			0.62	2.39	0.48	0.46	2.54
iDx158I			2.25	0.28	3.41	3.34	0.3
YGR267C	FOL2		1.43	1.05	1.08	1	1
iNx187I			4.72	0.33	3.12	3.13	0.29
iJx264I			1.83	0.58	1.27	1.46	0.45
YCR010C			2.88	0.35	3.39	3.4	0.35
iPx370I			2.98	0.46	1.99	2.51	0.35
YLR081W	GAL2		1.89	0.63	1.64	1.29	0.65
YBR118W	TEF2		0.51	1.33	0.59	0.64	1.44
YDR301W	CFT1		0.83
iPx436I			0.52	1.79	0.53	0.44	1.86
iLx513I			0.45	1.47		0.47	1.47
YMR105C	PGM2		0.4	3.05	0.44	0.42	2.57
iPx102I			4.26	0.43	2.34	2.96	0.4
YBR053C			0.75	2.12	0.33	0.34	2.55
iEx050I			3.54	0.44	2.27	2.46	0.38
YBL036C			5.4	0.31	2.94	3.07	0.33
YLR082C	SRL2		0.88	0.91	1.04	1.12	0.89
iOx479I			0.27	1.57	0.57	0.61	1.59
iIx039I			0.73	1.09	0.88	0.93	1.06
iEx116I			0.57	1.43	0.68	0.7	1.71
iOx145I				1.52	0.68	0.67	1.53
iKx222I			8.71	0.23	4.63	4.48	0.2
YML022W	APT1		0.86	1.15	0.97	1.01	1.17
iDx093I			0.77	0.96	1.19	1.11	1.08
YGL185C			0.35	2.85	0.34	0.34	2.6
iDx159I				1.01	1.08	0.89	0.93
YGR268C			0.32	2.01	0.48	0.53	1.94
iNx188I			0.4	1.81	0.54	0.45	1.92
iJx265I			0.31	1.53	0.32	0.36	1.54
YCR011C	ADP1		1.66	0.71	1.44	1.4	0.69
iPx371I			0.86	0.75	1.19	1.01	0.81
YBR119W	MUD1		6.76	0.19	4.07	2.67	0.26
YLL065W	GIN11		2.5	0.82	2.08	2.54	0.81
YML023C			0.86	1.19	0.9	1.01	1.21
YDR302W			4.23	0.34	3.3	3.53	0.36
iPx437I			0.76	1.15	0.79	0.73	1.15
iLx514I			0.28	2.52	0.39	0.45	3.13
YLR148W	PEP3		0.66	0.73	1.57	1.57	0.73
YFR031C-A	RPL2A		1.03	0.69	1.31	1.28	0.74
YMR106C				2.55	0.36	0.42	3.46
iPx103I			1.18	0.78	1.16	1.18	0.79
YNL314W	DAL82		1.39	0.64	1.76	2.65	0.6
iEx051I			0.69	1.4	0.75	0.65	1.66
YLR083C	EMP70		0.63	1.72	0.54	0.51	1.65
YHR160C	PEX18		0.53	0.66	1.59	1.48	0.67
iOx080I			0.49	1.02	0.56	0.56	1.06
YLL066C			1.07	1.82	1	1.04	1.63
YDL220C	CDC13		0.87	1.15	0.7	0.75	1.34
iEx117I			1.09	0.92	1.05	1.02	1
YLR149C				0.56	2.23	2.41	0.51
YDR303C			1.78	0.68	1.63	1.61	0.65
iOx146I			0.43	1.75	0.53	0.48	1.87
iKx223I			3.64	0.4	3.09	3.63	0.28
iGx300I			1.62	0.59	1.78		0.6
YNL315C	ATP11		1.52	0.75	1.67	1.67	0.7
YMR040W			0.33	1.55	0.46	0.55	1.57
YIL100W			0.44	1.35	0.55	0.53	1.38
iDx094I			0.21
YGL186C			0.42	2.48	0.38	0.4	2.54
YBR054W	YRO2		1.27	0.89	0.96	0.92	0.96
iNx189I			3.41	0.53	1.98	2.19	0.57
iJx266I			0.76	0.83	0.41	0.57	0.65
iBx420I			1.07	0.53	1.79		0.6
YBL037W	APL3		1.82	0.42	1.67	1.6	0.43
iPx372I			0.39	1.62	0.54	0.55	1.66
YMR041C			0.42	2.98	0.52		2.02
YIL101C	XBP1		0.78	1.22	0.99	0.86	1.19
iPx438I			0.74	1.6	0.62	0.63	1.62
iLx515I			1.16	1	1.02	1.29	0.92
iPx104I			0.39	1.73	0.42	0.4	1.64
YBR055C	PRP6		0.79
iEx052I			0.41	2.31	0.4	0.39	2.32
YLR084C					0.48	0.45
YHR161C	YAP1801		1.32	1.33	0.58
iOx081I			0.48	1.66	0.57	0.51	1.71
YLL067C			1.44	1.66	0.9	0.85	1.58
iEx118I			1.12	1.08	0.88	0.88	1.12
YGR269W			0.3	1.83	0.46	0.45	1.79
YDR304C	CYP5		0.36	1.8	0.54	0.51	1.94
YCR012W	PGK1		1.12	0.51	1.96	1.78	0.65
iOx147I			1.03	1.03	0.93	0.92	1.08
iKx224I			0.49	1.54	0.73	0.72	1.39
iGx301I			0.82	0.78	1.24	0.83	1.09
YNL316C				0.29	2.74	2.26	0.28
YML024W				1.31	0.74	0.98	1.16
iDx095I			0.26	2.35	0.31	0.33	2.35
YMR107W			0.35	2.51	0.39	0.32	2.75
YGL187C	COX4		0.21	2.04	0.37	0.38	2.01
iJx267I			3.22	0.53	2.66	2.97	0.39
iBx421I			0.49	1.29	0.7		1.38
YCR013C			1.94	0.46	2.26	1.93	0.5
YBL038W	MRPL16		0.35	1.85	0.41	0.38	1.73
iPx373I			0.34	2.11	0.49	0.46	2.18
iFx010I			1.69	0.85	1.64	1.67	0.72
iLx450I			0.48	2.22	0.44	0.4	2.36
YDL221W			4.01	1.14	0.89	0.82	1.21
YML025C			0.3	2.59	0.4	0.4	3.41
YIL102C			0.93	1.24	0.89	0.89	1.24
iPx439I			1.25	0.7	1.11	1.19	0.65
iLx516I			1.45	0.48	1.83	1.39	0.48
YNL250W	RAD50		1.07	0.81	1.1	1.12	0.8
iPx105I			0.59	1.52	0.59	0.59	1.46
iAx130I			0.59	1.37	0.83	0.91	1.41
iEx053I			0.29	1.52	0.61	0.55	1.44
YBL039C	URA7		0.6	1.34	0.61	0.63	1.35
YLR085C	ARP6		0.47	3.25	0.31	0.29	2.68
iOx082I				1.82	0.49	0.44	1.85
YDL222C			1.06	1.01	0.78	0.81	1.27
iEx119I			0.79	1.46	0.53	0.54	1.66
YDR305C	HNT2		0.5	2.37	0.39	0.42	1.98
YNL251C	NRD1		0.44	1.32	0.56	0.6	1.35
iOx148I			2.06	0.58	1.74	1.83	0.62
iKx225I			0.36	2.34	0.42	0.35	2.5
iGx302I			1.2	0.8	1.22		0.85
YMR042W	ARG80		0.29	1.66	0.47	0.5	1.98
iDx096I			0.32	1.97	0.47	0.39	2.11
YMR108W	ILV2		0.4	2.05	0.44	0.44	2.15
YGL188C				1.91	0.42	0.46	1.75
YBR056W			0.7	0.96	0.96	0.87	0.95
iJx268I			0.45	1.86	0.49	0.5	1.86
iBx422I			1.12	0.76	1.16	1	0.87
YCR014C	POL4		4	0.45	2.43	2.18	0.42
iPx374I			0.62	1.35	0.84	0.78	1.35
iLx451I			0.21	2.61	0.29	0.24	2.02
iFx011I			2.13	0.74	1.76	1.56	0.65
YHR162W			1.43	0.58	1.44	1.32	0.62
iPx040I			0.45	2.45	0.45	0.43	1.85
YML026C	RPS18B		0.64	1.12	0.87	1.01	1.14
iLx517I			3.61	0.31	2.48		0.31
iPx106I			0.8	1.29	0.58	0.66	1.24
YNL317W	PFS2		2.64	0.37	2.84	2.86	0.41
YBR057C	MUM2		1.98	0.5	1.77	1.8	0.57
iGx571I			0.73		0.87
iEx054I			0.28	1.67	0.56	0.56	1.86
iAx131I			0.51	1.31	0.76	0.86	1.37
YDR240C	SNU56		0.32	2.35	0.4	0.38	2.48
iOx083I			0.43	1.97	0.54	0.51
iKx160I			2.01	0.54	1.72	1.82	0.52
YDL223C			0.67	1.66	0.61	0.69	1.67
YDR306C			0.43	1.93	0.43	0.41	2.33
YNL252C	MRPL17		0.96	1.01	1.15	1	1.03
iOx149I			2.73	0.37	2.57	2.9	0.3
iKx226I			0.59	1.13	0.88	0.76	1.21
iGx303I			1.65	0.67	1.69	1.77	0.65
YMR172C-A			0.38	2.24	0.39	0.31	2.29
YAL034W-A	MTW1		9.78	0.19	5.64	5.44	0.23
YNL318C	HXT14		1.61	0.76	1.47	1.54	0.72
YMR043W	MCM1		0.58
YNR001C	CIT1		3.15	0.28	3.1	2.91	0.28
YIL103W			0.58	2.37	0.42	0.36	2.38
iDx097I			0.83	1.59	0.79	0.84	1.5
YMR109W	MYO5		3.4	0.41	2.03	1.83	0.43
YGL189C	RPS26A		0.88	1.46	0.67	0.72	1.45
iJx269I			0.57	1.46	0.72	0.71	1.36
iBx423I			4.49	0.3	2.89	2.94	0.34
YCR015C			1.05	1.07	1.08	1.08	0.95
iLx452I			0.5	1.86		0.44	1.76
iFx012I			0.49	1.41	0.75	0.83	1.33
iPx375I			1.02		0.89	0.89	0.74
YLR086W	SMC4		0.55	0.85	1.08	0.89	0.87
YHR163W	SOL3		0.33	0.26	3.79	3.95	0.26
iPx041I			0.55	1.66	0.56	0.55	1.94
YIL104C			0.75	1.87	0.64	0.58	1.86
iLx518I			0.67	1.2	0.77	0.88	1.21
iPx107I			0.35	2.58	0.29	0.33	2.35
YBR058C	UBP14		0.48	1.77	0.49		1.82
iGx572I			0.98	0.92	1.46	1.36	0.87
iEx055I			0.46	2.06	0.49	0.46	2.23
iAx132I			0.47	1.56	0.78	0.8	1.43
YLR087C			0.67	0.57	1.2	1.59
YHR164C	DNA2		0.5	0.41	1.5	1.42	0.49
iOx084I			0.34	1.6	0.56	0.54	1.69
iKx161I			3.82	0.28	2.1	2.16	0.4
YDL224C	WHI4		3.58	0.3	3.1	3.29	0.3
iKx227I			4.53	0.34	3.78	4.08	0.25
iGx304I			1.41	0.97	1.09	1.31	0.81
iMx410I			0.26	2.02	0.42	0.44	2.19
YMR044W			2.61	0.48	2.54	2.59	0.36
YNR002C	FUN34		2.2	0.41	2.56	2.38	0.47
iDx098I			3.97	0.36	2.85	2.77	0.35
YML027W	YOX1		2.9	0.38	3.09	3.09	0.35
iBx424I			1.78	0.53	1.95	1.83	0.45
YDR241W				1.25	0.82	0.99	1.35
iPx376I			0.83	1	0.95	0.91	1.06
iLx453I			0.24	2.52		0.22	3.14
iFx013I			0.71	1.44	0.68	0.62	1.32
YMR045C			1.61	1.08	1.74	2.09	0.81
iPx042I			0.54	1.6	0.58	0.58	1.57
YIL105C			1.17	0.92	1.13	1.03	0.94
iLx519I			0.88	1.17	0.82	0.99	1.19
YDR307W			1.32	0.71	1.77	1.64	0.64
YNL253W			1.01	1.04	0.96	0.78	1.14
iPx108I			0.38	2.17	0.37	0.36	2.07
YNL319W			1.46	0.8	1.18		0.76
YBR059C	AKL1		0.6	1.62	0.49	0.48	2.18
iGx573I			1.21	0.66	1.32	1.64
iEx056I			0.83	1.12	0.95	1.23	1.17
iAx133I			0.78	1.29	1.02	1.05	1.28
YHR165C	PRP8		0.43	0.95	0.86	0.74	0.94
iOx085I			0.3	2.34	0.42	0.4	2.2
iKx162I			0.35	1.73	0.47	0.51	1.71
YDR308C	SRB7		2.99	0.38		2.9	0.4
YNL254C			0.44	1.89	0.56	0.48	1.89
YCR016W			1.83	0.6	1.95	2.12	0.52
iKx228I			3.29	0.39	2.99	2.89	0.34
iGx305I			0.79	0.98	0.86	0.77	1.16
iMx411I			0.53	1.61	0.73	0.77	1.38
YNR003C	RPC34		2.43	0.53	2.23	2.06	0.52
iDx099I			0.31	1.43	0.52	0.48	1.58
YML028W	TSA1		1.55	0.67	1.11	1.54	0.74
iBx425I			1.04	0.94	1.36	1.24	0.93
YCR017C			1	0.74		0.96
YDR242W				0.92	1.2	1.14	0.98
iPx377I			3.67	0.27	2.95	3	0.27
iLx454I			2.76	0.7	1.54	1.62	0.69
iFx014I			1	0.92	1.03	1.03	0.85
YLR088W	GAA1		0.88	0.84	1.43	1.52	0.96
YMR046C			0.69	2.33	0.64	0.77	2.45
YDL225W	SHS1		2.82	0.28	3.98	4.35	0.29
iPx043I			0.38	1.69	0.44	1.1	1.73
iLx120I			0.36		0.48	0.44	1.8
iPx109I			0.29	2.31	0.38	0.34	2.18
YDL160C	DHH1		0.42	1.61	0.52	0.6	1.94
iGx574I			4.29	0.27	3.35	2.98	0.29
iEx057I			2.55	0.46	2	1.76	0.48
iAx134I			3.44	0.55	2	2.03	0.71
YDR243C				0.93	0.94	1.18	1.01
YLR089C			1.42	0.7	1.71	1.79	0.65
YHR166C	CDC23		0.7	3.35	0.38	0.36	2.78
iKx163I				1.74	0.47	0.49	1.77
iOx086I			0.34	2.24	0.38	0.41	2.27
iGx240I			0.58	1.82	0.57	0.56	1.81
YDL226C	GCS1		0.96	0.75		1.26	0.84
YDR309C	GIC2		0.7	1.27	0.92	1	1.09
YNL255C	GIS2		1.03	1.1	0.77	0.81	1.26
iKx229I			0.56	1.24	0.71	0.75	1.28
iGx306I			4.48	0.43	2.55	2.31	0.43
YIL040W			0.76	1.13	1.02	0.84	1.11
iMx412I			2.05	0.37	2.67	2.85	0.39
YIL106W	MOB1		1.58	0.73	1.29	1.41	0.72
YML029W			0.47	1.8	0.62	0.65	2
iBx360I			1.81	0.57	1.61	1.77	0.58
iBx426I			0.81	1.07	1.12	0.96	1.11
iPx378I			3.91	0.29	3.21	3.06	0.28
iLx455I			1.15	0.93	1.05	1.18	0.77
iFx015I			2.71	0.58	1.72	1.84	0.48
YMR047C	NUP116		0.61	1.35	0.82	0.71	1.47
iPx044I			0.43	1.3	0.7	0.64	1.21
iLx121I			0.29	2.11	0.4	0.38	2.21
YIL107C	PFK26		0.75	0.88	1.25	1.09	0.89
YNR004W			1.63	0.62	1.6	1.59	0.69
iGx575I			1	0.76	1.22	1.17	0.84
iEx058I			0.78	1.68	0.78	0.75	1.42
iKx164I				1.2		0.66	1.04
iOx087I			0.53	1.71	0.54	0.67	1.55
iGx241I			0.57	1.96	0.53	0.57	1.69
YDL227C	HO		1.12
YIL041W				1.66	0.58	0.61	1.45
iGx307I			3.83	0.3	1.76	1.65	0.42
iMx413I			5.82	0.31	3.35	3.12	0.3
YNR005C			1.7	0.59	1.92	2.04	0.48
YOR230W	WTM1		0.44	2.24	0.5	0.46	2.36
iBx361I			0.34	1.49	0.56	0.49	1.64
iLx390I			0.45	1.42	0.52	0.57	1.48
iBx427I			2.75	0.62	2.48	2.31	0.63
YDL161W	ENT1		1.47	1.11	1.09	0.87	1.23
YIL042C			0.47	1.89	0.58	0.56	1.9
YDR244W				1.88	0.38	0.44	2.48
iPx379I			0.38	1.98	0.53	0.44	2.4
iLx456I			0.79	0.74	1.38	1.47	0.79
iFx016I			0.38		0.65	0.61	1.51
iDx610I			2.71	0.49	2.8	2.48	0.43
YHR167W			0.98	0.86	0.99	0.85	0.85
YNL190W			0.48	2.21	0.38	0.39	2.07
iPx045I			1.21	0.77	1.14	1.14	0.7
iLx122I			0.35	2.08	0.39	0.33	2.16
YNL256W	FOL1		0.85	1.06	0.97	0.96	1.03
iAx070I			6.76	0.28	3.66	3.73	0.22
YDL162C			0.52			0.61	1.93
iGx576I			0.56	1.46	0.52	0.52	1.59
iEx059I			0.44	1.72	0.75	0.68	1.69
iOx088I			0.45	1.83	0.42	0.49	1.65
iKx165I			0.56	1.65	0.56	0.55	1.79
iGx242I			0.53	1.45	0.78	0.94	1.22
YDL228C			0.75	0.88	1.12	1.09	0.92
YNL257C	SIP3		0.51	0.84	0.9	0.7
YCR019W	MAK32		2.36	0.43	2.65	2.7	0.45
iGx308I			5.98	0.42	3.09		0.42
iMx414I			0.98	0.78	1.16	1.17	0.92
YMR048W			2.6	0.69	2.8	1.73	0.62
YIL108W			1.32	0.77	1.41	1.32	0.84
YOR231W	MKK1		0.58	2.17	0.49	0.47	2.66
iBx362I			0.32	1.98	0.45	0.4	2.14
iLx391I			0.4	1.97	0.42	0.4	2.12
iBx428I			0.25	2.51	0.35	0.38	3
YIL043C	CBR1		0.62	1.35	0.81	0.79	1.28
YDR245W				2.12	0.44	0.4	2.26
iFx017I			0.4	2.04	0.57	0.52	1.95
iDx611I			6.07	0.21	4.27	3.81	0.22
iLx457I			1.89		0.88	0.94	0.68
YHR168W			2.85	2.34	0.42	0.36	2.74
YNL191W			0.5	1.88	0.56	0.53	1.93
YMR049C			0.82	0.98	1.17	1.18	1.03
iPx046I			0.49	1.35	0.57	0.53	1.44
iLx123I			1.81	0.66	1.34	1.52	0.63
iHx200I			0.58	1.25	0.76	0.68	1.21
YIL109C	SEC24		0.84	0.75	1.53	1.76	0.77
iAx071I			2.06	0.42	2.64	2.92	0.45
YNR006W	VPS27		4.54	0.25	4.37	4.18	0.25
iGx577I			0.74	1.08	0.88	1.11
YAL043C-A			0.3	2.61	0.31	0.35	2.29
iOx089I			5.03	0.24	3.8		0.21
iKx166I			1.1	0.74	1.24	1.22	0.84
iGx243I			3.81	0.29		3.08	0.36
YNL258C			0.92	0.94	1.11	1.12	0.83
iGx309I			1.03	0.68	1.46		0.75
iMx415I			0.68	1.47	0.73	0.8	1.39
YNR007C	AUT1		5.47	0.23	4.92	4.18	0.26
YOR232W	MGE1		0.67	1.38	0.51	0.54	1.52
iBx363I			0.38	2.38	0.47	0.49	2.19
YDR180W	SCC2		1.83	0.62	1.22	1.2	0.64
iLx392I			0.46	1.47		0.55	1.6
iBx429I			1.07	0.9	1.13	1.18	0.99
YDL163W			0.49	1.74	0.55	0.54	1.83
YIL044C			2.38	0.46	2.2	2.07	0.48
iLx458I			0.54	1.27	0.65	0.63	1.48
iFx018I			0.32	2.49	0.41	0.44	2.21
iDx612I			1.17	0.89	1.24	1.19	0.99
YHR169W	DBP8		1.29	2.59	0.43	0.38	2.79
YDR246W	TRS23		0.39
YNL192W	CHS1		0.45	1.56	0.47	0.41	1.6
YDL229W	SSB1		0.56	1.19	0.63	0.59	1.58
YOL150C			1.19	0.79	1.18		0.77
iPx047I			4.74	0.26	2.83	2.73	0.27
iLx124I			0.73	1.25	0.72	0.73	1.17
iHx201I			0.58	1.19	0.73	0.62	1.32
YJL001W	PRE3		5.58	0.21	4.37	4.67	0.22
iAx072I			3.34	0.35	2.83	2.94	0.38
YDR181C	SAS4		2.49		1.15	1.08
YDL164C	CDC9		0.61	1.34	0.74	0.7	1.59
iGx578I			5.21	0.31	3.48	3.06	0.29
iKx167I			3.16	0.21	4.34	4.67	0.24
iGx244I			0.44	1.4	0.71	0.57	1.52
iMx350I			2.04	0.43	1.72	1.7	0.42
YNL259C	ATX1		3.66	0.42	2.19	2.44	0.39
YJL002C	OST1		5.12	0.23	5.13	5.47	0.26
iMx416I			2.08	0.57	1.88	1.9	0.57
YOR233W	KIN4		2.23	0.49	1.81	2.15	0.47
iBx364I			0.69	2	0.49	0.54	2.02
iBx030I			1.12	0.78	1.27	1.37	0.9
iLx393I			2.99	0.39	2.11	2.49	0.4
YDR247W				1.14	1.09	1.23	0.91
iLx459I			0.86	0.85	1.15	1.04	0.87
iFx019I			0.49	1.76	0.53	0.65	2.01
iDx613I			1.56	0.99	0.99	1.17	0.97
YNL193W			0.35	2.57	0.37	0.39	2.56
iPx048I			0.32	1.63	0.44	0.36	2.1
iLx125I			0.47	1.4	0.56	0.51	1.56
iHx202I			0.95	0.9	0.93	0.88	1.08
YOR234C	RPL33B		3.34	0.43	2.06	2.32	0.42
iAx073I			3.4	0.32	3.49	2.86	0.3
YNR008W	LRO1		2.01	0.45	2.46	2.2	0.53
iGx579I			0.66	1.46	0.71	0.63	1.43
YDR248C				0.5	1.76	2	0.4
YNL194C			0.43	2.21	0.39	0.37	2.55
iKx168I			0.79	0.97	0.91	1.08	0.93
iGx245I			0.61	1.82	0.53	0.57	1.63
iMx351I			0.59	1.48	0.75	0.67	1.48
YIL045W	PIG2		2.28	0.58	1.89	2.03	0.57
iMx417I			0.4	1.63	0.57	0.56	1.63
YOL151W	GRE2		0.88	0.91	1.01	0.89	0.9
iOx600I			1.84	0.75	1.42	1.71	0.59
iBx365I			1.51	0.74	1.54	1.59	0.65
iLx394I			1.23	0.72	1.05	1.06	0.73
iBx031I			1.94	0.61	2.47	2.18	0.61
YDR182W	CDC1		0.94	0.82	1.12	1.08	0.86
YDL165W	CDC36		0.91	0.98	0.97	1	1.24
iLx060I			0.78	1.02	0.87	0.75	1.06
iDx614I			0.91	1.02	1.85	1.81	0.89
iPx049I			0.51	1.06	0.85	0.81	1.06
iLx126I			0.42	1.4	0.46	0.47	1.59
iHx203I			5.73	0.24	3.86	3.68	0.2
YJR020W			0.68	1.9	0.68	0.59	1.48
YJL003W			6.84	0.17	5.3	4.69	0.19
iAx074I			4.88	0.38	2.7	2.32	0.4
YNR009W			4.65	0.25	3.99	3.88	0.24
iGx180I			0.83	0.85	1	1.14	0.93
YDL166C			0.68	1.4	0.85	0.76	1.23
YDR249C				0.74	1.62	1.73	0.57
YNL195C			0.46	2	0.44	0.4	2.02
iKx169I			0.36	1.88	0.45	0.41	2.09
iGx246I			3.1	0.42	2.21	2.64
YER140W			0.41	2.22	0.4		2.95
iMx352I			0.45	1.66	0.55	0.55	1.97
YJR021C	REC107		0.57	2.01	0.54	0.61	2.16
YIL046W	MET30		0.48	1.57	0.63	0.59	2.09
YJL004C	SYS1		9.49	0.17	7.31	6.63	0.15
iMx418I			0.34	1.95	0.51	0.5	1.89
YOL152W	FRE7		1.9	1.47	0.45	0.41	1.54
YPL110C			0.94	1.14	0.95	1.06	1.11
iOx601I			1.17	0.92	1.26	1.34	0.79
YOR235W	SNR17A		0.35	2.18	0.37	0.41	1.8
iBx366I			1.91	0.58	1.78	1.62	0.52
iLx395I			0.46	1.63	0.5	0.5	1.74
iBx032I			0.96	0.69	1.19	1.19	0.71
YDR183W			3.46	0.42	2.27	2.12	0.41
iLx061I			0.52	1.21	0.79	0.91
YIL047C	SYG1		1.84	0.47	2.14	2.44	0.42
iDx615I			0.75	1.57	0.76	0.69	1.51
YOL153C			1.05	1.04	1.09	1.17	1.05
iHx204I				0.6	1.55	1.54	0.58
iLx127I			0.48	1.34	0.76	0.69	1.54
iNx310I			1.23	1.06	1.13	1.04	0.91
iAx075I			2.75	0.41	1.69	1.8	0.38
YDR184C	ATC1		1.55	0.71	1.47	1.36	0.67
iGx181I			1.88	0.57		1.72	0.66
YDL167C	NRP1		1.61	0.58	1.66	1.8	0.64
YNL196C	SLZ1		0.61	2.14	0.44	0.37	2.59
iGx247I			0.73	0.87	1.08	0.92	0.91
YER141W	COX15		1.3	1.22	1.33	1.31	0.96
iMx353I			0.45	1.26	0.7	0.61	1.44
YOR170W			4.42	0.34	2.58	2.15	0.33
iMx419I			0.36	1.91	0.5	0.49	1.57
iOx602I			1.67	0.85	1.94	1.98	0.81
YOR236W	DFR1		0.65	1.68	0.54	0.49
iBx367I			0.35	2.32	0.55	0.58	2.45
iLx396I			0.39	2.45	0.43	0.44	2.13
iDx550I			0.75	1.17	0.99	1.04	1.03
iBx033I			0.38	1.75	0.55	0.5	1.78
YER142C	MAG1		2.51	0.55	2.12		0.44
iLx062I			6.71	0.21	4.06	4.44	0.19
iDx616I			1.31	1.18	0.9	0.8	1.24
YOR171C	LCB4		1.34	0.64	1.49	1.51	0.69
iLx128I			0.84	0.9	0.95	0.83	0.91
iHx205I			1.64	0.61	1.69	1.96	0.59
YJR022W				1.91	0.52	0.53	1.62
iNx311I			3.21	1.38	0.48	0.49	1.68
YJL005W	CYR1		0.99		1.71	1.99	0.35
iAx076I			4.75	0.4	2.15	3.68	0.41
YDR185C			0.97	1.18	0.74	0.77	1.18
YPL111W	CAR1		1.19	0.72	1.65	1.48	0.74
iGx182I			1.76	0.62	1.63	1.79	0.63
YNL197C	WHI3		0.41	2.19	0.5	0.47	2.36
iGx248I			0.66	1.04	1.03	0.92	0.99
iMx354I			1.67	0.64	1.81	1.52	0.67
YIL048W	NEO1		1.55	0.39	2.01	2.03	0.31
iMx020I			4.41	0.28	3.96	3.27	0.27
YJL006C	CTK2		1.74	0.72	1.51	1.4	0.64
YOL154W			0.68	1.36	0.87	0.91	1.4
YPL112C			0.6	1.37	0.75	0.77	1.44
iOx603I			3.35	0.81	2.06	2.02	0.91
YOR237W	HES1		0.45	1.61	0.49	0.45	1.7
iBx368I			0.41	1.92	0.45	0.55	2
YEL060C				1.79	0.48	0.48	1.67
iLx397I			0.5	2.8	0.36	0.4	2.38
iDx551I			0.56	1.74	0.69	0.8	1.84
iBx034I			0.23		0.44	0.41	1.55
YDL168W	SFA1		2.07	0.55	2.29	2.23	0.49
iLx063I			1.21	0.48	1.69	1.42	0.53
iHx140I			0.46	1.74	0.48	0.46	1.77
YOL155C			0.63	1.57	0.64	0.6	1.68
iLx129I			0.86	0.88	0.98	1.1	1.04
iHx206I			1.12	0.83	1.34	1.42	0.79
iNx312I			5.01	1.7	0.56	0.48	1.72
iAx077I			3	0.59	2.2	3.09	0.52
YDR186C					0.75	0.69	1.02
iGx183I			4.68	0.32	3.66	3.31	0.26
YDL169C	UGX2		1.94	0.63	1.65	1.53	0.7
YNL198C			0.5	1.9	0.5	0.46	1.73
iGx249I			1.37	0.83	1.32	1.15	0.86
YER143W	DDI1		3.32	0.45	2.94	3	0.38
iMx355I			0.85	1.01	0.95	0.78	1.16
YJR024C			0.51	1.61	0.56	0.59	1.65
YIL049W	DFG10		0.37	2.28	0.41	0.4	3
YJL007C				0.67	1.58	1.39	0.59
iMx021I			0.44	1.34	0.69	1	1.45
YOR172W			0.57	1.63	0.57	0.48	1.81
YPR130C			1.4	0.89	0.92	0.93	0.94
YPL113C			0.78	1.39	0.86	0.92	1.45
iOx604I			1.41	1.8	0.9	0.86	1.86
YOR238W			0.51	2.16	0.49	0.48	2.01
iBx369I			0.27	1.77	0.56		1.56
YEL061C	CIN8		1.81	1.08	0.82	0.81	1.09
iLx398I			0.33	2.63	0.3	0.33	2.02
iDx552I			0.67	1.25	0.87	0.96	1.3
iBx035I			0.25	2.81	0.39	0.38	2.85
YER144C	UBP5		1.67	0.64	1.95	2.07	0.51
iLx064I			3.2	0.34	2.45	2.11	0.35
iHx141I			0.42	1.76	0.54	0.46	2.04
iDx618I			1.9	1.16	0.81	0.82	1.15
iHx207I			1.34	0.82	1.3	1.23	0.8
iNx313I				1.36	0.73	0.72	1.49
iAx078I				1.21	0.81	0.83	1.43
YDR187C			0.43	2.21	0.44	0.44	2.05
iGx184I			5.06	0.22	4.08	4.72	0.23
iMx290I			0.35	2.01	0.52	0.48	2.05
YNL199C	GCR2		0.5	1.79	0.5	0.48	1.99
YOL090W	MSH2		1.47	0.52	1.78	1.72	0.51
YJR025C	BNA1		0.37	1.72	0.5	0.47	1.7
iMx022I			0.38	2	0.48	0.42	2.17
YOR173W			1.13	0.83	1.21	1.14	0.97
YJL008C	CCT8		0.71	1.39	0.77	0.78	1.59
YPR131C	NAT3		1.31	1.04	1.12	1.07	0.94
YOL156W	HXT11		0.52	1.95	0.57	0.56	1.85
iOx605I				2.07	0.64	0.66	2.06
YOR239W			0.4	1.76	0.44	0.44	1.92
iLx399I			0.32	1.75	0.39		2.25
iDx553I			2.38	0.49	2.14	2.04	0.49
iBx036I			0.43	2.47	0.47	0.48	2.44
YER145C	FTR1		0.4	2.45	0.57	0.68	1.79
iLx065I			2.69	0.41	2.47	2.15	0.38
iHx142I			0.41	1.94	0.47	0.46	1.81
iDx619I			0.66	1.62	0.73	0.75	1.48
YOL157C				0.6	1.97	1.72	0.63
iHx208I			0.94	0.87	0.99	0.97	0.9
iNx314I			0.92	1.4	0.74	0.74	1.38
iAx079I			2.16	0.82	1.8	1.78	0.8
iGx185I			0.87	1.28	1.09	0.96	1.07
YPL114W			0.65	1.01	0.68	0.68	1.27
iMx291I			0.37	1.89	0.48	0.43	1.69
YEL062W	NPR2		0.84	1	1.24	1.23	0.94
YFL020C	PAU5		2.41	0.85	2.29	2.11	0.85
iMx357I			0.46	1.27	0.72	1.2	1.48
YOL091W	SPO21		0.49	2.04	0.45	0.47	1.99
iOx540I			2.15	0.62	1.73	1.62	0.6
iMx023I			0.98			1.28
iIx100I			0.36	1.89	0.44	0.37	2.24
YOR174W	MED4		4.86	0.23	3.34	3.36	0.25
YPL115C	BEM3		1.76	0.55	1.99	2.16	0.54
iOx606I			0.65	2.11	0.74	0.68	2.36
YEL063C	CAN1		0.96	0.68	0.98	0.91	0.71
iDx554I			2.61	0.53	2.37	2.27	0.5
iBx037I			1.37	0.47	2.56	2.34	0.41
YDR188W	CCT6		0.4	2.4	0.48	0.45	2.03
iLx066I			2.58	0.53	2.46	2.24	0.46
iHx143I			0.28	2.12	0.38	0.39	3.44
iDx220I			5.86	0.23	4.26	3.81	0.22
YOR175C			2.14	0.51	2.11	1.99	0.52
YOL158C			0.5	1.45	0.68	0.64	1.59
iHx209I			0.88	0.96	0.79	0.73	1.07
iNx315I			0.6	1.03	0.9	0.98	1.08
YJR026W			0.63	2.29	0.78	0.74	2.21
YJL009W			0.88	1.18	0.84	0.77	1.24
YPR132W	RPS23B		1.61	0.55	1.86	1.56	0.65
iGx186I			0.26	3.23	0.38	0.28	2.93
YER080W			0.65	2.35	0.44	0.46	2.62
iMx292I			5.15	0.27	3.63	3.77	0.23
iMx358I			2.76	0.45	2.22	1.89	0.39
YER146W	LSM5		0.48	1.1	0.47	0.6
YOL092W			0.39	2.25	0.47	0.43	2.39
YPL050C	MNN9		1.52	0.91	1.34	1.57	0.91
iOx541I			0.59	1.69	0.57	0.58	1.68
iMx024I			0.44	2.29	0.33	0.29	2.29
iIx101I			0.64	1.36	0.63	0.62	1.36
YPR133C				0.56	1.69	1.7	0.56
iOx607I			0.6	2.29	1.08	0.86	1.82
YEL064C			1.67	0.41	2.31	1.88	0.43
iDx555I			1.31	0.89	1.48	1.53	0.79
iBx038I			1.41	1.6	0.66	1.89	1.69
YDR189W	SLY1		1.59	0.31	2.44	2.67
YER147C			0.44	2.22	0.65	0.72	1.64
iHx144I				1.39	0.56	0.65	1.83
iLx067I			3.81	0.25	3.41		0.27
iDx221I			1.27	1.28	0.69	0.79	1.38
iNx250I			0.61	1.66	0.59	0.55	1.64
YOL159C			0.78
YFL021W	GAT1		1.05	0.86	1.26	1.23	0.86
iNx316I			0.61	0.75	1.2		0.63
YJR027W			1.07	1.02	1.45	1.51	1.09
YLR210W	CLB4		1.62	0.43	2.48	2.5	0.46
iGx187I			0.5	2.18	0.37	0.36	2.55
YPL116W	HOS3		1.42	0.46	2.08	2.25	0.46
iMx293I			0.88	0.82	1.42	1.5	0.74
YER081W	SER3		1.34	0.55	2.39	2.2	0.54
YFL022C	FRS2		2.97	0.27	3.68	3.73	0.29
iMx359I			2.24	0.56	1.87	2.06	0.5
YKL170W	MRPL38		4.63	0.25	4.07	3.89	0.27
YOL093W			0.37	2.3	0.38	0.37	2.47
iIx102I			1.01	1.66	0.79	0.78	1.97
iOx542I			3.44	0.33	3.29	3.36	0.31
iMx025I			1.75	0.61	1.47	1.44	0.58
YOR176W	HEM15		1.03	0.9	1.03	0.98	0.89
YLR211C			0.6	0.31	2.87	2.92	0.29
YPL117C	IDI1		1.05	0.97	0.98	0.94	1.02
iOx608I			1.79	1.27	1.17	1.16	1.34
iDx490I			0.4	1.91	0.46	0.5	1.94
YER082C				0.48	2.56	2.52	0.42
iDx556I			0.26	2.65	0.33	0.28
iBx039I			0.53	2.28	0.39	0.38	2.13
YOL094C	RFC4		0.34	3.09	0.38	0.33	2.91
iLx068I			3.22	0.33	3.5	3.05	0.3
iHx145I			0.46	1.26	0.75	0.58	1.48
iDx222I			0.4		0.79	0.69	1.37
YOR177C			1.1	1.07	0.91	0.87	1.02
iNx251I			0.5	1.26	0.7	0.65	1.2
iNx317I			0.55	0.22	4.09	3.85	0.22
YJR028W			0.58	2.56	0.72	0.71	2.35
YPL051W	ARL3		2.14	0.57	1.9	2.03	0.57
iPx500I			0.48	1.43	0.66	0.58	1.42
YPR134W	MSS18		0.49	2.08	0.59	0.49	2.16
iGx188I			1.79	0.54	1.52	1.57	0.63
iMx294I			0.43	2.19	0.54	0.6	1.71
YEL065W	SIT1		3.4	0.45	2.83	2.85	0.46
YBL100C			0.35	1.96	0.45	0.39	1.93
YER148W	SPT15		2.37	0.42	2.15	2.07	0.44
YKL171W			1.63	0.62	2.35	2.3	0.6
iOx543I			0.5	1.2	0.76	0.79	1.2
iMx026I			0.49	1.36	0.68	0.64	1.45
iIx103I			0.44	2.72	0.45	0.46	2.54
YLR212C	TUB4		0.38	0.88	1.34	1.2	0.89
iDx491I			0.9	1.05	1.04	1.13	1.11
YER083C			0.39	1.58	0.66	0.7	1.77
iHx080I				0.63		0.75	0.65
iDx557I			0.41	3.51	0.32	0.31	2.92
YER149C	PEA2		2.49	0.43	2.6	2.62	0.44
YOL095C	HMI1		0.45	2.35	0.4	0.42	2.44
iLx069I			9.15	0.15	6.54	5.92	0.09
iHx146I			0.7	1.2	0.71		1.36
iDx223I			0.4	1.97	0.5	0.5	1.89
YOR178C	GAC1		0.55	1.53	0.6	0.66	1.7
YFR040W	SAP155		0.99	1	0.97	1.08	0.93
iNx252I			0.27	1.99	0.38	0.41	1.99
YFL023W			3.41	0.37	2.4	2.21	0.41
iNx318I			0.56	0.29	2.79	2.8	0.3
YJR029W			1.01	0.88	1.43	1.6	0.89
YPL052W			0.8	1.21	0.94	0.94	1.3
iPx501I			1.11	0.88	1.26	1.2	0.9
YPL118W	MRP51		1.63	0.9	1.22	1.16	0.95
iMx295I			0.39	2.08	0.52	0.43	2.04
YFR041C			2.33	0.56	2.09	2.23	0.47
YEL066W	HPA3		2.55	0.6	1.91	1.81	0.56
YER056C-A	RPL34A		0.5	1.76	0.49	0.55	1.95
YBL101C	ECM21		0.41	1.83	0.47	0.45	1.88
YFL024C	EPL1		2.27	0.81	0.82	0.71	0.81
YKL172W	EBP2		0.86	1.24	0.83	0.82	1.5
YPL053C	KTR6		0.56	1.75	0.6	0.64	1.68
iIx104I			0.56	2.24	0.61	0.63	2.19
iOx544I			0.42	1.32	0.65	0.65	1.53
iMx027I			0.9	0.99	0.95	0.92
YPR136C			1.54	0.99	0.96	0.87	1.05
YLR213C	CRR1		0.38	2.03	0.57	0.64	2.46
iOx210I			1.01	1.14	1.03	0.97	1.01
YPL119C	DBP1		0.77	1.25	0.92	0.84	1.12
iDx492I			0.62	1.38	0.8	0.81	1.41
iHx081I				0.85		0.9	0.7
YEL067C			1.73	0.61	1.94	1.98	0.55
iDx558I			0.66		0.62	0.62	1.53
YOL096C	COQ3		0.29	2.28	0.41	0.46	2.38
iHx147I			2.97	0.43	2.37	2.34	0.42
iDx224I			0.66	1.53	0.75	0.73	1.34
YOR179C			0.51	2.22	0.48	0.66	1.88
iNx253I			0.7	1.21	0.9	0.79	1.28
iJx330I			0.28	2.31	0.36	0.3	2.56
YPR070W	MED1		0.44	2.47	0.46	0.46	2.47
iNx319I			1.24	0.57	1.57	1.95	0.51
iPx502I			3.23	0.4	2.02	1.9	0.45
iMx296I			2.43	0.39	2.96	2.61	0.38
YER084W			0.54	1.78	0.58	0.54	2.03
YFL025C	BST1		1.86	0.62	1.46	1.45	0.65
YGL250W			0.58	1.8	0.54	0.54	2.07
YKL173W	SNU114		0.57	2.48	0.4	0.43	3.07
iMx028I			1.27	0.86	1.16	1.15	0.87
iOx545I			0.64	0.94	0.83	0.72	0.88
iIx105I			1.12	1.45	0.92	1.03	1.37
iOx211I			0.47	1.66	0.66	0.65	1.87
iDx493I			0.42	1.57	0.61	0.56	1.56
YER085C			0.61	1.78	0.59	0.54	2.47
iHx082I			0.71	1	1.18	1.46	1.01
YEL068C			2.51	0.46	2.89	2.48	0.4
iDx559I			0.42	1.97	0.7	0.6	1.9
YOL097C	WRS1		0.42	2.06	0.5	0.47	1.95
YKL174C			0.88	1.4	0.82	0.79	1.53
YGL251C	HFM1		0.38	2.1	0.45	0.45	2.21
iHx148I			0.59	1.05	0.75	0.67	1.17
iDx225I			0.37	1.76	0.68	0.71	1.77
YFR042W				0.54	2.33	2.54	0.54
iNx254I			0.77	1.01	1	1.03	1.15
iJx331I			3.62	0.37	3.46	3.5	0.36
YBL102W	SFT2		0.73	1.27	0.72	0.75	1.25
YPR071W			0.38	1.93	0.57	0.56	1.79
YPL054W	LEE1		0.76	1.54	0.62	0.72	1.86
YPR137W					0.66	0.69	0.94
iPx503I			0.55	1.12	0.85	0.88	1.21
YLR214W	FRE1		1.27	1.16	1.28	1.2	0.97
iMx297I			6.57	0.18	4.9	5.6	0.13
YFR043C			3.28	0.45	2.69	3.05	0.45
YBR120C	CBP6		7.73	0.19	4.89	5	0.21
YBL103C	RTG3		0.46	2.26	0.37	0.34	2.79
iOx480I			1.04	0.96	1.07	1.08	1.07
iIx040I			0.72	1.36	0.61	0.56	1.57
YPL055C			0.35	2.6	0.4	0.37	2.89
iOx546I			0.52	1.22	0.87	0.88	1.33
iMx029I			1.27	0.61	1.29	1.32	0.64
iIx106I			0.99	1.12	1.32	1.25	0.97
YPR138C	MEP3		0.38	2.15	0.53	0.59	2.24
YLR215C			1.87	0.89	1.53	1.59	0.95
iOx212I			1.15	0.88	1.02	1.1	0.91
iDx494I			0.42	0.96	0.79	0.78	0.92
iHx083I			1	0.8	1.11	1.12	0.82
iDx160I			0.63	1.7		0.77	2.04
YEL069C	HXT13		0.84	1.23	1.05	0.99	1.38
YOL098C			1.84	0.48	1.62	1.64	0.5
YGL252C	RTG2		2.92	0.41	2.81	2.45	0.43
iHx149I			0.35	1.91	0.47		1.79
iDx226I			1.89	0.43	2.02	2.04	0.43
iNx255I			4.4	0.24	3.13	3.24	0.23
iJx332I			1.04	0.91	1.24	1.31	0.83
YGR001C			8.55	0.15	5.49	5.55	0.13
YFL026W	STE2		1.76	0.67	1.25	1.37	0.61
YPR072W	NOT5		2.12	0.51	1.85	2.13	0.51
YIL015C-A			1.01	0.91	1.21	1.32	0.88
iPx504I			1.48	0.68	1.14	1.33	0.61
iMx298I			0.58	1.08	0.8	0.83	1.15
YER086W	ILV1		0.52	1.56	0.72	0.74	1.52
YFR044C			0.85	0.83	1.45	1.46	0.85
YBR121C	GRS1		1.45	0.67	1.41	1.37	0.72
YBL104C			0.55	1.86	0.42	0.38	2.26
iOx481I			0.84	0.96	1.03		1.09
iIx041I			2.76	0.52	2.02	2.33	0.54
YFL027C			0.65	1.49	0.72	0.68	1.45
YPR073C	LTP1		7.35	0.24	3.97	3.88	0.25
YKL175W			1.06	1.4	0.8	0.72	1.39
YPL056C			0.35	2.2	0.44	0.37	2.33
iOx547I			3.2	0.52	2.28	2.12	0.54
iIx107I			0.38	1.63	0.46	0.45	1.52
YPR139C			0.46	1.52	0.74	0.73	1.87
YLR216C	CPR6		0.52	2.24	0.66	0.63	1.84
iOx213I			0.96	1.19	0.99	0.91	1.14
iDx495I			0.55	0.9	0.7	0.7	0.94
iDx161I			1.7	0.62	1.79	1.8	0.66
iHx084I			1.08	0.74	1.12	1.02	0.63
iNx190I			0.68	1.2	0.72	0.6	1.53
YOL099C			6.66	0.2	4.68	4.35	0.2
YKL176C			0.42	2.29	0.59	0.51	2.02
iDx227I			3.98	0.29	2.81	2.95	0.29
iNx256I			5.96	0.31	2.58	2.83	0.32
iJx333I			0.34	2.06	0.55	0.48	2.15
YGR002C			3.48	0.26	4.59	4.66	0.28
YLR150W	STM1		2.83	0.37	3.59	3.48	0.4
iPx505I			0.43	2.21	0.46	0.49	1.84
iMx299I			0.51		0.52	0.55	1.5
YER087W			2.17	0.47		3.04	0.45
YBR122C	MRPL36		0.42	2.02	0.47	0.42	2.07
iOx482I			0.56	1.5	0.63		1.7
iIx042I			0.41	1.63	0.48	0.42	1.58
YGR270W	YTA7		0.4	1.56	0.49	0.45	1.66
YFL028C	CAF16		1.47	0.9	1.1	1.04	0.95
YBL105C	PKC1		0.62	1.15	0.46	0.53	1
YPR074C	TKL1		1.4	0.74	1.52	1.56	0.87
YLR151C			5.89	0.26	4.48	5	0.23
YGL253W	HXK2		2.51	0.46	2.4	2.42	0.46
YPL057C	SUR1		0.46	2.11	0.41	0.45	2.2
iIx108I			2.59	0.47	1.72	1.85	0.51
iOx548I			1.71		1.39	1.28
iOx214I			0.91	1.24	0.91	0.79	1.22
iDx496I			0.41	1.92	0.48	0.52	1.91
YER088C	DOT6		1.07	0.81	1.27	1.17	0.88
iHx085I			0.86	0.75	1.13	1.18	0.76
iDx162I			0.39	1.6	0.56	0.55	1.64
iNx191I			1.05	1.46	0.83	0.77	1.57
iDx228I			0.85	1.17	1.02	0.97	1.08
iNx257I			0.41	1.88	0.42	0.48	2.07
iJx334I			0.32	2.09		0.37	2.44
YFR045W			1.02	0.81	1.17	1.08	0.86
iPx440I			2.94	0.45	2.01	1.8	0.37
iPx506I			0.64	2.31	0.41	0.49	2.06
YLR217W			1.47	1.96	0.54	0.59	2.59
YBL040C	ERD2		1.17	1.02	0.91	0.87	0.97
YFR046C			1.91	0.74	0.78	0.89	0.83
YBR123C	TFC1		0.71	1.72	0.47	0.51	1.99
YGR271W				0.98	0.85	0.74	0.9
iOx483I			0.37	2.07	0.46	0.42	2.42
iEx120I			0.93	1.63	0.55	0.5	2.07
iIx043I			0.63	1.7	0.52	0.51	1.57
YFL029C	CAK1		1.54
YBL106C	SRO77		0.88			0.84	1.04
YPR075C	OPY2		0.34	2.28	0.44	0.42	2.25
YLR152C			1.81	0.66	1.88	2.06	0.65
YGL254W	FZF1		0.71	2.03	0.51	0.58	2.24
YKL177W				1.24	0.69	0.79	1.19
YPL058C	PDR12		0.95	1.42	0.77	0.95	1.26
iOx549I			2.13	0.58	1.78	1.73	0.54
iIx109I			0.78	0.83	0.95	0.9	0.85
YLR218C			2.57	2.34	0.59	0.57
YGR003W			4.86	0.37	4.55	4.5	0.27
iOx215I			5.65	0.33	2.84	3.21	0.29
iDx497I			4	0.43	2.54	2.71	0.32
YER089C				1.42	0.52	0.44	1.53
iHx086I			0.56	0.88	1.16	0.85	0.93
iDx163I			0.46	2.14	0.47	0.47	2.11
YGR272C			4.56	0.31	2.94	2.91	0.33
iNx192I			0.54		0.63	0.61	1.71
YKL178C	STE3		0.67	1.4	0.74	0.72	1.52
iDx229I			0.37	1.82	0.59	0.63	1.84
iNx258I			0.28	2.2	0.29	0.31	2.29
iJx335I			0.84	1.21	0.9	0.92	1.22
iPx441I			0.7	1.28	0.82	0.72	1.06
iJx001I			2.11	1.12	1.34	1.28	1.18
YMR110C			2.99	0.33	2.98	3.11	0.35
iPx507I			0.33	1.97	0.36	0.36	2.27
YFR047C			1	1.85	0.68	0.64	1.82
iOx484I			0.51	2.16	0.5	0.54	2.37
iIx044I			0.4	1.3		0.65	1.16
iEx121I			0.77	1.14	0.84	0.78	1.14
YBL107C			1.54	0.84	1.23	1.07	0.86
YGL255W	ZRT1		0.41	1.96	0.49	0.43	2.34
iOx150I			0.59	1.05	1.13	1.06	1.04
YGR004W			7.76	0.16	7.59	6.49	0.14
iOx216I			3.16	0.4	2.36	2.12	0.42
iDx498I			0.37	1.71	0.58	0.55	1.78
YGL190C	CDC55		1.19	1.46	0.73	0.68	1.39
iHx087I			3.11	0.37			0.37
iDx164I			0.53	1.74		0.74	1.92
YGR273C			2.47	0.39	2.38	2.3	0.36
iNx193I			0.33	2.02	0.42	0.43	1.9
iJx270I			3.21	0.24	3.45	3.88	0.26
YKL179C			5.07
YBL041W	PRE7		1	1.03	0.92	0.85	1.03
YBR124W			0.46	2.03	0.52	0.61	2
iNx259I			0.45		0.32	0.33	1.86
iJx336I			0.55	1.34	0.67	0.7	1.28
YGR005C	TFG2		6.66	0.29	5.24	5.28	0.2
iPx442I			1.15	0.77	0.93	0.98	0.68
iJx002I			3.1	0.87	2.19	2.22	0.86
YPR076W			0.35	2.38	0.4	0.39	2.39
YMR111C			0.5	1.8	0.52	0.55	1.84
YPL059W	GRX5		1.21	0.8	1.38	1.52	0.76
iPx508I			0.58	1.62	0.55	0.54	1.98
YLR219W			4.86	1.77	0.72	0.75	2.07
YBL042C	FUI1		0.58	1.71	0.45	0.46	1.65
YBR125C	PTC4		0.6	2.21	0.47	0.5	2.4
iOx485I			0.59	1.41	0.64	0.7	1.52
iIx045I			0.51	1.32	0.64	0.71	1.31
iEx122I			1.16	1.02	0.89	0.93	1.13
YPR077C			0.31	2.56	0.35	0.36	3.47
YLR154C			0.61	1.16	0.87	0.95	1.2
YGL256W	ADH4		0.82	0.96	0.93	0.81	0.97
iOx151I			3.68	0.31	2.45	2.52	0.29
iOx217I			2.45	0.48	1.98	1.96	0.53
iDx499I			1.01	0.94	0.99	1.03	0.91
iHx088I			0.73	0.79	1.1	0.96	0.8
iDx165I			0.37	1.81	0.47	0.5	1.96
YGR274C	TAF145		0.9	1.14	1	1	1.18
iNx194I			0.37	2.23	0.47	0.42	1.79
iJx271I			0.4	1.9	0.55	0.72	1.95
YGL257C	MNT2		0.51	1.57	0.63	0.55	1.58
iJx337I			1.35	0.81	1.26	1.32	0.87
YFR048W			1.17	0.78	1.28	1.29	0.87
YBL108W			1.7	0.84	1.56	1.64	0.85
iPx443I			0.55	1.12	0.86	0.82	1.04
iLx520I			1.04	0.92	0.95	0.87	0.91
iJx003I			1.19	1.05	1.81	1.88	1.04
YMR112C	MED11		0.38	1.71	0.48	0.42	1.8
YNL320W				1.15	0.75	0.66	1.09
iPx509I			2.79	0.45	2.27	2.56	0.42
YBR060C	ORC2		0.42	2.1	0.41		2.12
YGL191W	COX13		1.4	0.9	1.33	1.21	1.03
YBR126C	TPS1		0.49	2.56	0.42	0.46	2.26
iOx486I			1.33	0.75	1.47	1.42	0.78
iIx046I			0.63	2.18	0.4	0.39	2.21
iEx123I			2.97
YPR078C			0.34	3.58	0.42	0.42	3.89
YLR155C	ASP3-1		0.55
iOx152I			2.74	0.39	2.03	2.03
YGR006W	PRP18		2.24	0.38	2.7	2.58	0.4
iOx218I			4.09	0.36	3.49	2.7	0.36
iHx089I			3.57	0.37	3.28	3.27	0.34
iDx166I			2.75	0.5	1.64		0.57
iNx195I			0.35	2.03	0.44	0.53	2.44
iJx272I			3.2	0.44	2.73	2.61	0.41
YBL043W	ECM13		0.59	1.37	0.43	0.6	1.85
iJx338I			1.02	0.73		1.38	0.82
YFR049W	YMR31		4.41	0.3	3.43	3.11	0.33
YBL109W			3.05	1.01	1.6	1.64	0.98
iPx444I			3.79	0.32	2.67	2.58	0.34
iLx521I			0.27		0.31		2.6
iJx004I			0.49	1.7	0.68	0.69	1.64
iPx110I			1.1	0.77	1.03	0.99	0.83
YNL321W			0.41	1.9	0.6	0.49	2.33
YBR061C			6.11	0.33	2.86	3.01	0.28
YGL192W	IME4		0.78	0.75	1.06
YBR127C	VMA2		0.45	1.62	0.47	0.5	1.98
iOx487I			2.82	0.5	1.89	1.71	0.63
iIx047I			0.31	2.04		0.4	1.88
iEx124I			4.22	0.22	4	4.26	0.18
YGR275W	RTT102		0.57	1.75	0.56		1.75
YDR310C	SUM1		2.06	1.64	0.58	0.62	1.88
YGL258W			1.17	1.31	0.86	0.82	1.39
iOx153I			0.88	0.95	0.99	1.02	1
iKx230I			0.63	1.33	0.74	0.75	1.37
YCL001W	RER1		2.34	1.69	0.59	0.63	1.75
YNL322C	KRE1		0.5	1.55	0.58	0.53	1.52
iOx219I			1.52	0.89	1.14	1.26	0.9
YML030W			0.55	1.64	0.58	0.48	1.72
YGR007W	MUQ1		4.52	0.28	3.77	3.66	0.3
YMR113W			0.98	1.21	0.85	0.81	1.26
YGL193C			0.91	1.04	0.98	1.01	1.13
iDx167I			0.59	1.16	0.74	0.73	1.3
YGR276C	RNH70		0.6	2.97	0.55		1.98
iNx196I			0.51		0.86	0.82	1.01
iJx273I			1.06	0.75	1.18	1.11	0.71
YBL044W			0.32	1.86	0.44	0.52	1.52
YCL002C			4.6	0.96	0.92		0.93
YLR090W	XDJ1		0.88	0.82	1.49	1.36	0.89
iJx339I			0.35	2.04	0.52	0.49	2.04
YGR008C	STF2		5.48	0.24	3.47	3.15	0.28
iPx445I			0.68	0.99	0.89	0.71	1.05
iLx522I			1	1.15	1.04	1.12	0.98
iJx005I			3.36	0.38	3.34	2.6	0.4
YPR079W			0.28	2.82	0.37	0.38	3.17
YLR156W			1.07
YMR114C			0.87	1.06	0.95	0.82	1.15
iPx111I					0.97
YBR062C			1.75	0.79	1.68	1.84	0.68
YBL045C	COR1		1.17	0.83	1.04	1.06	0.92
YBR128C	APG14		0.4	2.48	0.41	0.41	2.56
iOx488I			0.95	1.2	1.06	1.02	1.1
iIx048I			0.32	1.92	0.36	0.34	1.7
iEx125I			0.42	1.13		0.64	1.13
YLR157C	ASP3-2		2.2
YGL259W	YPS5		0.49	1.53	0.66	0.74	1.44
iOx154I			0.24	2.53	0.47	0.38	2.21
iKx231I			1.22		1.18	1.12	0.89
YML031W	NDC1		0.49	2.11	0.56	0.48	2.31
YGL194C	HOS2		3.48	0.47	2.37	2.31	0.48
iDx168I			4.51	0.35	2.47	2.62	0.26
YGR277C			0.39	2.63	0.4	0.45	3.23
iNx197I			1.62	0.66	1.38	1.31	0.66
iJx274I			1.11	0.52		0.74	0.47
YCR020C	PET18		3	0.34	2.95	3.35	0.36
iPx380I			0.6	2.07	0.51		2.22
YLR091W			2.38	0.49	2.3	2.29	0.43
YGR009C	SEC9		2.42	0.42	2.12	2.01	0.48
YML032C	RAD52		1.22	0.63	1.23	1.15	0.77
YDR311W	TFB1		0.69	2.4	0.49	0.41	2.46
iLx523I			2.39	0.69	1.51	1.73	0.71
iJx006I			0.97	1.38	1	1.17	1.36
iPx446I			0.87	1.15	0.81	0.7	1.17
iPx112I			2.03	0.51	1.53	1.64	0.49
YNL323W			0.56	1.63	0.61	0.59	1.69
YBR063C			1	1.36	0.72	0.8	1.19
iEx060I			0.45	1.56	0.66	0.82	1.35
YBR129C	OPY1		0.46	1.93	0.4	0.45	2.27
iOx489I			0.61	1.15	0.85	0.97	1.13
iIx049I			1.41	0.36	2.36	2.37	0.38
iEx126I			0.32		0.7	0.75
iOx155I			0.38	1.52	0.46	0.5	1.69
iKx232I			0.54		0.77	0.6
YCL003W			6.47
YMR115W			1.37	0.53	1.99	2.03	0.58
iDx169I			1.1	0.86	1.03	1.14	0.89
iNx198I			0.48	1.93	0.5	0.54	1.59
iJx275I			1.01	0.82		1.37	0.75
YBL046W			2.16	0.77	1.45	1.26	0.82
YCR021C	HSP30		5.05	0.53	2.33	2.79	0.51
iPx381I			0.32	2.24	0.34	0.32	2.23
YLR092W	SUL2		1.15	0.83	1.33	1.31	0.83
YMR050C			0.86	0.98	1.34	1.37	0.94
YDR312W	SSF2		1.14	0.93	1.39	1.14	0.97
iPx447I			0.67	1.41	0.56	0.6	1.24
iLx524I			0.78	0.74	1.15	1.07	0.76
iJx007I			0.6	1.71	0.77	0.76	1.65
YMR116C	ASC1		1.54	0.59	1.56	1.38	0.66
iPx113I			2.02	0.58	1.98	1.84	0.61
YNL324W			0.44	2.18	0.48	0.43	2.38
YBL047C				0.93	0.86	0.98	1.1
iEx061I			0.49	1.55	0.58	0.62	1.4
YLR093C	NYV1		0.58	1.45	0.85	0.79	1.41
YGL195W				0.86	1	1.04	0.72
iOx090I			0.39	1.49	0.59		1.7
iEx127I			0.48	1.96	0.41	0.34	1.91
YGR278W			0.95	1.5	0.89	0.88	1.14
YDR313C	PIB1		2.07	0.56	2.03	2.11	0.51
iGx310I			1.12	0.76	0.96	1.11	0.84
iOx156I			0.44	1.75	0.49	0.48	1.74
iKx233I			0.59	1.36	0.69	0.6	1.37
YCL004W	PGS1		3.94	1.87	0.47		1.67
YNL325C	FIG4		0.63	1.96	0.6	0.62	1.99
YIL110W			4.02	0.28	3.83	3.71	0.29
YGR279C	SCW4		0.83	1.11	1.13	1.15	1.02
YBR064W			0.67	1.91	0.68	0.64	1.5
iNx199I			0.68	1.66	0.65	0.76	1.63
iJx276I			0.87	0.93	0.97	0.97	0.88
iBx430I			1	0.97	0.99	1.08	0.98
YCR022C			1.73	0.6	1.86	1.78	0.54
iPx382I			0.21	2.36	0.35	0.35	2.69
YHR170W	NMD3		1.17	2.26	0.43	0.37	2.64
YMR051C			0.74	2.43	0.66	0.65	2.23
YDL230W	PTP1		0.27	1.01			1.4
iPx448I			0.56	2	0.49	0.51	2.05
iLx525I			0.84	0.94	0.99	0.72	0.9
iJx008I			0.75	0.95	0.99	0.88	1.07
YMR117C	SPC24		0.29	2.73	0.3	0.3	2.88
iPx114I			1.65	0.62	1.74	1.8	0.61
YBR065C	ECM2		0.75	1.75	0.46	0.51	2.39
iEx062I			1.09	1.37	0.69	0.77	1.33
YLR094C	GIS3		0.32	2.23	0.36	0.42	2.77
YGL196W			0.41	2.12	0.43	0.45	2.13
iOx091I			0.63	1.57	0.51	0.58	1.48
YDL231C			0.89	1.04	0.87	0.89	1.06
iEx128I			0.29	1.9	0.51	0.46	1.96
YDR314C				2.1	0.41	0.4	2.24
YNL260C			4.42	0.26	3.5	3.79	0.27
iOx157I			0.57	1.51	0.77	0.73	1.53
iKx234I			0.26	2.19	0.39	0.44	2.16
iGx311I			0.77	0.77		0.84	0.73
YCL005W			2.43	1.26	0.72	0.61	1.28
YNL326C			1.45	0.71	1.94	1.88	0.67
YIL111W	COX5B		1.83	0.89	1.44	1.39	0.91
YML034W	SRC1		0.46	1.49	0.77	0.74	1.58
YOR300W			0.77	1.81	0.46		1.81
iJx277I			0.84	1.18	0.84	1.07	1.19
iBx431I			0.81	1.14	1.04	1.04	1.13
YCR023C			1.49	0.61	1.25	1.34	0.71
YBL048W			2.84	0.56	1.69	1.8	0.68
iPx383I			1.53	0.6	1.25	1.59
iLx460I			5.06	0.27	4.65	4.38	0.25
iFx020I			1.11	0.53	2.62	2.37	0.58
YHR171W	APG7		2.44	2.2	0.53	0.47	2.04
YCL006C			1.62	1.78	0.52	0.54	1.74
YML035C	AMD1		0.53
iPx449I			0.47	1.35	0.68	0.61	1.52
iLx526I			0.65	1.2	0.87	1.3	1.29
iJx009I			3.27	0.46	2.46	2.43	0.45
YMR118C			0.32	2.9	0.38	0.36	2.66
iPx115I			2.26	0.54	1.71	1.65	0.59
YBR066C	NRG2		0.44	2.58	0.42	0.46	2.36
iGx580I			0.6	1.8	0.57	0.53	1.5
iEx063I			1.46	0.74	1.53	1.7	0.66
YLR095C			0.42	2.17	0.47	0.55	2.31
YGL197W	MDS3		0.43	2.12	0.42	0.37	2.23
iOx092I			0.52	2.09	0.42	0.39	1.84
iEx129I			0.53	1.63	0.57	0.61	1.48
YDR315C	IPK1		0.26	2.57	0.34	0.34	2.6
iOx158I			0.44	1.42	0.68	0.6	1.44
iKx235I			0.75	1.16	0.96	0.85	1.5
iGx312I			0.65	1.21	0.78	0.75	1.15
YMR052W	FAR3		1.24	0.94	0.87		0.95
YIL112W			0.65	2.19	0.77	0.75	1.55
YOR301W	RAX1		0.38	2.1	0.45	0.41	2.15
iJx278I			0.4	1.57	0.47	0.44	1.49
iBx432I			3.23	0.46	2.22	1.98	0.5
YCR024C			0.65	1.25	0.75	0.77	1.58
YBL049W			2.02	0.6	1.37	1.55	0.6
iPx384I			0.7	1.55	0.75	0.75	1.67
iLx461I			3.7	0.32	3.14	2.63	0.33
iFx021I			1.03	0.58	1.55	1.51	0.63
YHR172W	SPC97		0.51	1.86	0.49	0.38	1.98
YCL007C	CWH36		1.48	1.1	0.7	0.77	1.34
YMR053C	STB2		0.65	1.55	0.68	0.67	1.48
YDL232W	OST4		1.76	0.52	1.74	1.54	0.54
iPx050I			0.34	2.56	0.4	0.4	2.08
iLx527I				0.48	1.9	1.25	0.49
YNL261W	ORC5		4.29	0.3	3.41	3.18	0.31
iPx116I			4.21	0.27	2.72	2.34	0.27
YNL327W	EGT2		1.98	0.7	1.67	1.82	0.68
YNR010W	CSE2		8.56	0.18	4.93	5.22	0.2
YBR067C	TIP1		0.62	1.37	0.66	0.64	1.68
iGx581I			0.42	1.88	0.73	0.69	2.15
iEx064I			4.45	0.28	3.18	2.83	0.31
YHR173C			0.82	2.04	0.46	0.46	2.33
YDR250C			0.44	1.83	0.6	0.54	1.48
YGL198W			0.34	2.62	0.3	0.59	3.45
iOx093I			0.24	2.27	0.3	0.3	2.38
iKx170I			0.47	1.87	0.48	0.46	2.02
iOx159I			3.16	0.36		2.36	0.4
iKx236I			1.8	0.59	1.93	1.88	0.56
iGx313I			1.28	1.05	1.24		0.88
YNL328C	MDJ2		0.34	2.17	0.45	0.4	2.23
YNR011C	PRP2		3.72	0.32	3.1	3.21	0.3
YIL113W			0.38	2.11	0.37	0.47	2.63
YML036W			0.9	1.35	0.79	0.77	1.3
YMR119W			1.13	0.37	2	1.72
YGL199C			0.36	3.38	0.36	0.42	2.46
YOR302W				1.42	0.42		1.44
iJx279I			0.93	0.74	0.57	0.56	0.74
iBx433I			0.43	1.44	0.57	0.55	1.61
YCR025C			0.28	2.46	0.38	0.4	2.52
iPx385I			0.55	1.38	0.64	1.28	1.34
iLx462I			0.26	1.91	0.4	0.39	2.54
iFx022I			0.34	2.25	0.38	0.41	2.17
YLR096W	KIN2		0.97			0.8
YCL008C	STP22		1.48	1.21	1.02	0.97	0.98
YDL233W			0.74	1.08	0.98	0.97	1.03
iPx051I			0.4	1.63	0.46	0.39	1.63
YML037C			0.53	1.64	0.58	0.5	1.63
YIL114C	POR2		0.34	3.81	0.49	0.42	2.42
iLx528I			0.84	0.85	0.96	1.01	0.88
YDR316W			0.43	2.02	0.38	0.37	2.25
YNL262W	POL2		0.52	1.12	0.71	0.63	1.1
iPx117I			0.54	0.85	1.11	1.03	0.98
YBR068C	BAP2		0.51	2.06	0.53	0.53	2.02
iGx582I			0.34	1.88	0.39	0.41	2.3
iEx065I			0.45	1.9	0.48	0.48	2.17
YLR097C			3.61	0.29	2.79	3.61	0.29
iOx094I			0.27	2.42	0.4	0.44	2.29
iKx171I			1.24	0.91	1.26	1.44	0.98
YDL234C	GYP7		0.41	1.5	0.52	0.49	1.59
YNL263C	YIF1		0.43	2.01	0.45	0.4	2.32
iKx237I			0.62	1.63	0.64	0.6	1.49
iGx314I			1.3	0.74	1.39		0.88
iMx420I			0.33	1.67		0.48	1.85
YNL329C	PEX6		0.52	1.34	0.94	0.9	1.41
YMR054W	STV1		1.04	1.12	1.08	0.99	1.17
YOR303W	CPA1		0.36	1.86	0.49	0.42	2.46
iBx434I			0.62	1.44	0.74	0.75	1.42
YCR026C			0.31	2.07	0.43	0.37	2.24
iBx100I			0.57	2.06		0.46	2.25
YDR251W	PAM1		0.75	1.36	0.87	1.02	1.34
iPx386I			1.24	0.96	1	0.93	0.99
iLx463I			0.41	2.1	0.6	0.55	2.06
iFx023I			2.08	0.67	1.39	1.38	0.58
YHR174W	ENO2		1.19	1.02	1.21	1.21	0.99
YCL009C	ILV6		1.95	1.6	0.59	0.53	1.67
YMR055C	BUB2		2.05	0.63	1.85	2.01	0.53
iPx052I			1.83	0.83	0.99	0.95	0.96
YML038C	YMD8		1.77	0.67	1.52	1.48	0.7
YIL115C	NUP159		0.69	1.57	0.7
iLx529I			0.7	0.98	0.81	0.71	1.18
YDR317W			1.69	0.59	1.68	1.63	0.56
iPx118I			3.23
YNR012W	URK1		4.22	0.29	4.61	4.41	0.27
YBR069C	VAP1		0.55	1.52	0.52	0.45	1.71
iGx583I			1.25	0.79	1.2	1.09	0.75
iEx066I			2.09	0.92	1.05	1.12	0.93
YLR098C	CHA4		0.98
iOx095I			0.32	2.26	0.38	0.39	2.3
iKx172I			2.35	0.63	1.73	1.52	0.61
YDL235C	YPD1		1.44	0.76	0.95	0.95	0.86
YNL264C	PDR17		0.67	1.24	0.88	0.81	1.14
iKx238I			0.44	1.87	0.51	0.47	2
iGx315I			0.66	1.56	0.47	0.43	1.69
iMx421I			3.02	0.33	3.28	3.22	0.35
YNR013C			1.77	0.43	2.54	2.47	0.43
YOR304W	ISW2		1.17	0.85	1.27	1.13	0.75
iBx435I			1.16	1.12	1.49	1.42	1.13
YCR027C	RSG1		0.28	2.17	0.37	0.44	2.28
iBx101I			0.59	1.33	0.78	0.62	1.41
YDR252W	BTT1		2.24	0.57		2.04	0.56
iPx387I				0.41	2.36	2.8	0.3
iLx464I			0.65	1.34		0.73
iFx024I			0.32	1.04	0.65	0.57	1.46
YHR175W	CTR2		1.49	1.06	1.15	1.22	1
YMR056C	AAC1		0.78	1.11	1.06	1.01	1.05
iPx053I			0.26	1.92	0.5	0.41	1.93
iLx130I			0.34	1.8	0.47	0.35	2.13
YDR318W	MCM21		2.89	0.47	2.38	2.52	0.46
iPx119I			0.52	1.34	0.65	0.54	1.48
iGx584I			0.61	1.74	0.57	0.61	1.79
iEx067I			0.34	2.6	0.39	0.34	2.77
YLR099C	ICT1		0.61	1.68	0.6	0.66	1.35
YDR253C	MET32		3.2	0.5	2.73	2.97	0.4
iOx096I			0.52		0.45	0.34	2.23
iKx173I			1.65	0.57	1.72	1.79	0.56
iGx250I			0.83	0.77	1.01	1.06	0.8
YDR319C			2.52		1.11		0.54
YNL265C	IST1		4.27	0.42	2.39	2.2	0.43
iKx239I			6.93	0.18	4.96	4.74	0.15
iGx316I			0.63	1.83	0.59	0.62	1.74
YIL050W	PCL7		0.41	2.51	0.35	0.39	3.45
iMx422I			0.5	1.5	0.75	0.69	1.5
YER007C-A			7.5	0.17	7.2	7.29	0.16
YIL116W	HIS5		1.51	1.22	1.27	1.29	0.84
YML039W			1.1	0.86	1.57	1.69	0.75
iBx370I			0.34	1.69	0.59	0.55	1.45
YOR305W			5.76	0.22	4.96	4.51	0.23
YDL170W	UGA3		0.79	1.07	0.84	0.79	1.08
YCR028C	FEN2		2.37	0.72	1.61	1.34	0.97
iBx102I			2.78	0.5	3.3	2.8	0.43
YIL051C	MMD1		0.38	2.33	0.39	0.38	3.07
YHR176W				1.08	0.98	0.99	1.04
iPx388I			0.98	0.76	1.53	1.27	0.85
iLx465I			0.37	1.89	0.43	0.4	2.27
iFx025I			2.72	0.52	1.06	1.22	0.54
YMR057C			0.49	0.97	0.82	0.85	1.07
YDL236W	PHO13		1.01	0.94	1.09	0.96	1.02
iPx054I			0.99	1.67	0.52	0.53	1.34
iLx131I			0.51	1.74	0.5	0.62	1.68
YIL117C			1.99	0.74	1.16	1.29	0.72
YOR306C			3.6	0.4	3.06	2.91	0.37
YNR014W			0.86		0.85	0.78
YDL171C				1.12
iGx585I			0.52	3.73	0.43	0.4	3
iEx068I			0.48	1	0.8	0.83	1.11
iOx097I			0.33	2.27	0.36		2.74
iKx174I			1.24	0.75	1.32	1.15	0.8
iGx251I			1.29	1.02	1.29	1.38	0.99
iGx317I			0.54	1.64	0.57	0.66	1.5
iMx423I			1.22	0.95	1.27	1.06	0.92
YOR240W			0.51	1.91	0.53	0.44	1.88
iBx371I			0.28	2.06	0.36	0.36	2.02
YCR029C			0.86
YIL052C	RPL34B		0.64	2.01	0.56	0.55	1.82
YHR177W				1.87	0.71	0.75	2.06
iPx389I			3.04	0.36	2.41	1.98	0.35
iLx466I			0.42	1.71	0.58	0.53	1.5
iFx026I			3.57	0.37	2.19	2.32	0.35
iDx620I			0.59	1.6	0.66	0.65	1.77
iBx103I			3.51	0.36	2.32	2.42	0.32
YDR254W	CHL4		3.59	0.32	3.4	3.37	0.35
YDL237W			0.51		0.54	0.59	1.8
iPx055I			0.37	2.22	0.47	0.33	2.11
iLx132I			4.59	0.28		3.18	0.28
YNL266W			4.06	0.4	2.52	2.4	0.39
iAx080I			7.44	0.12	7.71	7.32	0.14
YOR307C	SLY41		0.67	2.06	0.58	0.6	2.03
YNR015W	SMM1		2.93	0.46	2.12	2.11	0.43
YDL172C			1.3	0.71	1.25	1.1	0.85
iGx586I			0.54	2.26	0.43	0.41	1.96
iEx069I			3.16	0.42		2.39	0.44
YDR255C			0.94	0.43	2.64	2.37	0.44
iOx098I			0.25	2.38	0.4	0.4	2.48
iKx175I			1.32	0.66	1.52	1.29	0.97
iGx252I			1.04	0.95	1.24	1.09	0.88
YDL238C			1.19	0.72	0.67	0.64	0.74
iGx318I			0.4	2.34	0.46	0.48	1.95
YJL010C			1.19	1.12	1.1	1.1	1.09
iMx424I			0.68	1.36	0.86	0.88	1.28
YMR058W	FET3		0.67	1.68	0.62	0.57	1.96
YNR016C	ACC1		1.26	1.07	0.84	0.7
YIL118W	RHO3		2.39	0.65	1.65	1.8	0.65
YOR241W			1.54	0.55	1.85	1.94	0.65
iBx372I			1.1	1.21	0.91	0.98	1.22
YHR178W				2.24	0.7	0.61	2.33
iLx467I			4.18	0.27	2.95	2.75	0.26
iFx027I			0.59	0.95	0.72	0.76	1.09
iDx621I			0.35	2.03	0.54	0.46	2.36
iBx104I			2.01	0.51	2.03	1.72	0.5
iPx056I			0.24	2.6	0.4	0.34	2.56
iLx133I			0.51	0.96	0.8	0.83	1
iHx210I			2.21	0.43	2.18	2.18	0.32
YIL119C	RPI1		1.64	0.97	0.98	1.16	1.03
YOR242C	SSP2		5.85	0.3	3.47	3.33	0.3
YNL267W	PIK1		1.42	0.99	0.97	1.05	0.97
iAx081I			6.93	0.22	4.6	4.59	0.21
YOR308C	SNU66		0.45	2.46	0.47	0.4	2.7
YDR190C	RVB1		1.56	0.56	1.98	1.95	0.66
iGx587I			4.48	0.23	3.36		0.27
YDR256C	CTA1		2.12	0.56	1.5	1.48	0.58
iOx099I			2.5	0.58	2.32	2.2	0.54
iKx176I			0.6	1.24	0.66	0.66	1.24
iGx253I			0.41	1.83	0.52		1.78
YDL239C			1.66	0.41	2.14	1.74	0.39
iGx319I			0.37	1.78	0.42	0.35	2.16
YIL053W	RHR2		0.78	1.36	0.73	0.7	1.36
YJL011C			1.39	0.93	1.23	1.15	0.95
iMx425I			0.4	1.57	0.6	0.62	1.58
YMR059W	SEN15		0.77	1.62	0.7	0.64	1.58
YPR200C	ARR2		0.58	1.28	0.74	0.72	1.37
iBx373I			0.29	1.97	0.42	0.47	2.07
YDL173W			1.46	0.85	1.16	1.08	0.92
iDx622I					0.97	0.65	0.66
iLx468I			1.07	1.01	0.91	1.06	0.86
iFx028I			0.47	1.2	0.55	0.52	1.86
iBx105I			0.86	0.7	1.27	1.28	0.71
YHR179W	OYE2		0.48	1.12	1.27	1.26	1.09
iPx057I			0.27	1.94	0.49	0.44	1.91
iLx134I			0.31	1.99	0.36	0.34	2.08
iHx211I			5	1.11	0.71	0.71	1.18
YOR243C			1	0.72	1.11	1.17	0.74
YNL268W	LYP1		0.31	3.21	0.37	0.31	2.72
iAx082I				0.17	3.82	4	0.17
YOR309C			0.74	1.33	0.82	0.78	1.34
YNR017W	MAS6		0.42	2.03	0.45	0.46	2.06
YDL174C	DLD1		0.96		1.12	1.13	0.67
iGx588I			2.32	0.44	2.34	2.31
YDR257C	RMS1		1.02	1.01	1.01	1.02	1.08
iKx177I			0.6	1.28	0.78	0.76	1.18
iGx254I			2.2	0.58	1.85	1.49	0.64
iMx360I			0.42	1.49	0.74	0.71	1.56
YIL054W			0.29	1.48	0.55	0.41	1.47
YJL012C			0.92	1.28	0.99	1.01	1.36
iMx426I			2.01	0.49	2.36	2.38	0.47
YOL160W			0.66	0.72	0.99	0.93	0.79
iBx374I			3.1	0.45	1.91	2.2	0.41
iBx040I			0.51	1.6	0.68	0.63	1.29
YDR191W	HST4		1.04	1.09	1.31	1.25	0.92
YIL055C			2.84	0.48	1.78	1.84	0.45
iDx623I				1.37	0.65	0.86	1.48
iBx106I			2.12	0.93	1.35	1.68	0.98
iLx469I			0.24	2.29	0.31	0.3	2.65
iFx029I			0.36	2.14	0.5	0.47	2.21
YOL161C			1.99	0.55	1.22	1.1	0.68
iLx135I				2.21	0.42		1.85
iPx058I			0.63	1.31	0.85	0.78	1.27
iHx212I			1.65	1.21	0.82	0.64	1.23
YNL269W			0.28	2.66	0.31	0.3	2.74
iAx083I			4.72	0.15	6.47	6.41	0.16
YDR192C	NUP42		1.87	0.85	1.52	1.44	0.71
YNR018W			0.34	2.75	0.39	0.41	2.54
YDL175C			4.34	0.27	3.85	3.63	0.25
iGx589I			2.6	0.48	2.11	2.29	0.38
YPR201W	ARR3		0.49	1.55	0.62	0.7	1.75
YDR258C	HSP78		0.53	1.79	0.55	0.6	1.63
iKx178I			0.75	1.38	0.64	0.62	1.52
iGx255I			3.26	0.3	2.59	3.07
iMx361I			6.65	0.25	3.95	3.61	0.23
YJR030C			1.26	0.46	2.71	2.71	0.46
YJL013C	MAD3		3.58	0.26	3.15	3.59	0.27
iMx427I			0.68	1.09	1.02	0.95	1.16
YOR244W	ESA1		3.46	0.33	2.07	2.44	0.34
iBx375I			0.52	1.2	0.8	0.8	1.09
iBx041I			0.46	2.48	0.43	0.46	2.68
iLx070I				0.22		2.85
iDx624I			1.93	0.65	1.62	1.41	0.68
iBx107I			1.95	0.85	1.28	1.44	1.01
iPx059I			0.8	1.6	0.67	0.69	1.36
iLx136I			0.8	1.19	0.76	0.69	1.25
iHx213I			0.5	1.37	0.64	0.67	1.54
YOR245C			3.78	0.31	3.42	3.67	0.33
iAx084I			10.21	0.17	6.36	6.87	0.13
YNR019W	ARE2		0.6	1.61	0.77	0.64	1.58
iGx190I			0.5	1.54	0.7	0.58	1.75
YPR202W			0.79	2.05	1.09	0.78	2.11
YDR259C	YAP6		0.35	2.28	0.38	0.41	2.46
iKx179I			0.42	1.46	0.54	0.62	2.07
iGx256I			4.14	0.36	2.99	3.03	0.35
YER150W	SPI1		1.69	0.51	2.21	2.34	0.55
iMx362I			0.46	2.48	0.41	0.32	2.13
YJR031C	GEA1		0.91
YIL056W			2.63	0.36	2.74	2.6	0.38
iMx428I			1.75	0.75		1.54	0.7
YOL162W			2.16	0.61	2.17	2.2	0.62
iBx376I			2.53	0.28	2.91	2.73	0.25
iBx042I			6.39	0.2	4.82		0.2
YDR193W			0.56	0.84	0.9	0.88
YER151C				0.93	1.01	1.06	0.91
YDL176W			2.62	0.48	2.61	2.72	0.39
iLx071I			9.59	0.14	6.08	6.19	0.16
YIL057C			0.85	1.54	0.62		1.77
iDx625I			0.45	2.07	0.52	0.67	1.75
iBx108I			0.51	2.36	0.65	0.56	1.96
YOR180C	DCI1		0.55	1.72	0.55	0.49	1.54
iLx137I			0.69	0.81	0.9	0.91	0.83
iHx214I			0.6	1.8	0.65	0.68	2.01
YOR246C			0.75	1.1	1.07	0.81	1.12
iNx320I			0.47	0.26	3.43	3.31	0.26
YJL014W	CCT3		3.21	0.27	3.51	3.99	0.26
iAx085I			6.5	0.17	6.75	6.61	0.18
YDR194C	MSS116		0.51	1.99	0.67	0.66	1.53
YPL120W	VPS30		1.96	0.64	1.78	1.62	0.65
iGx191I			0.66	1.13	0.82	0.66	1.47
YDL177C			1.45	0.89	1.32	1.19	0.82
YPR203W			0.82	1.78	0.63	0.65	1.93
iGx257I			0.61	1.47	0.73	0.66	1.76
iMx363I					0.5
YJL015C			0.67	0.91	0.82	1.13	1.09
iMx429I			0.74	1.01	1.03	0.99	0.93
YOL163W			1.1	0.77	1.29	1.25	0.79
YPL121C	MEI5		0.47	1.02	0.66	0.41	0.87
iBx377I			0.76	1.33	0.83	0.78	1.26
iDx560I			0.88	1.14	1.06	0.9	1.08
iBx043I			1.36	0.51	1.84	1.83	0.5
YER152C			0.49	1.46	0.66	0.64	1.63
iLx072I			2.69	0.26	3.25	4.05	0.28
iDx626I			0.53	1.52	0.68	0.68	1.43
iBx109I			0.3	1.78	0.7	0.53	1.72
iLx138I			2.1	0.4	1.83	1.82	0.43
iHx215I			0.64	1.43	0.81	0.75	1.37
iNx321I			0.38	0.17	3.62	3.37	0.18
YJR032W	CPR7		1.6	0.87	1.2	1.16	0.82
iAx086I			15.46	0.13	7.33	8.24	0.13
iGx192I			0.88	1.27	0.92	0.76	1.49
YPR204W			1.48	1.55	1.12	1.04	1.78
iGx258I			0.55	1.89	0.53	0.55	1.93
iCx001I			2.34	0.99	1.82	1.67	0.89
iMx364I			0.61	1.68	0.62	0.56	1.94
YJR033C			0.81	1.16	0.73	0.72	0.98
YIL058W			0.48	1.51	0.64	0.64	1.67
iMx030I			6.77	0.21	3.52	3.36	0.24
YOR181W	LAS17		1.44	0.86	1.1	1.05	0.96
YOL164W			0.62	1.75	0.59	0.57	1.78
YPL122C	TFB2		0.58	1.75	0.59	0.59	1.6
YOR247W	SRL1		1.21	0.88	1.2	1.19	0.96
iBx378I			0.53	1.18	0.79	0.64	1.37
iDx561I			2.53	0.45	2.27	2.02	0.51
iBx044I			0.39	2.06	0.59	0.48	1.68
YDR195W	REF2		0.7	1.09	0.84	0.86	1.11
YER153C	PET122		0.42	1.3	0.82	0.83	1.6
YDL178W	AIP2		0.92	0.69	0.93	0.84	1.1
iHx150I				0.78	0.97		0.85
iLx073I			2.95	0.47	2	2.17	0.47
YIL059C			0.79	1.22	0.73	0.74	1.34
iDx627I			1.6	0.75	1.82	1.58	0.73
YOR182C	RPS30B		1.26	1.03	1.01	0.95	0.96
YOL165C	AAD15		1.1	0.99	1.12	1.14	0.98
iLx139I			3.41	0.24	3.64	3.17	0.3
iHx216I			0.97	1.14	0.79	0.73	1.31
iNx322I			1.12	0.49	1.97	1.91	0.51
YJL016W			0.65	1.08	0.83	0.84	1.18
iAx087I			3.41	0.3	4.1	3.75	0.33
YDR196C				1.03	1.21	1.07	0.9
iGx193I			0.49	1.91	0.76	0.72	1.63
iGx259I			0.39	2.17	0.61	0.69	2.21
YEL070W			0.81	1.57	0.83	0.97	1.32
iCx002I			0.85	1.22	1.08	1.05	1.23
iMx365I			0.3	2.16	0.36	0.8
YMR306C-A			0.53
iMx031I			1.8	0.39		2.9	0.45
YPL123C				0.37	3.39	3.08	0.37
YOR248W			1.36	0.84	1.36	1.21	0.79
iBx379I			1.56	1.1	0.75	0.75	1.22
iDx562I			6.01	0.18	4.06	4.55	0.17
iBx045I			0.33	2.32	0.44	0.44	2.31
YDL179W	PCL9		0.4	2.06	0.43	0.43	1.92
iLx074I			1.58		1.76	1.69	0.44
iHx151I			1.34	1.16	0.7	0.71	1.19
iDx628I			1.7	0.96	1.24	1.13	0.96
YOL166C			2.18	0.86	1.37	1.55	0.89
iHx217I			0.34	2.17	0.51	0.46	2.14
YOR249C	APC5		0.91	1.05	0.97	1.06	1.1
iNx323I			1.62	0.51	1.96	1.92	0.49
iJx400I			1.68	0.69	1.54	1.57	0.62
YJR034W	PET191		0.36	1.96	0.39	0.41	1.89
YJL017W			0.65	1.46	0.61	0.6	1.55
iAx088I			4.57	0.44	3.55	3.23	0.33
YPR140W			1.54	0.71	1.92	1.91	0.73
iGx194I			1.83	0.55	2.37	1.95	0.56
YEL071W			0.57	1.58	0.69	0.66	1.87
iMx366I			0.49	2.17	0.48	0.37	2.05
iCx003I			0.74	1.48	0.88	1.02	1.48
YER154W	OXA1		2.12	0.51	1.88	2.1	0.58
iMx032I			0.6	1.68	0.63		1.51
YOR183W			0.34	1.62	0.48	0.53	1.69
YPR141C	KAR3		1.1	0.78
iDx563I			0.69	1.14	1.15	0.97	1.16
iBx046I			0.45	1.48	0.63	0.85
YDR197W	CBS2		1.8	0.5	2.38	2.29	0.5
YER155C	BEM2		0.72	0.92	0.72	0.9	1.07
iLx075I			3.27	0.34	2.96	2.56	0.44
iHx152I			0.5	2.13	0.38	0.37	2.08
iDx629I				2.65	0.39	0.47	2.41
iHx218I			0.36	1.45	0.65	0.72	2.02
iNx324I			1.07	0.32	3.74	3.76	0.28
iJx401I			2.07	0.57	1.66	1.81	0.53
YJR035W	RAD26		0.63	0.81	0.99	0.96	0.71
YJL018W			0.6	2.27	0.45	0.49	1.87
iAx089I			3.82	0.47	2.9	2.79	0.4
YDR198C			1.52	0.63	1.79	1.84	0.59
iGx195I			3.48	0.34	3.02	2.71	0.37
YPL124W	NIP29		5.62	0.33	3.87	3.3	0.31
YEL072W			0.31	2.61	0.43	0.41	3.04
iCx004I			0.65	1.6	0.98	0.93	1.4
iMx367I			0.37	1.53	0.55	0.68
YJR036C			1.05	0.72	1.14	1.18	0.75
iOx550I			0.26	2.1	0.35	0.36	2.29
iMx033I			0.21	2.68	0.32	0.4	2.57
iIx110I			4.51	0.28	4.39	3.87	0.22
YOR184W	SER1		0.5	1.93	0.53	0.5	2.13
YPR142C			0.65	1.36	0.69	0.71	1.65
YEL073C			1.49		0.79
iDx564I			1.26	1.88	0.4	0.4	1.76
iBx047I			1.31		0.92	0.9	1
YER156C			0.3	2.24	0.38	0.32	2.53
iLx076I			6.88	0.15	5.29	5.11	0.16
iHx153I			1.08	1.06	0.91	0.74	1.18
iDx230I			0.45	1.62	0.57	0.61	1.64
YOR185C	GSP2		0.44	2.47	0.45	0.5	2.39
iHx219I			1.34	0.81	1.2	1.26
YFL030W			2.61	0.46	2.31	2.24	0.5
iNx325I			3.26	0.4	2.59	2.8	0.41
iJx402I			2.08	0.69	1.75	1.34	0.69
YMR251W-A	HOR7		0.87	0.85	1.06	1.24	0.9
YJL019W			0.42	1.93	0.49	0.54	2.71
YPL125W				0.98	0.94	0.84	0.99
iGx196I			0.49	1.58	0.69	0.75	1.65
YER090W	TRP2		1.94	0.63	1.82	1.96	0.6
iMx368I			0.3	1.97	0.41	0.46	2.45
iCx005I			0.66	1.4	0.96	0.99	1.34
iOx551I			0.49	1.46	0.72	0.77	1.49
iMx034I			0.27	1.7	0.44	0.44	1.74
iIx111I			0.57	1.21	0.76	0.7	1.23
YER091C	MET6		0.96	0.63	1.71		0.68
iDx565I			0.33	2.09	0.46	0.44	2.27
iBx048I			0.64	1.53	0.61	0.58
YDR199W			0.44	1.61	0.58	0.6	1.5
iLx077I			1.24	0.63	1.41		0.76
iHx154I			5.61	0.2	3.21	3.75	0.23
iDx231I			1.56	0.7	1.49	1.4	0.64
iNx260I			0.46	1.3	0.61	0.56	1.32
YFL031W	HAC1		0.72	1.31	0.65	0.69	1.28
iNx326I			0.8	0.14	5.69	5.69	0.15
iJx403I			1.58	0.83	1.34	1.28	0.88
YJR037W			0.45	2	0.56	0.45	1.97
YPL060W			3.33	0.41	2.85	2.92	0.37
YPR143W			0.67	1.4	0.77	0.86	1.36
YLR220W	CCC1		1	0.45	2.85	2.35	0.49
iGx197I			0.51	1.63	0.63		2.01
YPL126W	NAN1		0.37	2.45	0.39	0.49	2.45
YEL074W			1.91	1.58	1.17	1	1.49
iMx369I			0.36	2	0.51	0.52	1.95
iCx006I			0.85	1.29	1.04	1.16	1.22
YER157W	SEC34		0.76	0.8	1.11	1.04	0.87
YJR038C				1.91	0.46	0.43	1.9
YKL180W	RPL17A		2.24	0.41	2.77	2.9	0.4
iOx552I			1.72	0.82		1.18	0.83
iMx035I			4.14	0.3	3.31	4.12	0.29
iIx112I			0.57	1.6	0.52	0.6	1.54
YOR186W			0.41	2.46			1.93
YPR144C			0.43	2.08	0.62	0.67	2.12
YLR221C			0.53	0.4	2.63	3.04	0.36
YPL127C	HHO1		0.49	1.04	0.87	0.7	0.93
YEL075C			0.89	2.21	0.91	0.84	2.11
iDx566I			0.3	2.36	0.35	0.35	2.8
iBx049I			0.53	2.81	0.44	0.38	2.47
YER158C			0.67	1.14	0.9	0.78	1.13
iLx078I			1.82	0.57	1.73	1.78	0.45
iHx155I			2.01	0.74	1.69	1.73	0.56
iDx232I			0.4	1.33	0.78	0.74	1.18
iNx261I			4.67	0.3	3.66	3.55	0.24
YFL032W			0.29	1.98	0.42	0.48	1.99
iNx327I			0.3	0.18	4.93	5.26	0.19
iJx404I			1.01	0.91	1.09	1.13	0.95
YPL061W	ALD6		0.5	1.18	0.94	0.86	1.18
iPx510I			0.68	1.4	0.8	0.77	1.34
iGx198I			0.7	1.07		0.79	1.44
YER092W			0.55	1.69	0.51	0.49	1.7
YFR050C	PRE4		2	0.51	2.11	2	0.59
YFL033C	RIM15		0.8		0.8	0.75	1.19
iCx007I			1.25	1.01	1.47	1.42	0.95
YKL181W	PRS1		0.85	1.36	0.84	0.76	1.48
iOx553I				1.31	0.64	0.6	1.31
iMx036I			0.37	1.79	0.56		1.66
iIx113I			1.26	0.66	1.19	1.11	0.73
YOR187W	TUF1		0.33	2.91	0.36	0.41	2.9
YLR222C			0.57	1.18	1.07	1.01	1.31
YPL128C	TBF1		1.16	0.93	1.37	1.31	0.95
YER093C			1.47	1.73	0.6	0.56	1.66
iHx090I			0.69	0.93	0.91	1.1	0.96
YEL076C			0.62	2.1	0.86	0.74	2.15
iDx567I			0.29	2.25	0.48	0.53	2.62
YER159C	BUR6		0.43	1.67	0.55	0.49	1.67
iLx079I			0.96	0.68	1.23	1.15	0.74
iHx156I			2.28	0.56	1.87	1.54	0.71
iDx233I			0.72	1.14	0.86	0.76	1.35
iNx262I			0.73	1.03	0.86	0.81	1.1
iNx328I			0.54	0.26	3.68	3.63	0.28
iJx405I			0.82	2.06	0.61	0.65	1.63
YJR039W			0.59	1.51	0.5	0.43	1.72
YPL062W			0.27	1.62		0.49	1.65
iPx511I			0.7	1.56		0.55	1.4
YPR145W	ASN1		1.06	0.92	1.36	1.42	0.91
iGx199I			1.28	0.71	1.67	1.1	0.63
YFR051C	RET2		0.57	1.81	0.7	0.74	1.64
YBL111C			0.81	2.01	0.79	0.67	2.21
iCx008I			1.06	1.15	1.34	1.47	1.08
YKL182W	FAS1		0.58	1.11	0.54	0.54	1.11
iOx554I			3.55	0.28	2.71	1.69	0.25
iMx037I			0.75	1.38	0.65		1.44
iIx114I			1.84	0.43	2.66	2.68	0.37
YOR188W	MSB1		0.51	1.45	0.64	0.51	1.4
YPR146C			3.05	0.44	2.34	2.75	0.33
YLR223C	IFH1		0.58	1.74	0.56	0.53	1.74
iOx220I			0.76	1.03	0.65	0.6	1.14
YER094C	PUP3		0.31
iHx091I			0.31	1.86	0.37		1.92
YEL077C			1.68	1.77	1.19	1.01	1.69
iDx568I			0.78	1.22	0.7	0.66	1.14
iHx157I			0.48	1.38	0.66	0.58	1.53
iDx234I			2.61	0.5	2.33	2.13	0.46
iNx263I			0.74	0.78	0.96	0.94	0.81
iJx340I			0.57	1.45	0.6	0.65	1.56
YFL034W			1.26	0.86	1.25	1.12	0.84
YPR080W	TEF1		0.53	1.75	0.71	0.75	2.15
iNx329I			0.44	0.17	4.18	4.02	0.17
iJx406I			0.92	1.26	1.06	0.97	1.34
YPL063W			0.41	1.8	0.54	0.56	2.08
iPx512I			0.44	1.54	0.68	0.52	1.69
YPL129W	ANC1		2.15	0.54	2.21	1.79	0.61
YBL112C			1.39	1.89	0.87	0.7	2.4
YFL035C			3.3
iCx009I			1.45	0.82	1.61	2	0.68
YPR081C			1.76	0.95	1.5	1.36	0.95
YGL260W			1.88	0.95	1.38	1.88	0.91
YKL183W				2.16	0.37	0.35	1.92
YPL064C			0.9	1.02	1.08	1.06	1.01
iOx555I			0.89	0.78	1.18	0.94	0.78
iMx038I			0.33	2.33	0.44	0.44	2.03
iIx115I			1.19	0.78	1.15	1.18	0.79
YOR189W			0.56	1.69	0.56	0.54	1.69
YPR147C			1.87	0.61	1.99	1.78	0.61
iOx221I			0.51	1.46	0.52	0.51	1.68
iHx092I			1.37	0.77	1.2	1.06	0.76
iDx569I			0.34	1.75	0.55	0.55	1.96
YGL261C			2.6	0.86	1.8	2.21	0.79
iHx158I			7.64	0.31	4.04	3.56	0.27
iDx235I			1.26	0.69	1.53	1.37	0.72
YFR052W	RPN12		0.78	1.12	0.96	1	1.07
iNx264I			0.49	1.6	0.57	0.51	1.39
iJx341I			0.5	1.78	0.57	0.44	1.91
iJx407I			2.28	0.82	1.54	1.47	0.83
iPx513I			4.45	0.24	2.71		0.27
YLR224W			1.11	1.26	1.34	1.21	1.06
YER095W	RAD51		0.32	2.59	0.39	0.37	2.58
YBR130C	SHE3		1.37	1.03	0.97	0.97	1.03
YFR053C	HXK1		0.99	0.78	1.51	1.39	0.84
YBL113C			2.05	1.44	1.33	1.52	1.21
iOx490I				0.73		1.16	0.67
iIx050I			0.16	2.62	0.35	0.34	3.4
YPR082C	DIB1		0.51	1.8	0.72	0.75	1.93
YKL184W	SPE1		0.38	2.27	0.46	0.43
iMx039I					0.54	0.55	1.75
iOx556I			0.79	1.42	0.74	0.8	1.4
iIx116I			0.57	1.08	0.75	0.81	1.13
YPR148C			0.57	1.54	0.76	0.79	1.44
YLR225C			0.5	0.9	1.2	1.2	0.91
YGR010W			0.83	1.46	0.72	0.71	1.42
iOx222I			0.51	1.99	0.47	0.51	2.52
iHx093I			2.01	0.64	2.04	1.94	0.61
iDx170I			0.67	1.48	0.54	0.5	1.54
iHx159I			0.68	2.23	0.44	0.42	1.51
iDx236I			2.23	0.55	1.92	1.75	0.56
iNx265I			5.62	0.36	2.73	3.7	0.3
iJx342I			0.4	1.65		0.64	1.79
YFL036W	RPO41		1.01	0.78	1.19	1.13	0.78
iJx408I			2.8	1.03	1.79	1.79	1.08
YPL065W	VPS28		1.3	1.03	1.16	1.27	0.89
iPx514I				1.54	0.66	0.6	1.71
YER096W	SHC1		0.6	0.47	2.08	1.92	0.47
YFR054C			1.71	0.71	1.61	1.63	0.68
iIx051I			0.55		0.81	0.73
iOx491I			1.48	0.65	1.12	1.2	0.75
YGL262W			1.4	0.82	1.25	1.22	0.82
YKL185W				2.58	0.36	0.35	2.51
iOx557I			0.64	1.24	0.81	0.69	1.34
iIx117I			0.36	1.69	0.5	0.45	1.75
YGR011W			0.79	1.57	0.65	0.58	1.49
iOx223I			0.55	1.73	0.67	0.58	1.95
iKx300I			0.64	1.01	0.74	0.72	1.09
YML102C-A			0.29	2.24	0.36	0.34	2.03
YML100W	TSL1		1.12	0.75	1.42	1.36	0.77
iDx171I			0.8	1.26	0.7	0.58	1.36
iHx094I			2.06	0.6	1.96	2.05	0.58
YGR280C			0.42	2.28	0.63	0.59	1.8
YKL186C	MTR2		0.45	1.74	0.62	0.57	1.64
iDx237I			2.62	0.52	2.29	2.48	0.58
YBR131W	CCZ1		1.58	0.64	1.14	1.01	0.63
iNx266I			0.93	1.89	0.47	0.43	1.96
iJx343I			0.44	1.63	0.61	0.61	1.61
YFL037W	TUB2		0.31	2.4	0.35	0.38
YPR083W			0.65	1.32	0.88	1.16	1.44
YPL066W			0.52	1.82	0.57	0.62	1.73
YML101C			0.29	1.83	0.5	0.41
iPx515I			1.05	1.15	0.77	0.76	1.17
YPR149W	NCE102		0.7	1.32	0.66	0.67	1.38
YLR226W	BUR2		0.37	0.67	1.72	1.91	0.65
YER097W			0.82	1.27	0.69	0.55	1.25
YBR132C	AGP2		1.21	0.81	1.48	1.29	0.85
iOx492I			4.09	0.63	1.88	1.95	0.59
iIx052I			0.57	2.43	0.44	0.42	2.44
YFL038C	YPT1		0.32	2.59	0.35	0.43	3.54
[truncated: 10,924 more rows]
