# Supplementary material for: The Kinetochore Is an Enhancer of Pericentric Cohesin Binding
Source: PLoS Biol. 2004 Jul 27;2(9):e260. doi: 10.1371/journal.pbio.0020260 (PMC490027; doi:10.1371/journal.pbio.0020260)
Supplement: Dataset S4 — File Mcd1-6HA_ncd10-42_S288c_NZ. (418 KB TXT). [file pbio.0020260.sd004.txt]

INAME	GENE	CHR	SIMR_UP2_184FR	SIMR_UP2_229	SIMR_UP2_231
	EMPTY	0	  1.60	  1.07	  0.45
YEL054C	RPL12A	5	  1.38	  0.97	  0.76
iDx545I		0	  1.24	  1.08	  0.71
iBx028I		2	  0.46	  0.57	  1.92
YER137C		5	  0.82	  1.99	  0.99
iLx057I		0	  2.41	  0.64	  0.43
iHx134I		0	  0.63		  1.77
iDx211I		0	  0.80	  1.88	  0.82
YOR166C		15	  0.81	  0.54	  1.35
iNx240I		0	  1.08	  1.86	  0.86
YFL011W	HXT10	6	  1.03	  2.86	  0.98
iNx306I		0	  0.75	  0.57	  1.21

				  1.02	
YDL097C	RPN6	4	  1.36		  0.82
YLR200W	YKE2	12	  0.65	  1.38	  1.63
iGx177I		0	  0.93	  1.29	  0.91
iMx283I		0	  0.95	  0.56	  1.19
iMx349I		0	  0.87	  1.28	  1.14
YKL160W		11	  1.51	  1.50	  0.56
YOL083W		15	  1.40	  0.79	  1.04
YPL041C		16	  1.09		  1.02
iOx532I		0	  0.98	  0.62	  1.05
iMx015I		0	  0.67	  1.77	  1.47
YLR201C		12	  0.64	  0.80	  1.56
iBx297I		0	  0.85		  1.14
YOL149W	DCP1	15	  0.62	  1.09	  1.44
iDx480I		0	  0.96	  0.65	  0.82
YEL055C	POL5	5	  0.72	  1.46	  1.66
iDx546I		0	  1.03	  0.74	  1.26
iBx029I		0	  0.46		  2.15
YER138C		5	  1.24	  0.57	  1.52
YKL161C		11	  1.65	  1.95	  0.74
iLx058I		0	  1.14	  2.00	  0.73
iHx135I		0	  1.29	  1.19	  0.60
iDx212I		0	  1.20	  1.77	  0.97
YOR167C	RPS28A	15	  1.18	  0.52	  0.59
iNx241I		0	  0.36	  1.77	  2.16
YFL012W		6	  1.43	  0.85	  0.62
iNx307I		0	  0.84	  0.66	  0.99
YJR018W		10	  1.26		  0.55
YDL098C	SNU23	4	  1.15	  1.22	  1.06
YPR124W	CTR1	16	  0.79		
iGx178I		0	  1.12	  1.20	  0.60
YPL107W		16	  0.81	  2.59	  1.57
iMx284I		0	  1.15	  0.76	  0.80
YER072W	NRF1	5	  1.10	  1.21	  0.99
YFL013C		6	  1.26	  1.04	  0.77
YOL084W		15	  1.21	  0.58	  0.76
YJR019C	TES1	10	  1.65	  0.69	  0.78
YAL058C-A		1	  1.24	  1.67	  0.63
YPL042C	SSN3	16	  0.60	  1.30	  1.96
iOx533I		0	  1.52	  1.29	  0.59
iMx016I		0	  1.29		  0.43
YLR202C		12	  0.67	  1.25	  1.21
iBx298I		0	  1.16		  0.91
iDx481I		0	  1.28	  0.83	  0.70
iHx070I		0	  1.25	  0.61	  0.60
iDx547I		0	  0.63	  1.02	  1.60
YER139C		5	  1.48	  0.68	  0.66
YOL085C		15	  1.64	  0.80	  0.49
YKL162C		11	  1.03	  1.02	  1.22
iLx059I		0	  0.58	  1.97	  1.81
iHx136I		0	  1.51		  0.57
iDx213I		0	  1.36	  1.46	  0.75
YFR030W	MET10	6	  0.54	  1.61	  1.74
iNx242I		0	  1.02	  0.75	  0.85
iNx308I		0	  1.56	  0.85	  0.73
iCx190I		3	  0.78	  0.58	  1.16
YPR125W		16	  0.96	  0.48	  0.77
iGx179I		0	  2.02	  0.58	  0.41
YPL108W		16	  1.09		  0.90
iMx285I		0	  0.45	  0.47	  1.86
YER073W	ALD5	5	  1.23	  1.00	  0.91
YEL056W	HAT2	5	  0.56	  0.65	  1.63
YFR031C	SMC2	6	  0.52	  0.85	  2.14
YPR060C	ARO7	16	  0.55	  1.56	  1.76
iOx534I		0	  0.89	  1.02	  1.02
iMx017I		0	  1.55	  0.90	  0.52
YOR168W	GLN4	15	  0.83	  0.49	  1.07
YPR126C		16	  0.83	  0.78	  1.06
YLR203C	MSS51	12	  1.13	  1.25	  0.79
iBx299I		0	  0.73		  0.88
iOx200I		0	  0.96	  0.96	  1.20
YPL109C		16	  1.43	  0.79	  0.75
iDx482I		0	  0.98		  0.65
YDL099W		4	  1.28	  0.80	  0.96
iHx071I		0	  0.28	  1.45	  2.89
YEL057C		5	  0.80	  1.00	  1.14
iDx548I		0	  1.15	  0.64	  1.12
YOL086C	ADH1	15	  1.80	  0.59	  0.56
iHx137I		0	  0.89	  1.05	  0.74
iDx214I		0	  1.27	  0.56	  0.86
YOR169C		15	  0.53	  0.49	  1.66
iNx243I		0	  0.91	  0.50	  0.89
iJx320I		0	  1.20	  1.21	  0.60
YFL014W	HSP12	6	  0.91	  0.36	  1.24
iNx309I		0	  1.58	  1.28	  0.53
iCx191I		0	  0.87	  0.66	
YPL043W	NOP4	16	  0.55	  1.42	  2.09
iMx286I		0	  0.87	  0.83	  0.93
YER074W	RPS24A	5	  0.92	  1.70	  1.42
YFR032C		6	  1.07	  0.98	  1.05
YFL015C		6	  1.01	  0.55	  0.71
YPR061C		16	  1.35	  0.72	  0.81
YGL240W	DOC1	7	  1.74	  0.67	  0.74
YKL163W	PIR3	11	  1.19	  0.50	  1.12
YPL044C		16	  1.01	  0.43	  0.87
iOx535I		0	  0.55	  1.34	  1.93
iMx018I		0	  1.79	  1.73	  0.52
iOx201I		0	  1.52		
iDx483I		0	  1.25	  0.96	  0.73
YER075C	PTP3	5	  0.57	  0.64	  1.98
iHx072I		0	  1.30	  0.64	  0.64
iDx549I		0	  0.98	  0.69	  1.09
YOL087C		15	  1.09	  0.66	  0.87
YKL164C	PIR1	11	  1.17	  0.69	  0.99
iHx138I		0	  0.80	  1.17	  1.40
iDx215I		0	  0.91	  0.84	  1.23
iJx321I		10	  0.74	  1.06	  1.32
iNx244I		0	  0.32	  0.47	  2.77
iCx192I		3	  0.87	  0.57	  0.96
YPR127W		16	  0.56	  1.33	  1.94
YLR204W	QRI5	12	  1.72	  0.70	  0.54
YMR153C-A		13	  0.70	  0.68	  1.51
iMx287I		0	  1.58	  0.78	  0.47
YFR033C	QCR6	6	  1.93		  0.65
YEL058W	PCM1	5	  1.03	  0.79	  0.86
iOx470I		0	  0.99	  2.68	  0.93
iIx030I		0	  0.53	  0.57	  1.98
YFL016C	MDJ1	6	  1.24	  0.75	  0.78
YGL241W				  1.56	
iOx536I		0	  2.01	  0.63	  0.47
iMx019I		0	  0.72	  0.55	  1.38
YPR128C		16	  0.60	  1.28	  1.52
YLR205C		12	  1.60		  0.54
iOx202I		0	  1.73	  0.49	  0.61
iDx484I		0	  1.03	  2.33	  0.93
YER076C		5	  1.07	  0.86	  1.09
iHx073I		0	  1.12	  1.17	  0.69
iDx150I		0	  0.45	  0.82	  1.89
YOL088C	MPD2	15	  1.10	  1.30	  1.00
YKL165C	MCD4	11	  1.14	  1.78	  0.84
YGL242C		7	  0.98	  1.28	  1.05
iHx139I		0	  0.82	  1.34	  1.29
iDx216I		0	  1.67	  0.74	  0.50
YBR110W	ALG1	2	  0.86	  0.79	  1.13
iNx245I		0	  0.46	  1.11	  2.09
iJx322I		0	  0.87	  1.23	  0.87
YPR062W	FCY1	16	  1.50	  0.87	  0.71
iCx193I		0	  0.85	  0.64	  1.61
YPL045W	VPS16	16	  1.24	  0.76	  0.71
iMx288I		0	  1.10	  0.57	  0.80
YFR034C	PHO4	6	  2.16	  0.70	  0.47
YEL059W		5	  1.34	  0.64	  0.52
YBR111C	YSA1	2	  0.56	  0.50	  1.68
iOx471I		0	  0.41	  0.96	  2.62
iIx031I		0	  1.50	  0.81	  0.49
YFL017C	GNA1	6	  1.14	  1.59	  1.13
YPR063C		16	  1.45	  1.05	  0.73
YPL046C	ELC1	16	  1.40	  3.64	  0.87
iOx537I		0	  1.01	  1.24	  0.83
iOx203I		0	  0.97	  0.41	  1.05
iDx485I		0	  1.41		  0.77
YER077C		5	  1.42		  0.77
iHx074I		0	  1.81	  2.00	  0.37
iDx151I		0	  1.37	  0.74	  0.65
iNx180I		0	  1.19	  0.63	  0.68
YOL089C	HAL9	15	  0.45	  1.37	  2.50
YKL166C	TPK3	11	  0.70	  0.91	  0.99
iDx217I				  0.66	  0.42
iNx246I		0	  1.50	  1.13	  0.54
iJx323I		0	  1.14	  1.05	  0.79
YLR140W		12	  1.09	  1.03	  0.91
iCx194I		0	  0.93	  1.35	  1.27
YLR206W	ENT2	12	  1.51	  0.58	  0.81
iMx289I		0	  1.21	  0.96	  0.97
YFR035C		6	  1.51	  1.27	  0.75
YBR112C	CYC8	2	  1.03	  0.60	  0.90
iOx472I		0	  1.42	  0.49	  0.62
iIx032I		0	  1.53	  1.55	  0.44
YGR260W		7	  0.63	  0.64	  1.88
YFL018C	LPD1	6	  0.82	  1.14	  1.35
YGL243W	TAD1	7	  0.79	  0.52	  1.48
iOx538I		0	  1.12	  0.58	  0.95
iOx204I		0	  1.14	  0.79	  0.84
iDx486I		0	  1.27	  0.43	  0.78
YER078C		5	  1.83	  0.88	  0.63
iHx075I		8	  1.68	  0.77	  0.54
iDx152I		0	  2.15	  0.57	  0.66
YGR261C	APL6	7	  0.54	  1.06	  1.94
iNx181I		0	  0.89	  1.36	  1.10
YKL167C	MRP49	11	  0.95		  0.95
iDx218I		0	  0.98	  1.29	  0.91
iNx247I		0	  1.49	  0.58	  0.45
iJx324I		0	  1.19	  1.16	  0.87
iPx430I		0	  1.13	  0.92	  0.72
YPR064W		16	  2.12	  0.69	  0.46
YLR141W	RRN5	12	  1.77	  1.64	  0.52
iCx195I		3	  0.95	  0.86	  1.21
YPL047W		16	  1.58		  0.76
YLR207W	HRD3	12	  1.18	  1.87	  0.93
YBL030C	PET9	2	  0.88	  0.49	  0.83
iEx110I				  0.55	
iOx473I		0	  1.53	  0.73	  0.57
iIx033I		0	  1.92	  0.67	  0.33
YFL019C		6	  0.68	  1.34	  1.00
YGL244W	RTF1	7	  1.22	  0.62	  0.74
iOx539I		0	  0.76	  0.75	  1.52
iOx205I		0	  1.27	  0.53	  0.60
iDx487I		0	  0.28		  4.62
iHx076I		0	  0.76	  0.47	  1.31
iDx153I		0	  0.99	  2.27	  0.82
YGR262C		7	  1.05	  0.57	  1.28
iNx182I		0	  0.80	  1.04	  1.33
YKL168C	KKQ8	11	  0.76	  1.10	  1.46
iDx219I		0	  0.95	  2.12	  0.85
YBR113W		2	  1.52	  0.70	  0.52
iNx248I		0	  1.63	  0.91	  0.44
iJx325I		0	  0.88	  1.04	  0.93
YFR036W	CDC26	6	  0.93	  1.11	  1.06
iPx431I		16	  1.08	  0.76	  0.68
YPR065W	ROX1	16	  1.02	  0.66	  0.79
YLR142W	PUT1	12	  1.09	  1.71	  1.06
iCx196I		3	  1.20	  1.93	  1.45
YPL048W	CAM1	16	  1.89	  1.35	  0.68
YLR208W	SEC13	12	  0.87	  1.12	  1.01
YER079W		5	  1.86	  1.49	  0.61
YFR037C	RSC8	6	  1.44	  0.86	  0.87
YLL060C	GTT2	12	  1.73	  0.76	  0.66
iOx474I		15	  1.13		  0.80
iEx111I		5	  0.84	  0.50	  1.16
iIx034I		0	  0.49	  1.31	  1.94
YGL245W		7	  1.26	  1.01	  0.81
YPL049C				  0.98	  0.55
iOx140I		0	  1.22	  0.78	  0.76
YLR209C		12	  0.78	  0.61	  1.62
iOx206I		0	  0.60	  0.92	  1.45
iDx488I		0	  1.40	  1.41	  0.79
YMR100W	MUB1	13	  0.78	  1.72	  1.42
iHx077I		0	  0.72	  0.94	  0.97
iDx154I		0	  0.93	  2.20	  0.89
YGR263C		7	  0.92	  0.91	  1.11
iNx183I		0	  1.47	  1.94	  1.22
iJx260I		0	  0.93		
YKL169C		11	  0.46	  0.68	  2.46
YGL246C	RAI1	7	  0.87	  2.76	  1.13
YBL031W	SHE1	2	  0.54	  1.48	  1.40
YBR114W	RAD16	2	  0.71	  1.18	  1.11
iNx249I		0	  1.25	  1.11	  0.70
iJx326I		0	  1.11	  1.55	  0.61
iPx432I		0	  1.11	  0.66	  0.70
YPR066W	UBA3	16	  0.88	  1.34	  1.27
YLR143W		12	  0.59	  0.79	  2.20
YMR101C	SRT1	13	  0.34	  1.63	  2.40
iCx197I		3	  0.78	  0.91	  1.00
YGL180W	APG1	7	  0.88		  1.56
YBR115C	LYS2	2	  0.59	  1.01	  1.36
iOx475I		0	  0.94	  0.73	  0.99
iIx035I		0	  1.61	  0.52	  0.47
iEx112I		0	  0.88	  1.70	  1.12
YLR144C	ACF2	12	  0.68	  0.39	  1.88
iOx141I		0	  2.07	  0.72	  0.39
YNL310C		14	  1.26	  0.55	  0.78
iOx207I		15	  0.70	  1.43	  1.01
iDx489I		0	  1.45	  1.03	  0.96
iHx078I		0	  0.51	  1.00	  1.45
iDx155I		0	  1.69	  0.71	  0.48
YGR264C	MES1	7	  1.25	  0.74	  0.91
iNx184I		0	  1.26	  0.60	  0.54
iJx261I		0	  0.99	  1.63	  0.72
YBL032W		2	  1.84	  0.72	  0.80
iJx327I		0	  1.41	  1.01	  0.61
YLL061W	MMP1	12	  1.35	  1.08	  0.99
YFR038W		6	  1.20	  1.53	  1.23
iPx433I		16	  1.38	  0.59	  0.66
iLx510I		0	  1.45	  1.93	  0.83
YPR067W	ISA2	16	  0.65	  1.57	  1.82
YMR102C		13	  0.80	  1.07	  1.42
iCx198I		3	  0.83	  1.09	  1.34
YBR050C	REG2	2	  1.47	  1.12	  0.77
YBL033C	RIB1	2	  1.36	  0.63	  0.54
YGL181W	GTS1	7	  1.67	  1.43	  0.49
YFR039C		6	  0.87	  1.13	  1.26
YBR116C		2	  1.53	  0.91	  0.48
YLL062C		12	  1.13	  0.78	  0.94
iOx476I		0	  0.40	  1.82	  2.58
iIx036I		0	  1.21	  1.66	  0.64
iEx113I		0	  1.45	  1.52	  0.52
YPR068C	HOS1	16	  0.61	  1.76	  1.99
YGL247W		7	  0.70	  0.51	  1.64
iOx142I		0	  1.35		  0.50
YNL311C		14	  0.98	  0.59	  1.26
iOx208I		0	  0.79	  1.56	  1.40
iDx090I		0	  1.06	  0.94	  0.91
YGL182C		7	  1.67	  1.27	  0.52
iHx079I		0	  0.80	  0.77	  0.95
iDx156I		0	  0.78	  0.86	  1.16
iNx185I		0	  0.98	  1.26	  1.34
iJx262I		0	  0.90		  1.09
iJx328I		0	  0.35	  0.52	  2.80
iPx434I		0	  1.22	  0.67	  0.63
iLx511I		0	  1.18	  0.81	  0.48
YLR145W		12	  1.14	  1.52	  0.93
YMR103C		13	  1.58	  2.38	  0.70
iCx199I		0	  0.99	  0.89	  1.26
iPx100I		0	  1.16	  0.51	  0.76
YBL034C	STU1	2	  1.15	  0.78	  0.64
YBR117C	TKL2	2	  1.95	  0.57	  0.71
YLL063C	AYT1	12	  0.98	  0.70	  1.12
iOx477I		0	  1.34	  1.52	  0.71
iIx037I		0	  0.44	  1.22	  2.09
iEx114I		0	  1.19	  1.71	  0.78
YGR265W		7	  1.36		  0.51
YPR069C	SPE3	16	  1.24	  0.57	  0.99
YLR146C	SPE4	12	  1.27	  0.56	  0.85
YDR300C	PRO1	4	  0.91	  0.53	  1.19
YGL248W	PDE1	7	  1.12	  0.84	  1.06
iKx220I		11	  0.81	  0.92	  1.10
iOx143I		0	  1.83	  1.08	  0.50
iOx209I		0	  0.99	  0.78	  0.86
YML020W		13	  1.10	  0.53	  0.88
iDx091I		0	  0.96	  0.69	  1.31
YGL183C		7	  1.61	  1.87	  0.63
iDx157I		0	  0.58	  1.83	  1.58
YBR051W		2	  1.10		  0.70
iNx186I		0	  0.47	  4.40	  2.16
iJx263I		0	  1.42		  0.58
YLR080W		12	  0.64	  1.16	  1.65
iJx329I		0	  1.26	  0.63	  0.59
YML021C	UNG1	13	  1.05	  1.02	
iPx435I		0	  0.91	  2.64	  1.38
iLx512I		0	  1.51	  1.53	  0.86
YMR104C	YPK2	13	  1.38	  0.82	  0.66
iPx101I		0	  0.66	  0.51	  1.49
YNL312W	RFA2	14	  0.92	  2.60	  1.24
YBR052C		2	  1.36	  0.62	  0.72
YBL035C	POL12	2	  0.76	  0.38	  1.06
YLL064C		12	  1.18	  0.69	  1.52
iOx478I		0	  0.59	  0.36	  1.61
iIx038I		0	  0.53		  1.91
iEx115I		0	  1.33	  1.04	  0.60
YGR266W		7	  1.07	  1.52	  0.91
YLR147C	SMD3	12	  1.56	  1.89	  0.66
YGL249W	ZIP2	7	  1.24	  1.15	  0.90
iOx144I		0	  1.08	  1.53	  0.72
iKx221I		0	  1.14	  1.59	  0.99
YNL313C		14	  1.05		  1.08
iDx092I		0	  1.21	  1.79	  0.71
YGL184C		7	  1.31	  0.78	  0.90
iDx158I		0	  0.49	  1.22	  1.83
YGR267C	FOL2	7	  0.90	  0.91	  1.07
iNx187I		0	  0.40	  1.17	  2.48
iJx264I		0	  0.63		  1.25
YCR010C		3	  0.75	  1.02	  1.67
iPx370I		0	  0.66	  0.47	  1.41
YLR081W	GAL2	12	  0.85	  1.53	  1.27
YBR118W	TEF2	2	  1.05	  0.80	  0.84
YDR301W				  1.05	
iPx436I		0	  1.29	  1.44	  0.71
iLx513I		0	  1.23	  1.26	  0.48
YMR105C	PGM2	13	  1.56	  1.23	  0.74
iPx102I		0	  0.59	  0.92	  1.52
YBR053C		2	  1.30	  1.04	  0.52
iEx050I		0	  0.61	  2.00	  1.63
YBL036C		2	  0.45	  0.51	  2.02
YLR082C	SRL2	12	  0.76	  0.59	  1.35
iOx479I		0	  1.28	  0.87	  0.80
iIx039I		0	  0.85	  1.21	  1.18
iEx116I		0	  1.45	  1.03	  0.72
iOx145I		15	  1.21	  0.69	  0.77
iKx222I		0	  0.33	  0.72	  3.10
YML022W	APT1	13	  1.11	  1.47	  0.88
iDx093I		0	  0.78	  0.58	  1.41
YGL185C		7	  1.66	  0.44	  0.61
iDx159I		0	  0.98	  1.21	  0.82
YGR268C		7	  1.88	  0.50	  0.52
iNx188I		0	  1.58	  0.87	  0.44
iJx265I		0	  1.65	  3.18	  0.44
YCR011C	ADP1	3	  1.24	  1.79	  0.99
iPx371I		0	  0.88	  0.65	  0.91
YBR119W	MUD1	2	  0.38	  0.75	  2.31
YLL065W	GIN11	12	  1.11	  0.65	  1.69
YML023C		13	  1.06	  0.68	  0.80
YDR302W		4	  0.46	  0.69	  2.74
iPx437I		0	  0.78	  2.00	  1.03
iLx514I		0	  3.05	  0.98	  0.45
YLR148W	PEP3	12	  0.98	  0.84	  1.40
YFR031C-A	RPL2A	6	  0.86	  0.59	  0.97
YMR106C	YKU80	13	  1.79	  0.62	  0.53
iPx103I		0	  0.74	  0.50	  1.20
YNL314W	DAL82	14	  0.74	  1.34	  1.51
iEx051I		0	  1.15		  0.73
YLR083C	EMP70	12	  1.21	  1.57	  0.80
YHR160C	PEX18	8	  0.90	  0.78	  1.37
iOx080I				  0.99	  0.78
YLL066C		12	  1.70	  0.47	  0.87
YDL220C	CDC13	4	  1.10	  1.42	  0.67
iEx117I		0	  1.06	  1.08	  0.89
YLR149C		12	  0.83	  1.08	  1.46
YDR303C		4	  0.81	  1.00	  1.39
iOx146I		0	  1.18	  1.29	  0.81
iKx223I		0	  0.57	  0.64	  2.26
iGx300I		0	  0.73	  0.78	  1.53
YNL315C	ATP11	14	  0.85		  1.45
YMR040W		13	  0.94	  1.06	  0.95
YIL100W		9	  1.18	  0.44	  0.63
YGL186C		7	  1.44	  2.32	  0.65
YBR054W	YRO2	2	  0.97	  1.85	  1.05
iNx189I		0	  0.56	  1.72	  1.55
iJx266I		0	  0.70	  1.74	  0.49
iBx420I		0	  0.64	  0.70	  1.68
YBL037W	APL3	2	  0.55	  1.56	  1.22
iPx372I		0	  1.30	  1.03	  0.78
YMR041C		13	  1.44	  0.57	  0.87
YIL101C	XBP1	9	  0.94	  0.72	  0.91
iPx438I		0	  1.06	  0.93	  0.83
iLx515I		0	  0.74	  1.55	  1.28
iPx104I		0	  1.11	  0.71	  0.69
YBR055C				  0.73	
iEx052I		0	  2.09		  0.43
YLR084C	RAX2	12	  1.07	  0.53	  0.67
YHR161C	YAP1801	8	  1.01	  1.13	
iOx081I		0	  1.22	  0.70	  0.79
YLL067C		12	  1.55	  1.60	  0.83
iEx118I		0	  1.06	  0.73	  0.82
YGR269W		7	  1.69		  0.50
YDR304C	CYP5	4	  1.52	  0.77	  0.63
YCR012W	PGK1	3	  1.00	  1.81	  1.18
iOx147I		0	  0.66	  1.67	  1.57
iKx224I		0	  1.47	  1.78	  0.71
iGx301I		0	  0.89	  1.03	  1.02
YNL316C	PHA2	14	  0.54	  0.57	  1.42
YML024W	RPS17A	13	  1.07	  1.15	  0.86
iDx095I		0	  1.68	  1.29	  0.54
YMR107W		13	  2.11	  0.97	  0.43
YGL187C	COX4	7	  1.30	  0.72	  0.54
iJx267I		0	  0.64	  0.59	  1.74
iBx421I		0	  1.01	  0.77	  0.99
YCR013C		3	  0.74	  0.57	  1.32
YBL038W	MRPL16	2	  1.44	  1.03	  0.53
iLx450I		12	  1.80	  0.57	  0.48
iPx373I		0	  1.24	  1.30	  0.77
iFx010I		0	  0.79	  1.07	  1.43
YDL221W		4	  1.29	  0.89	  0.82
YML025C		13	  2.77	  1.60	  0.37
YIL102C		9	  0.89		  1.02
iPx439I		0	  0.59	  1.09	  1.31
iLx516I		0	  0.64	  0.61	  1.36
YNL250W	RAD50	14	  1.00	  1.30	  0.98
iPx105I		16	  0.93	  0.80	  1.07
iAx130I		0	  1.14	  0.91	  0.89
iGx570I				  0.38	  0.82
iEx053I		0	  1.21	  0.55	  0.56
YBL039C	URA7	2	  1.08	  1.21	  0.72
YLR085C	ARP6	12	  2.18	  1.32	  0.38
iOx082I		0	  1.16	  0.63	  0.79
YDL222C		4	  1.25	  1.78	  0.76
iEx119I		0	  1.42	  0.87	  0.58
YDR305C	HNT2	4	  1.20		  0.60
YNL251C	NRD1	14	  1.01	  1.29	  0.62
iOx148I		0	  0.62	  1.29	  1.63
iKx225I		0	  2.03	  0.66	  0.44
iGx302I		0	  0.81	  1.35	  0.95
YMR042W	ARG80	13	  1.81	  0.83	  0.62
iDx096I		0	  1.87		  0.57
YMR108W	ILV2	13	  1.41	  0.56	  0.56
YGL188C		7	  1.41	  0.83	  0.51
YBR056W		2	  0.82	  0.60	  1.06
iJx268I		0	  2.00		  0.61
iBx422I		0	  0.85	  1.48	  1.05
YCR014C	POL4	3	  0.71	  0.64	  1.87
iPx374I		0	  0.96	  0.82	  1.15
iLx451I		0	  2.04	  1.29	  0.28
iFx011I		0	  0.76	  1.25	  1.67
YHR162W		8	  0.67	  1.66	  1.05
iPx040I		0	  1.28	  2.08	  0.57
YML026C	RPS18B	13	  0.80	  1.30	  1.32
iLx517I		0	  0.45	  0.97	  1.60
iPx106I		0	  0.87	  0.81	  1.08
YNL317W	PFS2	14	  0.63	  0.69	  1.67
YBR057C	MUM2	2	  0.66	  0.73	  1.58
iGx571I				  0.97	  0.57
iEx054I		0	  1.30		  0.72
iAx131I		0	  1.36	  0.79	  0.81
YDR240C	SNU56	4	  1.97	  1.13	  0.63
iOx083I		0	  0.99	  2.14	  1.06
iKx160I		0	  0.72		  1.38
YDL223C		4	  1.16	  0.84	  0.84
YDR306C		4	  1.57	  0.82	  0.75
YNL252C	MRPL17	14	  0.84	  0.39	  1.25
iOx149I				  0.73	  1.90
iKx226I		0	  1.17	  1.13	  0.82
iGx303I		0	  0.73	  1.29	  1.22
YMR172C-A		13	  1.43	  0.67	  0.55
YAL034W-A	MTW1	1	  0.57	  0.59	  3.27
YMR043W				  1.64	
YNL318C	HXT14	14	  0.86	  0.58	  1.71
YNR001C	CIT1	14	  0.65	  1.04	  1.04
YIL103W		9	  1.47	  0.82	  0.60
iDx097I		0	  1.00	  0.96	  1.18
YMR109W	MYO5	13	  0.79	  0.74	  1.31
YGL189C	RPS26A	7	  1.69	  1.92	  0.79
iJx269I		0	  1.12	  1.59	  0.93
iBx423I		0	  0.46	  0.81	  1.93
YCR015C		3	  1.27	  1.56	  1.30
iPx375I		16	  0.70	  1.18	  0.77
iLx452I		0	  1.22	  2.03	  0.85
iFx012I		0	  1.27	  0.67	  0.93
YLR086W	SMC4	12	  1.09	  1.33	  0.81
YHR163W	SOL3	8	  0.42	  0.48	  2.55
iPx041I		0	  1.16	  2.29	  0.89
YIL104C		9	  1.77	  1.39	  0.67
iLx518I		0	  1.33	  1.19	  0.71
iPx107I		0	  1.49	  0.59	  0.44
YBR058C	UBP14	2	  1.14	  0.47	  0.95
iGx572I		0	  0.83		  1.16
iEx055I		0	  1.55	  0.82	  0.81
iAx132I		0	  1.34	  1.25	  0.88
YLR087C				  1.14	  1.38
YHR164C	DNA2	8	  0.56	  0.99	  1.25
iOx084I		0	  1.38	  0.77	  0.92
iKx161I		0	  0.44		  1.41
YDL224C	WHI4	4	  0.56	  0.86	  1.77
iKx227I		0	  0.63	  1.06	  2.37
iGx304I		0	  1.01	  1.19	  1.01
iMx410I		0	  2.15	  0.55	  0.48
YMR044W		13	  0.56	  0.54	  2.07
YNR002C	FUN34	14	  1.20	  2.94	  0.89
iDx098I		0	  0.51	  0.65	  1.82
YML027W	YOX1	13	  0.64	  1.82	  1.69
iBx424I		0	  0.67		  1.45
YDR241W		4	  1.30		  0.92
iPx376I		0	  0.91	  0.66	  1.00
iLx453I		0	  1.97	  0.91	  0.37
iFx013I		0	  1.10	  0.69	  0.73
YMR045C		13	  1.12	  1.29	  1.57
iPx042I		0	  1.04	  0.55	  0.90
YIL105C		9	  0.96	  0.65	  0.96
iLx519I		0	  1.03	  0.78	  0.93
YDR307W		4	  0.83	  2.03	  1.35
YNL253W		14	  0.91	  1.08	  0.97
iPx108I		0	  1.40	  1.43	  0.44
YNL319W		14	  0.77	  1.31	  1.46
YBR059C	AKL1	2	  1.00	  0.51	  0.75
iGx573I		0	  0.76	  2.24	  1.43
iEx056I		0	  0.64	  1.02	  1.54
iAx133I		0	  1.15	  0.73	  0.98
YHR165C	PRP8	8	  0.81	  0.60	  0.83
iOx085I		0	  1.49	  1.23	  0.64
iKx162I		0	  1.64		  0.57
YDR308C	SRB7	4	  0.56	  0.80	  1.98
YNL254C		14	  1.73	  1.54	  0.66
YCR016W		3	  0.74	  1.49	  1.74
iKx228I		0	  0.61	  1.04	  2.01
iGx305I		0	  1.35	  0.83	  0.76
iMx411I		0	  1.05	  0.66	  0.99
YNR003C	RPC34	14	  1.31	  0.76	  0.79
iDx099I		0	  1.56	  0.53	  0.52
YML028W	TSA1	13	  0.99	  0.67	  0.69
iBx425I		0	  1.09		  1.11
YCR017C				  1.33	  0.79
YDR242W	AMD2	4	  0.79	  0.92	  1.48
iPx377I		0	  0.42	  0.99	  2.51
iLx454I		0	  0.54	  0.61	  1.75
iFx014I		0	  0.75	  0.89	  0.97
YLR088W	GAA1	12	  1.03	  1.59	  1.21
YMR046C		13	  1.93	  1.55	  0.92
YDL225W	SHS1	4	  0.43		  2.18
iPx043I		0	  1.37	  0.94	  0.59
iLx120I		0	  1.56	  0.63	  0.57
iPx109I		0	  1.55	  1.27	  0.51
YDL160C	DHH1	4	  1.56	  1.70	  0.62
iAx134I		1	  0.94	  1.84	  1.25
iGx574I		0	  0.45	  0.83	  2.00
iEx057I		0	  0.50	  0.75	  1.79
YLR089C		12	  1.01	  1.56	  1.30
YHR166C	CDC23	8	  2.01	  1.30	  0.55
YDR243C	PRP28	4	  0.85	  0.56	  1.40
iOx086I		0	  1.57	  0.91	  0.64
iKx163I		0	  1.00	  1.23	  0.78
iGx240I		0	  1.31	  1.54	  0.69
YDL226C	GCS1	4	  0.88		  0.99
YDR309C	GIC2	4	  1.10	  1.02	  1.11
YNL255C	GIS2	14	  0.96	  0.78	  0.84
iKx229I		0	  1.07	  0.79	  0.69
iGx306I		0	  0.58	  0.86	  1.67
YIL040W		9	  1.20	  2.10	  0.80
iMx412I		0	  0.68	  0.57	  1.73
YIL106W	MOB1	9	  0.82	  0.64	  1.17
YML029W		13	  1.71	  0.94	  0.76
iBx360I		0	  0.71	  0.84	  1.61
iBx426I		0	  1.29		  0.98
YCR018C				  1.05	
iPx378I		0	  0.36	  0.94	  2.39
iLx455I		0	  0.81	  0.63	  1.19
iFx015I		0	  0.58	  1.21	  1.42
YMR047C	NUP116	13	  1.18	  0.63	  0.83
iPx044I		0	  1.00	  0.64	  0.80
iLx121I		0	  1.52	  0.93	
YIL107C	PFK26	9	  0.90	  0.60	  1.08
YNR004W		14	  1.44	  0.63	  0.66
iGx575I				  1.68	  1.21
iEx058I		0	  1.19	  1.69	  1.06
iOx087I		0	  1.07	  0.59	  0.87
iKx164I		0	  0.83	  1.00	  0.90
iGx241I		0	  1.07		  0.65
iGx307I		0	  0.58	  1.22	  1.12
YIL041W		9	  1.50	  0.96	  0.70
iMx413I		0	  0.47	  0.66	  2.11
YNR005C		14	  1.09	  0.74	  0.71
YOR230W	WTM1	15	  1.64		  0.66
iBx361I		0	  1.21	  1.66	  0.61
iLx390I		0	  1.20	  1.27	  0.73
iBx427I		0	  0.72		  1.86
YDL161W	ENT1	4	  0.98	  0.56	  0.93
YIL042C		9	  1.46	  0.83	  0.64
iPx379I		0	  1.84	  0.89	  0.64
iLx456I		0	  0.92	  0.92	  1.27
iFx016I		0	  1.30	  1.83	  0.52
iDx610I		0	  0.47	  0.79	  2.08
YHR167W		8	  0.66	  1.07	  1.09
YDR244W	PEX5	4	  1.59	  1.32	  0.71
YNL190W		14	  1.43	  0.62	  0.48
iPx045I		0	  0.66	  1.20	  1.00
iLx122I		0	  1.63	  2.02	  0.53
YNL256W	FOL1	14	  0.88	  0.99	  1.12
iAx070I		0	  0.60		  1.52
YDL162C		4	  1.63	  0.85	  0.70
iGx576I		0	  1.18	  1.17	  0.90
iEx059I		0	  1.19	  1.03	  1.05
iOx088I		0	  1.27	  0.59	  0.82
iKx165I		0	  0.95		  1.11
iGx242I		0	  0.99	  0.84	  0.96
YDL228C		4	  0.79	  0.66	  1.08
YNL257C	SIP3	14	  0.79	  0.88	  0.84
YCR019W	MAK32	3	  0.53	  2.30	  1.97
iGx308I		0	  0.58	  1.71	  1.57
iMx414I		0	  0.80	  1.11	  1.30
YMR048W		13	  0.90	  1.60	  1.35
YIL108W		9	  0.91	  1.46	  1.02
YOR231W	MKK1	15	  1.45	  0.86	  0.60
iBx362I		0	  1.48	  0.80	  0.70
iLx391I		0	  1.52	  2.07	  0.66
iBx428I		0	  1.91		  0.53
YIL043C	CBR1	9	  1.22	  0.75	  0.80
iLx457I		12	  0.66	  2.13	  0.87
iFx017I		0	  1.33		  0.87
iDx611I		0	  0.43	  1.32	  2.51
YHR168W		8	  1.94	  0.92	  0.61
YDR245W	MNN10	4	  1.27		  0.63
YNL191W		14	  1.15	  0.77	  0.94
YMR049C		13	  1.12	  0.88	  0.91
iPx046I		0	  1.27	  0.60	  0.60
iLx123I		0	  0.69	  1.72	  1.30
iHx200I		0	  0.88		  1.03
YIL109C	SEC24	9	  1.02	  0.79	  1.07
iAx071I		0	  1.18		  1.08
YNR006W	VPS27	14	  0.65	  0.59	  1.48
iGx577I		0	  1.27	  0.73	  0.82
YAL043C-A		1	  1.98	  2.10	  0.36
iOx089I		0	  0.41	  0.65	  3.48
iKx166I		0	  0.70	  0.85	  1.19
iGx243I		0	  0.51		  2.06
YNL258C		14	  0.93	  0.85	  1.14
iGx309I		0	  1.08	  0.84	  1.03
iMx415I		0	  1.04	  1.45	  0.95
YNR007C	AUT1	14	  0.68	  0.66	  1.62
YOR232W	MGE1	15	  1.05		  0.69
iBx363I		0	  1.36	  0.88	  0.71
YDR180W	SCC2	4	  0.71	  0.84	  0.99
iLx392I		0	  1.28	  0.78	  0.80
iBx429I		0	  0.81	  0.97	  1.36
YDL163W		4	  1.49	  0.57	  0.66
YIL044C		9	  0.66	  1.35	  1.49
iLx458I		0	  1.10	  1.49	  0.81
iFx018I		0	  1.30	  2.45	  0.70
iDx612I		0	  1.02	  0.65	  1.16
YHR169W	DBP8	8	  1.53	  0.78	  0.68
YDR246W	TRS23	4	  0.76	  0.66	
YNL192W	CHS1	14	  1.14	  0.71	  0.72
YDL229W	SSB1	4	  1.12	  0.93	  0.74
YOL150C		15	  0.92	  0.97	  1.08
iPx047I		0	  0.35	  0.74	  1.93
iLx124I		0	  1.22	  0.82	  0.71
iHx201I		0	  1.07	  0.89	  0.88
YJL001W	PRE3	10	  1.48	  1.58	  0.60
iAx072I		0	  0.84		  1.13
YDR181C	SAS4	4	  0.70	  0.86	  1.29
YDL164C	CDC9	4	  1.35	  0.69	  0.95
iGx578I		0	  0.42	  0.84	  2.30
iKx167I		0	  0.38		  2.29
iGx244I		0	  1.26	  0.53	  0.76
iMx350I		0	  0.64	  1.34	
YNL259C	ATX1	14	  0.55	  0.84	  1.76
YJL002C	OST1	10	  0.92	  0.49	  1.07
iMx416I		0	  0.47	  0.53	  1.69
YOR233W	KIN4	15	  0.52	  1.31	  1.31
iBx364I		0	  1.54		  0.51
iBx030I		0	  1.05	  2.49	  1.32
iLx393I		0	  0.52	  0.78	  1.79
iLx459I		0	  0.83	  0.38	  1.06
iFx019I		0	  1.25	  0.90	  0.98
iDx613I		0	  0.84	  0.82	  1.13
YDR247W		4	  0.76	  1.31	  1.54
YNL193W		14	  1.77	  1.30	  0.55
iPx048I		0	  1.37	  2.16	  0.54
iLx125I		0	  1.34	  0.59	  0.70
iHx202I		0	  0.94	  0.39	
YOR234C	RPL33B	15	  0.51	  0.53	  1.69
iAx073I		0	  0.80		  1.35
YNR008W	LRO1	14	  1.30	  2.12	  0.73
iGx579I		0	  1.18	  0.93	  0.82
YDR248C		4	  0.55		  1.76
YNL194C		14	  1.63	  2.33	  0.59
iKx168I		0	  1.05		  0.88
iGx245I		0	  1.35	  1.73	  0.44
iMx351I		0	  1.27	  1.80	  0.76
YIL045W	PIG2	9	  0.75		  1.20
iMx417I		0	  1.16	  0.67	  0.77
YOL151W	GRE2	15	  0.98	  0.37	  0.83
iOx600I		0	  0.73	  0.95	  1.48
iBx365I		0	  0.67	  0.82	  1.56
iLx394I		0	  0.61	  1.43	  1.31
iBx031I		0	  0.73	  2.93	  1.93
YDR182W	CDC1	4	  0.95	  0.75	  0.98
YDL165W	CDC36	4	  0.81	  0.82	  1.03
iLx060I		0	  1.87	  0.82	  0.39
iDx614I		0	  0.93	  0.63	  1.58
iPx049I		0	  1.04	  0.55	  0.81
iLx126I		0	  1.32	  2.17	
iHx203I		0	  0.37	  1.03	  2.32
YJR020W		10	  1.42	  1.09	  0.62
YJL003W		10	  0.55	  1.06	  1.25
iAx074I		0	  0.86		  1.25
YNR009W		14	  0.66	  1.38	  1.25
iGx180I		0	  0.87	  0.93	  1.10
YDL166C		4	  1.13	  0.82	  0.78
YDR249C		4	  0.82	  1.32	  1.62
YNL195C		14	  1.51	  1.03	  0.55
iGx246I				  0.89	  2.11
iKx169I		0	  1.57	  1.62	  0.51
YER140W		5	  2.30	  1.00	  0.69
iMx352I		0	  2.04	  0.73	  0.58
YJR021C	REC107	10	  1.60	  1.06	  0.76
YIL046W	MET30	9	  1.49	  0.62	  0.64
YJL004C	SYS1	10	  0.50	  1.13	  1.87
iMx418I		0	  1.46	  1.00	  0.68
YOL152W				  0.61	  0.50
YPL110C		16	  0.92	  1.90	  1.02
iOx601I		0	  0.92	  0.61	  1.17
YOR235W	SNR17A	15	  1.45	  0.67	  0.48
iBx366I		0	  0.61		  1.86
iLx395I		0	  0.93	  1.16	  0.81
iBx032I		0	  0.84		  0.92
YDR183W		4	  0.61	  0.95	  1.48
iLx061I		0	  2.30	  1.02	  0.42
YIL047C	SYG1	9	  0.63	  0.90	  1.82
iDx615I		0	  1.24		  0.95
YOL153C		15	  0.81	  0.44	  1.29
iLx127I		0	  1.41		  0.78
iHx204I		0	  0.59	  0.87	  1.24
iNx310I		0	  0.71	  1.45	  1.36
iAx075I		0	  0.80	  1.33	  0.97
YDR184C	ATC1	4	  0.82	  0.90	  1.14
iGx181I		0	  0.71		
YDL167C	NRP1	4	  0.76	  0.78	  1.37
YNL196C	SLZ1	14	  1.75	  0.93	  0.61
iGx247I		0	  0.91	  0.64	  0.96
YER141W	COX15	5	  1.25	  1.38	  1.11
iMx353I		0	  1.39	  1.68	  0.73
YOR170W		15	  0.40	  0.77	  1.79
iMx419I		0	  1.42	  0.49	  0.71
iOx602I		0	  1.23		  1.40
YOR236W	DFR1	15	  1.13	  0.84	  0.67
iBx367I		0	  1.40	  0.82	  0.81
iLx396I		0	  1.19	  1.75	  0.76
iDx550I		0	  0.84	  1.24	  1.56
iBx033I		0	  1.30		  0.64
YER142C	MAG1	5	  0.68	  0.52	  1.91
iLx062I		0	  0.60	  0.78	  1.30
iDx616I		0	  0.92	  1.02	  1.19
YOR171C	LCB4	15	  0.78	  0.94	  1.36
iHx205I		8	  0.62	  1.81	  1.50
iLx128I		0	  0.90	  0.84	  0.72
iNx311I		0	  1.20	  0.99	  0.62
YJR022W	LSM8	10	  1.46	  2.12	  0.55
YJL005W	CYR1	10	  0.72	  1.45	  0.82
iAx076I		0	  0.69		  0.95
YDR185C		4	  0.86	  0.73	  0.86
YPL111W	CAR1	16	  0.78	  1.11	  1.17
iGx182I		0	  0.79	  1.14	
YNL197C	WHI3	14	  1.76	  0.72	  0.59
iGx248I		0	  0.88	  0.90	  1.11
iMx354I		0	  0.83	  0.92	
YIL048W	NEO1	9	  0.52	  1.80	  1.36
iMx020I		0	  0.36	  0.43	  1.04
YJL006C	CTK2	10	  0.91	  1.60	  0.81
YOL154W		15	  0.91	  0.64	  1.10
YPL112C		16	  1.35	  1.26	  0.75
iOx603I		15	  1.02	  0.83	  1.61
YOR237W	HES1	15	  1.32	  0.75	  0.61
iBx368I		0	  1.37	  0.80	  0.54
YEL060C	PRB1	5	  1.30	  0.77	  0.58
iBx034I		2	  1.31	  1.56	  0.47
iLx397I		0	  1.82	  1.28	  0.38
iDx551I		0	  1.18	  0.81	  1.02
YDL168W	SFA1	4	  0.68	  0.79	  1.63
iLx063I		0	  1.26	  0.95	  0.51
iHx140I		0	  1.34	  1.06	  0.64
iDx617I				  0.58	
YOL155C		15	  1.17	  1.63	  0.83
iHx206I		8	  0.80	  1.25	  1.45
iLx129I		0	  0.80	  1.44	  0.99
iNx312I		0	  1.28	  0.80	  0.73
iAx077I		0	  1.03		  1.07
YDR186C		4	  0.94	  1.18	  0.66
iGx183I		0	  0.43	  1.41	  2.44
YDL169C	UGX2	4	  0.95	  1.51	  1.15
YNL198C		14	  1.17	  0.76	  0.74
iGx249I		0	  0.76	  1.42	  1.30
YER143W	DDI1	5	  0.62	  0.76	  1.89
iMx355I		0	  1.19	  2.61	  0.84
YJR024C		10	  1.08		  0.76
YIL049W	DFG10	9	  1.70	  0.54	  0.55
iMx021I		0	  1.19	  1.32	  0.86
YOR172W		15	  1.21	  1.12	  0.68
YJL007C		10	  0.83	  1.11	  1.11
YPR130C		16	  1.06	  1.72	  0.77
YPL113C		16	  1.27	  0.84	  0.87
iOx604I		0	  1.68	  0.58	  0.79
YOR238W		15	  1.59	  0.62	  0.67
iBx369I		2	  1.35	  0.46	  0.58
YEL061C	CIN8	5	  1.04	  1.91	  1.08
iLx398I		0	  1.64	  1.20	  0.43
iDx552I		0	  1.34		  0.68
iBx035I		0	  1.99		  0.51
YER144C	UBP5	5	  0.70	  0.60	  1.89
iLx064I		0	  1.01	  0.83	  0.54
iHx141I		0	  1.15	  0.48	  0.76
iDx618I		0	  0.85	  1.08	  1.04
iHx207I		8	  0.76	  0.77	  1.21
iNx313I		0	  1.17	  0.85	  0.99
iAx078I		0	  1.71		  0.57
YDR187C		4	  2.04	  0.97	  0.44
iGx184I		0	  0.39		  2.33
iMx290I		0	  1.36	  1.12	  0.52
YNL199C	GCR2	14	  1.22	  0.95	  0.80
iMx356I				  0.48	
YOL090W	MSH2	15	  0.56	  2.06	  1.65
YJR025C	BNA1	10	  1.15		  0.69
iMx022I		0	  1.73	  1.34	  0.61
YOR173W		15	  1.05	  1.01	  1.05
YJL008C	CCT8	10	  1.47	  0.70	  0.74
YPR131C	NAT3	16	  0.98		  0.99
YOL156W	HXT11	15	  1.48	  0.43	  0.76
iOx605I		0	  1.70	  2.18	  0.71
YOR239W		15	  1.62	  1.39	  0.59
iLx399I		0	  1.45	  0.82	  0.54
iDx553I		0	  0.65	  1.15	  1.48
iBx036I		0	  1.77	  0.99	  0.60
YER145C	FTR1	5	  1.57	  1.69	  0.59
iLx065I		0	  1.16	  3.05	  0.76
iHx142I		0	  0.98	  0.99	  0.91
iDx619I		0	  0.98	  0.61	  1.09
YOL157C		15	  0.82	  1.95	  1.38
iHx208I		0	  0.88	  1.74	  1.10
iNx314I		0	  1.07	  0.82	  0.98
iAx079I		0	  1.69		  0.74
iGx185I		0	  0.81	  1.33	  1.24
YPL114W		16	  1.18	  0.50	  0.71
iMx291I		0	  1.30	  1.68	  0.63
YEL062W	NPR2	5	  0.73	  0.85	  1.63
YFL020C	PAU5	6	  1.09	  0.71	  1.78
iMx357I		0	  1.29	  1.16	  0.76
YOL091W	SPO21	15	  1.21	  0.93	  0.96
iMx023I				  0.80	
iOx540I		0	  0.75		  1.41
iIx100I		0	  1.30		  0.66
YOR174W	MED4	15	  0.48	  1.05	  1.87
YPL115C	BEM3	16	  0.72	  0.95	  1.53
iOx606I		0	  1.95	  0.79	  0.67
YEL063C	CAN1	5	  0.86	  0.88	  0.83
iDx554I		0	  0.64		  1.87
iBx037I		0	  0.46		  2.37
YDR188W	CCT6	4	  1.74	  0.67	  0.65
iLx066I		0	  1.57	  0.64	  0.55
iHx143I		0	  2.12	  0.65	  0.92
iDx220I		0	  0.38	  1.00	  2.93
YOR175C		15	  0.74	  0.86	  1.37
YOL158C		15	  1.00	  1.53	  0.98
iHx209I		0	  1.12	  2.03	  0.73
iNx315I		0	  1.21	  0.64	  0.97
YJR026W		10	  1.98		  0.87
YJL009W		10	  1.18	  0.68	  0.84
YPR132W	RPS23B	16	  0.79	  0.32	  1.64
iGx186I		0	  1.99	  1.36	  0.47
YER080W		5	  1.60	  1.35	  0.69
iMx292I		0	  0.35	  1.06	  3.08
YER146W				  1.65	  0.76
iMx358I		0	  0.42	  0.68	
YOL092W		15	  1.62	  0.61	  0.81
YPL050C	MNN9	16	  0.78	  1.02	  1.60
iOx541I		0	  1.44	  0.74	  0.62
iMx024I		0	  1.45	  0.63	
iIx101I		0	  0.89	  0.42	  0.99
YPR133C		16	  0.63	  0.41	  1.76
iOx607I		0	  1.98	  1.06	  0.81
YEL064C		5	  0.66	  0.86	  1.31
YDR189W				  1.70	
iDx555I		0	  0.60	  0.62	  1.77
iBx038I		0	  1.32		  0.69
YER147C		5	  1.52	  1.55	  0.62
iLx067I		0	  0.78	  1.80	  0.90
iHx144I		0	  1.47	  0.69	  0.76
iDx221I		0	  1.21	  1.11	  0.69
YOL159C				  0.54	
iNx250I		0	  0.94	  0.63	  0.83
YFL021W	GAT1	6	  1.09	  0.94	  1.04
iNx316I		0	  0.73	  0.76	  0.94
YJR027W		10	  1.16	  1.26	  1.36
YLR210W	CLB4	12	  0.58	  0.41	  1.59
iGx187I		0	  1.41	  1.31	  0.58
YPL116W	HOS3	16	  0.67	  0.67	  1.43
iMx293I		0	  0.89	  0.89	  1.42
YER081W	SER3	5	  0.63	  1.19	  1.90
YFL022C	FRS2	6	  0.45	  1.09	  2.45
iMx359I		0	  0.65	  0.89	  1.62
YKL170W	MRPL38	11	  0.46	  0.98	  2.06
YOL093W		15	  1.67	  0.83	  0.59
iIx102I		0	  1.35	  0.59	  1.03
iOx542I		0	  0.41	  0.53	  3.08
iMx025I		0	  0.69	  0.88	
YOR176W	HEM15	15	  0.91	  0.81	  0.82
YLR211C		12	  0.44	  0.90	  2.31
YPL117C	IDI1	16	  0.95	  0.66	  0.85
iOx608I		0	  1.43		  0.90
iDx490I		0	  1.40	  1.33	  0.70
YER082C		5	  0.54	  0.56	  2.00
iDx556I		0	  2.07		  0.48
iBx039I		0	  1.61		  0.65
YOL094C	RFC4	15	  1.77		  0.69
iLx068I		0	  1.28	  0.84	  0.71
iHx145I		0	  1.16	  0.98	  1.02
iDx222I		0	  1.11	  0.63	
YOR177C		15	  0.89	  0.72	  0.97
iNx251I		0	  0.88		  1.27
iNx317I		0	  0.49	  0.72	  1.91
YJR028W		10	  1.99	  0.51	  0.80
YPL051W	ARL3	16	  0.54	  1.15	  1.95
iPx500I		0	  1.48	  0.76	  0.58
YPR134W	MSS18	16	  1.41	  1.52	  0.81
iGx188I		0	  0.64	  1.17	  1.34
iMx294I		0	  1.46		  0.61
YEL065W	SIT1	5	  0.72	  0.64	  1.76
YBL100C		2	  1.25	  0.55	  0.62
YER148W	SPT15	5	  0.59	  0.70	  1.82
YKL171W		11	  0.80	  1.17	  1.60
iIx103I		9	  1.73	  1.16	  0.59
iOx543I		0	  1.30	  0.67	  0.84
iMx026I		0	  1.12	  2.08	  0.69
YLR212C	TUB4	12	  0.90	  1.36	  1.04
iDx491I		0	  0.87		  1.23
YER083C		5	  1.41	  1.17	  0.62
iHx080I		0	  0.83	  1.01	  0.68
iDx557I		0	  2.01	  0.48	  0.50
YER149C	PEA2	5	  0.62	  0.91	  1.99
YOL095C	HMI1	15	  1.09	  1.36	  0.84
iLx069I		0	  0.46	  0.84	  2.43
iHx146I		0	  0.93	  2.04	  0.97
iDx223I		0	  1.53	  0.68	  0.63
YOR178C	GAC1	15	  1.07	  0.87	  1.01
YFR040W	SAP155	6	  1.04	  0.93	  0.99
iNx252I		0	  1.31	  1.64	  0.57
YFL023W		6	  0.50	  1.30	  1.52
iNx318I		0	  0.64	  1.46	  1.27
YJR029W		10	  1.09		  1.33
YPL052W		16	  1.06	  1.11	  1.20
YPR135W				  0.48	
iPx501I		0	  1.03	  1.10	  1.08
iGx189I				  1.57	
YPL118W	MRP51	16	  0.93	  0.67	  1.15
iMx295I		0	  1.52		  0.63
YFR041C		6	  0.59	  0.58	  1.72
YEL066W	HPA3	5	  0.85	  2.05	  1.13
YER056C-A	RPL34A	5	  1.44	  1.76	  0.70
YBL101C	ECM21	2	  1.30	  1.37	  0.69
YFL024C	EPL1	6	  1.03	  1.09	
YKL172W	EBP2	11	  1.21	  0.73	  0.81
YPL053C	KTR6	16	  1.12	  0.55	  1.16
iIx104I		0	  1.34	  1.84	  0.89
iOx544I		0	  1.21	  0.56	  0.63
iMx027I		0	  0.77	  2.45	  1.17
YPR136C		16	  1.01		  0.98
YLR213C	CRR1	12	  2.08	  1.17	  0.64
iOx210I		0	  1.29	  1.03	  0.76
YPL119C	DBP1	16	  1.10	  1.01	  0.92
iDx492I		0	  1.01	  0.60	  1.08
iHx081I		0	  0.86	  0.73	  0.95
YEL067C		5	  0.79	  0.51	
iDx558I		0	  0.93	  0.66	  0.98
YOL096C	COQ3	15	  1.18	  1.32	  1.00
iHx147I		0	  0.46		  1.61
iDx224I		0	  1.15	  1.11	  0.97
YOR179C		15	  1.32	  0.85	  0.65
iNx253I				  1.77	  1.05
iJx330I		0	  2.00	  1.28	  0.41
YPR070W	MED1	16	  1.47	  0.58	  0.79
iNx319I		0	  1.10	  0.69	  0.71
iPx502I		0	  0.56	  1.05	  1.69
iMx296I		0	  0.44	  1.06	  2.55
YER084W		5	  1.44	  1.59	  0.56
YFL025C	BST1	6	  0.78	  1.30	  1.32
YGL250W		7	  1.55		  0.99
YKL173W	SNU114	11	  1.68	  1.30	  0.65
iOx545I		15	  0.78	  0.79	  0.75
iIx105I		9	  1.15	  0.53	  1.32
iMx028I		0	  0.68	  0.64	  1.27
iOx211I		0	  2.29	  2.47	  0.58
iDx493I		0	  1.25	  1.41	  0.77
YER085C		5	  1.44	  0.68	
iHx082I		8	  1.09	  0.79	  1.24
YEL068C		5	  0.62		  1.53
iDx559I		0	  1.58	  0.99	  0.85
YOL097C	WRS1	15	  1.29	  1.49	  0.78
YKL174C		11	  1.15	  2.72	  0.96
YGL251C	HFM1	7	  1.26	  1.12	  0.74
iHx148I		0	  0.95	  0.98	  0.71
iDx225I		0	  1.69	  0.61	  0.56
YFR042W		6	  0.69	  1.08	  1.77
iNx254I		0	  1.14	  0.57	  0.84
iJx331I		0	  0.53	  1.29	  2.18
YBL102W	SFT2	2	  0.92	  0.94	  1.08
YPR071W		16	  1.16	  1.66	  0.91
YPL054W	LEE1	16	  1.11	  0.88	  0.90
iPx503I		0	  0.93	  1.36	  1.07
YPR137W	RRP9	16	  0.90		  0.80
YLR214W	FRE1	12	  0.87	  0.68	  1.42
iMx297I		0	  0.28	  1.80	  3.69
YFR043C		6	  0.64	  0.85	  1.66
YBR120C	CBP6	2	  0.35	  1.21	  2.75
YBL103C	RTG3	2	  1.48	  1.63	  0.56
iOx480I		0	  1.03	  1.62	  1.12
iIx040I		0	  1.19		  0.71
YPL055C		16	  2.72	  0.78	  0.35
iOx546I		0	  1.14	  0.49	  0.88
iMx029I		0	  0.83	  1.65	  1.16
iIx106I		0	  0.81	  1.01	  1.36
YPR138C	MEP3	16	  1.28	  0.49	  0.81
YLR215C		12	  0.70	  0.90	  1.80
iOx212I		0	  0.92	  0.62	  0.97
iDx494I		0	  1.33		  0.62
iHx083I		0	  0.81	  1.86	  1.08
iDx160I		0	  1.39	  0.82	  0.95
YEL069C	HXT13	5	  1.08	  0.82	  1.23
YOL098C		15	  0.51	  0.74	  1.42
YGL252C	RTG2	7	  0.56	  1.59	  2.04
iHx149I		0	  1.49	  0.81	  0.57
iDx226I		0	  0.50	  0.68	  1.78
iNx255I		0	  0.35	  1.16	  1.33
iJx332I		0	  0.95	  1.61	  1.29
YGR001C		7	  1.28	  1.32	  0.55
YFL026W	STE2	6	  0.60	  0.66	  1.41
YPR072W	NOT5	16	  0.59	  0.77	  1.86
YIL015C-A		9	  1.04	  1.33	
iPx504I		0	  0.53	  0.60	  1.16
iMx298I		0	  1.12	  0.69	  0.79
YER086W	ILV1	5	  1.14	  0.65	  0.89
YFR044C		6	  1.32	  1.64	  1.01
YBR121C	GRS1	2	  0.74	  1.33	  1.12
YBL104C		2	  1.38	  0.81	  0.59
iOx481I		0	  0.92	  1.54	  1.05
iIx041I		0	  0.67		  1.57
YFL027C		6	  1.21	  0.59	  0.80
YPR073C	LTP1	16	  0.36	  1.21	  2.74
YKL175W		11	  1.06	  0.70	  0.86
YPL056C		16	  1.97	  0.87	  0.43
iOx547I		0	  0.76	  0.58	  1.47
iIx107I		0	  1.37	  0.74	  0.66
YPR139C		16	  1.15	  0.90	  0.97
YLR216C	CPR6	12	  1.56	  0.63	  0.79
iOx213I		0	  1.16	  1.12	  0.97
iDx495I		0	  1.14	  1.41	  0.76
iHx084I		8	  0.76	  0.74	  1.14
iDx161I		0	  0.57	  1.87	  1.55
iNx190I		0	  1.19	  0.82	  0.79
YOL099C		15	  0.31	  0.83	  3.09
YKL176C		11	  1.31	  0.87	  0.91
iDx227I		0	  0.45	  0.58	  2.11
iNx256I		0	  0.39	  1.05	  1.93
iJx333I		0	  1.52	  1.77	  0.79
YGR002C		7	  1.61		  0.60
YLR150W	STM1	12	  0.64	  0.90	  2.22
iPx505I		0	  1.59	  1.39	  0.44
iMx299I		0	  1.05	  1.00	  0.72
YER087W		5	  0.59	  1.76	  2.21
YBR122C	MRPL36	2	  1.38	  1.28	  0.61
iOx482I		0	  1.10	  1.00	  0.75
iIx042I		0	  1.25	  0.68	  0.57
YGR270W	YTA7	7	  1.27	  0.80	  0.61
YFL028C	CAF16	6	  0.93	  0.66	  0.96
YBL105C	PKC1	2	  0.94	  1.51	  0.57
YPR074C	TKL1	16	  0.76	  0.74	  1.44
YLR151C		12	  0.39	  1.32	  2.70
YGL253W	HXK2	7	  0.58	  0.87	  1.84
YPL057C	SUR1	16	  1.59	  0.57	  0.49
iOx548I				  1.06	  1.17
iIx108I		0	  0.53	  1.03	  1.53
iOx214I		0	  0.86	  0.67	  0.97
iDx496I		0	  1.18	  1.10	  0.75
YER088C	DOT6	5	  0.95	  0.64	  1.14
iHx085I		0	  0.93	  1.73	  1.00
iDx162I		0	  1.32	  1.93	  0.61
iNx191I		0	  1.37	  1.03	  0.75
iDx228I		0	  0.98	  0.67	  0.99
iNx257I		0	  1.50	  1.43	  0.52
iJx334I		0	  1.63	  1.08	  0.66
YFR045W		6	  0.95	  1.54	  1.38
iPx440I		0	  0.53	  0.53	  1.28
iPx506I		0	  2.04	  0.89	  0.50
YLR217W		12	  1.81	  1.15	  0.72
YBL040C	ERD2	2	  0.90		  0.84
YFR046C		6	  0.72	  0.98	
YBR123C	TFC1	2	  1.38	  0.66	  0.83
iIx043I		9	  1.19	  1.12	  0.66
iOx483I		0	  1.33	  0.53	  0.60
iEx120I		0	  1.61	  1.24	  0.64
YGR271W		7	  0.85	  1.12	  0.84
YBL106C	SRO77	2	  0.78	  0.77	  0.97
YPR075C	OPY2	16	  1.73	  0.79	  0.56
YLR152C		12	  0.81	  1.78	  1.55
YGL254W	FZF1	7	  1.56	  1.05	  0.84
YKL177W		11	  0.90	  0.48	  0.99
YPL058C	PDR12	16	  1.09	  0.84	  0.83
iOx549I		0	  0.70	  1.70	  1.86
iIx109I		0	  1.00	  2.20	  0.98
YLR218C				  1.55	  0.48
YGR003W		7	  1.72	  0.63	  0.71
iOx215I		0	  0.43	  0.75	  1.90
iDx497I		0	  0.29	  1.04	  2.46
YER089C	PTC2	5	  1.41	  0.69	  0.52
iHx086I		0	  0.94	  0.79	  1.06
iDx163I		0	  1.60	  2.78	  0.48
YGR272C		7	  0.47	  0.63	  2.26
iNx192I					  0.64
YKL178C	STE3	11	  1.14	  1.23	  1.00
iDx229I		0	  1.64		  0.58
iNx258I		0	  1.53		  0.35
iJx335I		0	  0.98		  1.13
iPx441I		0	  1.02	  2.12	  0.77
iJx001I		0	  1.20	  1.17	  1.10
YMR110C		13	  0.48	  0.72	  2.51
iPx507I		0	  1.45	  1.04	  0.49
YFR047C		6	  1.21	  1.15	  0.82
iOx484I		0	  1.48	  0.56	  0.75
iIx044I		0	  0.94	  1.39	  0.73
iEx121I		0	  0.87	  1.30	  1.06
YBL107C		2	  0.89	  0.65	  0.96
YGL255W	ZRT1	7	  1.23	  0.49	  0.85
iOx150I		0	  0.93	  1.56	  0.73
YGR004W		7	  0.77	  0.72	  1.47
iOx216I		0	  0.67	  1.66	  1.30
iDx498I		0	  1.21	  1.55	  0.74
YGL190C	CDC55	7	  1.06	  0.83	  1.19
iHx087I		0	  0.51	  0.64	  1.55
iDx164I		0	  1.45	  1.43	  0.92
YGR273C		7	  0.52		  1.83
YKL179C				  2.06	
iNx193I		0	  1.42	  0.94	  0.53
iJx270I		0	  0.41	  0.91	  2.74
YBL041W	PRE7	2	  0.86	  0.48	  0.78
YBR124W		2	  1.11	  0.85	  0.87
iNx259I		0	  1.15	  1.98	  0.44
iJx336I		0	  1.23	  1.09	  0.87
YGR005C	TFG2	7	  0.95	  0.78	  1.31
iPx442I		0	  0.79	  0.40	  0.95
iJx002I		0	  1.03	  1.36	  1.69
YPR076W		16	  1.77	  0.69	  0.50
YMR111C		13	  1.55	  0.53	  0.82
YPL059W	GRX5	16	  0.71	  0.66	  1.36
iPx508I		0	  1.24	  0.80	  0.67
YLR219W		12	  1.42	  1.10	  0.94
YBL042C	FUI1	2	  1.26	  0.40	  0.73
YBR125C	PTC4	2	  1.22	  0.64	  0.76
iOx485I		0	  1.11		  0.77
iIx045I		0	  0.82	  0.54	  1.03
iEx122I		0	  0.84	  1.23	  1.05
YPR077C		16	  2.75	  0.77	  0.41
YLR154C		12	  1.28	  1.71	
YGL256W	ADH4	7	  0.91	  0.54	  0.82
iOx151I		0	  0.46	  0.40	  1.90
iOx217I		0	  0.81	  0.70	  1.12
iDx499I		0	  0.86	  1.82	  0.76
iHx088I		0	  0.83	  1.04	  1.00
iDx165I		0	  1.39	  1.25	  0.47
YGR274C	TAF145	7	  1.05	  1.22	  1.12
iNx194I		0	  1.53	  0.61	  0.56
iJx271I		0	  1.42	  0.96	  0.86
YGL257C	MNT2	7	  1.09	  0.73	  0.76
iJx337I		0	  0.92	  0.99	  1.20
YFR048W		6	  1.10		  1.26
YBL108W		2	  1.01	  1.05	  1.32
iPx443I		0	  1.06	  0.73	  0.86
iLx520I		0	  0.82	  1.87	  1.12
iJx003I		0	  1.16	  0.96	  1.56
YMR112C	MED11	13	  1.26	  0.97	  0.61
iPx509I		0	  0.58	  0.65	  2.10
YNL320W		14	  0.83	  1.52	  0.95
YBR060C	ORC2	2	  1.76	  0.59	  0.50
YGL191W	COX13	7	  0.70	  1.82	  1.46
YBR126C	TPS1	2	  1.46	  1.11	  0.61
iOx486I		0	  0.97	  0.67	  1.06
iIx046I		0	  1.51	  0.49	  0.46
iEx123I		0	  0.91	  1.33	
YLR155C				  0.58	
YPR078C		16	  2.23	  0.64	  0.51
iOx152I		0	  0.47	  0.63	  1.58
YGR006W	PRP18	7	  1.33	  0.78	  0.69
iOx218I		0	  0.57	  0.76	
iHx089I		0	  0.47	  0.67	  2.03
iDx166I		0	  0.56	  0.63	  1.41
iNx195I		0	  1.89	  1.05	  0.68
iJx272I		0	  0.49	  0.63	  2.11
YBL043W	ECM13	2	  1.08	  1.04	  0.71
iJx338I		0	  0.72	  0.88	  1.41
YFR049W	YMR31	6	  0.39	  0.49	  2.30
YBL109W		2	  1.02		  1.47
iPx444I		0	  0.46	  1.88	  1.74
iLx521I		0	  1.94	  0.93	  0.40
iJx004I		0	  1.28		  0.98
iPx110I		0	  0.74	  0.93	  1.42
YNL321W		14	  1.47		  0.84
YBR061C		2	  0.45	  0.46	  1.88
YGL192W	IME4	7	  0.74	  0.36	
YBR127C	VMA2	2	  1.12	  0.93	  0.73
iOx487I		0	  0.83	  1.13	  1.26
iIx047I		0	  1.33	  2.52	  0.63
iEx124I		0	  0.30	  1.00	  2.64
YGR275W	RTT102	7	  1.98	  1.19	  0.78
YDR310C	SUM1	4	  1.33	  2.63	  0.83
YGL258W		7	  0.93	  0.68	  1.18
iOx153I		0	  0.93	  1.44	  0.98
iKx230I		0	  1.16	  1.20	  0.88
YCL001W	RER1	3	  1.36	  0.68	  0.84
YNL322C	KRE1	14	  1.26	  0.84	  0.85
iOx219I		0	  0.99	  0.83	  0.98
YML030W		13	  1.10	  1.78	  0.74
YGR007W	MUQ1	7	  0.94	  0.73	  1.08
YMR113W		13	  1.23	  0.46	  1.07
YGL193C		7	  0.95	  0.66	  1.05
iDx167I		0	  1.17	  1.08	  0.73
YGR276C	RNH70	7	  1.88	  0.81	  0.72
iNx196I		0	  0.85	  1.48	  1.10
iJx273I		0	  0.67	  0.81	  1.11
YBL044W		2	  1.44	  0.95	  0.52
YCL002C		3	  0.92	  0.90	
YLR090W	XDJ1	12	  1.08	  0.82	  0.99
iJx339I		0	  1.15	  0.96	  0.92
YGR008C	STF2	7	  0.69	  1.01	  1.30
YLR156W				  1.33	
iPx445I		0	  0.93	  0.84	  0.96
iLx522I		0	  1.03	  0.71	  1.21
iJx005I		0	  0.63	  1.31	  2.12
YPR079W		16	  2.25	  0.57	  0.57
YMR114C		13	  1.16	  1.34	  0.84
YBR062C		2	  0.75	  1.96	  1.37
YBL045C	COR1	2	  0.99	  1.02	  0.87
YBR128C	APG14	2	  1.41	  1.80	  0.59
iOx488I		0	  1.27	  0.47	  1.01
iIx048I		0	  1.37	  0.69	  0.39
iEx125I		0	  1.18		  0.55
YLR157C				  1.03	
YGL259W	YPS5	7	  1.22		  0.72
iOx154I		0	  1.66	  1.02	  0.36
iKx231I		0	  0.84	  2.13	  1.42
YML031W	NDC1	13	  1.73	  1.55	  0.69
YGL194C	HOS2	7	  0.61	  0.34	  1.88
iDx168I		0	  0.44	  1.40	  1.80
YGR277C		7	  2.48	  1.33	  0.76
iNx197I		0	  0.54	  1.60	  1.76
iJx274I		0	  0.50	  0.97	  0.98
YCR020C	PET18	3	  0.64	  1.00	  1.99
iPx380I		0	  1.78	  0.82	  0.51
YLR091W		12	  0.61	  1.00	  1.42
YGR009C	SEC9	7	  0.91	  0.85	  1.07
YML032C	RAD52	13	  0.85	  0.64	  1.03
YDR311W	TFB1	4	  1.61	  1.20	  0.77
iLx523I		0	  0.72	  0.74	  1.51
iJx006I		0	  1.24		  1.22
iPx446I	TOM5	16	  1.07	  0.70	  0.93
iPx112I		0	  0.50	  1.72	  1.50
YNL323W		14	  1.18	  0.74	  0.95
YBR063C		2	  0.99	  1.12	  0.99
iEx060I		5	  1.29	  0.87	  0.78
YBR129C	OPY1	2	  1.22	  1.15	  0.70
iOx489I		0	  1.05	  0.59	  0.96
iIx049I		0	  0.45	  1.77	  1.91
iEx126I		0	  1.21	  0.91	
iOx155I		0	  1.36	  0.75	  0.54
iKx232I		0	  1.11	  0.82	  0.77
YMR115W		13	  0.62	  1.20	  2.04
iDx169I		0	  0.84	  0.83	  1.00
iJx275I		10	  0.80	  2.62	  1.42
iNx198I		0	  1.14	  0.92	  0.70
YBL046W		2	  0.80	  1.20	  1.41
YCR021C	HSP30	3	  0.81	  1.24	  1.34
iPx381I		0	  1.83	  1.53	  0.54
YLR092W	SUL2	12	  0.92	  1.96	  1.46
YMR050C		13	  1.09	  0.90	  1.14
YDR312W	SSF2	4	  1.10	  0.85	  1.11
iPx447I		0	  1.10	  0.92	  0.72
iLx524I		0	  0.84	  0.88	  1.18
iJx007I		0	  1.45	  0.86	  0.78
YMR116C	ASC1	13	  0.83	  0.94	  1.32
iPx113I		16	  0.59	  0.51	  1.92
YNL324W		14	  1.67	  0.75	  0.71
iEx061I		0	  1.07	  2.50	  0.89
YBL047C		2	  0.99	  1.34	  0.82
YLR093C	NYV1	12	  1.06	  0.79	  1.35
YGL195W	GCN1	7	  0.82	  1.06	  0.74
iOx090I		0	  1.07	  0.91	  0.99
iEx127I		0	  1.52	  1.64	  0.45
YGR278W		7	  1.15	  1.48	  0.91
YDR313C	PIB1	4	  0.84		  1.65
iGx310I		0	  0.84	  0.58	  1.02
iOx156I		0	  1.40	  0.84	  0.59
iKx233I		0	  0.96	  1.38	  0.83
YCL004W				  0.86	  0.68
YNL325C	FIG4	14	  1.25	  0.79	  0.98
YIL110W		9	  0.49	  1.47	  3.00
YGR279C	SCW4	7	  1.08	  1.61	  1.25
YBR064W		2	  1.14	  1.37	
iNx199I		0	  1.44	  1.96	  0.87
iJx276I		0	  0.86	  0.57	  1.25
iBx430I		0	  0.85	  1.43	  1.08
YCR022C		3	  0.75	  1.09	  1.24
iPx382I		0	  1.82	  2.39	  0.39
YHR170W	NMD3	8	  1.41	  0.95	  0.68
YMR051C		13	  1.84	  1.35	  0.92
YDL230W	PTP1	4	  1.11	  0.81	  0.45
YLR159W				  0.70	
iPx448I		0	  1.47	  0.54	  0.66
iLx525I		0	  1.12	  0.56	  0.68
iJx008I		0	  1.14	  1.42	  0.81
YMR117C	SPC24	13	  2.44	  0.79	  0.40
iPx114I		0	  0.72	  0.41	  1.48
YBR065C	ECM2	2	  1.39	  0.84	  0.61
iEx062I		0	  1.09	  0.87	  0.86
YLR094C	GIS3	12	  1.71	  1.00	  0.67
YGL196W		7	  1.39	  1.74	  0.69
iOx091I		0	  0.90	  0.77	  0.83
YDL231C		4	  0.91	  1.04	  0.91
iEx128I		0	  1.43	  1.33	  0.62
YDR314C		4	  1.75	  1.21	  0.45
YNL260C		14	  0.46	  0.66	  2.15
iOx157I		0	  1.22	  0.59	  0.98
iKx234I		0	  2.00	  1.38	  0.38
iGx311I		0	  0.78	  0.92	  0.77
YCL005W		3	  1.05	  0.55	  0.94
YNL326C		14	  0.80	  0.60	  1.48
YIL111W	COX5B	9	  0.79	  1.72	  1.52
YML034W	SRC1	13	  1.32	  0.85	  0.84
YOR300W		15	  1.05	  0.77	  0.81
iJx277I		0	  0.81		  1.04
iBx431I		0	  0.97	  0.67	  1.16
YCR023C		3	  0.71	  0.61	  1.11
YBL048W		2	  0.72	  0.85	  1.61
iPx383I		0	  0.45	  0.96	  1.83
iLx460I		0	  0.44	  0.78	  2.48
iFx020I		0	  0.70	  0.95	  2.19
YHR171W	APG7	8	  1.17	  1.10	  0.97
YCL006C		3	  1.32	  1.36	  0.70
YML035C				  1.25	
iPx449I		0	  1.20	  0.48	  0.70
iLx526I		0	  1.20	  1.74	  0.98
iJx009I		0	  0.53	  0.81	  1.74
YMR118C		13	  2.07	  0.57	  0.54
iPx115I		0	  0.66	  0.70	  1.65
YBR066C	NRG2	2	  1.52	  1.14	  0.63
iGx580I		0	  1.07	  1.85	  1.04
iEx063I		0	  0.80	  1.02	  1.35
YLR095C		12	  1.42	  0.85	  0.64
YGL197W	MDS3	7	  1.41	  1.26	  0.55
iOx092I		0	  1.17	  1.17	  0.75
iEx129I		0	  0.90		  0.90
YDR315C	IPK1	4	  2.00	  1.20	  0.43
iOx158I		0	  1.12	  1.90	  0.87
iKx235I		0	  1.72	  1.52	  0.72
iGx312I		0	  0.95	  0.54	  0.92
YMR052W	FAR3	13	  0.89	  0.67	  1.04
YIL112W		9	  1.14	  0.68	  0.82
YOR301W	RAX1	15	  1.44	  2.05	  0.64
iJx278I		0	  1.77	  0.96	  0.53
iBx432I		0	  0.59	  1.33	  1.39
YCR024C		3	  0.92	  1.20	  1.01
YBL049W		2	  0.65	  1.08	  1.26
iPx384I		0	  1.05	  1.10	  1.01
iLx461I		0	  0.49	  0.66	  2.23
iFx021I		0	  0.66	  2.50	  1.28
YHR172W	SPC97	8	  1.46	  1.03	  0.74
YCL007C	CWH36	3	  0.91	  1.19	  0.85
YMR053C	STB2	13	  1.25	  0.55	  0.71
YDL232W	OST4	4	  0.59	  2.81	  1.42
iPx050I		0	  1.61	  0.52	  0.48
iLx527I		0	  0.56	  0.67	  1.27
YNL261W	ORC5	14	  0.48	  0.91	  2.12
iPx116I		0	  0.45	  1.31	  1.77
YNL327W	EGT2	14	  0.82	  1.49	  1.51
YNR010W	CSE2	14	  0.43	  1.07	  2.04
YBR067C	TIP1	2	  0.94	  0.55	  0.92
iGx581I		0	  0.92	  0.83	  1.19
iEx064I		0	  0.40		  2.65
YHR173C		8	  1.62	  1.19	  0.70
YDR250C		4	  1.58	  1.16	  0.82
YGL198W		7	  3.07	  0.81	
iOx093I		0	  1.61	  1.50	  0.37
iKx170I		0	  1.26	  1.33	  0.75
iKx236I				  0.52	  1.09
iOx159I		0	  0.52	  0.94	  1.96
iGx313I		0	  0.95	  1.13	  1.22
YNL328C	MDJ2	14	  1.81	  0.49	  0.61
YNR011C	PRP2	14	  0.68	  1.06	  1.69
YIL113W		9	  2.28	  0.58	  0.62
YML036W		13	  0.91	  0.50	  1.12
YMR119W				  0.80	
YGL199C		7	  2.48	  1.13	  0.31
YOR302W		15	  1.09	  1.34	  0.57
iJx279I		0	  0.72		  0.74
iBx433I		0	  1.26	  1.09	  0.69
YCR025C		3	  1.77	  0.86	  0.48
YLR096W				  1.49	
iPx385I		0	  1.03	  1.53	  0.97
iLx462I		0	  1.88	  1.69	  0.55
iFx022I		0	  1.60	  1.03	  0.46
YCL008C	STP22	3	  1.05	  0.58	  1.21
YDL233W		4	  1.22		  0.83
iPx051I		0	  1.38	  1.23	  0.45
YML037C		13	  1.29	  1.21	  0.71
YIL114C	POR2	9	  1.84	  1.09	  0.40
iLx528I		0	  0.94	  0.74	  0.83
YDR316W		4	  1.46	  1.27	  0.65
YNL262W	POL2	14	  0.96	  0.76	  0.71
iPx117I		0	  1.19	  1.49	  0.73
YBR068C	BAP2	2	  1.07	  0.88	  0.90
iGx582I		0	  1.63	  0.84	  0.47
iEx065I		0	  1.59		  0.58
YLR097C		12	  0.43	  0.47	  1.97
iOx094I		0	  1.74	  0.50	  0.66
iKx171I		0	  0.84		  1.63
YDL234C	GYP7	4	  1.19	  0.88	  0.62
YNL263C	YIF1	14	  1.56	  0.60	  0.58
iKx237I		0	  1.32	  1.20	  0.66
iGx314I		0	  1.08	  1.10	  1.43
iMx420I		0	  1.89	  1.12	  0.50
YNL329C	PEX6	14	  1.27	  2.08	  1.05
YMR054W	STV1	13	  0.93	  0.54	  1.05
YOR303W	CPA1	15	  1.31	  1.19	  0.82
iBx434I		0	  1.24	  0.71	  0.85
YCR026C		3	  1.65	  1.44	  0.57
iBx100I		0	  1.98	  1.21	  0.54
YDR251W	PAM1	4	  1.43	  1.02	  1.01
iPx386I		0	  0.97	  1.16	  1.08
iLx463I		0	  1.81	  1.02	  0.69
iFx023I		0	  0.62	  0.98	  1.29
YHR174W	ENO2	8	  0.91	  0.89	  1.33
YCL009C	ILV6	3	  1.07	  0.59	  0.71
YMR055C	BUB2	13	  0.58	  1.46	  1.81
YIL115C				  0.66	  0.98
iPx052I		0	  0.75	  0.73	  1.04
YML038C	YMD8	13	  0.81	  0.50	  1.28
iLx529I		0	  1.05	  0.76	  0.63
YDR317W		4	  0.79	  1.02	  1.34
iPx118I				  1.44	
YNR012W	URK1	14	  0.49	  0.62	  2.80
YBR069C	VAP1	2	  1.20	  0.83	  0.63
iGx583I		0	  0.76	  0.60	  1.11
iEx066I		0	  1.03	  0.68	  1.05
YLR098C				  0.88	
iOx095I		0	  1.25	  1.07	  0.67
iKx172I		0	  0.63	  0.65	  1.48
YDL235C	YPD1	4	  0.76	  0.92	  1.05
YNL264C	PDR17	14	  1.12	  0.48	  0.93
iKx238I		0	  1.81		  0.49
iGx315I		0	  1.24	  0.82	  0.50
iMx421I		0	  0.44	  0.94	  2.50
YNR013C		14	  0.68	  1.45	  1.87
YOR304W	ISW2	15	  0.80	  0.74	  1.23
iBx435I		0	  1.09	  0.82	  1.42
YCR027C	RSG1	3	  1.64	  1.35	  0.61
iBx101I		0	  1.27	  0.66	  0.60
YDR252W	BTT1	4	  1.05	  1.59	
iLx464I				  0.80	  0.87
iPx387I		0	  0.50	  2.21	  1.95
iFx024I		0	  1.28	  1.31	  0.56
YHR175W	CTR2	8	  0.60	  1.56	  1.72
YMR056C	AAC1	13	  0.95	  0.56	  1.00
iPx053I		0	  1.24	  1.31	  0.71
iLx130I		0	  1.54		
YDR318W	MCM21	4	  0.71	  0.81	  1.56
iPx119I		0	  1.14	  0.99	  0.64
iGx584I		0	  1.77	  0.54	  0.66
iEx067I		0	  1.91		  0.47
YLR099C	ICT1	12	  1.32	  0.93	  0.67
YDR253C	MET32	4	  0.83	  1.63	  1.72
iGx250I		7	  0.75	  0.78	  1.01
iOx096I		0	  1.25	  1.13	  0.71
iKx173I		0	  0.71	  0.95	  1.46
YDR319C				  1.04	  1.07
YNL265C	IST1	14	  0.64	  0.50	  1.90
iGx316I		7	  1.41	  1.08	  0.66
iKx239I		0	  0.34	  1.04	  3.04
YIL050W	PCL7	9	  2.16	  1.95	  0.43
iMx422I		0	  1.11	  0.67	  0.89
YER007C-A		5	  0.44	  1.18	  2.09
YIL116W	HIS5	9	  1.15	  0.91	  1.23
YML039W		13	  1.13	  0.83	  1.55
iBx370I		0	  1.28	  0.85	  0.61
YOR305W		15	  0.36	  0.57	  2.50
YDL170W	UGA3	4	  1.12	  1.84	  0.82
YCR028C	FEN2	3	  1.13	  1.39	  1.21
iBx102I		0	  0.74	  1.65	  1.77
YIL051C	MMD1	9	  1.80	  1.08	  0.52
iPx388I		0	  1.14	  0.75	  1.19
iLx465I		0	  1.30	  1.74	  0.60
iFx025I		0	  0.63	  0.89	  0.99
YHR176W		8	  0.85	  0.56	  1.38
YMR057C		13	  1.13	  0.88	  0.72
YDL236W	PHO13	4	  1.05	  1.41	  0.88
iPx054I		0	  0.92	  1.08	  0.87
iLx131I		0	  1.59	  0.67	  0.81
YIL117C		9	  0.73	  0.65	  1.13
YOR306C		15	  0.48	  1.14	  2.39
YNR014W		14	  0.68	  1.80	
YDL171C				  1.91	
iGx585I		0	  2.09	  2.38	  0.40
iEx068I		0	  0.93	  0.52	  1.18
iOx097I		0	  1.36	  1.15	  0.61
iKx174I		0	  0.74	  0.97	  1.19
iGx251I		0	  0.89	  1.93	  1.44
iGx317I		0	  1.29	  0.98	  0.62
iMx423I		0	  0.93		  1.18
YOR240W		15	  1.63	  0.94	  0.65
iBx371I		0	  1.76	  2.03	  0.50
YIL052C	RPL34B	9	  1.16	  2.47	  0.71
iBx103I		2	  0.60	  0.58	  1.65
iPx389I		0	  0.56	  0.86	  1.55
iLx466I		0	  1.11	  0.63	  0.70
iFx026I		0	  0.51	  1.44	  1.70
iDx620I		0	  1.10	  0.75	  1.02
YHR177W		8	  1.33	  1.21	  1.01
YDR254W	CHL4	4	  0.77	  0.71	  2.44
YDL237W		4	  1.23	  0.87	  0.89
iPx055I		0	  1.41		  0.58
iLx132I		0	  0.40	  1.40	  2.19
YNL266W		14	  0.56	  1.07	  1.86
iAx080I		0	  0.37		  2.60
YOR307C	SLY41	15	  1.18	  1.88	  1.16
YNR015W	SMM1	14	  0.61	  1.41	  1.65
YDL172C		4	  0.65	  1.48	  1.06
iGx586I		0	  1.40	  1.22	  0.75
iEx069I		0	  0.59	  1.80	  1.85
YDR255C		4	  0.57		  1.83
iOx098I		0	  1.78	  1.00	  0.57
iKx175I		0	  0.84	  0.67	  1.40
iGx252I		0	  0.77	  1.17	  1.19
YDL238C		4	  1.17	  0.79	  0.93
iGx318I		0	  1.75	  0.77	  0.60
YJL010C		10	  1.09	  1.14	  0.92
iMx424I		0	  1.16	  1.03	  1.05
YMR058W	FET3	13	  1.25	  0.72	  0.75
YNR016C	ACC1	14	  0.90	  1.05	  0.70
YIL118W	RHO3	9	  0.95	  2.06	  1.30
YOR241W		15	  0.79	  0.95	  1.46
iBx372I		0	  0.89	  1.39	  1.04
iLx467I		0	  0.35	  1.31	  2.37
iFx027I		0	  1.14	  1.03	  0.68
iDx621I		0	  1.33		  0.72
iBx104I		0	  0.71	  0.70	  1.56
YHR178W	STB5	8	  1.51	  0.88	  0.90
iPx056I		0	  1.75	  1.23	  0.47
iLx133I		0	  1.08	  1.38	  0.81
iHx210I		0	  0.55	  0.96	  1.58
YIL119C	RPI1	9	  1.14	  0.86	  1.10
YOR242C	SSP2	15	  0.57	  0.54	  1.99
YNL267W	PIK1	14	  1.05	  0.86	  1.19
iAx081I		0	  1.59		  0.79
YOR308C	SNU66	15	  1.47	  0.82	  0.82
YDR190C	RVB1	4	  0.66	  1.10	  1.91
iGx587I		0	  0.39		  2.16
YDR256C	CTA1	4	  0.73		  1.38
iOx099I		0	  0.46	  1.48	  2.37
iKx176I		0	  1.02	  0.57	  0.72
iGx253I		0	  1.37	  1.82	  0.62
YDL239C		4	  0.58	  0.58	  1.88
iGx319I		0	  1.76	  0.50	  0.37
YIL053W	RHR2	9	  1.02	  0.85	  0.86
YJL011C		10	  1.15	  1.36	  0.78
iMx425I		0	  1.10	  1.39	  0.72
YMR059W	SEN15	13	  1.21	  1.46	  0.67
YPR200C	ARR2	16	  1.02	  0.55	  0.96
iBx373I		0	  1.51	  1.26	  0.51
YDL173W		4	  0.88		  1.21
iLx468I		0	  0.73	  0.86	  0.99
iFx028I		0	  1.16	  1.54	  0.92
iDx622I		0	  0.71		  0.95
iBx105I		0	  0.89	  1.25	  1.17
YHR179W	OYE2	8	  0.86	  1.12	  1.24
iPx057I		0	  1.49	  0.47	  0.51
iLx134I		0	  1.79	  0.91	  0.46
iHx211I		0	  1.25	  0.88	  0.47
YOR243C		15	  0.92	  1.15	  0.92
YNL268W	LYP1	14	  2.21	  1.33	  0.54
iAx082I		1	  1.01	  0.93	
YOR309C		15	  0.95	  0.45	  1.18
YNR017W	MAS6	14	  1.71	  0.65	  0.52
YDL174C	DLD1	4	  0.73	  0.47	  0.86
iGx588I		0	  0.57	  1.58	  2.08
YDR257C	RMS1	4	  0.86	  0.63	  1.27
iKx177I		0	  1.08	  1.15	  0.91
iGx254I		0	  0.75	  0.80	  1.66
iMx360I		0	  1.66	  1.00	  0.70
YIL054W		9	  1.46	  0.75	  0.53
YJL012C		10	  1.30	  0.74	  0.90
iMx426I		0	  0.65	  1.34	  1.37
YOL160W		15	  0.63	  1.23	  0.96
iBx374I		0	  0.51	  0.84	  1.92
iBx040I		0	  1.07		  1.02
YDR191W	HST4	4	  0.92	  0.91	  1.36
YIL055C		9	  0.67	  0.76	  1.48
iBx106I		0	  0.93	  0.99	  1.55
iLx469I		0	  1.98	  1.80	  0.32
iFx029I		0	  1.64	  1.20	  0.70
iDx623I		0	  0.98	  0.96	  0.99
YOL161C		15	  0.56	  1.83	  1.08
iPx058I		0	  0.93	  2.33	  1.23
iLx135I		0	  1.45	  0.75	  0.62
iHx212I		0	  1.19	  0.71	  0.68
YNL269W		14	  2.17	  0.80	  0.38
iAx083I		0	  1.24		  0.70
YDR192C	NUP42	4	  1.06	  1.34	  1.32
YNR018W		14	  1.84		  0.45
YDL175C		4	  0.51	  0.90	  2.25
iGx589I		0	  0.60	  1.48	  2.03
YPR201W	ARR3	16	  1.06	  0.44	  0.86
YDR258C	HSP78	4	  1.22	  0.40	  0.82
iKx178I		0	  1.10	  0.99	  0.70
iGx255I		0	  0.41	  0.95	  2.28
iMx361I		0	  0.33	  0.80	  2.25
YJR030C		10	  0.63	  1.03	  1.71
YJL013C	MAD3	10	  0.47	  0.70	  2.15
iMx427I		0	  1.36	  1.48	  0.77
YOR244W	ESA1	15	  0.65		  1.14
iBx375I		0	  1.11	  1.49	  0.72
iBx041I		0	  1.75		  0.49
iLx070I				  0.67	  1.61
iDx624I		0	  0.63	  0.77	  1.56
iBx107I		0	  0.94	  1.25	  1.63
iPx059I		0	  0.96	  1.19	  1.03
iLx136I		0	  0.67	  0.89	  0.97
iHx213I		0	  1.56	  0.65	  0.79
YOR245C		15	  0.73	  2.19	  1.60
iAx084I		0	  0.69		  1.72
YNR019W	ARE2	14	  1.06	  0.59	  1.05
iGx190I		0	  1.44	  0.71	  0.99
YPR202W		16	  1.78		  0.90
YDR259C	YAP6	4	  1.61	  0.53	  0.53
iKx179I		0	  1.31	  1.18	  0.55
iGx256I		0	  0.45	  1.48	  1.99
YER150W	SPI1	5	  0.61	  0.95	  1.61
iMx362I		0	  1.82	  0.68	  0.46
YIL056W		9	  0.57	  0.76	  1.67
iMx428I		0	  0.93	  1.10	  1.09
YOL162W		15	  0.77	  1.25	  1.56
iBx376I		0	  0.41	  0.79	  2.43
iBx042I		0	  0.30		  3.24
YDR193W		4	  1.11	  0.91	  0.79
YER151C	UBP3	5	  0.84	  0.86	  1.21
YDL176W		4	  0.58	  1.19	  2.13
iLx071I		0	  0.43	  0.78	  2.00
YIL057C		9	  1.09	  0.79	  0.90
iDx625I		0	  1.13		  0.79
iBx108I		0	  1.74	  0.59	  0.42
YOR180C	DCI1	15	  1.10	  0.64	  0.87
iLx137I		0	  0.99	  3.11	  0.91
iHx214I		0	  1.37	  1.44	  0.79
YOR246C		15	  1.34		  0.70
iNx320I		0	  0.66	  0.70	  1.17
YJL014W	CCT3	10	  0.48	  1.71	  2.18
iAx085I		0	  0.86		  1.25
YDR194C	MSS116	4	  1.64	  1.11	
YPL120W	VPS30	16	  0.88	  1.03	  1.47
iGx191I		0	  1.17	  0.94	  0.86
YDL177C		4	  0.89	  0.65	  1.35
YPR203W		16	  1.83	  0.96	  0.70
iGx257I		0	  0.99	  1.27	  0.95
iMx363I		0	  1.64	  0.94	  0.58
YJL015C		10	  0.97	  0.45	  0.95
iMx429I		0	  1.03	  0.78	  0.91
YOL163W		15	  0.96	  1.34	  1.02
YPL121C	MEI5	16	  0.96	  0.66	  0.61
iBx377I		0	  1.18	  1.75	  0.73
iDx560I		0	  1.33	  0.67	  0.97
iBx043I		0	  0.53		  1.85
YER152C		5	  1.55	  0.62	  0.64
iLx072I		0	  0.92	  1.63	  0.81
iDx626I		0	  1.18	  0.79	  0.89
iBx109I		0	  2.14	  0.81	  0.47
iLx138I		0	  0.63	  0.77	  1.31
iHx215I		0	  0.92	  1.88	  0.84
iNx321I		0	  0.44	  0.63	  1.68
YJR032W	CPR7	10	  1.02		  1.07
iAx086I		0	  0.47		  2.40
iGx192I		0	  1.09	  1.12	  0.89
YPR204W		16	  1.66		  0.91
iGx258I		0	  1.06	  1.92	  0.96
iCx001I		3	  1.23	  0.69	  1.21
iMx364I		0	  0.99	  1.94	  1.05
YJR033C		10	  1.02		  0.68
YIL058W		9	  1.20	  0.95	  0.89
iMx030I		0	  0.37	  1.22	  2.05
YOR181W	LAS17	15	  0.78	  0.80	  1.05
YOL164W		15	  1.23	  0.80	  0.82
YPL122C	TFB2	16	  1.31	  1.62	  0.80
YOR247W	SRL1	15	  0.76	  0.96	  1.43
iBx378I		0	  1.04	  1.78	  0.71
iDx561I		0	  0.71	  1.28	
iBx044I		0	  1.33		  0.84
YDR195W	REF2	4	  0.94	  0.82	  0.95
YER153C	PET122	5	  1.30	  1.52	  0.59
YDL178W	AIP2	4	  0.86	  0.80	  1.11
iLx073I		0	  1.35	  1.25	  0.58
iHx150I		0	  0.80	  0.71	  0.97
YIL059C		9	  1.18	  0.87	  0.99
iDx627I		0	  0.87	  1.56	  1.77
YOR182C	RPS30B	15	  0.84	  2.04	  1.24
YOL165C	AAD15	15	  1.03	  0.59	  1.12
iLx139I		0	  0.42	  0.88	  2.07
iHx216I		0	  0.82	  1.08	  0.96
iNx322I		0	  1.23	  1.11	  0.80
YJL016W		10	  1.01	  0.69	  0.65
iAx087I		0	  0.86		  1.46
YDR196C		4	  1.00	  0.68	  1.09
iGx193I		0	  1.31	  1.15	  0.76
iGx259I		0	  1.72	  1.28	  0.71
YEL070W		5	  1.08	  0.60	  1.11
iCx002I		3	  1.38	  0.56	  0.89
iMx365I		0	  1.30	  0.85	  0.68
YMR306C-A				  1.00	
iMx031I		0	  0.47	  0.88	  1.99
YPL123C	RNY1	16	  0.59	  0.65	  1.95
YOR248W		15	  0.69	  0.78	  1.46
iBx379I		0	  1.19	  1.13	  0.64
iDx562I		0	  0.33	  0.74	  3.21
iBx045I		0	  1.77		  0.60
YDL179W	PCL9	4	  1.11	  1.18	  0.87
iLx074I		0	  1.34	  0.82	  0.70
iHx151I		0	  1.02	  1.22	  0.90
iDx628I		0	  0.74	  0.78	  1.45
YOL166C		15	  0.98	  0.48	  1.29
iHx217I		0	  1.46	  0.93	  0.53
YOR249C	APC5	15	  0.72	  0.56	  1.95
iNx323I		0	  1.42	  3.06	  0.75
iJx400I		0	  0.78	  1.06	  1.47
YJR034W	PET191	10	  1.55		  0.39
YJL017W		10	  1.11	  1.64	  0.74
iAx088I		0	  0.71		  2.11
YPR140W		16	  0.67	  1.05	  1.72
iGx194I		0	  0.71	  0.68	  1.66
YEL071W		5	  1.31	  1.69	  1.10
iCx003I		3	  1.95	  0.67	  0.66
iMx366I		0	  1.29	  1.17	  0.63
YER154W	OXA1	5	  0.56	  1.52	  1.68
iMx032I		0	  0.89	  1.34	  0.91
YOR183W		15	  1.28	  0.98	  0.64
YPR141C	KAR3	16	  0.76	  1.24	
iDx563I		0	  1.01	  0.62	  1.45
iBx046I		0	  1.05		  0.82
YDR197W	CBS2	4	  0.66		  1.68
YER155C	BEM2	5	  0.91	  1.05	
iLx075I		0	  1.19	  1.50	  0.64
iHx152I		0	  1.42	  0.82	  0.62
iDx629I		0	  1.73	  1.04	  0.57
iHx218I		0	  1.25	  1.64	  0.83
iNx324I		0	  0.73	  0.82	  1.17
iJx401I		0	  0.67	  0.87	  1.55
YJR035W	RAD26	10	  0.82	  0.51	  0.76
YJL018W		10	  1.38	  0.52	  0.40
iAx089I		1	  0.70	  0.45	  1.59
YDR198C		4	  0.79	  1.24	  1.26
iGx195I		0	  0.64	  1.01	  1.64
YPL124W	NIP29	16	  0.55	  0.38	  2.36
YEL072W		5	  1.67	  1.41	  0.73
iCx004I		0	  1.71	  0.92	  0.65
iMx367I		13	  1.23	  1.10	  0.66
YJR036C		10	  0.93	  1.70	  0.98
iOx550I		0	  1.80	  2.22	  0.43
iMx033I		0	  1.81	  1.03	  0.42
iIx110I		0	  0.37	  1.58	  3.63
YOR184W	SER1	15	  1.14	  0.99	  0.79
YPR142C		16	  1.25		
YEL073C				  0.82	
iBx047I		2	  0.84	  0.88	  1.00
iDx564I		0	  1.59	  1.36	  0.60
YER156C		5	  1.70	  0.80	  0.43
iLx076I		0	  0.41	  2.79	  2.17
iHx153I		0	  0.88	  2.23	  1.11
iDx230I		0	  1.39		  0.63
YOR185C	GSP2	15	  1.44	  1.72	  0.71
iHx219I		0	  0.76	  0.79	  0.93
YFL030W		6	  0.58	  2.46	  1.62
iNx325I		0	  1.38	  1.46	  0.81
iJx402I		0	  0.73	  0.80	  1.51
YMR251W-A	HOR7	13	  1.08	  0.56	  0.70
YJL019W		10	  1.65	  0.65	  0.59
iGx196I		0	  1.41	  1.01	  0.70
YPL125W		16	  0.97	  1.02	  1.02
YER090W	TRP2	5	  0.56	  0.68	  1.48
iCx005I		3	  1.59	  1.01	  0.72
iMx368I		0	  1.65	  1.66	  0.65
iIx111I				  0.50	  0.72
iOx551I		0	  1.40	  0.62	  0.90
iMx034I		0	  1.44	  0.85	  0.46
YER091C	MET6	5	  0.64	  0.48	  1.76
iDx565I		0	  1.36	  0.54	  0.75
iBx048I		0	  1.04		  0.81
YDR199W		4	  1.32	  0.82	  0.74
iLx077I		0	  1.17	  0.58	  0.69
iHx154I		0	  0.34	  1.05	  1.91
iDx231I		0	  0.76	  1.18	  1.28
iNx260I		0	  1.20	  0.63	  0.61
YFL031W	HAC1	6	  1.32		  0.66
iNx326I		0	  0.55	  0.73	  1.91
iJx403I		0	  0.98	  0.70	  1.15
YJR037W		10	  1.63	  0.46	  0.55
YPL060W		16	  0.54	  1.20	  2.03
YPR143W		16	  1.15		  1.36
YLR220W	CCC1	12	  0.70	  2.25	  2.34
iGx197I		0	  1.20	  0.94	  0.90
YPL126W	NAN1	16	  1.69	  0.76	  0.68
YEL074W		5	  1.49	  0.67	  1.14
iMx369I		0	  1.25		  0.70
iCx006I		0	  1.51	  1.16	  0.80
YER157W	SEC34	5	  0.99	  0.65	  1.11
YKL180W	RPL17A	11	  0.51	  1.96	  1.79
YJR038C		10	  1.69	  0.96	  0.47
iOx552I		0	  0.83	  3.03	  1.20
iMx035I		0	  0.46	  1.46	  2.44
iIx112I		0	  1.20	  0.94	  0.61
YOR186W		15	  1.44	  2.88	
YPR144C		16	  1.18		  0.96
YLR221C		12	  0.47	  0.98	  2.40
YPL127C	HHO1	16	  1.05	  1.22	  0.72
YEL075C		5	  1.85	  0.88	  0.91
iDx566I		0	  2.11	  0.66	  0.45
iBx049I		0	  1.96		  0.46
YER158C		5	  0.99	  1.73	  0.94
iLx078I		0	  0.91	  1.16	  0.98
iHx155I		0	  0.71	  1.26	  1.46
iDx232I		0	  1.34	  0.61	  0.80
iNx261I		0	  0.34	  0.67	  2.75
YFL032W		6	  2.01	  0.81	  0.46
iNx327I		0	  0.85	  2.29	  0.99
iJx404I		0	  0.96	  1.32	  0.98
YPL061W	ALD6	16	  1.01	  1.00	  1.13
iPx510I		0	  1.24	  0.71	  0.85
iGx198I		0	  0.82	  1.22	  1.14
YER092W		5	  1.24		  0.60
YFR050C	PRE4	6	  0.70	  1.03	  1.67
YFL033C	RIM15	6	  0.90	  1.25	  0.95
iCx007I		0	  1.36	  1.76	  1.10
YKL181W	PRS1	11	  0.95	  1.33	  1.03
iOx553I		0	  1.03	  1.40	  0.63
iMx036I		0	  1.22	  0.73	  0.58
iIx113I		0	  0.74		
YOR187W	TUF1	15	  1.85	  1.49	  0.57
YLR222C		12	  1.02	  1.38	  1.14
YPL128C	TBF1	16	  1.16	  1.26	  1.25
YER093C		5	  1.05	  2.00	
iHx090I		0	  0.89	  0.68	  0.83
YEL076C		5	  1.93	  0.71	  0.84
iDx567I		0	  1.95	  0.92	  0.53
YER159C	BUR6	5	  1.28	  0.58	  0.85
iLx079I		0	  1.44	  1.18	  0.52
iHx156I		0	  0.71	  0.86	  1.54
iDx233I		0	  1.26		  0.75
iNx262I		0	  0.98	  2.17	  0.67
iNx328I		0	  1.43	  0.76	  0.73
iJx405I		0	  1.39		  0.74
YJR039W		10	  1.23		  0.75
YPL062W				  1.22	  0.75
iPx511I		0	  1.38	  1.42	  0.55
YPR145W	ASN1	16	  0.94		  1.33
iGx199I		0	  0.86	  0.86	  1.55
YFR051C	RET2	6	  1.69	  1.40	  0.72
YBL111C		2	  2.04	  0.54	  0.74
iCx008I		0	  1.29	  1.89	  1.00
YKL182W	FAS1	11	  0.88	  0.52	  0.57
iOx554I		0	  0.38	  1.51	  2.09
iMx037I		0	  1.03	  0.88	  0.81
iIx114I		0	  0.54	  1.01	  1.70
YOR188W	MSB1	15	  0.79	  1.27	  0.82
YPR146C				  1.17	  1.86
YLR223C	IFH1	12	  1.46	  0.86	  0.64
iOx220I		0	  0.83	  0.50	  0.76
YER094C				  0.89	
iHx091I		0	  1.49	  0.88	  0.41
YEL077C		5	  1.90	  1.51	  1.01
iDx568I		0	  1.08	  0.49	  0.89
iHx157I		0	  1.37	  0.83	  0.59
iDx234I		0	  0.53	  1.42	  1.62
iNx263I		0	  0.76	  0.68	  0.85
iJx340I		0	  1.00	  0.97	  0.84
YFL034W		6	  0.90	  0.87	  1.13
YPR080W	TEF1	16	  1.43	  2.61	  0.91
iNx329I		0	  0.69	  0.64	  1.10
iJx406I		0	  1.39		  0.96
YPL063W		16	  1.31	  1.34	  0.85
iPx512I		0	  1.40	  1.03	  0.63
YPL129W	ANC1	16	  0.66	  0.78	  1.90
YBL112C		2	  2.10		  0.92
iCx009I		0	  1.22	  1.20	  1.04
YPR081C		16	  0.64		  1.95
YGL260W		7	  1.25	  1.10	  1.32
YKL183W		11	  1.27		  0.61
YPL064C		16	  0.93	  0.58	  1.23
iOx555I		0	  0.94	  1.32	  0.89
iMx038I		0	  1.33	  0.75	  0.71
iIx115I		0	  0.66		  1.44
YOR189W		15	  0.94	  1.10	  0.89
YPR147C		16	  0.60	  0.64	  1.74
iOx221I				  0.70	  0.52
iHx092I		0	  0.73	  0.75	  1.12
iDx569I		0	  1.61	  0.58	  0.71
YGL261C		7	  1.02	  1.23	  1.45
iHx158I		0	  0.38	  0.43	  2.53
iDx235I		0	  0.88	  0.45	  1.00
YFR052W	RPN12	6	  1.24	  0.51	  1.06
iNx264I		0	  1.34	  1.07	  0.63
iJx341I		0	  1.19	  0.69	  0.84
iJx407I		0	  0.95	  1.29	  1.48
iPx513I		0	  0.40	  1.46	  2.15
YLR224W		12	  1.07	  1.00	  1.05
YER095W	RAD51	5	  1.83	  1.37	  0.55
YFR053C	HXK1	6	  0.70	  0.65	  1.41
YBR130C	SHE3	2	  1.44	  1.58	  0.73
YBL113C		2	  1.52	  0.63	  1.04
iOx490I		0	  0.75	  1.59	  0.93
iIx050I		0	  2.70	  1.51	  0.39
YPR082C	DIB1	16	  1.41	  1.41	  0.95
YKL184W	SPE1	11	  1.41		  0.85
iOx556I		0	  1.81	  1.25	  0.55
iMx039I		0	  1.12	  0.71	  0.72
iIx116I		0	  0.82	  0.63	  0.92
YPR148C		16	  1.18	  0.42	  0.93
YLR225C		12	  0.80	  1.08	  1.32
YGR010W		7	  1.63	  0.62	  0.57
iOx222I		0	  1.49	  1.05	
iHx093I		0	  0.61	  0.70	  1.87
iDx170I		0	  1.08	  1.07	  0.77
iHx159I		0	  1.18	  1.00	  0.74
iDx236I		0	  0.99	  0.61	  1.33
iNx265I		0	  0.50	  0.49	  2.38
iJx342I		0	  1.12	  0.76	  0.99
YFL036W	RPO41	6	  0.85	  1.68	  1.11
iJx408I		0	  1.07		  1.49
YPL065W	VPS28	16	  0.80	  0.75	  1.34
iPx514I		0	  1.46	  0.72	  0.78
YER096W	SHC1	5	  0.63	  1.25	  1.29
YFR054C		6	  0.68	  1.61	  1.78
iOx491I		15	  0.72	  1.68	  0.97
iIx051I		0	  0.99	  1.04	  0.86
YLR160C				  1.47	
YGL262W		7	  0.99	  1.45	  1.24
YKL185W	ASH1	11	  1.71	  0.78	  0.59
iOx557I		0	  0.97	  0.78	  0.94
iIx117I		0	  1.12	  0.66	  0.81
YGR011W		7	  1.73	  0.48	  0.46
iOx223I		0	  1.61	  2.78	  0.75
iKx300I		0	  1.07	  1.74	  1.03
YML102C-A		13	  1.76	  0.76	  0.49
YML100W	TSL1	13	  0.86	  2.24	  1.22
iHx094I		8	  0.59	  1.02	  2.08
iDx171I		0	  0.88	  1.01	  1.00
YGR280C		7	  1.42	  1.00	  0.54
YKL186C	MTR2	11	  1.32	  1.99	  0.71
iDx237I		0	  0.83	  1.56	  1.26
YBR131W				  0.74	  0.90
iNx266I		0	  1.37	  0.74	  0.49
iJx343I		0	  1.05	  1.02	  0.84
YFL037W	TUB2	6	  1.86	  0.75	  0.43
YPR083W		16	  1.25		  1.15
YPL066W		16	  1.45	  0.85	  0.87
YML101C				  1.55	
iPx515I		0	  1.13	  1.92	  0.69
YPR149W	NCE102	16	  1.37	  2.24	  0.67
YLR226W	BUR2	12	  0.74	  2.09	  1.39
YER097W		5	  1.01	  0.92	  0.81
YBR132C	AGP2	2	  0.81	  0.87	  1.32
iOx492I		0	  0.65	  0.92	  1.75
iIx052I		0	  1.83	  0.83	  0.49
YFL038C	YPT1	6	  2.11		  0.40
YGL263W	COS12	7	  0.90	  0.56	  1.08
YPL067C		16	  1.36	  1.03	  0.54
iOx558I		0	  0.77	  0.67	  1.20
iIx118I		0	  1.24	  2.21	  0.96
YLR227C		12	  0.71	  1.83	  1.93
YGR012W		7	  1.66	  1.78	  0.57
iOx224I		0	  0.74	  1.01	  1.28
iKx301I		0	  0.82	  1.58	  1.08
YBL101W-A		2	  1.68	  0.80	  0.97
YBL101W-B		2	  0.93	  1.67	  1.50
iHx095I		0	  0.45	  1.95	  1.55
iDx172I		0	  0.97	  0.98	  1.22
YKL187C		11	  1.23	  0.68	  1.00
iDx238I		0	  0.75	  0.61	  1.29
iNx267I		0	  1.14	  0.72	  0.77
iJx344I		0	  1.36	  0.73	  0.89
YFR055W		6	  1.01	  0.83	  0.97
YBR012W-A		2	  1.79	  1.22	  0.72
YLR161W				  0.46	
iPx450I		0	  0.45	  1.68	  1.86
iJx010I		0	  0.99	  0.48	  1.31
YPR084W		16	  0.75	  0.23	  1.67
YBR012W-B		2	  1.39	  0.43	  1.24
iPx516I		0	  1.09	  0.51	  0.82
YER098W	UBP9	5	  0.83	  0.91	  1.21
YBR133C	HSL7	2	  1.42	  0.64	  0.58
YFR056C		6	  1.18	  1.97	  0.83
iOx493I		0	  2.45	  0.58	  0.47
iIx053I		0	  1.45	  1.15	  0.59
iEx130I		0	  0.96	  1.39	  0.92
YGR281W	YOR1	7	  0.69		
YFL039C	ACT1	6	  2.07	  1.41	  0.45
YPR085C		16	  0.75	  0.76	  0.79
YPL068C		16	  0.71	  0.64	  1.04
iOx559I		0	  0.45	  0.49	  1.66
iIx119I		0	  1.02	  1.12	  0.77
YLR228C	ECM22	12	  1.05	  0.95	  1.01
YGR013W	SNU71	7	  2.12	  1.48	  0.53
iOx225I		0	  1.26	  0.63	  0.64
iKx302I		0	  1.45	  0.86	  0.46
YER099C	PRS2	5	  0.76	  0.90	  1.40
YML102W	CAC2	13	  1.73	  1.41	  0.42
iHx096I		8	  1.30	  0.53	  0.94
iDx173I		0	  1.75	  0.70	  0.50
YGR282C	BGL2	7	  0.82	  0.77	  1.50
YKL188C	PXA2	11	  0.67	  0.58	  2.11
iDx239I		0	  0.75	  1.32	  1.42
YBL050W	SEC17	2	  1.24	  1.29	  0.75
iNx268I		0	  1.12		  0.78
iJx345I		0	  0.90	  1.27	  1.02
iPx451I		0	  0.93	  1.87	  1.05
iJx011I		0	  1.11	  0.67	  0.94
YLR162W		12	  0.40	  0.62	  2.50
YMR120C	ADE17	13	  0.62	  0.94	  1.58
YML103C	NUP188	13	  1.07	  1.57	  0.68
iPx517I		0	  1.28	  0.69	  0.57
YBL051C		2	  1.57	  0.63	  0.57
iOx494I		0	  0.84	  0.63	  1.36
iIx054I		0	  0.91	  1.39	  1.17
iEx131I		0	  0.95		  0.94
YLR163C	MAS1	12	  0.54		  2.00
iOx160I		0	  0.66	  0.61	  1.55
YPL069C	BTS1	16	  0.40	  0.56	  3.00
YLR229C	CDC42	12	  1.32	  1.60	  0.58
YGR014W	MSB2	7	  0.99	  0.99	  0.79
iOx226I		0	  1.69	  1.04	
iKx303I		0	  0.53	  2.07	  2.15
iHx097I		0	  1.46		  0.42
iDx174I		0	  1.75	  2.75	  0.49
YGR283C		7	  1.45	  0.70	  0.70
iJx280I		0	  0.90	  1.04	  1.15
YBR134W		2	  1.50	  0.74	  0.45
iNx269I		0	  1.59	  0.93	  0.68
iJx346I		0	  1.41	  1.74	  0.65
YFR057W		6	  0.70	  0.57	  1.64
YGR015C		7	  0.48	  1.40	  1.83
iPx452I		16	  1.27	  0.95	  0.78
iJx012I		0	  1.22	  0.59	  0.81
YPR086W	SUA7	16	  0.86	  2.09	  1.30
YMR121C	RPL15B	13	  1.28	  0.69	  0.58
YML104C	MDM1	13	  0.65	  1.05	  1.02
iPx518I		0	  0.96	  0.60	  0.93
YBL052C	SAS3	2	  0.60	  1.65	  1.64
iEx132I				  1.09	  0.99
iOx495I		0	  1.37	  0.61	  0.49
iIx055I		0	  1.60	  0.84	  0.49
YKL189W	HYM1	11	  0.56	  0.79	  1.96
iOx161I		0	  0.60	  1.14	  1.45
YNL330C	RPD3	14	  1.45	  0.64	  0.90
iOx227I		0	  1.89	  0.84	  0.65
iKx304I		0	  0.73	  0.74	  1.45
iHx098I		0	  1.57	  0.95	  0.39
iDx175I		0	  0.71		  1.18
YGR284C		7	  1.21	  1.18	  0.71
iJx281I		0	  1.19	  1.01	  0.90
YCL010C		3	  1.22	  0.54	  0.91
YBR135W	CKS1	2	  1.13	  0.62	  0.70
iJx347I		0	  1.14	  1.14	  1.08
iPx453I		0	  0.85	  2.19	  0.80
iLx530I		0	  0.79	  1.63	  1.52
iJx013I		0	  1.18		  0.80
YPR087W		16	  0.62	  0.80	  1.61
YLR164W		12	  0.86	  1.18	  1.27
YMR122C		13	  1.66	  0.44	  0.43
YML105C	SEC65	13	  0.37	  1.06	  1.88
iPx519I		0	  1.11	  0.94	  0.71
YBR070C		2	  2.03	  0.61	  0.45
iOx496I		0	  1.25	  0.70	  0.77
iIx056I		0	  0.96	  0.84	  0.75
iEx133I		0	  0.35	  1.05	  2.42
YPR088C	SRP54	16	  0.89	  0.38	  1.19
YLR165C		12	  0.71	  1.41	  1.39
iOx162I		0	  1.88	  1.03	  0.46
YNL331C	AAD14	14	  1.10	  0.96	  1.40
iOx228I		0	  1.00	  2.27	  1.06
iKx305I		0	  0.69	  2.92	
YGR016W		7	  0.80	  0.60	  1.02
iDx176I		4	  0.64	  0.73	  1.22
iHx099I		0	  0.44	  0.74	  2.50
YGR285C	ZUO1	7	  1.31		  0.62
iJx282I		0	  0.98	  1.56	  1.08
YBL053W		2	  0.37	  0.68	  2.23
YCL011C	GBP2	3	  0.99	  1.12	  0.85
YBR136W	ESR1	2	  0.65		  1.10
iJx348I		0	  0.71	  0.58	  1.51
iPx454I		0	  1.12	  0.49	  0.58
iLx531I		0	  1.39	  1.05	  0.68
iJx014I		0	  1.05	  0.80	  0.82
iPx120I		0	  0.48	  0.38	  1.91
iOx497I		0	  1.29	  3.21	  0.73
iIx057I		0	  0.62		  1.50
iEx134I		0	  0.33	  0.50	  2.15
YLR166C	SEC10	12	  0.92	  1.37	  1.12
YDR320C		4	  1.23	  0.95	  0.79
iOx163I		0	  1.18	  0.80	  0.73
iKx240I		0	  2.06		  0.52
iOx229I		0	  0.68	  0.75	  1.34
iKx306I		0	  0.70	  1.10	  1.22
YML040W		13	  2.04	  1.12	  0.85
YGR017W		7	  0.76	  1.60	  0.96
YMR123W	PKR1	13	  1.44	  0.83	  0.65
iDx177I		0	  1.08	  1.63	  0.86
YML106W	URA5	13	  0.49	  1.02	  1.87
YGR286C	BIO2	7	  1.40	  1.07	  0.72
YBR071W		2	  1.48	  0.55	  0.48
iJx283I		0	  1.65	  0.71	
YBL054W		2	  0.89	  1.02	  1.21
YBR137W		2	  0.52	  1.56	  2.02
iJx349I		0	  0.57	  1.49	  1.71
YGR018C		7	  0.88	  1.12	  0.98
YML041C		13	  1.07	  1.04	  0.78
YPR089W					  0.61
iPx455I		0	  0.92	  0.67	  0.81
iLx532I		0	  0.68	  1.04	  1.41
iJx015I		0	  0.75	  1.07	  1.45
iPx121I		0	  1.18	  1.31	  0.71
YML107C		13	  0.70	  2.17	  1.17
YNL332W	THI12	14	  0.75	  0.94	  1.67
YBL055C		2	  0.71	  0.82	  1.04
YBR138C	HDR1	2	  0.85	  1.38	  1.15
iOx498I		0	  1.55	  0.69	  0.86
iIx058I		0	  0.71	  0.83	  1.23
iEx135I		0	  0.83	  0.88	  0.96
iOx164I		0	  1.18	  0.61	  0.68
iKx241I		0	  1.80	  0.76	  0.62
YCL012W		3	  0.73		  1.42
iKx307I		0	  1.22	  0.90	  0.61
YMR124W		13	  1.21	  0.92	  0.51
iDx178I		0	  1.96		  0.46
YGR287C		7	  0.95	  1.69	  1.35
YBR072W	HSP26	2	  1.49	  1.18	  0.83
iJx284I		0	  1.77	  1.08	  0.63
YCR030C		3	  1.21	  0.94	  0.73
iPx390I		0	  1.40	  0.80	  0.55
YDR321W	ASP1	4	  1.09		  0.85
iPx456I		0	  0.63	  1.20	  1.77
iLx533I		0	  0.81	  1.46	  1.10
iJx016I		0	  1.64	  1.51	  0.48
YLR167W	RPS31	12	  0.78	  0.83	  1.18
iPx122I		0	  0.80	  0.62	  1.01
YNL333W	SNZ2	14	  1.24	  1.23	  1.02
iEx070I		0	  0.53	  1.22	  1.50
iEx136I				  1.52	  0.88
iOx499I		0	  0.66	  1.72	  1.53
iIx059I		0	  0.91	  1.19	  1.05
YLR168C	MSF1'	12	  0.65	  0.82	  1.63
iOx165I		0	  0.60	  0.77	  1.87
iKx242I		0	  0.56		  1.45
YNL334C	SNO2	14	  1.19	  0.74	  1.06
iKx308I		0	  1.64	  0.76	  0.46
YML042W	CAT2	13	  1.18	  0.56	  0.98
YGR019W	UGA1	7	  0.93	  0.70	  1.20
YMR125W	STO1	13	  0.70	  0.52	  1.66
iDx179I		0	  0.93	  1.48	  0.76
YML108W		13	  0.78	  0.80	  1.19
YBR073W	RDH54	2	  1.14	  0.85	  0.78
iJx285I		0	  0.81	  1.49	  1.08
YCR031C	RPS14A	3	  1.18	  0.74	  0.71
YBL056W	PTC3	2	  0.96	  1.18	  1.03
iPx391I		0	  0.34	  1.68	  2.76
YMR060C	TOM37	13	  1.26	  0.66	  0.56
YBR139W		2	  0.61	  0.64	  1.35
YML043C	RRN11	13	  0.86	  2.03	  1.69
YDR322W	MRPL35	4	  0.65	  0.99	  1.32
iLx534I		12	  0.93	  1.19	  0.97
iPx457I		0	  1.28	  2.13	  0.75
iJx017I		0	  1.18	  0.77	  0.81
YMR126C		13	  0.51	  0.64	  1.96
iPx123I		0	  1.16	  1.97	  0.60
iLx200I		0	  0.74	  0.79	  0.77
iEx071I		5	  0.47	  0.54	  2.37
YBL057C		2	  1.01	  1.46	  0.96
iEx137I		0	  1.67	  1.78	  0.47
YGR288W	MAL13	7	  1.12	  0.97	  0.95
YDR323C	PEP7	4	  0.80	  1.17	  0.65
iOx166I		0	  1.26	  0.62	  0.84
iGx320I		0	  0.33	  1.49	  2.14
YCL014W	BUD3	3	  1.30	  0.93	  0.66
iKx309I		0	  1.46	  1.18	  0.43
YIL120W		9	  0.81	  1.27	  1.70
YML109W	ZDS2	13	  1.12	  0.97	  0.84
YGR289C	MAL11	7	  0.93	  0.67	  1.10
YBR074W		2	  0.95	  1.07	  1.15
iJx286I		10	  0.83	  0.82	  1.12
iPx392I		16	  0.75	  0.70	  0.74
YHR180W		8	  0.85	  0.93	  1.24
YDL240W	LRG1	4	  0.85	  0.62	  1.34
YLR169W				  1.84	
iPx458I		0	  0.56	  1.78	  1.31
iLx535I		0	  1.19	  2.00	  0.90
iJx018I		0	  0.34	  0.62	  3.30
YMR127C	SAS2	13	  1.20	  0.58	  0.78
iPx124I		0	  1.03	  0.51	  0.85
iLx201I		0	  0.62	  0.95	  1.32
YOR310C	NOP58	15	  1.25	  0.51	  1.20
YNL335W		14	  1.10	  0.55	  1.05
YNL001W	DOM34	14	  0.94	  1.12	  0.95
iEx072I				  0.88	  1.15
iEx138I		0	  1.42	  0.97	  0.55
YDR324C		4	  1.45	  0.58	  0.66
YNL270C	ALP1	14	  3.34	  0.91	  0.47
YCR032W	BPH1	3	  0.97	  2.27	
iOx167I		0	  0.68	  1.23	  1.58
iKx244I		0	  1.62		  0.58
iGx321I		0	  0.87	  1.67	  1.18
YMR061W	RNA14	13	  0.96	  0.59	  1.06
YIL121W		9	  0.51	  0.66	  1.72
YNL002C	RLP7	14	  1.11	  0.58	  0.79
iJx287I		0	  0.75	  1.54	  1.05
YBR075W		2	  0.70	  0.88	  1.02
YBL058W	SHP1	2	  1.75	  1.42	  0.81
iPx393I		0	  0.87	  1.21	  0.85
iLx470I		0	  1.83	  2.11	  0.34
iFx030I		0	  0.52	  1.29	  1.72
YHR181W		8	  0.90	  0.59	  1.04
YCL016C		3	  1.65	  1.55	  0.54
YMR062C	ECM40	13	  0.74	  2.26	  1.28
YDL241W		4	  1.31	  0.78	  0.65
YFR024C-A		6	  0.76	  0.73	  1.17
iPx459I		0	  0.68	  0.99	  0.98
iLx536I		0	  1.00	  0.55	  1.09
iJx019I		0	  0.51	  1.51	  2.15
iPx125I		0	  0.92	  0.69	  1.33
iLx202I		0	  1.33	  0.72	  0.56
YOR311C		15	  1.49	  0.73	  0.65
YNL336W	COS1	14	  1.10	  1.20	  1.44
iGx590I		0	  1.47	  1.34	  0.69
iEx073I		0	  1.07	  0.67	  0.72
iEx139I		0	  1.46	  1.08	  0.80
YNL271C	BNI1	14	  1.02	  2.89	
YCR033W		3	  1.14	  1.15	  0.65
iOx168I		0	  1.14	  0.97	  0.96
iKx245I		0	  1.15	  0.87	  0.87
iGx322I		0	  0.41	  1.23	  2.54
YNR020C		14	  0.88	  0.84	  1.45
YIL122W		9	  0.80	  1.23	  1.32
YML045W		13	  1.96	  1.48	  0.82
YNL003C	PET8	14	  0.55	  1.39	  1.83
YMR128W	ECM16	13	  0.99	  1.43	  0.83
iJx288I		0	  0.89	  0.90	  0.85
YBR076W	ECM8	2	  0.66	  0.66	  1.47
YBL059W		2	  1.28	  0.52	  0.79
iPx394I		16	  1.08	  1.59	  0.70
iLx471I		0	  1.22	  0.71	  0.72
iFx031I		0	  0.86	  0.97	  1.01
YHR182W		8	  1.10	  0.66	  0.90
YCL017C	NFS1	3	  1.29	  1.92	  0.77
YDL242W		4	  0.50	  1.40	  0.68
iPx060I		0	  1.35	  0.49	  0.95
iLx537I		0	  1.35		  0.59
YDR325W	YCG1	4	  0.87	  1.03	  1.06
iPx126I		0	  1.13	  0.57	  0.82
iLx203I		0	  1.42	  1.54	  0.67
YOR312C	RPL20B	15	  1.11	  0.60	  0.89
YNL337W		14	  1.23	  1.15	  1.35
YBR077C		2	  1.32	  2.35	  0.51
iGx591I				  1.27	
iEx074I		0	  1.12	  1.11	  0.69
YDR260C	SWM1	4	  1.69	  0.82	  0.50
iKx180I		0	  0.56	  0.69	  1.68
YDL243C	AAD4	4	  0.78		
YDR326C		4	  0.86		  1.08
YNL272C	SEC2	14	  0.61	  1.68	  2.27
YCR034W	FEN1	3	  0.48	  0.82	  2.31
iOx169I		0	  1.11	  0.82	  0.91
iKx246I		0	  1.48	  1.03	  0.69
iGx323I		0	  0.71	  0.45	  1.28
YMR063W	RIM9	13	  1.87		  0.41
YIL123W	SIM1	9	  1.34	  1.28	  0.78
YML046W	PRP39	13	  1.17	  0.63	  0.68
YMR129W	POM152	13	  0.88	  2.36	  1.07
iJx289I		0	  0.91	  2.57	  0.84
YCR035C	RRP43	3	  0.54	  1.58	  1.74
iPx395I		0	  1.30	  1.78	  0.52
iLx472I		0	  0.96	  1.18	  1.02
iFx032I		0	  1.89	  0.84	  0.33
YHR183W	GND1	8	  0.60	  0.65	  1.45
iPx061I		0	  0.41	  1.64	  1.90
YML047C		13	  1.27	  0.56	  0.76
iLx538I		0	  0.65	  2.24	  1.61
iPx127I		0	  0.52	  0.51	  1.60
iLx204I		0	  0.39	  0.66	  2.54
YOR313C	SPS4	15	  1.35	  0.57	  0.76
YNL338W		14	  1.18	  0.76	  1.08
YNR021W		14	  1.38	  1.12	
YNL004W				  0.69	  1.27
iGx592I		0	  1.73	  1.77	
iEx075I		0	  1.13	  0.66	  0.72
YDR261C	EXG2	4	  1.53	  0.94	  0.58
iKx181I		0	  0.65	  1.50	  1.47
iKx247I		0	  1.33	  1.56	  0.79
iGx324I		0	  1.16	  0.83	  0.65
YCL018W	LEU2	3	  1.73		  0.48
YMR064W				  1.62	
iMx430I		0	  1.05	  1.68	  1.06
YNL339C	YRF1-6	14	  1.06	  0.52	
YNR022C		14	  0.91	  0.47	  1.04
YIL124W	AYR1	9	  1.16	  1.29	  0.82
YNL005C	MRP7	14	  0.99	  1.50	  0.84
YBR078W	ECM33	2	  1.03	  0.84	  1.08
iBx110I		0	  0.98	  0.95	  1.41
iPx396I		0	  0.97	  1.04	  0.95
iLx473I		0	  1.18	  1.20	  0.74
iFx033I		0	  1.86	  0.69	  0.39
YHR184W	SSP1	8	  0.58	  2.34	  2.13
YDL244W	THI13	4	  0.67	  1.89	  1.37
iPx062I		0	  1.00	  0.71	  0.75
iLx539I		0	  1.12	  0.66	  1.17
YDR327W		4	  1.03	  1.22	  0.69
YNL273W	TOF1	14	  0.71	  1.91	
iPx128I		0	  1.35	  0.83	  0.64
iLx205I		0	  0.71	  0.80	  1.18
YBR079C	RPG1	2	  0.52	  1.35	  1.57
iGx593I		0	  2.29	  0.75	  0.57
iEx076I		0	  1.82	  0.39	  0.78
YHR185C	ADY1	8	  0.40	  0.94	  3.09
iKx182I		11	  0.85	  1.01	  1.28
YDL245C	HXT15	4	  0.94	  1.89	  0.97
YDR328C	SKP1	4	  1.87	  2.36	  0.39
YNL274C		14	  0.96	  0.77	  1.43
YCR036W	RBK1	3	  0.55	  0.59	  1.46
iKx248I		0	  1.47	  1.03	  0.67
iGx325I		0	  1.35	  1.26	  0.56
YCL019W		3	  1.29	  1.49	  0.71
iMx431I		0	  0.87	  1.14	  0.85
YMR065W	KAR5	13	  0.61	  0.67	
YJR100C		10	  1.05	  0.69	  0.87
YIL125W	KGD1	9	  1.15	  1.07	  0.76
YML048W				  0.86	  0.51
YIL082W-A		9	  0.80	  1.53	  1.14
YOR314W		15	  1.35	  0.97	  0.84
YCR037C	PHO87	3	  0.70	  1.90	  1.48
iBx111I		0	  1.26	  1.33	  1.19
iPx397I		0	  0.89	  0.69	  1.04
iLx474I		0	  0.54	  0.79	  1.51
iFx034I		0	  1.23	  0.80	  0.52
YDR262W		4	  0.73	  1.38	  1.29
iPx063I		0	  0.68	  0.58	  1.19
iLx140I		0	  0.33	  0.44	  2.53
YML049C	RSE1	13	  0.81		
iPx129I		0	  0.62	  1.99	  1.85
iLx206I		0	  1.42	  2.03	  0.55
YNR023W	SNF12	14	  0.85	  1.72	  1.34
iGx594I		0	  0.74	  1.22	  1.38
iEx077I		0	  1.02	  0.67	  0.63
YNL006W	LST8	14	  0.74	  0.61	  0.58
YHR186C		8	  1.07	  0.68	  0.72
YDR263C	DIN7	4	  0.58	  0.74	  1.82
YDL246C				  0.80	
iKx183I		0	  0.90	  0.67	  1.43
iGx260I		0	  1.09	  0.65	  0.56
YDR329C	PEX3	4	  0.77	  0.52	
iKx249I		0	  0.49	  1.12	  1.99
iGx326I		0	  0.81	  1.36	  0.88
YIL060W		9	  1.00	  0.79	  1.51
iMx432I		0	  0.57	  1.25	  2.24
YMR066W	SOV1	13	  0.56		  1.61
YIL126W	STH1	9	  0.65	  1.08	  0.99
YNL007C				  0.52	
iBx380I		0	  1.03	  1.57	  1.14
YOR315W		15	  0.93	  1.09	  1.31
YDL180W		4	  1.08	  0.43	  0.72
YCR038C	BUD5	3	  1.31	  0.57	  0.87
YIL061C	SNP1	9	  1.53		  0.56
iPx398I		0	  1.35	  0.69	  0.55
iLx475I		0	  1.54	  1.19	  0.53
iFx035I		0	  0.45	  1.23	  2.10
iBx112I		0	  0.84	  0.73	  0.96
YMR067C		13	  0.44	  0.68	  2.01
iPx064I		0	  0.57	  0.52	  1.97
iLx141I		0	  1.15	  0.83	  0.85
YIL127C		9	  1.12	  0.73	  0.78
YOR250C	CLP1	15	  1.19	  0.43	  0.98
YNL275W		14	  1.04	  0.81	  1.23
iLx207I		0	  1.59	  0.70	  0.50
YOR316C	COT1	15	  0.91	  0.93	  1.29
YJR101W		10	  0.66	  1.09	  1.07
YNR024W		14	  0.65	  0.61	  1.48
iGx595I		0	  1.32	  0.86	  0.53
iEx078I		0	  1.28	  0.52	  0.62
YDR264C	AKR1	4	  1.25	  1.30	  0.68
iKx184I		0	  0.98		  0.99
iGx261I		0	  1.82	  0.60	  0.42
YNL276C		14	  1.30	  1.75	  0.84
iGx327I		0	  0.79	  1.16	  1.09
iMx433I		0	  0.41	  1.03	  2.51
YNR025C		14	  0.71	  0.81	  1.88
YJR102C		10	  1.04	  0.60	  0.80
YNL008C		14	  0.82	  1.61	  0.89
iBx381I		0	  0.83	  0.63	
YDL181W	INH1	4	  1.33	  0.74	  0.70
YCR039C	MATALPHA2	3	  1.20	  0.76	  1.28
YIL062C	ARC15	9	  1.51	  0.57	  0.75
iPx399I		0	  1.52	  0.73	  0.46
iLx476I		0	  1.98	  0.60	  0.57
iFx036I		0	  0.86	  0.79	  1.57
iDx630I		0	  0.92		  1.12
iBx113I		0	  0.32		  2.87
YHR187W	IKI1	8	  0.96	  0.65	  0.78
YDL247W		4	  1.45	  0.64	  0.56
iPx065I		0	  1.27	  1.15	  0.60
iLx142I		0	  0.88	  0.77	  1.28
YOR251C		15	  1.17	  0.53	  0.74
iLx208I		0	  1.12	  0.64	  0.72
iAx090I		0	  1.94		  0.80
iGx596I		0	  1.48	  1.36	  0.43
iEx079I		0	  1.25		  0.63
YHR188C		8	  1.33	  0.84	  0.70
iKx185I		0	  0.73	  0.84	  1.16
iGx262I		0	  1.32	  0.56	  0.67
iGx328I		0	  1.40	  0.84	  1.59
YJL020C		10	  1.59	  1.30	  0.61
iMx434I		0	  1.13	  0.57	  0.98
YMR068W		13	  1.82	  0.81	  0.54
YNR026C	SEC12	14	  1.19	  0.52	  0.90
YIL128W	MET18	9	  1.45	  0.99	  0.64
iMx100I		0	  1.30	  0.57	  0.71
iBx382I		0	  0.64	  0.72	  1.42
YOR317W	FAA1	15	  1.39	  0.86	  0.85
YDL182W	LYS20	4	  1.39	  0.93	  0.76
YIL063C	YRB2	9	  1.20	  0.68	  0.85
iLx477I		0	  1.62		  0.45
iDx631I		0	  1.35	  1.59	  0.90
iBx114I		0	  1.99	  1.29	  0.33
YDR265W	PEX10	4	  0.83	  1.20	  1.29
iFx037I	RPL22B	6	  1.03	  1.53	  0.81
YDL248W	COS7	4	  1.22	  0.84	  1.29
iPx066I		0	  1.65	  1.22	  0.54
iLx143I		0	  1.18	  2.31	  0.70
iHx220I		0	  0.89		  0.95
YIL129C	TAO3	9	  0.88	  0.98	
YNL277W	MET2	14	  1.21	  0.91	  1.08
iLx209I		0	  0.94		  0.95
iAx091I		0	  0.80		  1.16
YOR318C		15	  0.99	  0.51	  1.06
YJR103W	URA8	10	  1.11		  0.78
YDL183C		4	  1.29	  0.87	  0.75
iGx597I		0	  0.28	  1.04	  2.80
YNL009W	IDP3	14	  1.26	  1.62	  0.48
YDR266C		4	  0.84	  1.05	  1.19
iKx186I		0	  1.21		  0.65
iGx263I		0	  0.71	  0.73	  1.42
iGx329I		0	  1.70	  1.73	  1.05
YJL021C		10	  1.00	  1.89	  1.18
iMx435I		0	  1.03	  0.48	  1.02
YMR069W		13	  1.72	  0.87	  0.64
YJR104C	SOD1	10	  1.00		  1.02
iMx101I		13	  0.77	  0.84	  1.00
YOR252W		15	  0.93	  1.52	  1.23
iBx383I		0	  0.50	  0.79	  2.11
iLx478I		12	  1.05	  1.45	  0.68
iFx038I		0	  1.42	  0.80	  0.59
iDx632I		0	  1.08	  1.05	  0.94
iBx115I		0	  1.53		  0.50
YHR189W		8	  1.40	  1.62	  0.44
iPx067I		0	  1.65	  0.79	  0.50
iLx144I		0	  0.80	  0.56	  1.16
iHx221I		0	  0.77		  0.85
YNL278W		14	  1.09	  1.76	  0.74
iAx092I		0	  0.88		  1.46
YNR027W		14	  1.96	  2.01	  0.61
YDL184C	RPL41A	4	  0.72	  0.79	  1.01
iGx598I		0	  0.94	  0.81	  0.82
YDR267C		4	  1.62	  0.72	  0.52
iKx187I		0	  0.52		  2.09
iGx264I		0	  0.98	  0.94	  1.06
iMx370I		0	  0.59		
YIL064W		9	  1.19	  2.10	  1.10
iMx436I		0	  1.15	  2.69	  0.78
iMx102I		0	  0.96	  0.87	  0.97
YOR253W		15	  0.85	  1.53	  1.57
iBx384I		0	  0.44	  1.09	  2.02
YOR319W	HSH49	15	  0.66	  1.27	  1.58
iBx050I		0	  1.32		  0.67
YIL065C				  0.76	
iLx479I		0	  1.02	  1.51	  0.92
iFx039I		0	  0.47	  1.50	  1.64
iDx633I		0	  1.19	  0.88	  0.64
iBx116I		0	  1.30	  1.04	  0.69
iPx068I		0	  1.05	  0.68	  0.95
iLx145I		0	  1.92	  1.61	  0.49
iHx222I		0	  0.69	  1.00	  1.57
YOR254C	SEC63	15	  1.06	  1.35	  0.90
YNL279W		14	  1.39	  0.52	  0.55
YJL022W		10	  0.97	  1.04	  1.27
iAx093I		0	  1.54		  0.94
YNR028W	CPR8	14	  0.61	  0.62	  1.66
YJR105W		10	  1.11		  0.67
iGx599I		0	  0.92	  0.73	  0.65
iKx188I		0	  1.00	  1.33	  0.90
iGx265I		0	  0.98	  0.73	  0.89
iMx371I		0	  1.35	  0.50	  0.69
YJL023C	PET130	10	  0.80	  0.75	  1.23
iMx437I		0	  1.17	  0.94	  0.81
YNR029C		14	  0.73	  0.76	  1.56
iMx103I		0	  0.46		  1.91
iBx385I		0	  1.18	  0.69	  0.91
iBx051I		0	  0.89		  1.17
YDL185W	TFP1	4	  0.95	  0.60	  0.75
YER160C		5	  1.23	  1.07	  1.17
iLx080I		0	  0.99	  0.73	  0.85
YIL066C	RNR3	9	  1.15	  0.69	  1.08
iBx117I		2	  1.05	  0.86	  0.87
iDx634I		0	  0.85	  0.64	  1.35
YDR268W	MSW1	4	  1.72	  1.79	  0.55
iPx069I		0	  0.99	  1.18	  0.95
iLx146I		0	  0.79	  0.91	  1.04
iHx223I		0	  0.50	  1.78	  1.82
iDx300I		0	  1.09	  1.11	  0.91
YJR040W	GEF1	10	  0.69		  1.77
iAx094I		0	  0.95		  0.96
YJR106W	ECM27	10	  0.85		  1.13
YDR269C		4	  1.52	  0.64	  0.62
iKx189I		0	  1.32	  1.26	  0.61
iGx266I		0	  1.10	  0.67	  0.89
iMx372I		0	  2.24	  0.64	  0.53
YJR041C		10	  0.39		  1.79
YJL024C	APS3	10	  0.60	  1.17	  1.69
iMx438I		0	  1.63	  0.52	  0.51
iMx104I				  1.76	
YOR255W		15	  1.18	  1.00	  1.09
iBx386I		0	  1.63	  0.66	  0.78
iBx052I		0	  0.47		  2.54
YDL186W		4	  1.59	  1.51	  0.56
YER161C	SPT2	5	  1.66	  0.85	  0.49
iLx081I		0	  0.70		  1.29
YIL067C		9	  1.26	  2.64	  0.89
iBx118I		0	  0.97	  2.55	  1.60
iDx635I		0	  0.61	  0.64	  1.21
iLx147I		0	  1.15	  0.60	  0.89
iHx224I		0	  0.80	  1.58	  1.38
iDx301I		0	  0.83	  1.19	  1.41
YOR256C		15	  1.51		  1.06
iNx330I		14	  0.79	  1.84	  1.06
iAx095I		0	  0.69		
YJR107W		10	  0.70	  0.54	  1.70
YPL130W	SPO19	16	  0.76	  1.25	
YDL187C		4	  1.70	  1.21	  0.62
iGx267I		0	  1.39	  1.33	  0.80
iCx010I		0	  1.04	  0.54	  1.24
iMx373I		0	  1.08	  1.15	  0.82
YOR190W	SPR1	15	  1.05	  2.19	  1.08
iMx439I		0	  1.55	  0.69	  0.56
iMx105I		0	  1.14		  0.90
iBx387I		0	  1.65	  0.79	  0.54
iDx570I		0	  0.54	  0.97	  1.68
iBx053I		0	  1.11		  1.00
YER162C	RAD4	5	  1.68	  0.81	  0.50
iLx082I		0	  1.10	  0.48	  1.05
YIL068C	SEC6	9	  0.76	  0.72	  0.67
iDx636I		0	  0.34	  0.77	  2.86
iBx119I		0	  0.91		  0.92
YHR214C-B		8	  0.92	  1.12	  0.97
iLx148I		0	  1.30	  2.15	  0.48
iHx225I		0	  1.08	  0.94	  0.86
iDx302I		0	  0.74	  1.08	  1.06
iNx331I		0	  0.48	  0.71	  1.75
YJR042W	NUP85	10	  0.71		  1.04
YJL025W	RRN7	10	  0.62	  0.84	  1.58
iAx096I		0	  1.39		  1.05
YJR108W	ABM1	10	  0.57	  1.14	  1.99
YPL131W	RPL5	16	  1.24	  0.63	  0.69
YDL188C	PPH22	4	  1.23	  1.96	  0.72
iGx268I		0	  1.10	  1.09	  1.01
iCx011I		0	  1.15	  0.72	  1.06
iMx374I		0	  0.55	  0.82	  2.10
YJR043C	POL32	10	  0.67	  0.78	  1.86
iMx040I		0	  1.15	  0.62	  0.89
YOR191W	RIS1	15	  1.05	  1.15	
YJR109C	CPA2	10	  0.78	  1.95	  1.21
iMx106I		0	  0.84	  1.28	  1.21
YOR257W	CDC31	15	  1.74	  1.46	  0.70
iBx388I		0	  1.50		  0.83
iDx571I		0	  0.75	  0.61	  1.13
iBx054I		0	  1.57		  0.53
YER163C		5	  2.26		  0.42
iLx083I		0	  0.89	  0.71	  1.02
iHx160I		0	  0.98	  0.41	  1.14
YIL069C	RPS24B	9	  0.77	  0.77	  1.01
iDx637I		0	  1.47	  0.95	  0.58
YOR192C		15	  1.06	  1.34	  1.29
iDx303I		4	  0.82	  0.91	  0.94
iLx149I		0	  0.86	  0.65	  0.86
iHx226I		0	  1.03	  0.55	  1.13
iNx332I		0	  1.06	  0.90	  0.72
YKR001C	VPS1	11	  0.87	  0.49	  0.81
YJL026W	RNR2	10	  1.78	  0.67	  0.75
iAx097I		0	  0.90		  1.60
YPL132W	COX11	16	  1.89	  0.74	  0.53
iGx269I		0	  1.04		  0.80
iMx375I		0	  0.94	  0.66	
iCx012I		0	  1.02	  1.28	  1.19
YJR044C		10	  0.93	  1.07	  1.04
iMx041I		0	  0.44	  0.55	  1.65
YJL027C		10	  1.37	  0.77	  0.60
YPL133C		16	  1.47	  0.57	  0.71
iMx107I		0	  1.64	  0.88	  0.37
YOR258W		15	  0.92	  0.77	  1.17
iBx389I		0	  1.14		  0.88
iDx572I		0	  0.61	  1.22	  1.66
iBx055I		0	  1.78		  0.41
YDL189W		4	  1.59	  1.90	  0.74
iLx084I		0	  0.60	  1.60	  1.17
iHx161I		0	  1.07	  0.65	  0.87
iDx638I		0	  1.59	  0.60	  0.62
iHx227I		0	  0.76	  0.67	  0.98
iDx304I		0	  1.43	  0.73	  0.70
YOR259C	RPT4	15	  1.23	  1.69	  0.73
iNx333I		0	  0.76	  0.61	  1.14
iAx098I		0	  1.10		  1.16
YPR150W					  1.25
iMx376I		0	  0.77	  1.49	  1.11
iCx013I		0	  0.81	  1.15	  1.15
YER164W	CHD1	5	  1.33	  0.51	  0.66
YJR045C	SSC1	10	  1.21	  2.70	  0.81
iMx042I		0	  0.53	  0.50	  1.21
YOR193W		15	  1.39	  1.22	  0.64
YPR151C		16	  0.81		
YPL134C		16	  0.94	  1.29	  1.34
iMx108I				  0.82	  1.27
YKR002W	PAP1	11	  1.26	  1.32	  0.71
iDx573I				  2.13	  2.65
iBx056I		0	  0.54		  1.75
iLx085I		0	  0.66	  0.84	  1.29
iHx162I		0	  0.62	  1.27	  2.14
iDx639I		0	  1.65	  1.29	  0.60
YOR194C	TOA1	15	  1.88	  1.20	  0.84
iHx228I		0	  0.86	  1.70	  0.98
iDx305I		0	  1.38	  0.76	  0.69
iNx334I		0	  0.82	  1.13	  1.28
iAx099I		0	  0.93		  1.19
YJL028W		10	  2.45	  0.77	  0.56
iMx377I		0	  0.31	  0.84	  2.84
iCx014I		0	  0.66	  1.19	  1.27
YER165W	PAB1	5	  1.20	  1.50	  0.61
iOx560I		0	  1.17	  1.39	  0.79
iMx043I		0	  1.48	  0.97	  0.48
iIx120I		0	  0.81	  1.03	  0.83
YJL029C		10	  0.76	  0.69	  1.09
YPR152C		16	  1.29		  0.80
iMx109I		0	  0.55		  1.62
YKR003W		11	  0.69	  2.03	  1.23
iDx574I		0	  1.38	  0.96	  0.69
iBx057I		0	  1.78		  0.63
iLx086I		0	  1.71	  0.53	  0.78
iHx163I		0	  2.60	  0.65	  0.49
iDx240I		0	  0.94	  0.57	  1.51
iHx229I		0	  0.86	  0.75	  1.06
iDx306I		0	  1.19	  0.62	  0.61
YFL040W		6	  0.82	  0.68	  0.94
YBR200W	BEM1	2	  1.06	  1.47	  0.90
iNx335I		0	  0.94	  0.92	  1.03
YJR046W	TAH11	10	  1.15	  0.71	  0.86
YKR004C	ECM9	11	  0.68	  1.16	  1.47
iNx001I		0	  1.63	  0.71	  0.86
YPL135W	ISU1	16	  0.86	  0.84	
iMx378I		0	  0.62	  0.77	  1.74
iCx015I		0	  1.07		  0.88
YER166W		5	  1.07	  0.48	  0.75
YJR047C	ANB1	10	  1.74		  0.74
iOx561I		0	  2.16	  0.69	  0.41
iMx044I		0	  0.98	  0.44	  0.71
iIx121I		0	  1.14	  0.64	  0.71
YOR195W	SLK19	15	  0.99	  0.59	  1.28
iDx575I		0	  1.19	  1.36	  0.85
iBx058I		0	  1.32		  0.68
iLx087I		0	  1.07	  0.94	  0.88
iHx164I		0	  1.60	  0.65	  0.60
iDx241I		0	  0.84	  0.74	  1.34
YOR196C	LIP5	15	  0.68	  1.06	  1.67
iNx270I		0	  0.93	  1.09	  1.24
iDx307I		0	  0.92	  0.70	  0.90
YFL041W	FET5	6	  0.98	  2.25	  1.04
YBR201W	DER1	2	  1.13	  0.97	  0.61
iNx336I		0	  1.12	  1.93	  0.64
YPL070W		16	  0.56	  0.88	  1.97
YKR005C		11	  1.09	  0.85	  1.07
iNx002I		0	  1.12	  0.48	  1.37
YPR153W		16	  1.25		  0.58
YLR230W		12	  1.33	  0.69	  0.56
YPL136W		16	  2.03	  0.70	  0.61
YFL042C		6	  1.43	  1.59	  0.83
iMx379I		0	  1.68	  0.57	
iCx016I		0	  0.92	  1.29	
YER167W	BCK2	5	  1.01		  0.98
YKL190W	CNB1	11	  1.32	  0.79	  0.97
YPL071C		16	  0.80	  1.71	  1.60
iOx562I		0	  1.49	  2.64	  0.54
iMx045I		0	  0.76	  0.60	  1.11
iIx122I		0	  1.17	  1.00	  0.78
YLR231C		12	  0.91	  0.80	  1.15
YPL137C		16	  1.80	  0.78	  0.50
iDx576I		0	  1.13	  0.76	  0.72
iBx059I		0	  1.34		  0.72
YER168C	CCA1	5	  0.51		  1.64
iLx088I		0	  0.74	  1.34	  0.78
iHx165I		0	  0.77	  0.61	  1.47
iDx242I		0	  0.99	  0.63	  0.98
iNx271I		0	  0.91	  0.74	  0.95
iDx308I		0	  0.53	  0.63	  2.03
YBR202W	CDC47	2	  1.12	  1.48	  0.75
iNx337I		0	  1.19	  0.96	  0.61
YJR048W	CYC1	10	  0.96		  1.11
YKR006C	MRPL13	11	  1.51	  0.63	  0.73
iPx520I		0	  0.99	  0.72	  0.74
iNx003I		0	  1.08	  0.74	  1.53
YPR154W		16	  0.70	  0.42	  1.30
YFL043C		6	  1.33	  1.23	  0.93
iCx017I		0	  1.62	  0.62	  0.73
YKL191W	DPH2	11	  1.79	  0.75	  0.64
YJR049C	UTR1	10	  1.66		  0.88
iOx563I		0	  1.07	  0.59	  0.70
iMx046I		0	  0.90	  1.10	  1.05
iIx123I		0	  1.40	  1.22	  0.68
iEx200I		0	  1.02	  1.43	  0.87
YOR197W		15	  0.88	  1.47	  1.45
YPR155C	NCA2	16	  0.54	  1.50	  2.00
YPL138C		16	  1.22	  1.50	  1.03
iDx577I		0	  1.15	  0.66	  0.62
YKL192C	ACP1	11	  1.75		  0.50
iLx089I		0	  0.95	  1.02	  0.87
iHx166I		0	  1.31	  1.07	  0.69
iDx243I		0	  0.70	  0.47	  1.66
YOR198C	BFR1	15	  1.02		  0.86
iNx272I		0	  0.80	  1.56	  1.14
iDx309I		0	  0.54	  0.78	  2.06
YBR203W		2	  0.82	  1.67	  0.95
YGL001C		7	  0.96	  1.02	  1.28
iNx338I		0	  1.23	  0.76	  0.65
YPL072W	UBP16	16	  0.90	  2.03	  1.28
iPx521I		0	  1.01	  0.63	  0.74
iNx004I		0	  0.97	  0.44	  1.08
YLR232W		12	  0.97	  0.61	  1.03
YFL044C		6	  1.15	  1.61	  0.72
iCx018I		0	  1.61	  0.67	  0.64
YER169W	RPH1	5	  1.24	  0.58	  0.78
YBR204C		2	  0.69	  0.84	  1.06
YPL073C		16	  0.96	  1.10	  1.03
iOx564I				  0.46	  1.09
iMx047I		0	  1.46	  1.18	  0.57
iIx124I		0	  1.05	  1.02	  0.71
iEx201I		0	  0.81		  1.02
YPR156C		16	  1.18	  0.83	  1.17
YLR233C	EST1	12	  1.24	  0.95	  1.07
iOx230I		0	  0.58	  1.92	  1.72
YPL139C	UME1	16	  1.18	  0.97	  1.13
YKR007W		11	  2.46	  3.04	  0.56
iDx578I		4	  0.95	  0.60	  0.99
YKL193C	SDS22	11	  1.37	  0.89	  0.76
iHx167I		0	  0.79	  1.46	  1.44
iDx244I		0	  0.48	  0.54	  2.78
iNx273I		0	  0.81	  0.69	  1.57
iJx350I		0	  0.52		  2.30
YPR090W		16	  0.64	  1.19	  1.81
iNx339I		0	  0.53	  1.36	  1.93
iPx522I		0	  0.83	  0.69	  1.30
iNx005I		0	  1.13	  1.79	  1.04
YFL045C	SEC53	6	  0.72	  2.00	  1.58
iCx019I		0	  1.62	  2.05	  0.45
YPR091C		16	  0.65		  1.56
iIx125I		0	  1.01	  1.15	  1.65
iOx565I		0	  1.11	  0.48	  0.65
iMx048I		0	  1.37	  1.35	  0.50
iEx202I		0	  0.84	  2.14	  0.97
YOR199W		15	  1.57	  1.18	  0.40
iOx231I		0	  1.15	  0.88	  1.07
YGL002W	ERP6	7	  0.99	  1.45	  1.06
YKR008W	RSC4	11	  0.84	  1.76	  1.45
iDx579I		0	  1.21	  0.78	  0.63
YKL194C	MST1	11	  0.67	  1.19	  1.48
iHx168I		0	  0.75	  0.99	  1.36
iDx245I		0	  1.41	  0.53	  0.62
iNx274I		0	  0.55	  1.48	  1.48
iJx351I		0	  1.47	  0.73	  0.64
YGR020C	VMA7	7	  0.87	  0.95	  1.05
YBR205W				  0.68	  0.73
YGL003C	CDH1	7	  1.09	  1.27	  0.95
YPL074W	YTA6	16	  1.08	  1.79	  1.06
YKR009C	FOX2	11	  0.58	  0.90	  1.99
iPx523I		16	  0.84	  0.55	  1.05
iNx006I		0	  1.01	  0.79	  0.84
YPR157W		16	  1.57	  1.22	  0.74
YLR234W	TOP3	12	  1.70	  1.00	  0.59
YBR140C	IRA1	2	  1.22	  1.18	  0.72
iIx060I		0	  1.09	  0.79	  0.54
iOx566I		0	  0.95	  0.68	  0.73
iMx049I		0	  1.55	  0.92	  0.66
iIx126I		0	  1.06	  0.83	  0.82
iEx203I		0	  0.93	  0.93	  0.83
YLR235C		12	  1.48	  0.76	  0.66
iOx232I		0	  1.29	  0.87	  0.67
iDx180I		0	  1.63	  0.75	  0.45
iHx169I		0	  0.34	  1.86	  2.16
iDx246I		0	  1.23	  0.58	  0.70
iNx275I		0	  0.77	  1.56	
iJx352I		0	  0.56	  0.68	  2.05
YFL046W		6	  0.53	  0.81	  2.16
YPR092W		16	  1.10	  0.41	
YGL004C		7	  0.66	  1.70	  1.47
YBR206W		2	  0.99	  0.48	  0.74
YPL075W	GCR1	16	  1.21	  0.41	  0.81
YML110C	COQ5	13	  0.79	  1.05	  1.17
iPx524I		0	  0.72	  1.09	  1.00
iNx007I		0	  1.07	  1.02	  1.02
YPR158W		16	  1.74		  0.77
YBR141C		2	  2.16	  1.06	  0.45
iIx061I		0	  0.99	  2.49	  0.68
YPR093C		16	  1.33	  0.63	  0.73
YLR170C	APS1	12	  1.29	  1.57	  0.81
YKL195W		11	  1.06	  1.23	  1.16
iOx567I		0	  0.32	  0.84	  2.33
iIx127I		0	  1.01	  0.92	  0.99
iEx204I		0	  1.37		  0.58
YLR236C		12	  1.27	  1.09	  0.70
YGR021W		7	  1.35	  1.42	  0.58
iOx233I		0	  1.33	  0.86	  0.54
iKx310I		0	  0.75	  0.62	  1.27
iDx181I		0	  0.68		  1.71
YKL196C	YKT6	11	  1.38	  0.89	  0.68
iDx247I		0	  0.57	  0.75	  1.77
iNx276I		0	  1.27	  1.00	  0.63
iJx353I		0	  0.69		  1.50
YFL047W		6	  0.94	  1.04	  1.40
YGR022C		7	  1.02	  1.37	  0.76
YGL005C		7	  0.42	  1.33	  2.83
YBR207W	FTH1	2	  0.46	  0.86	  2.02
YPL076W	GPI2	16	  1.54	  0.92	  0.44
iPx525I		0	  0.49	  1.27	  1.54
iNx008I		0	  0.83	  0.55	  1.30
YPR159W	KRE6	16	  1.47	  0.83	  0.69
iIx062I		0	  0.59	  1.61	  1.68
YGR290W		7	  1.16	  1.44	  0.80
YFL048C	EMP47	6	  0.57	  0.64	  1.67
YBR208C	"DUR1,2"	2	  0.57	  1.53	  1.06
YPL077C		16	  1.68	  0.74	  0.47
iOx568I		0	  1.09	  1.00	  0.79
iIx128I		0	  1.48	  0.85	  0.59
iEx205I		0	  1.78	  1.65	  0.43
iOx234I		0	  1.20	  1.04	  0.83
iKx311I		0	  0.50	  1.26	  1.89
YML111W	BUL2	13	  1.30	  1.31	  1.08
iDx182I		0	  0.69	  0.71	  1.46
YGR291C		7	  1.21	  0.96	  0.60
YKL197C	PEX1	11	  1.36	  0.56	  1.01
iDx248I		0	  1.07	  0.92	  1.00
YBR142W	MAK5	2	  0.96	  0.67	  1.10
iNx277I		0	  0.64	  0.80	  1.26
iJx354I		0	  1.00	  0.66	  1.13
YCR100C		3	  1.31	  0.65	  0.95
iPx460I		0	  1.39	  0.60	  0.55
iJx020I		0	  1.55		  0.54
YPR094W		16	  0.91	  1.07	  0.80
YLR171W		12	  1.28		  0.61
iPx526I		0	  0.72	  1.24	  1.04
iNx009I		0	  0.74	  0.65	  1.64
YLR237W	THI7	12	  1.08	  1.83	  1.00
YBR143C	SUP45	2	  0.80	  1.08	  1.08
iIx063I		0	  1.05	  0.64	  0.71
iEx140I		0	  1.27	  1.22	  0.55
YPR095C	SYT1	16	  0.84	  0.62	  0.76
YLR172C	DPH5	12	  1.50	  1.50	  0.54
YPL078C	ATP4	16	  0.95	  0.50	  0.97
iOx569I		0	  1.33	  1.10	  0.48
iIx129I		0	  0.34		  2.33
iEx206I		0	  1.06		  0.70
YGR023W	MTL1	7	  0.94	  1.19	  1.13
iOx235I		0	  0.70	  1.77	  1.29
iKx312I		0	  0.79	  0.46	  1.33
YGL006W	PMC1	7	  0.58	  0.65	  1.75
YML112W	CTK3	13	  1.94	  1.26	  0.56
iDx183I		0	  0.83	  1.04	  1.13
YKL198C	PTK1	11	  1.49	  0.89	  0.62
iDx249I		0	  0.52	  1.44	  1.70
YBL060W		2	  1.49	  1.04	  0.54
iNx278I		0	  1.64	  2.22	  0.53
iJx355I		0	  0.91	  0.81	  0.78
YCR101C		3	  1.30	  0.65	  0.74
YFL049W		6	  1.16	  1.83	  0.91
YGR024C		7	  0.71	  0.66	  1.36
iPx461I				  0.70	  0.78
iJx021I		0	  1.28	  1.33	  0.66
YBR209W		2	  0.99	  1.53	  0.71
iPx527I		0	  1.13	  0.91	  0.71
YLR238W		12	  1.07		  1.37
YBL061C	SKT5	2	  0.70	  1.12	  1.66
YBR144C		2	  1.69	  0.61	  0.59
iIx064I		0	  0.53	  0.76	  1.32
iEx141I		0	  0.32	  1.08	  2.50
YGR292W	MAL12	7	  0.72	  1.33	  1.10
YPR096C		16	  0.52	  1.18	  0.95
iOx170I		0	  0.64	  0.65	  1.26
iEx207I		0	  0.67	  2.34	  1.05
YLR239C		12	  0.85		  1.37
iOx236I		0	  1.87	  0.79	  0.57
iKx313I		0	  0.65		  1.55
YGL007W		7	  2.15	  0.69	  0.47
YMR130W		13	  0.35	  1.74	  3.15
YML113W	DAT1	13	  1.77	  0.85	  0.63
iDx184I		0	  0.69		  1.70
YGR293C		7	  0.98	  0.65	  1.17
iJx290I		0	  1.05	  1.62	
YKL199C	YKT9	11	  1.31	  0.82	  0.63
iNx279I		0	  1.25	  1.34	  0.64
iJx356I		0	  1.82	  0.90	  0.45
YCR102C		3	  1.25	  1.46	  0.90
iPx462I		0	  1.52	  0.88	  0.56
iJx022I		0	  1.25	  1.63	  0.77
YLR173W		12	  1.45	  1.65	  0.62
YGL008C	PMA1	7	  1.58	  0.69	  0.85
YMR131C		13	  0.53	  1.10	  1.70
YPL079W	RPL21B	16	  0.86	  0.95	  1.24
YML114C		13	  1.85	  0.61	
iPx528I		0	  1.39	  1.20	  1.02
iIx065I		0	  1.82	  1.25	  0.48
iEx142I		0	  1.09	  1.19	  0.46
iOx171I		15	  0.66	  2.17	  1.98
iEx208I		0	  0.33	  1.79	  2.23
iOx237I		0	  1.32	  1.17	  0.95
iKx314I		0	  1.91	  1.34	  0.43
YGR025W		7	  0.72	  0.98	  1.09
iDx185I		0	  0.95	  0.88	  1.36
iJx291I		0	  0.70		  1.39
YBL062W		2	  0.52	  1.06	  2.06
YBR145W	ADH5	2	  1.32	  2.01	  0.48
iJx357I		0	  1.39	  0.33	  0.83
YCR103C		3	  1.13	  1.07	  1.48
iPx463I		0	  0.80	  1.66	  1.16
iLx540I		0	  0.51	  0.88	  1.81
iJx023I		0	  1.51	  1.61	  0.54
iFx100I		0	  0.54	  0.61	  1.55
YPR097W		16	  0.85	  0.14	  0.66
YLR174W	IDP2	12	  1.14	  0.63	  1.04
YGL009C	LEU1	7	  0.70	  0.97	  1.68
YMR132C		13	  1.49	  1.01	  0.86
YML115C	VAN1	13	  0.82	  0.38	  1.57
iPx529I		0	  0.88	  1.54	  1.05
YBR080C	SEC18	2	  1.26		  0.67
iIx066I		0	  2.34	  2.07	  0.49
iEx143I		0	  1.34		  0.63
YGR294W		7	  1.08	  1.39	  1.77
YPR098C		16	  0.80	  1.39	  0.90
iOx172I		15	  1.10	  1.66	  1.72
iEx209I		0	  0.99	  0.59	  0.83
YCL020W		3	  1.73	  0.77	  0.80
iKx315I				  1.05	  0.48
iOx238I		0	  1.28	  0.40	  0.71
YGR026W		7	  0.59		  1.56
iDx186I		0	  0.68	  1.54	
YGR295C	COS6	7	  1.07	  0.66	  1.31
iJx292I		0	  0.66	  0.95	  1.52
YBL063W	KIP1	2	  0.86	  0.69	  1.14
YBR146W	MRPS9	2	  1.36	  0.64	  0.57
iJx358I		0	  0.56	  0.91	  2.30
YGR027C	RPS25A	7	  0.87	  1.32	  0.90
iPx464I		0	  1.31		  0.58
iLx541I		0	  0.61	  1.27	  1.50
iJx024I		0	  1.56	  0.77	  0.45
iFx101I		0	  0.81	  0.76	  1.04
YLR175W	CBF5	12	  0.87	  1.54	  1.61
iPx130I		0	  1.31	  0.64	  0.56
YBR081C	SPT7	2	  1.37	  0.66	  0.71
YBL064C		2	  1.83	  0.77	  0.36
iIx067I		0	  1.80	  1.42	  0.48
iEx144I		0	  0.60	  0.80	  1.12
YLR176C	RFX1	12	  0.77	  0.51	  1.84
YPR099C		16	  1.04		
iOx173I		0	  0.57	  0.72	  1.14
iKx250I		0	  1.28		  0.63
YCL021W				  0.61	
YCR104W	PAU3	3	  1.25		  1.58
iOx239I		0	  1.18	  1.33	  0.78
iKx316I		0	  1.94	  1.12	  0.52
YML050W		13	  0.49	  1.03	  2.00
YMR133W	REC114	13	  1.38	  1.27	  0.60
iDx187I		0	  1.28	  0.78	  0.86
YML116W	ATR1	13	  0.63	  0.46	  2.28
iJx293I		0	  0.52	  0.90	  1.13
YCL022C		3	  0.84	  0.68	  1.07
iJx359I		0	  0.58	  0.55	  2.15
YBR147W		2	  1.08	  0.79	  0.88
YDR330W		4	  2.41		  0.45
iPx465I		0	  1.80	  0.95	  0.51
iLx542I		0	  1.45	  1.54	  0.62
iJx025I		0	  0.46		  1.95
iFx102I		0	  1.19	  0.94	  0.58
iPx131I		0	  1.47	  1.93	  0.40
YBR082C	UBC4	2	  1.60		  0.57
iIx068I		0	  0.98	  0.87	  1.26
iEx145I		0	  1.11	  1.50	  0.62
YGR296W	YRF1-3	7	  1.02	  0.50	  0.80
iOx174I		0	  0.57	  0.82	  1.42
iKx251I		0	  0.62	  0.59	  1.84
YCR105W		3	  1.29	  0.93	  0.78
iKx317I		0	  1.32	  0.71	  0.68
YML051W	GAL80	13	  0.87	  1.76	  1.07
YGR028W	MSP1	7	  1.15	  0.88	  1.12
iMx500I		0	  1.02		  1.09
YMR134W		13	  0.98	  1.01	  1.07
iDx188I		0	  2.07		  0.52
YML117W		13	  1.46	  0.48	  0.84
iJx294I				  1.16	  2.16
YBL065W		2	  1.48	  1.49	
YCL023C		3	  1.13	  1.82	  0.68
YBR148W	YSW1	2	  0.65	  0.79	  1.29
YDR331W	GPI8	4	  1.59	  0.46	  0.72
iFx103I				  0.66	  0.58
iPx466I		0	  0.89	  2.43	  1.14
iLx543I		0	  1.01	  0.57	  1.01
iJx026I		0	  1.26	  1.04	  0.59
YLR177W		12	  0.76	  0.74	  1.17
YMR135C		13	  0.97	  0.60	  0.91
iPx132I		0	  1.14	  1.51	  0.68
iEx080I		0	  0.90	  0.84	  1.27
YBL066C	SEF1	2	  0.70	  1.70	
iIx069I		0	  0.48	  0.65	  2.03
iEx146I		0	  0.93	  0.86	  0.61
YLR178C	TFS1	12	  0.63	  0.59	  1.57
YCR040W	MATALPHA1	3	  1.09	  1.27	  1.09
iOx175I				  0.81	
iKx252I		0	  0.61		  1.67
YCR106W		3	  1.30	  0.69	  0.89
iKx318I		0	  1.70	  0.88	  0.66
YGR029W	ERV1	7	  0.92	  1.03	  0.91
YML052W	SUR7	13	  1.43	  1.98	  0.64
iMx501I		0	  1.17	  0.78	  0.73
iDx189I		0	  0.85	  0.47	  1.12
YML118W		13	  2.21		  0.52
YBR083W	TEC1	2	  1.33	  0.81	  0.49
iJx295I		0	  0.64	  1.08	  1.88
YBR149W	ARA1	2	  0.56	  1.20	  1.85
YML053C		13	  0.95	  1.92	  0.74
YDR332W		4	  0.71	  0.55	  1.35
iPx467I		0	  1.00	  0.95	  0.83
iLx544I		0	  1.52	  0.78	  0.56
iJx027I		0	  1.17	  0.55	  1.01
iFx104I		0	  1.49		  0.57
iPx133I		0	  1.68	  1.15	  0.51
iLx210I		0	  0.85	  0.58	  1.10
YNL010W		14	  0.97	  0.70	  0.93
iEx081I		0	  1.03	  1.09	  0.88
YBL067C	UBP13	2	  0.71	  0.64	  1.17
YHR039C-B	VMA10	8	  1.01	  1.15	
iEx147I		5	  1.60	  1.23	  0.67
YLR179C		12	  0.95	  1.30	  0.94
YDR333C		4	  0.97	  0.57	  1.07
YCR041W		3	  1.01	  0.72	  1.41
iGx330I		0	  1.96	  0.44	  0.88
iOx176I		0	  1.86	  0.69	  0.38
iKx253I		0	  0.49	  1.50	  1.49
YCL024W		3	  0.91	  1.02	  0.85
YMR070W	MOT3	13	  0.97	  1.01	  1.11
YCR107W	AAD3	3	  1.06		  1.19
iKx319I		0	  1.00	  0.85	  1.02
YIL130W		9	  0.87	  0.95	  0.78
YNL011C				  0.81	
iMx502I		0	  1.23	  0.50	
YMR136W	GAT2	13	  1.02	  1.55	  0.95
YML119W		13	  1.86	  0.72	  0.61
iJx296I		0	  0.99	  0.79	  1.05
YBR084W	MIS1	2	  0.63	  0.46	  1.66
YCR042C	TSM1	3	  1.01	  1.91	  0.98
YHR190W	ERG9	8	  1.15	  0.90	  0.86
YCL025C	AGP1	3	  1.30	  0.85	  0.70
YMR071C		13	  0.55	  0.38	  2.20
YML054C	CYB2	13	  1.18	  1.28	  0.68
YIL131C	FKH1	9	  1.71	  1.31	  0.42
iPx468I		0	  1.11	  0.79	  0.59
iLx545I		0	  1.58	  1.73	  0.47
iJx028I		0	  1.01	  1.16	  0.77
iFx105I		0	  1.97		  0.42
YMR137C	PSO2	13	  1.15	  0.79	  1.22
iPx134I		0	  0.36	  0.87	  2.01
iLx211I		0	  1.16	  0.76	  0.80
YOR320C		15	  0.73	  1.31	  1.54
iEx082I		0	  0.77	  0.78	  1.08
YHR191C	CTF8	8	  0.96	  1.51	  1.09
iEx148I		0	  0.90	  0.78	
YNL280C	ERG24	14	  0.77	  0.73	
iGx331I		0	  2.04	  0.76	  0.91
iOx177I		0	  0.86	  0.97	  0.90
iKx254I		0	  0.76	  1.04	  1.05
iMx503I		0	  1.19	  1.20	  0.95
iJx297I		0	  0.77	  1.03	  1.39
YBR085W	AAC3	2	  0.98	  1.46	  0.80
YCR043C		3	  1.23	  1.20	  0.96
YBL068W	PRS4	2	  0.62	  0.98	  1.60
iLx480I		0	  1.40	  1.18	
iFx040I		0	  1.70	  1.23	  0.47
YIL132C		9	  1.52	  0.68	  0.53
YDR334W				  1.15	
iPx469I		0	  1.01	  0.57	  0.74
iLx546I		0	  1.39	  0.96	  0.52
iJx029I		0	  1.45	  1.85	  0.51
iFx106I		0	  0.58	  0.90	  1.61
iDx700I		0	  0.32	  1.03	  3.21
iPx135I		0	  0.67	  0.59	  0.99
iLx212I		0	  1.20	  1.81	  0.66
YBR086C	IST2	2	  1.01	  2.70	  0.95
YNL012W	SPO1	14	  0.63	  0.68	  1.42
iEx149I		0	  1.07	  1.21	  1.30
iKx255I				  1.10	  0.86
iOx178I		0	  0.41	  1.20	  1.78
iGx332I		0	  1.32		  0.77
YDR001C	NTH1	4	  0.89	  0.67	  0.76
YMR072W	ABF2	13	  0.74	  0.70	  1.32
YML055W	SPC2	13	  1.24	  1.13	  0.68
YNL013C				  0.90	
iMx504I		0	  0.75	  0.71	  1.26
YMR138W	CIN4	13	  1.48	  0.63	  0.48
YOR321W	PMT3	15	  0.89	  1.41	  1.10
iJx298I		0	  1.25	  1.16	  0.88
YCR044C		3	  1.71	  0.75	  0.74
YBL069W	AST1	2	  1.19	  1.85	  0.66
iLx481I		0	  0.87	  1.09	  1.39
iFx041I		0	  0.78	  0.83	  1.15
YHR192W		8	  1.00	  1.11	  1.12
YMR073C		13	  0.96	  1.19	  1.18
iPx070I		0	  0.60	  0.41	  1.46
YML056C		13	  0.84	  0.62	  1.34
YIL133C	RPL16A	9	  1.00	  0.59	  0.72
iLx547I		0	  0.32	  1.24	  2.75
iFx107I		0	  0.58		  1.31
iDx701I		0	  1.26	  0.42	  0.52
YDR335W	MSN5	4	  1.00	  1.10	  1.04
YNL281W	HCH1	14	  0.94	  0.81	  1.24
iPx136I		0	  0.95	  0.93	  0.99
iLx213I		0	  0.30	  1.18	  2.42
YOR322C		15	  0.85	  0.94	  1.28
YNR030W	ECM39	14	  0.67	  0.70	  1.52
iEx084I		0	  0.57	  0.85	
YHR193C	EGD2	8	  0.99	  0.79	  0.72
iKx190I		0	  0.37	  1.40	  2.21
iOx179I		0	  0.47	  1.08	  1.98
iKx256I		0	  1.10	  1.10	  0.94
iGx333I		0	  0.98	  0.80	  0.92
YCL027W	FUS1	3	  0.97	  2.01	  1.02
YNR031C				  1.26	
iMx505I		0	  0.75		  1.61
YMR139W	RIM11	13	  1.90	  1.01	  0.72
iJx299I		0	  1.12	  0.75	  0.69
YBR087W	RFC5	2	  1.00	  0.80	  1.07
YCR045C		3	  1.19	  0.57	  0.74
YDR270W	CCC2	4	  1.10	  1.24	  1.09
iFx042I				  1.29	
iLx482I		0	  1.14	  1.80	  0.64
YMR074C		13	  1.06	  1.40	  0.84
iPx071I		0	  0.36	  0.77	  2.16
iFx108I		6	  0.66	  0.54	  1.54
iLx548I		0	  0.91	  1.01	  0.88
iDx702I		0	  1.61	  1.02	  0.49
YNL282W	POP3	14	  1.39	  0.57	  0.70
YDR002W	YRB1	4	  1.83	  0.81	  0.49
iPx137I		0	  0.67	  0.66	  1.55
iLx214I		0	  1.50	  0.69	  0.48
YOR323C	PRO2	15	  1.86	  0.46	  0.52
YBR088C	POL30	2	  0.90	  0.52	  1.11
YNL014W		14	  0.71	  0.65	  1.36
iEx085I		0	  0.90	  1.03	  1.59
YDR271C		4	  0.85	  1.57	  1.25
iKx191I		0	  0.36	  0.81	  2.24
YNL283C	WSC2	14	  1.17	  1.34	  0.83
iKx257I		0	  1.55	  1.91	  0.57
iGx334I		0	  1.09	  1.40	  0.60
YCL028W	RNQ1	3	  1.44	  0.48	  0.74
iMx440I		0	  1.13	  0.91	  0.65
YIL134W	FLX1	9	  0.86	  0.85	  0.97
YML057W	CMP2	13	  0.65	  3.22	  1.66
iMx506I		0	  0.91	  0.71	  1.71
YDR179W-A		4	  1.22	  0.74	  0.74
YCR046C	IMG1	3	  0.86	  1.13	  0.94
iBx120I		0	  1.33		  0.56
iLx483I		0	  0.73	  0.65	  1.44
iFx043I		0	  0.90	  1.22	  1.17
YHR194W		8	  1.49	  0.79	  0.60
YCL029C	BIK1	3	  1.19	  1.36	  0.63
iPx072I		0	  1.65	  1.20	  0.55
YIL135C		9	  0.96	  2.88	  0.92
iLx549I		0	  0.54	  1.40	  1.92
iFx109I		0	  0.89	  0.78	  1.03
iDx703I		0	  2.38	  1.04	  0.43
YDR337W	MRPS28	4	  0.40		  2.15
YDR003W		4	  1.39	  0.76	  0.88
iPx138I		0	  0.80	  0.52	  1.06
iLx215I		0	  0.68	  0.88	  1.06
YOR324C		15	  1.60	  2.76	  0.56
YNR032W	PPG1	14	  1.84	  0.74	  0.44
iEx086I		0	  0.77	  0.63	  1.31
YNL015W	PBI2	14	  0.73	  1.04	  1.03
iKx192I		0	  1.38	  1.40	  0.66
YDR338C		4	  0.58	  0.90	  2.21
YNL284C	MRPL10	14	  0.96	  0.90	  1.01
iKx258I		0	  0.86	  0.98	  1.01
iGx335I		0	  0.79		  1.03
iMx441I		0	  0.86	  0.59	  1.12
iGx001I		0	  1.18	  0.94	  1.42
YMR075W		13	  0.61	  0.66	  1.78
YML058W	SML1	13	  1.37	  0.95	  0.42
iMx507I		0	  0.91	  0.71	  1.61
YBR089W		2	  0.87	  0.64	  1.07
YCR047C		3	  1.28	  0.56	  0.67
YIL070C	MAM33	9	  0.75	  1.49	  1.38
YHR195W				  0.67	  0.50
iLx484I		0	  0.33	  0.92	
iFx044I		0	  1.00	  2.30	  0.99
iBx121I		0	  0.50	  0.63	  1.87
YDR272W	GLO2	4	  0.95		  1.26
YMR076C	PDS5	13	  0.58	  0.51	  1.61
iPx073I		0	  0.90	  0.75	  0.90
iLx150I		0	  0.71	  1.03	  1.40
YML059C		13	  1.01	  0.84	  0.67
iDx704I				  0.82	  1.20
YDR004W	RAD57	4	  0.49	  1.15	  2.07
iPx139I		0	  1.09	  1.00	  0.64
iLx216I		0	  0.55	  0.72	  1.20
YJR110W		10	  0.82	  1.57	  1.18
YNR033W	ABZ1	14	  1.29	  1.24	  0.75
YDL190C	UFD2	4	  0.65	  0.88	  1.56
iEx087I		0	  0.68	  1.19	  1.51
YNL016W	PUB1	14	  1.11	  1.60	  0.77
iKx193I		0	  0.72	  1.36	  1.37
iGx270I		0	  0.36	  1.23	  2.91
YDR339C		4	  0.92	  1.26	  0.93
iKx259I		0	  0.59		  1.20
iGx336I		0	  0.79	  1.06	  1.00
YDR005C	MAF1	4	  0.50	  0.53	  1.68
iMx442I		0	  1.57	  0.70	  0.57
iGx002I		0	  1.11	  1.23	  1.26
YJR111C		10	  0.59		  1.60
YIL136W	OM45	9	  0.82	  0.89	  1.11
YNL017C		14	  1.08	  1.22	  1.09
iMx508I		0	  1.05	  1.11	  1.39
iBx390I		0	  1.35		  0.91
YOR325W		15	  1.93	  0.82	  0.43
YIL071C		9	  0.62	  1.09	  1.90
iLx485I		0	  1.52	  1.17	  0.63
iFx045I		0	  1.24	  1.10	  0.86
iBx122I		0	  0.66	  0.89	  1.61
YHR196W		8	  1.31	  1.15	  0.60
YDR273W		4	  1.17	  0.47	  0.97
YMR077C		13	  1.15	  0.67	  0.76
iPx074I		0	  0.54	  0.72	  1.63
iLx151I		0	  1.13	  1.03	  0.79
YIL137C		9	  1.10	  1.04	  0.87
iDx705I		0	  0.48	  1.17	  1.68
YNL285W		14	  0.74	  1.81	  1.93
iLx217I		0	  0.33	  0.42	  2.34
iNx400I		0	  1.04	  1.04	  1.04
YNR034W	SOL1	14	  1.04	  0.89	  1.14
iEx088I		5	  0.81	  1.10	  1.36
YDR274C		4	  1.00		  0.81
YPL200W		16	  1.09	  0.62	  0.94
iKx194I		0	  0.59	  1.19	  2.19
iGx271I		0	  1.48	  0.57	  0.59
iGx337I		0	  0.81	  0.74	  1.18
YCR048W	ARE1	3	  1.40		  0.71
YDR006C	SOK1	4	  1.42	  0.39	  0.59
iMx443I		0	  0.48	  0.73	  2.05
iGx003I		0	  1.19	  0.71	  1.04
YNR035C	ARC35	14	  0.92	  1.49	  1.22
YOR260W	GCD1	15	  0.76	  1.13	  1.27
YNL018C		14	  1.35	  1.22	  0.83
iMx509I		0	  0.99		  1.59
iBx391I		0	  1.04		  1.08
YPL201C		16	  1.17	  0.70	  0.92
YOR326W				  0.72	
YDL191W	RPL35A	4	  0.48	  0.80	  2.09
YCR049C		3	  2.12	  0.98	  0.56
iLx486I		0	  1.05	  2.09	  0.58
iFx046I		0	  0.41	  1.05	  3.27
iDx640I		0	  0.86	  1.40	  1.45
iBx123I		0	  0.58		  1.64
YHR197W		8	  0.55	  0.50	  1.87
YMR078C				  1.76	
iPx075I		0	  0.68		  1.09
iLx152I		0	  0.89	  1.30	  1.03
YIL138C	TPM2	9	  0.80	  1.90	  1.12
iDx706I				  1.45	
YOR261C	RPN8	15	  0.81	  0.55	  1.38
YNL286W	CUS2	14	  0.55	  2.19	  1.94
iLx218I		0	  1.19	  0.51	  0.72
YOR327C	SNC2	15	  0.82	  1.15	  0.89
iNx401I		0	  1.18	  1.79	  0.65
YJR112W	NNF1	10	  0.90		  1.02
iEx089I		0	  0.64	  1.28	  1.65
YHR198C		8	  0.47	  1.32	  2.00
iKx195I		0	  1.32	  1.27	  0.83
iGx272I		0	  0.63	  0.78	  1.51
iGx338I		0	  1.11	  1.74	  0.63
YIL072W	HOP1	9	  0.70	  0.53	  1.84
iMx444I		0	  0.43	  1.10	  1.89
iGx004I		0	  0.92	  1.50	  1.24
YNR036C		14	  1.44	  0.65	  0.50
YJR113C		10	  1.06		  0.75
iMx110I		0	  1.15	  1.61	  1.15
YNL019C		14	  1.84	  1.17	  0.73
iBx392I		0	  1.66		  0.77
YPL202C		16	  0.78		  1.64
YDL192W	ARF1	4	  1.35	  2.07	  0.67
YIL073C	SPO22	9	  0.92	  0.86	  0.90
iLx487I		0	  0.96	  1.32	  0.78
iFx047I		0	  1.12	  0.93	  0.72
iDx641I		0	  0.58	  0.83	  1.83
iBx124I		0	  0.48	  0.91	  1.92
YDR275W		4	  0.78	  0.68	  1.56
iHx230I		8	  1.11	  2.25	  1.09
iPx076I		0	  0.63	  1.22	  1.30
iLx153I		0	  0.53	  0.87	  1.65
YIL139C	REV7	9	  0.47	  0.76	  2.14
iDx707I		0	  1.33	  0.70	  0.81
YNL287W	SEC21	14	  1.31	  0.97	  0.86
YDR007W	TRP1	4	  1.55	  1.01	  0.57
iLx219I		0	  1.18	  0.67	  0.61
YJL030W	MAD2	10	  0.77	  0.85	  1.71
iNx402I		0	  1.03	  0.95	  0.95
YDR276C		4	  0.94	  0.78	  1.34
YHR199C		8	  0.82	  1.00	  1.25
iKx196I		0	  1.05	  1.05	  0.85
iGx273I		0	  0.78	  1.83	  0.91
iGx339I		0	  0.96	  0.46	  0.83
YDR008C					  0.46
YJL031C	BET4	10	  0.52	  0.69	  2.10
iMx445I		0	  0.80	  1.45	  1.41
iGx005I		0	  0.99	  1.06	  1.43
YMR079W	SEC14	13	  0.70	  3.02	  1.55
YNR037C		14	  1.41	  2.16	  0.49
iMx111I		0	  1.17	  0.96	  0.68
YOR262W		15	  1.85	  0.39	  0.57
iBx393I		0	  0.76		  1.68
YOR328W	PDR10	15	  0.71	  0.67	  0.82
YDL193W		4	  1.29		  0.97
YIL074C	SER33	9	  1.01	  1.68	  1.00
iBx125I				  0.58	  1.26
iDx642I		4	  0.57	  1.68	  1.84
iLx488I		0	  0.79	  0.50	  0.97
iFx048I		0	  1.75	  1.77	  0.50
iHx231I				  0.66	  0.81
iPx077I		0	  1.07	  0.77	  0.85
iLx154I		0	  0.74	  1.36	  1.39
iDx708I		0	  1.12	  0.96	
YOR263C		15	  1.35	  1.07	  0.66
YNL288W		14	  1.80	  1.78	  0.51
YOR329C	SCD5	15	  0.59	  0.52	  1.53
iNx403I		0	  0.74	  1.42	  1.07
YJR114W		10	  1.08		  0.64
YDR277C	MTH1	4	  1.01		  1.11
iKx197I		0	  0.86	  0.96	  0.94
iGx274I		0	  0.73	  1.85	  2.03
YPL203W	PKA3	16	  0.62	  0.98	  1.73
iMx380I		0	  1.10	  1.13	  1.13
iMx446I		0	  0.89	  1.20	  1.57
iGx006I		0	  1.35	  2.76	  1.15
iMx112I		0	  1.27	  1.95	
iBx394I		0	  1.29		  0.82
iBx060I		0	  0.87		  0.96
YDL194W	SNF3	4	  1.41	  0.77	  0.77
YIL075C	RPN2	9	  0.74	  0.51	  1.33
iLx489I		0	  0.79	  0.72	  0.79
iFx049I		0	  0.36	  0.95	  2.36
iDx643I		0	  0.65	  2.23	  2.17
iBx126I		0	  0.54	  1.13	  2.17
iPx078I		0	  0.86	  2.84	  1.22
iLx155I		0	  0.96	  1.29	  1.07
iHx232I		0	  0.75	  0.89	
iDx709I		0	  1.28	  0.90	  0.85
YNL289W	PCL1	14	  1.69	  0.55	  0.55
YDR009W	GAL3	4	  1.84	  0.76	  0.71
YJL032W		10	  0.44	  0.62	  2.26
YJR115W				  0.81	  0.52
iNx404I		0	  0.70	  1.68	  1.74
YNR038W	DBP6	14	  0.57	  0.68	  1.78
YPL204W				  1.48	  0.77
iKx198I		0	  1.54	  0.87	  0.52
iGx275I		0	  0.92	  0.97	  0.98
iMx381I		0	  1.88	  0.69	  0.38
iMx447I		0	  1.22	  1.05	  1.03
iGx007I		0	  1.17	  0.85	  1.03
YNR039C		14	  0.62	  1.00	  1.71
iMx113I		0	  0.71	  2.25	  0.98
YOR264W		15	  1.13	  1.04	  0.97
iBx395I		0	  1.10		  1.00
YPL205C		16	  1.60	  1.49	  0.62
iBx061I		0	  1.20		  1.01
YDL195W	SEC31	4	  1.42	  0.93	  0.58
iLx090I		0	  0.32	  1.39	  2.47
iDx644I		0	  1.10	  1.37	  0.79
iBx127I		0	  1.20	  1.20	  0.61
iPx079I		0	  1.58	  0.44	  0.50
iLx156I		0	  0.90	  0.71	
iHx233I		0	  0.69	  0.59	  1.44
iDx310I		0	  1.51		  0.59
YJR050W	ISY1	10	  1.65		  0.53
YJL033W	HCA4	10	  0.57	  1.17	  1.94
iNx405I		0	  0.53	  0.48	  2.30
YJR116W		10	  1.78	  1.41	  0.53
iGx276I		0	  1.41	  1.00	  0.51
iKx199I		11	  1.75	  0.52	
YER170W	ADK2	5	  1.16	  1.12	  0.85
iMx382I		0	  0.83	  2.36	  1.08
YFL013W-A		6	  1.63	  1.43	  0.47
YIL076W	SEC28	9	  0.47	  0.93	  2.23
iMx448I		0	  0.93	  1.29	  0.77
iGx008I		0	  0.80	  0.82	  1.30
YPL140C	MKK2	16	  1.18		  1.09
iMx114I		0	  0.40	  1.29	  1.67
YOR265W	RBL2	15	  1.12	  0.49	  1.08
iBx396I		0	  0.37		  2.37
YPL206C		16	  1.51	  0.74	  0.81
iBx062I		0	  0.70		  1.55
YDL196W		4	  2.35	  0.90	  0.41
iLx091I		0	  0.94	  0.74	  1.44
YIL077C		9	  0.78	  0.80	  1.35
iDx645I		0	  1.45	  0.42	  0.68
iBx128I		0	  1.27	  2.53	  0.70
YDR279W		4	  1.46	  1.30	  0.76
iLx157I		0	  2.16	  0.72	  0.33
iHx234I		0	  0.44	  0.72	  1.98
iDx311I		0	  0.93	  0.68	  0.91
iNx340I		0	  1.32	  0.51	  0.93
YJR051W	OSM1	10	  1.14	  1.05	  1.04
YJL034W	KAR2	10	  1.49	  1.04	  0.76
iNx406I		0	  1.21	  1.19	  0.71
YJR117W	STE24	10	  0.88	  0.38	  1.25
YDL197C	ASF2	4	  1.51	  0.56	  0.46
YLR300W	EXG1	12	  1.34		  0.81
iGx277I		0	  2.05	  0.88	  0.39
iCx020I		0	  0.67	  0.55	  1.71
iMx383I		0	  1.32	  1.01	
YER171W	RAD3	5	  0.53	  1.09	  2.30
YJL035C	TAD2	10	  1.51	  0.97	  0.74
iMx449I		0	  0.84	  0.69	  1.32
iGx009I		0	  0.85	  0.81	  1.16
YJR118C	ILM1	10	  0.55		  1.55
YPL141C		16	  0.87	  0.95	  1.14
iMx115I		0	  1.67	  0.92	  0.53
YOR266W	PNT1	15	  0.65	  0.63	  2.06
iBx397I		0	  1.05		  0.91
iDx580I		0	  0.39	  0.87	  1.98
iBx063I		0	  1.09		  0.85
YER172C	BRR2	5	  0.81	  0.51	
iLx092I		0	  0.71	  2.26	  1.06
iBx129I				  2.38	  1.16
iDx646I		0	  0.88		  1.25
iLx158I		0	  1.76	  1.13	  0.41
iHx235I		0	  1.29	  1.40	  0.78
iDx312I		0	  0.34	  1.39	  2.74
YOR267C		15	  0.79	  0.50	  1.07
iNx341I		0	  0.73	  1.04	  1.19
YJR052W	RAD7	10	  1.21	  0.50	  0.86
YKR010C	TOF2	11	  1.12	  1.04	  1.16
iNx407I		0	  0.75	  1.17	  1.43
YDL198C	YHM1	4	  1.23	  1.15	  0.58
YLR301W		12	  0.59	  0.42	  1.88
iGx278I		0	  1.46	  0.70	  0.56
YPL207W		16	  1.36	  1.24	  0.93
iMx384I		0	  1.05	  0.79	  0.84
iCx021I		0	  1.04	  0.81	  0.89
YIL078W	THS1	9	  0.97	  1.02	  1.12
iMx050I		13	  1.47	  0.51	  0.65
YJR119C		10	  0.85		  1.41
YPL142C				  0.88	
iMx116I		0	  2.59		  0.38
YLR302C		12	  0.80	  0.66	  1.20
iBx398I		0	  1.28		  0.54
iDx581I		0	  0.65	  1.19	  1.38
iBx064I		0	  0.41		  2.84
iLx093I		0	  1.52	  0.76	  0.50
iHx170I		0	  0.71		  1.33
YIL079C		9	  1.16	  1.17	  1.13
iDx647I		0	  0.60	  1.68	  1.56
iLx159I		0	  0.37	  0.89	  2.43
iHx236I		0	  0.71	  1.94	  1.34
iDx313I		0	  1.32	  0.77	  0.60
YOR268C		15	  1.62	  2.29	  0.51
iNx342I		0	  0.60	  0.59	  1.28
YJR053W	BFA1	10	  1.32	  0.73	  0.86
YJL036W	SNX4	10	  1.61	  0.69	  1.06
YKR011C		11	  2.17	  0.66	  0.59
iNx408I		0	  1.11	  0.80	  0.85
YDL199C		4	  1.02	  1.22	  0.82
iGx279I		0	  0.34	  1.00	  3.13
YPL208W		16	  1.87	  2.57	  0.63
iMx385I		0	  0.51	  1.93	  2.12
iCx022I		0	  0.79	  0.85	  1.21
YER173W	RAD24	5	  1.78	  1.09	  0.86
iMx051I		0	  1.34	  1.58	  0.56
iMx117I				  1.08	  0.86
iBx399I		0	  0.92		  0.83
iOx300I		0	  0.51	  0.74	  1.85
YPL209C	IPL1	16	  2.46	  1.09	  0.41
iDx582I		0	  0.85	  0.63	  0.84
iBx065I		0	  1.16		  0.77
YER174C	GRX4	5	  1.05	  1.38	  1.22
iLx094I		0	  1.75	  0.82	
iHx171I		0	  0.95	  1.59	  1.02
iDx648I					  0.82
iHx237I		0	  1.37		  0.61
iDx314I		0	  0.97	  0.86	  0.91
iNx343I		0	  0.41	  1.95	  2.00
YJR054W		10	  0.94	  2.27	  1.36
YKR012C		11	  1.60	  2.11	  0.49
YJL037W		10	  1.79	  1.59	  0.46
YPR160W	GPH1	16	  0.69	  0.54	  1.14
iNx409I		0	  1.33	  1.40	  0.61
YPL143W	RPL33A	16	  0.88	  1.30	  1.20
YLR303W	MET17	12	  0.67	  1.38	  2.11
iMx386I		0	  1.72	  0.64	  0.52
iCx023I		0	  0.33	  0.33	  2.34
iMx052I		0	  0.77	  0.62	  1.46
YJL038C		10	  1.45	  0.80	  0.52
YPR161C	SGV1	16	  0.87	  0.46	  1.15
iMx118I		0	  1.00	  0.70	  0.83
YOR269W	PAC1	15	  0.45	  0.60	  2.16
YLR304C	ACO1	12	  1.05	  1.41	  1.11
iOx301I		0	  1.42	  0.53	  0.60
iDx583I		0	  1.51	  0.72	  0.46
iBx066I		0	  1.88		  0.45
YER175C		5	  1.74	  0.56	  0.69
iLx095I		0	  1.09	  0.64	  0.87
iHx172I		0	  0.84	  1.98	  0.76
iDx649I		0	  1.20	  2.32	  0.91
iDx315I				  1.36	  0.74
iHx238I		0	  1.44	  1.64	  0.53
YER087C-A	SBH1	5	  0.54	  1.67	  1.92
iNx344I		0	  1.14	  3.02	
YJR055W	HIT1	10	  0.49		  1.86
iNx010I		0	  1.12		  0.94
YPL144W	SNR17B	16	  1.81	  0.95	  0.39
iMx387I		0	  1.28	  1.18	  0.66
iCx024I		0	  0.71	  0.68	  1.32
YJR056C		10	  1.05		  0.92
iOx570I		0	  1.08	  0.64	  0.87
iMx053I		0	  0.52	  1.01	  1.59
iIx130I		0	  1.25	  1.28	  0.67
YJL039C	NUP192	10	  0.72	  0.54	  1.07
YPR162C	ORC4	16	  1.85		  0.69
YPL145C	KES1	16	  1.93	  1.11	  0.55
iMx119I		0	  1.06	  1.15	  1.00
YLR305C	STT4	12	  1.14	  0.88	  0.71
iOx302I		0	  0.74	  2.94	  1.18
YKR013W	PRY2	11	  1.31	  2.16	  0.86
iDx584I				  1.41	
iBx067I		0	  0.73		  1.40
iDx250I		4	  0.45	  0.96	  1.69
iLx096I		0	  0.97	  1.10	  0.67
iHx173I		0	  1.11	  1.03	  0.81
iHx239I		0	  2.19	  1.79	  0.57
iDx316I		0	  1.72	  1.89	  0.49
YBR210W		2	  1.04	  1.22	  0.82
iNx345I		0	  0.33	  0.75	  2.00
YKR014C	YPT52	11	  1.38	  0.47	  0.75
iNx011I		0	  1.20	  0.96	  0.82
YFL051C		6	  1.29	  0.74	  0.86
iMx388I		0	  1.15	  0.90	  0.84
iCx025I		0	  0.44	  1.16	  2.64
YER176W	ECM32	5	  1.63	  0.43	  0.47
YBR211C	AME1	2	  1.69	  0.95	  0.52
YPL080C		16	  1.30	  1.82	  0.61
iOx571I		0	  1.40	  0.90	  0.57
iMx054I		0	  0.46	  1.96	  1.07
iIx131I		0	  1.21		  0.74
YPR163C	TIF3	16	  1.73	  0.86	  0.54
YPL146C		16	  0.80	  0.72	  1.76
iOx303I		0	  1.52	  0.51	  0.68
iDx585I				  1.65	
iBx068I		0	  0.66		  1.68
iLx097I		0	  1.03	  0.79	
iHx174I		0	  1.05	  0.79	  0.77
iDx251I		0	  0.47	  0.75	  1.67
iNx280I		0	  1.10	  0.70	  0.62
iDx317I		0	  1.02	  0.49	  0.94
iNx346I		0	  1.27	  0.84	  0.47
YJR057W	CDC8	10	  1.53		  0.59
YKR015C		11	  1.60	  0.65	  0.87
iNx012I		0	  1.90		  0.50
YLR240W	VPS34	12	  1.27	  0.69	  0.96
YLR306W	UBC12	12	  1.50	  0.61	  0.71
iMx389I		0	  0.40	  0.71	  2.29
iCx026I		0	  0.88	  0.86	  1.11
YER177W	BMH1	5	  1.24	  1.67	  1.01
YJR058C	APS2	10	  1.66		  0.49
iOx572I		0	  0.88	  2.35	  1.17
iMx055I		0	  0.39	  0.61	  2.99
iIx132I		0	  0.77	  1.10	  1.38
iOx304I		0	  0.93	  0.52	  1.07
YJR094W-A	RPL43B	10	  1.27	  0.80	  0.56
iDx586I		0	  1.28	  0.88	  0.74
iBx069I		0	  1.38		  0.71
iLx098I		0	  1.51	  1.10	  0.51
iHx175I		0	  1.51	  2.13	  0.57
iDx252I		0	  1.42	  0.84	  0.60
iNx281I		0	  0.94	  0.81	
iDx318I		0	  1.25	  0.88	  0.92
YFL052W		6	  1.13	  1.43	  0.80
YBR212W	NGR1	2	  1.42	  0.75	  0.70
iNx347I		0	  1.09	  0.82	  1.11
YPL081W				  0.89	
iPx530I		0	  1.35	  1.28	  1.05
iNx013I		0	  1.51	  1.16	  0.72
YPR164W	KIM3	16	  1.03		  0.76
YLR241W		12	  0.80	  1.55	  1.51
YPL147W	PXA1	16	  0.80	  2.94	  1.37
YLR307W	CDA1	12	  0.92	  0.53	  1.32
iCx027I		0	  0.65	  1.81	  1.34
YER178W	PDA1	5	  0.89	  1.62	  1.37
YPL082C	MOT1	16	  0.77	  0.37	
iOx573I		0	  0.64	  0.89	  1.61
iMx056I		0	  0.41	  1.36	  3.10
iIx133I		0	  1.42	  0.80	  0.47
iEx210I		0	  1.35	  1.00	  0.66
YLR242C	ARV1	12	  0.56	  1.00	  2.13
YPL148C	PPT2	16	  0.97	  2.00	  0.96
YGL010W		7	  0.75	  1.39	  1.68
iOx305I		0	  1.35	  1.19	  0.70
YKR016W		11	  0.86	  0.55	  1.37
iDx587I		0	  1.80	  1.27	  0.54
iLx099I		0	  1.60	  0.71	  0.48
iHx176I		0	  1.23	  0.86	  0.57
iDx253I		0	  1.70	  0.77	  0.59
iNx282I		14	  0.85	  0.55	  1.04
iDx319I		0	  0.81	  1.04	  0.74
YFL053W	DAK2	6	  1.44	  0.83	  0.91
YBR213W	MET8	2	  1.45	  1.97	  0.71
YGL011C	SCL1	7	  0.87	  0.81	  1.68
iNx348I		0	  0.41	  0.69	  2.16
YJR059W	PTK2	10	  1.12	  2.32	  0.63
YKR017C		11	  0.58	  0.64	  2.03
iPx531I		0	  1.93	  1.83	  0.80
iNx014I		0	  0.60	  2.40	  1.40
YPR165W	RHO1	16	  1.12	  0.44	  0.98
YLR308W	CDA2	12	  0.69		
YFL054C		6	  0.84	  1.06	  0.98
iCx028I		0	  0.62	  0.92	  1.41
YER179W	DMC1	5	  0.48	  1.24	  2.17
YPL083C	SEN54	16	  0.61	  0.70	  1.95
iOx574I		0	  0.50	  1.44	  1.71
iMx057I		0	  0.77	  0.90	  1.03
iIx134I		0	  1.60	  0.76	  0.38
iEx211I		0	  1.08	  1.16	  0.67
YPR166C	MRP2	16	  0.75	  2.72	  1.20
iOx240I		15	  0.97	  1.49	  0.78
YLR309C	IMH1	12	  1.04	  1.37	  1.10
iOx306I		0	  1.32	  0.62	  0.76
iDx588I		0	  1.77	  1.04	  0.67
YMR200W	ROT1	13	  0.70	  0.92	  1.64
YER019C-A	SBH2	5	  1.37	  1.08	  0.60
iHx177I		0	  0.79	  0.86	  1.31
iDx254I		0	  0.90	  0.95	  0.97
iNx283I		0	  0.80	  0.69	  1.07
iJx360I		0	  1.59	  0.93	  0.52
YBR214W	SDS24	2	  1.06	  1.12	  0.89
iNx349I		0	  1.68	  1.52	  0.35
YKR018C		11	  1.24	  0.41	  0.93
YLR243W				  1.55	  1.46
iNx015I		0	  0.90	  0.92	  0.80
YMR201C	RAD14	13	  0.64	  1.88	  1.60
YPL149W	APG5	16	  0.79	  0.75	  1.17
iCx029I		0	  0.54	  0.53	  1.75
iOx575I		0	  0.77	  0.83	  1.28
iMx058I		0	  1.41	  1.54	  0.82
iIx135I		0	  1.76	  1.14	  0.59
iEx212I		0	  0.67	  1.43	  1.23
YPR167C	MET16	16	  1.05	  0.54	  0.93
YLR244C	MAP1	12	  0.70	  1.32	  1.78
iOx241I		0	  1.37	  1.81	  0.51
YGL012W	ERG4	7	  0.89	  0.92	  1.42
iOx307I		0	  1.19	  0.89	  0.58
iDx589I				  0.88	  0.72
iHx178I		0	  0.74	  1.17	
iDx255I		0	  0.41	  0.61	  2.30
iNx284I		0	  0.49	  1.55	  1.92
iJx361I		0	  1.61	  0.51	  0.74
YFL055W	AGP3	6	  1.03	  0.92	  0.99
YGR030C	POP6	7	  1.64	  0.58	  0.57
YBR215W	HPC2	2	  0.57	  1.39	  2.18
YGL013C	PDR1	7	  0.72	  1.83	  1.87
YPL084W	BRO1	16	  0.68	  0.71	  1.82
YKR019C	IRS4	11	  1.74	  0.54	  0.73
iNx016I		0	  1.41	  1.42	  0.59
YBR150C	TBS1	2	  0.97	  0.46	  0.72
iIx070I		0	  0.40	  1.01	  2.30
YFL056C	AAD6	6	  0.83	  0.61	  0.97
YBR216C		2	  0.58	  0.81	  1.02
iOx576I		0	  1.50	  0.87	  0.67
iMx059I		0	  1.02	  0.90	  0.87
iIx136I		0	  1.38	  0.77	  0.50
iEx213I		0	  0.44	  1.48	  1.94
YLR245C	CDD1	12	  1.23	  0.87	  0.99
iOx242I		0	  1.01	  0.77	  1.04
iOx308I		0	  1.54	  1.35	  0.78
iDx190I		0	  1.45		
YMR202W	ERG2	13	  1.17	  0.48	  0.73
iHx179I		0	  2.17	  1.05	
iDx256I		0	  0.79	  1.05	  1.20
iNx285I		0	  1.85	  0.71	  0.51
iJx362I		0	  1.08		  0.93
YPL085W	SEC16	16	  0.83	  0.99	  0.58
YML120C	NDI1	13	  1.23	  0.76	  0.77
iNx017I		0	  1.11	  1.48	  0.87
YPR168W	NUT2	16	  1.39	  0.70	  0.67
iPx200I		0	  0.37		  2.19
iIx071I		0	  1.76	  0.57	  0.46
YFL057C		6	  0.88	  1.83	  0.96
YPL086C	ELP3	16	  1.31	  0.81	  0.77
iOx577I		0	  1.39	  0.91	  0.55
iIx137I		0	  0.32	  0.74	  3.37
iEx214I		0	  0.49		  1.05
YGR031W		7	  1.99	  1.33	  0.38
iOx243I		0	  0.39	  1.35	
iKx320I		0	  0.98	  0.76	  1.22
YGL014W		7	  0.79	  1.09	  1.06
iOx309I		0	  1.35	  0.84	  0.65
iDx191I		0	  1.05	  0.85	  1.11
YMR203W	TOM40	13	  0.44	  1.34	  2.13
YMR031W-A		13	  1.36	  0.74	  0.51
iDx257I				  0.92	  0.49
YBR151W	APD1	2	  1.60	  2.05	  0.89
iNx286I		0	  1.33	  0.68	  0.64
iJx363I		0	  1.12		  0.80
YBR217W	APG12	2	  0.58	  1.67	  1.60
YGL015C		7	  0.95	  0.54	  0.97
YLR180W	SAM1	12	  0.80	  0.83	  1.25
YDR400W		4	  0.73	  1.57	  1.83
iNx018I		0	  2.01	  1.41	  0.49
YPR169W		16	  1.28	  0.69	  0.76
YLR246W	ERF2	12	  0.92	  1.19	  1.25
YMR204C		13	  0.41	  1.21	  2.46
iPx201I		0	  1.21	  1.57	  0.61
iIx072I		0	  0.51	  0.89	  2.28
YLR181C		12	  0.84	  0.72	  1.04
YBR218C	PYC2	2	  1.05	  0.65	  1.04
iOx578I		0	  1.39	  0.76	  0.48
iIx138I		0	  1.52	  1.50	  0.39
iEx215I		0	  1.21	  1.05	  0.60
YLR247C		12	  1.03	  2.61	  1.08
YGR032W	GSC2	7	  0.66	  0.66	
iOx244I		0	  0.32	  1.08	  2.34
iKx321I		0	  0.80	  1.33	  0.96
YML121W	GTR1	13	  0.86	  1.82	  1.26
iDx192I		0	  1.45	  0.75	  0.98
iDx258I		0	  1.80	  0.78	  0.46
YBR152W	SPP381	2	  1.17	  2.67	  0.72
iNx287I		0	  0.71	  0.45	  1.20
iJx364I		0	  0.31		  3.24
YFL058W	THI5	6	  0.76	  1.26	  1.46
YGR033C		7	  0.40	  1.15	  2.35
iPx470I		0	  0.50	  2.33	  1.94
iJx030I		0	  1.50	  1.84	  0.68
YPL087W	YDC1	16	  1.12	  0.66	  1.07
YML122C		13	  1.41	  0.99	  0.54
YDR401W		4	  0.47	  0.76	  2.17
iNx019I		0	  0.95	  0.94	  1.19
YMR205C	PFK2	13	  1.20	  0.94	  0.55
iPx202I		0	  1.93	  1.33	  0.48
YBL070C		2	  1.43	  0.76	  0.52
iIx073I		0	  1.12	  0.80	  0.82
iEx150I		0	  0.40	  1.00	  1.89
YBR219C		2	  1.38	  1.45	  0.83
iOx579I		0	  1.10	  0.54	  0.65
iIx139I		0	  1.20	  1.29	  1.05
iEx216I		0	  1.11	  0.67	  0.56
YDR402C	DIT2	4	  0.62	  0.64	  2.45
iKx322I		11	  0.77		  1.09
iOx245I		0	  0.67	  0.74	  1.01
YGL016W	KAP122	7	  1.19	  1.03	  0.88
iDx193I		0	  0.32	  1.39	  3.45
iDx259I		0	  1.59	  1.06	  0.48
YBR153W	RIB7	2	  1.02	  0.61	  1.08
iNx288I		0	  0.47	  1.28	  1.84
iJx365I		0	  0.56		  1.91
YFL059W	SNZ3	6	  1.01	  0.83	  1.05
iPx471I		0	  0.59	  1.01	  1.12
iJx031I		0	  0.67	  1.07	  1.65
YLR182W	SWI6	12	  0.94	  0.66	  1.11
YPL088W		16	  1.61	  1.07	  0.62
YML123C	PHO84	13	  1.76	  2.26	  0.59
YLR248W	RCK2	12	  2.52	  1.57	  0.35
iPx203I		0	  1.41	  0.99	  0.71
YBL071C		2	  1.55	  1.01	  0.48
YBR154C	RPB5	2	  0.70	  1.16	  1.19
iIx074I		0	  0.63	  1.57	  1.73
iEx151I		0	  0.27	  1.31	  3.42
YLR183C		12	  0.64	  0.83	  1.47
iOx180I		0	  0.65	  1.09	  1.86
YPL089C	RLM1	16	  1.54	  0.81	  0.63
iEx217I		0	  0.34	  1.20	  2.03
iOx246I		0	  1.07		  0.77
iKx323I		0	  0.95	  0.84	  1.13
iGx400I		0	  0.76	  1.75	  0.96
YGR034W	RPL26B	7	  0.72	  1.18	  1.44
YGL017W	ATE1	7	  1.29	  0.80	  0.86
YMR140W		13	  0.77	  0.67	  1.12
iDx194I		0	  1.20	  1.35	  0.89
YMR206W		13	  0.99	  1.10	  0.89
iNx289I		0	  1.11	  1.67	  0.84
iJx366I		0	  0.93	  0.94	  1.09
YGR035C		7	  0.57	  1.04	  2.13
iPx472I		0	  1.37	  0.81	  0.45
iJx032I		0	  1.28		  0.60
YGL018C	JAC1	7	  1.13	  0.47	  0.95
YMR141C		13	  0.47	  0.95	  2.65
YML124C	TUB3	13	  1.41		  0.70
YDR403W	DIT1	4	  0.73	  0.75	  1.51
YLR249W	YEF3	12	  1.41	  0.74	  1.09
YMR207C	HFA1	13	  0.80	  0.87	  0.79
iPx204I		0	  0.97	  0.61	  1.27
YBL072C	RPS8A	2	  1.19	  0.58	
iIx075I		0	  1.69	  0.78	  0.55
iEx152I		0	  1.13	  0.63	  0.80
iOx181I		0	  0.83	  0.74	  0.85
iEx218I		0	  0.88	  0.59	  0.77
YDR404C	RPB7	4	  1.28		  0.76
iOx247I		0	  1.48	  0.55	  0.70
iKx324I		0	  0.78	  0.63	  1.14
iGx401I		0	  0.73	  0.78	  0.95
iDx195I		0	  1.03	  2.33	  1.33
YCL030C	HIS4	3	  1.15	  1.56	  0.73
YBR155W	CNS1	2	  0.62	  0.74	  1.61
iJx367I		0	  1.04	  1.14	  1.16
YGR036C	CAX4	7	  0.97	  1.61	  0.82
iPx473I		0	  1.45	  0.56	  0.52
iLx550I		0	  0.59	  0.94	  1.69
iJx033I		0	  0.78	  1.38	  1.08
iFx110I		0	  0.88	  1.00	  1.26
YLR184W		12	  1.36	  1.74	  0.70
YMR142C	RPL13B	13	  0.61	  0.87	  1.57
YML125C		13	  1.30	  0.46	  0.74
YBR090C		2	  1.19	  2.04	  0.57
iPx205I		0	  2.03	  1.40	  0.44
YBR156C	SLI15	2	  0.89	  0.76	  1.30
iIx076I		0	  1.57	  0.94	  0.58
iEx153I		0	  1.56	  0.88	  0.77
iOx182I		0	  1.88	  0.71	  0.41
iEx219I		5	  1.37	  0.92	  0.68
iOx248I		0	  0.85	  1.66	  1.08
iKx325I		0	  1.61	  0.94	  0.85
iGx402I		0	  0.97	  0.92	  0.89
YGL019W	CKB1	7	  1.51	  1.18	  0.91
iDx196I		0	  0.94	  0.54	
YMR208W	ERG12	13	  1.13	  1.15	  0.78
YBL073W		2	  1.65	  1.30	  0.61
YCL031C	RRP7	3	  0.65	  0.59	  1.41
iJx368I		0	  1.85	  0.51	  0.37
YGR037C	ACB1	7	  1.32	  0.75	  0.52
iPx474I		0	  1.00	  1.02	  0.88
iLx551I		0	  1.82	  0.91	  0.50
iJx034I		0	  0.77	  0.79	  1.20
iFx111I		0	  1.04	  0.96	  0.75
YLR185W	RPL37A	12	  1.29	  0.61	  0.78
iPx140I		0	  1.08	  1.30	  0.85
YDR405W	MRP20	4	  1.76	  1.16	  0.54
YML126C	HMGS	13	  0.61	  0.54	  1.54
YMR209C		13	  1.01	  0.77	  1.06
YBR091C	MRS5	2	  1.91	  1.43	  0.57
iPx206I		0	  1.08	  0.73	  0.95
YBL074C	AAR2	2	  1.62	  0.71	  0.49
YBR157C	ICS2	2	  1.60	  0.76	  0.64
iIx077I		0	  1.44	  1.40	  0.58
iEx154I		0	  1.11	  0.78	  0.97
iOx183I		0	  2.53	  1.11	  0.43
iKx260I		0	  0.91	  0.91	  1.46
iGx403I				  0.96	  0.90
iOx249I		0	  0.74	  1.27	  0.95
iKx326I		0	  0.42	  0.59	  2.01
YML060W	OGG1	13	  0.81	  2.52	  0.77
YMR143W	RPS16A	13	  1.05	  1.31	  1.27
iDx197I		0	  1.20	  1.11	  0.88
iJx369I		10	  1.04	  0.96	  0.56
YML061C	PIF1	13	  0.97	  1.23	  0.87
YDR340W		4	  1.00	  0.84	  1.90
iPx475I				  1.56	  1.84
iLx552I		0	  1.38	  0.57	  0.45
iJx035I		0	  1.40		  1.05
iFx112I		0	  0.73	  1.11	  1.39
YLR186W		12	  1.44	  1.16	  0.62
iPx141I		0	  1.65	  1.19	  0.61
YDR406W	PDR15	4	  0.71		  1.22
YBR092C	PHO3	2	  1.37		  0.77
iPx207I		0	  0.36	  0.68	  2.44
YBL075C	SSA3	2	  1.40	  1.63	  0.77
iIx078I		0	  1.39	  1.34	  0.61
iEx155I		0	  0.98	  1.27	  0.64
YDR341C		4	  1.36	  0.97	  0.82
iOx184I		0	  0.54	  1.27	  2.14
iKx261I		0	  1.08		  0.80
YCL032W	STE50	3	  0.57	  0.48	  1.36
YDR407C	TRS120	4	  0.68	  1.06	  1.33
iKx327I		0	  0.66	  1.22	  1.28
iGx404I		0	  0.61	  1.50	  1.17
YGR038W	ORM1	7	  1.02	  1.08	  0.61
YMR144W		13	  0.52	  2.70	  1.92
iDx198I		0	  1.41	  0.68	  0.69
YML127W		13	  0.72		  1.38
YCR050C		3	  0.92	  0.55	
YCL033C				  0.77	
YBR158W	ICS4	2	  1.09	  0.60	  1.12
YML062C	MFT1	13	  0.60	  0.92	  1.67
iPx476I		0	  0.67	  2.02	  1.81
iLx553I		0	  0.99	  1.87	  0.57
iJx036I		0	  0.75	  0.54	  1.43
iFx113I		0	  0.54	  0.48	  1.79
YLR187W		12	  0.96		  0.99
YMR145C		13	  0.91	  1.33	  1.37
iPx142I		0	  0.85	  0.75	  1.00
YML128C		13	  1.73	  0.53	  0.56
YBR093C	PHO5	2	  1.36	  1.00	  0.85
iPx208I		0	  0.59	  1.17	  1.62
iEx090I		0	  0.55	  0.77	  1.55
YBL076C	ILS1	2	  0.83		  1.01
iIx079I		0	  0.88	  0.95	  1.00
iEx156I		0	  0.82	  0.81	  1.11
YDR342C	HXT7	4	  1.05	  1.43	  1.07
iOx185I		0	  0.59	  1.28	  1.65
iKx262I		0	  1.57		  0.53
YDR408C	ADE8	4	  1.86	  0.62	  0.37
iGx405I		7	  0.90	  1.42	  1.59
iKx328I		0	  1.77	  1.16	  0.67
YGR039W		7	  1.28	  0.47	  0.73
YNL020C	ARK1	14	  0.88	  0.96	  1.21
iDx199I		0	  1.43	  0.73	  0.67
YMR080C	NAM7	13	  1.09	  0.93	  0.62
YBR159W		2	  1.20	  0.55	  0.82
iPx477I		16	  0.67	  1.07	  0.79
iJx037I		0	  0.79	  1.28	  1.03
iFx114I		0	  1.06	  1.21	  0.82
YLR188W	MDL1	12	  0.69	  0.80	  1.69
iLx554I	LSM3	12	  1.19	  2.64	  0.61
YMR146C	TIF34	13	  1.85	  0.43	  0.39
iPx143I		0	  1.64	  0.63	  0.54
iLx220I		0	  1.47	  0.47	  0.54
YML129C	COX14	13	  1.05	  1.49	  0.58
iPx209I		0	  1.69	  1.72	  0.50
iEx091I		0	  0.71	  0.75	  1.53
iEx157I		0	  0.48	  1.46	  1.41
YDR343C	HXT6	4	  0.83	  0.78	
YLR189C	UGT51	12	  0.64	  1.57	  1.48
YCR051W		3	  1.06	  1.28	  0.63
iOx186I		0	  1.42	  2.25	  0.87
iKx263I		0	  2.08		  0.53
iGx340I		0	  0.91	  0.60	  0.84
YCL034W		3	  0.88	  0.73	  0.97
iKx329I		0	  0.77	  2.00	  1.25
iGx406I		0	  1.06	  1.08	  0.68
YIL140W	SRO4	9	  0.74	  1.62	  1.36
YML063W				  0.79	
YBR094W		2	  1.05	  1.76	  0.87
YBL077W		2	  0.62	  1.16	  1.82
YCL035C	GRX1	3	  1.21		  0.81
YMR081C	ISF1	13	  1.55	  1.17	  0.53
YML064C	TEM1	13	  0.70	  0.52	  1.41
iPx478I		0	  1.18	  1.01	  0.44
iLx555I		0	  1.02	  0.84	  0.89
iJx038I		0	  0.50	  0.99	  1.81
iFx115I		0	  0.88	  0.59	  0.98
iPx144I		0	  0.96	  2.26	  0.87
iLx221I		0	  0.54	  1.83	  1.80
YOR330C	MIP1	15	  1.59	  0.49	  0.66
YDR409W		4	  0.96	  1.86	  0.90
YBR095C		2	  0.79	  1.13	  1.11
YNL021W	HDA1	14	  1.27	  0.81	  1.13
iEx092I		0	  1.13	  1.65	  0.57
YBL078C	AUT7	2	  0.39	  0.68	  2.92
iEx158I		0	  1.97	  0.60	  0.68
YDR344C		4	  0.86		  0.82
YCR052W	RSC6	3	  1.46	  0.62	  0.67
iOx187I		0	  1.04	  2.43	  0.63
iKx264I		0	  0.45	  1.27	  2.57
iGx341I		0	  0.35	  1.13	  3.16
YDR010C		4	  2.00	  1.24	  0.39
iGx407I		0	  1.09	  2.82	  0.48
YIL141W		9	  1.77	  0.78	  0.67
YNL022C		14	  2.04	  1.15	  0.55
YMR147W		13	  1.73	  1.34	  0.50
iLx490I		0	  2.07	  1.35	  0.35
iFx050I		0	  1.44	  0.84	  0.58
YMR082C		13	  1.32	  1.26	  0.69
iLx556I					  1.94
iPx479I		0	  0.77	  0.74	  1.30
iJx039I		0	  1.67	  1.35	  0.70
iFx116I		0	  0.75	  1.43	  1.22
iDx710I		0	  0.65	  0.72	  1.47
YNL290W	RFC3	14	  1.61	  1.00	  0.54
iPx145I		0	  0.85	  0.72	  1.20
iLx222I		0	  1.23	  0.87	  0.66
YOR331C		15	  1.35	  1.27	  0.61
iEx093I		0	  1.84	  0.77	  0.44
iEx159I		0	  1.57	  1.88	  0.50
YDR345C	HXT3	4	  1.14		  0.87
YNL291C	MID1	14	  0.92	  1.20	  1.19
YCR053W	THR4	3	  0.37	  1.09	  2.18
iOx188I		15	  0.79	  0.45	  0.93
iKx265I		0	  0.74	  0.56	  1.31
iGx342I		0	  1.73	  1.14	  0.55
YCL036W		3	  1.11	  1.56	  0.72
iGx408I		0	  0.56	  1.25	  2.09
YIL142W	CCT2	9	  1.64	  0.76	  0.53
YML065W	ORC1	13	  1.00	  0.70	  1.24
YNL023C	FAP1	14	  1.00	  0.82	  0.91
YMR148W		13	  2.00	  1.11	  0.51
YBR096W		2	  1.67	  1.00	  0.50
YCR054C	CTR86	3	  0.40	  2.67	  2.13
YBL079W	NUP170	2	  0.67	  1.61	  1.17
iLx491I		0	  1.12	  0.61	  0.65
iFx051I		0	  0.89		  1.40
YCL037C	SRO9	3	  1.30	  0.75	
iPx080I		0	  1.76	  1.71	  0.59
YML066C		13	  0.89	  0.73	  0.86
YIL143C	SSL2	9	  0.89	  1.33	  1.42
iLx557I		0	  1.00	  0.62	  0.92
iFx117I		0	  1.01	  1.04	  0.84
iDx711I		0	  1.17	  1.41	  0.90
YDR011W	SNQ2	4	  1.05	  0.75	  0.73
iHx300I		8	  1.32	  2.36	  0.69
iPx146I		0	  0.99	  1.66	  0.86
iLx223I		0	  0.35	  0.36	  2.52
YNR040W		14	  0.88	  0.64	  0.94
YJL100W		10	  1.62	  0.61	  0.48
iEx094I		0	  0.87	  1.24	  1.12
YDR346C		4	  1.15		  0.84
iOx189I		0	  1.04	  0.65	  0.71
iKx266I		0	  0.66	  0.73	  1.57
iGx343I		0	  1.58	  0.49	  0.47
YMR083W	ADH3	13	  1.76	  0.83	  0.53
iGx409I		0	  0.50	  1.19	  1.53
YNR041C	COQ2	14	  1.38	  0.49	  0.69
YNL024C		14	  0.91	  0.57	  1.12
YJL101C	GSH1	10	  0.71	  1.19	  1.05
YMR149W	SWP1	13	  1.50	  1.06	  0.71
YOR332W	VMA4	15	  1.42	  0.72	  0.63
YBR097W				  1.10	
iLx492I		0	  0.46	  0.55	  0.72
iFx052I		0	  0.80	  2.71	  1.41
YCL038C		3	  0.45	  0.73	
YDR280W	RRP45	4	  1.03	  0.96	  0.92
iPx081I		0	  1.48	  1.14	  0.71
YML067C		13	  0.79	  0.71	  1.14
iFx118I		0	  0.99	  0.53	  0.85
iLx558I		0	  1.09	  0.80	  0.73
iDx712I		0	  1.32	  1.35	  0.74
YNL292W	PUS4	14	  0.91	  2.02	  1.64
YDR012W	RPL4B	4	  0.91	  0.60	  0.99
iHx301I		8	  1.46	  1.00	  0.43
iPx147I		0	  0.50	  1.03	  1.93
iLx224I		0	  0.53	  0.95	  1.49
YOR333C		15	  0.95	  1.69	  1.10
iEx095I		0	  0.41	  1.41	  2.00
YDR281C		4	  0.67	  1.25	  1.68
iKx267I		0	  0.72		
iGx344I		0	  1.54		  0.53
iMx450I		13	  0.69	  1.91	  1.48
iGx010I		0	  1.64	  1.38	  0.71
YMR084W		13	  1.25	  0.45	  0.76
YIL144W	TID3	9	  1.23	  0.80	  1.06
YNL025C	SSN8	14	  0.75		  0.98
YBR098W	MMS4	2	  0.89		  1.36
iLx493I		0	  2.13	  1.58	  0.61
iFx053I		0	  0.81	  0.54	  1.33
iBx130I		0	  0.84	  2.09	  0.98
iPx082I		0	  0.72	  0.62	  1.02
YIL145C		9	  2.76	  0.74	  0.47
iLx559I		0	  1.77	  0.65	  0.51
iFx119I		0	  1.10	  1.21	  0.95
iDx713I		0	  1.39		  0.59
YDR347W	MRP1	4	  0.82	  1.66	  1.51
YNL293W	MSB3	14	  1.36	  0.86	  0.69
YDR013W		4	  0.98	  0.96	  1.03
iHx302I		8	  1.31	  1.81	  0.71
iPx148I		0	  1.36	  0.52	  0.86
iLx225I		0	  0.72	  2.56	  1.21
YNR042W		14	  1.70	  1.24	  0.64
YBR099C		2	  0.45	  1.20	  2.54
YJL102W	MEF2	10	  0.76	  1.02	  1.11
iEx096I		0	  0.74	  1.06	  1.33
YDR282C		4	  0.68	  1.43	  1.61
YDR348C		4	  0.74	  0.82	  1.49
YNL294C				  0.73	  0.80
iKx268I		0	  1.77		
iGx345I		0	  1.66		  0.50
YCL039W		3	  0.66		  1.50
iMx451I		0	  0.83	  1.01	  1.25
iGx011I		0	  0.64	  3.00	  1.53
YMR085W		13	  1.25	  1.06	  0.90
YML068W		13	  0.85	  1.10	  1.26
YJL103C		10	  1.49	  0.81	  0.61
YOR334W	MRS2	15	  0.79	  0.91	  1.51
YCR057C	PWP2	3	  1.12	  1.27	  0.72
iFx054I		0	  0.71	  0.58	  1.34
iLx494I		0	  0.54	  0.49	
iBx131I		0	  0.83	  2.02	  1.15
iPx083I		0	  1.56	  0.55	  0.57
iLx160I		0	  1.43	  0.96	  0.50
YIL146C	ECM37	9	  1.18	  0.90	
iDx714I		0	  0.96	  0.70	  1.20
YDR014W		4	  0.97	  0.86	  1.17
iHx303I		8	  1.07	  1.22	  1.28
iPx149I		0	  2.43	  0.87	  0.52
iLx226I		0	  1.08	  1.11	  0.70
YOR335C	ALA1	15	  1.11	  0.85	  0.79
YJR120W		10	  1.66		  0.49
YNR043W	MVD1	14	  1.77	  0.65	  0.74
iEx097I				  1.53	
YNL026W		14	  0.59	  2.41	  1.68
YDR283C	GCN2	4	  1.03	  1.52	  0.87
iGx280I		0	  0.57	  1.06	  2.09
YDR349C	YPS7	4	  1.42	  0.87	  0.69
iKx269I		0	  1.43		  0.44
iGx346I		0	  1.08	  1.48	  0.80
YIL080W		9	  0.91	  0.70	  1.35
YDR015C		4	  0.42	  1.94	  2.31
iGx012I				  1.38	  0.84
iMx452I		0	  1.03	  0.57	  0.98
YMR086W		13	  0.78	  0.67	  1.08
YML069W	POB3	13	  1.34	  2.18	  0.72
YPL210C	SRP72	16	  1.15	  1.27	  1.09
YOR001W	RRP6	15	  1.30	  2.66	  1.10
iLx495I		0	  1.21	  0.50	  0.53
iFx055I		0	  0.56	  1.52	  1.84
iBx132I		0	  0.48	  1.93	  2.13
iPx084I		0	  0.85	  0.90	  1.16
iLx161I		0	  0.61	  1.70	  1.31
YIL147C	SLN1	9	  1.02	  1.61	  1.14
iDx715I		0	  0.72	  1.95	  1.73
YOR270C	VPH1	15	  0.84	  0.88	  1.20
YNL295W		14	  0.83	  0.70	  1.15
iLx227I		12	  1.00	  1.41	  0.91
iHx304I		0	  0.83	  1.44	  1.26
iNx410I		0	  0.89	  0.52	  0.85
YNR044W	AGA1	14	  1.27	  1.15	  0.87
YJR121W	ATP2	10	  1.36		  0.61
YJL104W		10	  0.79		  1.06
iEx098I				  0.70	  1.62
YNL027W	CRZ1	14	  1.23		  0.82
YDR284C	DPP1	4	  1.93	  0.87	  0.50
iGx281I		0	  0.77	  1.36	  1.33
iGx347I		0	  0.86	  1.65	  1.06
YDR016C		4	  0.47	  0.60	  2.33
iMx453I		0	  1.27	  1.40	  0.57
iGx013I		0	  1.23	  0.57	  0.83
YMR087W		13	  0.54	  1.20	  2.16
YOR336W	KRE5	15	  1.54	  0.52	  0.62
YOR002W	ALG6	15	  1.10	  1.02	  1.32
YCR059C		3	  1.44	  0.89	  0.48
iLx496I		0	  1.73	  0.43	  0.46
iFx056I		0	  0.58	  0.57	  1.37
iDx650I		0	  0.54	  1.07	
iBx133I		0	  1.02	  2.30	  0.89
YMR088C		13	  0.62	  0.79	  1.44
iPx085I		0	  0.47	  0.96	  1.86
iLx162I		0	  1.35	  0.92	  0.53
iDx716I		0	  0.92	  1.52	  1.49
YOR271C		15	  1.82	  0.97	  0.53
YNL296W		14	  1.55	  0.71	  0.56
iHx305I		8	  0.94	  0.62	  1.33
iLx228I		12	  0.83	  0.68	
iNx411I		0	  0.94	  1.21	  0.84
YNR045W	PET494	14	  1.64	  0.86	  0.71
YJR122W	CAF17	10	  1.23		  0.84
YJL105W		10	  0.80		  1.18
iEx099I		0	  1.06		  0.67
YNL028W		14	  1.34	  2.50	  0.56
iGx282I		0	  1.20	  0.79	  0.75
YPL211W	NIP7	16	  1.02	  0.65	  0.94
YNL297C				  1.78	  0.93
iGx348I		0	  1.46	  0.50	  0.70
YIL082W		9	  1.28	  1.27	  0.96
YDR017C	KCS1	4	  0.83	  1.18	  1.18
iMx454I		0	  0.89	  0.75	  0.94
iGx014I		0	  1.58	  2.33	  0.67
YIL148W	RPL40A	9	  1.10	  1.06	  1.14
iMx120I		0	  1.63	  0.96	  0.73
YNL029C	KTR5	14	  1.23	  1.78	  0.81
YPL212C	PUS1	16	  0.81	  0.82	  0.82
YOR337W	TEA1	15	  1.27	  1.35	  0.59
YOR003W	YSP3	15	  0.84	  0.72	  1.62
YIL083C		9	  1.62	  0.53	  0.75
iLx497I		0	  0.76	  0.82	  1.47
iFx057I		0	  1.16	  0.81	  0.66
iDx651I		0	  1.13	  0.64	  0.93
iBx134I		0	  0.83	  0.96	  0.83
YDR285W	ZIP1	4	  1.47		  0.73
YMR089C	YTA12	13	  0.67	  0.62	  1.18
iPx086I		0	  1.03	  0.72	  0.66
iLx163I		0	  0.64	  0.94	  1.32
iHx240I		0	  1.35	  0.64	  0.78
YIL149C		9	  0.92	  1.12	  0.81
iDx717I		0	  0.53	  0.85	  2.05
iHx306I		8	  1.52	  0.48	  0.71
iLx229I		12	  0.83	  1.18	  1.10
iNx412I		0	  0.63	  0.74	  1.85
YNR046W		14	  1.46	  0.75	  0.59
YJR123W	RPS5	10	  0.46	  0.77	  1.61
YJL106W	IME2	10	  1.04		  0.89
YDR286C		4	  0.94		  1.07
iGx283I		0	  0.79	  0.55	  1.20
iGx349I		0	  1.42	  0.53	  0.63
YDR018C		4	  1.14	  0.51	  0.66
iMx455I		0	  1.61	  0.73	  0.52
iGx015I		0	  1.11	  0.51	  0.84
YJR124C		10	  0.35	  0.66	  2.72
iMx121I		0	  0.76	  0.96	  1.14
YOR272W	YTM1	15	  0.51	  0.63	  1.87
YJL107C		10	  1.80		  0.61
YOR338W		15	  0.83	  1.63	  1.31
YOR004W		15	  0.38	  1.93	  2.81
YIL084C	SDS3	9	  1.67	  1.89	  0.60
iLx498I		0	  1.30	  0.48	  0.66
iFx058I		0	  0.91	  0.74	  0.89
iDx652I		0	  0.91	  0.82	  0.79
iBx135I		0	  1.40	  1.02	  0.67
iPx087I		0	  0.85	  0.99	  0.84
iLx164I		0	  0.73	  0.82	  1.13
iHx241I		0	  0.57	  1.30	  1.62
iDx718I		0	  0.81	  0.78	  1.25
YOR273C		15	  0.91	  0.60	  1.10
YNL298W	CLA4	14	  0.73	  1.58	  1.50
iHx307I		8	  1.23	  1.33	  0.87
YJL041W	NSP1	10	  0.50	  1.29	  2.04
YOR339C	UBC11	15	  0.72	  0.64	  1.33
iNx413I		0	  1.12	  1.30	  0.81
YNR047W		14	  1.15	  1.86	  0.95
YOR005C	DNL4	15	  0.55	  1.17	  2.33
iGx284I		0	  1.00	  0.56	  0.66
YPL213W	LEA1	16	  0.74	  0.76	  1.57
iMx390I		0	  1.93	  0.91	  0.52
YDR019C	GCV1	4	  1.24	  0.53	
iGx016I				  0.96	  0.63
iMx456I		0	  1.71	  0.82	  0.57
YJR125C	ENT3	10	  0.74	  0.60	  1.41
iMx122I		0	  0.41	  2.98	  1.19
YJL108C		10	  1.58	  0.74	  0.58
YPL214C	THI6	16	  0.61		  1.78
iBx070I		0	  0.61		  1.66
YIL085C	KTR7	9	  1.11	  0.84	  0.86
iLx499I		0	  0.97	  0.88	  0.80
iFx059I		0	  1.18	  0.93	  0.71
iDx653I		0	  1.29	  0.75	  0.70
iBx136I		0	  1.59	  0.57	  0.65
YDR287W		4	  1.46	  1.13	  0.77
iLx165I				  0.99	  1.18
iHx242I		8	  0.69	  0.74	  1.54
iPx088I		0	  0.86	  1.18	  0.92
iDx719I		0	  2.22	  0.84	  0.58
YNL299W	TRF5	14	  1.65		  0.58
iHx308I		8	  0.82	  1.17	  1.57
YJL042W	MHP1	10	  1.09	  0.89	  0.69
iNx414I		0	  0.91	  1.21	  1.04
YNR048W		14	  0.38	  1.49	  2.32
YOR006C		15	  1.24	  1.00	  1.07
iGx285I		7	  0.76	  1.25	  0.79
iMx391I		0	  0.53	  0.50	  1.54
iMx457I		0	  1.07	  0.51	  0.73
iGx017I		0	  0.39	  0.90	  2.48
YNR049C	MSO1	14	  0.38	  0.53	  3.03
YJR126C		10	  1.04	  0.71	  1.15
iMx123I		0	  1.12	  1.22	  0.56
iIx200I		0	  0.44	  0.87	  1.66
YOR274W	MOD5	15	  0.76	  1.08	  1.18
YJL109C		10	  0.95	  0.39	  0.85
iBx071I		0	  1.33		  0.62
YER180C	ISC10	5	  0.69	  0.75	  1.39
YIL086C		9	  0.93	  1.10	  0.86
iDx654I		0	  1.66	  0.73	  0.61
iBx137I		0	  0.89	  1.25	  1.18
YDR288W		4	  0.98	  0.97	  1.51
EMPTY	EMPTY	0	  0.98	  1.11	  0.80
iPx089I		0	  1.59	  0.76	  0.51
iLx166I		0	  1.14		  0.72
iHx243I		0	  0.58	  0.76	  1.50
iDx320I		0	  0.91	  1.41	  1.08
YOR275C		15	  0.83	  0.81	  1.09
YJR060W	CBF1	10	  1.33	  1.17	  0.58
iHx309I		8	  0.80	  0.95	  1.83
YJL043W		10	  1.34	  0.52	  0.61
YKL001C	MET14	11	  0.58	  0.61	  1.56
iNx415I		0	  1.29	  0.90	  0.68
YOR007C	SGT2	15	  1.30	  0.70	  1.12
YDR289C	RTT103	4	  0.80	  1.02	  1.28
iGx286I				  2.33	  0.72
YPL215W	CBP3	16	  0.77	  1.61	  1.54
iMx392I		0	  1.96	  1.74	  0.50
YJL044C	GYP6	10	  1.11	  1.52	  0.85
iMx458I		0	  0.87	  0.83	  0.91
iGx018I		0	  1.35	  0.92	  0.97
YJR127C	ZMS1	10	  1.37		  0.71
iMx124I		0	  0.55	  1.25	  1.74
iIx201I		0	  0.54		  1.93
YLR310C	CDC25	12	  1.18	  1.24	  0.68
iBx072I		0	  1.10		  0.75
YER181C		5	  0.92	  1.61	  1.23
YIL087C		9	  0.87	  2.52	  0.95
iDx655I		0	  1.44	  1.12	  0.80
iBx138I		0	  0.96	  0.78	  1.11
iLx167I		0	  1.53	  0.92	  0.57
iHx244I		0	  0.63	  0.63	  1.90
iDx321I		0	  0.69	  0.86	  0.96
iNx350I		0	  1.70	  2.01	  0.38
YJR061W		10	  0.64	  0.86	  1.53
iNx416I		0	  1.12	  0.68	  1.36
YPL150W		16	  1.25	  1.08	  0.82
YOR008C	SLG1	15	  1.42	  1.26	  0.81
iGx287I		0	  1.23	  1.05	  0.65
YPL216W		16	  1.14	  0.50	  0.64
iMx393I		0	  0.92	  0.78	  0.99
iCx030I		0	  1.14	  0.67	  0.80
YJR062C	NTA1	10	  0.71	  1.45	
iMx459I		0	  0.57	  0.50	  2.02
iGx019I		0	  1.20	  0.70	  0.83
YPL151C	PRP46	16	  1.23	  0.52	  0.93
iMx125I		0	  1.67	  0.99	  0.58
iIx202I		0	  1.21	  0.92	  0.48
YOR276W	CAF20	15	  1.37	  0.85	  0.61
YLR311C		12	  1.73	  0.88	  0.60
YPL217C	BMS1	16	  0.75	  1.88	  1.35
YKL002W		11	  0.60	  0.52	  1.94
iDx590I		0	  0.96	  1.60	  0.96
iBx073I		0	  0.84		  1.27
YIL088C		9	  1.15	  1.70	  1.05
iBx139I		0	  0.85	  0.84	  1.61
iDx656I		0	  1.29	  0.82	  0.76
iDx322I				  0.97	  0.56
iLx168I		0	  1.73	  1.12	  0.70
iHx245I		0	  0.42	  1.77	  1.63
YOR277C		15	  1.42	  0.77	  0.67
iNx351I		0	  1.59	  0.45	  0.55
YJL045W		10	  1.01	  1.76	  1.05
YKL003C	MRP17	11	  0.57	  0.81	  1.48
iNx417I		0	  0.99	  1.00	  1.85
YJR128W		10	  1.74		  0.37
iGx288I		0	  1.61	  1.36	  0.52
iMx394I		0	  0.58	  1.30	  2.08
iCx031I		0	  1.51		  0.75
YER182W		5	  1.14	  1.43	  0.84
iMx060I		0	  1.14	  0.54	  1.03
YJR129C		10	  1.28		  0.83
iMx126I		0	  1.71	  0.84	  0.43
iIx203I		0	  1.34	  0.59	  0.85
YLR312C		12	  1.72	  0.91	  0.61
YKR020W		11	  1.84	  0.87	  0.51
iDx591I		0	  0.86	  0.66	  1.54
iBx074I		0	  1.46		  0.71
YER183C		5	  0.79		  0.78
YOR009W		15	  1.21	  1.01	  0.89
iHx180I		0	  0.55	  1.13	  0.97
iDx657I		0	  1.66	  2.34	  0.60
iLx169I		0	  0.37	  1.11	  2.13
iHx246I		0	  1.33	  1.83	  0.62
iDx323I		0	  1.08	  1.03	  0.71
iNx352I		0	  1.68	  1.95	  0.41
YJR063W	RPA12	10	  1.56		  0.47
YJL046W		10	  1.34	  0.45	  0.81
YPL152W				  0.51	
iGx289I		0	  0.90	  0.96	  0.92
YPL218W	SAR1	16	  0.39	  0.78	  2.11
iMx395I		0	  0.97	  0.53	  0.97
iCx032I		0	  0.95	  0.78	  1.05
YIL089W		9	  0.73	  1.14	  1.27
iMx061I		0	  0.98	  2.14	  0.70
YJL047C	RTT101	10	  1.19	  1.64	  0.76
YPR170C		16	  1.16	  0.91	  0.63
YPL153C	RAD53	16	  1.48	  0.58	  0.58
iMx127I		0	  1.78	  0.57	  0.37
iIx204I		0	  0.77	  0.71	  1.14
YOR278W	HEM4	15	  0.60		  1.48
YLR313C	SPH1	12	  0.96	  1.13	  1.27
iOx310I		0	  0.93	  0.78	  1.00
YKR021W		11	  1.02	  1.37	  1.22
YKL004W	AUR1	11	  0.90		  1.34
iDx592I		0	  0.74	  0.55	  1.82
iBx075I		0	  1.04		  1.14
YER184C		5	  0.68	  0.55	  1.63
iHx181I				  1.86	  0.98
iDx658I		0	  0.88	  0.99	  1.18
iHx247I		0	  0.63	  1.33	  1.32
iDx324I		0	  1.08	  1.81	  0.86
YOR279C		15	  0.74	  0.61	  1.57
iNx353I		0	  0.53	  1.22	  1.42
YJR064W	CCT5	10	  0.91		  1.03
YKR022C		11	  0.91	  2.79	  1.73
YPL219W	PCL8	16	  0.95	  0.67	  1.08
iMx396I		0	  1.29	  1.98	  0.74
iCx033I		0	  0.79	  0.70	  1.36
YJR065C	ARP3	10	  0.79		  1.24
iMx062I		0	  1.70	  1.29	  0.44
YJL048C		10	  0.44		  2.42
YPL154C	PEP4	16	  1.17	  0.60	  0.79
iMx128I		0	  1.98	  1.82	  0.38
iIx205I		0	  1.19	  1.06	  0.73
YLR314C	CDC3	12	  1.74	  2.59	  0.57
iOx311I		0	  0.94	  1.17	  0.91
iDx593I				  1.74	
iBx076I		0	  0.85		
iHx182I		0	  1.54	  0.73	
iDx659I		0	  1.68	  1.05	  0.63
iHx248I		0	  0.97	  1.50	  1.16
iDx325I		0	  0.94	  0.48	  1.17
iNx354I		0	  1.04	  0.95	  1.03
iNx020I		0	  0.77	  0.68	  0.95
YPR171W		16	  0.81	  0.92	  1.20
YFL060C	SNO3	6	  1.12	  1.53	  1.05
iMx397I		0	  0.51	  0.51	  2.09
iCx034I		0	  1.57	  0.98	  0.74
YER185W		5	  1.04	  0.84	  0.80
YBR220C		2	  1.54	  0.68	  0.80
iOx580I		0	  0.60	  1.03	  1.37
iMx063I		0	  1.65	  0.74	  0.57
iIx140I		0	  0.60	  1.30	  1.87
YPL155C	KIP2	16	  0.96	  0.51	  0.81
iMx129I		0	  1.26	  0.56	  0.68
iIx206I		0	  1.23	  0.75	  0.59
YGR100W	MDR1	7	  1.10	  1.26	  0.69
iOx312I		0	  1.01	  2.27	  0.89
YKR023W		11	  0.86	  1.22	  1.14
YKL006W	RPL14A	11	  1.00		  0.87
iDx594I		0	  0.65	  0.99	  1.59
iBx077I		0	  1.40		  0.71
YER186C		5	  1.22	  1.28	  0.69
iHx183I		0	  1.17	  0.77	
iDx260I		0	  0.80	  0.47	  1.38
iDx326I				  1.42	  0.74
iHx249I		0	  1.36	  0.91	  0.77
iNx355I		0	  0.92	  1.40	  1.10
YJR066W	TOR1	10	  0.92		  0.76
YKR024C	DBP7	11	  0.96	  0.59	  1.46
YJL049W		10	  0.52		  2.75
iNx021I		0	  0.77	  0.88	  1.56
YPR172W		16	  1.12		  0.98
YLR315W		12	  1.54	  0.92	  0.54
iMx398I		0	  1.12	  1.54	
iCx035I		0	  1.09	  1.25	  0.95
YBR221C	PDB1	2	  1.48	  1.90	  0.81
YJR067C	YAE1	10	  0.58	  1.32	  1.59
YPL090C	RPS6A	16	  0.94	  0.36	  1.05
iMx064I		13	  0.88	  1.89	  0.95
iOx581I		0	  1.19	  0.84	  1.00
iIx141I		0	  0.95	  0.94	  0.91
YPR173C	VPS4	16	  0.68	  0.71	  1.04
YPL156C		16	  0.66	  0.63	  2.12
iIx207I				  1.38	  1.74
YLR316C	TAD3	12	  1.66	  0.77	  0.54
YGR101W		7	  0.82	  1.10	  1.10
iOx313I		0	  1.11	  0.70	  0.74
YKL007W	CAP1	11	  1.35	  1.13	  0.61
iDx595I		0	  1.27	  0.68	  0.56
iBx078I		0	  1.63		  0.68
iHx184I		0	  0.78	  0.72	  0.89
iDx261I		0	  0.84	  1.33	  1.16
iNx290I		0	  0.63	  1.05	  1.30
iDx327I		4	  0.93	  2.14	  0.72
YFL061W		6	  1.15	  1.60	  1.03
iNx356I		0	  0.92	  0.49	  0.94
YGR102C		7	  0.90	  2.22	  1.06
iNx022I				  1.10	
YKL008C	LAC1	11	  1.29	  0.68	  0.80
YLR250W	SSP120	12	  0.98	  1.46	  1.35
iMx399I		0	  1.15		  0.79
iCx036I		0	  1.17	  0.70	  0.93
YER187W		5	  1.07	  0.88	  0.92
YBR222C	FAT2	2	  1.79	  1.63	  0.64
iOx582I		0	  1.18	  0.68	  0.71
iMx065I		0	  1.47	  0.68	  0.75
iIx142I		0	  1.07	  0.68	  0.77
YPR174C		16	  1.39	  0.81	  0.64
iIx208I		0	  1.16	  0.48	  1.11
iOx314I		0	  0.55	  0.94	  1.47
YKR025W	RPC37	11	  1.20	  2.41	  0.94
iDx596I		0	  0.70	  2.36	  1.10
iBx079I		0	  0.49		  2.60
iHx185I		0	  0.78	  2.26	  1.13
iDx262I		0	  0.87	  0.67	  0.90
iNx291I		0	  0.59		  1.47
iDx328I		0	  0.56	  0.78	  1.44
YFL062W	COS4	6	  1.11	  0.79	  1.32
YGL020C		7	  0.75	  1.00	  1.61
iNx357I		0	  0.62	  2.64	  1.47
YJR068W	RFC2	10	  0.51		  1.90
YPL091W	GLR1	16	  0.52	  0.61	  2.01
YKR026C	GCN3	11	  1.33	  1.16	  0.89
iNx023I		0	  0.68	  0.76	  1.04
iJx100I		0	  0.58	  1.46	  1.41
YLR251W		12	  0.77	  0.67	  1.38
YPL157W		16	  0.82	  0.80	  1.40
YLR317W		12	  1.71	  1.28	  0.59
iCx037I		0	  0.87	  0.78	  1.33
YER188W		5	  1.02	  0.98	  0.95
YBR223C		2	  1.94	  1.11	  0.62
YJR069C	HAM1	10	  0.40	  2.01	  2.69
iMx066I		13	  1.44	  0.64	  0.69
iOx583I		0	  1.10	  1.64	  0.78
iIx143I		0	  1.84	  0.66	  0.55
iEx220I		0	  1.10	  2.57	  0.53
YPL158C		16	  1.07	  0.57	  1.07
iIx209I		0	  0.98		  0.88
YGR103W		7	  0.90	  1.06	  1.34
iOx315I		0	  0.36	  0.59	  2.45
iDx597I		0	  0.73	  0.86	  1.27
YKL009W	MRT4	11	  1.36	  1.72	  0.72
iHx186I		0	  0.69	  0.87	
iDx263I		0	  0.55	  1.44	  1.98
iNx292I		0	  1.06	  0.89	  1.13
iDx329I		0	  0.52	  1.60	  1.58
YFL063W		6	  1.16		  1.58
iNx358I		0	  0.68	  0.68	  1.24
YPL092W	SSU1	16	  0.82	  1.68	  1.32
YGR104C	SRB5	7	  0.63	  0.57	  2.18
iNx024I		0	  0.72	  0.97	  0.91
iJx101I		0	  1.26	  1.11	  0.80
YPR175W	DPB2	16	  1.06	  0.87	  1.15
YLR252W		12	  0.95	  1.09	  1.14
YLR318W	EST2	12	  0.89	  0.64	
YFL064C		6	  1.20	  1.28	  1.02
iCx038I		0	  0.51	  1.36	  2.09
YER189W		5	  1.71	  0.68	  0.87
iOx584I		0	  0.58	  1.07	  1.73
iMx067I		0	  1.40	  0.73	  0.53
iIx144I		0	  1.12	  1.67	  0.86
iEx221I		0	  0.91	  0.94	  0.70
YPR176C	BET2	16	  0.93	  0.74	  1.15
iOx250I		0	  1.02	  0.40	  0.94
YPL159C		16	  0.60	  1.57	  1.81
YGL021W	ALK1	7	  1.03	  0.80	  0.91
YLR319C	BUD6	12	  1.03	  0.74	  1.14
iOx316I		0	  0.42	  1.00	  2.49
YKR027W		11	  1.69	  1.39	  0.64
iDx598I		0	  1.05	  0.44	  0.81
YMR210W		13	  1.42	  2.12	  0.66
iHx187I		0	  0.39	  0.61	  2.01
iDx264I		0	  0.48	  0.73	  2.11
iNx293I		0	  0.93	  0.67	  1.00
iJx370I		0	  1.13	  0.60	  1.10
YBR224W		2	  2.49	  1.47	  0.53
iNx359I		0	  1.55	  0.67	  0.73
YPL093W	NOG1	16	  1.24	  0.62	  0.76
iNx025I		0	  1.28	  0.90	  0.79
iJx102I		0	  1.37	  1.02	  0.54
YLR253W		12	  0.73	  0.71	  1.56
YFL065C		6	  1.61	  0.77	  0.81
iCx039I		0	  0.89	  1.53	  1.09
YPL094C	SEC62	16	  1.45	  1.29	  0.66
iOx585I		0	  0.83	  1.28	  0.93
iMx068I		0	  1.52	  1.14	  0.65
iIx145I		0	  0.99	  1.32	  1.19
iEx222I		0	  1.26	  1.08	  0.58
YPR177C		16	  1.05	  0.63	  1.09
YLR254C		12	  0.76	  0.93	  1.30
iOx251I		0	  0.97	  1.73	  0.91
YGL022W	STT3	7	  1.52	  0.71	  0.52
YGR105W				  1.34	
iOx317I		0	  2.04	  1.14	  0.32
YKR028W	SAP190	11	  0.90	  0.77	  1.63
iDx599I		0	  1.33	  0.81	  0.59
YMR211W		13	  0.67	  2.12	  1.63
iHx188I		0	  1.28	  0.89	  0.76
iDx265I		0	  0.49	  1.59	  3.05
iNx294I		0	  1.01	  0.92	  0.74
iJx371I		0	  1.44	  1.37	  0.46
YBR225W		2	  1.18	  1.46	
YGL023C	PIB2	7	  1.85	  1.87	  0.55
YGR106C		7	  0.87	  1.37	  0.99
YKR029C		11	  0.58	  0.55	  1.66
iNx026I		0	  0.70	  0.80	  1.39
iJx103I		0	  1.61	  2.07	  0.51
YMR212C		13	  0.82	  1.82	  1.20
iIx080I		0	  0.79	  1.34	  1.10
YFL066C		6	  1.85	  0.60	  0.75
YBR226C		2	  0.46	  0.74	  2.39
YPL095C		16	  0.90	  0.80	  1.50
iOx586I		0	  1.30	  0.81	  0.64
iMx069I		0	  0.94	  0.55	  0.94
iIx146I		0	  0.37	  2.12	  2.54
iEx223I		0	  1.52	  1.45	  0.48
YLR255C		12	  1.16	  1.24	  0.69
YGR040W	KSS1	7	  1.19	  1.51	  0.69
iOx252I		0	  1.15	  2.83	
iOx318I		0	  0.91	  0.96	  0.98
iHx189I		0	  0.95	  0.81	  0.90
iDx266I		0	  0.47	  1.97	  2.17
YBR160W	CDC28	2	  1.34	  1.38	  0.90
iNx295I		0	  0.90	  1.56	  0.98
iJx372I		0	  1.27	  0.70	  0.62
YML130C	ERO1	13	  1.05	  0.90	  0.91
iNx027I		0	  1.29	  1.12	  0.64
iJx104I		0	  1.24	  1.19	  0.84
YPR178W	PRP4	16	  1.04	  0.41	  1.50
iPx210I		16	  1.50	  1.04	  0.59
iIx081I		0	  1.12	  0.67	  0.70
YBR227C	MCX1	2	  0.63	  1.94	  2.05
iOx587I		0	  1.08	  1.59	  1.16
iIx147I		0	  2.97	  0.94	  0.53
iEx224I		0	  1.56	  0.83	  0.35
YPR179C		16	  0.75	  1.19	  1.63
YDR410C	STE14	4	  0.77	  1.21	  1.25
YGR041W	BUD9	7	  0.88	  2.08	  1.10
iOx253I		0	  1.26	  0.49	  0.55
iKx330I		0	  1.10	  1.45	  0.87
YGL024W		7	  1.17	  0.61	  0.53
iOx319I		0	  0.63	  0.70	  1.48
YGR107W		7	  1.47	  1.36	  1.09
YMR213W	CEF1	13	  1.71	  1.19	  0.48
iDx267I		0	  1.14	  0.50	  0.73
YBR161W		2	  0.42	  1.32	  2.11
iNx296I		0	  1.17	  1.32	  0.74
iJx373I		0	  0.49	  0.71	  1.87
YFL067W		6	  1.48	  0.65	  0.78
YGL025C	PGD1	7	  1.30	  0.99	  0.72
YLR190W		12	  1.25	  0.55	  0.77
YPL096W		16	  0.99	  1.09	  1.46
iNx028I		0	  0.74	  0.89	  1.32
iJx105I		0	  1.44	  1.02	  0.59
YLR256W	HAP1	12	  0.98	  2.14	  1.26
iPx211I		0	  1.19	  1.61	  0.60
YBR162C		2	  0.99	  1.33	  1.28
iIx082I		0	  1.20	  0.88	  0.77
iOx588I		0	  1.16	  1.46	  0.88
iIx148I		0	  1.27	  0.73	  0.48
iEx225I		0	  1.21	  0.93	  0.67
YDR411C		4	  1.18	  0.68	  0.62
YGR042W		7	  0.77	  0.61	  1.12
iOx254I		0	  0.46	  0.37	  2.29
iKx331I		0	  0.71	  1.67	  1.73
YML131W		13	  0.68	  1.55	  1.49
YGR108W	CLB1	7	  0.84	  0.83	  1.29
YMR214W	SCJ1	13	  1.47	  1.00	  0.64
iDx268I		0	  1.04	  1.23	  0.85
iNx297I		0	  1.32	  1.01	  0.68
iJx374I		0	  0.44	  0.45	  1.56
YGR043C		7	  0.79	  1.24	  1.24
YFL068W		6	  1.29	  1.12	  1.12
iPx480I		16	  0.78	  2.14	  1.00
iJx040I		0	  0.70	  1.35	  1.62
YGL026C	TRP5	7	  1.32	  1.22	  0.72
YLR191W	PEX13	12	  0.80	  0.56	  1.43
YBR228W		2	  0.68		  1.88
YPL097W	MSY1	16	  1.28	  1.22	  0.94
YGR109C	CLB6	7	  0.52	  2.28	  1.73
iNx029I		0	  1.57	  2.34	  0.76
iJx106I		0	  1.47	  1.37	  0.46
YLR257W		12	  1.42	  0.77	  0.65
iPx212I		0	  1.16	  0.63	  0.75
YBL080C	PET112	2	  1.28	  2.15	  0.70
iEx160I		0	  1.31	  0.45	  0.69
iIx083I		0	  1.21	  0.63	  0.84
YLR192C	HCR1	12	  0.62	  1.58	  1.52
YBR229C	ROT2	2	  0.82	  0.70	  1.12
YPL098C		16	  1.13	  1.91	  0.73
iOx589I		0	  0.68	  0.83	  1.38
iIx149I		0	  0.55	  1.44	  2.12
iEx226I		0	  1.05	  1.10	  0.85
iOx255I		0	  1.31	  2.34	  0.81
iKx332I		0	  0.57	  1.51	  2.21
YML132W	COS3	13	  1.30	  1.78	  1.42
YMR215W		13	  0.66	  0.64	  1.53
iDx269I		0	  1.46	  1.41	  0.67
YBR163W	DEM1	2	  0.89		  0.87
iNx298I		0	  0.98	  2.61	  1.00
iJx375I		0	  1.14	  1.06	  0.87
YGR044C	RME1	7	  0.98		  0.86
iPx481I		0	  0.63	  0.47	  1.19
iJx041I		0	  0.89		  1.12
YGL027C	CWH41	7	  1.26	  0.64	  0.94
YMR150C	IMP1	13	  0.88	  0.96	  0.98
YML133C		13	  1.46	  2.52	  0.86
YDR412W		4	  1.21	  0.77	  0.76
iJx107I		0	  1.02		
YLR258W	GSY2	12	  0.54	  0.65	  1.64
YMR216C	SKY1	13	  0.87	  1.80	  1.13
YHR001W		8	  0.97	  1.05	  0.90
iPx213I		0	  0.56	  2.42	  2.32
YBR164C	ARL1	2	  0.90	  0.62	  1.23
iIx084I		0	  1.30	  0.94	  0.83
iEx161I		0	  1.04	  1.17	  0.84
YLR193C		12	  1.25	  1.14	  0.58
iOx190I		0	  0.91	  0.73	  0.87
YPL099C		16	  0.89	  2.84	  1.30
iEx227I		5	  1.09	  0.82	  0.74
YDR413C		4	  1.37	  1.17	  0.76
YLR259C	HSP60	12	  0.45	  1.11	  1.54
YEL076W-C		5	  1.84	  1.27	  0.91
iOx256I		0	  1.28	  1.76	  0.86
iKx333I		0	  0.94	  0.94	  1.59
iGx410I		0	  0.70	  1.10	  1.02
YML010W-A	spt5	13	  0.85	  1.02	  1.10
YML010W-B		13	  0.59	  2.37	  1.66
YBL081W		2	  1.30	  0.78	  0.74
iNx299I		0	  1.28	  1.38	  0.57
iJx376I		0	  1.23	  1.60	  0.83
YGR045C		7	  1.05	  0.77	  0.83
iPx482I		0	  0.64		  1.43
iJx042I		0	  1.42	  0.68	  0.78
YGL028C	SCW11	7	  0.82	  1.91	  1.42
iJx108I		0	  1.32	  0.77	
YHR002W		8	  0.40	  1.77	  2.80
iPx214I		0	  1.27	  0.90	  0.61
YBL082C	RHK1	2	  1.87	  2.08	  0.47
iEx162I				  0.80	  1.46
iIx085I		0	  0.67	  0.91	  1.11
YLR194C		12	  1.12	  0.57	  0.56
iOx191I		0	  0.74	  1.07	
iEx228I		0	  0.94		  0.89
YDR414C	ERD1	4	  1.26		  0.83
iGx411I		7	  1.00	  0.92	  1.27
iOx257I		15	  0.85	  0.78	  1.50
iKx334I		0	  1.19	  1.60	  0.53
YHR003C		8	  0.39	  2.14	  2.53
YMR151W	YIM2	13	  1.03	  1.28	  0.98
YMR217W	GUA1	13	  1.01	  1.79	  1.08
iJx377I		0	  0.83	  1.20	  1.11
YBR165W	UBS1	2	  0.79	  0.57	  1.41
iLx560I				  1.48	  1.08
iPx483I		0	  1.38	  1.45	  0.67
iJx043I		0	  0.85	  1.09	  1.00
iFx120I		0	  0.74	  0.77	  1.11
iJx109I		0	  0.78	  0.95	  1.10
YMR218C	TRS130	13	  0.88	  1.11	  1.23
iPx215I		0	  1.89	  0.74	  0.50
YBL083C		2	  2.26	  1.41	  0.68
YBR166C	TYR1	2	  0.78	  1.00	  1.20
iEx163I				  1.13	
iIx086I		0	  0.92	  0.69	  1.20
YLR195C	NMT1	12	  1.34	  0.80	  0.67
iOx192I		0	  0.54	  0.76	  1.57
iEx229I		5	  0.90	  0.83	  1.69
YCL040W	GLK1	3	  1.18	  1.71	  0.54
YDR415C		4	  1.74	  1.33	  0.58
iOx258I		0	  0.70	  0.38	  0.88
iKx335I		0	  1.01	  0.55	  0.66
iGx412I		0	  0.81	  0.59	  1.03
YGR046W		7	  0.49	  0.73	  1.93
YGL029W	CGR1	7	  0.51	  0.83	  1.74
YHR004C	NEM1	8	  1.11	  1.48	  1.04
iKx001I		0	  1.14	  0.65	  1.88
YMR152W	YIM1	13	  1.00	  0.96	  0.85
YCL041C				  0.92	
iJx378I				  0.54	  0.45
YGR047C	TFC4	7	  0.61	  1.16	  1.42
iPx484I		0	  1.45	  0.56	  0.57
iLx561I		0	  0.99	  1.05	  0.75
iJx044I		0	  0.56	  0.77	  1.15
iFx121I		0	  0.84		
iPx150I		16	  1.84	  0.65	  0.51
iPx216I		0	  1.96	  0.75	  0.48
YBL084C	CDC27	2	  0.76		  1.46
YBR167C	POP7	2	  1.27	  1.26	  0.91
iEx164I				  0.78	
iIx087I		0	  0.91	  0.76	  0.87
YDR350C	TCM10	4	  0.98	  1.79	  1.00
iOx193I		0	  0.33	  0.98	  2.37
iKx270I		0	  0.98	  1.42	  0.86
iOx259I		0	  0.78	  0.85	  0.86
iKx336I		0	  0.48	  2.23	  0.73
iGx413I		0	  1.09	  0.82	  0.62
YML070W	DAK1	13	  1.37	  0.84	  0.51
YHR005C	GPA1	8	  1.55	  1.69	  0.57
iKx002I		0	  1.17	  1.25	  1.17
YMR153W	NUP53	13	  0.66	  1.17	  1.08
YMR219W				  1.62	  0.82
iJx379I		0	  0.54	  0.89	  1.85
YML071C		13	  0.96	  0.89	
iPx485I		0	  1.99	  0.78	  0.43
iLx562I		0	  0.81	  1.83	  0.85
iJx045I		0	  0.95	  2.27	  1.30
iFx122I		0	  1.61	  0.70	  0.56
YLR196W	PWP1	12	  1.74	  1.08	  0.49
YMR154C	RIM13	13	  0.80	  1.78	  1.17
iPx151I		0	  1.45	  1.47	  0.58
YDR416W	SYF1	4	  1.77	  1.67	  0.54
iPx217I		0	  2.76	  1.03	  0.46
iEx165I		5	  1.31	  0.76	  0.70
iIx088I		0	  0.44	  0.46	  2.41
iOx194I		0	  1.05	  0.78	  0.96
iKx271I		0	  1.29	  1.26	  0.69
YCL042W		3	  1.27	  0.74	  0.48
YDR417C		4	  1.17	  1.60	  0.70
iKx337I		0	  0.53	  0.90	  0.73
iGx414I		0	  1.39	  1.11	  0.91
YGR048W	UFD1	7	  1.47	  0.79	  0.46
iKx003I		0	  1.00	  0.97	  1.06
YBL085W				  0.60	
YCL043C	PDI1	3	  1.38	  1.68	  0.68
YBR168W		2	  0.52	  1.07	  2.00
iBx200I		0	  0.61	  1.98	  2.04
YML072C		13	  1.02	  0.88	  0.55
YDR351W	SBE2	4	  1.22	  2.21	  0.75
iPx486I		0	  1.32	  1.33	  0.56
iLx563I		0	  0.87	  0.71	  0.79
iJx046I		0	  0.86	  1.31	  1.04
iFx123I		0	  1.35		  0.72
YLR197W	SIK1	12	  0.82	  1.06	
iPx152I		16	  1.07	  0.75	  0.80
iPx218I		0	  1.18	  0.78	  0.91
YHR006W	STP2	8	  0.61	  2.66	  1.10
YBR169C	SSE2	2	  0.58	  0.66	  1.35
iIx089I		0	  1.00		  0.98
iEx166I		0	  1.46	  1.97	  0.71
YLR198C		12	  0.66	  1.55	  1.88
YCR060W		3	  1.04	  1.05	
iOx195I		0	  1.34	  1.17	  0.95
iKx272I		0	  1.33	  1.49	  0.82
iKx338I		0	  1.31		  0.49
iGx415I		0	  1.35	  0.81	  0.50
YGR049W	SCM4	7	  1.99	  0.92	  0.45
YHR007C	ERG11	8	  0.55	  0.94	  2.15
iKx004I		0	  1.10	  0.98	  0.83
YMR155W		13	  1.04	  1.59	  1.05
YCL044C		3	  1.16	  0.54	  0.54
iBx201I		0	  0.66	  0.78	  1.52
YML073C	RPL6A	13	  1.14	  0.67	  0.76
YIL150C	DNA43	9	  1.86	  0.62	  0.59
iPx487I		0	  0.78	  0.86	  1.22
iLx564I		0	  1.15	  1.52	  0.91
iJx047I		0	  1.24	  0.51	  0.89
iFx124I		0	  0.33	  0.98	  2.94
YDR352W		4	  0.89	  0.94	  0.68
YMR156C		13	  0.86	  2.49	  1.42
YMR119W-A		13	  0.62	  0.65	  1.57
iPx153I		0	  0.37	  1.25	  2.00
iLx230I		0	  0.53	  2.10	  2.08
YDL001W		4	  0.90	  0.61	  1.37
YDR418W	RPL12B	4	  1.26	  1.48	  0.81
iPx219I		0	  0.99	  1.45	  0.91
YNL030W	HHF2	14	  1.44	  1.11	  0.60
YBL087C	RPL23A	2	  1.07	  0.78	  0.82
iEx167I		0	  0.45	  0.92	  2.73
YLR199C		12	  0.55	  0.71	  2.06
YCR061W		3	  1.76	  0.59	  0.39
iOx196I		0	  1.06	  0.75	  1.07
iKx273I		0	  0.46	  1.89	  2.63
iGx350I		0	  1.09	  0.89	  0.92
YDL002C	NHP10	4	  0.74	  1.12	  1.25
YMR090W		13	  0.84	  1.85	  0.98
iKx339I		0	  1.19	  1.00	  0.55
iGx416I		0	  1.57	  1.93	  0.56
YHR008C	SOD2	8	  0.96	  1.40	  0.66
YNL031C	HHT2	14	  1.08	  1.22	  0.71
iKx005I		0	  0.87	  0.45	  1.01
YCL045C		3	  0.70	  1.02	  1.05
YMR091C	NPL6	13	  1.05	  0.56	  1.13
YML074C	NPI46	13	  1.03	  0.91	  1.00
YIL151C		9	  0.60	  0.70	  0.78
iPx488I		0	  0.91	  0.54	  1.26
iLx565I		0	  1.36	  0.97	  0.79
iJx048I		0	  0.44	  1.70	  1.98
iFx125I		0	  1.05	  0.59	  1.01
iBx202I		0	  0.78	  1.31	  1.40
YDR353W	TRR1	4	  0.93	  1.19	  0.87
YMR157C		13	  0.85	  2.58	  1.33
iLx231I		12	  0.56	  0.61	  2.00
iPx154I		0	  1.10	  0.50	  1.00
YOR340C	RPA43	15	  1.13	  0.80	  0.86
YDR419W	RAD30	4	  1.04	  0.71	  0.85
YBL088C				  1.97	
iEx168I				  2.04	
YCR062W		3	  1.36	  1.50	  0.60
iOx197I				  1.77	
iKx274I		0	  0.84		  1.32
iGx351I		0	  0.39	  0.79	  2.09
YDR020C		4	  1.70	  1.02	  0.45
iGx417I		0	  0.37	  0.92	  2.79
YHR009C		8	  0.81	  1.02	  0.92
iKx006I		0	  0.80	  2.21	  0.89
iFx060I		0	  0.98	  2.64	  0.79
YMR092C	AIP1	13	  1.84	  0.75	  0.60
YML075C	HMG1	13	  1.27	  1.77	  0.92
iDx720I				  0.50	  1.55
iPx489I		0	  1.19	  0.79	  0.81
iLx566I		0	  1.20	  0.66	  0.78
iJx049I		0	  1.40	  0.89	  0.61
iFx126I		0	  1.36	  1.03	  0.62
iBx203I		0	  1.35	  0.72	  0.75
YDR354W	TRP4	4	  1.07	  0.84	  0.82
iLx232I		12	  0.45	  1.13	  2.74
iPx155I		0	  1.04	  0.97	  1.02
YDL003W	MCD1	4	  0.85	  0.86	  1.02
YNL032W	SIW14	14	  0.98	  0.66	  1.10
iEx169I		0	  0.52		  1.48
YDR355C		4	  1.21	  1.07	  0.82
YCR063W		3	  1.63	  0.76	  0.58
iOx198I		0	  0.68	  0.52	  1.38
iKx275I		0	  1.56	  0.70	  0.71
iGx352I		0	  0.77	  1.68	  1.08
YCL046W		3	  1.01	  0.58	  0.81
iGx418I		0	  1.17	  0.63	  0.99
YNR050C	LYS9	14	  0.72	  0.70	  1.84
YIL152W		9	  0.51	  0.94	  2.13
YJL110C	GZF3	10	  0.52	  0.74	  2.25
iKx007I		0	  1.16	  1.36	  0.72
YMR158W		13	  0.90	  1.78	  1.12
YOR341W	RPA190	15	  1.03	  0.56	  0.97
YCR064C		3	  1.38	  0.90	  0.53
YBL089W		2	  0.56	  0.40	
iFx061I		0	  0.82	  1.80	  1.08
YCL047C		3	  0.51		  2.07
iPx090I		16	  0.97	  0.85	  0.69
YML076C		13	  0.56	  1.34	  2.15
iDx721I		4	  0.93	  0.99	  1.49
iLx567I		0	  0.40	  0.72	  2.84
iFx127I		0	  1.02	  0.47	  0.92
iBx204I		0	  1.61	  0.81	  0.71
YMR159C				  0.44	  0.86
YDR021W	FAL1	4	  0.99	  0.92	  1.00
iLx233I		12	  0.41		  3.73
iHx310I		8	  1.01	  0.57	  1.64
iPx156I		0	  1.00	  1.13	  0.85
YOR342C		15	  0.52	  0.72	  2.11
YDL004W	ATP16	4	  1.21	  0.65	  0.78
YNL033W		14	  1.55	  1.39	  0.69
iOx199I		15	  0.75	  1.10	  1.32
iKx276I		0	  1.79	  0.97	  0.49
iGx353I		0	  0.90	  0.74	  1.02
YDR022C	CIS1	4	  1.02	  0.62	  0.89
YDL005C	MED2	4	  0.54	  0.97	  1.70
YMR093W		13	  1.69	  0.93	  0.57
iGx419I		0	  0.44	  0.89	  2.82
YNR051C		14	  1.20	  0.87	  0.97
YIL153W	RRD1	9	  0.88	  1.56	  1.16
iKx008I		0	  1.36	  1.07	  0.65
iFx062I		0	  1.28	  1.36	  0.64
YDR290W		4	  1.08	  0.97	  0.80
iPx091I		0	  1.22	  2.18	  0.63
YIL154C	IMP2'	9	  1.78	  1.38	  0.63
iLx568I		0	  1.47	  0.78	  0.63
iDx722I		0	  0.80	  0.83	  1.50
iBx205I		0	  1.51	  0.83	  0.88
iFx128I	RPL29	6	  1.11	  0.72	  1.06
YDR356W	NUF1	4	  0.86	  1.47	  1.01
iLx234I		12	  0.40	  0.69	  2.82
iPx157I		0	  0.88	  0.71	  0.95
iHx311I		0	  1.26		  1.61
YOR343C		15	  1.12	  0.57	  0.52
YJL111W	CCT7	10	  0.51	  0.79	  2.14
YNL034W		14	  1.35	  0.89	  0.93
YDR357C		4	  0.68	  0.69	  1.40
iKx277I		0	  1.79	  0.97	  0.58
iGx354I		0	  1.00	  0.99	  0.83
YCR065W	HCM1	3	  0.86	  0.73	  0.91
YCL048W		3	  0.67	  2.15	  2.15
iMx460I		0	  1.43	  0.67	  0.87
iGx020I		0	  1.10	  1.04	  1.03
YMR094W	CTF13	13	  1.18	  0.47	  0.85
YNR052C	POP2	14	  1.37	  0.75	  0.80
YML077W	BET5	13	  0.37	  0.95	  2.89
YNL035C		14	  1.16	  0.91	  1.07
iKx009I		0	  1.33	  1.31	  0.77
iFx063I		0	  1.07	  0.47	  0.87
YDR291W		4	  0.56	  0.74	  1.65
YCL049C		3	  1.15	  1.17	  0.94
YMR095C	SNO1	13	  1.03	  0.77	  1.00
iPx092I		0	  1.03	  0.45	  0.97
YIL155C	GUT2	9	  0.55	  0.61	  1.74
iLx569I		0	  1.92	  0.82	  0.40
iFx129I		0	  1.63	  0.99	  0.57
iDx723I		0	  0.72	  0.68	  1.30
iBx206I		0	  0.88	  0.63	  1.30
YDR023W	SES1	4	  1.48	  0.96	  0.61
iLx235I		12	  0.46	  1.54	  2.31
iHx312I		8	  1.25	  1.60	  1.41
iPx158I		0	  2.01	  0.82	  0.53
YEL017C-A	PMP2	5	  1.62	  1.06	  0.62
YOR344C	TYE7	15	  1.31	  1.22	
YDL006W	PTC1	4	  0.46	  0.98	  2.11
YOR010C	TIR2	15	  1.11	  0.43	  1.17
YJL112W		10	  1.29		  0.96
YDR292C	SRP101	4	  0.41	  0.93	  2.76
iGx355I		7	  0.96	  1.15	  0.85
iKx278I		0	  0.63	  0.67	  1.46
YCR066W	RAD18	3	  0.40	  0.70	  2.22
iMx461I		0	  1.36	  1.13	  0.73
iGx021I		0	  1.53	  0.73	  0.54
YNR053C		14	  1.31	  0.85	  0.75
YJR130C		10	  1.22		  0.67
YML078W	CPR3	13	  0.48	  1.08	  2.26
YCR067C	SED4	3	  0.43	  0.59	  2.62
iFx064I		0	  0.97	  1.03	  0.86
iPx093I		0	  1.34	  0.76	  0.83
iLx170I		0	  0.76	  0.90	  1.23
iDx724I		0	  1.81	  1.51	  0.60
iBx207I		0	  1.25	  1.18	  0.77
YDR358W		4	  0.36	  1.25	  2.53
YDR024W		4	  0.88	  0.64	  0.80
iPx159I				  1.19	
iLx236I		12	  0.60	  0.60	  1.96
iHx313I		8	  1.05	  0.63	  1.01
YOR345C		15	  1.06	  0.63	  0.73
YDL007W	RPT2	4	  1.05	  0.52	  0.76
YJL113W					  1.34
YNL036W	NCE103	14	  0.81	  1.71	  1.12
iGx290I		0	  0.61	  0.58	  1.88
YDR359C		4	  0.61	  1.42	  1.45
iKx279I		0	  1.11	  0.83	  1.16
iGx356I		0	  0.97	  0.77	  0.95
YIL090W		9	  1.62	  0.64	  0.78
iMx462I		0	  1.29	  1.15	  0.74
iGx022I		0	  0.70	  0.89	  1.33
YMR096W	SNZ1	13	  0.58	  1.00	  1.45
YNR054C		14	  2.17	  0.63	  0.51
YML079W		13	  0.51	  1.21	  1.97
YIL156W	UBP7	9	  0.52		  1.65
YNL037C	IDH1	14	  0.86	  1.38	  1.55
YOR011W		15	  0.95	  2.23	  0.94
YIL091C		9	  0.82	  1.62	  1.28
iFx065I		0	  1.43	  1.28	  0.65
iBx142I		0	  0.62		  1.62
YMR097C		13	  0.67	  0.57	  1.83
iPx094I		0	  0.83	  0.77	  0.88
iLx171I		0	  1.09	  1.03	  0.73
YIL157C		9	  0.78	  2.15	  1.08
iDx725I		0	  0.67	  1.19	  1.36
iBx208I		0	  2.05	  1.87	  0.57
YOR280C		15	  1.08	  0.56	  0.95
YDR025W	RPS11A	4	  0.45	  2.34	  2.09
iHx314I		8	  1.09	  1.45	  0.81
iLx237I		0	  0.58	  1.04	  1.69
YDL008W	APC11	4	  0.86	  1.14	  1.24
YJR131W	MNS1	10	  1.56	  0.60	  0.57
YJL114W		10	  1.37		  1.04
YDR294C	DPL1	4	  1.48	  0.83	  0.70
iGx291I		0	  1.22	  0.75	  0.89
YPL220W	RPL1A	16	  0.94	  0.77	  0.78
iGx357I		0	  0.63	  0.83	  1.13
YCR068W		3	  1.83	  1.12	  0.43
YDR026C		4	  0.40	  0.67	  2.73
iCx100I		0	  0.68	  1.21	  1.63
iMx463I		13	  0.90	  0.60	  1.70
iGx023I		0	  0.64	  0.83	  1.08
YDL009C		4	  1.10	  0.33	  0.98
YNR055C	HOL1	14	  1.08	  1.85	  1.22
YOR346W	REV1	15	  0.67	  0.39	  1.63
YOR012W		15	  1.71	  0.41	  0.53
iDx660I		4	  1.37	  0.72	  0.63
iFx066I		0	  1.58	  1.07	  0.81
iBx143I		0	  0.59		  1.91
YMR098C		13	  1.14	  1.74	  0.95
iPx095I		0	  0.79	  0.59	  1.10
iLx172I		0	  1.32	  1.15	  0.56
iDx726I		0	  1.63	  0.51	  0.68
iBx209I		0	  1.98	  0.73	  0.63
YOR281C		15	  1.38	  0.89	  0.71
iHx315I				  0.77	  1.05
iLx238I		12	  0.77	  0.69	  1.63
YOR347C	PYK2	15	  0.53	  0.77	  2.16
YJR132W	NMD5	10	  0.86	  1.48	  1.16
YJL115W	ASF1	10	  1.14		  1.01
YNL038W		14	  0.62	  0.61	  1.98
YDR295C		4	  1.54	  1.10	  0.57
iGx292I		0	  1.33	  0.96	  0.82
YPL221W	BOP1	16	  1.53	  1.82	  0.70
iGx358I		0	  1.13	  0.59	  0.73
YCR069W	SCC3	3	  0.72	  0.94	  1.60
YDR027C	LUV1	4	  0.83	  1.00	  1.08
YIL092W		9	  0.69	  1.43	  1.31
iCx101I		0	  1.53	  0.71	  0.51
iMx464I		0	  0.94	  1.94	  1.11
iGx024I		0	  1.07	  0.57	  0.75
YNR056C	BIO5	14	  1.23	  1.15	  1.08
YIL158W		9	  0.70	  1.02	  1.03
iMx130I		0	  1.17	  1.15	  0.75
YJL116C	NCA3	10	  1.24	  0.85	  0.97
YOR013W		15	  1.48	  0.50	  0.60
YIL093C		9	  1.45	  1.37	  0.75
iFx067I		0	  1.85		  0.81
iDx661I		0	  0.70	  2.04	  1.29
iBx144I		0	  0.68		  1.62
YMR099C		13	  1.25	  1.21	  0.74
iPx096I		0	  0.58	  0.37	  1.53
iLx173I		0	  0.57	  0.67	  1.78
iHx250I		0	  0.94	  0.80	  0.85
iDx727I		0	  0.65	  0.93	  1.55
iHx316I		8	  1.19	  2.29	  1.22
iLx239I		0	  0.50	  1.14	  2.32
YJL050W	MTR4	10	  1.23		  1.09
YOR348C	PUT4	15	  2.12	  0.59	  0.47
YJR133W	XPT1	10	  0.46		  2.33
YNL039W	TFC5	14	  1.17	  0.43	  1.08
iGx293I		0	  0.78	  1.65	  1.56
YPL222W		16	  1.39	  1.40	  0.72
YML048W-A		13	  1.06	  2.37	  0.72
iGx359I		0	  0.96	  1.27	  0.97
YDR028C	REG1	4	  1.44	  1.02	  0.64
iMx465I		13	  0.91	  1.25	  1.05
iGx025I		0	  1.03	  1.65	  0.78
YNR057C	BIO4	14	  1.10	  2.05	  1.00
YJR134C	SGM1	10	  0.69	  0.92	  1.84
YIL159W	BNR1	9	  0.89	  0.70	
iMx131I		0	  0.52	  1.24	  2.57
YOR282W		15	  1.28	  0.54	  0.57
YPL223C	GRE1	16	  1.00	  0.74	  1.03
YOR014W	RTS1	15	  1.36	  0.97	  0.91
YIL094C	LYS12	9	  0.55	  0.95	  1.88
iFx068I		0	  0.92	  1.03	  0.98
iDx662I		0	  0.82	  0.56	  1.17
iBx145I		0	  1.01		  0.84
YDR296W	MHR1	4	  1.93	  1.19	  0.46
iPx097I		0	  0.44	  1.18	  2.03
iLx174I		0	  0.87	  0.51	  1.04
iHx251I		0	  0.58	  1.53	  1.33
iDx728I		0	  1.73	  0.96	  0.51
iHx317I		8	  1.90	  0.42	  1.08
YJL051W		10	  1.42		  0.87
YJL117W	PHO86	10	  1.39	  0.72	  0.84
iGx294I		0	  0.68	  1.04	  1.22
iGx026I				  0.94	  1.84
iMx466I		0	  0.92	  0.84	  1.14
YJR135C	MCM22	10	  1.31		  0.80
iMx132I		0	  0.52	  0.69	  2.20
YOR283W		15	  1.38	  0.62	  0.46
YPL224C	MMT2	16	  0.81	  0.99	  1.10
YOR349W	CIN1	15	  0.68	  0.90	  1.79
iBx080I		0	  0.72		
YOR015W		15	  0.96	  1.09	  1.01
iFx069I		0	  0.93	  0.78	  1.08
iDx663I		0	  0.80	  1.65	  1.35
iBx146I		0	  0.70		  1.49
YDR297W	SUR2	4	  1.38	  0.73	  0.73
iPx098I		0	  0.77	  0.59	  1.00
iLx175I		0	  0.68	  0.89	  1.11
iHx252I		0	  1.00	  0.81	  1.04
iDx729I		0	  0.84	  2.16	  1.07
iHx318I		8	  1.74	  1.43	  0.74
YDR029W		4	  2.01		  0.60
YJL052W	TDH1	10	  1.03	  1.02	  1.34
YKL010C	UFD4	11	  1.14	  0.64	  0.69
YNR058W	BIO3	14	  1.33	  0.76	  1.09
YOR016C	ERP4	15	  1.03	  0.45	  1.01
YJL118W		10	  1.88	  0.78	  0.59
YDR298C	ATP5	4	  1.08	  1.52	  0.79
iGx295I		0	  1.48	  0.94	  0.53
YJR070C		10	  0.65	  1.31	  1.58
YIL095W	PRK1	9	  0.53	  1.55	  1.30
iMx467I		0	  0.67	  1.88	  1.38
iGx027I		0	  0.82	  0.75	  1.04
YJR136C		10	  1.05		  1.14
iMx133I		0	  1.27	  0.60	  0.52
iIx210I		0	  1.01	  1.13	  0.62
YOR284W		15	  1.28	  1.34	  0.83
YJL119C		10	  1.67	  1.16	  0.62
iBx081I		0	  0.99		  1.06
YIL096C		9	  0.79	  0.57	  1.30
iDx664I		0	  1.65	  1.26	  0.50
iBx147I		0	  1.40		  0.71
iPx099I		0	  1.53	  0.69	  0.49
iLx176I		0	  0.63		  1.38
iHx253I		0	  1.62	  1.16	  0.42
iDx330I		0	  0.39	  0.73	  1.83
iHx319I		8	  1.45	  1.33	  0.88
YJL053W	PEP8	10	  1.18	  0.81	  1.12
YKL011C	CCE1	11	  0.51		  1.90
YNR059W	MNT4	14	  1.20	  0.81	  0.92
iGx296I		0	  1.60	  0.91	  0.57
YPL225W		16	  0.61	  0.70	  1.41
YER190W	YRF1-2	5	  1.57	  0.96	  0.89
iCx105I		3	  0.89	  1.89	
iMx468I		0	  0.85	  0.85	  0.94
iGx028I		0	  0.85	  1.51	  0.98
YJR137C	ECM17	10	  1.10		  0.82
iMx134I		0	  0.37	  1.86	  2.20
iIx211I		0	  1.80	  1.17	  0.60
YOR285W		15	  1.05	  1.31	  1.01
iBx082I		0	  1.78		  0.56
YOR017W	PET127	15	  1.25	  1.25	  0.84
iDx665I		0	  0.90	  0.69	  1.17
iBx148I		0	  1.67		  0.76
YDR299W	BFR2	4	  0.95	  0.83	  1.10
iLx177I		0	  1.77	  1.51	  0.53
iHx254I		0	  1.64	  0.84	  0.53
iDx331I		0	  0.79	  1.01	  1.85
iNx360I		0	  1.17	  0.54	  0.81
YJR071W		10	  0.78		  1.08
YJL054W	TIM54	10	  0.95	  1.32	  0.72
YPL160W	CDC60	16	  0.80	  0.75	  1.20
YLR320W		12	  1.05	  0.75	  1.07
iGx297I		0	  1.62	  1.33	  0.67
YPL226W		16	  1.13	  0.94	  0.88
iCx040I		0	  1.30	  0.50	  0.82
YJR072C		10	  1.19		  0.75
YIL097W		9	  0.80	  0.63	  1.37
iMx469I		0	  0.87	  1.10	  1.15
iGx029I		0	  1.05	  1.04	  0.75
iCx106I		0	  0.93		
YPL161C	BEM4	16	  1.11	  0.70	  0.63
iMx135I		0	  1.14	  0.90	  0.52
iIx212I		0	  1.48	  0.44	  0.60
YOR286W		15	  0.82	  0.71	  1.34
YLR321C	SFH1	12	  0.81	  1.75	  1.49
YPL227C	ALG5	16	  0.92	  0.81	  1.17
YKL012W	PRP40	11	  0.94		  1.04
iBx083I		0	  1.49		  0.50
YOR018W	ROD1	15	  0.69	  0.56	  1.48
YIL098C	FMC1	9	  1.56	  0.54	  0.92
iDx666I		0	  0.57	  1.67	  1.48
iBx149I		0	  0.73		  1.33
iLx178I		0	  0.82		  1.36
iHx255I		0	  1.90	  1.63	  0.59
iDx332I		0	  0.53		  2.71
YOR287C		15	  1.05	  0.77	  1.10
iNx361I		0	  0.53		  1.43
YJL055W		10	  2.11	  1.01	  0.55
YKL013C	ARC19	11	  1.95		  0.55
YJR138W	IML1	10	  0.77	  0.74	  0.80
iGx298I		0	  1.54	  1.24	  0.60
iCx041I		0	  1.20	  0.89	  0.67
YJR073C	OPI3	10	  1.23		  0.67
iMx070I		0	  0.67	  0.92	  1.15
YJL056C	ZAP1	10	  1.37		  0.66
iCx107I				  1.13	
YJR139C	HOM6	10	  0.55	  1.32	  1.83
YPL162C		16	  1.65	  0.88	  0.56
iMx136I		13	  0.87	  1.25	  0.93
iIx213I		0	  0.81		  0.82
YKR030W		11	  0.76	  1.49	  1.23
iBx084I		0	  0.88		  1.36
YOR019W		15	  0.65	  0.70	  1.88
iHx190I		0	  0.97	  0.53	  0.98
iDx667I		0	  1.20	  0.84	  0.79
iLx179I		0	  1.44	  0.76	  1.36
iHx256I		0	  1.47	  2.57	  0.68
iDx333I		0	  0.87		  1.17
YOR288C	MPD1	15	  1.05	  0.71	  1.03
iNx362I		0	  0.85	  1.60	  1.02
YKR031C	SPO14	11	  0.88	  0.58	  0.89
YKL014C		11	  0.82		  0.80
YLR322W		12	  0.99	  0.62	  0.95
iGx299I		0	  0.54	  2.06	  1.65
YPL228W	CET1	16	  0.80	  2.58	  1.32
iCx042I		0	  0.83	  1.05	  1.06
YIL099W	SGA1	9	  1.01	  0.52	  0.76
iMx071I		0	  0.97	  0.57	  0.92
YJL057C	IKS1	10	  0.90		  1.01
iCx108I					  0.92
YPL163C	SVS1	16	  1.48	  1.65	  0.51
YAR002W		1	  0.77	  1.29	  1.29
iMx137I		0	  1.52	  1.26	  0.71
iIx214I		0	  1.05		  0.89
YLR323C		12	  1.41	  2.67	  0.58
iOx320I		0	  0.95	  1.93	  1.16
iBx085I		0	  0.65		  1.69
iHx191I		0	  0.96	  0.94	  1.08
iDx668I		0	  1.69	  0.50	  0.71
iHx257I		0	  1.45	  1.61	  0.58
iDx334I		0	  1.11	  2.37	  1.00
iNx363I		0	  0.44	  0.79	  2.26
YJR074W	MOG1	10	  1.06		  0.84
YPR180W	AOS1	16	  0.76		  1.53
YPL229W		16	  1.28	  0.64	  0.98
iCx043I		0	  0.90	  1.10	  1.08
iMx072I		0	  1.32	  1.24	  0.67
YJL058C		10	  0.52		  2.66
iCx109I					  0.94
YPR181C	SEC23	16	  1.30	  0.51	  0.65
YPL164C		16	  0.92	  0.80	  0.74
YAR003W		1	  0.68	  1.04	  1.58
iMx138I		0	  0.61	  1.35	  1.15
iIx215I		0	  0.75	  1.71	  1.56
YOR289W		15	  0.88	  0.78	  1.15
iOx321I		0	  0.61	  1.07	  1.11
YKR032W		11	  1.77	  0.76	  0.62
YKL015W	PUT3	11	  0.67	  0.66	  1.43
iBx086I		0	  2.04	  0.87	  0.75
iHx192I		0	  0.57	  2.40	  1.62
iDx669I		0	  0.33	  1.01	  2.91
iHx258I		0	  1.04	  0.93	  0.82
iDx335I		0	  1.41	  0.79	  0.77
iDx001I		0	  0.93		  1.49
iNx364I		0	  3.03	  0.45	  0.35
YJR075W	HOC1	10	  0.59	  0.60	  1.97
YKR033C		11	  1.27	  0.86	  0.78
iNx030I		0	  1.84	  1.70	  0.83
YKL016C	ATP7	11	  1.47	  2.48	  0.43
YLR324W		12	  0.91	  0.60	  1.11
YBR230C		2	  1.31	  0.72	  0.53
YJR076C	CDC11	10	  0.60	  1.12	  1.71
iOx590I		0	  0.53	  0.88	  1.83
iMx073I		0	  0.59	  0.48	  1.87
iIx150I		0	  1.24	  1.18	  0.71
YPL165C		16	  0.81	  0.61	  0.94
iMx139I		0	  1.01	  1.26	  0.63
iIx216I		0	  0.80		  0.98
YLR325C	RPL38	12	  0.80	  2.35	  1.03
YGR110W		7	  1.16	  1.38	  0.77
iOx322I		0	  1.03		  0.82
iBx087I		0	  1.72	  0.87	  0.56
iHx193I		0	  1.28	  0.78	  0.67
iDx270I		0	  1.42	  1.04	  0.60
iHx259I		0	  1.17	  0.61	  0.82
iDx336I		0	  2.06	  1.33	  0.40
iNx365I		0	  1.37		  0.48
iDx002I		0	  1.19		  1.11
YJL059W	YHC3	10	  0.49		  1.31
iNx031I		0	  0.88	  0.48	  0.82
YPR182W	SMX3	16	  1.48	  0.85	  0.37
YKL017C	HCS1	11	  1.06	  0.65	  0.89
iCx045I		0	  0.96	  1.19	  0.83
YBR231C		2	  1.79	  0.60	
YJR077C	MIR1	10	  1.36	  0.43	  0.57
iOx591I		0	  0.51		  1.79
iMx074I		0	  1.15	  0.87	  0.72
iIx151I		0	  1.98	  0.74	  0.51
iIx217I		0	  0.76	  1.16	  1.26
YGR111W		7	  1.23	  1.29	  0.70
iOx323I		0	  0.96	  0.63	  0.82
YKR034W	DAL80	11	  1.36	  1.27	  0.67
iBx088I		0	  1.70	  1.25	  0.59
iHx194I		0	  1.10	  1.15	  0.79
iDx271I		0	  0.78	  0.89	  0.85
iDx337I		0	  1.60	  0.59	  0.51
iDx003I		0	  1.32		  0.56
iNx366I		14	  1.52	  0.82	  0.56
YKR035C		11	  0.80	  0.94	  1.17
iNx032I		0	  1.07	  0.99	  0.83
YPR183W	DPM1	16	  1.63	  0.85	  0.52
YLR260W	LCB5	12	  0.97	  0.99	  1.15
YPL166W		16	  1.26	  1.00	  0.85
YLR326W		12	  1.18	  0.92	  0.80
iCx046I		0	  1.35	  0.59	  0.47
YBR232C		2	  1.71	  0.97	  0.46
iMx075I				  0.90	  1.47
iOx592I		0	  0.89	  0.88	  1.19
iIx152I		0	  2.21	  0.71	  0.38
YLR261C		12	  0.82	  1.38	  1.35
YPL167C				  0.65	
iIx218I		0	  0.74	  0.80	  1.20
YLR327C		12	  1.11	  1.83	  0.89
YGR112W	SHY1	7	  1.48	  0.74	  0.60
iOx324I		0	  1.79	  2.24	  0.56
iBx089I		0	  1.62	  1.43	  0.71
YKL018W		11	  1.12	  0.78	  0.81
iHx195I		0	  0.52	  0.59	  1.63
iDx272I		0	  1.00	  0.96	  0.87
iDx338I		0	  1.11	  0.82	  1.02
YAR007C	RFA1	1	  0.55	  0.48	  2.17
iNx367I		0	  1.42	  1.49	  0.60
iDx004I		0	  0.97		  1.21
YJR078W		10	  0.86	  0.83	  1.05
YKR036C	CAF4	11	  0.85	  1.18	  1.42
iNx033I		0	  0.84	  1.18	
iJx110I		0	  0.61	  1.22	  1.22
YPR184W		16	  0.94	  1.73	  0.82
iCx047I		0	  0.65	  0.84	  1.22
iOx593I		0	  1.86	  0.77	  0.44
iMx076I		0	  0.75	  0.78	  1.14
iIx153I		0	  1.73		  0.51
iEx230I		0	  0.74	  1.40	  1.45
YLR262C	YPT6	12	  0.76	  0.75	  0.77
iIx219I		0	  0.95	  0.93	  0.94
YGL030W	RPL30	7	  0.88	  1.44	  0.94
YGR113W	DAM1	7	  1.69	  0.73	  0.54
iOx325I		0	  1.53	  0.66	
YKL019W	RAM2	11	  1.42		  0.57
iDx273I				  1.00	
iHx196I		0	  1.20	  1.37	  0.43
iDx339I		0	  1.32	  0.83	  0.82
YGL031C	RPL24A	7	  1.33	  0.69	  0.77
YBR233W	PBP2	2	  1.29	  0.83	  0.44
YJR079W					  1.01
iNx368I		0	  0.97	  1.39	  0.99
iDx005I		0	  1.02		  1.22
YGR114C		7	  1.46	  0.76	  0.66
YKR037C	SPC34	11	  1.21		  0.79
iNx034I		14	  1.38	  1.05	  0.72
iJx111I		0	  0.90	  0.94	  1.40
YPR185W	APG13	16	  0.99	  0.53	  1.27
YPL168W		16	  0.86	  1.00	  1.63
YLR328W		12	  1.43	  1.53	  0.67
iCx048I		3	  0.89	  1.19	  0.96
YBR234C	ARC40	2	  1.27	  0.74	  0.52
iOx594I		0	  1.20	  0.97	  0.69
iMx077I		0	  1.07	  0.65	  0.88
iIx154I		0	  0.36		  3.07
iEx231I		0	  0.74	  0.77	  0.86
YPR186C	PZF1	16	  0.89	  0.13	  1.43
YPL169C				  1.23	
iOx260I		0	  1.66	  0.75	  0.53
YAR008W	SEN34	1	  0.90	  0.77	  1.43
iOx326I		0	  1.46	  2.26	  0.54
YMR220W	ERG8	13	  0.77	  0.78	  1.62
iHx197I		0	  1.30	  1.06	  0.87
iDx274I		0	  1.41	  0.91	  0.69
iJx380I		0	  0.77	  0.90	  0.93
YAR009C		1	  1.51	  1.21	  1.46
YGL032C	AGA2	7	  0.71	  0.96	  1.13
iNx369I		0	  0.82	  0.83	
iDx006I		0	  0.75		  1.60
YGR115C		7	  1.42	  0.67	  0.57
YKR038C		11	  2.06	  1.49	  0.64
iNx035I		0	  1.53	  0.73	  0.44
iJx112I		0	  0.92	  1.44	
YLR263W	RED1	12	  1.45	  1.36	  0.61
YMR221C		13	  0.65	  1.14	  1.64
YLR329W	REC102	12	  1.35	  1.18	  0.68
iCx049I		3	  0.80	  0.87	  1.26
iOx595I		0	  0.94	  0.37	  0.97
iMx078I		0	  0.67	  0.89	  1.55
iIx155I		0	  1.47	  1.20	  0.67
iEx232I		0	  0.67	  1.57	  1.84
iOx261I		0	  1.60	  1.54	  0.54
iOx327I		0	  0.35	  1.30	  2.46
iHx198I		0	  1.25	  1.56	  0.72
iDx275I		0	  0.30	  1.06	  3.07
iJx381I		0	  1.30	  0.92	  0.79
YGR050C		7	  1.89	  0.60	  0.48
YBR235W		2	  0.86	  1.93	  0.90
iDx007I		0	  0.87		  1.33
iNx036I		0	  2.17	  0.61	  0.44
iJx113I		0	  1.00	  0.86	  0.85
YPR187W	RPO26	16	  1.34	  1.40	  0.55
YLR264W	RPS28B	12	  1.12	  0.69	  0.68
YMR222C				  0.71	
YBR170C	NPL4	2	  1.32	  0.67	  0.60
iIx090I		0	  1.48	  1.13	  0.73
YBR236C	ABD1	2	  0.66	  1.24	  1.46
iOx596I		0	  0.79	  1.03	  0.94
iMx079I		0	  1.14		  0.55
iIx156I		0	  0.96	  0.82	  1.08
iEx233I		0	  0.84	  1.36	  0.81
YPR188C		16	  1.59		  0.65
YLR265C		12	  0.66		  1.41
iOx262I		0	  1.15	  0.89	  0.90
YGL033W	HOP2	7	  0.92	  1.02	  1.32
iOx328I		0	  0.94	  0.77	  0.97
YGR116W	SPT6	7	  0.79	  0.58	  0.96
YKR039W	GAP1	11	  1.34	  2.61	  0.81
iHx199I		0	  1.09	  1.42	  0.99
iDx276I		0	  0.80	  0.42	  1.55
iJx382I		0	  1.03	  0.80	  1.10
YGR051C		7	  1.30	  1.15	  0.56
YGL034C		7	  0.99	  1.25	  0.77
iDx008I		0	  0.74		  1.51
YGR117C		7	  0.55	  0.54	  1.98
iNx037I		0	  1.11	  0.99	  0.70
iJx114I		0	  0.34	  1.05	  3.31
iPx220I		0	  0.82	  1.56	  1.17
iIx091I		0	  0.54		  1.46
iIx157I		9	  1.38	  0.81	  1.60
iOx597I		0	  0.79		  1.11
iEx234I		0	  0.81		  1.30
YLR266C		12	  0.84	  0.58	  1.15
iOx263I		0	  1.28	  0.73	  0.50
iKx340I		0	  1.34	  1.09	  0.73
iOx329I		0	  1.53	  2.07	  0.61
YMR223W	UBP8	13	  0.68	  1.52	  1.69
iDx277I		0	  1.44		  0.76
YBR171W	SEC66	2	  0.91	  1.61	  1.08
iJx383I		0	  0.61	  2.05	  1.73
YGL035C	MIG1	7	  0.53	  0.56	  1.77
iDx009I		0	  1.06		  0.97
YBR237W	PRP5	2	  0.72	  1.15	  1.28
YDR420W	HKR1	4	  1.85	  0.60	  0.59
iNx038I		0	  1.45	  0.87	  0.66
iJx115I		0	  0.81	  1.10	  1.35
YPR189W	SKI3	16	  0.75		  1.38
YMR224C	MRE11	13	  0.69	  0.62	  1.19
iPx221I		0	  0.45	  1.17	  2.46
YBR172C	SMY2	2	  1.06	  1.97	  0.82
iIx092I		0	  1.95	  1.13	  0.47
YBR238C		2	  0.76	  0.73	  1.06
iOx598I		0	  0.85	  1.21	  1.11
iIx158I		0	  0.97	  0.76	  0.96
iEx235I		0	  1.51	  1.13	  0.57
iOx264I		0	  0.78	  0.59	  1.06
iKx341I		0	  0.96		  0.76
YGR052W		7	  0.96	  1.05	  1.12
YGR118W	RPS23A	7	  0.65	  2.21	  1.60
iDx278I		0	  1.90		  0.56
iJx384I		0	  1.21	  0.54	  1.01
YGR053C		7	  0.96	  1.90	  1.07
iPx490I		0	  1.13	  0.62	  0.74
iJx050I		0	  1.06	  2.99	  1.18
YDR421W		4	  0.60	  1.37	  1.87
iNx039I		0	  0.42	  1.49	  3.07
iJx116I		0	  1.31	  1.57	  0.68
YLR267W	BOP2	12	  1.36	  0.74	  0.71
YMR225C	MRPL44	13	  1.20	  0.76	  0.89
YHR010W	RPL27A	8	  1.74	  0.90	  0.58
iPx222I		0	  0.51	  0.60	  1.57
YBR173C	UMP1	2	  1.73	  1.33	  0.53
iIx093I		0	  0.70	  1.84	  1.06
iEx170I		0	  1.22	  0.84	  0.89
YBR239C		2	  1.28	  0.46	  0.75
iIx159I		0	  1.21	  0.86	  0.91
iEx236I		0	  1.16	  1.33	  1.03
iOx599I		0	  1.10	  0.70	  0.89
YDR422C	SIP1	4	  0.68	  1.32	  1.65
iOx265I		0	  1.41	  1.63	  0.65
iKx342I		0	  0.51		  1.78
YGL036W	MTC2	7	  0.61	  0.98	  1.28
iDx279I		0	  1.61	  0.58	  0.51
YBL090W	MRP21	2	  1.46	  2.57	  1.11
iJx385I		0	  0.76	  0.63	  1.08
iPx491I		0	  0.79	  0.67	  1.09
iJx051I		0	  1.12	  0.64	  1.19
YGL037C		7	  1.09	  1.21	
iJx117I		0	  2.05	  1.12	  0.56
YLR268W	SEC22	12	  1.40	  0.47	  0.81
YMR226C		13	  1.20	  0.96	  0.86
YHR011W		8	  0.90	  0.63	  1.22
iPx223I		0	  1.06	  0.60	  0.70
iLx300I		0	  0.61	  1.80	  1.51
YBL091C	MAP2	2	  0.77	  1.00	  1.32
YBR174C		2	  1.26	  0.87	  0.71
YNL100W		14	  0.39		  2.66
iIx094I		0	  0.73	  1.19	  1.27
iEx171I		0	  1.21	  1.99	  0.70
iEx237I		0	  0.48	  0.91	  1.62
YDR423C	CAD1	4	  2.00	  1.21	  0.55
YLR269C		12	  1.24		  0.88
iOx266I		0	  0.88	  0.89	  1.29
iKx343I		0	  1.32		  0.73
iGx420I		0	  1.13	  1.06	  0.79
YGR054W		7	  1.56	  0.94	  0.56
YMR160W		13	  1.39	  1.52	  1.04
iJx386I		0	  1.93	  0.59	  0.40
iPx492I				  0.63	  0.83
iJx052I		0	  0.51	  1.90	  1.60
YGL038C	OCH1	7	  0.68	  0.57	  1.68
iJx118I		0	  0.84	  0.56	  0.99
YMR227C	TAF67	13	  1.38	  0.93	  0.68
YHR012W	VPS29	8	  0.70	  1.87	  1.39
iPx224I		0	  1.65		  0.54
iLx301I		0	  1.36	  1.06	  0.53
YNL101W		14	  0.83	  0.74	  1.17
iEx172I				  0.72	
iIx095I		0	  0.76	  1.39	  1.57
iEx238I		0	  0.42	  0.73	  2.59
YDR424C	DYN2	4	  0.96	  0.56	
iOx267I		0	  0.51	  2.01	  2.11
iKx344I		0	  1.03		  0.89
iGx421I		0	  1.37	  0.64	  0.77
YGR055W	MUP1	7	  1.33	  0.74	  0.63
YHR013C	ARD1	8	  0.80	  0.56	  1.28
iKx010I		0	  0.91	  1.33	  1.03
YMR161W	HLJ1	13	  1.12	  1.54	  0.66
YBL092W	RPL32	2	  0.61	  0.57	  1.64
YCL050C	APA1	3	  0.55	  0.56	  2.43
iJx387I		0	  1.90	  2.28	  0.46
YBR175W		2	  1.00	  1.29	  0.89
iPx493I		0	  0.70	  0.57	  1.52
iLx570I		0	  0.55	  1.90	  1.55
iJx053I		0	  0.87	  0.92	  1.16
iFx130I		0	  1.68	  2.15	  0.56
YMR162C				  2.01	  1.47
iJx119I		0	  0.88	  0.71	  1.23
iPx225I		0	  0.80	  0.75	  1.15
iLx302I		0	  1.97	  0.83	  0.53
YBL093C	ROX3	2	  0.79	  1.33	  1.47
YNL102W	POL1	14	  0.78	  0.84	  1.00
iEx173I				  0.50	
iIx096I		0	  0.72	  0.98	  1.52
iEx239I		0	  1.08	  1.55	  0.92
iOx268I				  1.00	
iKx345I		0	  1.49		  0.63
iGx422I		0	  1.10	  0.97	  0.87
YGR056W	RSC1	7	  0.80	  0.70	  1.31
YGL039W		7	  0.60	  0.82	  1.79
iKx011I		0	  0.88	  1.19	  1.01
YMR228W	MTF1	13	  0.71	  0.40	  1.21
iJx388I		0	  1.11	  0.68	  1.00
YBR176W	ECM31	2	  0.50	  0.60	  1.73
YGR057C	LST7	7	  0.58	  1.02	  1.80
iPx494I		16	  0.82	  0.45	  1.60
iLx571I		0	  0.58	  0.60	  1.70
iJx054I		0	  0.76	  0.72	  1.47
iFx131I		0	  1.53	  1.67	  0.53
YMR163C		13	  1.32	  0.86	  0.71
iPx160I		0	  1.11	  0.58	  0.90
YDR425W		4	  1.74	  0.53	  0.50
YMR229C	RRP5	13	  0.69	  1.14	
YHR014W	SPO13	8	  1.00	  0.77	  0.96
iPx226I					  0.81
iLx303I		0	  1.74	  1.16	  0.37
YBL094C		2	  0.57	  1.22	  1.74
YBR177C	EHT1	2	  0.59	  1.98	  1.36
YNL103W	MET4	14	  1.88	  0.67	  0.54
iIx097I		0	  0.62		  1.75
iEx174I		0	  0.86	  1.41	  1.02
iKx280I		0	  0.61	  1.10	  2.07
YCL051W	LRE1	3	  0.49	  0.45	  1.72
YDR426C		4	  1.28	  1.13	  0.54
iOx269I		0	  0.86	  0.79	  1.28
iKx346I		0	  0.44	  0.92	  1.79
iGx423I		0	  1.16	  1.55	  0.65
YML080W		13	  0.71	  0.78	  1.75
iKx012I		0	  1.45	  1.54	  0.74
YNL104C	LEU4	14	  1.53		  0.52
YCL052C	PBN1	3	  0.49	  1.67	  2.52
iJx389I		0	  1.06	  0.84	  1.21
YDR360W		4	  1.42	  1.63	  0.55
iLx572I		12	  0.70	  0.83	  1.69
iPx495I		0	  0.93	  0.77	  1.30
iJx055I		0	  2.11	  1.00	  0.67
iFx132I		0	  1.04	  1.20	  0.89
YMR164C				  3.40	
iPx161I		0	  1.64	  1.64	  0.50
iPx227I		0	  1.67	  1.79	  0.43
iLx304I		0	  0.90		  0.75
YHR015W	MIP6	8	  0.70	  0.60	  1.45
iEx175I				  1.32	
iIx098I		0	  1.02	  0.93	  1.02
YDR361C		4	  1.26	  1.06	  0.46
iKx281I		0	  1.77	  1.10	  0.62
iKx347I		0	  0.62	  0.65	  1.83
iGx424I		0	  0.82	  1.02	  1.83
YGR058W		7	  1.13	  2.66	  1.09
YML081W		13	  1.20	  0.62	  0.82
YHR016C	YSC84	8	  0.88	  1.14	  1.34
iKx013I		0	  1.29		  0.79
YBL095W		2	  0.63	  0.86	  1.46
YBR178W		2	  0.85	  1.24	  0.92
iBx210I		0	  1.69	  1.15	  0.68
iFx133I				  1.15	  0.91
iPx496I		0	  1.18	  1.06	  0.74
iLx573I		0	  0.75	  2.56	  1.27
iJx056I		0	  0.66	  1.03	  1.40
YMR165C				  0.51	
iPx162I		0	  1.58	  0.77	  0.58
YDR427W	RPN9	4	  0.62	  0.78	  1.69
YDL010W		4	  1.11	  1.18	  0.85
iPx228I		0	  0.98	  0.58	  0.71
iLx305I		0	  0.96		
YBL096C		2	  0.76	  1.04	  1.40
YBR179C	FZO1	2	  1.13	  0.75	  0.70
iIx099I		0	  1.30	  1.44	  0.67
iEx176I		0	  1.51	  1.81	  0.47
YNL105W		14	  1.40	  0.53	  0.68
YDR362C	TFC6	4	  1.86		  0.52
iKx282I		0	  1.01	  1.64	
YDR428C		4	  0.56	  0.55	  2.11
YDL011C		4	  1.23	  0.83	  0.83
iKx348I		0	  1.68	  0.88	  0.74
iGx425I		0	  0.65	  0.86	  1.57
YGR059W	SPR3	7	  0.86	  1.42	  1.26
YML082W		13	  1.49	  0.99	  0.64
iKx014I		0	  0.95	  0.88	  0.94
YNL106C	INP52	14	  0.85	  1.33	  1.11
YCR071C	IMG2	3	  0.46	  1.45	  1.84
YIL160C	POT1	9	  1.53	  0.64	  0.74
YML083C		13	  1.60	  1.14	  0.53
iPx497I		0	  0.55	  0.95	  1.79
iLx574I		0	  0.62	  0.54	  1.19
iJx057I		0	  0.48	  1.75	  2.32
iFx134I		0	  0.95	  1.58	  0.94
iBx211I		0	  1.50	  0.56	  0.71
YMR166C		13	  1.81	  1.71	  0.66
iLx240I		12	  0.52	  1.01	  1.85
iPx163I		0	  1.03	  0.66	  0.98
iPx229I		0	  0.70	  0.88	  1.09
iLx306I		0	  0.88	  0.56	  1.59
YNL040W		14	  1.03	  1.09	
YHR017W	YSC83	8	  0.56	  1.09	  1.66
iEx177I		0	  1.28	  0.58	  0.56
iKx283I		0	  1.63	  0.87	  0.54
iGx360I		0	  1.01	  1.36	  0.65
YCL054W	SPB1	3	  0.52	  0.90	  1.97
YDR429C	TIF35	4	  0.83	  1.70	  1.55
YDL012C		4	  0.60		  1.34
iKx349I		0	  1.82	  0.73	  0.67
iGx426I		0	  0.64	  1.20	  1.76
YHR018C	ARG4	8	  0.72	  1.36	  1.57
YNL041C		14	  1.00	  0.41	
iKx015I		0	  0.80	  1.00	  1.05
YBL097W	BRN1	2	  1.25	  0.50	  0.85
YCR072C		3	  0.73	  0.82	  1.34
iPx498I		0	  0.43	  0.64	  2.15
iLx575I		0	  0.70	  2.15	  1.45
iJx058I		0	  1.01	  1.08	  0.83
iFx135I		0	  1.34	  1.95	  0.55
iBx212I		0	  0.73		  0.90
YDR363W	ESC2	4	  1.60	  0.66	  0.65
iLx241I		12	  0.55	  0.96	  1.69
iPx164I		0	  0.82	  2.19	  1.23
YOR350C	MNE1	15	  0.71	  0.59	  1.49
iLx307I		0	  0.74	  1.12	  1.30
iEx178I		0	  1.09	  1.23	  0.84
YNL107W		14	  0.68	  0.37	  1.68
YDR364C	CDC40	4	  0.73	  1.49	  1.53
iKx284I		11	  1.10		  0.73
iGx361I		0	  1.44	  0.50	  0.80
YCL055W	KAR4	3	  0.94	  0.90	  1.38
YDR030C	RAD28	4	  1.63	  0.94	  0.54
iGx427I		0	  1.15	  1.13	  0.58
YIL161W		9	  0.87	  1.87	  0.56
YML084W		13	  1.56	  0.92	  0.47
YHR019C	DED81	8	  1.50	  0.79	  0.66
iKx016I		0	  0.43	  1.59	  2.21
YMR167W	MLH1	13	  0.84	  0.99	  1.48
YNL108C		14	  1.21	  0.74	  0.84
YBL098W		2	  1.13		  0.66
YCR073C	SSK22	3	  1.30	  0.56	  0.76
iFx070I		0	  1.01	  1.07	  0.93
YCL056C		3	  0.57	  1.16	  1.66
YML085C	TUB1	13	  1.40	  1.35	  0.61
iLx576I		0	  1.23		  0.85
iJx059I		0	  1.23	  1.38	  0.79
iFx136I		0	  0.73	  0.78	  1.43
iDx730I		0	  0.80	  0.53	  1.23
iBx213I		0	  1.08	  1.18	  1.28
iPx499I		0	  1.41	  0.60	  0.86
YMR168C	CEP3	13	  0.78	  1.26	  1.25
iLx242I		12	  0.52	  1.95	  1.92
iPx165I		0	  0.67	  0.88	  1.76
YOR351C	MEK1	15	  1.01	  0.84	  0.69
YDL013W	HEX3	4	  1.07	  1.14	  1.08
iLx308I		0	  0.44	  1.74	  1.93
YNL042W	BOP3	14	  0.68	  0.54	  1.87
iEx179I		0	  0.46	  0.73	  1.81
YDR365C		4	  1.38	  0.73	  0.78
iKx285I		11	  1.52	  1.98	  0.68
iGx362I		0	  0.95	  0.96	  1.03
iGx428I		0	  1.03	  1.59	  0.52
YIL162W	SUC2	9	  1.45	  0.44	  0.79
YNL043C		14	  1.17		  0.69
iKx017I		0	  1.51	  0.62	  0.65
iMx200I		0	  1.21	  0.51	  0.80
YBL099W	ATP1	2	  1.51	  1.24	  0.50
iFx071I		0	  0.49	  0.49	  2.78
YML086C	ALO1	13	  0.80	  1.78	  1.23
YIL163C		9	  0.91	  0.52	
iLx577I		0	  0.91	  0.57	  0.92
iFx137I		0	  1.76	  1.45	  0.61
iDx731I		0	  1.46	  1.72	  0.72
iBx214I		0	  0.55	  1.46	  2.05
YMR169C	ALD3	13	  1.14	  1.13	  0.88
YDR031W		4	  1.42	  1.17	  0.69
iLx243I		12	  0.57	  0.71	  1.66
iPx166I		0	  1.37	  0.90	  0.58
iHx320I		0	  1.21	  0.98	  0.77
YDL014W	NOP1	4	  1.26	  1.51	  0.61
YNR060W	FRE4	14	  0.93	  0.80	  1.18
iLx309I		0	  0.56	  0.75	  1.64
YJL120W		10	  1.57		  0.72
YNL109W		14	  1.32	  1.46	  0.67
YDR366C		4	  1.23	  0.67	  1.68
iKx286I					  0.84
iGx363I		0	  0.85	  1.50	  0.93
YCL057W	PRD1	3	  0.81	  0.53	  0.94
YDR032C		4	  1.33		  0.71
YDL015C		4	  1.08	  1.20	  0.98
iGx429I		0	  1.06	  1.80	  0.70
YNR061C		14	  1.41	  1.38	  0.66
YJL121C	RPE1	10	  1.22		  0.63
iKx018I		0	  1.45	  0.63	  0.73
iMx201I		0	  0.80	  1.74	  1.51
YOR352W		15	  0.56	  0.67	  1.36
YCR075C	ERS1	3	  0.80	  0.74	  1.00
YOL001W	PHO80	15	  1.12	  0.67	  0.75
iFx072I		0	  0.86	  2.37	  1.10
YCL058C		3	  1.65	  0.80	  0.48
YML087C		13	  1.14	  0.87	  0.94
YIL164C	NIT1	9	  1.16	  1.66	  0.64
iLx578I		0	  1.18	  0.47	  0.80
iFx138I		0	  0.47	  1.39	  1.47
iDx732I		0	  1.54	  1.17	  0.53
iBx215I		0	  1.07	  0.54	  0.94
iLx244I		12	  0.72	  0.64	  2.03
iHx321I		8	  1.16	  0.82	  0.71
iPx167I		0	  2.00	  0.64	  0.39
YOR353C		15	  0.97	  0.37	  1.06
YNL044W	YIP3	14	  1.19	  0.61	  0.79
YOL002C		15	  0.86	  0.94	  0.96
YMR086C-A		13	  0.58	  0.72	  1.30
iKx287I		0	  1.61		  0.69
iGx364I		0	  1.57	  2.00	  0.56
iMx470I		0	  1.45	  0.67	  0.58
iGx030I		0	  0.42	  0.80	  2.47
YDL016C		4	  0.76	  1.41	  1.27
YNR062C		14	  1.48	  1.42	  0.77
iKx019I		0	  1.54	  2.06	  0.49
iMx202I		0	  1.22	  0.51	  0.77
YCR076C		3	  1.07	  2.38	  0.88
iFx073I		0	  0.88		  1.21
iBx150I		0	  0.85		  1.29
YCL059C	KRR1	3	  1.50	  0.65	  0.63
YIL165C		9	  0.99	  0.78	  0.85
iDx733I				  1.16	
iLx579I		0	  1.08	  1.16	  1.20
iFx139I		0	  0.73	  2.09	  1.65
iBx216I		0	  1.62	  1.04	  0.53
YDR367W		4	  1.25	  1.08	  0.92
YDR033W	MRH1	4	  0.80	  1.31	  1.12
iLx245I		12	  0.84	  0.51	  2.66
iHx322I		8	  1.26	  0.41	  0.88
iPx168I		0	  1.55	  0.75	  0.70
YOR354C		15	  1.66	  0.53	  0.59
YOR020C	HSP10	15	  0.71	  1.68	  1.19
YJL122W		10	  1.49		  0.66
YNL045W		14	  1.28	  0.47	  0.82
YOL003C		15	  0.50	  0.66	  2.34
iKx288I		0	  1.56		  0.50
iGx365I		0	  0.37	  0.78	  2.85
YDR034C	LYS14	4	  0.74		  1.15
iMx471I		0	  0.83	  0.72	  0.92
iGx031I		0	  0.64	  0.88	  1.19
YJR140C	HIR3	10	  0.97	  2.21	  0.71
YML088W		13	  1.46	  0.57	  0.62
YJL123C		10	  1.55		  0.45
iMx203I		0	  0.72		  1.07
YCR077C	PAT1	3	  1.61	  0.82	  0.62
iFx074I		0	  0.60	  0.72	  2.11
iBx151I		0	  0.62		  2.22
YMR290W-A		13	  1.25	  1.62	  0.68
iLx180I				  0.63	  1.02
YML089C		13	  1.48	  0.49	  0.48
YIL166C		9	  0.96	  0.46	  1.05
iDx734I		0	  1.72	  1.27	  0.62
iBx217I		0	  0.34	  0.65	  3.05
YDR368W	YPR1	4	  0.74	  0.65	  1.56
iLx246I		12	  0.64	  1.25	  1.93
iHx323I		8	  1.04	  0.42	  0.80
iPx169I		0	  0.65	  0.72	  1.60
iDx400I		0	  1.38	  0.75	  0.87
YDL017W	CDC7	4	  0.96	  0.84	  1.00
YNR063W		14	  1.06	  1.49	  1.33
YOR021C		15	  0.65	  1.72	  1.55
YNL046W				  1.14	  0.58
YDR369C	XRS2	4	  0.85	  1.24	  1.41
iKx289I		0	  1.04		  1.01
iGx366I		0	  1.25	  1.69	  0.75
iMx472I		0	  0.56	  0.91	  1.70
iGx032I		0	  1.20		  0.48
YDL018C	ERP3	4	  1.68	  1.42	  0.52
YNR064C		14	  0.51		  2.26
YNL047C		14	  0.82	  1.13	  1.28
YJL124C	LSM1	10	  1.41	  0.50	  0.58
iMx204I		0	  0.67	  0.74	  1.30
YOR355W	GDS1	15	  1.34	  1.38	  0.69
YOL004W	SIN3	15	  0.90	  0.72	  0.77
iFx075I		6	  0.66	  1.08	  2.52
iBx152I		0	  0.55		  1.92
iLx181I		0	  0.72	  0.70	  1.11
iDx735I		0	  1.87	  2.15	  0.54
iBx218I		0	  1.15		  0.79
YOR290C	SNF2	15	  1.19	  0.90	
YDR035W	ARO3	4	  1.05	  1.16	  1.20
iLx247I		12	  0.52	  1.77	  3.22
iHx324I		8	  1.06	  1.96	  1.38
iDx401I		0	  1.22	  1.04	  0.84
YJR141W		10	  1.23	  0.96	  0.91
YOR022C		15	  0.93	  0.64	  1.10
YOL005C	RPB11	15	  1.67	  1.09	  0.36
YPL230W	USV1	16	  1.06		  1.07
iGx367I		0	  0.74	  1.05	  0.99
YDR036C		4	  0.95	  1.70	  1.50
iCx110I		0	  0.69		  1.71
iMx473I		0	  1.43	  0.78	  0.62
iGx033I		0	  1.05	  2.04	  0.81
YDL019C		4	  0.94	  0.60	  0.79
YNR065C		14	  0.93	  0.45	  1.23
YIL167W		9	  0.54	  0.95	  1.69
YJL125C	GCD14	10	  0.84	  0.59	  1.31
iMx205I		0	  1.04		  1.08
YOR356W		15	  0.67	  1.30	  0.88
iFx076I		6	  0.63	  0.48	  2.02
iDx670I		0	  1.16	  1.74	  0.92
YCR020C-A	MAK31	3	  0.74	  1.34	  1.49
iLx182I		0	  1.11	  0.82	  0.59
iDx736I		0	  1.68	  1.13	  0.56
iBx219I		0	  1.30	  0.50	  0.98
iLx248I				  1.21	
iHx325I		8	  2.18	  1.03	  0.85
iDx402I		0	  1.07	  0.65	  0.83
YOR357C	GRD19	15	  0.79	  0.77	  1.00
YJR142W		10	  0.72		  1.42
YOR023C	AHC1	15	  1.34	  1.31	  0.74
YKR100C		11	  1.09	  0.74	  1.09
YNL048W	ALG11	14	  0.92	  0.64	  1.29
YOL006C	TOP1	15	  1.42	  1.86	  0.57
YPL231W	FAS2	16	  0.89	  0.45	  0.80
iGx368I		0	  0.79	  1.21	  1.46
YCR079W		3	  1.98	  0.94	  0.34
iMx474I		0	  0.60	  0.63	  1.56
iGx034I		0	  0.65	  1.68	  1.59
iCx111I		0	  0.46		  1.77
YNR066C		14	  1.44	  0.90	  0.81
YJR143C	PMT4	10	  0.79		  0.87
YIL168W	SDL1	9	  0.60	  0.96	  1.56
iMx140I		0	  0.89	  0.94	  0.90
YOR291W		15	  1.12	  0.47	  0.66
YNL049C	SFB2	14	  1.38	  1.51	  1.07
iMx206I		0	  0.81	  0.44	  1.05
YML095C-A		13	  1.36	  0.99	  0.63
iDx671I				  1.04	
iFx077I		0	  0.57	  0.75	  1.76
iBx154I		0	  0.78		  1.05
iLx183I		0	  0.80	  1.82	  1.13
iHx260I		0	  1.30	  0.45	  0.82
YIL169C		9	  1.02	  0.45	  0.64
iDx737I		0	  1.94	  1.16	  0.39
YOR292C		15	  0.93	  0.72	  1.09
iLx249I				  1.97	
iHx326I		8	  1.75	  1.08	  0.78
iDx403I		0	  1.45	  0.77	  0.57
YDR037W	KRS1	4	  0.45	  0.81	  2.15
YJL060W		10	  0.78	  1.77	  1.35
YJL126W	NIT2	10	  0.67	  1.38	  1.63
YOL007C	CSI2	15	  0.73		  1.42
YPL232W	SSO1	16	  1.63	  1.00	  0.69
iGx369I		0	  1.03	  1.12	  0.89
YDR038C	ENA5	4	  0.98	  0.61	  1.32
iMx475I		0	  0.68	  0.69	  1.10
iGx035I		0	  0.60	  0.82	  1.60
iCx112I		0	  0.52		  1.92
YNR067C		14	  1.04	  1.39	  0.98
iMx141I		0	  0.64	  0.79	  1.36
YJL127C	SPT10	10	  0.91	  1.26	  0.68
iMx207I		0	  0.97		  1.07
YOR358W	HAP5	15	  1.16	  1.22	  0.62
YKR101W	SIR1	11	  1.52	  0.59	  0.61
YOR024W		15	  1.93	  0.54	  0.53
iFx078I		0	  1.22	  1.15	  0.64
iDx672I		0	  1.27	  1.09	  0.74
iBx155I		0	  1.05		  0.64
iLx184I		0	  1.34	  0.79	  0.53
iHx261I		0	  0.68	  1.18	  1.40
iDx738I		0	  1.84	  2.10	  0.42
iHx327I		8	  1.43	  0.95	  0.91
iDx404I		0	  1.68	  0.74	  0.72
YJL061W	NUP82	10	  0.91	  0.55	  1.16
YJR144W	MGM101	10	  0.86		  1.35
YPL233W		16	  2.00	  0.59	  0.48
YDR039C	ENA2	4	  0.79	  0.60	  1.03
iCx113I					  1.57
iMx476I		0	  0.75	  0.64	  1.18
iGx036I		0	  0.60	  0.96	  1.39
YNR068C		14	  0.98	  1.70	  1.01
YJR145C	RPS4A	10	  1.15		  1.03
iMx142I		0	  0.55	  2.61	  1.55
YOR293W	RPS10A	15	  1.79	  0.75	  0.56
YJL128C	PBS2	10	  1.31		  0.72
YPL234C	TFP3	16	  1.14	  1.10	  0.88
iMx208I		0	  0.94	  1.37	  0.98
YOR359W		15	  0.66	  0.83	  1.21
iBx090I		0	  0.88	  0.74	  1.29
YOR025W	HST3	15	  1.80	  0.83	  0.46
YKR102W	FLO10	11	  1.08	  1.15	  0.91
iFx079I				  1.09	
iDx673I		0	  1.60	  0.57	  0.56
iBx156I		0	  0.81		  0.90
YOL008W		15	  0.45	  1.67	  2.28
iLx185I		0	  1.00	  0.91	  0.57
iHx262I		0	  0.69	  1.54	  1.49
iDx739I				  1.09	  0.83
iDx405I		0	  0.65	  0.61	  0.96
YJL062W	LAS21	10	  1.52	  1.17	  0.72
iNx100I		0	  1.64	  0.54	  0.57
YOL009C	MDM12	15	  0.56	  0.71	  1.95
YJR080C		10	  0.78		  1.22
YJL063C	MRPL8	10	  1.55	  1.77	  0.42
iCx114I		3	  0.74	  0.66	  1.46
iMx477I		0	  0.62	  0.69	  1.31
iGx037I		0	  1.50	  0.77	  0.51
YNR069C		14	  1.46	  0.72	  0.78
YBR300C		2	  1.78	  0.79	  0.45
iIx220I		9	  0.94	  0.95	  0.75
iMx143I		13	  0.59	  0.56	  1.79
YOR294W	RRS1	15	  1.36	  0.81	  0.68
YJL129C	TRK1	10	  1.15		  0.82
iMx209I		0	  0.89	  0.43	  0.98
iBx091I		0	  1.41	  1.06	  0.78
YOR026W	BUB3	15	  1.63	  0.78	  0.61
YKR103W		11	  1.51	  1.46	  0.85
iDx674I		0	  1.53	  0.90	  0.62
iBx157I		0	  1.09		  0.95
iLx186I		0	  1.53	  1.16	  0.47
iHx263I		0	  1.38	  0.93	  0.92
iDx340I		0	  2.02	  1.16	  0.39
iDx406I		0	  0.48	  0.77	  2.48
YKL021C	MAK11	11	  1.30		  0.82
YOL053C-A	DDR2	15	  1.06	  1.17	  1.15
YJR146W		10	  1.91	  1.21	  0.44
iNx101I		0	  0.68	  0.81	  1.40
YPL235W	RVB2	16	  1.12	  0.63	  0.90
iMx478I		0	  0.90	  0.51	  0.97
iGx038I		0	  1.38	  1.29	  0.85
iCx115I		0	  0.63		  1.70
iMx144I		0	  0.44	  0.56	  1.92
iIx221I		0	  1.12	  0.99	  0.53
YOR295W		15	  1.35	  2.13	  0.77
YPL236C		16	  1.05	  1.01	  1.16
iBx092I		0	  1.57	  1.47	  0.76
YOR027W	STI1	15	  1.00	  0.73	  1.12
YKR104W		11	  1.01	  1.00	  0.87
YMR052C-A		13	  0.88	  1.05	  1.04
iDx675I		0	  1.78	  0.73	  0.53
iBx158I		0	  1.47		  0.65
iLx187I		0	  0.81		  1.27
iHx264I		0	  1.18	  0.88	  0.94
iDx341I		0	  1.01	  0.67	  0.89
YAR010C		1	  1.64	  0.96	  0.75
iNx370I		0	  0.68	  1.08	  1.33
iDx407I		0	  0.45	  0.78	  2.11
YJL064W		10	  1.83		  0.48
YBR301W		2	  0.96	  1.22	  1.08
YKL022C	CDC16	11	  1.04		  1.04
YJR147W	HMS2	10	  2.04	  0.48	  0.39
YPL170W		16	  0.88	  0.73	  0.82
YOR028C	CIN5	15	  1.12	  0.63	  0.74
YKR105C		11	  1.24	  1.21	  1.05
iNx102I		0	  1.32	  0.62	  0.71
YLR330W	CHS5	12	  1.70	  0.69	  0.57
iCx050I		3	  0.96	  0.57	  1.72
YJR082C		10	  1.27		  0.90
YJL065C		10	  1.76		  0.44
iMx479I		0	  1.45	  0.94	  0.37
iGx039I		0	  0.62	  0.59	  1.80
iCx116I		0	  0.70		  1.25
YBR302C	COS2	2	  0.94		  1.15
YPL171C	OYE3	16	  1.17	  0.80	  0.75
iMx145I		0	  1.64	  3.31	  0.49
iIx222I		0	  1.41	  1.15	  0.42
YOR296W		15	  0.84	  0.69	  1.40
YLR331C		12	  1.41	  0.48	  0.77
iBx093I		0	  0.36		  3.47
iDx676I		0	  1.69	  1.60	  0.56
iBx159I		0	  1.23		  0.97
iLx188I		0	  0.82	  1.39	  1.13
iHx265I		0	  1.21	  2.77	
iDx342I		0	  0.81	  1.30	  1.66
YOR297C	TIM18	15	  0.66	  0.69	  1.55
iNx371I		0	  0.90	  0.62	  0.82
iDx408I		0	  1.68	  0.62	  0.62
YKR040C		11	  1.74	  0.69	  0.65
YJR148W	BAT2	10	  1.32	  0.81	  0.63
iNx103I		0	  1.07	  0.67	  0.94
YPL237W	SUI3	16	  1.22	  0.91	  1.01
iCx051I		3	  1.02	  1.37	  0.96
YJR083C		10	  1.47		  0.63
iMx080I		0	  1.20	  0.84	
YJL066C		10	  1.54		  0.58
iCx117I		0	  0.78		  1.62
YPL172C	COX10	16	  1.14	  2.37	  0.95
iMx146I		0	  1.43	  1.53	  0.63
iIx223I		0	  1.34	  1.59	  0.47
iEx300I		0	  1.36	  1.14	  0.69
YPL238C		16	  1.27	  0.79	  0.76
YGL100W	SEH1	7	  1.06	  0.82	  1.01
YKL023W		11	  0.84	  0.86	  1.11
iBx094I		0	  1.10	  0.89	  1.13
YOR029W		15	  1.57	  0.66	  0.66
YKR106W		11	  1.31	  0.81	  0.94
iDx677I		0	  0.59	  0.70	  1.41
iLx189I					  0.46
iHx266I		0	  0.61	  2.17	  1.37
iDx343I		0	  1.09	  1.39	  1.17
iNx372I		0	  1.68	  1.89	  0.55
iDx409I		0	  1.33		  0.97
YKL024C	URA6	11	  1.31	  0.90	  0.70
YJR149W		10	  0.99	  2.03	  1.09
iNx104I		0	  1.18	  1.97	
YLR332W	MID2	12	  1.19	  1.48	  1.20
iCx052I		0	  0.87	  2.13	  1.04
iMx081I		0	  0.50	  0.64	  2.07
iCx118I		0	  0.95		  1.17
YPR190C	RPC82	16	  0.66	  0.61	  1.67
iMx147I		0	  1.37	  0.58	  0.58
iIx224I		0	  1.61	  1.48	  0.50
iEx301I		0	  1.12	  1.84	  0.74
YOR298W		15	  0.67	  0.64	  2.08
YLR333C	RPS25B	12	  0.97	  1.03	  1.12
iOx330I		0	  1.47	  0.46	  0.77
YKR041W		11	  1.75	  0.50	  0.48
YGL101W		7	  0.82		  1.06
iBx095I		0	  1.60		  0.57
iDx678I		0	  1.08	  1.15	  0.94
iHx267I		8	  0.62	  1.34	
iDx344I		0	  0.28	  1.39	  3.79
iDx010I		0	  1.37		  0.47
iNx373I		0	  1.92	  1.26	  0.63
YJR084W		10	  1.23	  0.98	  0.98
YJL067W		10	  1.44		  0.66
YGL102C		7	  1.24	  0.70	  0.63
YKL025C	PAN3	11	  0.82	  0.80	  1.28
YPL173W	MRPL40	16	  1.18	  0.97	  1.20
iNx105I		0	  0.57	  1.15	  1.93
YPL239W	YAR1	16	  2.29	  0.67	  0.32
YML117W-A		13	  0.87	  0.77	  1.07
iCx053I		3	  0.97	  0.84	  1.19
YJR085C		10	  1.27	  1.44	  0.78
iMx082I		13	  1.08	  2.85	  0.98
YJL068C		10	  1.57	  1.33	  0.54
iCx119I		0	  1.40		  0.59
YPL174C	NIP100	16	  0.78	  0.59	  1.80
iMx148I		0	  0.76	  1.44	  1.05
iIx225I		0	  0.63	  1.45	  1.48
iEx302I		0	  0.48	  0.96	  1.50
YOR299W	BUD7	15	  1.35	  0.73	  0.74
YLR334C		12	  0.94	  1.37	  1.20
iOx331I		15	  0.73	  0.68	  0.97
YKR042W	UTH1	11	  1.00	  2.59	  1.31
iBx096I		0	  1.46	  0.94	  0.47
iDx679I		0	  1.11	  0.42	  1.06
iHx268I		0	  0.66	  2.08	  1.59
iDx345I		0	  1.33	  0.93	  0.70
YAR014C		1	  1.36	  1.26	  0.92
iNx374I		0	  0.43	  0.49	  1.95
iDx011I		0	  1.53		  0.57
YGR120C	SEC35	7	  1.62	  0.51	  0.70
YKR043C		11	  0.69	  1.09	  2.21
iNx040I		0	  1.61	  1.54	
YPR191W	QCR2	16	  1.30	  0.43	  0.68
YKL026C		11	  0.70	  0.59	  1.86
iNx106I		0	  0.30	  0.93	  2.91
iCx054I				  1.20	  1.41
YBR240C	THI2	2	  1.11	  0.88	  0.71
iMx083I		0	  1.03	  1.40	  1.06
iIx160I		0	  0.89	  0.68	  1.52
YJL069C		10	  1.39	  1.35	  0.76
iMx149I		0	  0.47	  0.80	  2.15
iIx226I		0	  0.84	  1.11	  1.41
iEx303I		0	  0.86	  0.97	  1.46
iOx332I		0	  1.68	  0.93	  0.51
YGL103W	RPL28	7	  1.43	  0.73	  0.69
YLR001C		12	  0.78	  0.77	  1.62
iBx097I		0	  0.76		  1.39
iDx280I		0	  1.35	  0.69	  0.63
iDx346I				  1.55	  1.22
iHx269I		0	  0.81		  1.50
iNx375I		0	  1.19	  0.88	  0.77
iDx012I		0	  1.30		  0.54
YJR086W	STE18	10	  1.37	  0.66	  0.74
YGR121C	MEP1	7	  1.43	  0.62	  0.72
iNx041I		0	  0.89	  0.92	  1.23
YPR192W	AQY1	16	  1.27	  0.60	  0.91
YGL104C		7	  1.24	  0.57	  0.96
YPL175W	SPT14	16	  0.65	  0.84	  1.78
iNx107I		0	  1.05	  1.59	  0.88
YLR335W	NUP2	12	  0.68	  1.45	  1.17
iCx055I		3	  0.74	  2.01	  1.75
YBR241C		2	  1.32	  1.58	
iMx084I		0	  0.90	  1.34	  0.70
iIx161I		0	  0.82	  1.82	  1.30
YPR193C	HPA2	16	  1.36	  2.01	  0.70
YPL176C		16	  1.35	  0.94	  0.86
YAR015W	ADE1	1	  0.90	  0.59	  0.93
iIx227I		0	  0.73	  1.19	  1.40
iEx304I		0	  0.57	  1.31	  2.19
YLR336C	SGD1	12	  0.79	  1.72	  1.41
iOx333I		0	  1.66	  1.16	  0.47
YKR044W		11	  0.73	  0.94	  1.64
YLR002C		12	  1.33	  1.18	  0.71
iBx098I		0	  0.70	  1.44	  1.19
YKL027W		11	  0.90		  0.83
iDx281I		0	  1.18		  0.88
iDx347I		0	  0.49	  1.43	  2.29
iNx376I		0	  1.32	  0.93	
iDx013I		0	  0.47		  3.31
YJR087W		10	  1.39	  2.78	  0.72
YKR045C		11	  0.76	  0.76	  1.60
iNx042I		0	  1.95	  1.22	  0.51
YLR270W		12	  0.93	  0.68	  1.12
iNx108I		0	  1.21	  0.70	  0.98
iCx056I		3	  1.44	  0.61	  0.59
YJR088C		10	  1.31		  0.66
iMx085I		0	  0.97	  1.29	  1.05
iIx162I		0	  1.22	  1.16	  0.62
YPR194C					  1.22
YPL177C	CUP9	16	  0.53	  1.64	  2.11
iIx228I		0	  0.92	  0.60	  1.25
iEx305I		0	  0.51	  1.25	  1.81
YLR337C	VRP1	12	  1.90	  0.44	  0.55
YGR122W		7	  0.80	  2.08	  1.57
iOx334I		0	  1.33	  2.13	  0.96
YGL105W	ARC1	7	  1.36	  1.31	  0.82
YLR003C		12	  1.63	  1.10	  0.71
iBx099I		0	  0.76	  0.77	  1.55
YKL028W	TFA1	11	  1.47		  0.82
iDx282I		0	  1.40	  1.41	  0.52
iDx348I		0	  0.54	  0.82	  2.07
YGL040C	HEM2	7	  1.26	  0.74	  1.26
YBR242W		2	  0.65	  0.89	  1.42
iNx377I		0	  1.90	  0.90	  0.51
iDx014I		0	  1.17		  0.94
YGR123C	PPT1	7	  1.11	  0.52	  1.27
YKR046C		11	  1.03		  0.86
iNx043I		0	  1.10	  0.75	  1.08
iJx120I		0	  0.80		  0.87
YKL029C	MAE1	11	  1.66		  0.56
YLR271W		12	  0.47	  0.67	  2.22
iNx109I		0	  1.40		  0.85
iCx057I		3	  1.73	  1.10	  0.55
YBR243C	ALG7	2	  0.79	  1.94	  1.65
iMx086I		0	  0.74	  1.57	  1.28
iIx163I		0	  1.59	  0.78	  0.71
iEx240I		0	  0.76	  0.78	  1.31
YPR195C				  2.02	  0.81
YLR272C	LOC7	12	  0.72	  0.65	  1.60
iIx229I		0	  1.17		  1.24
iEx306I		0	  1.19	  1.54	  0.65
iOx335I		0	  1.04	  1.16	  0.80
YGL106W	MLC1	7	  1.51	  0.52	  0.40
YLR004C		12	  1.44	  1.34	  0.74
iOx001I		0	  0.91	  0.68	  1.32
iDx283I		0	  1.64	  0.43	  0.52
iDx349I		0	  1.53	  0.82	  0.77
YAR018C	KIN3	1	  0.84	  0.79	  1.19
YGL041C		7	  0.76	  0.92	  1.56
iNx378I		0	  1.29	  0.68	  0.63
iDx015I		0	  1.41		  0.64
YJR089W	BIR1	10	  0.76		  1.12
iNx044I		0	  0.81	  1.53	
iJx121I		0	  0.75	  0.61	  0.87
YGL107C		7	  1.56	  0.79	  0.51
YPL178W	MUD13	16	  0.68	  1.37	  1.81
YLR338W		12	  1.80	  0.53	  0.43
iCx058I		3	  0.56	  0.87	  1.97
iMx087I		0	  0.81	  0.63	  1.24
iIx164I		0	  1.89	  1.60	  0.46
iEx241I		0	  1.01	  1.46	  0.86
YLR273C	PIG1	12	  1.64	  0.83	  0.84
iOx270I		0	  0.37	  1.58	  2.50
iEx307I		0	  1.12	  0.78	  1.04
YLR339C		12	  1.80	  0.74	  0.52
iOx336I		0	  0.27	  0.87	  3.48
YGR124W	ASN2	7	  1.19	  1.96	  1.01
YKR047W		11	  1.27	  1.14	  0.59
YMR230W				  0.98	
iOx002I		0	  1.04	  1.52	  1.03
YEL059C-A	SOM1	5	  1.29	  1.12	  0.57
iDx284I		0	  1.28	  0.77	  0.80
iJx390I		0	  0.90	  0.81	  1.13
YAR019C	CDC15	1	  1.10	  0.97	  0.93
YGL042C		7	  0.85	  1.57	  1.35
YBR244W	AMI1	2	  0.46	  0.73	  1.86
iNx379I		0	  1.27	  0.83	  0.61
iDx016I		0	  1.24		  0.97
YKR048C	NAP1	11	  1.46	  1.04	  0.56
iJx122I		10	  0.96	  1.27	  0.93
iNx045I		0	  1.65	  0.80	  0.67
YPR196W		16	  1.04		  1.35
YGL108C		7	  1.43	  1.54	  0.75
YPL179W	PPQ1	16	  1.46	  0.69	  0.95
YLR005W	SSL1	12	  0.78	  0.94	  1.78
iCx059I		3	  0.32	  0.57	  3.67
YBR245C	ISW1	2	  0.78	  1.34	  1.22
iMx088I		0	  1.23	  1.30	  0.62
iIx165I		0	  1.66	  2.08	  0.63
iEx242I		0	  1.25	  0.54	  0.61
YPR197C		16	  0.94	  0.16	  0.98
iOx271I		0	  1.03	  1.78	  0.93
iEx308I		0	  0.51	  1.17	  1.87
iOx337I		0	  1.09	  0.42	  0.96
YGR125W		7	  1.20	  1.62	  0.99
YLR006C	SSK1	12	  0.73	  0.89	  1.46
iOx003I		0	  1.03	  1.38	  1.23
YMR231W	PEP5	13	  1.64	  2.22	  0.66
iDx285I		0	  0.53	  1.29	  1.84
iJx391I		0	  0.72	  0.86	  1.46
iDx017I		0	  0.97		  1.21
YKR049C		11	  2.28	  0.46	  0.56
iNx046I		0	  2.06	  0.47	  0.45
iJx123I		0	  0.99	  0.81	  0.81
YLR274W	CDC46	12	  1.08	  0.55	  1.12
iMx089I		0	  1.12	  0.87	  0.92
iIx166I		0	  0.91	  1.59	  0.96
iEx243I		0	  0.73	  1.07	  0.54
YGR060W	ERG25	7	  0.58	  0.63	  1.28
iOx272I		0	  1.07	  0.69	  1.08
iEx309I		0	  1.58	  0.87	  0.53
YGL043W	DST1	7	  1.02	  1.03	  1.01
iOx338I		0	  1.69	  1.35	  0.31
YGR126W		7	  0.78	  0.69	  1.38
YGL109W		7	  1.51	  0.92	  0.75
iOx004I		15	  1.07	  0.62	  1.19
YMR232W	FUS2	13	  0.97	  1.23	  0.96
iDx286I		0	  1.19	  0.98	  0.82
YBR180W		2	  1.15	  0.88	  0.66
iJx392I		0	  1.20	  1.05	  0.83
YGR061C	ADE6	7	  0.73	  0.77	
YGL044C	RNA15	7	  0.78	  0.63	  1.59
iDx018I		0	  1.15		  1.01
YBR246W		2	  0.68	  1.46	  1.44
iNx047I		0	  1.70	  0.78	  0.69
iJx124I		0	  1.52	  1.54	  0.45
YPR198W	SGE1	16	  0.71	  1.29	  1.77
YLR275W	SMD2	12	  0.42	  1.10	  2.77
iPx230I		0	  0.40	  0.88	  2.26
YHL001W	RPL14B	8	  1.05	  0.97	  0.82
YBR181C	RPS6B	2	  1.10		  1.09
YLR007W		12	  1.29	  1.79	  0.89
YBR247C	ENP1	2	  0.62	  0.83	  1.31
iEx244I				  0.98	  0.69
iIx167I		0	  1.21	  1.74	  0.70
YDR430C		4	  1.76	  1.50	  0.65
YLR276C	DBP9	12	  0.53	  0.78	  2.58
YPR199C	ARR1	16	  1.07	  0.86	  0.89
iOx273I		0	  1.08	  0.70	  0.81
iKx350I		0	  0.50		  1.74
iOx339I		0	  0.48	  1.50	  1.87
YGR127W		7	  0.41	  0.52	  2.59
YLR008C		12	  1.50	  0.87	  0.68
iOx005I		0	  0.91	  0.52	  1.10
YMR233W		13	  1.01	  1.63	  0.91
iDx287I		0	  0.77	  0.96	  1.28
iJx393I		0	  1.49	  0.77	  0.68
YGR062C	COX18	7	  1.16	  0.73	  0.80
iDx019I		0	  1.45		  0.55
YGR128C		7	  0.39	  0.67	  2.12
iNx048I		0	  1.60	  0.50	  0.54
iJx125I		0	  0.44		  1.95
iPx231I		0	  0.39	  0.96	  2.31
YHL002W		8	  1.55	  1.14	  0.49
YBR182C	SMP1	2	  1.56	  0.49	  0.52
YBR248C	HIS7	2	  1.38	  0.70	
iIx168I		0	  1.47	  0.56	  0.58
iEx245I		0	  1.29	  1.12	  0.65
YLR277C	YSH1	12	  1.04	  0.69	  1.18
iOx274I		0	  1.35	  1.39	  0.69
iKx351I		0	  0.74	  0.42	  1.52
YGL045W		7	  0.65	  1.83	  1.79
YHL003C	LAG1	8	  0.88	  1.02	  0.88
iOx006I		0	  1.20	  0.49	  0.72
YMR234W	RNH1	13	  0.79	  0.63	  1.40
iDx288I		0	  0.80	  0.92	  0.93
iJx394I		0	  1.37	  0.50	  0.84
YGR063C	SPT4	7	  1.19	  1.70	  0.76
iJx060I		0	  0.98	  1.83	  1.22
YDR431W		4	  2.22	  0.67	  0.49
iNx049I		0	  1.51	  1.28	  0.54
iJx126I		0	  0.58	  0.69	  2.14
YMR235C	RNA1	13	  0.86	  0.78	  0.86
YHR020W		8	  1.17	  1.09	  0.90
iPx232I		16	  0.58	  0.55	  1.36
YLR009W		12	  1.08	  1.39	  0.48
iEx180I		0	  0.81	  0.94	  1.59
YBR249C	ARO4	2	  1.59	  0.91	  0.63
iIx169I		0	  0.60	  1.89	  1.01
iEx246I		0	  0.59	  0.83	  1.18
YLR278C		12	  1.34	  0.95	
iOx275I		0	  1.31	  0.59	  0.74
iKx352I		0	  1.14	  1.35	  1.03
YGL046W		7	  1.02	  1.78	  0.93
YHR021C	RPS27B	8	  0.82	  2.22	  1.15
YGR129W	SYF2	7	  1.14	  0.53	  0.91
YNL110C		14	  1.25	  0.80	  0.70
iOx007I		0	  1.01	  0.42	  1.08
iDx289I		0	  0.99	  0.57	  1.07
iJx395I		0	  0.72	  1.00	  1.96
YBR183W	YPC1	2	  1.19	  0.65	  0.62
iJx061I		0	  1.26	  1.58	  0.90
YMR170C	ALD2	13	  1.23	  0.98	  0.90
YDR432W	NPL3	4	  1.74	  1.36	  0.56
iJx127I		0	  1.70	  0.81	  0.54
iPx233I		16	  0.82	  1.06	  1.89
iLx310I		0	  1.56	  0.86	  0.78
YHL004W	MRP4	8	  0.83	  1.00	  1.12
iEx181I		0	  0.65	  1.03	  1.10
iEx247I		0	  1.14		  0.63
iOx276I		0	  1.21	  0.66	  0.74
iKx353I		0	  2.36		  0.43
iGx430I		0	  0.68	  0.95	  1.37
YGR064W		7	  1.26	  1.70	  0.74
YGL047W		7	  1.47	  1.09	  0.55
YHR022C		8	  1.68	  1.39	  0.47
YHL005C		8	  1.49	  0.61	  0.59
YNL111C	CYB5	14	  0.94	  0.70	  1.12
iOx008I		0	  0.92	  0.34	  1.63
YMR236W	TAF17	13	  1.48	  1.48	  0.49
iJx396I		0	  1.38	  0.87	  0.77
YBR184W		2	  0.78	  0.99	  1.15
YGR065C	VHT1	7	  1.02	  0.75	
iJx062I		0	  1.57	  1.77	  0.65
YGL048C	RPT6	7	  1.76	  0.63	  0.49
YMR171C		13	  1.75	  0.93	  0.58
YLR279W				  2.97	  0.72
iJx128I		0	  1.49		  0.60
YDR433W		4	  1.18	  1.31	  0.69
iPx234I		0	  0.79	  0.88	  1.96
iLx311I		0	  1.34	  0.55	  0.73
YBR185C	MBA1	2	  0.93	  0.64	  1.07
iEx182I		0	  0.93	  0.81	  0.96
iEx248I		0	  1.57	  1.09	  0.52
iOx277I		0	  0.60	  0.58	  1.69
iKx354I		0	  1.06	  2.36	  0.73
iGx431I		0	  0.57	  1.77	  1.23
iKx020I		0	  0.65	  1.04	  1.07
YHL006C		8	  1.70	  0.69	  0.48
iOx009I		0	  0.98	  0.52	  1.44
YMR237W		13	  1.26	  1.13	  0.60
iJx397I		0	  1.39	  0.71	  0.70
YGR066C		7	  1.07	  1.06	  0.82
YMR294W-A		13	  0.74	  0.65	  1.25
iLx580I		0	  1.10	  0.88	  1.86
iJx063I		0	  1.54	  1.26	  0.73
YGL049C	TIF4632	7	  0.74	  0.74	  1.39
iFx140I		0	  0.61		  1.90
iJx129I		0	  1.47	  1.05	  0.64
YDR434W		4	  0.79	  0.85	  1.87
iDx800I		0	  1.47	  0.65	  0.65
YDR100W		4	  0.66	  1.80	  1.31
YHR023W	MYO1	8	  0.70	  0.72	  1.47
iPx235I		0	  0.82	  0.59	  1.18
iLx312I		0	  0.56	  0.98	  1.40
YNL112W	DBP2	14	  0.76	  0.96	  1.30
iEx183I				  1.20	  0.65
YLR157C-A	TyA	12	  2.30	  0.81	  0.76
iEx249I		0	  1.48		  0.46
YDR435C		4	  0.63	  2.25	  1.49
iOx278I		0	  0.96	  0.57	  1.24
iKx355I		0	  0.78	  0.78	  1.26
iGx432I		0	  0.24		  4.09
YDR101C		4	  0.75	  0.46	  0.92
YHR024C	MAS2	8	  0.61	  0.57	  2.10
iKx021I		0	  1.83		  0.45
YHL007C	STE20	8	  1.35	  0.59	  0.65
YMR172W	HOT1	13	  1.85	  0.55	  0.48
YMR238W	DFG5	13	  0.78	  0.56	  1.22
YCL061C				  1.33	
iJx398I		0	  1.14	  0.45	  0.79
YBR186W	PCH2	2	  1.67	  0.71	  0.73
YGR067C		7	  0.94	  0.81	  1.02
iLx581I		0	  1.16	  0.70	  0.86
iJx064I		0	  1.47	  0.91	  0.67
iFx141I		0	  1.06	  0.64	  0.79
iPx170I		0	  0.44	  0.62	  1.62
iDx801I		0	  1.07	  1.53	  1.22
YMR239C	RNT1	13	  0.50	  2.18	  1.82
iPx236I		0	  0.60	  1.55	  2.15
iLx313I		0	  0.89	  2.17	  1.06
YNL113W	RPC19	14	  1.90	  0.55	  0.45
iEx184I		0	  0.90	  0.46	  1.14
YDR370C		4	  1.50	  1.17	  0.90
iKx290I		0	  0.52	  1.81	  1.74
iOx279I		0	  0.44	  2.76	  1.80
iKx356I		0	  1.86	  1.91	  0.51
iGx433I		0	  1.14		  0.85
YDR102C		4	  1.48	  0.58	  0.50
YML090W		13	  1.38	  1.23	  0.51
iKx022I		11	  1.48	  1.12	  0.61
YHL008C		8	  0.92	  0.71	  1.27
YMR173W	DDR48	13	  1.17	  0.88	  0.76
YNL114C		14	  1.84	  0.63	  0.47
iJx399I		0	  0.83	  1.01	  1.50
YBR187W		2	  1.68	  1.11	  0.60
YCR024C-A	PMP1	3	  1.35	  0.50	  0.58
YGR068C		7	  1.75	  0.57	  0.64
YML091C	RPM2	13	  0.77	  0.47	
iLx582I		0	  1.21	  0.58	  0.87
iJx065I		0	  1.62		  0.58
iFx142I		0	  0.66		  0.98
YMR174C	PAI3	13	  1.05	  0.60	  0.72
iPx171I		0	  0.99	  1.30	  0.98
YDR436W	PPZ2	4	  1.35	  1.34	  0.84
iDx802I		0	  1.27	  0.98	  1.01
iPx237I		0	  0.93	  0.92	  1.68
iLx314I		0	  2.01	  2.51	  0.63
YHR025W	THR1	8	  1.11	  1.16	  1.15
YBR188C	NTC20	2	  1.67	  2.07	  0.69
iEx185I		0	  1.15	  0.96	  0.69
iKx291I		0	  1.27	  0.88	  0.66
YDL020C	RPN4	4	  0.59	  0.44	  1.16
iKx357I		0	  2.28	  0.79	  0.42
iGx434I		0	  1.00	  0.97	  1.02
iKx023I		0	  1.59	  1.01	  0.54
YHL009C	YAP3	8	  1.73	  0.96	  0.59
iGx100I		0	  0.63	  0.84	  1.38
YNL115C		14	  0.82	  0.62	  1.28
YML092C	PRE8	13	  0.43	  0.70	  2.39
iJx066I		0	  0.68	  1.03	  1.50
YDR371W		4	  0.79	  1.22	  1.65
iBx220I		0	  1.42	  0.85	  0.71
iFx143I		0	  1.00	  1.47	  0.83
iPx172I		0	  1.37	  1.07	  0.59
YDR437W		4	  1.19	  1.44	  0.79
iDx803I		0	  0.69	  0.75	  1.77
YDR103W	STE5	4	  0.54	  0.83	  1.61
iPx238I		0	  1.06	  0.70	  1.31
iLx315I		0	  1.75	  1.16	  0.50
YHR026W	PPA1	8	  0.44	  0.59	  2.62
iEx186I		0	  1.17		  0.78
YDR372C		4	  0.93	  1.13	  1.71
iKx292I		0	  0.95	  1.09	  0.74
YCL063W		3	  1.13	  0.94	  0.87
iKx358I		0	  0.42	  1.17	  1.90
iGx435I		0	  1.49	  1.58	  0.42
YGR069W		7	  1.49	  1.28	  0.63
YDR104C		4	  0.76	  1.31	  1.58
YHR027C	RPN1	8	  0.83	  0.79	  1.38
YNL050C		14	  0.53	  0.54	  2.45
iKx024I		0	  0.43	  0.66	  1.86
YMR175W	SIP18	13	  1.08	  0.98	  0.64
iGx101I		0	  0.69	  0.67	  1.41
YCL064C	CHA1	3	  1.01	  0.52	  1.04
YBR189W	RPS9B	2	  1.45	  2.15	  0.81
iJx067I		0	  1.09	  1.14	  1.26
iBx221I		0	  1.16	  1.20	  0.72
iFx144I		0	  1.28	  1.02	  0.75
iLx250I		12	  0.55	  0.73	  1.43
iPx173I		0	  1.36	  0.69	  0.87
YDL021W	GPM2	4	  0.53	  0.84	  2.21
YDR438W		4	  1.22	  1.02	  0.80
iDx804I		0	  0.70	  1.23	  1.39
iPx239I		16	  1.30	  0.90	  1.05
iLx316I		0	  0.85	  0.79	  0.96
iEx187I		5	  1.15		
YNL116W		14	  0.76	  1.00	  1.32
YCR081W	SRB8	3	  1.14	  1.35	  0.80
iKx293I		0	  0.67	  0.98	  1.47
iGx370I		0	  1.28	  0.49	  0.64
iKx359I		0	  1.70	  1.26	  0.58
iGx436I		0	  0.96	  0.99	  0.75
YIL170W	HXT12	9	  1.55	  1.81	  0.63
YDR105C		4	  1.48	  1.15	  0.60
YHR028C	DAP2	8	  1.30	  0.73	  0.73
YML093W		13	  0.66	  1.32	  1.48
YMR176W				  0.92	  0.76
iKx025I		0	  1.44	  0.73	
iGx102I		0	  0.79	  1.20	  1.01
iJx068I		0	  0.59	  0.87	  1.70
YDR373W	FRQ1	4	  1.28	  1.56	  0.77
iBx222I		0	  1.72	  0.83	  0.43
iFx145I		0	  0.50	  1.11	  2.84
iLx251I				  0.42	
iPx174I		0	  0.69	  0.53	  1.74
YDL022W	GPD1	4	  1.46	  0.83	  0.59
YDR439W	LRS4	4	  0.66	  0.73	  1.54
YOR360C	PDE2	15	  0.61	  0.66	  1.48
iDx805I		0	  1.09	  0.73	  1.03
iLx317I		0	  0.40	  1.18	  2.42
YNL051W		14	  0.45	  1.06	  2.60
YNL117W	MLS1	14	  1.46	  0.81	  0.68
iEx188I		0	  0.84	  1.12	  0.81
YDR374C		4	  1.18		  1.02
YCR082W		3	  0.68	  0.72	  1.57
iKx294I		0	  1.18	  1.06	  0.95
iGx371I		0	  1.38	  0.50	  0.69
YCL065W		3	  1.10	  1.78	  1.04
YDR040C	ENA1	4	  1.08	  0.90	  1.26
YDL023C		4	  1.64	  0.54	  0.49
iGx437I		0	  1.74	  0.64	  0.44
YIL171W	HXT12	9	  1.28	  1.82	  0.70
YHR029C		8	  1.14		  1.10
YML094W	GIM5	13	  1.43	  0.40	  0.67
iKx026I				  0.74	
YMR177W	MMT1	13	  0.96	  0.87	  0.98
iGx103I		0	  0.57	  1.46	  1.53
YNL118C	DCP2	14	  0.95	  1.20	  1.15
iFx080I		0	  1.18	  0.93	  0.68
YIL172C		9	  0.81	  0.84	  1.56
YML095C	RAD10	13	  1.42	  0.68	  0.69
iJx069I		0	  0.97	  0.55	  0.98
iBx223I		0	  1.66	  0.80	  0.50
iDx740I		0	  0.57	  0.87	  1.51
iFx146I		0	  0.55	  1.09	  1.85
iLx252I				  0.97	
iPx175I		0	  1.62	  0.69	  0.63
YOR361C	PRT1	15	  1.36	  0.76	  0.73
iDx806I		0	  0.59	  0.70	  1.44
YDR106W	ARP10	4	  1.25	  1.15	  0.78
iLx318I		0	  0.66	  2.29	  1.80
YNL052W	COX5A	14	  0.77	  0.93	  1.55
iEx189I		0	  1.10	  1.00	  0.79
YDR375C	BCS1	4	  1.48	  0.65	  0.73
iKx295I		0	  1.20	  1.72	  0.69
YCR083W	TRX3	3	  0.41	  0.66	  2.07
iGx372I		0	  0.78	  0.88	  0.93
YCL066W	HMLALPHA1	3	  0.97	  0.52	  1.04
YDL024C		4	  1.30	  0.88	  0.68
iGx438I		0	  1.93	  2.26	  0.55
YDR107C		4	  0.89	  1.00	  0.78
YJL130C	URA2	10	  0.84		  0.74
iKx027I		0	  1.50		  0.61
YMR178W		13	  0.80	  1.19	  1.06
iGx104I		0	  1.24	  2.79	  0.58
iMx210I		0	  0.49	  1.21	
YCR084C	TUP1	3	  1.30	  0.62	  0.84
YOL010W		15	  0.77	  0.99	  1.70
YCL067C	HMLALPHA2	3	  0.99	  0.94	  1.08
YHR139C-A		8	  0.77	  0.90	  1.05
iFx081I		0	  1.52	  1.30	  0.55
iBx224I		0	  1.21		  0.79
iDx741I		0	  1.40	  1.03	  0.79
iFx147I		0	  1.16	  1.93	  0.97
YDR041W		4	  0.90	  1.84	  1.19
iLx253I				  1.00	
iPx176I		0	  0.67	  0.67	  1.22
YOR362C	PRE10	15	  1.79	  1.34	  0.60
iDx807I		0	  1.04	  0.75	  1.10
YNR070W		14	  0.86	  1.91	  0.87
iLx319I		0	  1.08	  1.65	  0.91
YNL053W	MSG5	14	  1.10	  1.19	  1.11
YNL119W		14	  0.61	  0.65	  2.11
iKx296I		0	  1.09	  0.76	  0.60
iGx373I		0	  0.49		  1.82
YDR042C		4	  0.76	  0.67	  1.35
YDL025C		4	  1.24	  1.08	  0.70
iGx439I		0	  1.05	  1.16	  0.83
YNR071C		14	  0.62	  0.54	  1.68
YIL173W				  0.53	  0.80
YML096W		13	  1.29	  0.76	  0.77
YJL131C		10	  0.42		  3.20
iKx028I		0	  1.32	  0.97	  0.59
YMR179W	SPT21	13	  0.57	  2.03	  1.42
iGx105I		0	  0.85	  0.83	  1.26
iMx211I		0	  0.69	  1.08	
YOL011W	PLB3	15	  1.50	  1.71	  0.85
YCL068C		3	  1.20	  0.63	  0.86
iFx082I		0	  0.66	  1.02	  1.30
YML097C	VPS9	13	  1.18	  0.68	  0.70
YDR376W	ARH1	4	  1.66	  0.83	  0.60
iBx225I		0	  0.38	  1.16	  2.29
iDx742I		0	  0.63	  0.72	  1.54
iFx148I		0	  1.68	  1.08	  0.53
iLx254I		12	  0.49	  1.18	
iPx177I		0	  1.42	  1.85	  0.56
YOR363C	PIP2	15	  1.26	  1.60	  0.77
iDx808I		0	  0.77	  1.40	  1.42
YDR108W	GSG1	4	  0.80	  0.83	  1.74
YNL054W	VAC7	14	  1.30	  0.75	  0.61
YOL012C	HTA3	15	  1.77	  1.23	  0.45
YCR085W				  0.96	
iKx297I		0	  1.05	  1.87	  0.84
iGx374I		0	  0.63	  1.11	  1.67
YDR043C	NRG1	4	  0.76	  1.17	
iMx480I		0	  0.50	  1.09	  1.61
iGx040I		0	  0.71	  1.09	  1.23
YDR109C		4	  0.66	  1.29	  1.35
YIL174W		9	  1.17	  1.19	  1.16
YNL055C	POR1	14	  1.17		  0.84
iKx029I		0	  1.11	  0.63	  0.72
iGx106I		0	  1.63	  1.10	  0.48
iMx212I		0	  1.16	  0.60	  1.20
iBx160I		0	  0.56		  2.37
iFx083I		0	  0.82	  1.24	  1.34
iBx226I		2	  0.97	  3.30	  1.28
YDR377W	ATP17	4	  1.05	  0.89	  0.74
iDx743I		0	  0.87	  0.81	  1.39
iFx149I		0	  0.71	  0.66	  1.38
iLx255I				  0.74	
iPx178I		0	  0.34	  0.69	  2.87
YDL026W		4	  1.35	  0.54	  0.70
iDx809I		0	  1.08	  0.88	  1.20
YNR072W	HXT17	14	  1.19	  0.59	  1.17
YJL132W		10	  0.47	  0.91	  1.95
YOL013C	HRD1	15	  1.00	  1.27	  1.22
YDR378C	LSM6	4	  1.25	  1.79	  0.63
iKx298I		0	  0.90	  1.26	  1.53
YCR086W		3	  1.82	  0.71	  0.48
iGx375I		0	  0.52	  2.46	  1.70
YCL069W		3	  1.10	  1.35	  0.95
iMx481I		0	  0.49	  1.42	  2.20
YDL027C		4	  1.37	  0.50	  0.69
iGx041I		0	  0.62	  0.92	
YJR150C	DAN1	10	  0.86		  1.19
YNR073C		14	  1.09	  1.97	  0.85
YIL175W		9	  1.12	  1.38	  1.55
YML098W	TAF19	13	  1.43	  0.72	  0.69
iGx107I		0	  1.73	  0.78	  0.48
YER001W	MNN1	5	  0.87	  0.80	  1.02
iMx213I		0	  0.83	  1.30	  0.61
YOR364W		15	  1.49	  1.54	  0.56
YCR097WA	a1	3	  0.87	  1.36	  1.11
YOR030W	DFG16	15	  1.34	  1.32	  0.68
YCR097WB				  0.77	
iBx161I		0	  0.62		  1.59
iFx084I		0	  0.78	  0.55	  1.06
iLx190I		0	  1.09	  0.72	  0.75
YIL176C		9	  1.18	  0.44	  1.35
YML099C	ARG81	13	  0.89	  0.72	  1.08
iBx227I		0	  1.08	  1.16	  0.96
iDx744I		0	  0.88	  0.94	  1.01
YDR044W	HEM13	4	  0.64	  1.08	  2.13
iLx256I				  1.18	  1.05
iPx179I		0	  1.49	  1.05	  0.80
iDx410I		0	  1.47	  1.19	  0.77
YOR365C		15	  1.36	  1.03	  0.74
YJL133W	MRS3	10	  1.22	  1.45	  0.74
YNL056W		14	  1.23	  3.38	  0.78
iKx299I		0	  1.47	  0.77	  0.54
YCR087W		3	  1.69	  2.32	  0.57
iGx376I		0	  1.43	  0.62	  0.70
YDR045C	RPC11	4	  0.51	  0.75	  2.01
iMx482I		0	  0.63	  0.80	  1.36
YDL028C	MPS1	4	  0.68	  0.62	  1.64
iGx042I		0	  1.43	  0.95	  0.78
YJR151C		10	  0.91		  1.35
YNR074C		14	  1.18	  0.89	  0.66
iGx108I		0	  1.14	  0.90	  1.01
YER002W		5	  0.60	  1.30	  1.80
YPL240C	HSP82	16	  1.05	  0.48	  1.18
iMx214I		0	  1.17	  2.05	
YOR031W	CRS5	15	  0.69	  1.59	  1.19
YOL014W		15	  0.80	  2.02	  1.25
iBx162I		0	  0.82		  1.27
iFx085I		0	  0.95	  1.20	  0.77
iLx191I		0	  0.39	  0.94	  2.80
YIL177C		9	  1.58	  0.93	  0.85
YDR379W	RGA2	4	  1.14	  0.63	  0.89
iBx228I		0	  0.87		  1.04
iDx745I		0	  1.88	  0.76	  0.56
iLx257I				  0.45	
iDx411I		0	  1.76	  1.11	  0.51
YER003C	PMI40	5	  0.56	  1.82	  2.05
YJL134W	LCB3	10	  1.27	  0.68	  0.64
YOR032C	HMS1	15	  0.74	  0.77	  1.64
YNL057W		14	  1.40	  1.00	  0.55
YLR400W		12	  2.32	  0.93	  0.42
YCR088W	ABP1	3	  1.81	  1.02	  0.44
iGx377I		0	  1.00	  1.05	  0.96
YDR046C	BAP3	4	  1.03	  0.76	  0.84
iMx483I		0	  1.55	  1.93	  0.89
iCx120I		0	  1.71		  0.55
iGx043I		0	  0.65	  1.99	
YNL058C		14	  1.86	  0.94	  0.47
iGx109I		0	  1.30	  0.77	  0.62
YPL241C	CIN2	16	  1.35	  0.66	  0.75
iMx215I		0	  1.55	  1.15	
YOR366W		15	  0.91	  0.44	  0.98
YLR401C		12	  2.91	  2.61	  0.50
YOL015W		15	  1.10	  1.63	  0.98
iBx163I		0	  1.35		  0.81
iDx680I		0	  0.87	  0.65	  1.09
iFx086I		0	  0.56	  1.48	  1.48
iLx192I		0	  1.01	  0.83	  0.97
iBx229I		0	  0.99	  2.02	  0.94
iDx746I		0	  1.63	  0.68	  0.79
iLx258I				  0.66	
iDx412I		0	  0.73	  0.79	  1.36
YDL029W	ARP2	4	  0.55	  1.41	  1.69
iHx001I		8	  2.05	  2.10	  0.96
YJR152W	DAL5	10	  0.85		  1.19
YNR075W	COS10	14	  1.30	  0.58	  0.90
YJL135W		10	  1.59	  1.55	  0.59
YOR033C	DHS1	15	  0.67	  1.86	  2.02
YOL016C	CMK2	15	  0.86	  0.86	  1.59
YCR089W	FIG2	3	  1.49	  0.55	  0.78
iGx378I		0	  1.44	  0.94	  0.65
YJL070C				  1.16	  1.04
iMx484I		0	  1.16	  0.51	  0.94
iCx121I		0	  1.89		  0.54
iGx044I		0	  0.46	  0.75	  1.80
iMx150I		0	  0.87	  0.91	
YJL136C	RPS21B	10	  1.59		  0.58
YNL059C	ARP5	14	  0.88	  1.45	  1.17
YER004W		5	  1.63	  2.59	  0.52
YPL242C	IQG1	16	  0.78	  2.89	  1.04
iMx216I		0	  0.58	  1.54	  1.62
YOR367W	SCP1	15	  0.59	  1.22	  1.00
iBx164I		0	  1.57		  0.74
iDx681I		0	  0.52	  0.71	  1.61
iFx087I		0	  0.56	  0.70	  1.36
iLx193I		0	  0.75	  0.57	  1.06
iDx747I		4	  0.92	  1.05	  0.85
iLx259I				  0.55	
YDR047W	HEM12	4	  1.01	  0.69	  0.70
iDx413I		0	  1.72	  0.60	  0.59
iHx002I		0	  1.90	  0.74	  0.62
YJR153W	PGU1	10	  1.00		  1.24
YNR076W	PAU6	14	  1.01	  1.28	  1.46
YOR034C	AKR2	15	  1.32	  1.14	  1.08
YLR402W		12	  2.25	  0.90	  0.31
iGx379I		0	  1.95	  0.90	  0.64
YDR048C		4	  1.22	  0.55	  1.03
iMx485I		0	  2.12	  0.62	  0.49
iCx122I		0	  1.69		  0.58
iGx045I		0	  0.55	  1.08	  1.34
YNR077C		14	  1.01	  0.67	  1.42
iMx151I		0	  0.85	  1.39	  1.10
YJL137C	GLG2	10	  1.55		  0.53
YER005W	YND1	5	  1.40	  0.63	  0.70
iMx217I		0	  1.37	  1.19	
YOR368W	RAD17	15	  0.57	  0.68	  2.13
iOx400I		0	  0.73	  1.25	  1.60
iFx088I		6	  0.70	  1.05	  1.74
YOL017W		15	  1.13	  1.58	  1.22
iBx165I		0	  0.67		  1.02
iDx682I		0	  0.58	  1.25	  1.56
iLx194I		0	  0.76	  1.53	  1.09
iHx271I		0	  0.88		
iDx748I		0	  0.90	  0.58	  1.16
YJL071W	ARG2	10	  0.50	  1.73	  1.77
iDx414I		0	  1.04	  0.73	  1.03
YOR369C	RPS12	15	  0.62	  1.94	  1.55
iHx003I		0	  1.26	  0.65	  1.02
YJR154W		10	  1.14	  0.87	  0.71
YOR035C	SHE4	15	  1.76	  1.50	  0.73
YOL018C	TLG2	15	  0.75	  0.57	  1.53
YPL243W	SRP68	16	  0.64	  0.63	  1.87
YLR403W	SFP1	12	  1.45	  1.28	  1.07
YLL018C-A	COX19	12	  1.64	  0.72	  0.49
YJL072C		10	  0.73		  1.34
iMx486I		0	  1.54	  0.44	  0.57
iCx123I		0	  1.38		  0.68
iGx046I		0	  0.93	  1.18	  1.04
iMx152I		0	  1.41	  1.38	  0.36
YJL138C	TIF2	10	  1.27		  0.80
YER006W		5	  0.86	  0.53	  1.27
YPL244C		16	  0.99	  0.37	  0.95
iMx218I		0	  1.10	  1.07	  0.59
iOx401I		0	  1.04	  2.51	  0.87
iBx166I		0	  1.28		  0.71
iDx683I		0	  1.05	  0.60	  1.13
iFx089I		0	  0.72	  0.93	  1.16
iLx195I		0	  1.69	  0.53	  0.50
iHx272I		0	  0.86	  1.80	  0.98
iDx749I		0	  0.59	  0.78	  1.75
YAL001C	TFC3	1	  0.67	  1.89	  1.75
YDR049W		4	  0.46	  0.84	  2.03
iDx415I		0	  1.92	  1.83	  0.45
iHx004I		0	  1.15	  0.90	  1.62
YJR155W	AAD10	10	  0.88	  1.05	  1.13
iNx110I		0	  0.99		  0.88
YLR404W		12	  0.99	  1.43	  1.45
YJR090C	GRR1	10	  0.71		  1.35
iMx487I		0	  0.49	  1.24	  1.80
iCx124I		0	  0.78		
iGx047I		0	  1.49	  0.67	  0.59
YJR156C	THI11	10	  0.67	  0.59	  1.52
iMx153I		0	  1.99	  0.70	  0.48
iIx230I		0	  1.12		  0.77
YJL139C	YUR1	10	  0.87		  1.36
YER007W	PAC2	5	  0.48	  0.83	  2.61
iMx219I		0	  0.93	  0.96	  0.99
YKL030W		11	  1.45		  0.73
iOx402I				  2.23	  0.82
YOR036W	PEP12	15	  2.17	  1.46	  0.74
YOL019W		15	  1.02	  0.79	  1.02
iBx167I		0	  1.64		  0.49
iDx684I		0	  1.66	  1.43	  0.46
iLx196I		0	  1.22	  0.69	  0.47
iHx273I		0	  0.53	  0.64	  1.76
iDx350I		0	  1.59	  0.76	  0.75
iDx416I		0	  0.48	  0.44	  2.63
YER008C	SEC3	5	  1.19	  0.54	  0.80
YJL073W	JEM1	10	  0.92		  1.11
iHx005I		0	  0.74	  1.18	  1.68
iNx111I		0	  1.10	  2.05	  1.04
YPL245W		16	  0.83	  0.76	  1.27
YLR405W		12	  0.54		  2.28
YJR091C	JSN1	10	  1.87		  0.45
YJL074C	SMC3	10	  0.73		  1.33
iCx125I		0	  0.65	  2.62	  1.79
iMx488I		0	  1.29		  0.66
iGx048I		0	  0.94	  0.82	  0.68
iMx154I		0	  1.17	  0.59	  0.84
iIx231I		0	  0.79	  0.43	  1.17
YAL002W	VPS8	1	  1.07	  0.60	
YPL246C		16	  1.43		  0.72
YKL031W		11	  1.43	  1.32	  0.56
YLR406C				  1.45	  0.85
iOx403I		0	  1.19	  0.78	  0.76
YOR037W	CYC2	15	  0.95	  0.86	  1.50
iBx168I		0	  1.00		  1.36
iDx685I		0	  0.90	  1.00	  0.74
iLx197I		0	  1.06	  0.76	  0.69
iHx274I		0	  0.43	  1.28	  1.64
iDx351I		0	  1.47	  1.65	  0.74
YAR020C	PAU7	1	  0.99	  0.66	  1.37
iNx380I		0	  1.47	  1.58	  0.47
iDx417I		0	  0.95	  1.32	  1.76
YKL032C	IXR1	11	  0.97	  0.73	  1.09
iHx006I		0	  0.76	  0.77	  1.34
YJR157W		10	  0.73	  0.72	  1.77
YOR038C	HIR2	15	  1.41	  1.56	  1.11
YPL180W		16	  2.04	  2.17	  0.62
iNx112I		0	  1.86	  0.58	  0.69
YLR340W	RPP0	12	  1.47	  1.57	  0.67
iCx060I		0	  1.35	  0.83	  0.81
YJL075C		10	  0.56		  2.03
iMx489I		0	  1.32		  0.53
iCx126I		0	  0.63		  2.19
iGx049I		0	  1.14	  0.69	  0.78
iMx155I		0	  1.06	  0.62	  0.72
iIx232I		0	  0.83	  0.58	  1.23
YAL003W	EFB1	1	  0.55	  0.61	  1.56
YPL247C		16	  1.34	  0.48	  0.78
YER009W	NTF2	5	  1.44	  0.91	  0.62
iOx404I		0	  1.66	  0.85	  0.56
iBx169I		0	  0.80		  1.48
iDx686I		0	  0.32	  3.05	  2.80
iLx198I		0	  0.97	  1.03	  0.75
iHx275I		0	  0.31	  1.03	  2.90
iDx352I		0	  1.27	  0.77	  0.90
iNx381I		0	  1.73	  0.56	  0.46
YJR092W	BUD4	10	  0.78	  0.66	  1.08
iDx418I		0	  0.50	  1.36	  1.95
YGL110C		7	  0.70	  0.88	  1.51
iHx007I				  1.08	  1.46
YJR158W	HXT16	10	  1.02		  1.11
YPL181W		16	  1.95		  0.49
iNx113I		0	  0.86	  0.90	  1.24
YLR341W		12	  1.32	  0.60	  0.82
YLR407W		12	  1.28	  1.05	  0.77
iCx061I		3	  1.90	  0.57	  0.61
YJR093C	FIP1	10	  0.52	  0.86	  1.87
iMx090I				  1.52	  1.70
iCx127I		0	  0.94		  1.10
YPL182C		16	  2.33	  0.59	  0.34
iMx156I		0	  1.19		  1.01
iIx233I		0	  1.33	  1.03	  0.47
iEx310I		0	  1.77	  0.90	  0.59
YAL004W		1	  1.52	  0.84	
YKR050W	TRK2	11	  0.87	  1.81	
YPL248C	GAL4	16	  1.25	  0.55	  0.97
YKL033W		11	  0.78	  1.58	  1.68
YLR408C		12	  0.78	  1.14	  1.37
iOx405I		0	  0.56	  1.63	  2.16
YOR039W	CKB2	15	  1.47	  0.81	  0.75
iDx687I		0	  2.01	  0.74	  0.47
iLx199I		0	  1.04	  2.74	  0.81
iHx276I		0	  0.49	  1.09	  1.61
iDx353I		0	  1.15	  0.79	  0.94
YAL005C	SSA1	1	  1.34	  0.72	  0.87
iNx382I		0	  0.52	  1.13	  1.71
iDx419I		0	  1.33	  0.97	  0.80
YJL076W	NET1	10	  1.11	  0.61	  0.94
iHx008I		0	  1.15	  0.85	  0.80
YJR159W	SOR1	10	  1.38		  0.74
iNx114I		0	  1.00	  1.50	  1.34
YLR342W	FKS1	12	  1.24	  0.84	  0.48
YMR300C	ADE4	13	  1.10	  1.67	  0.96
iCx062I		3	  1.57	  0.50	  0.57
YJR094C	IME1	10	  1.41	  0.56	  0.96
iMx091I				  2.27	  2.27
YJL077C	ICS3	10	  1.90	  0.68	  0.42
iCx128I		3	  0.81	  1.81	  1.12
YPL183C		16	  1.29		  0.88
iEx311I				  0.85	  1.90
iMx157I		0	  1.13	  0.80	  0.84
iIx234I		0	  1.43	  1.47	  0.35
iOx340I		0	  1.63	  0.74	  0.37
YKR051W		11	  0.58	  0.93	  2.11
YPL249C		16	  1.43	  1.09	  0.88
YGL111W		7	  0.63	  0.56	  1.63
YKL034W		11	  1.02		  1.10
YLR409C		12	  1.51	  0.76	  0.84
iOx406I		0	  1.05	  1.51	  1.21
iDx688I		0	  1.87	  1.20	  0.41
iHx277I		0	  1.59	  0.61	  0.61
iDx354I		0	  1.95	  1.91	  0.67
YAR023C		1	  1.12	  0.67	  0.69
iNx383I		0	  0.32	  0.84	  3.03
iDx020I		0	  0.72		  1.48
YKR052C	MRS4	11	  0.61	  0.54	  1.67
YGL112C	TAF60	7	  0.61	  2.00	  1.79
iHx009I		0	  1.12	  1.05	  0.98
YMR075C-A		13	  0.41	  0.61	  2.33
iNx115I		0	  1.94	  1.03	  0.57
YLR343W		12	  0.60	  1.15	  1.71
YMR301C				  1.09	
iCx063I		3	  1.86	  0.74	  0.69
iMx092I		0	  1.80		  0.49
YJL078C	PRY3	10	  1.95	  0.59	  0.39
iCx129I		0	  1.00		  0.97
YPL184C		16	  0.99		  1.06
iMx158I		0	  0.92	  0.73	  0.75
iIx235I		0	  0.42	  1.07	  2.41
iEx312I		0	  0.63	  1.03	  1.06
iOx341I		0	  1.28	  0.83	  0.63
YKL035W	UGP1	11	  1.32		  0.92
YLR010C		12	  0.82	  0.49	  1.38
iOx407I		0	  0.66	  1.49	  1.61
iDx689I		0	  0.60	  0.84	  1.45
iHx278I		0	  0.90	  1.18	  0.83
iDx355I		0	  0.41	  1.07	  2.24
YAL007C				  1.93	
iNx384I		0	  0.42	  0.91	  1.94
YJR095W	SFC1	10	  0.91		  1.05
iDx021I		0	  0.65		  1.22
YGR130C		7	  1.26	  1.03	  0.61
YKR053C	YSR3	11	  0.71	  1.81	  1.57
iNx050I		0	  0.62	  0.79	  1.79
YKL036C		11	  1.11		  0.70
iNx116I		0	  0.67	  0.83	  1.56
YLR344W	RPL26A	12	  0.92	  0.53	  1.01
YMR302C	PRP12	13	  1.38	  1.06	  0.76
iCx064I		3	  1.63	  0.50	  0.72
iMx093I		0	  1.33	  0.62	  0.80
iIx170I		9	  0.61		  1.98
YJL079C	PRY1	10	  1.64	  1.40	  0.55
iMx159I		0	  1.54	  0.51	  0.74
iIx236I		0	  0.62	  0.95	  1.43
iEx313I		0	  0.65		  1.50
iOx342I		0	  0.84	  1.13	  0.75
YGL113W		7	  0.61	  0.77	  1.50
iOx408I		0	  1.25	  1.25	  0.58
iDx290I		4	  0.89	  0.79	  1.40
iHx279I		0	  1.91		
iDx356I		0	  0.96	  0.82	  1.12
YBR250W		2	  1.15	  0.94	  0.76
iNx385I		0	  0.89	  1.21	  1.17
YJR096W		10	  1.01		  0.89
iDx022I		0	  1.86		  0.37
YKR054C				  1.11	
iNx051I		0	  0.54	  1.24	  1.73
YPL185W		16	  0.89	  0.67	  1.37
iNx117I		0	  1.51	  1.73	  0.52
YLR345W		12	  0.61	  0.87	  2.05
YMR303C	ADH2	13	  1.83	  0.78	  0.54
YLR011W				  1.12	
iPx300I		0	  1.12	  0.81	  0.67
iCx065I		3	  1.33		  0.73
iMx094I		0	  1.36		  0.77
iIx171I		0	  1.48	  1.43	  0.59
YLR280C				  1.78	  0.89
YPL186C		16	  0.93		  1.64
iIx237I		0	  0.96	  0.89	  0.64
iEx314I		0	  1.45	  1.57	  0.68
YAL008W	FUN14	1	  0.70	  0.66	  1.94
YDR500C	RPL37B	4	  0.88	  0.63	  1.24
YLR346C		12	  0.42	  0.97	  3.01
YGR131W		7	  1.08	  0.79	  0.69
iOx343I		15	  0.88		  1.60
YGL114W		7	  1.08		  0.81
YLR012C		12	  0.75	  1.23	  1.51
YKL037W		11	  1.04		  0.71
iOx409I				  0.85	
iDx291I		0	  0.88	  1.71	  1.60
iDx357I		0	  1.96	  1.08	  0.48
YBR251W	MRPS5	2	  1.40	  0.64	  0.67
iNx386I		0	  1.34	  0.78	  0.87
YJR097W		10	  0.76		  1.17
iDx023I		0	  1.68		  0.39
YGR132C	PHB1	7	  1.40	  0.87	  0.60
iNx052I		0	  0.59	  0.68	  1.60
iNx118I		0	  1.35	  0.86	  0.61
iPx301I		0	  0.89	  0.77	  1.12
iCx066I		3	  1.43	  0.52	  0.94
YJR098C		10	  0.90		  0.98
iMx095I		0	  0.91	  0.65	  1.27
iIx172I		0	  1.21	  1.54	  0.58
YLR281C		12	  1.10		  0.78
iIx238I		0	  1.01	  0.86	  0.82
iEx315I		0	  1.01	  1.03	  1.00
YLR347C				  1.35	
YAL009W				  2.02	
iOx344I		0	  0.47	  0.59	  2.16
YKR055W	RHO4	11	  1.27	  1.09	  0.52
YGL115W	SNF4	7	  1.41	  1.14	  0.84
YKL038W	RGT1	11	  1.29	  0.62	  0.63
iOx010I		0	  0.64	  0.41	  1.48
iDx292I		0	  1.41	  0.49	  0.67
YMR304W	UBP15	13	  1.07	  0.67	  0.72
iDx358I		0	  1.78	  0.61	  0.46
YBR252W	DUT1	2	  1.26	  0.66	  0.84
iNx387I		0	  1.12	  0.72	  0.95
iDx024I		0	  0.57		  1.58
iNx053I		0	  1.24	  1.36	  1.96
iJx130I		0	  0.99	  0.74	  1.04
YPL187W	MF(ALPHA)1	16	  0.66	  1.17	  1.51
YDR501W	PLM2	4	  0.81	  1.26	
iNx119I		0	  1.52	  1.49	  0.68
YMR305C	SCW10	13	  0.87	  0.87	  1.09
iPx302I		0	  0.48	  3.09	  1.70
YLR013W	GAT3	12	  0.67	  1.00	  1.37
iCx067I		3	  0.65	  1.30	  1.74
iMx096I		0	  0.88	  1.19	  1.15
iIx173I		0	  0.76	  0.74	  1.42
iEx250I		0	  1.54	  1.89	  0.42
YLR282C		12	  0.82		  1.11
YAR027W		1	  1.06	  0.38	  0.81
iIx239I		0	  0.87	  0.95	  0.96
YGL050W		7	  0.50	  0.49	  2.24
iEx316I		0	  1.28	  1.60	  1.16
YDR502C	SAM2	4	  0.79	  0.89	  1.42
YLR348C	DIC1	12	  1.86	  0.55	  0.47
iOx345I		0	  1.00	  0.64	  1.33
YGR133W	PEX4	7	  1.88	  0.79	  0.47
YKR056W	RNC1	11	  1.71	  1.22	  0.49
YGL116W	CDC20	7	  1.18	  1.19	  0.81
YLR014C	PPR1	12	  1.21	  0.80	  0.91
YKL039W	PTM1	11	  1.56	  1.19	  0.59
iOx011I		0	  0.99	  0.46	  0.86
iDx293I		4	  1.57	  0.61	
iDx359I		0	  1.24	  1.27	  0.79
YBR253W	SRB6	2	  1.23	  2.42	  0.82
iNx388I		14	  1.19	  0.65	  0.79
YJR099W	YUH1	10	  1.03	  0.66	  0.95
iDx025I		0	  0.94		  1.36
iNx054I		0	  1.68	  1.01	  1.12
iJx131I		0	  0.93	  0.94	  0.89
YMR240C	CUS1	13	  0.87	  0.80	  0.72
YPL188W	POS5	16	  1.20	  1.21	  1.06
iPx303I		0	  0.55	  0.73	  1.45
iCx068I		3	  0.84	  0.71	  1.49
YBR254C	TRS20	2	  1.16		  0.78
iMx097I		0	  0.64	  0.59	  1.73
iIx174I		0	  0.94	  1.18	  0.74
iEx251I		0	  0.53	  1.40	  1.78
iOx280I		0	  1.33	  1.32	  0.68
YAR028W		1	  1.34	  1.02	  0.80
YGL051W		7	  1.08	  0.85	  0.90
iEx317I		0	  1.58	  1.09	  0.54
YDR503C	LPP1	4	  1.01	  0.86	
iOx346I		0	  1.57	  0.59	  0.59
iGx500I		0	  0.84	  0.77	  1.01
YGR134W		7	  1.12	  1.53	  0.70
YKR057W	RPS21A	11	  1.78	  1.34	  0.52
YGL117W		7	  1.64	  1.53	  0.57
iOx012I		0	  1.05	  2.32	  0.95
iDx294I		0	  1.58	  1.91	  0.74
YMR306W	FKS3	13	  0.92	  0.69	  0.70
iNx389I		0	  1.74	  0.70	  0.51
iDx026I		0	  0.93		  1.33
iNx055I		0	  2.22	  0.62	  0.95
iJx132I		0	  0.39	  0.87	  2.26
YGL118C		7	  1.26	  1.19	  0.54
YLR283W		12	  0.59	  0.50	  1.39
YPL189W		16	  1.44	  0.51	  0.69
YLR349W		12	  1.47	  0.42	  0.51
iPx304I		0	  0.89	  0.90	  1.56
YLR015W		12	  1.29	  0.91	  1.00
iCx069I		3	  0.55	  1.68	  2.12
iEx252I				  0.95	
iMx098I		0	  1.07	  1.24	  0.63
iIx175I		0	  0.95	  0.71	  0.69
YLR284C	ECI1	12	  0.66	  0.69	  1.69
iOx281I		0	  1.09	  0.98	  0.78
YAR029W		1	  0.94	  0.78	  1.06
YGL052W		7	  0.95	  0.58	  1.19
iEx318I		0	  1.81	  0.87	  0.46
YDR504C		4	  0.93	  1.45	  1.33
YHL010C		8	  2.13	  0.47	  0.49
iOx347I		0	  1.59	  1.54	  0.43
iGx501I		0	  1.48	  0.90	  0.56
YGR135W	PRE9	7	  1.03	  1.32	  0.90
YKR058W	GLG1	11	  1.33	  0.91	
YLR016C		12	  1.13	  0.47	  1.01
iOx013I		0	  1.09	  1.10	  0.93
YMR241W	YHM2	13	  0.56	  1.45	  1.52
iDx295I		0	  0.75	  0.77	  1.22
YBR255W		2	  0.79	  0.72	  1.06
iDx027I		0	  0.73		  1.56
iNx056I		0	  1.75	  0.78	  0.66
iJx133I		0	  1.10	  1.60	  0.84
YMR242C	RPL20A	13	  0.85	  0.76	  0.97
YMR308C	PSE1	13	  0.44	  2.38	  1.65
iPx305I		0	  1.15	  0.64	  0.86
YBR256C	RIB5	2	  1.12		  0.92
iMx099I		0	  1.00	  0.81	  0.90
iIx176I		0	  0.59	  0.65	  1.37
iEx253I		0	  0.63	  0.60	  1.04
iOx282I		0	  0.71	  1.11	  1.00
YGR070W	ROM1	7	  0.58	  1.86	
YGL053W		7	  1.05	  0.98	  0.97
iEx319I		0	  2.21		  0.45
YDR505C	PSP1	4	  1.22	  1.87	
YHL011C	PRS3	8	  1.21	  0.71	  1.22
iGx502I				  0.93	  0.72
iOx348I		0	  0.62	  1.36	  1.19
YGR136W		7	  0.64	  1.12	  1.52
YKR059W	TIF1	11	  1.36	  0.98	  0.83
YGL119W	ABC1	7	  1.20	  0.64	  0.94
iOx014I		0	  0.90	  1.35	  0.95
iDx296I		0	  1.24	  0.89	  0.80
YBR190W		2	  1.42	  0.57	  0.75
YGR071C		7	  0.63	  1.65	  1.45
YGL054C	ERV14	7	  0.65	  1.03	  1.22
iDx028I		0	  0.98		  0.96
iNx057I		0	  0.81	  2.51	  1.06
iJx134I		0	  1.90	  0.71	  0.33
YLR285W		12	  0.64		  1.27
YMR243C	ZRC1	13	  1.54	  2.28	  0.64
iPx240I		16	  1.76	  0.88	  0.89
YMR309C				  0.84	
iPx306I		0	  1.27	  0.86	  0.74
YLR017W	MEU1	12	  1.05	  0.59	  1.00
YER119C-A		5	  1.68	  0.85	  0.55
iIx177I		0	  1.04	  1.39	  0.95
iEx254I		0	  0.81	  1.83	  1.11
YLR286C	CTS1	12	  0.73	  0.60	  1.08
iOx283I		0	  0.84	  0.85	  0.77
iKx360I		0	  1.25		  1.05
YDR506C		4	  1.25	  0.97	  0.75
iOx349I		0	  0.79	  0.93	  1.22
iGx503I		0	  0.47	  1.08	  1.79
YGR137W		7	  0.49	  1.28	  2.08
YLR018C		12	  1.12	  1.22	  1.17
iOx015I		0	  0.77	  1.40	  1.21
iDx297I		0	  0.44		  2.39
YBR191W	RPL21A	2	  0.86	  1.30	  1.53
YBR257W	POP4	2	  1.25	  0.74	  0.68
iDx029I		0	  0.41	  1.15	  2.48
YGR138C				  0.96	
YDR440W	DOT1	4	  0.60	  0.43	  1.71
iNx058I		0	  0.88	  0.88	  1.17
iJx135I		0	  0.47	  0.52	  1.95
iPx241I		0	  1.39	  0.66	  1.08
YHL012W		8	  0.91	  0.84	  1.78
iPx307I		0	  1.97	  0.54	  0.49
YBR258C		2	  1.16	  0.60	  0.85
iIx178I		0	  1.10	  0.91	  0.92
iEx255I		0	  1.32	  1.68	  0.54
YDR441C	APT2	4	  0.64	  0.92	  1.75
YLR287C		12	  1.19	  0.59	  0.85
iOx284I		0	  0.43	  0.60	  1.97
iKx361I		0	  0.86		  1.15
YGR072W	UPF3	7	  0.99	  2.83	  0.85
YGL055W	OLE1	7	  1.02	  2.62	  1.31
YHR030C	SLT2	8	  1.26	  0.79	  0.67
YDR507C	GIN4	4	  0.77		  0.70
YHL013C		8	  0.72	  0.82	  1.84
iGx504I		0	  1.27	  2.14	  0.47
YMR244W				  1.13	
iOx016I		0	  0.90	  0.67	  0.78
iDx298I		0	  0.86	  0.84	  1.14
YBR192W	RIM2	2	  0.40	  1.66	  2.44
YGR073C		7	  0.79	  0.55	  0.97
iJx070I		0	  1.22	  0.53	  0.78
YGL056C	SDS23	7	  0.75	  2.13	  1.30
iNx059I		0	  0.93	  1.63	  1.12
iJx136I		0	  0.78	  1.32	  1.10
iPx242I		0	  0.80	  0.53	  1.26
YBR193C	MED8	2	  0.66	  0.63	
iPx308I		0	  0.94	  0.75	  0.68
YLR019W		12	  0.74	  0.85	  1.72
iEx190I		0	  1.01	  1.14	  0.75
iIx179I		0	  0.93	  1.39	  0.87
iEx256I		0	  1.35	  1.54	  0.91
YLR288C	MEC3	12	  1.45		  0.57
iOx285I		0	  1.00	  1.05	  0.81
iKx362I		0	  0.37		  2.17
YHR031C	RTT104	8	  1.66	  0.81	  0.70
YDR508C	GNP1	4	  2.18	  0.66	  0.48
YHL014C	YLF2	8	  0.55	  2.17	  2.32
iGx505I		0	  1.39	  1.39	  0.69
YGR139W		7	  1.03	  1.31	  0.77
YNL120C		14	  0.91	  1.07	  1.09
iOx017I		0	  1.19	  1.02	  1.10
YMR245W		13	  1.63	  1.70	  0.52
iDx299I		0	  1.00	  0.82	  1.24
iJx071I		0	  1.69	  0.81	  0.70
YGL057C		7	  0.39	  0.69	  2.89
YBR259W		2	  0.57	  0.88	  1.48
YMR180C	CTL1	13	  0.63	  0.68	  1.47
iJx137I		0	  1.40		  0.66
YDR442W		4	  0.93	  0.61	  0.95
iPx243I		0	  0.57	  0.97	  1.45
iLx320I		0	  1.36	  0.58	  0.55
iPx309I		0	  0.97	  1.48	  0.68
iEx191I		0	  0.86	  0.67	  0.91
YHR214W-A		8	  1.01	  0.66	  1.16
iEx257I		0	  1.39	  0.95	  0.59
YDR443C	SSN2	4	  1.19	  1.03	  0.68
iOx286I		0	  1.03	  0.83	  0.71
iKx363I		0	  1.45		  0.56
iGx440I		0	  0.85	  1.26	  1.30
YGR074W	SMD1	7	  0.84	  0.55	  1.09
iGx506I				  0.62	  0.71
YNL121C	TOM70	14	  0.85	  0.62	  0.87
iOx018I		0	  1.78	  1.04	  0.46
YMR246W	FAA4	13	  0.70	  1.09	  1.41
YBR194W		2	  0.57	  0.93	  2.05
YGR075C	PRP38	7	  0.72	  1.45	  1.23
iJx072I		0	  1.39	  1.03	  0.75
YMR181C		13	  1.30	  0.52	  0.55
iJx138I		0	  1.15	  1.42	  0.77
YLR289W	GUF1	12	  0.78	  0.71	  1.35
YMR247C		13	  0.90	  0.74	  0.86
YHR032W		8	  2.03	  1.34	  0.61
iPx244I		0	  1.31	  0.56	  0.48
iLx321I		0	  0.70	  0.52	  1.10
YDR509W		4	  1.98	  0.81	  0.42
YHL015W	RPS20	8	  1.16	  1.71	  1.08
YBR195C	MSI1	2	  0.49	  1.00	  1.61
iEx192I		0	  1.52	  0.69	  0.54
iEx258I		0	  0.73	  0.87	  1.43
iAx001I		1	  1.05	  0.95	  1.60
iOx287I		0	  0.59	  1.11	  1.54
iKx364I		0	  0.71	  1.29	  1.38
iGx441I		0	  0.48	  1.42	  2.08
YGL058W	RAD6	7	  0.79	  0.73	  1.69
iKx030I		0	  1.56	  1.59	
YHL016C	DUR3	8	  1.03	  0.70	  1.29
iGx507I		0	  0.77	  1.36	  1.23
YNL122C		14	  0.46	  1.03	  2.45
iOx019I		0	  1.39	  0.82	  0.54
YGR076C	MRPL25	7	  0.92	  0.79	  1.00
iJx073I		0	  1.38	  1.19	  0.69
iFx150I		0	  1.19	  0.70	  0.90
YMR182C	RGM1	13	  1.74	  1.19	  0.62
iJx139I		0	  0.50	  1.25	  2.00
YDR444W		4	  1.23	  0.55	  0.71
iDx810I		0	  1.17	  0.94	  1.07
YDR110W	FOB1	4	  0.90	  1.77	  1.17
iPx245I		0	  1.18	  0.93	  0.61
iLx322I		0	  1.18	  0.71	  0.73
YHR033W		8	  0.87	  0.71	  1.18
YBR196C	PGI1	2	  1.08	  0.60	  1.00
iEx193I		0	  1.18	  2.06	  0.52
iEx259I		0	  1.15	  0.56	  0.59
YDR445C		4	  0.85	  0.51	  1.12
iAx002I		1	  1.10	  0.76	  1.40
iOx288I		0	  0.43	  0.94	  1.68
iKx365I		0	  1.37	  0.78	  0.50
iGx442I		0	  1.21	  1.45	  1.02
YDR111C		4	  0.83	  0.91	  1.32
YHR034C		8	  0.91		  1.04
YGL059W		7	  0.78	  0.58	  1.38
iKx031I		0	  0.93	  1.60	  1.27
iGx508I		0	  1.28	  0.58	  0.59
YJL200C		10	  0.84		  1.39
YGR077C	PEX8	7	  1.42	  1.09	  0.75
iJx074I		0	  0.53	  1.43	  1.60
iFx151I		0	  0.81	  1.60	  1.35
YMR183C	SSO2	13	  1.10	  0.48	  1.00
iPx180I		0	  1.11	  1.04	  0.86
iDx811I		0	  1.21	  0.69	  1.01
iPx246I		0	  2.19	  1.67	  0.47
iLx323I		0	  0.72		  1.10
YHL017W		8	  1.01	  0.85	  0.99
YBR197C		2	  1.63	  1.87	  0.60
YNL123W		14	  0.75	  1.37	  1.25
iEx194I		0	  1.26	  0.92	  0.80
iAx003I		1	  0.58	  0.81	
iOx289I		0	  1.80	  2.49	  0.49
iKx366I		0	  1.24		  0.77
iGx443I		0	  1.85	  1.88	  0.49
iKx032I		0	  0.45	  1.44	  3.10
iGx509I		0	  1.56	  1.39	  0.48
YGR078C	PAC10	7	  1.46	  2.60	  0.49
iJx075I		10	  0.58	  1.20	  1.30
YDR380W		4	  1.37	  0.74	  0.80
iFx152I		0	  0.66	  0.70	  1.68
iPx181I		0	  1.07	  1.30	  0.74
YDR446W	ECM11	4	  0.68	  1.13	  1.38
iDx812I		0	  1.61	  0.81	  0.65
YDR112W		4	  1.31	  0.72	  0.83
iPx247I		0	  1.99	  0.74	  0.37
iLx324I		0	  0.81	  0.78	  0.96
YHR035W		8	  1.26	  2.33	  0.86
YHL018W		8	  1.82	  0.71	  0.48
YBR198C	TAF90	2	  1.17	  0.74	  0.69
YJL201W	ECM25	10	  0.77		  1.40
YNL124W		14	  1.76	  0.99	  0.55
iEx195I		0	  0.62	  1.00	  1.38
YDR447C	RPS17B	4	  1.30	  0.87	  0.86
iAx004I		1	  1.02	  1.64	  0.72
iKx367I		0	  1.35		  0.60
iGx444I		0	  1.43	  0.71	  0.78
YDR113C	PDS1	4	  1.80	  0.86	  0.63
iKx033I		0	  1.19	  2.31	  0.92
YHL019C	APM2	8	  1.57	  0.55	  0.53
YMR184W		13	  1.29	  0.75	  0.61
iGx110I		0	  0.93	  1.16	  1.13
YJL202C		10	  1.81		  0.42
YNL125C	ESBP6	14	  0.69	  0.44	  1.60
YCR090C		3	  0.73	  0.54	  1.36
YCL073C		3	  1.12	  1.66	  0.98
iJx076I		0	  0.80	  1.04	  0.85
YDR381W	YRA1	4	  0.73	  0.74	  1.15
iBx230I		0	  0.98	  2.96	  1.21
iFx153I		0	  0.72	  1.18	  1.47
iPx182I				  1.45	
YDL030W				  0.51	
iDx813I		0	  1.37	  1.67	  0.90
iPx248I		0	  1.55	  0.96	  0.45
iLx325I		0	  0.83	  1.32	  0.99
YHR036W		8	  1.41	  1.65	  0.72
YHR001W-A	QCR10	8	  0.87	  1.11	  1.11
YOR100C	CRC1	15	  0.93	  0.47	  0.95
iEx196I		0	  0.87	  0.69	  0.91
iAx005I		1	  0.98	  0.70	  1.06
iKx368I		0	  1.36		  0.65
iGx445I		0	  1.11	  0.92	  0.74
YGR079W		7	  1.25	  1.16	  0.73
YDR114C		4	  1.24	  1.93	  0.84
iKx034I		0	  1.44	  1.64	
YMR185W		13	  1.48	  0.68	  0.62
iGx111I		0	  0.83	  0.69	  1.18
YBR199W	KTR4	2	  1.36	  0.91	  0.46
iJx077I		10	  0.81	  0.63	  1.11
YDR382W	RPP2B	4	  1.08	  0.53	  0.85
iBx231I		0	  1.32	  2.04	  0.62
iFx154I		0	  0.99	  1.10	  1.02
iLx260I				  2.40	
iPx183I		0	  1.19	  1.15	  0.86
YDL031W	DBP10	4	  1.12	  1.50	  0.66
YDR448W	ADA2	4	  1.08	  1.39	  0.92
iDx814I		0	  0.80	  0.56	  1.83
iPx249I		0	  0.80	  0.86	  1.04
iLx326I		0	  0.89	  1.12	  1.71
YHR037W	PUT2	8	  0.76	  1.21	  1.52
YJL203W	PRP21	10	  1.92		  0.48
YNL126W	SPC98	14	  0.73	  0.81	  1.49
iEx197I		0	  1.04	  2.37	  0.75
YDR383C		4	  0.70	  1.64	  1.58
YCR091W	KIN82	3	  0.79	  1.28	  1.31
iGx380I		0	  1.79	  1.84	  0.45
YCL074W		3	  1.57	  0.84	  0.56
YDR449C		4	  0.93	  0.64	  0.97
iAx006I		1	  1.23	  0.58	  0.93
iKx369I		0	  1.20		  0.79
iGx446I		0	  0.81	  1.66	  1.39
iGx112I		7	  0.78	  0.49	  1.95
iKx035I		0	  1.22	  1.69	  0.76
YMR186W	HSC82	13	  0.90	  0.95	  1.16
YJL204C		10	  1.48	  0.78	  0.63
YCR092C	MSH3	3	  0.93	  0.98	  1.18
YOR101W	RAS1	15	  1.22	  0.88	  0.87
iJx078I		0	  0.99	  0.93	  0.81
iBx232I		0	  0.77	  1.48	  1.16
iFx155I		0	  1.09	  1.62	  1.10
YMR187C		13	  0.47	  0.75	  1.91
iLx261I				  0.58	
iPx184I		0	  0.55	  1.05	  1.61
YDL032W		4	  1.91	  2.15	  0.37
YOR370C	MRS6	15	  1.46	  0.82	  0.71
iDx815I		0	  0.74	  0.58	  1.47
YDR115W		4	  1.19	  0.72	  0.73
iLx327I		12	  0.73	  1.06	  0.91
YHR038W	FIL1	8	  0.34	  1.47	  2.66
YNL061W	NOP2	14	  0.83	  1.33	  1.18
YNL127W		14	  1.50	  1.03	  0.75
iEx198I		0	  1.20	  1.62	  0.74
YDR384C		4	  1.19	  2.51	  0.77
iGx381I		0	  1.47	  1.61	  0.47
YDR050C	TPI1	4	  0.74	  2.00	  1.22
YCL075W		3	  1.44	  0.48	  0.61
YDL033C		4	  2.28	  0.90	  0.36
YAR002C-A				  0.98	
iAx007I		1	  1.18	  0.73	  0.89
iGx447I		0	  0.85	  0.86	  1.39
YDR116C		4	  1.48	  0.64	  0.85
YHR039C		8	  0.79	  0.60	
YNL062C	GCD10	14	  1.11	  0.85	  0.67
iKx036I		0	  1.33	  0.72	  0.61
iGx113I		0	  0.92	  1.42	  1.46
iFx090I		0	  1.04	  2.16	  0.88
YOR102W		15	  1.01	  0.95	  1.06
iJx079I		0	  0.97	  2.16	  1.15
iBx233I		0	  1.14	  1.82	  1.12
iDx750I		0	  0.94	  0.73	  1.27
iFx156I		0	  1.29	  1.10	  0.84
YMR188C		13	  0.96	  1.10	  0.97
iLx262I		12	  0.90	  1.35	  1.01
iPx185I		0	  1.24	  1.44	  0.68
YOR371C		15	  1.67	  0.70	  0.63
iDx816I		0	  0.94	  1.16	  1.68
iLx328I		12	  0.80	  1.90	  1.24
YOR103C	OST2	15	  1.09	  1.28	  0.86
YNL128W	TEP1	14	  1.42	  0.51	  0.85
iEx199I		0	  0.37	  1.30	  2.85
YCR093W				  1.76	
iGx382I		0	  1.66	  1.01	  0.61
YDR051C		4	  1.31	  0.68	  1.12
YCL076W		3	  1.26	  2.19	  0.82
iAx008I		1	  1.20	  0.59	  1.33
iGx448I		0	  1.38	  0.62	
YDR117C		4	  1.46	  1.63	  0.57
iKx037I		0	  1.26	  1.36	  0.88
iGx114I		0	  1.27	  1.65	  0.59
iMx220I		0	  1.11	  1.23	  0.97
YJL206C		10	  1.40	  0.75	  0.78
YOL020W	TAT2	15	  1.55	  1.36	  0.49
iFx091I		0	  0.80	  1.97	  1.04
YDR385W	EFT2	4	  1.54	  1.10	  0.68
iBx234I		0	  1.36	  1.66	  0.70
iDx751I		0	  0.70	  1.57	  2.14
iFx157I		0	  0.70	  0.66	  1.64
iPx186I		0	  1.47	  1.66	  0.78
iLx263I		0	  0.38	  1.65	  2.91
YDL034W		4	  1.41	  1.24	  0.49
YOR372C	NDD1	15	  1.77	  0.65	  0.66
iDx817I		0	  1.49	  0.64	  0.80
iLx329I		0	  0.74	  0.63	  1.00
YJL140W	RPB4	10	  0.91	  0.99	  1.03
YNL063W		14	  1.16	  1.22	  0.94
YOL021C	DIS3	15	  0.96	  0.85	  0.71
YNL129W		14	  1.25	  1.58	  0.87
YCR094W	CDC50	3	  0.82	  1.39	  1.32
iGx383I		0	  1.17	  2.30	  1.15
YDR052C	DBF4	4	  0.68	  1.70	  1.01
YDL035C				  0.43	
iAx009I		1	  1.15	  0.70	  1.42
iGx449I		0	  0.78	  0.68	  1.98
YJL141C	YAK1	10	  0.62	  1.90	  1.78
YNL064C	YDJ1	14	  0.51	  1.49	  2.13
iKx038I		11	  1.10	  0.82	  0.88
YMR189W	GCV2	13	  0.62	  1.21	  1.64
iGx115I		0	  1.05	  1.03	  0.74
iMx221I		0	  0.41	  3.04	  1.88
YJL207C		10	  0.90	  0.50	  0.67
YCR095C		3	  0.84	  1.44	  1.25
iFx092I		0	  0.78		  1.20
YOR104W		15	  1.38	  0.88	  0.59
YDR386W	MUS81	4	  0.55	  2.77	  2.07
iBx235I		0	  1.44	  2.56	  0.56
iDx752I		0	  1.01	  0.84	  0.99
iFx158I		0	  0.73	  1.59	  1.78
iLx264I		12	  0.42	  0.85	  2.56
iPx187I		0	  0.56	  0.85	  1.86
iDx818I		4	  0.95	  0.70	  0.64
YER010C		5	  1.33	  0.85	  0.64
YDR118W	APC4	4	  1.54	  0.75	  0.73
YOL022C		15	  0.52	  1.06	  1.74
YDR387C		4	  0.60	  0.57	  1.79
iGx384I		0	  1.05	  1.05	  0.79
iMx490I		0	  0.27	  0.93	  2.56
YDL036C		4	  1.04	  0.60	  0.87
iGx050I		0	  1.85	  1.42	  0.55
YJL142C		10	  0.38	  1.56	  2.45
iKx039I		0	  1.02	  0.52	  0.79
iGx116I		0	  1.00	  0.65	  0.96
iMx222I		0	  1.09	  0.78	  0.71
YJL208C	NUC1	10	  0.42		  2.14
YOR373W	NUD1	15	  0.98	  1.19	  0.64
YCR096C	A2	3	  1.01	  0.75	  1.11
iBx170I		0	  0.79		  1.30
iFx093I		0	  0.94	  0.80	  0.84
YOR105W		15	  1.34	  1.28	  0.56
iBx236I		0	  1.09	  1.26	  0.79
iDx753I		0	  1.69	  1.20	  0.66
iFx159I		0	  0.68	  0.57	  0.99
YDR053W		4	  1.06	  1.23	  0.67
iLx265I		12	  0.45	  0.59	  1.97
iPx188I		0	  1.85	  1.36	  0.77
YMR193C-A		13	  1.75	  3.43	  0.73
iDx819I		0	  1.19	  0.71	  1.41
YDR119W		4	  1.03	  0.70	  0.94
YNL065W		14	  0.73	  0.71	  1.46
YKL100C		11	  0.70	  0.95	  1.96
iGx385I		0	  1.04	  0.84	  0.66
YDR054C	CDC34	4	  0.69	  0.81	
iMx491I		0	  1.39	  0.46	  0.75
YDL037C		4	  1.23	  0.64	  0.66
iGx051I		0	  1.41	  1.04	  0.57
YJR160C		10	  0.90		
iGx117I		0	  0.94	  0.51	  1.00
YER011W	TIR1	5	  1.02	  0.70	  0.72
iMx223I		0	  1.58	  0.80	  0.50
YOR374W	ALD4	15	  0.92	  1.29	  1.18
YML035C-A		13	  1.51	  0.69	  0.47
YOR040W	GLO4	15	  1.20	  0.52	  0.92
YOL023W	IFM1	15	  0.83	  0.65	  1.55
iBx171I		0	  0.45		  2.14
iFx094I		0	  1.03		  1.00
YOR106W	VAM3	15	  1.28	  0.70	  0.84
YDR388W	RVS167	4	  1.65	  0.43	  0.71
iBx237I		0	  1.56	  1.15	  0.73
iDx754I		0	  2.35	  0.97	  0.54
iPx189I		0	  1.84	  0.63	  0.43
iLx266I		0	  0.97	  0.82	  1.38
iDx420I		0	  1.54	  1.03	  0.50
YOR375C	GDH1	15	  0.80	  1.97	  0.93
YJL143W	TIM17	10	  0.56	  0.67	  1.68
YOR041C		15	  1.36	  0.71	  0.78
YNL066W	SUN4	14	  1.77	  0.55	  0.68
YJL209W	CBP1	10	  0.46		  2.38
iGx386I		0	  0.77	  0.50	  1.07
iMx492I		0	  1.70	  0.45	  0.47
YDL038C		4	  1.10	  1.67	  0.92
iGx052I		0	  0.60	  1.00	  1.27
YJR161C	COS5	10	  1.16		  1.46
iGx118I		0	  0.79	  2.32	  1.30
YER012W	PRE1	5	  1.75	  1.07	  0.52
YPL250C		16	  1.08	  1.37	  0.78
iMx224I		0	  1.27	  0.86	  0.54
YCR098C	GIT1	3	  0.85	  1.23	  0.99
YKL101W	HSL1	11	  0.48	  0.83	  1.64
YOL024W		15	  0.97	  0.74	  0.82
iBx172I		0	  0.62		  1.64
iFx095I		0	  0.77	  1.49	  1.24
YOR107W		15	  1.49	  0.63	  0.69
YDR389W	SAC7	4	  0.70	  1.03	  1.65
iBx238I		0	  0.56	  1.04	  1.69
iDx755I		0	  0.83	  1.40	  1.51
iLx267I		0	  0.77	  0.89	  1.02
YDR055W	PST1	4	  1.03	  1.32	  0.86
iDx421I		0	  1.54	  0.71	  0.68
iHx010I		0	  1.12	  0.83	  1.67
YJL144W		10	  1.00		  1.13
YNL067W	RPL9B	14	  1.27	  2.05	  0.71
YKL102C		11	  1.84	  1.31	  0.47
YLR410W	VIP1	12	  1.81		  0.55
iGx387I		0	  1.19	  1.79	  0.86
YDR056C		4	  0.97	  1.06	  0.91
iMx493I		0	  1.63		  0.67
YDL039C		4	  0.98	  1.16	  1.07
iCx130I		0	  1.41		  0.67
iGx053I		0	  1.03	  0.60	  0.99
YJR162C		10	  1.02	  1.45	  1.44
YNL068C	FKH2	14	  1.72	  0.77	  0.63
iGx119I		0	  1.24	  1.13	  1.09
YER013W	PRP22	5	  1.29	  0.90	  0.91
iMx225I		0	  0.55	  0.89	
YOR376W		15	  1.14		  1.02
YCR099C		3	  1.03	  0.88	  1.02
YOR042W		15	  1.39	  1.60	  0.75
YOL025W	LAG2	15	  1.36	  0.62	  0.74
iBx173I		0	  1.51		  0.73
iDx690I		0	  0.87		  1.00
iFx096I		0	  0.59	  0.81	  1.92
YOR108W		15	  1.46	  0.53	  0.65
iBx239I		0	  1.20	  1.13	  0.50
iDx756I		0	  1.10	  0.74	  1.18
iLx268I		0	  0.63	  0.70	  1.48
iDx422I		0	  1.05	  0.87	  0.99
iHx011I		0	  0.90	  1.63	  0.90
YJL145W		10	  1.09		  0.88
YKL103C	LAP4	11	  2.20	  0.64	  0.46
YOL026C		15	  2.00	  0.54	  0.54
YPL251W		16	  0.78	  0.85	  1.39
YLR411W	CTR3	12	  0.78	  0.85	  1.62
iGx388I		0	  1.01	  0.57	  0.88
YJL080C	SCP160	10	  1.23		  0.91
iCx131I		3	  0.87	  0.63	
iMx494I		0	  1.38	  0.64	  0.67
iGx054I		0	  0.97	  0.76	  0.71
iMx160I		0	  0.46	  0.96	  1.52
YNL069C	RPL16B	14	  0.82	  0.66	  1.07
YER014W	HEM14	5	  0.97	  1.64	  1.12
YPL252C	YAH1	16	  0.77	  1.76	  1.45
iMx226I		0	  0.59	  1.23	  1.94
YOR377W	ATF1	15	  0.84	  0.47	  1.67
YOR043W	WHI2	15	  1.27	  1.97	  0.78
iBx174I		0	  1.12		  0.78
iDx691I		0	  1.45	  0.92	  0.63
iFx097I		0	  0.75	  1.78	  1.37
YOR109W	INP53	15	  1.25	  0.56	  0.64
iHx280I		0	  1.75	  0.95	  0.65
iDx757I		0	  0.71	  0.84	  1.25
iLx269I		0	  1.30	  1.01	  0.79
YDR057W		4	  0.95	  1.58	  1.01
iDx423I		0	  0.74	  0.85	  1.17
iHx012I		0	  0.76	  0.56	  1.03
YJL146W	IDS2	10	  1.30		  0.83
YKL104C	GFA1	11	  1.89	  2.61	  0.62
YOL027C		15	  1.44	  0.72	  0.69
YLR412W		12	  1.08	  1.09	  0.88
iGx389I		0	  1.06	  2.41	  0.91
YDR058C	TGL2	4	  0.86	  0.75	  1.24
YPR001W	CIT3	16	  1.21	  0.50	  0.79
YJL081C	ARP4	10	  0.53		  2.51
iMx495I		0	  0.88	  0.73	  1.16
iCx132I		0	  1.22		  0.74
iGx055I		0	  1.04	  1.51	  0.60
iMx161I		0	  1.25	  0.86	  0.52
YJL147C		10	  0.96		  1.17
YPL253C				  1.02	
YER015W	FAA2	5	  0.74	  0.75	  1.52
iMx227I		0	  0.84	  0.51	  1.40
YOR378W		15	  1.43	  2.48	  0.80
iOx410I		0	  0.70	  0.64	  1.85
YOR044W		15	  0.60	  1.80	  1.28
iBx175I				  1.49	  0.92
iDx692I		0	  1.07	  0.84	  0.94
iFx098I		0	  1.08		  0.90
iHx281I		0	  1.02	  1.04	  0.95
iDx758I		0	  1.45	  0.86	  0.55
YAL010C	MDM10	1	  0.59	  0.50	  1.85
iDx424I		0	  0.54	  0.92	  1.94
YOR379C				  1.30	  0.81
iHx013I		0	  0.95	  1.56	  1.04
YKL105C		11	  0.81	  1.57	  1.78
YOL028C	YAP7	15	  0.79	  0.95	  1.25
YLR413W		12	  0.76	  1.35	  1.32
YDR059C	UBC5	4	  1.18		  0.82
YPR002W	PDH1	16	  0.68	  0.87	  1.57
iMx496I		0	  1.51	  0.89	  0.56
iGx056I		0	  1.29	  2.64	  0.66
iMx162I		0	  0.90	  0.60	  0.81
YER016W	BIM1	5	  0.49	  0.54	  2.11
iMx228I		0	  1.12	  0.66	  0.92
YLR414C		12	  0.76	  1.61	  1.17
iOx411I		0	  1.46	  1.58	  0.55
YOR045W	TOM6	15	  0.42	  0.62	  2.05
YPR003C		16	  0.87	  0.62	  1.05
iBx176I		0	  0.87		  1.36
iDx693I		0	  1.27	  0.86	  0.74
iFx099I		0	  0.44	  1.91	  2.77
iHx282I		0	  1.06		  0.60
iDx759I		0	  1.52	  0.52	  0.60
iDx425I		0	  0.71	  0.71	  1.78
YER017C	AFG3	5	  0.69	  1.29	  1.63
YJL082W	IML2	10	  0.65		  1.61
YKL040C	NFU1	11	  1.12	  0.47	  0.84
iHx014I		0	  1.13	  0.86	  0.87
YGR200C		7	  0.65	  1.45	  1.80
YOR046C	DBP5	15	  0.50	  2.21	  2.26
YJL148W	RPA34	10	  1.12	  1.74	  0.94
iNx120I		0	  0.95	  0.77	
YOL029C		15	  0.45	  0.76	  2.37
YPL254W	HFI1	16	  0.55	  1.92	  1.91
iCx134I		3	  1.29	  0.52	
iMx497I		0	  1.16	  0.63	  0.70
iGx057I		0	  1.37	  1.60	  0.76
iMx163I		0	  0.36	  0.80	  2.75
iIx240I		0	  1.24	  0.61	  0.98
YAL011W		1	  0.66	  0.72	  1.45
iMx229I		0	  1.14	  1.31	
YLR415C		12	  1.05	  1.01	  0.71
iOx412I		0	  0.47	  0.95	  2.12
YKL106W	AAT1	11	  0.53	  0.85	  2.24
YPR004C		16	  1.40	  1.29	  0.90
iBx177I		2	  1.00		  1.21
iDx694I		0	  1.60	  1.86	  0.56
iHx283I		0	  1.48	  1.65	
iDx360I		0	  0.32	  1.13	  3.21
iDx426I		0	  0.65	  0.57	  1.36
YER018C	SPC25	5	  1.41	  1.36	  0.60
YJL083W		10	  1.94		  0.63
iHx015I		0	  0.68		  1.46
YGR201C		7	  1.00	  0.86	  0.82
YOR047C	STD1	15	  1.00	  0.86	
YJL149W		10	  0.80	  0.52	
iNx121I		0	  0.93	  1.01	  0.96
YPL255W	BBP1	16	  1.71	  0.77	  0.58
YJL084C		10	  0.97	  1.96	  1.16
iMx498I		0	  1.23		  0.65
iCx135I		0	  1.87		  0.37
iGx058I		0	  1.33	  0.81	  0.70
YPL190C	NAB3	16	  1.40	  0.66	  0.86
iMx164I		0	  1.13	  0.87	  0.60
iIx241I		0	  1.07	  0.57	  1.05
YAL012W	CYS3	1	  1.32	  0.64	  0.87
YPL256C	CLN2	16	  0.83	  2.29	  1.27
YKL041W	VPS24	11	  0.68	  0.55	  1.29
YLR416C		12	  1.17	  1.28	  0.69
iOx413I		0	  2.08	  0.51	  0.39
YKL107W		11	  0.48	  1.61	  1.25
YPR005C	HAL1	16	  1.73		  0.68
iBx178I		0	  0.91		  1.61
iDx695I		0	  1.56	  1.43	  0.54
iHx284I		0	  1.64	  1.25	  0.67
iDx361I		0	  1.12	  1.10	  1.02
YAR030C		1	  0.87	  0.79	  1.22
iNx390I		0	  1.95	  0.50	  0.69
iDx427I		0	  1.24	  0.73	  0.87
iHx016I		0	  1.22		  0.62
YGR202C	PCT1	7	  1.18	  1.79	  0.61
YOR048C	RAT1	15	  1.11	  2.04	  1.07
iNx122I		0	  0.84	  0.81	  1.10
YLR350W		12	  1.41	  0.64	  0.67
iCx070I		3	  1.73	  0.59	  0.96
iMx499I		0	  0.80	  0.75	  1.41
iCx136I		0	  1.69		  0.58
iGx059I		0	  0.26	  1.20	  4.17
YPL191C		16	  0.61	  1.10	  1.77
iIx242I		9	  1.12	  0.92	  1.15
iMx165I		0	  1.51	  0.65	  0.40
YAL013W	DEP1	1	  1.49	  0.86	  0.39
YLR351C	NIT3	12	  1.05	  0.87	  0.70
YMR304C-A		13	  0.64	  1.82	  1.42
YER019W		5	  1.77	  1.40	  0.50
YKL042W	SPC42	11	  1.08	  1.60	  0.98
iOx414I		0	  0.46	  0.80	  2.44
YPR006C	ICL2	16	  1.49	  1.93	  0.80
iDx696I				  0.97	  0.81
YKL108W	SLD2	11	  0.94	  1.88	  1.32
iBx179I		0	  1.35		  0.69
iHx285I		0	  1.21	  1.47	  0.90
iDx362I		0	  0.76	  1.44	  1.38
YAL014C		1	  1.16	  1.25	  0.97
iNx391I		0	  1.09	  0.58	  0.82
iDx428I		0	  0.47	  1.09	  1.96
YJL085W	EXO70	10	  0.76	  1.07	  1.80
YGL120C	PRP43	7	  1.28	  0.56	  0.61
iHx017I		0	  0.45	  0.88	  2.29
YOR049C		15	  1.12	  1.35	  0.87
iNx123I		0	  1.45	  0.71	  0.68
iJx200I		0	  0.52	  1.22	  1.33
YPL257W		16	  0.58	  1.58	  1.81
YLR417W	VPS36	12	  0.92	  0.77	  1.25
iCx071I		3	  0.69	  0.53	  1.71
YJL086C		10	  1.49		  0.92
iCx137I		0	  0.68	  1.37	  1.65
YAR031W		1	  0.92	  0.41	  1.19
YPL192C		16	  0.48	  1.12	  2.34
iMx166I		0	  1.51	  1.21	  0.40
iIx243I		0	  1.07	  1.29	  1.26
iEx320I		0	  1.74	  1.57	  0.52
YKR060W		11	  1.02	  0.73	  0.77
YPL258C	THI21	16	  0.98	  1.03	  1.25
YKL043W	PHD1	11	  1.97		  0.75
YLR418C	CDC73	12	  0.98	  0.91	  0.96
YGR203W		7	  1.63	  0.59	  0.45
iOx415I		0	  0.90	  0.74	  1.22
YPR007C	SPO69	16	  1.31	  0.52	  0.95
YKL109W	HAP4	11	  1.97	  1.14	  0.64
iDx697I		0	  0.81	  0.62	  1.06
iHx286I		0	  0.38	  1.20	  1.74
iDx363I		0	  0.86	  1.68	  1.49
YAL015C	NTG1	1	  0.60	  1.00	  1.68
iNx392I		14	  0.70	  0.91	  0.98
iDx429I		0	  1.38	  1.20	  0.71
YGL121C		7	  1.31	  2.02	  0.65
iHx018I		0	  1.38	  0.80	  0.91
iNx124I		0	  0.60	  0.87	  1.41
iJx201I		0	  1.31	  2.34	  0.74
YLR352W		12	  1.43	  0.80	  0.75
YMR310C		13	  1.39	  1.13	  0.66
YLL001W	DNM1	12	  1.20	  0.58	  1.13
iCx072I		3	  0.62	  0.48	  1.07
YJL087C	TRL1	10	  0.83	  0.84	  1.46
iCx138I		0	  0.48	  1.09	  1.86
iMx167I		0	  2.02	  0.83	  0.58
iIx244I		0	  1.02	  1.27	  0.92
iEx321I		0	  1.29	  2.05	  0.67
iOx350I		0	  1.02	  0.36	  0.91
YKR061W	KTR2	11	  0.88	  0.94	  1.34
YPL259C	APM1	16	  0.72		  1.99
YKL044W		11	  1.82	  1.03	  0.56
YGR204W	ADE3	7	  0.90	  2.43	  0.92
iOx416I		0	  0.76	  0.56	  1.34
iDx698I		0	  1.36	  0.86	  0.53
iHx287I		0	  0.54	  1.54	  1.51
iDx364I		0	  0.94	  1.03	  1.23
iNx393I		0	  0.74	  0.72	  1.33
iDx030I		0	  0.88	  0.41	  0.88
YGL122C				  1.51	  0.95
iHx019I		0	  1.07	  1.31	  0.82
YPL193W	RSA1	16	  0.68	  1.41	  1.70
iNx125I		0	  0.80	  0.73	  1.31
iJx202I		0	  1.17	  0.80	  0.85
YLR353W	BUD8	12	  0.56	  0.87	  1.78
YMR311C	GLC8	13	  1.80	  1.31	  0.47
YLL002W	KIM2	12	  1.52	  0.94	  0.93
YLR419W		12	  1.12	  2.22	  0.74
iCx073I		3	  0.46	  1.50	  1.83
YPR008W		16	  0.87	  1.08	  1.20
iCx139I		0	  0.73	  0.48	  1.30
YAR033W		1	  0.98	  0.62	  0.96
iMx168I		0	  1.24	  2.41	  0.65
iIx245I		0	  0.94	  1.37	  1.12
iEx322I		0	  1.42	  1.35	  0.63
YAL016W	TPD3	1	  0.46	  1.23	  2.21
YLR354C	TAL1	12	  0.41	  0.57	  1.78
iOx351I		0	  0.67	  0.88	  1.99
YKR062W	TFA2	11	  0.81		  1.42
YLR020C		12	  0.53	  0.64	  2.14
YKL045W	PRI2	11	  1.66	  0.52	  0.67
iOx417I		0	  1.72	  1.22	  0.59
YGR205W		7	  0.66	  2.33	  1.42
iDx699I		0	  0.97	  0.72	  1.07
iDx365I		4	  0.99	  0.52	  1.80
iHx288I		0	  1.16	  0.59	  0.65
iNx394I		14	  0.85	  1.33	  1.44
iDx031I		0	  1.52	  0.42	  0.70
YKR063C	LAS1	11	  1.37	  1.09	  1.18
YJL088W	ARG3	10	  0.58		  1.58
iNx060I		0	  0.80	  0.73	  1.35
YKL046C		11	  1.03	  1.08	  1.17
YPL194W	DDC1	16	  0.90	  1.60	  1.15
iNx126I		0	  1.24	  0.66	  0.66
iJx203I		0	  1.65	  1.30	  0.56
YLL003W	SFI1	12	  1.25	  0.73	  0.96
iCx074I		3	  0.63	  1.39	  1.49
YBR260C	RGD1	2	  0.53	  0.46	  1.47
YPR009W		16	  0.38	  0.92	  2.36
iIx180I		0	  0.69		  0.91
YMR135W-A		13	  1.76	  0.72	  0.47
iMx169I		0	  0.81	  1.83	  1.09
iIx246I		0	  1.19	  0.78	  0.94
iEx323I		0	  1.21	  1.15	  0.73
YAL017W	FUN31	1	  1.22	  0.76	  0.60
YLR355C	ILV5	12	  1.22	  0.73	  0.56
YGR140W	CBF2	7	  1.18	  1.03	  0.69
iOx352I		0	  2.09	  0.79	  0.40
YGL123W	RPS2	7	  0.56	  0.91	  1.46
iOx418I		0	  0.58	  1.15	  2.10
YGR206W		7	  0.63	  0.96	  1.49
YMR312W		13	  0.86	  1.49	  1.22
iHx289I		0	  0.75	  1.14	  1.15
iDx366I		0	  1.79	  1.23	  0.53
iNx395I		0	  0.73		  1.29
YAL018C		1	  1.13	  0.64	  0.78
iDx032I		0	  0.99	  0.91	  0.84
YJL089W	SIP4	10	  1.10		  0.67
iNx061I		0	  1.57	  0.85	  0.53
YGL124C		7	  0.88	  0.63	  1.31
YGR207C		7	  0.70	  1.20	  1.41
YPL195W	APL5	16	  0.70	  1.87	  1.45
iNx127I		0	  0.74	  0.70	  1.25
iJx204I		0	  1.77	  0.54	  0.77
YMR313C		13	  1.29	  0.81	  0.76
iPx310I		16	  0.98	  1.66	  1.38
YLR021W		12	  0.87	  0.66	  1.34
YLL004W	ORC3	12	  1.75	  0.82	  0.71
iCx075I		3	  0.92	  1.61	  1.13
YBR261C		2	  1.26	  0.70	  0.62
iIx181I		0	  0.83	  1.40	  0.96
YLR290C		12	  0.54	  0.47	  1.75
YAR035W	YAT1	1	  1.55	  0.46	  0.51
iIx247I		0	  1.03	  0.75	  1.28
iEx324I		0	  0.43	  1.22	  2.69
YGR141W		7	  1.27	  1.40	  0.72
iOx353I		0	  2.57	  0.66	  0.34
YKR064W		11	  0.74	  1.71	  1.08
YLR022C		12	  0.85	  0.84	  1.46
YKL047W		11	  0.86	  0.99	  1.45
YLL005C		12	  1.21	  0.51	  0.99
iOx419I		0	  0.80	  0.82	  1.43
iDx367I		0	  1.47	  0.98	  0.56
iNx396I		0	  2.01	  0.78	  0.64
iDx033I		0	  0.86	  0.55	  0.93
YKR065C		11	  0.50	  0.98	  1.63
iNx062I		0	  1.05	  0.63	  0.85
YKL048C	ELM1	11	  1.61	  1.03	  0.80
YPL196W		16	  1.41	  1.08	  0.83
YDR510W	SMT3	4	  1.52	  0.81	  0.62
iNx128I		0	  0.64	  0.77	  1.55
iJx205I		0	  0.94	  0.81	  0.97
YLR356W		12	  2.30	  0.49	  0.37
iPx311I		0	  0.74	  2.23	  0.82
iCx076I		3	  0.91	  0.66	  1.59
YBR262C		2	  1.70	  1.49	  0.59
iIx182I		0	  0.88	  0.79	  0.95
YLR291C	GCD7	12	  0.97	  0.77	  0.92
YPL197C		16	  1.13	  3.27	  0.66
iIx248I		0	  0.86	  0.43	  1.19
iEx325I		0	  1.15	  0.85	  0.69
YAL019W	FUN30	1	  1.03	  0.84	  0.82
iOx354I		0	  2.20	  0.87	  0.30
YGR142W	BTN2	7	  0.92	  0.78	  0.90
YGL125W	MET13	7	  0.83	  0.68	  1.41
YHR100C		8	  0.59	  1.24	  1.31
YLR023C		12	  1.18	  0.46	  0.89
iOx020I		0	  0.94	  1.37	  0.85
YGR208W	SER2	7	  0.64	  1.00	  1.61
YMR314W	PRE5	13	  1.51	  0.76	  0.48
iDx368I		0	  0.96	  0.41	  1.14
iNx397I		0	  0.99	  0.48	  0.89
iDx034I		0	  0.77	  1.05	  1.09
YKR066C	CCP1	11	  1.16	  0.54	  0.82
iNx063I		0	  0.67	  1.00	  1.52
iJx140I		0	  0.60	  1.59	  1.90
YKL049C	CSE4	11	  1.34	  1.25	  0.82
YGR209C	TRX2	7	  0.61	  0.96	  1.55
YDR511W		4	  1.48	  0.84	  0.70
iNx129I		0	  0.35	  1.52	  2.11
iJx206I		0	  0.52		  1.75
YLR357W	RSC2	12	  1.69		  0.56
iPx312I		0	  1.00	  0.83	  0.72
YLL006W	MMM1	12	  1.29	  0.97	  0.77
iCx077I		3	  1.08	  1.97	  1.07
iIx183I		0	  1.04	  1.29	  0.95
iEx260I		0	  1.20	  0.99	  0.62
YLR292C	SEC72	12	  1.26	  1.80	  0.76
iIx249I		0	  0.96	  0.79	  0.99
YGL060W		7	  1.01	  1.02	  0.99
iEx326I		0	  1.12	  1.50	  0.75
YDR512C		4	  1.06	  0.86	  0.92
YLR358C		12	  1.39	  0.79	  0.53
iOx355I		0	  0.92	  0.83	  1.18
YGR143W	SKN1	7	  1.10	  0.76	  1.17
YGL126W	SCS3	7	  1.86	  0.74	  0.45
YHR101C	BIG1	8	  0.93	  1.05	  0.93
YLR024C		12	  1.13		  0.71
iOx021I		0	  0.69	  0.75	  1.33
YLL007C		12	  1.02	  0.57	  1.25
YMR315W		13	  1.07	  1.87	  0.78
iDx369I		0	  0.59	  1.47	  1.77
YBR263W	SHM1	2	  1.34	  1.30	  0.78
YGL061C	DUO1	7	  0.70	  0.82	  1.25
iNx398I		0	  1.03	  1.08	  0.64
iDx035I		0	  0.73	  1.59	  1.20
iNx064I		0	  1.21	  0.89	  0.80
iJx141I		0	  1.95	  0.51	  0.53
YGL127C	SOH1	7	  1.38	  0.99	  0.63
YPL198W	RPL7B	16	  1.36		  0.84
iJx207I		0	  0.68	  0.94	  1.43
iPx313I		0	  0.46	  1.04	  1.38
iCx078I		3	  1.35	  0.69	  0.71
YBR264C	YPT10	2	  1.17	  1.04	  0.87
iIx184I		0	  1.33	  1.01	  0.46
iEx261I		0	  1.43	  1.04	  0.57
YLR293C	GSP1	12	  1.44	  0.83	  0.60
iOx290I		0	  1.21	  0.82	  0.62
YPL199C		16	  1.44	  0.58	  0.84
iEx327I		0	  1.28	  0.92	  0.65
iGx510I				  0.95	
iOx356I		0	  0.48	  0.94	  2.05
YGR144W	THI4	7	  0.99	  0.64	  0.70
YKR067W		11	  1.15	  0.40	  0.78
iOx022I		0	  0.93	  0.60	  0.95
YMR250W		13	  0.78	  0.89	  1.35
YMR316W		13	  0.98	  0.80	  0.80
iNx399I		0	  0.84	  0.50	  1.12
iDx036I		0	  1.10	  0.89	  0.98
YKR068C	BET3	11	  0.92	  4.61	  1.23
iNx065I		0	  1.62	  1.22	  0.49
iJx142I		0	  1.84	  0.71	  0.68
YGL128C		7	  1.37	  1.02	  0.51
YDR513W	TTR1	4	  0.90	  1.18	  0.94
iJx208I		0	  0.64	  1.19	  1.57
YLR359W	ADE13	12	  1.12	  0.82	  0.79
YHR102W	NRK1	8	  1.41	  0.67	  0.62
iPx314I		0	  0.30	  0.55	  2.69
YLR025W	SNF7	12	  1.47		  0.99
iCx079I		3	  1.56	  1.48	  0.66
YLL008W	DRS1	12	  0.98	  0.51	  1.06
iIx185I		0	  1.18	  0.87	  0.51
iEx262I		0	  0.36	  0.75	  2.35
YLR294C		12	  1.55	  0.75	  0.44
iOx291I		0	  0.78	  0.77	  1.31
YGL062W	PYC1	7	  0.96	  0.45	  0.91
iEx328I		0	  0.39	  1.14	  2.21
YDR514C		4	  1.30	  1.29	  0.84
YHL020C	OPI1	8	  1.46	  1.98	  0.75
iOx357I		0	  0.98	  1.43	  0.93
iGx511I		0	  0.49	  1.49	
YGR145W		7	  0.53	  0.66	  1.52
YLR026C	SED5	12	  1.03	  0.91	  1.02
iOx023I		0	  0.67	  1.07	  1.80
iKx100I		0	  0.88	  1.11	  1.38
YLL009C	COX17	12	  1.93	  2.37	  0.36
YMR251W		13	  1.07	  1.41	  0.86
YMR317W		13	  0.83	  0.47	  1.04
YBR265W	TSC10	2	  1.23	  0.57	  0.81
iDx037I		0	  0.97		  1.13
YGR146C		7	  0.60	  1.63	  1.47
iNx066I		0	  0.96	  2.97	  0.86
iJx143I		0	  0.33	  1.59	  2.88
YGL129C		7	  0.80	  1.37	  1.37
YMR252C		13	  0.90	  0.73	  1.04
iJx209I		0	  0.88	  0.90	  0.88
YMR318C		13	  0.98	  0.97	  0.95
YHR103W	SBE22	8	  1.16	  1.68	  1.07
iPx315I		0	  0.77	  0.62	  0.62
YBR266C		2	  1.20	  0.68	  0.87
iIx186I		0	  0.75	  1.40	  0.87
iEx263I		0	  1.26	  1.32	  0.70
YLR295C	ATP14	12	  1.41	  0.68	  0.44
iOx292I		0	  1.22	  1.61	  0.94
YGR080W	TWF1	7	  0.50	  1.36	  1.64
YGL063W	PUS2	7	  1.99	  1.64	  0.48
iEx329I		0	  1.57	  1.16	  0.48
YHL021C		8	  1.02	  0.59	  0.81
iOx358I		0	  1.58	  0.88	  0.55
iGx512I		0	  1.12	  0.44	  0.84
YKR069W	MET1	11	  1.15	  0.66	  0.98
YLR027C	AAT2	12	  1.53	  0.68	  0.72
iOx024I		0	  0.58	  0.53	  1.71
iKx101I		0	  1.36	  0.96	
YGR081C		7	  0.59	  0.84	  1.91
YGL064C		7	  1.42	  1.21	  0.71
iDx038I		0	  1.62		  0.65
YGR147C				  0.88	
iNx067I		0	  1.16	  0.61	  0.80
iJx144I		0	  0.63	  2.03	  1.65
YMR253C		13	  1.24	  1.02	  0.93
iPx250I		0	  1.44	  3.34	  0.63
YDR515W	SLF1	4	  0.84	  1.50	  1.04
YMR319C	FET4	13	  0.90	  1.14	  0.73
YHR104W	GRE3	8	  0.76	  0.91	  1.17
iPx316I		16	  0.76	  0.62	  0.92
iEx264I				  0.49	
iIx187I		0	  0.82	  1.75	  0.89
iOx293I		0	  1.75	  1.04	  0.45
iKx370I		0	  1.50	  0.66	  0.74
YDR516C		4	  0.84	  1.39	  1.04
YHL022C	SPO11	8	  0.86	  0.67	  1.11
iOx359I		0	  2.60		  0.45
iGx513I		0	  1.14	  1.47	  0.77
YLR028C	ADE16	12	  0.85	  0.84	  1.41
iOx025I		0	  0.96	  1.02	  1.00
iKx102I		0	  1.53	  1.00	  0.75
YGL065C	ALG2	7	  0.57	  0.47	  2.22
YBR267W		2	  0.85	  0.94	  0.88
iDx039I		0	  1.22		  0.82
YGR148C	RPL24B	7	  1.20	  0.73	  0.84
YDR450W	RPS18A	4	  0.78	  0.99	  1.26
iNx068I		0	  0.75	  1.28	  1.34
iJx145I		0	  1.55	  1.30	  0.56
YLR296W		12	  1.45	  0.96	  0.55
YMR254C		13	  0.96	  1.37	  0.97
iPx251I		0	  0.70	  0.78	  1.23
iPx317I		0	  1.00	  1.75	  0.76
YHR105W		8	  0.68	  0.63	  1.41
iEx265I		5	  0.59	  0.58	  2.01
iIx188I		0	  1.03	  0.97	  0.56
YDR451C		4	  0.85	  1.27	  0.82
iOx294I		0	  0.59	  0.72	  1.48
iKx371I		0	  1.25	  1.11	  0.76
YGR082W	TOM20	7	  0.56	  0.75	  1.50
YDL100C		4	  1.58	  1.13	  0.70
YHL023C		8	  0.57	  0.80	  1.36
iGx514I		0	  1.59	  0.83	  0.42
YLR029C	RPL15A	12	  1.62	  0.68	  0.77
iOx026I		0	  0.65	  0.82	  1.25
iKx103I		0	  1.26	  1.30	  0.63
YGR083C	GCD2	7	  0.90	  0.72	  1.29
iJx080I		0	  1.08	  0.70	  0.96
YBR268W	MRPL37	2	  0.58	  0.55	  1.55
iBx300I		0	  0.45		  1.73
iNx069I		0	  1.18	  0.90	  0.80
iJx146I		0	  2.36	  1.48	  0.37
YLR297W		12	  1.27	  1.16	  0.68
YHR040W		8	  1.48	  1.25	  0.54
iPx252I		0	  0.54	  1.30	  1.50
YDR517W	GRH1	4	  1.18		  0.82
iPx318I		0	  1.01	  2.74	  0.61
YHR106W	TRR2	8	  0.57	  0.99	  1.86
YBR269C		2	  0.57		  1.27
iIx189I		0	  0.97	  0.49	  0.76
iEx266I		0	  0.41	  1.49	  1.88
YLR298C	YHC1	12	  1.41	  1.53	  0.67
iOx295I		0	  0.66	  1.20	  1.76
iKx372I		0	  1.18	  1.28	  0.86
YGL066W		7	  0.73	  0.54	  1.83
YHR041C	SRB2	8	  1.21	  0.74	  0.80
YDL101C	DUN1	4	  0.70	  0.39	  1.30
iGx515I		0	  1.87	  0.93	
YGR149W		7	  0.64	  0.88	  1.53
YHR107C	CDC12	8	  0.66	  0.61	  1.53
YNL130C	CPT1	14	  0.90	  1.18	  1.34
iOx027I				  1.28	
iKx104I		0	  1.31	  1.75	  0.79
YMR255W	GFD1	13	  0.62	  0.58	  1.35
YGR084C	MRP13	7	  1.14	  0.81	  0.69
iJx081I		0	  1.28	  2.15	  0.80
YMR190C				  2.23	
iJx147I		0	  1.59	  1.08	  0.37
YDR452W		4	  1.47	  1.18	  0.89
iBx301I		0	  1.71		  0.86
YMR256C	COX7	13	  0.37	  1.12	  2.02
iPx253I		0	  1.27	  1.02	  0.57
iLx330I		0	  1.27	  1.91	  0.52
YDR518W	EUG1	4	  0.69	  0.50	  1.67
YHL024W	NOS1	8	  0.67	  0.74	  1.37
iPx319I		0	  0.98		  0.61
iEx267I		0	  1.14	  1.46	  0.67
YDR453C		4	  0.75	  1.30	  1.03
iAx010I		1	  1.03	  0.90	  1.60
iOx296I		0	  1.83	  2.09	  0.61
iKx373I		0	  0.90	  0.84	  1.16
iGx450I		0	  0.70		  0.89
YGL067W		7	  1.10	  0.97	  0.92
iGx516I		0	  0.67	  0.54	  1.17
iOx028I		0	  0.99	  0.56	  0.89
iKx105I		0	  1.11	  1.20	  0.88
YGR085C	RPL11B	7	  1.02	  1.72	  0.96
iJx082I		0	  1.07	  1.27	  0.99
iJx148I		0	  1.35	  0.87	  0.50
YLR299W	ECM38	12	  1.49	  1.66	  0.72
iBx302I		0	  1.61		  0.65
YMR257C	PET111	13	  0.82	  0.95	  1.48
iPx254I		0	  2.67	  0.59	  0.43
iLx331I		0	  1.18	  0.78	  0.57
YHR042W	NCP1	8	  0.85	  1.22	  1.11
YDR519W	FKB2	4	  0.50		  1.90
YDL102W	CDC2	4	  0.79	  0.93	  1.02
YHL025W	SNF6	8	  1.31	  0.51	  0.60
YHR108W		8	  1.16		  0.84
YNL131W	TOM22	14	  0.96	  0.52	  0.80
iEx268I		5	  0.84	  0.79	  0.89
YDR454C	GUK1	4	  0.92	  0.81	  0.86
iAx011I		1	  0.63	  0.58	  1.57
iOx297I		0	  1.40	  0.97	  0.52
iKx374I		0	  0.83	  0.63	  0.95
iGx451I		0	  0.78	  0.78	  0.66
YDR120C	TRM1	4	  1.11	  1.68	  0.92
YHR043C	DOG2	8	  0.65	  0.62	  1.55
YGL068W		7	  1.04	  1.04	  0.84
iKx040I		0	  1.42	  1.23	  0.85
YDL103C	QRI1	4	  1.36	  1.18	  0.72
YHL026C		8	  0.69	  0.89	  1.34
YMR191W		13	  2.19	  0.51	  0.51
iGx517I		0	  0.50	  0.89	  1.75
iOx029I				  2.40	  0.83
iKx106I		0	  0.36	  0.65	  2.62
YGR086C		7	  1.54	  1.30	  0.71
iFx160I		6	  0.93	  1.09	  1.61
iJx083I		0	  0.80	  0.69	  1.10
YGL069C		7	  1.26	  0.59	  0.90
iJx149I		0	  0.45	  1.04	  2.52
iBx303I		0	  0.66		  1.67
iDx820I		0	  1.30	  0.76	  0.95
YMR258C		13	  1.15	  0.59	  0.95
iPx255I		0	  1.38	  2.03	  0.59
iLx332I		0	  1.30	  0.57	  0.67
YIR001C	SGN1	9	  0.78	  0.43	  0.88
YHR109W		8	  0.96	  1.56	  1.00
YNL132W		14	  1.33	  0.50	  0.77
iEx269I		0	  0.88		  0.79
YDR455C		4	  1.66	  0.91	  0.45
iAx012I		1	  0.82	  2.31	  1.51
iOx298I		0	  1.82	  1.01	  0.51
iKx375I		0	  1.19	  1.08	  0.90
iGx452I		0	  0.81	  1.19	  0.74
YHR044C	DOG1	8	  0.72		  1.40
iKx041I		0	  1.84	  0.39	  0.60
YDL104C	QRI7	4	  1.14	  0.77	  0.80
YMR192W		13	  1.23	  0.70	  1.11
iGx518I		0	  0.66	  0.78	  1.39
YNL133C		14	  1.86	  1.37	  0.50
iKx107I		0	  0.59	  0.86	  1.20
YGR087C	PDC6	7	  1.45		  0.72
iJx084I		0	  0.41	  0.94	  2.49
iPx190I		0	  0.67	  0.78	  1.29
iBx304I		0	  1.01		  0.95
iDx821I		0	  0.86	  0.97	  1.56
YMR259C		13	  0.89	  0.75	  0.73
YDR121W	DPB4	4	  2.22	  0.80	  0.41
iLx333I				  1.71	
iPx256I		0	  1.03	  1.25	  0.61
YHL027W	RIM101	8	  1.17	  0.70	  0.78
YIR002C	MPH1	9	  1.19	  0.99	  0.72
YJL210W	PEX2	10	  1.44		  0.48
YDR390C	UBA2	4	  0.55	  1.42	  2.35
iAx013I		1	  1.14	  2.27	  1.05
iOx299I		0	  0.50	  0.62	  1.50
iKx376I		0	  1.28	  1.71	  0.72
iGx453I		0	  0.47	  0.79	  1.49
iKx042I		0	  0.67	  1.78	  1.76
YMR193W	MRPL24	13	  1.41	  0.80	  0.90
iGx519I		0	  0.68	  0.63	  1.44
YJL211C		10	  1.59		  0.55
YNL134C		14	  1.55	  0.50	  0.64
iKx108I		0	  0.50	  0.80	  1.75
iJx085I		0	  1.20	  0.94	  0.69
iPx191I		0	  1.30	  1.03	  0.74
YDR456W	NHX1	4	  1.67	  1.38	  0.55
iBx305I		0	  0.57		  1.73
iDx822I		0	  1.23	  0.74	  1.89
YDR122W	KIN1	4	  0.90	  1.23	  1.04
iPx257I		0	  1.45	  1.05	  0.57
iLx334I		0	  0.85	  0.94	  0.92
YHR045W		8	  0.48	  2.35	  1.92
YDL105W	QRI2	4	  1.32	  1.08	  0.70
YHL028W	WSC4	8	  1.64	  0.66	  0.58
YDR391C		4	  1.51		  0.65
YDL040C	NAT1	4	  0.84	  0.47	  0.88
iGx454I		0	  0.94	  0.90	  0.87
YGR088W	CTT1	7	  1.73	  0.86	  0.66
iAx014I		0	  1.31	  1.48	  1.03
YDR123C	INO2	4	  0.63	  0.67	  1.35
YHR046C		8	  0.43	  0.99	  2.30
iKx043I		0	  0.83		  0.88
YDL106C	GRF10	4	  0.89	  0.76	  1.11
YHL029C		8	  0.72		  1.31
YMR194W	RPL36A	13	  1.40	  1.19	  0.73
iGx120I		0	  1.57	  1.11	  0.63
YJL212C		10	  1.15	  0.84	  0.89
YNL135C	FPR1	14	  1.24	  0.66	  0.85
iKx109I		0	  0.97	  0.70	  0.81
YIR003W		9	  1.44	  1.04	  0.53
iJx086I		0	  1.16	  1.07	  0.93
iBx240I		0	  1.26	  1.29	  0.59
iPx192I		0	  1.95	  0.65	  0.91
YDR457W	TOM1	4	  0.56	  0.68	  1.14
iBx306I		0	  1.18		  1.01
iDx823I		0	  1.22	  0.79	  1.59
iPx258I		0	  0.95	  0.69	  0.78
iLx335I		0	  0.91	  0.81	  0.84
iLx001I		0	  1.78	  0.60	  0.91
YDR458C		4	  0.77	  0.65	  1.20
iGx455I		0	  1.35	  1.44	  0.69
YGR089W		7	  1.44	  0.48	  0.86
iAx015I		0	  1.16	  0.51	  0.94
YHR047C	AAP1'	8	  0.90	  1.29	  0.98
iKx044I		0	  1.88		  0.65
YMR195W		13	  1.43	  0.70	  0.65
iGx121I		0	  0.32	  0.40	  3.03
YIR004W	DJP1	9	  0.79	  1.01	  1.33
YOR110W		15	  0.71	  1.22	  0.96
iJx087I		0	  0.94	  0.92	  0.93
YDR392W	SPT3	4	  1.91		  0.57
iBx241I		0	  0.83		  1.21
iPx193I		0	  1.03	  0.90	  1.00
iLx270I		0	  0.66	  2.32	  1.34
YDL041W		4	  0.91	  0.89	  1.09
iBx307I		0	  0.89		  1.27
iDx824I		0	  1.51	  1.28	  0.88
YDR124W		4	  1.06	  1.01	
iPx259I		0	  0.33	  1.00	  2.29
iLx336I		0	  1.37	  1.40	  0.67
YDL107W	MSS2	4	  0.73	  0.55	  1.42
YNL070W	TOM7	14	  0.34	  0.52	
iLx002I		0	  1.28	  0.98	  1.04
YJL213W		10	  1.15	  1.04	  0.85
YNL136W		14	  1.31	  2.16	  0.73
iGx390I		0	  0.42	  1.23	  1.55
YDR459C		4	  1.46	  0.59	  0.68
YDL042C	SIR2	4	  0.94	  1.36	  1.08
iGx456I		0	  1.28	  0.84	  0.65
iAx016I		0	  0.78	  0.78	  1.35
YDR125C	ECM18	4	  1.20	  1.47	  0.79
iGx122I				  0.73	
iKx045I		0	  1.98		  0.42
YMR196W		13	  0.77	  1.85	
YNL137C	NAM9	14	  0.99	  0.52	  1.49
YIR005W	IST3	9	  0.50	  1.25	  1.97
YOR111W		15	  0.98	  0.67	  0.98
iJx088I		0	  2.27	  0.99	
YDR393W	SHE9	4	  1.80	  1.19	  0.62
iBx242I		0	  0.43		  2.39
YMR197C	VTI1	13	  0.82		  1.29
iPx194I		0	  1.16	  1.23	  0.92
iLx271I		0	  0.71	  1.10	  0.98
iBx308I		0	  0.43		  3.03
iLx337I		0	  1.29	  1.32	  0.80
YHR048W		8	  1.37	  0.73	  0.62
YDL108W	KIN28	4	  1.14	  0.79	  0.63
YIR006C	PAN1	9	  1.32	  0.66	  0.64
YNL071W	LAT1	14	  0.90	  0.61	  1.09
iLx003I		0	  1.68	  0.73	  0.90
YJL214W	HXT8	10	  1.28	  0.88	  0.77
iGx391I		0	  0.83	  1.22	  1.27
YDL043C	PRP11	4	  0.94		  1.10
iGx457I		0	  0.54	  1.21	  1.94
iAx017I		0	  1.10	  0.83	  1.52
iCx200I		0	  0.94	  1.18	  1.31
iKx046I		0	  1.38	  0.79	  0.70
YDL109C		4	  1.44	  1.00	  0.50
iGx123I		0	  1.00	  1.20	  0.88
YJL215C		10	  1.06	  1.43	
YOR380W		15	  1.11	  1.81	  0.97
YOR112W		15	  1.17	  0.71	  0.89
iJx089I		0	  1.53	  0.86	  0.66
YDR394W	RPT3	4	  1.86	  1.01	  0.62
iBx243I		0	  0.88		  1.10
iDx760I		0	  1.05	  0.95	  0.93
YDR060W		4	  1.28	  0.55	  0.73
iPx195I		0	  1.07	  1.26	  1.03
iLx272I		0	  1.13	  0.75	  0.70
iBx309I		0	  1.20		  0.93
YEL001C		5	  1.30	  1.29	  0.62
YDR126W		4	  1.98	  1.44	  0.37
iLx338I		0	  0.96	  0.85	  0.97
YHR049W		8	  1.45	  0.90	  0.54
YNL072W	RNH35	14	  1.00	  1.73	  1.10
iLx004I		0	  1.07	  1.21	  1.20
YNL138W	SRV2	14	  0.85	  0.80	  1.44
iGx392I		0	  1.38		  0.46
YDL044C	MTF2	4	  0.78	  0.88	  1.42
iGx458I		0	  1.03	  0.67	  0.84
iAx018I		0	  0.81	  1.48	  2.00
iKx047I		0	  1.07		  1.11
YMR198W	CIK1	13	  1.64	  0.82	  0.58
iCx201I		0	  0.83		  1.40
iGx124I		0	  1.70	  1.24	  0.41
iMx230I		0	  0.41	  0.79	  2.72
YJL216C		10	  0.79		  1.37
YNL139C	RLR1	14	  0.93	  0.70	  0.97
YOR381W	FRE3	15	  0.89	  1.94	  0.97
YIR007W		9	  1.18	  1.43	  1.27
YOL030W		15	  0.94	  0.57	  1.07
YOR113W	AZF1	15	  1.09	  0.61	  0.97
YDR395W	SXM1	4	  1.01	  2.01	  1.11
iBx244I		0	  1.84		  0.53
iDx761I		0	  0.30	  0.74	  2.90
YDR061W		4	  1.06	  0.58	  0.67
iPx196I		0	  1.15	  0.59	  0.95
iLx273I		0	  1.51	  0.65	  0.48
YEL002C	WBP1	5	  0.74	  1.78	  1.34
YJL150W				  2.48	
iLx339I		0	  0.68	  0.83	  1.13
YDR127W	ARO1	4	  1.33	  1.62	  0.60
YIR008C	PRI1	9	  0.89	  0.72	  1.16
YNL073W	MSK1	14	  1.13	  0.51	  0.96
YOL031C		15	  0.58	  0.72	  1.51
iLx005I		0	  1.14	  0.46	  1.66
iGx393I		0	  0.36	  2.06	  2.61
YDL045C	FAD1	4	  0.56	  2.27	  2.29
iGx459I		7	  1.38	  1.40	  0.91
iAx019I		0	  0.98	  0.77	  0.84
YJL151C		10	  1.66		  0.48
YNL074C	MLF3	14	  1.04	  1.73	  1.03
iKx048I		11	  0.78	  0.81	  1.42
iCx202I		3	  0.71	  1.89	  1.69
YMR199W	CLN1	13	  1.39	  0.45	  0.73
iGx125I		0	  1.46	  1.29	  0.53
iMx231I		0	  1.33	  0.79	  0.77
YOR382W		15	  0.46	  1.26	  2.07
YOR114W		15	  0.38	  0.45	  2.98
YDR396W		4	  0.76	  0.77	  1.23
iBx245I		0	  0.96		  1.32
iDx762I		0	  1.41	  0.95	  0.74
YDR062W	LCB2	4	  0.99	  0.65	  0.93
iPx197I		0	  1.52		  0.57
iLx274I		0	  1.54	  1.23	  0.60
YOR383C		15	  0.87	  0.89	  1.42
YDR128W		4	  0.51	  1.55	  1.90
iLx006I		0	  1.10	  0.70	  1.42
YOR115C	TRS33	15	  0.36	  1.22	  3.21
YJL217W		10	  0.71		  1.09
YDR397C	NCB2	4	  0.70	  1.50	  1.29
iGx394I		0	  1.75	  2.56	  0.42
iGx060I		0	  1.51	  0.67	  0.42
YBR162W-A	YSY6	2	  1.74	  1.18	  0.54
YDR129C	SAC6	4	  0.54		  2.02
iKx049I		0	  0.65	  1.18	  1.27
iCx203I		0	  0.73	  1.00	  1.62
iGx126I		0	  0.54	  1.17	  2.03
YER020W	GPA2	5	  1.78	  1.25	  0.67
iMx232I		0	  1.21	  1.68	  0.76
YEL003W	GIM4	5	  0.82	  1.33	  0.93
YIR009W	MSL1	9	  1.59	  0.81	  0.59
YOL032W		15	  0.47	  0.30	  1.66
iBx180I		0	  1.18		  0.83
iBx246I		0	  0.65		  1.88
iDx763I		0	  1.44	  1.36	  0.71
YDR063W				  0.96	
iPx198I		0	  1.02	  0.51	  1.18
iLx275I		0	  1.07	  1.11	  0.84
YDL046W		4	  0.61	  0.79	  1.55
YJL152W		10	  1.63		  0.54
YOR050C		15	  0.86	  2.96	  0.99
YNL075W	IMP4	14	  0.91	  0.72	  1.36
YKL110C	KTI12	11	  0.60	  0.99	  1.91
iLx007I		0	  1.03	  0.59	  1.05
YOR116C	RPO31	15	  0.84		  0.76
YJL218W		10	  1.29		  0.72
iGx395I		0	  1.56	  1.24	  0.61
iGx061I		0	  0.81	  0.75	  1.35
YJL153C	INO1	10	  1.33		  0.82
iCx204I		0	  0.96		  1.20
iGx127I		0	  1.25	  0.63	  0.75
YER021W	RPN3	5	  1.42	  0.91	  0.77
iMx233I		0	  1.32	  0.71	  0.74
YOR384W	FRE5	15	  1.42	  2.67	  0.80
YEL004W	YEA4	5	  0.68	  1.52	  1.27
YOL033W	MSE1	15	  0.67	  1.01	  1.53
iBx181I		0	  1.25		  0.73
YDR398W		4	  1.34	  0.88	  0.86
iBx247I		0	  1.24		  0.57
iDx764I		0	  1.63	  0.87	  0.55
iPx199I		0	  0.72	  1.46	  1.41
iLx276I		0	  0.52	  0.76	  1.88
YDR064W	RPS13	4	  1.05	  2.09	  1.02
iDx430I		0	  1.35	  0.76	  0.74
YDL047W	SIT4	4	  1.23	  0.48	  0.66
YEL005C	VAB31	5	  0.55	  1.30	  1.88
YOR051C		15	  0.89	  0.74	  1.20
YNL076W	MKS1	14	  1.27	  1.34	  0.83
YKL111C		11	  0.52	  1.57	  1.53
iLx008I		0	  1.07		  1.06
YJL219W	HXT9	10	  1.47		  0.76
iGx396I		0	  0.82	  1.59	  1.06
YDL048C	STP4	4	  1.37	  1.52	  0.70
iGx062I		0	  0.68	  0.84	  1.49
YJL154C	VPS35	10	  1.15		  0.77
iCx205I		0	  0.71	  1.20	  0.82
iGx128I		0	  1.01	  1.15	  0.90
YER022W	SRB4	5	  1.13	  0.93	  1.03
iMx234I		0	  1.20	  0.66	  0.64
YOR385W		15	  1.49	  0.59	  0.54
iBx182I		2	  0.88	  0.53	  1.30
YOL034W		15	  0.85		  1.04
YOR117W	RPT5	15	  1.37	  0.68	  0.63
YDR399W	HPT1	4	  1.00	  0.90	  1.11
iBx248I		0	  1.24		  0.71
iDx765I		0	  1.18	  1.00	  0.94
iLx277I		0	  1.19	  0.67	  0.65
YDR065W		4	  0.53	  1.41	  2.19
iDx431I		0	  0.51	  0.78	  2.59
iHx020I		0	  0.48	  1.78	  1.81
YOR052C		15	  1.07	  0.63	  0.92
YNL077W		14	  0.88	  0.62	  0.72
YOL035C		15	  1.10	  1.93	  0.68
iLx009I		0	  0.97	  0.77	  1.02
YPL260W		16	  0.84	  1.69	  2.13
YLR420W	URA4	12	  0.98	  0.91	  1.10
iGx397I		0	  0.73	  0.77	  1.12
YDR066C		4	  0.50	  0.68	  2.60
YDL049C	KNH1	4	  0.75	  0.78	  1.35
iCx140I		0	  0.53	  1.31	  2.13
iGx063I		0	  1.22	  1.00	  0.93
YJL155C	FBP26	10	  1.22		  0.80
iCx206I		0	  1.40	  1.20	  0.85
iGx129I		0	  1.15	  0.94	  0.80
YER023W	PRO3	5	  0.90	  1.38	
YPL261C		16	  1.17	  1.48	  0.78
iMx235I		0	  0.38	  1.27	  1.81
YOR386W	PHR1	15	  1.19	  1.40	  0.93
YEL006W		5	  0.76	  0.83	  1.17
YLR421C		12	  1.00	  0.43	  0.75
YKL112W	ABF1	11	  0.72	  0.62	  1.66
YPR010C	RPA135	16	  0.71	  0.54	  1.22
iBx183I		0	  0.48		  2.95
YOR118W		15	  0.66	  1.31	  1.66
iBx249I		0	  0.68		
iDx766I		0	  0.78	  0.96	  1.12
iLx278I		0	  0.56	  1.85	  1.75
iDx432I		0	  1.32	  0.74	  0.94
YOR387C		15	  1.02	  1.27	  1.19
iHx021I		0	  1.16	  0.95	  0.78
YNL078W		14	  2.22	  1.83	  0.59
YKL113C	RAD27	11	  2.18	  0.99	  0.56
YOR119C	RIO1	15	  0.90	  0.78	  1.26
iGx398I		0	  1.15	  1.43	  0.95
YDR067C		4	  0.52	  0.50	  2.22
YJL090C	DPB11	10	  0.92		  0.86
iCx141I		0	  1.30	  2.40	  1.01
iGx064I		0	  1.23	  0.79	  0.81
iMx170I		0	  0.50	  0.51	  1.77
YJL156C	SSY5	10	  0.84	  2.03	  1.04
YNL079C	TPM1	14	  1.76	  1.51	  0.41
iCx207I		0	  1.21		  0.95
YER024W		5	  1.25		  0.88
iMx236I		0	  2.03	  2.05	  0.44
YEL007W		5	  0.96	  0.65	  0.87
YOR053W		15	  0.95	  1.44	  0.98
YPR011C		16	  1.29	  0.95	  0.73
YOL036W		15	  1.33	  0.53	  0.72
iBx184I		0	  1.43		  0.66
iHx290I		0	  1.02	  0.64	  0.83
iDx767I		0	  1.55	  0.96	  0.49
iLx279I		0	  0.78	  2.47	  1.20
iDx433I		0	  0.96	  1.62	  1.49
YOR388C	FDH1	15	  0.98	  0.65	  1.25
iHx022I		0	  1.13	  1.63	  0.66
YOR054C		15	  1.15	  1.07	  0.93
YML058C-A		13	  1.17	  0.52	  0.77
YKL114C				  1.02	
YOL037C		15	  1.49	  1.19	  0.49
YPL262W	FUM1	16	  1.62	  1.59	  0.68
YLR422W		12	  0.86	  0.69	  0.99
iGx399I		0	  0.47	  0.73	  2.62
YJL091C		10	  0.49		  1.81
iCx142I		0	  1.07	  1.31	  1.00
iGx065I		0	  1.18	  0.67	  0.93
iMx171I		0	  0.80	  0.60	  1.40
YJL157C	FAR1	10	  0.87	  0.61	  1.47
iCx208I		0	  1.24	  0.61	  0.86
YER025W	GCD11	5	  0.67	  1.92	  1.63
YPL263C	KEL3	16	  1.06		  1.09
iMx237I		0	  1.17	  0.54	  0.69
YEL008W		5	  0.85	  1.37	
YLR423C		12	  0.89	  0.89	  1.43
iOx420I		0	  0.91	  0.79	  1.17
iBx185I		0	  1.11		  0.82
iHx291I		0	  0.52	  0.78	  1.73
iDx768I		0	  1.22	  0.87	  0.90
YAL020C	ATS1	1	  1.88	  1.09	  0.44
YDR068W	DOS2	4	  0.77	  1.15	  1.96
iDx434I		0	  1.36	  0.53	  0.52
YER026C	CHO1	5	  0.61	  1.25	  1.60
iDx100I		0	  1.27	  0.53	  0.90
iHx023I		0	  2.13	  0.71	  0.41
YEL009C	GCN4	5	  1.13	  0.77	  0.98
YKL115C		11	  1.17	  1.14	  1.02
YDR069C				  2.18	  1.46
YPR012W		16	  1.33	  0.60	  0.89
iCx143I		0	  0.95	  0.92	  0.97
iGx066I		0	  1.50	  0.64	  0.82
iMx172I		0	  0.59	  0.86	  1.85
YJL158C	CIS3	10	  0.77	  0.54	  1.20
iCx209I		3	  1.01	  0.60	  0.91
YPL264C		16	  0.53	  0.92	  2.03
iMx238I		0	  1.31	  0.65	  0.62
YOR389W		15	  1.11	  0.42	  1.01
iOx421I		0	  1.52	  1.04	  0.76
YOR055W		15	  1.31	  0.72	  0.55
YPR013C		16	  1.35	  1.85	  0.81
YOL038W	PRE6	15	  1.89	  0.60	  0.46
iBx186I		0	  1.33		  0.70
iHx292I		0	  1.86	  0.84	  0.41
iDx769I		0	  0.92	  0.74	  1.01
YAL021C	CCR4	1	  1.72	  1.46	  0.61
iDx435I		0	  0.97	  0.51	  0.91
YER027C	GAL83	5	  1.20	  0.93	
YJL092W	HPR5	10	  0.74	  1.44	  0.78
YKL050C		11	  0.91	  0.73	  1.26
iHx024I		0	  1.85	  1.06	  0.43
YMR173W-A		13	  1.10	  0.60	  0.70
iDx101I		0	  0.50		  1.98
YGR210C		7	  1.00	  0.53	  0.84
YOR056C		15	  1.56	  0.77	  0.65
iNx130I		0	  0.84	  2.05	  1.13
YKL116C		11	  0.57	  1.41	  2.02
YLR424W		12	  0.90	  1.88	  1.41
YJL093C	TOK1	10	  1.64	  0.50	  0.67
iCx144I		0	  1.17	  1.12	  0.86
iGx067I		0	  0.51	  1.14	  2.23
iMx173I					  0.99
iIx250I		0	  1.06	  2.73	  1.33
iMx239I		0	  1.63	  1.10	  0.47
iOx422I		0	  1.78	  0.93	  0.67
YPR014C		16	  1.51	  0.84	  0.62
YOL039W	RPP2A	15	  1.41	  0.44	  0.87
iBx187I		0	  1.81		  0.54
iHx293I		0	  1.66	  0.75	  0.46
iDx370I		0	  1.18	  1.19	  0.74
YAL022C	FUN26	1	  1.40	  0.77	  0.47
iDx436I		4	  1.64		  0.73
YER028C		5	  1.73	  0.99	  0.64
iHx025I		0	  1.62		  0.47
iDx102I		0	  2.22	  0.84	  0.57
YJL159W	HSP150	10	  1.08	  1.82	  0.87
iNx131I		0	  0.67	  0.82	  1.33
YPL265W	DIP5	16	  1.02	  1.61	  1.30
YLR425W				  0.96	  0.87
YJL094C		10	  0.66	  0.92	  1.84
iCx145I		0	  1.23		  0.85
iGx068I		0	  1.44	  0.52	  0.69
iMx174I		0	  1.41	  0.59	  0.51
YKL051W		11	  1.23		  0.87
YGR211W	ZPR1	7	  1.15	  0.65	  0.67
iOx423I		0	  0.37	  0.79	  3.00
YOR057W	SGT1	15	  0.72	  0.80	  1.37
YPR015C		16	  1.09	  0.78	  1.14
YKL117W	SBA1	11	  0.66	  1.48	  1.76
iBx188I		0	  1.70		  0.63
iHx294I		0	  0.93	  0.79	  0.72
iDx371I		0	  1.98	  0.81	  0.66
YAL023C	PMT2	1	  1.06	  2.00	  0.63
iDx437I		0	  2.26	  0.79	  0.90
YER029C	SMB1	5	  2.12	  1.08	  0.59
YKL052C		11	  1.74	  1.01	  0.50
iHx026I		0	  0.40	  0.76	  3.13
iDx103I		0	  1.13	  0.91	  0.80
YOR058C	ASE1	15	  0.99	  0.64	  1.26
iNx132I		0	  1.16	  2.41	  1.12
YLR360W	VPS38	12	  0.66	  0.62	  1.59
YPL266W	DIM1	16	  1.03	  0.64	  1.13
YLR426W		12	  1.35	  0.95	  0.82
iCx080I				  1.46	
iCx146I					  0.61
iGx069I		0	  1.37	  0.87	  0.77
iMx175I		0	  1.13	  1.76	  1.05
YLR361C		12	  0.72	  0.82	  1.71
YGR212W				  0.80	
YLL010C		12	  1.10	  1.05	  1.23
iOx424I		0	  1.28	  0.48	  0.67
YPR016C	TIF6	16	  1.46	  1.01	  0.82
YKL118W		11	  0.88	  1.54	  1.63
iBx189I		0	  0.56		  1.81
iHx295I		0	  0.53	  0.63	  1.73
iDx372I		0	  1.33	  1.42	  0.72
YAL024C	LTE1	1	  1.02	  1.15	  0.67
iDx438I		0	  1.60	  0.61	  0.91
YJL095W	BCK1	10	  0.68	  1.36	  1.58
iHx027I		0	  1.48		  0.50
iDx104I		0	  0.43	  0.73	  2.16
YGR213C	RTA1	7	  1.02	  1.50	  0.72
YOR059C		15	  1.39	  0.59	  0.71
iNx133I		0	  1.10	  0.84	  1.04
iJx210I		0	  1.68	  2.40	  0.39
YKL119C	VPH2	11	  0.63	  0.65	  1.71
YPL267W		16	  1.20	  0.83	  1.20
YLR427W		12	  1.96	  0.96	  0.56
iCx081I		3	  1.04	  1.57	  1.01
iCx147I		0	  0.82		  1.24
iMx176I		0	  1.24	  1.31	  0.57
iEx330I		0	  0.71	  1.64	  0.95
YKR070W		11	  0.49	  0.94	  2.44
YGL130W	CEG1	7	  0.90	  0.78	  1.09
YKL053W		11	  1.81	  0.72	  0.49
YLR428C		12	  1.87	  0.70	  0.57
iOx425I		0	  1.11	  1.25	  0.96
YPR017C	DSS4	16	  1.89	  0.58	  0.46
iHx296I		0	  0.94	  0.83	  0.77
iDx373I		0	  1.39	  1.05	  0.72
YAL025C	MAK16	1	  1.21	  1.17	  0.78
YKR071C		11	  0.86	  0.53	  1.86
iDx439I		0	  2.02	  1.16	  0.56
YJL096W	MRPL49	10	  0.99		  0.80
YGL131C		7	  0.53	  0.61	  1.30
YKL054C		11	  1.25	  0.97	
iHx028I		0	  1.74	  0.66	  0.42
iDx105I		0	  2.24	  1.30	  0.40
iNx134I		0	  1.35		  0.91
iJx211I		0	  1.24	  0.92	  0.66
YLR362W	STE11	12	  0.70	  0.59	  1.25
YPL268W	PLC1	16	  1.38	  1.04	  1.04
YLL011W	SOF1	12	  0.85	  0.94	  1.89
iCx082I		3	  0.95	  1.18	  1.79
iCx148I		0	  1.22		  0.86
YAR042W	SWH1	1	  1.33	  0.74	  0.62
iMx177I		0	  0.95	  1.54	  0.99
iEx331I		0	  1.09		  0.85
YLR363C	NMD4	12	  0.88	  1.02	  1.21
iOx360I		0	  1.50	  1.72	  0.59
iOx426I		0	  1.56	  0.56	  0.66
YGR214W	RPS0A	7	  1.34	  0.86	  0.64
YMR320W		13	  0.93	  2.19	  1.04
iHx297I		0	  0.85	  1.10	  0.97
iDx374I		0	  1.03	  0.63	  0.90
YAL026C	DRS2	1	  0.93	  0.56	  1.06
iDx040I		0	  1.59		  0.76
YKR072C	SIS2	11	  1.43	  0.94	  0.83
YJL097W		10	  0.90		  1.01
YKL055C	OAR1	11	  0.83	  0.71	  1.05
iHx029I		0	  0.69	  0.90	  1.36
iDx106I		0	  2.33	  0.53	  0.58
iNx135I		0	  2.36	  1.52	  0.51
iJx212I		0	  1.17	  1.27	  0.84
YMR321C		13	  0.76	  0.60	  1.38
YPL269W	KAR9	16	  1.28	  0.66	  0.70
YLL012W		12	  1.47	  0.88	  0.73
YLR429W	CRN1	12	  1.94	  2.96	  0.62
iCx083I		0	  1.14		  0.75
YPR018W	RLF2	16	  1.59	  1.35	  0.58
iCx149I		0	  1.95	  0.74	  0.55
iMx178I		0	  0.56	  0.51	  1.45
iEx332I		0	  2.27		  0.48
YBR001C	NTH2	2	  0.74	  0.62	  1.46
iOx361I		0	  1.79	  0.86	  0.45
YGL132W		7	  0.34	  0.92	  2.58
YLL013C		12	  1.30	  0.71	  0.93
iOx427I		0	  1.10	  0.82	  0.75
YGR215W		7	  0.73	  0.66	
iDx375I				  0.99	  1.40
iHx298I		8	  0.56	  0.62	  1.26
iDx041I		0	  1.11	  1.60	  0.71
YKR073C				  0.84	
YGR150C		7	  0.61	  0.87	
YJL098W	SAP185	10	  1.52		  0.87
iNx070I		0	  0.34		  2.11
YKL056C		11	  1.31	  1.95	  0.66
iDx107I		0	  0.83		  0.91
YGR216C	GPI1	7	  0.99	  1.11	  1.10
iNx136I		0	  1.73	  0.50	  0.77
iJx213I		0	  0.35	  1.14	  3.91
YLR364W		12	  1.59	  0.62	  0.70
YMR322C		13	  0.72	  1.02	  1.49
YLR030W		12	  1.99	  0.63	  0.69
iCx084I		3	  1.28	  1.00	  1.00
YBR270C		2	  1.12		  0.91
YPR019W	CDC54	16	  0.95	  1.56	
iIx190I		0	  0.76	  0.80	  1.36
YAR044W	OSH1	1	  0.81	  0.69	  0.97
iMx179I		0	  1.13	  1.08	  0.90
iEx333I		0	  1.11	  0.77	  0.60
YBR002C	RER2	2	  1.70	  1.03	  0.51
YAL027W		1	  0.58		  2.42
iOx362I		0	  0.54	  0.63	  2.09
YGL133W		7	  0.58	  1.25	  2.04
iOx428I		0	  1.01	  0.67	  0.78
iDx376I		4	  0.88	  2.27	  1.00
iHx299I		0	  1.10		  0.63
iDx042I		0	  1.52	  2.03	  0.64
YGR151C		7	  0.91	  1.16	  1.18
YJL099W	CHS6	10	  1.51		  0.74
iNx071I		0	  0.98	  0.79	  1.18
YKL057C	NUP120	11	  0.79	  1.03	  0.99
iDx108I		0	  0.89	  1.02	  0.78
iNx137I		0	  1.81	  1.86	  0.59
iJx214I		0	  0.89	  2.68	  1.14
YLR365W		12	  1.67	  0.64	  0.58
iPx320I		0	  1.60	  1.89	  0.53
YLR031W		12	  1.98	  0.92	  0.71
YLL014W		12	  0.61	  0.55	  2.53
iCx085I		3	  1.26	  0.90	  0.68
iIx191I		0	  0.79	  0.85	  1.35
iEx334I		0	  1.11	  1.14	  0.81
YDR520C		4	  0.74	  0.90	  1.45
YAL028W		1	  0.95	  1.59	  0.95
iOx363I		0	  1.02	  0.64	  1.14
YKR074W		11	  0.49	  0.84	  1.03
YGL134W	PCL10	7	  1.15	  1.97	  0.89
iOx429I		0	  1.25	  0.60	  0.87
YGR217W	CCH1	7	  1.03	  0.80	  1.23
YMR323W		13	  0.88	  1.27	  1.68
iDx377I		0	  0.80	  2.25	  1.07
YBR271W		2	  1.04	  0.56	  1.25
YAL029C	MYO4	1	  0.96	  1.00	  0.73
iDx043I		0	  0.91	  1.48	  0.91
YGR152C	RSR1	7	  1.00	  1.11	  0.91
YKR075C		11	  0.81	  1.10	  0.82
iNx072I		0	  2.08	  0.77	  0.42
iDx109I		0	  0.37	  1.29	  2.37
YBR003W	COQ1	2	  0.88	  0.69	  1.54
iNx138I		0	  1.81	  0.86	  0.56
iJx215I		0	  1.05	  2.04	  0.62
YLR366W		12	  1.42	  0.84	  0.59
YMR324C		13	  1.12	  0.42	  1.45
iPx321I		0	  2.03		  0.46
YLR032W	RAD5	12	  1.11	  1.28	  0.76
YLL015W				  1.93	
iCx086I		3	  1.02	  1.52	  0.72
YBR272C	HSM3	2	  0.64		  1.37
iIx192I		0	  0.45	  0.77	  2.57
iEx335I		0	  0.59	  0.76	  1.99
YBR004C		2	  0.80	  0.93	  1.67
iOx364I		0	  1.81	  2.26	  0.50
iEx001I		0	  1.73	  1.56	  0.72
YGL135W	RPL1B	7	  1.09	  1.53	  0.75
YKL058W	TOA2	11	  0.54	  0.83	  1.41
iOx030I		0	  0.70	  0.63	  1.18
YGR218W	CRM1	7	  0.59	  1.24	  1.42
iDx378I		0	  1.34	  1.90	  0.74
YAR047C		1	  0.90	  0.72	  1.10
YGL070C	RPB9	7	  0.68	  0.74	  1.54
iDx044I		0	  0.65	  0.71	  1.59
iNx073I		0	  2.04		  0.38
iJx150I		0	  1.90	  1.11	  0.71
YGL136C		7	  1.00	  0.53	  1.27
YKL059C		11	  1.19	  0.74	  0.85
YDR521W		4	  1.11	  0.60	  0.72
iNx139I		0	  2.16	  0.89	  0.53
iJx216I		0	  0.77	  0.68	  0.96
YLR367W	RPS22B	12	  1.10	  0.78	  0.69
YHR110W	ERP5	8	  0.97	  0.98	  0.93
iPx322I		0	  0.90	  0.88	  0.59
YLR033W		12	  0.38	  0.54	  2.82
YLL016W	SDC25	12	  1.44	  0.57	  0.60
iCx087I		3	  0.95	  0.67	  1.00
YBR273C		2	  1.12	  0.95	  0.67
iIx193I		0	  1.09	  1.13	  0.71
iEx270I		0	  1.18	  1.14	  0.71
iEx336I		0	  0.63	  1.48	  1.73
YDR522C	SPS2	4	  1.01	  0.66	  1.40
iOx365I		0	  1.11	  0.74	  0.67
YGR153W		7	  1.45	  0.71	  1.10
YKR076W	ECM4	11	  1.58	  1.05	  0.71
iEx002I		0	  1.29	  1.47	  0.87
YLR034C	SMF3	12	  0.45	  0.63	  2.57
iOx031I		0	  1.70	  0.90	  0.50
YGR219W		7	  0.36	  0.75	  2.69
YMR158W-A		13	  1.23	  0.97	  0.86
YNL200C		14	  0.93	  0.84	  0.88
YMR325W		13	  0.92	  1.65	  1.57
iDx379I		0	  1.71	  1.36	  0.70
iDx045I		0	  0.60	  1.68	  1.44
YGR154C		7	  1.50	  1.13	  0.87
iNx074I		0	  1.44	  0.66	  0.59
iJx151I		0	  0.68	  0.43	  1.39
YMR260C	TIF11	13	  1.15	  0.53	  0.56
YBR005W		2	  1.00		  1.20
iJx217I		0	  0.63	  0.94	  1.22
YLR368W		12	  1.33	  0.43	  0.85
YMR326C		13	  1.08	  1.23	  1.54
YHR111W		8	  0.63	  0.98	  1.48
iPx323I		0	  0.78	  0.60	  1.08
iLx400I		0	  1.28	  1.39	  0.63
iCx088I		3	  1.43	  1.19	  0.73
YLL017W		12	  1.65	  0.95	  0.68
iEx271I		5	  1.59	  0.83	  0.64
iIx194I		0	  0.67	  0.57	  1.63
YGL071W	RCS1	7	  0.93	  2.56	  1.26
iEx337I		0	  0.75	  1.10	  1.05
YDR523C	SPS1	4	  0.73		  1.39
iOx366I		0	  1.60	  0.88	  0.63
iGx520I		0	  0.59	  0.43	  1.18
YKR077W		11	  1.53	  1.56	  0.82
iEx003I		0	  1.30	  1.36	  1.66
YGL137W	SEC27	7	  1.23	  0.89	  0.67
YHR112C		8	  0.59	  0.74	  1.97
YLR035C		12	  1.18	  1.13	  0.85
iOx032I		0	  1.61	  2.47	  0.58
YLL018C	DPS1	12	  1.23	  1.33	  0.58
YNL201C		14	  0.72	  0.55	  0.97
YGL072C		7	  1.53	  0.56	  0.66
YBR274W	CHK1	2	  0.87	  0.36	  1.16
iDx046I		0	  1.12	  0.97	  0.79
iNx075I		0	  0.59	  0.78	  1.81
iJx152I		0	  0.77	  1.07	  1.29
YGL138C		7	  1.20	  2.38	  0.98
YMR261C	TPS3	13	  0.90	  1.16	
YBR006W		2	  0.66	  0.98	  2.04
iJx218I		0	  0.57	  0.76	  1.39
YLR369W	SSQ1	12	  1.01	  2.13	  1.04
iPx324I		0	  0.88	  0.38	  0.72
iLx401I		0	  1.52	  0.70	  0.44
iCx089I		3	  0.48	  0.59	  2.08
YBR275C				  0.81	
iIx195I		9	  0.99	  0.87	  0.72
iEx272I		0	  0.57	  1.00	
iEx338I		0	  0.85	  1.55	  0.89
YDR524C		4	  1.15	  1.07	  0.83
YBR007C		2	  0.59	  0.75	  1.39
iOx367I		0	  0.68	  1.17	  1.59
iGx521I		0	  0.59	  2.64	  1.53
YGR155W	CYS4	7	  1.86	  1.50	  0.71
YKR078W		11	  0.64	  0.90	  1.87
iEx004I		0	  1.18	  0.58	  1.13
YLR036C		12	  0.88	  1.66	  1.42
iOx033I		0	  2.07	  0.40	  0.74
iKx110I		0	  1.18	  0.84	  0.87
YLL019C	KNS1	12	  0.90	  1.29	  1.37
iDx047I		0	  2.07	  0.43	  0.38
YKR079C		11	  0.86	  0.56	  1.52
iNx076I		0	  1.09		  1.86
iJx153I		0	  0.52	  1.11	  2.37
iJx219I		10	  0.66	  0.45	  1.15
YHL030W	ECM29	8	  0.70	  1.06	  0.91
YHR113W		8	  1.49	  1.07	  0.83
iPx325I		0	  0.74	  1.60	
iLx402I		0	  1.71	  1.08	  0.51
YBR276C	PPS1	2	  1.58	  1.27	  0.61
YNL202W	SPS19	14	  0.76	  1.08	  1.30
iIx196I		0	  0.61	  0.49	  1.28
iEx273I		0	  0.76	  1.79	  1.14
YGR090W		7	  1.09	  0.68	  1.00
iEx339I		0	  0.88	  1.07	  1.16
YGL073W	HSF1	7	  1.81	  1.57	  0.52
YBR008C	FLR1	2	  1.14	  0.57	  0.82
YHL031C	GOS1	8	  1.94	  1.65	  0.31
iOx368I		0	  1.27	  1.15	  0.81
iGx522I		0	  1.15	  1.40	  0.59
YGR156W		7	  1.45	  1.37	  0.82
iEx005I		0	  1.43	  1.06	  0.99
YLR037C		12	  0.98	  1.05	  1.50
YGL139W		7	  1.61	  0.63	  0.50
iOx034I		0	  0.94		  0.79
iKx111I		0	  1.10		  0.96
YMR262W		13	  1.81	  0.74	  0.52
YNL203C		14	  0.78	  0.38	  1.08
YGL074C		7	  1.84	  0.75	  0.42
iDx048I		0	  1.69	  0.71	  0.56
iNx077I		0	  1.39	  0.55	  0.62
iJx154I		0	  1.23	  0.54	  1.01
iPx260I		0	  0.93	  1.27	  0.79
YDR525W		4	  1.47	  0.91	  0.55
iPx326I		0	  1.74	  0.63	  0.34
iLx403I		0	  0.76	  0.97	  1.37
YHR114W		8	  0.88	  0.92	  1.40
YBR277C		2	  1.05	  0.80	
iIx197I		0	  0.75	  0.97	  0.95
iEx274I		0	  0.61	  0.82	  0.75
YGR091W	PRP31	7	  1.06	  1.10	  1.13
YDR526C		4	  1.21	  0.56	  0.77
YBR009C	HHF1	2	  1.31	  0.53	  0.63
YHL032C	GUT1	8	  2.02	  1.55	  0.39
iOx369I		0	  1.30	  0.92	  0.68
iGx523I		0	  1.08		  1.21
YGR157W	CHO2	7	  0.58	  0.62	  2.09
iEx006I		0	  1.26	  0.67	  0.96
YHR115C		8	  0.89	  1.30	  1.31
iOx035I		0	  0.39	  0.61	  2.15
iKx112I		0	  1.11	  0.90	  1.02
YMR263W		13	  1.19	  0.73	  0.59
YNL204C	SPS18	14	  0.88	  0.61	  1.36
YGL075C	MPS2	7	  2.11	  0.59	  0.45
iDx049I		0	  1.15	  1.53	  0.93
YGR158C	MTR3	7	  0.44	  1.19	  2.63
iNx078I		0	  1.55	  0.62	  0.55
iJx155I		0	  1.78	  0.50	  0.61
YDR460W	TFB3	4	  1.78	  0.75	  0.54
YJR010C-A	SPC1	10	  0.71		  1.20
iPx261I		0	  0.85	  1.12	  0.86
iPx327I		0	  1.24	  0.62	  0.47
iLx404I		0	  0.63	  2.69	  1.34
iIx198I		0	  1.45	  0.98	  0.42
iEx275I		0	  0.47	  0.97	
YGR092W				  0.42	  1.18
YDL110C		4	  1.42	  1.12	  0.66
YHL033C	RPL8A	8	  1.67	  0.72	  0.46
iGx524I		0	  0.84	  1.28	  0.83
iEx007I		0	  1.59	  0.60	  0.93
YLR039C	RIC1	12	  1.03	  0.54	  0.94
iOx036I		0	  0.83	  1.23	  1.07
iKx113I		0	  0.88		  1.24
YMR264W	CUE1	13	  0.99	  0.86	  0.81
YNL205C		14	  0.72	  1.66	  1.09
iJx090I		0	  1.83	  1.53	  0.50
YGL076C	RPL7A	7	  1.37	  0.58	  0.67
YBR278W	DPB3	2	  1.25	  0.76	
YGR159C	NSR1	7	  1.02	  1.30	  1.14
iNx079I		0	  0.64	  0.58	  1.49
iJx156I		0	  1.39	  0.98	  0.72
YDR461W	MFA1	4	  1.34	  0.96	  0.45
iBx310I		0	  1.05		  1.05
YMR265C		13	  0.74	  0.77	  0.87
YHR050W	SMF2	8	  1.46	  1.29	  0.64
iPx262I		0	  1.07	  1.06	  0.71
YDR527W		4	  0.96	  1.67	  0.99
iPx328I				  1.07	  1.13
iLx405I		0	  0.79	  0.77	  0.91
YHR116W		8	  1.64	  1.46	  0.65
iEx276I		5	  1.04	  0.73	  1.15
iIx199I		0	  0.87	  0.91	  0.93
YGR093W		7	  1.24	  0.74	  0.98
YDL111C	RRP42	4	  0.52	  1.30	  1.81
YHL034C	SBP1	8	  1.15	  0.94	  0.79
iGx525I		0	  1.30	  1.53	  0.50
iEx008I		0	  1.93	  0.85	  0.59
YNL140C		14	  0.48	  0.82	  1.85
iOx037I		0	  1.46	  0.91	  0.74
iKx114I		0	  1.51	  0.68	  0.57
YNL206C		14	  0.54	  2.40	  2.56
iJx091I		0	  1.15	  0.65	  0.87
YGL077C	HNM1	7	  1.17	  0.59	  0.92
YBR279W	PAF1	2	  0.72	  1.54	  1.19
iJx157I		0	  1.60	  0.65	  0.73
YDR462W	MRPL28	4	  2.26	  0.75	  0.40
iBx311I		0	  0.71		  1.47
iPx263I		0	  0.70	  0.46	  0.78
iLx340I		0	  1.26	  0.98	  0.98
YHR051W	COX6	8	  1.21	  0.87	  0.74
YDR528W		4	  0.62	  0.88	  1.69
iLx406I		12	  0.78	  0.60	  0.87
iPx329I		0	  0.39	  1.15	  2.40
YHR117W	TOM71	8	  0.81	  1.12	  1.42
iEx277I		0	  0.98	  1.55	  0.91
iAx020I		0	  0.92	  1.32	  0.95
iGx460I		0	  0.91	  0.86	  1.01
YGR094W	VAS1	7	  0.87	  0.80	  1.19
YDR529C	QCR7	4	  0.75	  1.59	  1.56
YHL035C				  0.45	
iGx526I		0	  0.65	  0.89	  1.05
iEx009I		0	  1.25		  0.76
YHR118C	ORC6	8	  0.85	  0.77	  1.58
iOx038I		0	  0.87	  0.86	  1.17
iKx115I		0	  1.12	  0.53	  0.85
YMR266W		13	  0.68	  1.94	  1.05
YGR095C	RRP46	7	  0.43	  1.02	  2.47
iJx092I		0	  1.26	  0.78	  0.78
YGL078C	DBP3	7	  0.60	  0.89	  1.54
iJx158I		0	  1.70	  0.92	  0.49
YDR463W	STP1	4	  2.05		  0.50
iBx312I		0	  1.71		  0.67
iPx264I		0	  0.60	  0.90	  1.01
iLx341I		0	  0.95	  0.46	  0.95
YHR052W		8	  0.60	  0.79	  1.62
YDL112W	TRM3	4	  0.68	  1.33	  1.18
iLx407I		0	  0.74	  0.59	  1.69
YNL141W	AAH1	14	  0.44	  0.82	  2.52
YNL207W				  0.64	
iEx278I		0	  1.04	  0.89	  0.68
iAx021I		0	  1.12	  1.02	  0.79
iGx461I		0	  0.60	  0.88	
YDR130C		4	  1.90	  1.53	  0.61
YHR053C	CUP1-1	8	  0.63	  0.81	  1.84
iKx050I		0	  0.64	  0.97	  1.48
YDL113C		4	  0.91	  0.97	  1.03
iGx527I		0	  0.64	  0.96	  1.71
iOx039I		0	  1.52	  0.90	  0.43
iKx116I		0	  1.30	  0.60	  0.70
YMR267W	PPA2	13	  0.46	  1.27	  2.25
YIR010W		9	  0.74	  1.22	  1.37
iJx093I		0	  0.33	  0.55	  2.57
iJx159I		0	  1.43	  1.02	  0.41
YDR464W	SPP41	4	  1.06	  1.03	  0.81
iBx313I		0	  1.52		  0.73
YMR268C	PRP24	13	  0.67	  0.44	  1.22
iPx265I		0	  0.90	  0.63	  0.68
iLx342I		0	  0.47	  0.94	  1.74
YHL036W	MUP3	8	  0.86	  1.69	  1.48
YIR011C	STS1	9	  0.68	  0.70	  2.17
iLx408I		0	  0.51	  0.65	  1.86
YHR119W	SET1	8	  1.51	  1.93	  0.91
YNL142W	MEP2	14	  0.80	  0.88	  1.25
YNL208W				  0.94	  1.47
iEx279I		0	  1.28	  1.18	  0.56
YDR465C	RMT2	4	  0.83	  1.88	  1.54
iAx022I		0	  1.49	  1.87	  0.69
iGx462I		0	  1.24	  0.86	  0.63
YGR096W		7	  1.31	  1.63	  0.85
YDR131C		4	  1.20	  1.43	  0.65
YHR054C		8	  0.66	  0.64	  1.93
YGL079W		7	  0.47	  0.66	  2.36
iKx051I		0	  0.44	  1.29	  2.48
YHL037C		8	  1.33	  0.67	  0.85
iGx528I		0	  1.32	  0.66	  0.69
YNL143C		14	  0.96	  0.78	  1.06
iKx117I		0	  1.44	  0.43	  0.66
iMx300I		0	  1.06	  2.51	  0.80
YOL100W	PKH2	15	  0.57	  0.93	  1.89
iJx094I		0	  0.41	  0.72	  2.73
iBx314I		0	  0.71		  1.59
iLx343I				  0.79	  1.00
iPx266I		0	  0.78	  1.20	  1.12
YDL114W		4	  0.62	  1.80	  1.33
iLx409I		0	  0.72	  1.41	  1.32
YJL220W		10	  0.96	  0.54	  1.05
YOL101C		15	  1.19	  1.81	  0.99
YNL209W	SSB2	14	  1.14	  1.15	  0.94
iGx463I		0	  1.70	  1.05	  0.64
YGR097W	ASK10	7	  0.66	  1.24	  1.49
iAx023I		0	  1.10	  1.06	  0.83
YDR132C		4	  1.35	  1.21	  0.77
YHR055C	CUP1-2	8	  0.77	  0.79	  1.93
iKx052I		0	  1.05	  0.57	  1.15
YDL115C		4	  0.56	  1.54	  1.70
YHL038C	CBP2	8	  0.78	  0.88	  1.57
iGx529I		0	  0.69		  1.31
YJL221C	FSP2	10	  0.82	  1.77	  1.60
YNL144C		14	  1.03	  0.72	  1.14
iKx118I		0	  0.95	  0.60	  1.01
YMR269W		13	  0.69	  0.59	  1.43
YIR012W	SQT1	9	  1.26	  0.58	  0.81
iMx301I		0	  0.78	  2.42	  1.22
YGR098C	ESP1	7	  0.58	  1.28	  1.10
iJx095I		0	  1.20	  0.80	  0.68
YDR466W				  1.09	
iBx315I		0	  0.57		  1.75
iPx267I		0	  0.55	  0.59	  1.34
iLx344I		0	  0.52	  1.01	  1.92
YER060w-A	FCY22	5	  0.65	  0.70	  1.25
YIR013C	GAT4	9	  0.91	  0.69	  0.96
iLx010I		0	  1.61		  0.45
YOL102C	TPT1	15	  0.80	  0.59	  1.34
YDR467C		4	  0.59	  0.68	  1.60
YDL050C		4	  0.72	  1.63	  1.14
iGx464I		0	  1.24	  1.15	  0.75
iAx024I		0	  1.09	  1.08	  0.79
YDR133C		4	  1.09	  1.08	  0.62
YHR056C		8	  0.72	  1.30	  1.47
iKx053I		0	  1.18	  0.47	  0.75
iGx130I		0	  0.56	  1.32	  1.46
iKx119I		0	  0.88		  1.15
iMx302I		0	  1.50	  0.61	  0.49
iJx096I		0	  1.14	  1.00	  0.96
iBx250I		0	  0.62		  1.43
iBx316I		0	  1.01		  0.82
iPx268I		0	  1.50	  2.89	  0.42
iLx345I		0	  0.95	  1.13	  0.91
YDL116W	NUP84	4	  0.79	  0.64	  1.18
YHL039W		8	  0.54	  0.90	  1.77
iLx011I		0	  1.26		  0.59
YJL222W	VTH2	10	  0.93	  0.63	  0.93
YNL145W	MFA2	14	  0.92	  0.53	  1.00
YDR468C	TLG1	4	  0.83	  0.83	  1.71
iGx465I		0	  1.17	  1.23	  0.77
YGR099W	TEL2	7	  1.76	  0.85	  0.79
iAx025I		0	  1.31	  0.88	  0.84
YDR134C		4	  1.51	  1.58	  0.62
YHR057C	CYP2	8	  1.31	  0.94	  0.74
YNL080C		14	  1.28	  0.89	  1.08
iKx054I		0	  1.69	  0.70	  0.43
iGx131I		0	  1.54	  0.63	  0.60
YJL223C	PAU1	10	  0.98	  2.12	  1.74
iMx303I		0	  0.63	  0.79	  1.28
YIR014W		9	  1.53	  1.07	  0.57
YOR120W	GCY1	15	  0.70	  0.80	  1.81
YOL103W	ITR2	15	  0.93	  0.82	  1.04
iJx097I		0	  1.51	  1.41	  0.74
iBx251I		0	  0.94		  0.88
iLx280I		0	  1.02	  1.47	  0.66
YDL051W	YLA1	4	  0.81	  1.17	  1.00
iBx317I		0	  1.70	  1.36	  0.76
iPx269I		0	  1.84	  0.59	  0.45
iLx346I		0	  1.20	  1.51	
iDx500I		0	  1.23	  0.92	  0.84
YDL117W		4	  1.27	  1.19	  0.57
iLx012I		0	  0.51	  1.59	  1.75
YOR121C		15	  0.61	  1.43	  1.43
YNL146W		14	  1.13	  0.88	  0.98
YOL104C	NDJ1	15	  1.71	  0.76	  0.63
YLR287C-A	RPS30A	12	  0.99	  0.45	  0.97
YDL052C	SLC1	4	  1.75	  0.86	  0.50
iGx466I		0	  0.37	  1.11	  2.71
iAx026I		0	  0.66	  1.49	  1.93
YDR135C	YCF1	4	  0.83	  1.64	  0.80
YHR058C	MED6	8	  1.24	  0.72	  0.76
YNL081C		14	  0.42	  0.84	  3.13
iKx055I		0	  1.29	  1.72	  0.75
iGx132I		0	  1.59	  0.88	  0.83
YOR304C-A		15	  0.35	  1.37	  2.54
iMx304I		0	  1.57	  0.98	  0.65
YIR015W	RPR2	9	  1.50	  1.57	  0.54
iJx098I		0	  1.36	  1.33	  0.66
iBx252I		0	  0.50		  2.12
iLx281I		0	  0.72		
YDR469W		4	  0.90	  1.46	
iBx318I		0	  1.24	  0.81	  0.76
iLx347I		0	  0.64	  2.03	  1.54
iDx501I		0	  0.48	  0.72	  1.99
YDL118W		4	  1.17	  0.56	  0.98
iLx013I		0	  0.50	  1.11	  1.83
YOR122C	PFY1	15	  0.87	  0.82	  1.17
YNL147W	LSM7	14	  1.30	  3.63	  0.62
YOL105C	WSC3	15	  1.05	  1.61	  1.28
YDR070C		4	  1.10	  0.76	  1.01
YDL053C		4	  1.32	  0.90	  0.77
iGx467I		0	  0.65	  0.49	  1.52
iAx027I		0	  0.72	  1.05	  1.35
YDR136C		4	  1.49	  0.82	  0.56
iKx056I		0	  1.03	  0.96	  0.78
YDL119C		4	  0.97		  1.22
iCx210I		0	  1.16	  1.01	  1.22
iGx133I		0	  1.28	  0.88	  0.62
YJL225C		10	  1.42		  0.87
YNL148C	ALF1	14	  1.80	  1.26	  0.52
YOR390W		15	  1.11	  0.71	  1.07
YEL010W		5	  0.82	  1.30	  1.35
YER066C-A		5	  1.07	  0.80	  0.59
iMx305I		0	  1.90	  1.12	  0.46
YIR016W		9	  1.01	  0.70	  0.91
iJx099I		0	  0.86	  1.72	  1.15
iBx253I		0	  0.80		
iDx770I		0	  0.38	  0.67	  2.32
iLx282I		0	  1.60	  0.72	  0.92
YOR391C		15	  0.78	  0.48	  1.44
iBx319I		0	  1.42	  0.99	  0.61
iLx348I		0	  0.48	  0.77	  1.31
YHR059W		8	  0.84	  0.54	  1.22
iDx502I		0	  1.41	  0.66	  0.73
YIR017C	MET28	9	  1.12	  1.65	  0.84
YNL082W	PMS1	14	  0.55	  0.67	  2.35
YOL040C	RPS15	15	  1.44	  0.40	  0.54
iLx014I		0	  0.85	  0.92	  0.72
YOR123C	LEO1	15	  1.14	  0.82	  0.74
YDR071C		4	  1.12	  1.02	  0.76
YDL054C		4	  0.88	  1.94	  0.90
iGx468I		0	  1.49	  1.29	  0.41
iAx028I		0	  1.41	  1.10	  0.74
YJL160C		10	  1.34		  0.67
iKx057I		0	  1.86	  0.95	  0.53
iCx211I		0	  1.20	  0.74	  1.44
iGx134I		0	  0.91	  0.64	  1.02
iMx240I		0	  1.39	  0.43	  0.57
YNL149C		14	  1.27	  0.76	  0.66
YEL011W	GLC3	5	  0.84	  1.66	  1.68
iMx306I		0	  0.66	  2.14	  0.92
YOL106W		15	  0.87	  0.63	  1.79
iBx254I		0	  2.04		  0.41
iDx771I		0	  1.47	  0.86	  0.78
iLx283I		0	  0.50		  2.02
iLx349I		0	  2.40	  0.54	  0.33
YDR137W	RGP1	4	  1.62	  1.05	  0.55
iDx503I		0	  0.80	  0.70	  1.05
YNL083W		14	  1.31		  0.82
YOL041C		15	  0.71	  1.67	  1.43
iLx015I		0	  0.82	  0.96	  0.89
YOR124C	UBP2	15	  1.08	  0.53	  0.49
YDR072C	IPT1	4	  1.77	  0.74	  0.66
YDL055C	PSA1	4	  0.49	  0.60	  1.67
iGx469I		0	  1.79	  0.59	  0.53
iAx029I		0	  1.28	  0.95	  0.91
YNL084C	END3	14	  0.66	  1.80	  2.42
iKx058I		0	  0.84	  1.61	  0.93
iCx212I		0	  0.95	  0.93	  1.22
iGx135I		0	  1.07	  0.70	  0.80
iMx241I		0	  0.89	  1.32	  0.81
YOR392W		15	  0.85	  0.67	  1.28
YEL012W	UBC8	5	  1.19	  1.88	  1.07
iMx307I		0	  0.51	  1.23	  2.19
YIR018W	YAP5	9	  0.78	  0.93	  1.10
YOL107W		15	  0.93	  1.02	  1.42
iBx255I		0	  0.41		  2.75
iDx772I		0	  1.46	  2.07	  0.66
iLx284I		0	  0.95	  0.64	  0.91
YDR138W	HPR1	4	  1.04	  0.67	  1.10
YJL161W		10	  1.32		  0.64
iDx504I		0	  0.42	  0.69	  2.09
YIR019C	MUC1	9	  0.87	  1.60	  1.16
iLx016I		0	  0.43	  1.70	  2.32
YOR125C	CAT5	15	  1.81	  2.74	  0.44
YOL108C	INO4	15	  1.12	  1.02	  1.11
iGx070I		0	  2.14	  0.58	  0.39
YDR139C	RUB1	4	  0.47	  0.74	  1.93
YJL162C		10	  1.16		  0.88
iKx059I		0	  0.80	  0.58	  1.12
iCx213I		0	  1.28	  0.99	  0.79
iGx136I		0	  1.08	  1.42	  0.73
YER030W		5	  1.27	  0.75	  0.77
iMx242I		0	  1.02	  0.63	  0.83
YOR393W	ERR1	15	  0.92	  1.22	  1.58
YEL013W	VAC8	5	  1.38	  0.58	  1.07
iMx308I		0	  0.46	  3.26	  1.88
YOL042W		15	  0.67	  0.94	  2.13
iBx190I		0	  1.44		  0.56
iBx256I		0	  1.38		  0.56
iDx773I		0	  2.01	  0.93	  0.51
iLx285I		0	  1.42	  1.32	  0.57
YDR073W	SNF11	4	  1.84	  1.11	  0.44
YER031C				  0.69	
YDL056W	MBP1	4	  0.37	  0.80	  2.01
YEL014C		5	  1.53	  0.65	  0.72
YOR060C		15	  1.80	  2.48	  0.58
iDx505I		0	  0.54	  1.63	  2.01
YNL085W	MKT1	14	  0.90	  1.72	  1.45
YOL043C	NTG2	15	  0.62	  2.11	  2.21
iLx017I		0	  0.66	  1.57	  1.35
YOR126C	IAH1	15	  1.64	  0.69	  0.50
iNx200I		0	  1.62	  2.83	  0.60
iGx071I		0	  1.75	  1.88	  0.51
YJL163C		10	  1.26		  1.15
iCx214I		0	  1.15		  0.74
iGx137I		0	  1.27	  0.75	  0.66
iMx243I		0	  0.60	  0.79	  1.23
YOR394W		15	  1.22	  2.50	  1.65
iMx309I		0	  1.52	  0.95	  0.56
YKL120W	OAC1	11	  0.78	  0.82	  1.17
iBx191I		0	  0.88	  1.26	  0.96
YOL109W	ZEO1	15	  1.36	  0.64	  0.75
iBx257I		0	  1.83		  0.44
iDx774I		0	  1.85	  1.41	  0.65
iLx286I		0	  1.60	  0.94	  0.72
YDR074W	TPS2	4	  1.17	  0.49	  0.76
iDx440I		0	  0.61		  1.54
YDL057W		4	  1.12	  0.90	  0.76
iDx506I		0	  0.55	  0.98	  2.52
YNL086W		14	  1.03	  0.88	  0.83
iLx018I		0	  1.25	  1.28	  0.68
iNx201I		0	  1.48	  1.39	  0.66
YPL001W	HAT1	16	  1.50	  1.19	  0.58
iGx072I		0	  1.09	  1.36	  0.69
YJL164C	SRA3	10	  1.22	  0.93	  0.84
iCx215I		3	  0.88	  1.98	  1.29
iGx138I		0	  0.36	  0.83	  2.47
YER032W	FIR1	5	  0.70	  0.70	  1.18
iMx244I		0	  0.72		  1.21
YEL015W		5	  1.83	  0.70	  0.66
YOR061W	CKA2	15	  1.44	  1.36	  0.67
YKL121W		11	  0.98	  1.01	  0.53
YOL044W	PEX15	15	  0.54	  0.43	  2.00
iBx192I		0	  0.64	  1.53	  1.83
YPL002C	SNF8	16	  1.26	  1.36	  0.92
YOR127W	RGA1	15	  0.80	  0.53	  1.12
iBx258I					  0.96
iDx775I		0	  0.59	  0.73	  1.63
iLx287I		0	  1.19	  1.89	  0.65
YDR075W	PPH3	4	  1.13	  0.75	  0.84
iDx441I		0	  1.38	  1.05	  0.85
YER033C		5	  0.59	  0.78	  1.59
YDL058W	USO1	4	  1.26	  0.62	  0.68
iHx030I		0	  1.09	  1.38	  0.77
YEL016C		5	  1.56	  0.56	  0.94
YOR062C		15	  1.22	  0.55	  0.79
iDx507I		0	  1.32	  1.43	  0.82
YNL087W		14	  1.26	  1.37	  0.89
YKL122C	SRP21	11	  0.63	  1.37	  1.02
iLx019I		0	  1.30	  1.06	  0.61
YOR128C	ADE2	15	  0.48	  0.60	  1.89
YPL270W	MDL2	16	  1.58	  0.60	  0.57
YLR430W				  1.01	
iNx202I		0	  0.38	  1.72	  2.79
YDL059C	RAD59	4	  1.14	  1.16	  0.98
iCx150I		0	  1.20	  0.92	  0.70
iGx073I		0	  1.52	  1.71	  0.71
YJL165C	HAL5	10	  0.69	  0.87	  1.81
iGx139I		0	  1.49	  0.57	  0.66
iMx245I		0	  1.10	  0.50	  0.78
YLR431C		12	  0.48	  0.59	  2.19
iBx193I		2	  0.57	  1.05	  1.64
YOL045W		15	  1.14	  1.88	  0.85
iBx259I		0	  0.32		  2.80
iDx776I		0	  1.07	  0.80	  0.85
iLx288I		0	  0.64	  0.96	  1.29
YDR076W	RAD55	4	  1.55	  0.62	  0.61
iDx442I		0	  0.81		  1.43
iHx031I		0	  1.08	  1.11	  0.93
iDx508I		0	  1.58	  0.66	  0.67
YNL088W	TOP2	14	  1.22		  0.62
YGL200C	EMP24	7	  2.21	  2.28	
YOL046C		15	  1.56	  0.56	  0.81
YOR129C		15	  1.06	  0.47	
YPL271W	ATP15	16	  1.67	  0.52	
iNx203I		0	  1.90	  0.97	  0.58
YPR020W	ATP20	16	  0.40	  3.10	
YPL003W	ULA1	16	  1.03	  1.23	  0.99
iCx151I		0	  1.43	  2.80	  0.61
iGx074I		0	  0.28	  1.22	  3.20
iMx180I		0	  0.69	  1.24	  1.92
YNL089C		14	  1.14	  0.79	  0.77
YER034W		5	  1.49	  1.74	  0.67
YPL272C		16	  0.85	  1.14	  1.60
iMx246I		0	  0.74	  0.69	  1.26
YEL017W		5	  1.08	  0.64	  0.79
YOR063W	RPL3	15	  1.27	  0.49	  0.84
YKL123W		11	  0.53	  1.38	  1.57
YPR021C		16	  0.78	  0.79	  1.53
iBx194I		0	  0.58		  1.51
YPL004C		16	  0.66	  1.04	  1.66
iDx777I		0	  0.74	  0.86	  1.96
iLx289I		0	  0.41		  2.42
YDR077W	SED1	4	  1.44	  0.49	  0.60
iDx443I		0	  1.67	  0.61	  0.57
iHx032I		0	  0.43	  0.64	  2.67
iDx509I		0	  2.11	  0.55	  0.87
YOR064C		15	  0.87	  0.86	  1.14
YJL166W	QCR8	10	  0.50	  1.72	  1.97
YGL201C	MCM6	7	  0.95	  0.52	  1.28
YOL047C		15	  1.49	  1.89	  0.62
iNx204I		0	  1.47	  0.46	  0.49
YLR432W		12	  0.98	  0.77	  1.53
YDR078C	PUN1	4	  0.71	  0.59	  1.44
iCx152I		0	  1.07	  1.10	  0.79
iGx075I		0	  0.78	  1.19	  1.23
iMx181I		0	  1.37	  1.07	  0.62
YER035W		5	  0.90	  1.31	  0.96
iMx247I		0	  1.29	  0.58	  0.75
YEL018W		5	  1.38	  0.64	  0.93
YLR433C	CNA1	12	  0.60	  0.72	  2.14
iOx430I		0	  2.59	  0.74	  0.45
YKL124W	SSH4	11	  0.77	  2.26	  1.61
YPR022C		16	  1.48	  0.39	  0.81
iBx195I		0	  0.54	  0.76	  2.17
iDx444I		0	  1.33	  1.24	  0.75
YER036C		5	  0.95	  0.92	  1.02
iHx033I		0	  0.66	  0.70	
YEL019C	MMS21	5	  1.36		  0.68
iDx110I		0	  2.14	  0.74	  0.46
YJL167W	ERG20	10	  1.14	  0.82	  1.05
YOL048C		15	  0.44	  1.07	  2.23
YPL273W		16	  0.93	  0.50	  1.48
iNx205I		0	  0.37	  0.75	  2.25
YPL005W		16	  0.64	  1.17	  1.69
iCx153I		0	  0.31	  1.30	  3.43
iGx076I		0	  1.10	  0.67	  0.73
iMx182I		0	  1.37	  0.86	  0.70
YJL168C	SET2	10	  1.32		  0.89
YAL030W	SNC1	1	  0.80	  0.65	  1.00
iMx248I		0	  1.97	  1.03	  0.40
YLR434C		12	  0.90	  1.37	  1.33
iOx431I		0	  0.53		  1.88
YOR065W	CYT1	15	  1.41	  0.90	  0.95
YGL202W	ARO8	7	  0.77	  0.72	  1.70
YKL125W	RRN3	11	  1.03	  2.18	  1.16
YPR023C		16	  2.18	  1.10	  0.47
iBx196I		0	  0.77	  1.52	  1.27
iDx779I		0	  0.94		  1.48
YAL031C	FUN21	1	  1.16	  1.30	  0.65
YDR079W					  0.73
iDx445I		0	  1.06	  0.67	  1.01
YKL060C	FBA1	11	  0.71	  3.02	  1.26
iHx034I				  0.85	  1.42
iDx111I		0	  1.72	  1.12	  0.51
YGR220C	MRPL9	7	  0.36	  0.95	  2.65
iNx140I		0	  1.21	  1.39	  1.05
YGL203C	KEX1	7	  2.10	  0.76	  0.67
YPL274W	SAM3	16	  1.20	  0.46	  0.93
iNx206I		0	  0.50	  1.41	  1.90
YLR100W		12	  0.85	  1.56	  1.25
YPL006W				  0.48	
iCx154I		0	  0.69	  0.90	  1.46
iGx077I		0	  0.66	  0.53	  1.52
iMx183I		0	  0.40	  1.15	  2.69
iMx249I		0	  1.11	  1.03	  1.04
YER037W		5	  1.41	  0.57	  0.80
iOx432I		0	  0.73	  0.76	  1.15
YOR066W		15	  0.61	  0.55	  2.24
YLR101C		12	  0.60	  1.58	  1.66
YKL126W	YPK1	11	  1.26	  0.69	  0.77
YOL049W	GSH2	15	  0.68	  0.44	  1.81
iBx197I		0	  1.19	  0.69	  0.93
YPL007C		16	  0.78	  0.82	  1.42
iDx380I				  2.76	  0.92
YAL032C	PRP45	1	  0.81	  0.62	  1.03
iDx446I		0	  1.05	  0.62	  1.04
YER038C		5	  1.13	  1.16	  0.92
iHx035I		0	  0.89	  0.54	  0.96
iDx112I		0	  1.74	  0.73	  0.68
YGR221C		7	  0.86	  1.29	  1.10
YOR067C	ALG8	15	  0.77	  2.82	  1.60
YJL169W		10	  0.89		  1.10
YGL204C				  0.53	  1.14
iNx141I		0	  1.80	  3.82	  0.54
YPL275W		16	  0.97	  1.07	  1.32
iNx207I		0	  1.66	  0.53	  0.69
YLR435W		12	  0.72	  1.82	  1.54
YPR024W	YME1	16	  1.25	  1.78	  0.74
iCx155I		0	  1.42		  0.53
iGx078I		0	  1.43		  0.61
iMx184I		0	  0.43	  1.36	  1.64
YLR370C	ARC18	12	  1.17	  0.83	  1.17
YKL061W				  0.96	
YLR436C	ECM30	12	  1.20	  0.94	  0.93
iOx433I		0	  1.37	  0.84	  0.62
YLR102C	APC9	12	  0.50	  1.15	  2.27
YPR025C	CCL1	16	  0.60	  0.96	  1.72
YKL127W	PGM1	11	  0.80	  0.73	  0.53
iBx198I		0	  1.58	  1.19	  0.64
iDx381I		0	  0.48		  1.64
iDx447I		0	  1.35	  0.44	  0.86
YER039C	HVG1	5	  1.44	  1.05	  0.49
iHx036I		0	  1.09	  2.17	  0.60
iDx113I		0	  0.98	  1.39	  0.86
YOR068C		15	  1.16	  0.55	  1.18
iNx142I		0	  1.56	  1.07	  0.71
YKL128C	PMU1	11	  1.65	  1.11	  0.51
YPL276W		16	  1.10	  0.86	  1.50
iNx208I		0	  0.42	  1.17	  1.99
iCx090I		3	  0.70		  1.51
YPL008W				  0.70	
iCx156I		0	  1.20	  0.62	  0.59
iGx079I		0	  1.78	  0.82	  0.57
YAR050W	FLO1	1	  1.04	  0.97	  1.24
iMx185I		0	  0.51	  0.90	  2.16
YAL033W	POP5	1	  0.75	  0.47	  1.35
YPL277C		16	  1.07	  0.99	  0.96
YKL062W	MSN4	11	  0.64	  0.93	  1.46
YLR437C		12	  1.20	  1.32	  0.65
YGR222W	PET54	7	  0.69	  1.07	  1.19
YLL020C		12	  0.50		  1.42
iOx434I		0	  1.56	  0.66	  0.59
YGL205W	POX1	7	  1.41	  1.35	  0.65
YLR103C	CDC45	12	  0.68	  1.21	  1.44
iBx199I		0	  1.42	  0.69	  0.94
iOx100I		0	  1.04	  0.47	  1.20
YPL009C		16	  1.02	  0.78	  1.07
iDx382I		0	  1.46		  0.57
YAL034C	FUN19	1	  0.68	  0.74	  1.59
iDx448I		0	  1.20		  0.90
YGL140C				  0.96	  0.63
YKL063C		11	  0.68		  1.27
iHx037I		0	  1.45	  0.58	  0.62
iDx114I		0	  0.37	  0.91	  2.94
YGR223C		7	  0.60		  0.92
iJx220I		10	  0.68	  0.90	  1.36
iNx143I		0	  1.19	  0.69	  1.06
YGL206C	CHC1	7	  0.68	  0.90	  0.80
YKL129C	MYO3	11	  1.31	  0.85	  0.78
YLR371W	ROM2	12	  1.02	  2.61	  0.78
iNx209I		0	  1.21	  1.50	  0.45
iCx091I		3	  0.57	  0.96	  1.75
YPR026W	ATH1	16	  0.94	  0.88	  0.96
iCx157I		0	  2.75	  2.06	  0.46
iMx186I		0	  0.96	  2.22	  0.87
iEx340I		0	  1.32	  0.98	  0.76
YKR080W	MTD1	11	  1.19	  0.66	  0.83
YPL278C		16	  1.10	  0.57	  1.03
iOx435I		0	  1.11	  1.62	  0.74
YOR069W	VPS5	15	  0.44	  1.75	  3.02
YPR027C		16	  0.75	  1.95	  1.16
iOx101I		0	  0.58	  0.88	  1.26
iDx383I		0	  1.36	  0.80	  0.62
YKR081C		11	  1.40	  0.84	  0.80
iDx449I		0	  0.42	  1.39	  2.16
iHx038I		0	  2.23	  1.23	  0.63
iDx115I		0	  0.74	  0.76	  1.28
iNx144I		0	  0.94	  0.56	  1.16
iJx221I		0	  0.55	  1.57	  1.17
YLR372W	SUR4	12	  0.49	  2.21	  2.26
YLL021W	SPA2	12	  0.94	  0.65	  1.10
YLR438W	CAR2	12	  1.43	  1.11	  0.62
iCx092I		3	  2.01	  0.98	  0.43
YLR104W		12	  0.68	  1.29	  0.92
iCx158I		0	  1.30	  0.74	
iEx341I		5	  1.39	  0.48	
iMx187I		0	  1.58	  0.55	  0.45
YLR373C		12	  0.48	  1.01	  2.27
iOx370I		0	  1.70	  1.13	  0.53
YPL279C		16	  1.05	  0.67	  0.99
YGL141W		7	  0.73	  1.49	
YKL064W	MNR2	11	  0.72	  0.91	  1.21
YLL022C	HIF1	12	  1.99	  0.46	  0.51
iOx436I		0	  0.98	  0.61	  0.94
YGR224W		7	  1.26	  0.80	  0.77
YGL207W	SPT16	7	  0.57	  1.15	  2.08
YLR105C	SEN2	12	  0.67	  0.80	  1.38
iOx102I		0	  1.26	  1.65	  0.78
iDx384I		0	  1.10	  0.61	  0.92
YAL036C	FUN11	1	  1.05		  1.00
iDx050I		0	  0.46	  0.78	  1.95
YGL142C	GPI10	7	  1.70	  1.61	  0.58
YKL065C	YET1	11	  0.98	  1.30	  0.76
iHx039I		0	  1.55	  1.44	  0.59
iDx116I		0	  1.54	  0.88	  0.51
YBR010W	HHT1	2	  1.00	  0.67	  0.71
iJx222I		0	  0.78		  1.10
iNx145I		0	  1.30		  0.66
YLR439W	MRPL4	12	  0.57	  0.71	  1.36
iCx093I		3	  0.54	  0.58	  1.55
YPR028W	YIP2	16	  0.49	  1.01	  1.86
iCx159I		3	  0.72	  0.84	  0.71
YAR053W		1	  0.78	  0.57	  1.55
iMx188I		0	  0.90	  1.02	  0.70
iEx342I		0	  1.26	  0.87	  0.88
YBR011C	IPP1	2	  0.81	  1.26	  1.08
YLR374C		12	  1.54	  1.23	  0.47
iOx371I		0	  1.22	  0.74	  1.05
YKR082W	NUP133	11	  0.96	  0.44	  1.18
YLR040C		12	  1.03	  2.63	  0.91
YLL023C		12	  1.79	  0.44	  0.60
iOx437I		0	  0.34	  1.93	  2.39
YGR225W	SPO70	7	  1.14	  1.04	  0.76
YLR106C		12	  0.60		  0.69
YGL208W	SIP2	7	  1.42	  0.70	  0.68
YPR029C	APL4	16	  0.65	  0.75	  1.52
iOx103I		0	  0.37	  1.98	  2.53
iDx385I		0	  1.43	  1.11	  0.73
iDx051I		0	  1.03	  2.04	  0.99
YKR083C		11	  0.53	  0.45	  2.46
iNx080I		0	  0.53	  1.74	  2.19
YGL143C	MRF1	7	  1.35	  0.77	  0.76
iDx117I	RPL41B	4	  0.81	  0.82	  0.98
YGR226C		7	  0.96	  2.34	  0.97
iNx146I		0	  0.28	  1.08	  3.00
iJx223I		0	  0.77	  0.59	  1.20
iCx094I		3	  1.00	  1.66	  1.25
YBR280C		2	  0.66	  0.77	  1.50
iMx189I		0	  1.80		  0.62
iEx343I		0	  0.86	  1.19	  0.92
YBR012C				  2.15	
YAL037W				  1.32	
iOx372I		0	  0.74	  0.98	  1.28
YGR160W		7	  1.11	  2.00	  0.83
YKL066W		11	  0.66	  1.76	  1.31
YLL024C	SSA2	12	  1.29	  0.45	  0.90
iOx438I		0	  1.24	  0.69	  0.74
YGL209W	MIG2	7	  1.89	  0.71	  0.56
iOx104I		0	  1.12	  0.84	  0.88
iDx386I		0	  1.36	  0.81	  0.72
iDx052I		0	  0.55	  2.71	  2.30
YKR084C	HBS1	11	  0.98	  1.19	  1.16
YGR161C		7	  1.56	  1.06	  0.51
iNx081I		0	  0.56	  2.00	  1.95
YGL144C		7	  0.79	  0.72	  1.30
iDx118I		0	  1.75	  0.69	  0.46
iNx147I		0	  0.44	  0.68	  2.88
iJx224I		0	  0.86	  2.01	  0.92
YLR375W	STP3	12	  1.24	  0.95	  0.75
iPx330I		0	  1.15	  1.60	  0.68
YLR041W		12	  0.88	  0.61	  0.93
iCx095I		3	  0.95	  0.44	  0.79
YBR281C		2	  1.13	  0.53	  0.81
YLR107W		12	  1.03	  0.65	  0.73
iEx344I		0	  0.68	  0.58	  1.33
YBR013C				  0.89	
YLR376C		12	  1.26	  1.67	  1.04
YDR530C	APA2	4	  0.86	  0.98	  0.86
YAL038W	CDC19	1	  1.40	  0.48	  0.94
iOx373I		0	  0.45	  0.86	  2.08
iEx010I		0	  0.99	  0.73	  0.80
YLR042C		12	  0.91	  1.39	  0.89
YKL067W	YNK1	11	  0.94	  1.07	  1.09
YGR227W				  1.38	  1.09
iOx439I		15	  1.34		  0.62
YLR108C		12	  0.83	  0.99	  1.03
iOx105I		0	  1.33	  1.64	  0.72
iDx387I		0	  1.28	  1.45	  0.60
YAL039C				  1.24	
iDx053I		0	  1.66	  1.08	  0.69
YKR085C	MRPL20	11	  1.55	  0.39	  0.51
iNx082I		0	  0.63	  0.91	  1.59
iDx119I		0	  1.46	  0.71	
iNx148I		0	  1.17	  0.62	  0.69
iJx225I		0	  1.23	  0.57	  0.58
iPx331I		0	  1.49		  0.60
YLL025W		12	  1.06	  1.53	  1.63
iCx096I				  0.77	  0.95
iEx345I		0	  0.47		  2.88
YLR377C	FBP1	12	  0.91	  1.00	  1.14
YBR014C		2	  0.70	  0.37	  1.51
iOx374I		0	  1.13	  0.56	  0.88
YGR162W	TIF4631	7	  0.98	  2.01	  0.76
iEx011I		0	  0.82	  0.75	  0.85
YLR043C	TRX1	12	  0.44	  0.37	  1.39
YGL145W	TIP20	7	  0.88	  2.19	  1.33
YKL068W	NUP100	11	  0.99	  0.80	  1.04
iOx040I		0	  1.60	  1.53	  0.45
YGR228W		7	  0.57	  1.09	  1.21
iOx106I		0	  0.79	  0.45	  1.35
iDx388I		0	  0.73	  0.67	  1.51
YBR282W	MRPL27	2	  1.08	  0.95	  0.81
iDx054I		0	  0.90	  0.76	  1.00
iNx083I		0	  1.18	  0.88	  0.77
iJx160I		0	  1.06	  1.00	  0.83
YGL146C		7	  1.89	  1.40	  0.45
YGR229C	SMI1	7	  0.77	  0.57	  0.86
YDR531W		4	  0.66	  0.77	  1.48
iJx226I		10	  1.03	  2.33	  1.16
iNx149I		0	  1.28	  1.85	  0.73
YHR120W	MSH1	8	  1.00		  1.10
iPx332I		0	  1.78	  0.82	  0.35
YMR001C	CDC5	13	  0.73	  1.62	  1.48
iCx097I		3	  0.82	  0.51	  1.08
YLL026W	HSP104	12	  1.03	  0.49	  1.11
YBR283C	SSH1	2	  1.52	  0.77	  0.51
YLR109W	AHP1	12	  0.76		  0.96
iEx280I		0	  2.14	  0.89	  0.62
YGL080W		7	  0.67	  0.71	  1.41
iEx346I		0	  1.18		  0.72
YLR378C	SEC61	12	  1.56	  1.13	  0.42
YDR532C		4	  0.61		
YBR015C	MNN2	2	  0.90	  0.88	  0.92
iOx375I				  0.97	  1.32
YKR086W	PRP16	11	  0.81	  1.67	  1.16
YGR163W	GTR2	7	  0.88	  0.86	  0.99
iEx012I		0	  0.94	  0.74	  0.83
YLR044C	PDC1	12	  1.01	  1.42	  0.98
YKL069W		11	  1.20	  0.89	  0.75
iOx041I		0	  1.35	  1.03	  0.73
iOx107I		0	  0.65	  1.80	  1.49
iDx389I		0	  1.98	  0.52	  0.46
iDx055I		0	  0.75	  0.47	  1.06
YKR087C		11	  0.63	  3.20	  1.68
iNx084I		0	  1.47		  0.70
iJx161I		0	  0.68	  0.65	  1.50
YGL147C	RPL9A	7	  1.10	  2.09	  0.67
YMR270C	RRN9	13	  1.07	  0.82	  1.18
iJx227I		0	  0.95	  0.70	  0.95
YHR121W		8	  0.99	  0.67	  0.94
iPx333I				  1.79	  1.58
iLx410I		0	  1.08	  1.24	  0.73
iCx098I				  1.30	
YLL027W	ISA1	12	  1.73	  0.47	  0.68
YNL210W	MER1	14	  1.14	  1.47	  1.11
iEx281I		0	  1.11	  0.65	  1.27
YGL081W		7	  1.09	  1.10	  1.28
iEx347I		0	  0.95	  0.99	  0.98
YDR533C		4	  0.83	  1.45	  1.23
iOx376I		0	  0.69	  1.31	  1.24
iGx530I		0	  0.79	  1.20	  1.67
YGR164W		7	  0.79	  0.95	  1.00
iEx013I		0	  0.86		  0.85
YLR045C	STU2	12	  1.35	  0.73	  0.67
iOx042I		0	  1.28	  0.50	  0.67
YNL211C		14	  0.67		  1.65
iOx108I		0	  0.77	  0.68	  1.36
YMR002W		13	  1.46	  0.91	  0.43
YBR284W		2	  1.45	  1.48	  0.61
iDx056I		0	  0.82	  1.03	  1.20
YKR088C		11	  0.97		  1.18
iNx085I		0	  0.72		  1.56
iJx162I		0	  0.73	  0.64	  1.61
YMR271C	URA10	13	  0.98	  0.74	  0.87
YBR016W		2	  1.00	  0.88	  1.15
iJx228I		10	  0.84	  1.60	  0.88
YLR379W		12	  1.68	  1.21	  0.39
YHR122W		8	  1.19	  0.69	  1.04
iPx334I		0	  1.10		  0.54
iLx411I		0	  1.53	  1.00	  0.61
iCx099I		3	  0.96	  1.31	  1.26
YLL028W	TPO1	12	  1.90	  1.33	  0.48
iEx282I		0	  0.49	  0.79	  1.71
YGL082W		7	  1.15	  0.62	  1.06
iEx348I		0	  1.34	  0.94	  0.78
YDR534C		4	  0.80	  1.12	
YBR017C	KAP104	2	  1.00	  0.92	  1.01
YHL040C	ARN1	8	  1.00	  1.18	  0.97
iEx014I				  0.71	  0.98
iOx377I		15	  0.79	  2.35	  1.80
iGx531I		0	  0.87	  0.68	
YGR165W		7	  0.99	  1.00	  0.93
YLR046C		12	  1.64	  2.08	  0.65
YDR200C		4	  1.57	  0.65	  0.68
YGL148W	ARO2	7	  1.06		  0.86
iKx120I				  2.25	
iOx043I		0	  1.34	  1.61	  0.48
iOx109I		0	  0.43	  1.16	  1.93
YMR003W		13	  1.29	  0.42	  0.56
YBR285W		2	  1.16	  0.82	  0.79
iDx057I		0	  1.15	  0.40	  0.79
YKR089C		11	  1.46	  1.41	  0.70
iNx086I		0	  1.26		  0.72
iJx163I		0	  0.70	  0.43	  1.31
YMR272C	SCS7	13	  0.91	  1.26	  1.08
iJx229I		0	  0.66	  0.75	  0.90
iPx335I		0	  0.57	  0.71	  1.22
iLx412I		0	  1.14	  0.70	  0.76
YHR123W	EPT1	8	  0.69	  0.91	  1.67
YLL029W		12	  1.70	  1.86	  0.53
iPx001I		0	  1.22	  0.52	  0.85
YNL212W		14	  1.04	  0.79	  1.20
iEx283I		5	  0.67	  0.90	  1.61
iEx349I		5	  0.96	  0.78	  0.99
YGL083W	SCY1	7	  1.13	  1.40	  0.79
YDR535C		4	  1.22	  0.93	  0.80
YBR018C	GAL7	2	  1.19	  2.33	  0.80
iOx378I		15	  0.64	  1.42	  1.70
iGx532I		0	  1.14	  1.43	  0.90
YGR166W	KRE11	7	  1.21	  2.03	  0.88
iEx015I		0	  0.72	  1.63	
YLR047C		12	  1.64	  1.13	  0.61
YGL149W		7	  1.42	  0.61	  0.62
iKx121I				  1.50	  0.96
iOx044I		0	  0.72		  1.18
YNL213C		14	  1.10	  1.46	  1.06
YMR004W	MVP1	13	  1.20	  0.69	  0.66
YGL084C		7	  0.76	  1.42	  1.35
YBR286W	APE3	2	  1.82		  0.68
iDx058I		0	  1.12	  0.68	  0.60
iNx087I		0	  1.64	  0.44	  0.57
iJx164I		0	  1.07	  1.06	  0.96
YMR273C	ZDS1	13	  1.03	  1.90	  0.84
iPx270I		0	  1.07	  0.79	  0.74
YHL041W		8	  1.17	  1.00	  1.16
YDR201W	SPC19	4	  1.64	  0.86	  0.58
iPx336I		0	  0.62	  1.96	  1.17
iLx413I		0	  0.70	  1.25	  1.06
YHR124W	NDT80	8	  0.58	  1.46	  2.11
iPx002I		0	  1.05	  2.23	  1.61
iEx284I		0	  0.49	  0.62	  1.55
YDR470C		4	  1.40	  1.13	  0.93
YBR019C	GAL10	2	  1.01	  1.40	  0.67
iEx016I				  1.70	
iOx379I		0	  0.77	  1.07	  1.64
iGx533I		0	  0.30		  2.83
YGR167W	CLC1	7	  0.57	  1.02	  1.89
YDR202C		4	  1.99	  1.31	  0.64
iOx045I		0	  0.59	  0.93	  1.60
iKx122I		0	  0.71	  1.44	  0.99
YMR005W	MPT1	13	  0.52		  2.10
YBR287W		2	  0.76	  0.73	  1.18
iDx059I		0	  1.48	  0.58	  0.40
YGR168C		7	  0.54	  1.91	  2.37
iNx088I		0	  0.88	  0.75	  1.20
iJx165I		0	  2.07	  0.79	  0.47
YMR274C	RCE1	13	  0.75	  2.28	  0.98
iPx271I		0	  0.92	  0.65	  0.70
YHL042W		8	  1.42	  2.19	  0.82
YDR536W	STL1	4	  1.19	  0.94	  0.89
iPx337I		16	  0.73	  0.58	  1.06
iLx414I		0	  0.54	  0.59	  1.71
YLR048W	RPS0B	12	  1.31	  0.49	  0.70
YHR125W		8	  0.73	  1.02	  1.14
YMR006C	PLB2	13	  0.66		  1.33
iPx003I		0	  1.04	  0.50	  1.25
YBR288C	APM3	2	  0.70	  0.94	  1.42
iEx285I				  0.44	  1.38
YNL214W	PEX17	14	  0.89	  1.44	  1.18
YGL085W		7	  0.56	  2.08	  1.92
YDR537C		4	  1.60	  1.13	  0.83
iEx017I				  1.31	
iGx534I		0	  0.57	  1.26	  1.74
YLR049C		12	  0.77	  1.20	  1.44
YHR126C		8	  0.99	  1.55	  1.11
iOx046I		0	  0.97	  1.02	  0.75
iKx123I		0	  0.62	  0.90	  1.79
iGx200I		0	  0.56	  0.66	  1.87
YGR169C		7	  1.08	  0.75	  0.96
iNx089I		0	  0.96	  2.81	  1.03
iJx166I		0	  2.26	  0.68	  0.65
YDR471W	RPL27B	4	  1.66	  0.78	
iBx320I		0	  2.07	  2.07	  0.58
YMR275C	BUL1	13	  1.29	  0.59	  0.80
iPx272I		0	  0.45	  0.56	  1.26
YHR060W	VMA22	8	  0.67	  0.96	  1.36
YHL043W	ECM34	8	  0.83	  0.73	  1.39
YDL120W	YFH1	4	  0.78	  1.13	  1.04
YDR203W		4	  1.09	  0.66	
iPx338I		0	  0.67	  2.00	  1.12
iLx415I		0	  1.10	  1.57	  0.75
iPx004I		0	  1.01	  2.35	  1.38
iEx286I		0	  1.35	  1.13	  1.38
YNL215W		14	  1.00		  0.68
YHR061C	GIC1	8	  1.16	  1.38	  0.97
YGL086W	MAD1	7	  0.94	  1.46	  0.74
YDL121C		4	  0.67	  1.07	  1.64
iGx535I		0	  0.91	  1.96	  0.81
iEx018I		0	  0.84		  1.14
iKx124I		11	  0.92	  1.53	  1.30
iOx047I		0	  0.42	  1.11	  1.42
iGx201I		0	  0.50	  0.97	  1.98
YIL001W		9	  0.90		  1.10
YMR007W		13	  0.75	  1.74	  1.24
YGL087C	MMS2	7	  1.08	  1.38	  0.77
YBR289W	SNF5	2	  1.18	  1.60	  0.72
iJx167I		0	  1.18	  0.67	  0.78
YDR472W	TRS31	4	  0.73	  1.35	  1.39
iBx321I		0	  0.98	  1.62	  1.08
iPx273I		0	  0.62	  1.14	  1.20
iLx350I		0	  1.92	  0.56	  0.40
YHL044W		8	  1.21	  0.74	  1.21
YDR538W	PAD1	4	  1.35	  1.78	  0.72
YIL002C	INP51	9	  0.76	  0.73	  1.31
YDR204W	COQ4	4	  2.07	  1.23	  0.57
iPx339I		0	  0.40	  0.70	  1.91
iLx416I		0	  1.70	  1.13	  0.54
YHR127W	HSN1	8	  1.07		  0.98
YMR008C	PLB1	13	  1.12	  0.48	  0.90
YNL150W		14	  1.19	  0.69	  0.70
iPx005I		0	  0.70	  0.91	  1.31
YNL216W	RAP1	14	  1.27	  2.35	  0.55
iEx287I		0	  1.82	  1.27	  1.09
YDR473C	PRP3	4	  0.89	  0.77	
iAx030I		0	  0.36	  0.88	  2.83
iGx470I		0	  1.62	  0.80	  0.60
YHR062C	RPP1	8	  0.85	  0.99	
iGx536I		7	  1.02	  0.58	
iEx019I		0	  0.75	  0.63	  0.88
YNL151C	RPC31	14	  0.60	  1.32	  1.89
iOx048I		0	  1.12	  1.10	
iKx125I		0	  0.74	  0.44	  1.19
YMR276W	DSK2	13	  1.98	  1.82	  0.53
iGx202I		0	  1.17	  0.65	  1.18
iJx168I		0	  0.98	  1.01	
iBx322I		0	  0.83	  1.09	  1.39
iPx274I				  0.78	  0.52
iLx351I		0	  0.89	  2.59	  1.19
YIR020C		9	  0.77	  1.40	  1.11
YHL045W		8	  1.01	  1.45	  1.54
YDR539W		4	  0.90	  1.27	  1.39
YDL122W	UBP1	4	  0.97	  0.88	  0.93
YDR205W		4	  1.58	  1.91	  0.54
iLx417I		0	  1.34	  1.33	  0.65
YHR128W	FUR1	8	  0.46	  0.72	  1.88
iPx006I		0	  1.19	  0.68	  0.98
YNL217W				  0.57	
iEx288I		0	  1.90	  0.57	  0.99
YDR474C		4	  0.78	  1.09	  1.25
iAx031I		0	  0.51	  0.77	  1.83
iGx471I		0	  1.05	  1.03	  1.25
YHR063C		8	  1.05	  0.67	  0.92
YGL088W					  0.63
iKx060I		0	  0.30	  0.91	  3.26
YHL046C		8	  1.37	  1.66	  1.44
iGx537I		7	  0.95	  0.58	  0.87
YHR129C	ARP1	8	  0.50	  0.89	  2.44
YMR277W				  0.58	
iOx049I		0	  0.72	  1.13	  1.19
iKx126I		0	  0.72	  1.48	  1.54
iGx203I		0	  0.97	  1.86	  0.72
YIL003W		9	  0.65		  1.51
YMR316C-A		13	  0.89	  0.53	  0.93
YMR316C-B		13	  0.77	  0.81	  1.41
YMR009W		13	  2.93	  0.84	  0.44
YGL089C	MF(ALPHA)2	7	  0.84	  0.72	  1.01
iJx169I		0	  0.93	  1.45	  0.78
iBx323I		0	  1.15	  1.52	  0.98
YDR140W		4	  0.38	  1.04	  2.03
iPx275I		0	  0.82	  0.80	  0.69
iLx352I		0	  0.81	  0.53	  1.09
YDL123W		4	  1.60	  0.94	  0.45
YIL004C	BET1	9	  0.85	  0.78	  1.36
YDR206W	EBS1	4	  0.74	  1.51	  1.05
iLx418I		0	  0.51	  1.01	  1.81
YNL152W		14	  0.57	  0.92	  1.93
iPx007I		0	  0.83	  2.24	  1.14
YNL218W		14	  1.81	  0.97	  0.55
iEx289I		0	  1.69	  1.44	  0.93
YDR475C		4	  1.11	  1.39	  0.60
iAx032I				  0.97	  0.99
iGx472I		0	  1.18	  1.52	
YML013C-A		13	  1.67	  2.24	  0.34
YHR064C	PDR13	8	  1.04	  0.65	  0.68
YDR141C	DOP1	4	  0.74	  1.11	  1.17
iKx061I		0	  1.20	  1.00	  0.98
YHL047C		8	  1.08		
iGx538I		0	  0.96	  1.16	  0.87
YDR207C	UME6	4	  0.91	  1.05	  0.93
YNL153C	GIM3	14	  1.52	  0.42	  0.67
iKx127I		0	  0.42	  1.18	  1.96
YMR278W		13	  1.05	  0.76	  0.90
iGx204I		0	  1.67	  1.17	  0.60
YIR021W	MRS1	9	  1.57	  0.56	  0.57
iMx310I		0	  0.78	  1.23	  0.92
YNL219C	ALG9	14	  1.11		  0.88
YOL110W	SHR5	15	  0.95	  1.19	
iBx324I		0	  2.05	  0.39	  0.56
YMR279C				  0.66	
iPx276I		0	  0.66	  0.44	  1.10
iLx353I		0	  0.95	  0.58	  1.10
YDL124W		4	  1.80	  0.57	  0.32
iLx419I		0	  0.93	  1.43	
YOL111C		15	  0.60	  1.04	  1.58
iPx008I		0	  0.96	  3.90	  0.92
YDR476C		4	  1.68	  1.18	  0.48
iGx473I		0	  0.76	  0.53	
iAx033I		0	  1.15	  1.02	  0.90
YHR065C	RRP3	8	  1.89	  1.16	  0.44
YDR142C	PEX7	4	  1.49	  1.56	  0.65
iKx062I		0	  0.81		  0.98
YDL125C	HNT1	4	  1.75	  1.62	  0.42
iGx539I		0	  0.56	  2.04	  1.18
YNL154C	YCK2	14	  0.71	  0.80	  0.90
iKx128I		0	  0.95	  1.65	  0.82
iGx205I		0	  2.08	  2.18	  0.41
YIR022W	SEC11	9	  1.52	  1.36	  0.58
iMx311I		0	  0.42	  0.69	  2.36
YIL005W		9	  1.02	  1.66	  1.11
iBx325I		0	  1.50		  0.85
iPx277I		0	  1.38	  0.60	  0.45
iLx354I		0	  0.69	  0.62	  1.34
YHL048W	COS8	8	  1.17	  1.19	  1.27
iLx020I		0	  1.19	  0.84	  0.85
YDR208W	MSS4	4	  1.66	  1.15	  0.57
iPx009I		0	  1.34	  0.68	  0.64
iGx474I		0	  0.92	  0.68	  1.03
iAx034I		0	  1.08	  0.83	  1.02
YDR143C	SAN1	4	  1.29	  2.05	  0.76
iKx063I		0	  1.57		  0.46
YHL049C		8	  1.65	  0.94	  0.77
YDL126C	CDC48	4	  0.92	  1.67	  1.16
iGx140I		0	  0.68	  0.62	  1.40
YDR209C		4	  0.94	  1.16	  0.95
iKx129I		0	  1.19	  1.10	  0.81
iGx206I		0	  1.58	  0.69	  0.67
YER100W	UBC6	5	  1.01	  1.51	  0.98
iMx312I		0	  1.87	  2.21	  0.58
YIR023W	DAL81	9	  0.97	  0.70	  1.07
YIL006W		9	  1.19	  0.64	  0.79
YOL112W	MSB4	15	  0.88	  0.44	  1.25
iBx260I		0	  0.38		  2.51
YDR477W	SNF1	4	  1.18	  0.99	  1.11
YDL060W		4	  1.24	  0.57	  0.52
iBx326I		0	  1.53		  0.71
iPx278I		0	  0.65	  2.96	  1.27
iLx355I		0	  1.03	  1.02	  0.77
YHR066W	SSF1	8	  1.19	  1.03	  0.97
YIR024C	GIF1	9	  0.74	  0.83	  1.78
YER101C	AST2	5	  1.18	  1.09	  1.03
iLx021I		0	  0.83	  0.74	
YIL007C		9	  1.03	  1.78	  0.93
YOR130C	ORT1	15	  0.82	  1.83	  1.03
YNL155W		14	  0.68	  0.56	  1.81
YDL061C	RPS29B	4	  1.62	  0.72	  0.70
iAx035I		0	  1.07		  0.78
iGx475I		0	  1.26	  1.03	  0.73
YDR144C	MKC7	4	  1.83	  1.02	  0.65
iGx141I				  0.93	  0.74
iKx064I		0	  0.77		  1.12
YNL156C		14	  0.63	  0.75	  1.35
iGx207I		0	  0.57	  1.40	  1.55
iMx313I		0	  2.07	  0.42	  0.48
YOL113W	SKM1	15	  1.63	  0.98	  0.85
iBx261I		0	  1.64		  0.81
iLx290I		0	  1.96	  2.15	  0.53
YDR478W	SNM1	4	  0.75	  0.52	  1.68
iBx327I		0	  1.07		  0.96
iPx279I		0	  0.59	  1.09	  1.23
iLx356I		0	  1.46	  1.35	  0.59
YHR067W		8	  1.05	  2.03	  0.94
iDx510I		0	  1.11	  2.32	  1.18
YDL127W	PCL2	4	  0.50	  0.80	  2.00
YNL090W	RHO2	14	  1.37		  0.80
iLx022I		0	  1.71	  0.80	  0.54
YOR131C		15	  1.72	  1.69	  0.45
YOL114C		15	  1.17	  0.46	  0.92
YDR479C		4	  1.00	  1.00	  1.12
iAx036I		0	  1.38	  1.22	  0.90
iGx476I		0	  0.79	  0.69	  1.17
iKx065I		0	  2.14	  0.76	  0.63
iGx142I		0	  1.40	  0.71	  0.62
iGx208I		0	  1.06	  1.03	  1.18
YER102W	RPS8B	5	  0.89	  0.59	
iMx314I		0	  1.59	  0.76	  0.40
YIR025W		9	  0.80	  0.71	  1.36
YIL008W		9	  0.92	  0.76	  1.07
iBx262I		0	  1.27		  0.91
iLx291I		0	  1.01		  0.85
YDL062W		4	  1.17		  0.86
iBx328I		0	  0.63		  1.52
YEL020C		5	  0.91	  0.61	  1.33
iLx357I		0	  0.61	  2.47	  1.46
YHR068W	DYS1	8	  0.57	  1.51	  1.19
YDR145W	TAF61	4	  1.21	  1.11	  1.03
iDx511I		0	  0.85	  1.25	  1.23
YIR026C	YVH1	9	  0.74	  0.47	  1.21
YDL128W	VCX1	4	  1.09	  0.58	
YNL091W		14	  1.41	  0.81	  0.58
iLx023I		0	  1.32	  0.91	  0.62
iHx100I		0	  0.80	  0.77	  0.91
YNL157W		14	  0.80		  1.29
YDL063C		4	  0.88	  0.71	  1.28
iAx037I		0	  2.03	  0.93	  0.45
iGx477I		0	  0.46		  2.15
YHR069C	RRP4	8	  0.72	  0.71	  1.42
YDR146C	SWI5	4	  0.98	  0.51	  0.96
iKx066I		0	  1.58	  1.15	  0.61
iGx143I		0	  0.86	  0.38	  0.81
iGx209I		0	  1.27	  2.27	  0.94
YER103W	SSA4	5	  1.31	  0.81	  1.10
iMx315I		0	  1.26	  3.83	  0.55
YIL009W	FAA3	9	  1.14	  1.34	  1.24
YOR132W	VPS17	15	  1.93		  0.54
YOL115W	TRF4	15	  1.17	  0.49	  0.84
iBx263I		0	  0.91		  0.82
iDx780I		0	  1.55	  0.55	  0.64
YDR080W	VPS41	4	  0.72	  1.10	  0.93
iLx292I		0	  0.41	  1.42	  1.78
iBx329I		0	  0.54	  1.69	  2.65
iLx358I		12	  0.88	  0.73	  1.06
iDx512I		0	  0.77	  1.53	  0.95
YIR027C	DAL1	9	  1.07	  1.07	  1.03
YDL129W		4	  0.65	  0.54	  1.40
YNL092W		14	  1.47	  0.91	  0.54
YOL050C		15	  0.86	  0.67	  1.09
iLx024I		0	  1.74	  1.39	  0.53
iHx101I		0	  0.49	  1.85	  1.62
YNL158W		14	  1.04	  1.26	  0.74
YDR081C	PDC2	4	  0.52	  0.87	  2.02
iAx038I		0	  1.57	  1.33	  0.79
iGx478I		0	  0.84	  0.69	  1.31
YJL170C	ASG7	10	  0.86		  1.09
iKx067I		0	  0.81	  0.89	  1.06
iGx144I		0	  0.54	  1.03	  1.67
iMx250I		0	  0.76	  0.92	  1.33
YNL159C		14	  1.08	  0.86	  0.88
YEL021W	URA3	5	  0.63	  0.77	  2.09
YER104W	RTT105	5	  0.47	  0.85	  2.44
iMx316I				  0.72	
YOR133W	EFT1	15	  1.53	  0.60	  0.55
YOL116W	MSN1	15	  1.56	  1.45	  0.85
iBx264I		0	  0.73		  0.62
iDx781I		0	  0.71	  0.93	  1.26
iLx293I		0	  1.18		  0.78
YDL064W	UBC9	4	  0.81	  0.58	  1.18
YDR147W				  0.63	
iLx359I		0	  1.08	  1.92	  0.76
iDx513I		0	  1.59	  1.27	  0.65
YER105C	NUP157	5	  0.86	  1.20	  1.24
YNL093W	YPT53	14	  1.49	  1.99	  0.54
iLx025I		0	  0.60	  1.00	  1.73
iHx102I		0	  0.44	  0.92	  2.14
YDL065C	PEX19	4	  0.72	  1.40	  1.45
iAx039I				  1.49	  2.02
iGx479I		0	  1.69	  0.78	  0.65
YDR148C	KGD2	4	  1.31	  0.54	  0.62
YJL171C		10	  0.81		  1.21
iKx068I		0	  0.47		  2.31
iGx145I		0	  1.00	  0.68	  0.75
iMx251I		0	  0.58	  3.10	  2.49
YEL022W	GEA2	5	  1.25	  1.12	  0.60
iMx317I		0	  1.18	  0.54	  0.93
YIR028W	DAL4	9	  1.10	  1.19	  0.92
YOL051W	GAL11	15	  1.06	  1.44	  0.61
iOx500I		0	  0.70	  0.94	  1.43
YOR134W	BAG7	15	  1.25	  1.60	  0.83
YOL117W		15	  1.53	  0.55	  0.52
iBx265I		0	  1.16		  1.01
iDx782I		0	  0.75	  1.67	  1.78
iLx294I		0	  1.44	  1.19	  0.66
YDR082W	STN1	4	  1.31	  1.25	  0.82
YEL023C				  0.64	
iDx514I		0	  1.20	  1.25	  0.73
YNL094W		14	  1.45	  0.52	  0.67
YOL052C	SPE2	15	  1.47	  1.60	  0.62
iLx026I		0	  0.46	  2.10	  1.39
iHx103I		0	  1.55	  1.37	  0.71
YOR135C		15	  0.78		  1.08
YOL118C		15	  1.74	  0.67	  0.45
iGx080I		0	  1.06	  1.48	  0.85
YDR149C		4	  2.12	  0.80	  0.37
YNL095C		14	  1.49	  3.13	  0.63
iKx069I		0	  0.40		  2.23
iGx146I		0	  0.38	  0.96	  2.24
YER040W	GLN3	5	  1.23	  0.74	  0.65
iMx252I		0	  0.83	  0.60	  1.48
YER106W		5	  0.84	  1.03	  1.30
iMx318I		0	  0.75	  0.73	  1.04
YIR029W	DAL2	9	  1.28	  1.24	  0.90
iOx501I		0	  0.73	  2.15	  1.42
iBx266I		0	  1.25		  0.79
iDx783I		0	  1.97	  0.85	  0.66
iLx295I		0	  1.19	  1.27	  0.68
YDR083W		4	  0.45	  1.14	  1.98
YDL066W	IDP1	4	  0.78	  0.84	  1.53
YOR070C	GYP1	15	  0.59	  2.51	  2.23
iDx515I		0	  1.10	  1.00	  0.70
YJL172W	CPS1	10	  0.69	  0.90	  1.35
YER107C	GLE2	5	  0.89		  1.50
YKL130C				  1.16	
iLx027I		0	  0.83	  0.93	  1.15
iHx104I		0	  1.32	  0.47	  0.66
iNx210I		0	  1.27	  2.29	  0.63
YOL119C		15	  1.89	  0.64	  0.55
YDR084C		4	  0.49	  2.05	  2.50
YPL010W	RET3	16	  0.57	  0.69	  1.89
YDL067C	COX9	4	  0.81	  0.69	  1.37
iGx081I		0	  1.38	  0.78	  0.74
YJL173C	RFA3	10	  0.87	  3.07	  1.20
YNL096C	RPS7B	14	  1.00	  1.01	  0.94
iGx147I		0	  1.40	  0.68	  0.68
YER041W		5	  0.65	  0.62	  1.23
iMx253I		0	  1.19	  0.38	  0.91
YEL024W	RIP1	5	  1.32	  0.66	  0.77
iMx319I		0	  0.67	  0.93	  1.20
YOL053W		15	  0.87	  1.41	  1.29
YPL011C	TAF47	16	  0.52	  1.02	  1.92
iOx502I		15	  0.83	  1.24	  1.17
YOR136W	IDH2	15	  0.49	  0.80	  2.09
iBx267I		0	  1.26		  0.79
iDx784I		0	  1.74	  1.01	  0.40
iLx296I		0	  1.67	  0.93	  0.45
iDx450I		0	  1.07	  1.06	  1.05
YEL025C		5	  0.67	  1.64	  1.70
YOR071C		15	  1.15	  1.95	  1.03
iDx516I		0	  1.30	  0.87	  0.59
iLx028I		0	  1.39	  1.07	  0.53
iHx105I		0	  0.92	  1.48	  0.67
YOR137C		15	  0.46	  0.62	  1.73
iNx211I		0	  0.45	  1.13	  1.99
YDR085C	AFR1	4	  0.82	  0.67	  1.26
iGx082I		0	  2.19	  1.25	  0.35
YNL097C	PHO23	14	  1.34	  1.48	  0.75
iGx148I		0	  1.13	  1.02	  0.73
YER042W	MXR1	5	  0.28	  1.47	  2.97
iMx254I		0	  0.92	  0.86	  1.09
YLR440C		12	  0.66	  0.59	
YKL131W		11	  1.06	  1.08	  1.02
YOL054W		15	  1.10	  1.56	  0.83
iOx503I		0	  1.39	  0.54	  0.84
iBx268I		0	  1.36		  0.75
iDx785I		0	  1.42		  0.66
iLx297I		0	  1.15	  2.05	  0.62
iDx451I		0	  0.56	  1.21	  2.03
YER043C	SAH1	5	  0.63	  1.03	  1.70
YDL068W		4	  0.70	  1.94	  1.67
iHx040I		0	  0.69	  0.79	  1.51
iDx517I		0	  0.57	  1.58	  1.48
YJL174W	KRE9	10	  1.21	  0.72	  0.69
YER109C	FLO8	5	  1.31	  1.40	  0.77
YKL132C	RMA1	11	  1.17	  0.64	  1.03
YOL055C	THI20	15	  0.73	  0.71	  1.35
iLx029I		0	  1.50	  0.56	  0.42
iHx106I		0	  1.39	  1.36	  0.54
YOR138C		15	  1.52	  0.81	  0.56
YPL280W		16	  0.79	  0.56	  1.94
iNx212I		0	  1.55	  0.83	  0.45
YDR086C	SSS1	4	  1.47	  1.06	  0.61
YPL012W		16	  0.65	  2.46	  1.36
YDL069C	CBS1	4	  0.60	  1.55	  1.71
iCx160I		0	  1.28	  1.26	  0.48
iGx083I		0	  1.56	  1.14	  0.44
YNL098C	RAS2	14	  1.09	  3.97	  1.18
iGx149I		0	  1.35	  0.47	  0.56
YPL281C	ERR2	16	  0.94	  1.06	  1.54
iMx255I		0	  0.88	  1.72	  1.05
YEL026W	SNU13	5	  0.44	  0.76	  2.26
YLR441C	RPS1A	12	  0.87	  1.01	  0.92
YOR072W		15	  1.08	  1.70	  0.87
YPL013C		16	  1.50	  0.52	  0.64
iOx504I		0	  0.99	  0.91	  0.71
iBx269I		0	  1.33		  0.74
iDx786I		0	  1.05	  1.03	  0.75
iLx298I		0	  0.45	  0.87	  2.55
iDx452I		0	  0.56	  0.95	  2.25
YER044C		5	  1.33	  0.77	  0.64
iHx041I		0	  1.26	  1.11	  0.83
iDx518I		0	  0.58	  0.96	  1.81
YJL175W		10	  1.34	  0.83	  0.73
YKL133C		11	  1.34	  1.84	  0.93
iHx107I		0	  1.49	  2.59	  0.60
YOR139C		15	  1.58	  0.45	  0.49
YFR001W		6	  1.46	  0.78	  0.60
iNx213I		0	  1.30	  2.28	  0.65
YDR087C	RRP1	4	  1.39	  0.83	  0.64
YPR030W	CSR2	16	  1.55	  2.43	  0.65
iCx161I		0	  0.85	  0.51	  1.43
iGx084I		0	  1.37	  1.73	  0.81
iMx190I		0	  1.02	  2.48	  0.83
YJL176C	SWI3	10	  0.85		  1.31
YNL099C		14	  0.50	  0.62	  1.99
YPL282C		16	  0.91	  1.37	  1.39
iMx256I		0	  1.56		  0.56
YEL027W	CUP5	5	  1.09	  0.45	  0.78
YLR442C	SIR3	12	  0.85	  0.91	  0.83
YOR073W		15	  0.76	  2.39	  1.14
YGL210W	YPT32	7	  1.13	  0.42	  0.85
YOL056W	GPM3	15	  0.57	  1.20	  1.70
iOx505I		0	  1.46	  1.04	  0.68
iDx787I		0	  0.78	  1.13	  0.98
iLx299I		0	  0.57	  1.71	  1.81
iDx453I		0	  0.99	  1.33	  1.06
YER045C		5	  1.20	  1.23	  0.87
iHx042I		0	  0.59	  0.56	  1.39
YOR074C	CDC21	15	  0.67	  0.83	  1.59
iDx519I		0	  1.31	  1.64	  0.57
YKL134C		11	  1.36	  0.84	  0.94
iHx108I		0	  1.00	  0.70	  0.62
YFR002W	NIC96	6	  1.02	  1.12	  1.00
iNx214I		14	  0.54	  0.75	  1.83
YDR088C	SLU7	4	  1.67	  0.79	  0.51
YPR031W		16	  1.18	  1.73	  0.84
YPL014W		16	  2.20	  0.66	  0.69
iCx162I		0	  0.32	  1.12	  3.23
iGx085I		0	  1.16	  1.13	  0.54
iMx191I		0	  1.39	  0.75	  0.72
YPL283C	YRF1-7	16	  1.33	  0.77	  0.74
iMx257I		0	  0.40	  0.45	  1.87
YEL028W		5	  0.69	  0.99	  0.81
YFR003C		6	  0.81	  0.55	  1.27
iOx440I		0	  1.31	  0.79	  0.66
YGL211W		7	  1.64	  1.88	  0.63
YOL057W		15	  1.26	  0.45	  0.87
YPL015C	HST2	16	  1.09	  0.65	  1.05
iOx506I		0	  1.20	  1.38	  0.87
iDx788I		0	  1.30		  0.77
YAL040C	CLN3	1	  0.74	  1.41	  1.86
iDx454I		0	  0.72	  1.19	  1.26
iHx043I		0	  0.63	  0.66	  1.50
YEL029C		5	  0.65	  0.67	  1.67
iDx120I		0	  0.89	  1.09	
YJL177W	RPL17B	10	  0.54		  1.66
YKL135C	APL2	11	  0.81	  0.53	  1.13
iHx109I		0	  0.69	  1.45	  1.26
iNx215I		0	  0.52	  1.00	
YLR443W	ECM7	12	  1.65	  1.82	  0.53
YPR032W	SRO7	16	  0.71	  1.25	  1.57
iCx163I		0	  2.43	  0.69	  0.51
iGx086I		0	  1.93	  2.07	  0.44
iMx192I		0	  1.27		  0.66
YJL178C		10	  1.13		  0.93
iMx258I		0	  0.37	  1.53	  2.42
YER046W		5	  0.66	  1.00	  1.65
YLR444C		12	  0.90	  0.57	  0.63
iIx001I		9	  1.64	  1.96	  1.10
iOx441I		0	  1.26	  2.39	  0.61
YOR075W	UFE1	15	  0.56	  0.41	  1.97
YPR033C				  0.86	  0.91
YLR110C		12	  1.35	  0.72	  0.66
YGL212W	VAM7	7	  1.36	  0.85	  0.78
YOL058W	ARG1	15	  1.43	  1.06	  0.80
iOx507I		0	  0.34	  1.17	  2.97
iDx789I		0	  0.65	  0.84	  1.44
YDR089W		4	  0.63	  1.33	  1.38
iDx455I		0	  1.96	  0.74	  0.39
YER047C	SAP1	5	  0.85	  0.70	  0.98
iHx044I		0	  0.84	  0.44	  1.18
iDx121I		0	  1.18	  2.09	  0.56
YOR076C		15	  0.63	  1.53	  1.75
iNx150I		0	  0.77	  0.40	  1.19
YGL213C	SKI8	7	  0.86	  0.83	  1.57
YKL006C-A	SFT1	11	  1.25		  0.76
YFR004W	RPN11	6	  1.70	  0.70	  0.84
iNx216I		0	  1.39	  0.70	  0.86
YPL016W				  1.39	  1.09
iCx164I		0	  1.16	  0.59	  0.80
iGx087I		0	  1.13	  1.01	  0.54
iMx193I		0	  1.56	  0.56	  0.49
YAL041W	CDC24	1	  0.55	  0.86	  1.31
iMx259I		0	  0.98	  0.66	  0.74
YKL070W		11	  0.95	  1.30	  1.02
YFR005C	SAD1	6	  0.70	  1.06	  1.49
YGR230W	BNS1	7	  1.00	  0.87	  1.00
iOx442I		0	  1.23		  0.73
iIx002I		0	  1.27	  0.72	  1.26
YKL136W		11	  0.58	  1.03	  1.45
YOL059W	GPD2	15	  1.48	  0.61	  0.73
YPL017C		16	  1.74	  1.62	  0.60
iOx508I		0	  0.39	  0.74	  2.78
iDx390I		0	  1.81	  1.41	  0.46
iDx456I		0	  0.77	  0.57	  1.31
YER048C	CAJ1	5	  1.30	  1.71	  0.58
iHx045I		0	  0.83	  0.78	  1.08
iDx122I	STF1	4	  1.10	  1.33	  0.65
YGR231C				  1.01	
YJL179W	PFD1	10	  0.86		  1.18
iNx151I		0	  1.25	  1.45	  0.94
iNx217I				  1.74	
YLR445W		12	  0.88	  1.00	  0.66
iPx400I		0	  0.58	  1.66	  1.52
YLR111W		12	  1.44	  1.00	  0.44
YPR034W	ARP7	16	  1.71	  0.91	  0.51
iCx165I		0	  0.50	  0.76	  1.85
iGx088I		0	  0.57	  0.47	  2.55
iMx194I		0	  1.03	  1.86	  0.88
YAL042W	FUN9	1	  1.10	  1.12	  0.72
YKL071W		11	  0.77	  1.69	  1.67
iOx443I		0	  1.71	  1.79	  0.53
iIx003I		0	  1.04	  1.40	  1.46
YOR077W	RTS2	15	  1.46	  1.11	  0.62
YGL214W				  1.27	
YKL137W		11	  0.58		  1.99
iOx509I		0	  0.34	  0.72	  2.39
iDx391I		0	  0.42		  2.16
YAR060C		1	  0.84	  0.58	  1.38
YAL043C	PTA1	1	  1.60	  1.32	  0.68
iDx457I		0	  0.46	  0.88	  2.50
iHx046I		0	  1.44	  0.95	  0.73
iDx123I		0	  1.19	  1.76	  0.60
iNx152I		0	  1.08	  0.80	  0.69
YLR380W	CSR1	12	  1.65	  0.83	  0.53
YKL138C	MRPL31	11	  0.44	  1.97	  2.76
YFR006W		6	  1.03	  0.51	  0.83
iNx218I		0	  1.03	  1.11	  1.09
YLR446W		12	  0.83	  0.87	  0.87
YLR112W				  0.73	
iPx401I		0	  0.96	  1.10	  0.92
YPR035W	GLN1	16	  1.59	  1.45	  0.55
YPL018W	CTF19	16	  2.09	  0.55	  0.63
iCx166I		0	  0.51	  1.04	  1.98
iGx089I		0	  1.29	  0.58	  0.60
iMx195I		0	  0.56	  2.08	  2.46
YBL001C	ECM15	2	  0.53	  1.29	  1.44
YER049W		5	  0.59	  1.24	  2.16
YKL072W	STB6	11	  1.04	  0.73	  1.02
YLR447C	VMA6	12	  1.27	  2.28	  0.80
YLL030C		12	  1.54	  0.49	  0.38
iOx444I		0	  1.49		  0.75
iIx004I		0	  1.20	  0.88	  0.99
YGR232W		7	  0.56	  0.76	  1.43
YOR078W		15	  0.84	  0.63	  1.17
YGL215W	CLG1	7	  0.76	  0.83	  0.66
iOx110I		0	  1.05	  0.64	  1.11
YPL019C		16	  1.55	  0.51	  0.74
iDx392I		0	  0.98	  1.50	  0.91
YAL044C	GCV3	1	  0.99	  2.11	  0.78
iDx458I		0	  1.13	  1.05	  0.87
YGL150C	INO80	7	  0.54	  1.01	  1.47
iHx047I		0	  1.97	  1.13	  0.45
iDx124I		0	  0.69	  1.30	  1.41
YGR233C	PHO81	7	  0.78	  0.88	  1.09
YOR079C	ATX2	15	  0.81	  1.66	
YLR381W				  0.98	
iNx153I		0	  0.38		  2.36
iJx230I		0	  1.46	  1.69	  0.72
YFR007W		6	  1.07	  0.45	  0.87
iNx219I		0	  0.54	  1.08	  1.78
iPx402I		0	  1.01		  1.08
YLR113W	HOG1	12	  0.78		
YPR036W	VMA13	16	  1.42	  0.66	  0.45
iCx167I		0	  1.01		  1.05
YAR061W		1	  1.09	  1.18	  1.42
iMx196I		13	  1.03	  1.33	  1.62
iEx350I		0	  1.16	  2.05	  0.96
YLR382C	NAM2	12	  1.14	  1.14	  0.80
YKR090W		11	  1.46	  0.89	  0.59
YKL073W	LHS1	11	  1.62	  1.12	  0.68
YLL031C		12	  1.31	  1.29	  0.59
iOx445I		0	  0.54	  1.37	  1.42
iIx005I		0	  1.54	  1.46	  0.64
YLR114C		12	  1.07	  0.61	  0.94
YGL216W	KIP3	7	  1.09	  0.58	  0.42
YPR037C		16	  1.27	  0.92	  0.83
YKL139W	CTK1	11	  0.70	  0.67	  1.06
iOx111I		0	  1.58	  1.53	  0.69
iDx393I		0	  1.04	  0.83	  0.92
YAL045C		1	  1.36	  1.36	  0.97
iDx459I		0	  0.63	  0.86	  1.14
YKL074C	MUD2	11	  1.95	  1.52	  0.71
iHx048I		0	  1.33	  0.69	  0.80
iDx125I		0	  0.88	  0.86	  1.20
iNx154I		0	  0.77	  0.38	  1.36
iJx231I		0	  1.66		  0.54
YGL217C		7	  0.92	  1.98	
YBL002W	HTB2	2	  0.92	  1.08	  1.00
YFR008W		6	  1.15	  2.24	  1.04
YLR448W	RPL6B	12	  1.13		  0.69
iPx403I		0	  0.71	  1.77	  1.26
iCx168I		0	  1.37	  0.92	  0.60
YAR062W		1	  1.15	  0.82	  1.49
iMx197I		0	  0.95	  0.59	  1.47
iEx351I		0	  1.15		  0.87
YBL003C	HTA2	2	  0.64	  2.17	  1.15
iOx380I		0	  0.84	  0.58	  1.65
YKR091W	SRL3	11	  0.88	  1.40	  1.23
YGL151W	NUT1	7	  0.49	  1.53	  1.71
YLL032C		12	  0.90	  0.79	  0.73
iOx446I		0	  0.60		  1.78
iIx006I		0	  0.64	  0.58	  1.48
iGx600I		0	  1.05	  1.30	  0.62
YGR234W	YHB1	7	  0.48	  0.76	  1.57
iOx112I		0	  1.17	  0.71	  0.93
iDx394I		0	  1.30	  1.82	  0.58
YAL046C		1	  1.08		  0.74
iDx060I		0	  1.56	  1.23	  0.50
YKR092C	SRP40	11	  1.18	  0.94	  0.98
YKL075C		11	  0.58	  0.68	  2.06
YGL152C		7	  1.33		  0.60
iHx049I		0	  0.82	  1.53	  1.32
iDx126I		0	  0.78	  0.74	  1.42
YGR235C		7	  0.44	  0.95	  1.78
YBR020W	GAL1	2	  0.71	  1.35	  1.45
iNx155I		0	  1.92	  0.92	  0.60
iJx232I		0	  0.36	  1.38	  3.00
YLR383W	RHC18	12	  0.84		  1.10
YFR009W	GCN20	6	  1.18	  1.89	  0.76
YLR449W	FPR4	12	  1.21	  3.16	  0.59
YLR115W				  0.87	
iPx404I		0	  0.87	  1.29	
YPR038W		16	  1.27	  1.11	  0.86
iCx169I	SOL2	3	  1.11	  0.88	  0.66
iMx198I		13	  0.77	  1.62	
iEx352I		0	  0.90	  1.08	  0.82
YLR384C	IKI3	12	  1.10	  1.48	  0.78
iOx381I		0	  0.97	  1.36	  1.05
YLR050C		12	  1.17	  0.96	  0.82
iOx447I		0	  1.34	  0.56	  0.70
iIx007I		0	  1.05	  0.78	  0.92
iGx601I		0	  1.17	  0.96	  0.59
YGL218W		7	  0.83	  1.23	  0.70
iOx113I		0	  1.15	  0.68	  1.20
iDx395I		0	  1.76	  1.08	  0.44
YAL047C	SPC72	1	  1.10	  0.91	  0.86
YBR084C-A	RPL19A	2	  0.53	  1.40	  1.68
iDx061I		0	  1.34	  0.56	  1.01
iNx090I		0	  1.79	  0.58	  0.54
YKL076C		11	  0.51	  1.92	  2.76
iDx127I		0	  0.45	  0.67	  2.20
YGR236C		7	  0.54		  1.76
YBR021W	FUR4	2	  0.78	  0.76	  1.30
iNx156I		0	  2.05	  0.80	  0.39
iJx233I		0	  0.54	  0.91	  1.61
YGL219C		7	  0.92	  0.56	  0.66
YBL004W				  0.95	
YLL033W		12	  0.97	  0.73	  1.41
YLR116W				  0.49	
iPx405I		0	  0.42		  2.15
YPR039W		16	  1.40	  1.74	  0.85
YAR064W		1	  1.18	  1.67	  1.00
iEx353I		5	  0.89	  0.59	  1.38
iMx199I		0	  0.92	  0.95	  1.28
YLR385C		12	  1.85	  1.14	  0.53
iOx382I		0	  1.03	  1.40	  0.86
YKR093W	PTR2	11	  0.89	  1.00	  1.29
YGR170W	PSD2	7	  0.90	  2.26	  0.93
YLR051C		12	  1.45	  0.58	  0.66
YGL153W	PEX14	7	  1.35	  0.82	  0.65
YLL034C		12	  0.69	  1.24	  1.90
iOx448I		0	  0.58	  1.79	  1.68
iIx008I		0	  1.59	  1.43	  0.49
iGx602I		0	  0.83	  1.07	  0.81
YLR117C	SYF3	12	  0.54	  0.97	  1.88
iOx114I		0	  0.96	  0.66	  1.12
iDx396I		0	  1.05	  1.04	  1.11
YBR290W	BSD2	2	  0.56	  0.70	  1.40
YAL048C		1	  0.85		  1.05
iDx062I		0	  1.16	  0.76	  1.01
YKR094C	RPL40B	11	  0.73	  0.35	  1.34
YGR171C	MSM1	7	  0.68	  0.72	  1.58
iNx091I		0	  0.96		  1.02
YGL154C	LYS5	7	  0.91	  1.11	  1.08
iDx128I		0	  2.10	  0.68	  0.54
YGR237C		7	  0.83	  1.78	  1.30
YBR022W		2	  0.52	  0.61	  1.77
iNx157I		0	  2.06	  2.18	  0.44
iJx234I		0	  0.67	  1.72	  1.58
YBL005W	PDR3	2	  1.55	  0.90	  0.62
iPx340I		0	  1.67	  0.83	  0.35
YBR291C	CTP1	2	  0.47	  0.59	  1.93
iPx406I		0	  1.47	  1.05	  0.53
iEx354I		0	  1.00	  0.72	  1.41
YDR540C		4	  1.22	  1.04	  0.79
YBR023C	CHS3	2	  0.71	  1.58	  1.10
iOx383I		0	  1.32	  2.41	  0.70
YBL006C		2	  1.76	  0.64	  0.38
iEx020I		0	  1.22	  1.00	  0.82
YKL077W		11	  0.49	  0.75	  2.12
iOx449I		0	  1.13	  2.31	  0.94
iIx009I		0	  1.33	  0.78	  0.61
iGx603I		0	  0.83	  1.69	  0.99
YLR118C		12	  0.87	  1.13	  1.12
iOx115I		0	  1.45	  1.14	  0.60
iDx397I		0	  0.30		  3.38
YAL049C		1	  0.36	  0.98	  2.51
iDx063I		0	  1.44	  1.43	  0.74
YGR172C	YIP1	7	  1.12	  0.96	  0.89
iNx092I		0	  1.69		  0.63
iDx129I		0	  1.90		  0.44
YGR238C	KEL2	7	  1.08	  0.82	  1.06
iNx158I		0	  1.15	  0.66	  1.04
iJx235I		0	  1.56	  0.75	  0.56
YLR386W		12	  1.02	  0.93	  0.92
iPx341I		0	  1.10	  0.39	  0.59
YLR052W		12	  1.30	  0.85	  0.73
YLL035W		12	  0.77	  1.26	  1.59
YBR292C		2	  0.75	  1.31	  1.24
iPx407I		0	  1.67	  1.03	  0.44
YAR066W		1	  1.21	  2.23	  0.90
iEx355I		0	  1.23	  0.86	  1.18
YLR387C		12	  0.77	  1.61	  1.11
YDR541C		4	  1.22	  1.29	  1.09
iOx384I		0	  1.44	  0.69	  0.93
YKR095W	MLP1	11	  0.93	  0.58	  0.67
YBL007C	SLA1	2	  0.75	  1.14	  0.99
iEx021I		0	  0.59	  1.14	  1.74
YLR053C		12	  1.05	  1.61	  0.89
YHR130C		8	  0.64	  1.22	  1.29
YGL155W	CDC43	7	  0.88	  0.90	  1.02
YKL078W		11	  1.04	  0.73	  1.45
iOx050I		0	  1.18		  0.77
YLL036C	PRP19	12	  1.78	  0.64	  0.65
iGx604I		0	  1.19	  1.05	  0.59
iOx116I		0	  1.49	  1.00	  0.65
iDx398I		0	  1.42	  0.92	  0.79
YMR010W		13	  1.80	  0.83	  0.59
iDx064I		0	  0.98	  0.65	  0.97
iNx093I		0	  1.05		  1.14
iJx170I		0	  1.24	  1.93	  0.75
YGR239C	PEX21	7	  0.94	  2.48	  0.97
YBR024W	SCO2	2	  0.76	  0.53	  1.10
iNx159I		0	  1.15	  0.89	  0.98
iJx236I		0	  1.38	  0.91	  0.55
iPx342I		0	  0.86	  0.85	  0.94
iPx408I		0	  1.39	  0.55	
YLR119W	SRN2	12	  0.72	  1.30	  1.34
iEx290I		0	  0.92	  0.60	  1.81
YGL090W	LIF1	7	  1.36	  0.56	  0.86
YBR025C		2	  1.01		  1.02
YKR096W				  0.53	
iOx385I		0	  1.39	  1.98	  0.79
YGR173W		7	  0.92		  1.07
iEx022I		0	  1.30	  1.73	  0.74
YLR054C		12	  1.05	  0.93	  1.33
YHR131C		8	  1.15	  0.83	  0.99
YGL156W	AMS1	7	  0.98	  1.69	  0.87
YKL079W	SMY1	11	  1.15	  1.13	  1.10
iOx051I		0	  0.32	  1.73	  2.50
iGx605I		0	  0.70	  1.12	  1.14
iOx117I		0	  0.48	  1.05	  2.01
iDx399I		0	  1.21	  0.43	  0.82
YMR011W	HXT2	13	  1.22	  0.87	  1.03
YGL091C	NBP35	7	  0.67	  0.62	  1.64
iDx065I		4	  0.62	  1.30	  1.68
YBR293W		2	  1.10	  0.91	  1.01
YGR174C	CBP4	7	  0.58	  2.73	  1.79
iNx094I		0	  1.23	  2.76	  0.85
iJx171I		0	  0.64		  1.54
YMR280C	CAT8	13	  0.78	  1.03	  1.00
iJx237I		10	  0.89	  0.76	
YLR388W	RPS29A	12	  1.35	  1.96	  0.59
YDR542W		4	  1.15	  0.54	  1.53
YBL008W				  2.05	  0.98
iPx343I		0	  0.40	  0.96	  2.00
iLx420I		0	  1.81	  1.05	  0.45
YLL037W		12	  1.40	  0.57	  0.62
iPx409I		0	  0.82	  1.06	  1.15
YNL220W	ADE12	14	  0.86	  0.73	  1.08
iEx291I		5	  0.93	  0.55	  1.46
YAR068W		1	  0.98	  1.68	  1.07
YLR389C	STE23	12	  0.86	  0.64	  1.16
YDR543C		4	  0.85	  0.68	  1.35
YBR026C	MRF1'	2	  0.96	  0.96	  0.97
iAx100I		0	  1.41		  0.97
iOx386I		0	  1.11	  0.51	  0.74
iGx540I		0	  0.95		  0.77
YKR097W	PCK1	11	  0.60	  0.90	  1.40
iEx023I		0	  1.38	  1.10	  0.68
YLR055C	SPT8	12	  1.22	  2.12	  0.95
YHR132C	ECM14	8	  1.21	  0.85	  0.69
YGL157W		7	  0.98	  1.02	  0.87
iOx052I		0	  0.75	  0.64	  1.02
YLL038C	ENT4	12	  1.97	  0.91	  0.60
iGx606I		0	  0.74	  1.66	  1.46
YNL221C	POP1	14	  1.23	  1.96	  0.55
iOx118I		0	  1.48	  1.92	  0.57
YAR069C		1	  1.19	  0.60	  0.79
YMR012W	CLU1	13	  1.06	  1.05	
YBR294W	SUL1	2	  0.99	  1.04	  1.19
iDx066I		0	  0.39	  1.63	  2.69
YGR175C				  1.04	
YKR098C	UBP11	11	  0.64	  0.55	  1.56
iNx095I		0	  1.45		  0.52
iJx172I		0	  0.39	  1.32	  2.27
iJx238I		0	  1.23	  0.85	
YBL009W		2	  0.96		  0.71
iPx344I		0	  1.29	  2.53	  0.53
iLx421I		0	  1.36	  0.83	  0.63
YMR013C	SEC59	13	  0.73	  0.94	  1.64
iPx010I				  0.49	  0.71
iEx292I		0	  1.02	  1.14	  1.48
YGL092W	NUP145	7	  0.74	  0.58	
YDR544C		4	  1.14	  0.64	  1.42
YBR027C		2	  0.89	  1.05	  0.95
YHL050C		8	  1.73	  1.47	  0.93
iAx101I		0	  1.01		  1.32
iOx387I		0	  0.54	  0.77	  1.76
iGx541I		0	  1.44	  1.06	  0.56
iEx024I		0	  1.70	  1.15	  0.59
YHR133C		8	  1.01	  0.52	  1.09
YGL158W	RCK1	7	  1.45	  1.18	  0.82
YMR281W				  0.73	
iOx053I		0	  1.33	  0.85	  0.70
iKx130I		0	  1.79	  1.38	  0.49
YLL039C	UBI4	12	  1.09	  0.67	  0.82
iGx607I		0	  1.32	  0.91	  0.73
iOx119I		0	  1.66	  1.59	  0.64
YBR295W	PCA1	2	  1.53	  1.10	  0.59
iDx067I		0	  1.68	  0.75	  0.62
iNx096I		0	  1.13	  0.69	  0.83
iJx173I		0	  0.86	  0.44	  0.93
YMR282C	AEP2	13	  0.89	  0.76	  1.22
iJx239I		0	  1.24	  1.22	  0.73
YDR210W		4	  0.96		  0.75
iPx345I		0	  1.44	  1.16	  0.48
iLx422I		0	  0.57	  2.22	  1.62
YLR056W	ERG3	12	  1.61	  1.17	  0.63
iPx011I		0	  0.98	  0.51	  0.88
YBR296C	PHO89	2	  0.66	  0.81	  1.10
YNL222W	SSU72	14	  0.74	  0.51	  1.53
iEx293I		0	  1.57	  0.90	  0.53
YGL093W	SPC105	7	  1.79	  1.60	  0.62
YBR028C		2	  1.23	  0.84	  0.79
iAx102I		0	  0.88		  1.18
iOx388I		0	  1.04	  0.63	  0.78
iGx542I		0	  0.81	  0.55	  1.04
YKR099W	BAS1	11	  1.09	  3.58	  0.89
YGR176W		7	  1.09	  0.59	  0.75
iEx025I		0	  0.83	  1.91	  1.07
YGL159W		7	  1.03	  0.70	  0.93
iOx054I		0	  1.19	  0.77	  0.71
iKx131I		0	  0.46	  0.78	  1.82
iGx608I		0	  1.03	  1.61	  0.87
YMR014W		13	  0.73	  0.63	  1.81
YGL094C	PAN2	7	  1.29	  0.82	  0.75
iDx068I		0	  1.13	  0.85	  0.97
YGR177C				  1.20	
iJx174I		10	  0.91	  1.88	  0.89
iNx097I		0	  0.41	  0.79	  2.46
YMR283C	RIT1	13	  1.67	  0.86	  0.62
iPx280I		0	  1.04	  0.67	  0.75
YDR545W	YRF1-1	4	  1.40	  2.09	  0.89
YDR211W	GCD6	4	  1.47	  1.24	  0.63
iPx346I		0	  1.28	  1.02	  0.49
iLx423I		0	  1.93	  1.56	  0.56
YLR057W		12	  0.54	  1.16	  2.15
YHR134W		8	  0.84	  0.65	  1.19
YMR015C	ERG5	13	  0.61	  0.70	  1.83
iPx012I		0	  0.60	  1.58	  1.55
YNL223W	AUT2	14	  1.31	  0.76	  0.85
iEx294I		0	  1.34	  0.68	  0.77
YBR029C	CDS1	2	  1.59	  0.92	  0.69
iAx103I		0	  1.02		  1.11
iOx389I		0	  1.23	  0.56	  0.60
iGx543I		0	  0.36		  2.23
iEx026I		0	  0.98	  1.16	  1.38
YLR058C	SHM2	12	  0.60	  0.67	  2.03
YHR135C	YCK1	8	  0.96	  0.76	  0.88
iOx055I		0	  1.80	  0.97	  0.49
iKx132I		0	  1.39	  1.02	  0.73
iGx609I		0	  1.40	  1.05	  0.66
YNL224C		14	  1.35	  1.24	  0.77
YGL095C	VPS45	7	  0.56	  1.37	  2.21
YBR297W	MAL33	2	  0.97	  1.07	  0.92
iDx069I		0	  1.46	  0.98	  0.68
YGR178C				  0.89	
iNx098I		0	  1.31	  0.51	  0.73
iJx175I		0	  1.47	  0.81	  0.87
YDR480W	DIG2	4	  0.91	  1.15	  1.13
iPx281I		0	  1.71	  0.47	  0.50
YDR212W	TCP1	4	  1.24	  0.87	  0.82
iPx347I		0	  1.03	  0.66	  0.52
iLx424I		0	  0.49	  0.99	  2.04
YMR016C	SOK2	13	  1.57	  0.97	  0.71
iPx013I		0	  1.14	  0.87	  0.68
YBR298C	MAL31	2	  0.48	  1.56	  2.28
iEx295I		0	  0.69	  1.92	  1.28
YDR481C	PHO8	4	  0.97	  0.76	  1.01
iGx544I		0	  1.02	  0.72	  0.83
iAx104I		0	  1.09		  0.81
iEx027I		0	  0.54	  0.61	  1.55
YLR059C	YNT20	12	  1.62	  1.39	  0.69
YHR136C	SPL2	8	  1.70	  0.65	  0.58
iOx056I		0	  1.67	  0.77	  0.63
iKx133I		0	  1.57	  0.98	  0.54
YMR284W	YKU70	13	  0.78	  0.46	  1.31
iGx210I		0	  1.20	  1.35	  0.86
YNL225C	CNM67	14	  1.07	  2.58	  0.92
YIL010W	DOT5	9	  0.86	  0.78	  1.21
YGR179C		7	  1.39	  1.18	  0.74
iNx099I		0	  1.81	  0.55	  0.51
iJx176I		0	  1.28	  1.00	  0.67
iBx330I		0	  0.53	  0.69	  1.95
YMR285C		13	  0.85	  1.53	  1.28
iPx282I		0	  1.43	  1.98	  0.49
YHR070W		8	  1.63	  0.84	  0.55
YDL130W	RPP1B	4	  0.96	  0.61	  0.87
YDR213W		4	  0.80	  1.38	  0.71
iPx348I		0	  0.89	  0.76	  0.87
iLx425I		0	  1.33	  0.63	  0.68
iPx014I		0	  1.95	  0.49	  0.56
iEx296I		0	  0.72	  0.79	  1.33
YDR482C		4	  1.78	  1.23	  0.59
YGL096W		7	  1.41	  1.13	  0.61
iGx545I		0	  1.13	  0.54	  1.04
iAx105I		0	  1.05		  1.28
iEx028I		0	  1.08	  0.63	  1.18
iOx057I		0	  1.69	  1.11	  0.66
iKx134I		0	  1.10	  1.27	  1.08
iGx211I		0	  0.45	  1.50	  2.48
YIL011W		9	  0.97	  1.24	  0.99
YMR017W	SPO20	13	  1.54	  1.37	  0.60
YBR299W	MAL32	2	  0.94	  0.95	  0.69
YOR200W		15	  1.92		  0.41
iJx177I		0	  0.92	  1.71	  0.96
iBx331I		0	  0.61	  1.42	  1.82
iPx283I		0	  0.54	  2.53	  1.49
iLx360I		0	  1.13	  0.81	  0.85
YHR071W	PCL5	8	  0.95	  1.10	  0.98
YDL131W	LYS21	4	  1.23	  1.24	  0.81
YDR214W		4	  1.30		  0.63
iPx349I		0	  0.32	  0.79	  2.40
iLx426I		0	  1.52	  0.97	  0.73
YHR137W	ARO9	8	  0.82	  1.50	  1.31
YNL160W	YGP1	14	  0.83	  1.03	  1.41
iPx015I		0	  1.46	  1.39	  0.46
YOR201C	PET56	15	  2.16	  0.73	  0.44
YNL226W		14	  1.01	  0.63	  0.94
iEx297I		0	  0.46	  1.58	  2.26
iAx040I		0	  1.45	  1.40	  0.70
iGx480I		0	  0.56	  1.05	  1.79
YGL097W	SRM1	7	  1.24	  0.79	  0.81
iGx546I		0	  0.86		  0.99
iAx106I		0	  0.96		  1.05
iEx029I		0	  1.67	  1.42	  0.74
YDR215C				  0.82	
YHR138C		8	  0.84	  0.63	  1.24
iOx058I		0	  1.09	  0.63	  0.81
iKx135I		0	  0.83	  1.77	  1.47
YMR286W	MRPL33	13	  0.90	  0.59	  0.97
iGx212I		0	  0.89	  0.64	  1.08
YNL227C		14	  1.38		  0.81
YIL012W		9	  1.07	  1.67	  0.84
YMR018W		13	  1.43	  1.65	  0.83
iJx178I		0	  0.79	  0.69	  1.45
YDR483W	KRE2	4	  1.12	  1.30	  0.88
iBx332I		0	  0.56	  0.78	  1.86
YMR287C				  0.67	
iPx284I		0	  1.57	  1.41	  0.47
iLx361I		0	  0.38	  0.64	  2.50
YHR072W	ERG7	8	  1.63	  1.04	  0.68
YIR030C	DCG1	9	  0.83	  1.01	  1.33
YDL132W	CDC53	4	  0.97	  1.04	  0.72
YIL013C	PDR11	9	  0.83	  0.71	  0.89
iLx427I		0	  0.66	  0.42	  1.26
YNL161W	CBK1	14	  1.02	  0.52	  0.90
iPx016I		0	  1.01	  0.79	  0.55
iEx298I		0	  1.10	  2.78	  0.84
iAx041I		0	  2.19	  0.76	  0.40
iGx481I		0	  0.96		  1.16
YGL098W		7	  1.10		  1.07
iKx070I		0	  1.03		  0.91
iGx547I		0	  1.41	  1.39	  0.53
iAx107I		0	  1.12		  1.26
YHR139C	SPS100	8	  1.06	  1.44	  1.15
iOx059I		0	  0.96	  0.70	  0.80
iKx136I		0	  0.85	  0.93	  1.03
iGx213I		0	  2.04	  2.33	  0.44
YMR019W	STB4	13	  1.01	  0.55	  0.75
YOR202W				  0.88	
iJx179I		0	  0.97	  0.62	  1.31
YDR484W	SAC2	4	  0.61	  1.17	  1.44
iBx333I		0	  1.79	  1.77	  0.46
YDR150W	NUM1	4	  0.73		  1.06
iPx285I		0	  1.47	  1.86	  0.67
iLx362I		0	  1.45	  1.22	  0.58
YHR073W		8	  1.24	  1.27	  0.85
YIR031C	DAL7	9	  1.08	  0.53	  0.99
YDL133W		4	  1.87	  0.84	  0.44
YDR216W	ADR1	4	  0.72	  1.02	  1.54
iLx428I		0	  1.28	  0.68	  0.60
YNL162W	RPL42A	14	  1.16	  0.65	  0.77
YOL120C	RPL18A	15	  1.50	  0.63	  0.51
iPx017I		0	  1.18		  0.67
YNL228W		14	  1.19	  1.49	  0.77
iEx299I		0	  1.65	  1.30	  0.40
YDR485C		4	  0.59	  1.45	  1.67
iGx482I				  1.16	  0.90
iAx042I		0	  2.63	  1.13	  0.52
YDR151C	CTH1	4	  0.59	  0.40	  1.89
YGL099W		7	  1.28	  0.72	  0.73
iKx071I		0	  0.90	  1.21	  0.95
YDL134C	PPH21	4	  1.06	  0.60	  0.80
iGx548I		0	  1.15	  0.78	  0.63
iAx108I		0	  0.99		  1.19
YDR217C	RAD9	4	  0.51	  1.27	  2.29
YNL163C		14	  1.30	  0.97	  0.64
iKx137I		0	  0.39	  0.81	  2.74
YMR288W		13	  1.10	  0.61	  0.92
iGx214I		0	  1.19	  0.54	  1.05
iMx320I		0	  1.24	  1.34	
YNL229C	URE2	14	  1.18	  0.81	  0.59
YIL014W	MNT3	9	  0.96		  1.29
YOR203W		15	  1.55	  0.61	  0.56
iBx334I		0	  1.10	  1.05	  0.70
iPx286I		0	  1.48	  0.71	  0.56
iLx363I		0	  0.62	  0.93	  1.46
YHR074W		8	  0.65	  1.69	  1.53
YIR032C	DAL3	9	  1.68	  1.28	  0.38
iLx429I		0	  1.17	  2.24	  0.93
YOL121C	RPS19A	15	  1.27		  0.79
iPx018I		0	  0.91	  1.11	  1.17
YDR486C		4	  1.24	  0.83	  0.68
iAx043I		0	  0.73		  1.81
iGx483I		0	  0.73	  0.94	  1.36
YHR075C		8	  0.38	  2.22	  2.94
iKx072I		0	  0.71	  0.59	
YDL135C	RDI1	4	  0.39	  0.95	  2.05
iGx549I		0	  0.44	  2.28	  2.26
iAx109I		0	  1.39		  0.84
YDR218C	SPR28	4	  1.22	  1.51	  0.95
YNL164C		14	  0.84	  0.94	  1.35
iKx138I		0	  1.00	  0.78	  1.05
YMR289W		13	  0.74	  0.44	  1.82
iGx215I		0	  0.67	  2.64	  1.54
iMx321I		0	  0.67	  0.77	
YIL015W	BAR1	9	  1.04	  1.01	  1.10
YOR204W	DED1	15	  1.41	  1.21	  0.73
iBx335I		0	  1.75	  1.41	  0.53
YDR152W		4	  0.61	  0.62	  1.89
iBx001I		0	  1.53	  0.72	  0.84
iPx287I		0	  0.34	  1.69	  2.01
iLx364I		0	  1.57	  0.47	  0.60
YER110C	KAP123	5	  1.00	  0.98	  1.14
iLx030I		0	  1.14	  1.26	  0.70
YOL122C	SMF1	15	  0.48	  0.94	  1.61
iPx019I		0	  1.15		  0.85
YOR205C		15	  0.87	  1.08	  1.08
YDR487C	RIB3	4	  1.48	  2.05	  0.68
iAx044I		0	  0.57	  1.94	  1.85
iGx484I		0	  0.49	  1.33	  2.06
YDR153C		4	  0.80	  1.10	  1.55
iKx073I		0	  0.90	  1.52	
iGx150I		0	  0.88	  0.89	  1.30
YDR219C		4	  1.59	  0.84	  0.84
iKx139I		0	  2.15	  0.68	  0.39
iGx216I		0	  0.91	  1.03	  0.97
iMx322I		0	  0.71	  0.83	  1.54
YIR033W	MGA2	9	  0.62	  2.45	  1.58
YIL016W	SNL1	9	  1.71	  0.77	  0.56
EMPTY
				  0.57	
iBx270I		0	  0.88		  0.82
YDL070W	BDF2	4	  1.12	  0.90	  0.67
iBx336I		0	  1.17	  0.42	  0.79
iBx002I		0	  1.20	  1.03	  1.61
iPx288I		0	  0.55	  0.81	  1.32
iLx365I		12	  1.39	  0.54	  0.49
YHR076W		8	  0.66	  0.52	  1.70
YER111C				  1.03	
YIR034C	LYS1	9	  0.53	  0.95	  2.55
YDL136W	RPL35B	4	  0.40	  0.60	  1.83
iLx031I		0	  0.49	  1.67	  2.03
YNL165W		14	  1.00	  1.90	  1.18
YDR488C	PAC11	4	  1.63	  1.81	  0.53
YDL071C		4	  1.80	  0.90	  0.42
iAx045I		0	  1.51	  0.74	  0.62
iGx485I		0	  0.48	  1.69	  2.21
YHR077C	NMD2	8	  1.00	  1.77	  1.10
YDR154C		4	  1.39	  0.94	  0.92
iKx074I		0	  1.15	  2.02	  0.83
iGx151I		0	  1.23	  0.65	  0.83
YNL166C	BNI5	14	  1.60	  0.67	  0.61
iGx217I		0	  1.00	  1.40	
iMx323I		0	  0.98	  1.67	  1.27
YIL017W		9	  0.58	  0.72	  1.81
YOR140W	SFL1	15	  0.91	  1.62	  1.13
YOL123W	HRP1	15	  0.37	  0.45	  2.11
iBx271I		0	  0.75		  1.53
YOR206W		15	  0.65	  1.07	  1.35
iBx337I		0	  1.10	  0.64	  1.18
iBx003I		0	  1.32	  1.24	  1.77
iPx289I		0	  0.58	  1.46	  1.35
iLx366I		0	  1.73	  0.56	  0.49
iDx520I		0	  1.67	  0.92	
YIR035C		9	  0.75	  1.42	  0.97
YDL137W	ARF2	4	  1.05		  0.73
iLx032I		0	  1.10	  0.85	  0.99
YOR141C	ARP8	15	  0.76	  0.83	  1.10
YKL201C	MNN4	11	  1.19	  2.00	  0.78
YOL124C		15	  1.30	  0.79	  0.88
YOR207C	RET1	15	  0.64	  1.33	  0.79
YDL072C		4	  1.50	  1.50	  0.53
iAx046I		0	  0.45	  1.37	  2.55
iGx486I		0	  0.98	  0.81	  0.75
YDR155C	CPH1	4	  1.06		  0.85
iKx075I		0	  1.11	  1.74	  0.90
iGx152I		0	  1.32	  0.62	  0.76
YNL167C	SKO1	14	  1.17	  0.92	  0.77
iGx218I		0	  0.86	  0.77	  1.54
YER112W	LSM4	5	  0.93	  1.61	  1.06
iMx324I		0	  0.79	  0.55	  1.25
YIL018W	RPL2B	9	  1.12	  1.06	  1.11
iBx272I		0	  1.24		  0.62
YDR489W		4	  0.87	  0.73	  1.03
iBx338I		0	  1.59	  0.48	  0.78
iLx367I		0	  1.03	  0.76	  0.75
YHR078W		8	  0.59	  0.59	  1.90
iBx004I		0	  0.97		  1.81
iDx521I		0	  1.10	  0.97	  0.76
YIR036C		9	  1.16	  0.70	  0.73
YER113C		5	  1.10	  0.55	  1.33
YDL138W	RGT2	4	  0.82		
iLx033I		0	  0.83	  0.86	  0.91
iHx110I		0	  0.95	  1.41	  0.95
YDR090C		4	  0.63	  1.49	  1.74
iGx487I		0	  0.85		  0.98
iAx047I		0	  0.88	  1.02	  1.33
YHR079C	IRE1	8	  0.69		  1.36
iKx076I		0	  1.31	  1.06	  0.62
YDL139C		4	  1.57	  1.36	  0.31
iGx153I		0	  1.32	  1.45	  0.62
YNL168C		14	  1.08	  1.09	  0.97
YEL030W	ECM10	5	  0.67	  0.61	  1.33
iGx219I		0	  0.51	  0.98	  1.80
iMx325I		0	  0.80	  0.84	  1.19
YIL019W		9	  1.86	  1.34	  0.62
YOR142W	LSC1	15	  1.69	  1.12	  0.53
YKL202W		11	  0.98	  1.05	  0.82
YOL125W		15	  0.83	  0.77	  1.17
iBx273I		0	  1.64		  0.60
iDx790I		0	  1.35		  0.67
YOR208W	PTP2	15	  0.94	  0.72	  0.91
YDL073W		4	  1.17	  0.69	  0.70
iBx339I		0	  1.29	  1.01	  0.75
iBx005I		0	  0.82	  0.81	  1.53
iLx368I		0	  0.73	  0.99	  1.08
YDR156W	RPA14	4	  1.21	  0.58	  0.41
iDx522I		0	  0.77	  1.33	  1.44
YER114C	BOI2	5	  1.61	  0.57	  0.56
YOL060C	AMI3	15	  0.91	  0.88	  1.06
iLx034I		0	  1.05	  0.78	
iHx111I		0	  1.30		  0.74
YOR143C	THI80	15	  0.69	  1.98	  1.83
YKL203C	TOR2	11	  0.41	  0.97	
YOL126C	MDH2	15	  0.69		  1.49
YOR209C	NPT1	15	  0.57	  1.52	  1.73
YDR091C	RLI1	4	  1.21	  0.71	  0.80
YDL074C		4	  1.35	  0.49	  0.48
iGx488I		0	  1.48	  0.62	  0.56
iAx048I		0	  0.78	  0.92	  1.25
YPR100W		16	  1.04		  0.92
YJL180C	ATP12	10	  0.73	  1.61	  1.70
iKx077I		0	  1.73	  1.97	
iGx154I		0	  1.15		  0.85
iMx260I		0	  1.34	  0.76	  0.57
YNL169C	PSD1	14	  0.65	  2.45	  1.27
YEL031W	SPF1	5	  1.06	  0.67	  0.89
iMx326I		13	  0.99	  0.56	  1.59
YIR037W	HYR1	9	  0.88		  0.81
iBx274I		0	  0.56		  1.68
iDx791I		0	  0.89	  1.12	  0.94
iLx369I		0	  0.81		  1.23
YDR157W		4	  1.32	  0.96	  0.64
iDx523I		0	  0.80	  1.02	  1.72
YIR038C	GTT1	9	  1.24	  0.64	  0.87
YER115C	SPR6	5	  2.29	  0.90	  0.61
iLx035I		0	  1.23	  0.81	  0.61
iHx112I		0	  1.21		  0.78
YOR144C	EFD1	15	  1.07	  0.72	  0.94
iGx489I		0	  1.09		  0.64
iAx049I		0	  1.03	  0.96	  0.98
YPR101W	SNT309	16	  0.84	  0.85	  1.30
iKx078I		0	  0.95		  1.20
iGx155I		0	  1.18	  1.17	  0.67
iMx261I		0	  1.10	  0.61	  0.64
YEL032W	MCM3	5	  1.55	  1.35	  0.66
iMx327I		0	  1.36	  0.61	  0.85
YOL061W	PRS5	15	  0.69	  1.24	  1.43
iOx510I		0	  0.89	  1.64	  1.35
YKL204W		11	  0.56	  1.54	  2.13
YPR102C	RPL11A	16	  0.93	  1.00	  1.01
YOL127W	RPL25	15	  0.83	  1.30	  1.30
iBx275I		0	  0.57		  2.03
iDx792I		0	  0.54	  0.54	  1.81
YDR092W	UBC13	4	  1.54	  1.01	  0.38
YER050C		5	  0.45	  1.61	  2.35
YDL075W	RPL31A	4	  1.01	  0.93	  1.06
iBx007I		2	  0.71	  0.72	  1.22
YDR158W	HOM2	4	  1.75	  1.10	
iDx524I		0	  0.58	  1.11	  1.43
YJL181W		10	  0.79	  0.66	
YIR039C	YPS6	9	  0.93	  0.80	  0.72
YER116C		5	  2.19	  1.61	  0.37
YOL062C	APM4	15	  1.63	  0.54	  0.61
iLx036I		0	  1.55	  2.62	
iHx113I		0	  0.40	  0.96	  2.22
YOR145C		15	  1.60	  1.65	  0.61
YOL128C		15	  0.78	  0.66	  1.12
YDL076C		4	  1.84	  0.67	  0.34
iGx090I		0	  1.19	  3.15	  0.61
YJL182C		10	  0.94	  1.53	  1.11
iKx079I		11	  1.16	  1.21	  1.20
iGx156I		0	  0.89	  2.04	  0.91
iMx262I		0	  1.48	  0.83	  0.51
YEL033W		5	  1.39	  0.97	  0.61
iMx328I		0	  1.38	  0.62	  0.65
YPL020C	ULP1	16	  1.04	  1.34	  1.21
iOx511I		0	  1.20	  1.35	  1.04
YKL205W	LOS1	11	  1.54	  0.79	  0.57
iBx276I		0	  0.94		  0.96
iDx793I		0	  0.78	  1.53	
YDR093W		4	  1.26	  1.56	  0.68
YDR159W	SAC3	4	  1.28	  0.74	  0.84
iBx008I		0	  0.62	  1.52	  1.30
iDx525I		0	  0.75	  2.50	  1.52
YOL063C		15	  1.08	  2.56	  0.80
iLx037I		0	  1.56	  0.58	  0.50
iHx114I		0	  0.37	  0.79	  2.17
iNx220I		0	  1.89	  1.58	  0.69
YKL206C		11	  1.32	  1.18	  0.75
iGx091I		7	  1.55	  0.93	  0.70
YDL077C	VAM6	4	  1.15	  0.44	  0.81
YPR103W	PRE2	16	  0.60	  2.29	  2.20
iGx157I		0	  0.48	  1.89	  1.77
YER051W		5	  0.70	  0.98	  1.94
iMx263I		0	  1.15	  0.51	  0.65
YEL034W	HYP2	5	  0.98	  0.58	
YOR080W		15	  0.58	  0.68	  2.05
iMx329I		0	  0.83	  1.71	  1.43
YKL140W	TGL1	11	  1.33	  3.60	  0.94
YER117W	RPL23B	5	  0.90	  1.15	  1.34
iOx512I		0	  0.94	  1.05	  0.93
YOR146W		15	  1.75	  0.82	  0.44
YPR104C	FHL1	16	  0.83	  0.83	  1.18
iDx794I				  1.09	
YOL129W		15	  0.71	  0.50	  1.42
iBx277I		0	  0.50		  2.06
YDR094W		4	  1.02	  2.12	  0.87
iDx460I		0	  0.94	  0.46	  1.12
YER052C	HOM3	5	  0.88	  0.51	  1.29
YEL035C	UTR5	5	  1.73	  1.35	  0.36
YOR081C		15	  0.62	  0.47	  1.67
iBx009I		0	  0.53	  0.63	  0.90
iDx526I		0	  0.50		  1.88
YJL183W	MNN11	10	  1.31	  1.54	
YER118C	SSU81	5	  0.70	  0.54	  1.87
YOL064C	MET22	15	  0.96	  1.21	  0.93
iLx038I		0	  1.47	  0.54	  0.53
iHx115I		0	  1.05		  0.93
iNx221I		0	  1.93	  0.55	  0.34
YDR095C		4	  0.93	  1.04	  0.82
YPL021W	ECM23	16	  0.67	  1.79	  1.62
YDL078C	MDH3	4	  1.18	  0.61	  0.98
iGx092I		0	  1.36	  1.20	  0.58
iGx158I		0	  0.96	  1.50	  0.98
iMx264I		0	  0.99	  0.75	  0.75
YKL141W	SDH3	11	  1.52	  2.48	  0.71
iOx513I		0	  1.31	  0.64	  0.61
YOR147W		15	  0.91	  1.33	  0.92
YPR105C		16	  1.89		  0.53
YKL207W		11	  1.49	  1.09	  0.68
iBx278I		0	  1.90		  0.54
iDx795I		0	  0.69	  0.69	  1.44
iDx461I		0	  1.56	  0.59	  0.57
YER053C		5	  1.26	  0.63	  0.89
iHx050I		0	  0.60	  0.65	  1.78
YEL036C	ANP1	5	  1.59	  1.44	  0.66
YOR082C		15	  1.14	  0.44	  0.71
iDx527I		0	  1.16	  0.51	  1.15
YJL184W		10	  1.18		  0.65
YER119C		5	  1.46	  0.39	  0.58
YOL065C	INP54	15	  1.06		  0.84
iLx039I		0	  1.28	  1.67	  0.58
iHx116I		0	  1.44	  1.55	  0.60
YOR148C	SPP2	15	  0.77	  1.02	  1.69
YER093C-A		5	  1.49	  0.99	  0.54
YFR010W	UBP6	6	  0.88	  0.97	  1.20
iNx222I		0	  1.31	  0.75	  0.76
YLR450W	HMG2	12	  0.99	  1.23	
YDL079C	MRK1	4	  1.24	  0.73	  0.90
YPL022W	RAD1	16	  0.97	  0.96	  0.76
iCx170I		0	  0.84	  0.74	
iGx093I		0	  0.99	  0.95	  1.09
YJL185C		10	  0.75		  1.22
iGx159I		0	  0.54	  2.54	  1.89
iMx265I		13	  0.94	  0.94	  1.49
YFR011C		6	  0.77	  0.87	  1.74
YKL142W	MRP8	11	  1.38	  0.96	  0.68
YPL023C	MET12	16	  1.14	  0.73	  0.71
iOx514I		0	  1.42	  0.57	  0.69
YKL208W	CBT1	11	  1.66	  0.79	  0.64
iBx279I		0	  1.68		  0.50
iDx796I		0	  0.64	  1.58	  1.37
YDR096W	GIS1	4	  0.57	  0.55	  1.53
iDx462I		0	  0.83	  0.71	  0.96
YER054C	GIP2	5	  1.12	  1.07	
iHx051I		8	  0.70	  0.60	  2.11
YEL037C	RAD23	5	  0.81	  0.89	  1.33
iDx528I		0	  1.11	  1.27	  0.67
YOL066C	RIB2	15	  1.39	  0.90	  0.62
iHx117I		0	  1.09		  0.85
YOR149C	SMP3	15	  1.04	  0.63	  1.06
iJx300I		0	  1.01	  2.41	  1.35
iNx223I		0	  0.90	  1.18	  0.80
YKL209C	STE6	11	  0.94	  1.80	  1.18
YLR451W	LEU3	12	  0.54	  1.20	  1.73
YDR097C	MSH6	4	  0.58	  1.73	  1.58
YPR040W		16	  1.32	  0.54	  0.87
iCx171I		0	  1.04		  0.97
iGx094I		0	  0.45	  1.30	  2.05
YPR106W	ISR1	16	  1.42	  1.69	  0.69
iMx266I		13	  1.27	  0.57	  0.76
YLR452C	SST2	12	  0.58	  0.44	  1.54
YOR083W		15	  1.29	  0.64	  0.64
YGL220W				  1.64	
YKL143W	LTV1	11	  1.95	  2.23	  0.62
iOx515I		0	  1.73	  0.76	  0.62
YPR107C	YTH1	16	  1.43		  0.64
iDx797I		0	  1.45	  0.59	  0.75
iDx463I		0	  0.88	  0.93	  1.12
YER055C	HIS1	5	  0.85	  0.89	  0.92
iHx052I		0	  0.62	  0.45	  1.02
iDx529I		0	  1.44	  0.69	  0.51
YJL186W	MNN5	10	  0.86		  1.15
YKL144C	RPC25	11	  0.76	  1.15	  1.17
YGL221C	NIF3	7	  0.89	  1.12	  0.61
YOL067C	RTG1	15	  1.32		  0.72
iHx118I		0	  1.38	  1.13	  0.56
YFR012W		6	  0.66	  1.39	  1.47
iNx224I		0	  0.41	  1.09	  2.18
iJx301I		0	  1.27	  1.21	  0.61
YDR098C	GRX3	4	  0.96	  0.79	  1.06
YPR041W	TIF5	16	  0.58	  1.66	  1.87
YPL024W	NCE4	16	  0.79	  1.87	  1.38
iCx172I		0	  0.92	  1.81	  0.96
iGx095I		0	  1.65	  1.36	  0.80
YJL187C	SWE1	10	  0.73		  1.13
iMx267I		0	  1.50	  0.87	  0.56
YLR453C	RIF2	12	  1.79	  1.35	  0.43
YEL038W	UTR4	5	  0.51		  2.08
iOx450I		0	  1.24	  0.93	  0.81
iIx010I		0	  1.05	  0.52	  0.72
YOR084W		15	  0.90	  0.94	  1.19
YPR042C		16	  0.71	  0.50	  0.74
YPL025C		16	  1.08	  1.57	  0.69
iOx516I		0	  1.08	  1.21	  0.67
iDx798I		0	  1.77	  1.33	  0.36
iDx464I		0	  0.64	  0.95	  1.72
YER056C				  0.94	
iHx053I		0	  1.36	  1.12	  0.87
YEL039C	CYC7	5	  0.55	  0.50	  1.74
iDx130I		0	  1.65	  0.59	  0.41
YGL222C		7	  1.14		  0.95
YOL068C	HST1	15	  0.64	  0.38	  1.85
iHx119I		0	  0.57	  0.62	  1.74
YFR013W		6	  0.63	  0.85	  2.08
iNx225I		0	  0.37	  0.79	  2.41
iJx302I		0	  1.84	  0.59	  0.43
iCx173I		0	  2.00		  0.46
iGx096I		0	  0.87	  0.77	  1.02
YPR108W	RPN7	16	  1.37	  0.13	  0.70
YJL188C		10	  0.91	  0.84	  0.95
iMx268I		0	  1.94	  0.83	  0.36
YFR014C	CMK1	6	  0.50	  1.59	  2.03
iOx451I		0	  0.56	  0.50	  2.07
iIx011I		0	  0.61	  0.95	  1.42
YOR085W	OST3	15	  0.46	  1.09	  2.31
YLR120C	YPS1	12	  1.49	  1.10	  0.80
YKL145W	RPT1	11	  1.35		  1.12
YPL026C	SKS1	16	  0.91	  0.90	  0.96
iOx517I		0	  1.40	  2.78	  0.70
iDx799I		4	  2.00	  0.89	  0.49
YDR099W	BMH2	4	  1.36	  0.48	  0.82
iDx465I		0	  1.28	  1.95	  1.19
YER057C	HIG1	5	  1.92	  0.81	  0.54
iHx054I		0	  1.62		  0.49
iDx131I		0	  1.86	  1.04	  0.44
YGR240C	PFK1	7	  1.23	  0.40	  0.92
YOR086C		15	  0.72	  0.95	  1.10
iNx160I		0	  1.41	  1.48	  0.62
YGL223C		7	  0.94	  0.76	  1.19
iNx226I		0	  0.62	  2.37	  1.76
iJx303I		0	  1.22	  1.20	  0.75
YLR454W		12	  0.68	  1.03	  1.22
YPR043W	RPL43A	16	  1.16	  0.55	  0.84
iCx174I		0	  1.59	  0.76	  0.49
iGx097I		0	  0.76	  0.81	  1.47
YPR109W		16	  0.73	  1.02	  1.52
YAL051W	YAF1	1	  0.46		  1.67
iMx269I		0	  1.17	  0.82	  0.72
YKL080W	VMA5	11	  1.17	  0.84	  0.87
YFR015C	GSY1	6	  0.75	  1.72	  1.44
iOx452I		0	  1.26	  0.66	  0.99
iIx012I		0	  0.61	  0.96	  1.64
YLR121C	YPS3	12	  1.63	  1.90	  0.54
YPR044C		16	  0.83	  0.67	  0.73
YKL146W		11	  1.83	  2.03	  0.59
YOL069W	NUF2	15	  0.56		  2.45
iOx518I		0	  0.71	  0.80	  1.82
iDx466I		0	  1.58	  0.46	  0.69
iHx055I		0	  0.71	  0.72	  1.32
iDx132I		0	  0.88	  1.02	  1.41
YGR241C	YAP1802	7	  1.46	  0.92	  0.52
YJL189W	RPL39	10	  0.96	  1.45	  0.90
iNx161I		0	  1.38	  0.54	  0.58
YKL147C		11	  2.06	  1.25	  0.55
YGL224C		7	  0.37	  0.81	  2.58
iNx227I		0	  1.20	  1.09	  0.86
iJx304I		0	  1.05	  1.12	  0.68
YLR455W		12	  1.22	  1.00	  0.88
iPx410I		16	  0.79	  0.72	  1.03
YPL027W		16	  0.58		  1.43
iCx175I		0	  0.86		  1.12
iGx098I		0	  2.00	  1.23	  0.53
YBL010C		2	  0.97	  0.77	  0.94
YER058W	PET117	5	  1.48	  1.03	  0.74
YKL081W	TEF4	11	  1.54	  0.82	  0.64
YFR016C		6	  1.13	  1.05	  0.78
iOx453I		0	  1.33	  0.57	  0.83
iIx013I		0	  0.91	  1.83	  1.15
YOR087W		15	  0.78	  0.88	  0.53
YLR122C		12	  1.18	  0.92	
YPR045C		16	  1.37	  0.66	  0.95
iOx519I		0	  1.52	  0.62	  0.80
YAR070C		1	  1.08		  0.82
iDx467I		0	  1.47	  0.41	  0.63
YKL082C		11	  0.81	  1.40	  1.12
iHx056I		0	  1.49	  1.30	  0.46
iDx133I		0	  0.80	  1.14	  0.98
iNx162I		0	  0.74	  0.49	  1.40
YLR390W	ECM19	12	  1.88	  0.97	  0.52
YKL148C	SDH1	11	  1.74	  0.76	  0.81
iNx228I		0	  1.02	  1.08	  0.99
iJx305I		0	  0.67	  0.73	  1.41
YLR456W		12	  0.69	  0.39	  1.70
iPx411I		0	  0.70	  0.69	  1.15
YPL028W	ERG10	16	  0.76	  0.96	  1.43
iCx176I		0	  0.50	  0.62	  1.84
iGx099I		0	  1.64	  0.62	  0.65
YAL053W		1	  1.33	  1.16	  0.62
YHR049C-A		8	  1.40	  0.76	  0.57
YER059W	PCL6	5	  0.63	  0.97	  1.57
YFR017C		6	  1.72	  0.82	  0.42
YLR457C	NBP1	12	  1.12	  0.70	  1.09
YLL040C	VPS13	12	  0.89	  0.98	
iOx454I		0	  1.01	  1.50	  0.87
iIx014I		0	  1.35		  0.65
YGR242W		7	  1.50	  1.99	  0.66
YOR088W		15	  0.98	  1.00	  1.00
YLR123C		12	  1.08	  0.70	  0.75
YGL225W	GOG5	7	  0.70	  0.63	  1.22
iOx120I		0	  1.32	  0.54	  0.62
YAL054C	ACS1	1	  0.89	  0.95	  0.88
iDx468I		0	  1.63	  1.85	  0.67
iHx057I		0	  1.64	  1.50	  0.62
iDx134I		0	  0.73	  0.73	  1.21
YOR089C	VPS21	15	  1.06	  0.87	  1.04
iNx163I		0	  0.92	  1.21	  1.08
iJx240I		0	  0.32	  0.58	  3.69
YKL149C	DBR1	11	  0.73	  1.26	  1.41
YBL011W	SCT1	2	  1.09	  1.98	  0.77
iNx229I		14	  0.77	  1.59	  1.21
iJx306I		0	  1.16	  1.42	  0.66
YHR200W	RPN10	8	  0.83	  1.36	  1.02
iPx412I		0	  0.51	  1.16	  1.33
YPR046W	MCM16	16	  2.05	  0.69	  0.51
iCx177I					  1.28
YPL029W	SUV3	16	  1.21	  2.22	  0.82
YAR071W	PHO11	1	  1.34	  1.61	  0.93
YLR392C		12	  0.60	  0.84	  1.65
YBL012C		2	  1.60	  1.37	  0.45
YGL160W		7	  1.46	  0.97	  0.89
YKL083W		11	  0.85	  0.40	
YFR018C		6	  1.89	  1.11	  0.43
YLL041C	SDH2	12	  0.81	  0.68	  1.45
iOx455I		0	  0.77	  0.83	  1.33
iIx015I		0	  1.41	  0.72	  0.54
YGR243W		7	  0.89	  1.73	  1.01
YHR201C	PPX1	8	  0.78	  0.71	  1.35
YGL226W		7	  0.82	  0.71	  1.12
iOx121I		0	  0.68	  0.51	  1.63
iDx469I		0	  1.72	  0.69	  0.50
YGL161C		7	  1.16	  1.28	  1.08
iHx058I		0	  0.96	  0.40	  0.79
iDx135I		0	  1.28	  1.11	  0.74
YGR244C	LSC2	7	  1.07	  0.72	  0.92
iNx164I		0	  1.93		  0.36
iJx241I		0	  0.83	  0.96	  0.98
iJx307I		0	  1.81	  0.85	  0.48
YLR458W		12	  1.02	  0.83	  0.88
iPx413I		0	  1.29	  0.69	  0.59
YLR124W		12	  1.05	  1.01	  0.82
YPR047W	MSF1	16	  1.48	  0.47	  0.72
iCx178I		0	  1.95	  0.94	  0.52
YAL055W		1	  0.70	  0.77	  1.46
iOx390I		0	  1.21	  0.86	  0.96
YKL084W		11	  0.59	  0.58	  1.90
YLL042C	APG10	12	  0.38	  0.67	  2.95
iOx456I		0	  0.76	  1.29	  1.16
iIx016I		0	  1.17		  0.83
iGx610I		0	  1.31	  0.62	  0.85
YGL227W	TIN1	7	  1.01	  1.12	  0.95
iOx122I		0	  0.86	  0.51	  1.18
iDx070I		0	  1.71	  0.92	  0.59
iHx059I				  0.58	  0.75
iDx136I		0	  1.28	  2.09	  0.82
YGR245C		7	  1.21	  1.28	  0.70
YBR030W		2	  1.75	  0.47	  0.57
iNx165I		0	  1.30		  0.54
iJx242I		0	  1.29	  1.21	  0.53
YLR393W	ATP10	12	  0.63	  1.67	  1.06
YBL013W		2	  2.02	  1.10	  0.35
iJx308I		0	  0.66	  0.60	  1.82
YFR019W	FAB1	6	  0.99	  0.57	  0.51
YLR459W	CDC91	12	  1.25	  0.64	
YHR202W		8	  0.69		  1.52
iPx414I		0	  0.36	  0.96	  2.38
YLR125W		12	  1.04	  1.22	  0.84
YPR048W	TAH18	16	  0.72	  0.80	  1.74
iCx179I		0	  1.82		  0.43
YAR073W		1	  1.10	  0.66	  1.29
YAL056W		1	  0.85	  1.70	  0.83
YBL014C	RRN6	2	  1.13	  2.68	  0.86
iOx391I		0	  1.59	  1.05	  0.59
YGL162W	SUT1	7	  1.07	  0.95	  0.93
YKL085W	MDH1	11	  0.93	  2.06	  0.88
iOx457I		0	  1.42	  1.23	  0.79
iIx017I		0	  1.33	  0.75	
iGx611I		0	  0.95	  1.44	  1.13
YLR126C		12	  0.66	  0.57	  1.89
YHR203C	RPS4B	8	  0.96	  1.85	  1.05
YGL228W	SHE10	7	  1.77	  0.82	  0.52
YPR049C		16	  1.19	  1.04	  0.81
iOx123I		0	  0.90	  0.58	  1.15
iKx200I		0	  1.60		  0.58
iDx071I		0	  0.51	  0.98	  1.76
YGR180C	RNR4	7	  1.31	  0.93	  0.77
YGL163C	RAD54	7	  1.11	  1.46	  0.83
iDx137I		0	  0.55	  0.90	  2.09
YGR246C	BRF1	7	  1.69	  0.98	  0.75
YBR031W	RPL4A	2	  0.85	  1.28	  1.12
iNx166I		0	  0.69	  2.62	  1.37
iJx243I		0	  1.14	  0.82	  1.30
YLR394W		12	  0.61		
YGL229C	SAP4	7	  0.99	  0.52	  1.17
YLR060W	FRS1	12	  1.89	  1.44	  0.69
iJx309I		0	  1.44	  1.12	  0.59
YLL043W	FPS1	12	  1.12	  0.74	  0.99
iPx415I		0	  1.12	  1.61	  0.64
YLR395C	COX8	12	  0.52	  0.62	  1.65
iOx392I		0	  2.07	  1.41	  0.46
YKL086W		11	  0.87	  0.95	
iOx458I				  0.61	  1.04
iIx018I		0	  1.13		  0.63
iGx612I		0	  1.02	  0.60	  1.32
YLR127C	APC2	12	  1.27	  0.68	  0.86
iOx124I		0	  1.02	  0.57	  1.21
iKx201I		0	  1.47	  1.13	  0.51
YML001W	YPT7	13	  0.59	  0.98	  1.25
iDx072I		0	  0.74	  0.66	  1.08
YKL087C	CYT2	11	  0.74	  0.42	  1.44
YGL164C		7	  0.58		  1.28
iDx138I		0	  0.81	  0.48	  1.50
YBR032W				  1.82	
iNx167I		0	  0.89	  2.89	  1.09
iJx244I		0	  0.93		  1.01
YBL015W	ACH1	2	  1.07	  1.01	  1.02
iPx350I		0	  1.47	  0.86	  0.44
YLR061W	RPL22A	12	  1.22	  0.78	  1.07
YLL044W		12	  1.64	  0.83	  0.52
iPx416I		0	  1.45	  0.82	  0.44
YHR204W		8	  1.80	  1.73	  0.52
YAR075W		1	  0.86	  1.25	  1.46
YLR396C	VPS33	12	  0.88	  0.84	  1.36
YAL058W	CNE1	1	  1.45	  0.62	  0.82
iOx393I		0	  1.47	  0.63	  0.68
YGR181W	TIM13	7	  0.60	  2.35	  1.23
iEx030I		0	  1.72	  0.87	  0.76
YLR062C		12	  0.92		  1.04
YLL045C	RPL8B	12	  1.47	  1.09	  0.58
iOx459I		0	  1.74	  1.09	  0.68
iIx019I		0	  0.71	  1.50	  1.48
iGx613I		0	  1.27	  0.80	  1.20
YGR247W		7	  1.19	  0.88	
iOx125I		0	  0.84	  1.45	  1.35
iKx202I		0	  0.68	  1.36	  1.52
YML002W		13	  0.74	  0.93	  1.09
iDx073I		0	  1.62	  1.29	  0.59
YGR182C		7	  0.61	  0.86	  1.30
YGL165C		7	  1.07	  0.50	  0.82
iDx139I		0	  0.72	  0.74	  1.27
YBR033W		2	  0.70	  1.09	
iNx168I		0	  0.75	  0.70	  1.04
iJx245I		0	  0.47	  1.45	  2.38
YBL016W	FUS3	2	  1.62	  0.58	  0.54
iPx351I		0	  0.56	  0.73	
iPx417I		0	  1.28	  1.48	  0.51
YLR128W		12	  1.60	  0.91	  0.64
YHR205W	SCH9	8	  1.52		  0.68
YLR397C	AFG2	12	  1.04	  0.93	  0.99
YAL059W	ECM1	1	  1.22	  0.60	  0.73
YBR034C	HMT1	2	  1.11	  1.12	  1.25
iOx394I		0	  1.14	  1.61	  1.44
YBL017C	PEP1	2	  0.82	  1.03	  0.92
iEx031I		0	  1.24	  1.68	  0.80
YKL088W		11	  0.81	  1.16	  1.31
YDL200C	MGT1	4	  0.78	  1.66	  1.33
YLL046C				  1.38	
iOx060I		0	  1.27	  1.25	  0.73
YGR248W	SOL4	7	  1.05	  0.65	  0.82
iOx126I		0	  0.93	  0.92	  1.02
iKx203I		0	  1.05	  1.04	  0.74
YMR020W	FMS1	13	  0.67	  0.65	  1.62
YML003W				  1.45	
iDx074I		0	  1.49	  1.09	  0.58
YGR183C	QCR9	7	  1.09	  0.97	
iJx180I		0	  0.69	  0.71	  1.13
iNx169I		0	  1.27	  1.92	  0.87
iJx246I		0	  0.39	  0.93	  3.02
iBx400I		0	  1.36		  0.86
YHR140W		8	  0.68	  1.05	  1.29
iPx352I		0	  1.46	  0.49	  0.47
YLR063W		12	  0.97	  1.11	  1.02
YMR021C	MAC1	13	  0.56		  1.72
YML004C	GLO1	13	  0.92	  0.71	  1.11
iPx418I		0	  1.17	  0.65	  0.93
YLR129W	DIP2	12	  0.86	  0.78	  1.26
YHR206W	SKN7	8	  0.81	  1.56	  1.40
YLR398C	SKI2	12	  1.14	  0.62	  0.69
YBR035C	PDX3	2	  1.61		  0.73
iOx395I		0	  0.93	  0.70	  1.19
YBL018C	POP8	2	  0.77	  0.69	  1.53
iEx032I		0	  1.01	  0.68	  0.77
YHR141C	RPL42B	8	  1.08	  1.20	  0.82
YKL089W	MIF2	11	  1.38	  1.41	  0.73
YGL166W	CUP2	7	  1.22	  0.86	  1.03
iOx061I		0	  1.03	  2.86	  0.86
YGR249W	MGA1	7	  0.89	  0.53	  1.12
YHR207C		8	  0.61	  1.33	  1.86
YNL230C	ELA1	14	  1.30	  0.67	  0.84
iOx127I		0	  1.10	  0.75	  0.77
iKx204I		0	  1.34	  0.93	  0.67
iDx075I		0	  1.33	  0.55	  0.80
YGR184C	UBR1	7	  1.04	  2.36	
iJx181I		0	  0.73	  1.31	  0.89
YGL167C	PMR1	7	  0.86	  1.41	
YMR290C	HAS1	13	  0.89	  1.07	  1.06
iJx247I		0	  1.78	  2.30	  0.69
iBx401I		0	  0.74		  1.65
iPx353I		0	  1.57	  0.54	  0.61
iLx430I		0	  1.06	  1.47	  0.69
YLR064W		12	  0.78		  1.36
YDL201W		4	  1.03	  0.66	  1.05
YLL047W		12	  1.25	  1.22	  0.56
iPx419I		0	  1.32	  0.72	  0.45
YLR399C	BDF1	12	  2.41	  0.72	  0.52
YBR036C	CSG2	2	  1.04	  1.50	  1.10
iAx110I		0	  1.39		  0.74
iOx396I		0	  1.29	  0.84	  0.75
iGx550I		0	  0.46	  0.76	  1.57
iEx033I		0	  1.62	  1.15	  0.68
YLR065C		12	  0.46	  0.70	  1.82
iOx062I				  0.86	  1.21
YLL048C	YBT1	12	  1.17	  0.71	  0.71
YNL231C	PDR16	14	  0.43	  0.56	  2.23
iOx128I		0	  0.88	  0.61	  1.26
iKx205I		0	  1.38	  0.96	  0.65
YMR022W	QRI8	13	  0.73	  0.56	  1.45
YML005W		13	  0.71	  0.38	  1.26
iDx076I		0	  1.30	  0.83	  0.66
YGR185C	TYS1	7	  1.86	  0.55	  0.51
iJx182I		0	  1.17	  0.49	  0.67
iJx248I		0	  1.54	  0.91	  0.48
iBx402I		0	  0.61		  2.02
YBL019W	APN2	2	  0.86	  0.54	  1.46
iLx431I		12	  0.82	  0.83	  0.93
iPx354I		0	  1.16	  0.89	  0.73
YHR142W	CHS7	8	  1.35		  0.73
YDL202W	MRPL11	4	  1.00	  0.72	  0.76
YMR023C	MSS1	13	  0.72	  0.79	  1.57
iPx020I		0	  0.84	  0.98	  1.06
YML006C	GIS4	13	  0.66	  1.14	  1.24
YHR208W	BAT1	8	  1.19	  0.44	  0.90
YBR037C	SCO1	2	  1.37	  0.97	  0.69
iAx111I		0	  0.69		  2.10
iEx034I		5	  0.73	  0.46	  0.76
iOx397I		0	  0.56	  1.30	  2.21
iGx551I		0	  0.52	  0.82	  1.39
YDR220C				  0.71	  0.82
YGL168W		7	  0.51	  1.12	  1.99
iOx063I		0	  0.84	  0.70	  1.17
iKx140I		0	  1.71	  1.50	  0.49
YDL203C		4	  0.76	  0.72	  1.16
YMR291W		13	  0.92	  0.68	  0.89
iOx129I		0	  0.73	  0.60	  1.59
iKx206I		0	  0.51	  0.85	  1.77
iDx077I		0	  1.07	  0.42	  0.92
iJx183I		0	  1.03	  1.79	
iJx249I		0	  0.57		  1.19
iBx403I		0	  0.85		  1.37
iPx355I		0	  0.46	  1.81	  1.85
iLx432I		0	  1.37	  0.75	  0.52
YLR066W	SPC3	12	  0.44	  1.11	  3.18
YHR143W		8	  1.20	  1.21	  1.08
YLL049W		12	  0.97	  0.64	  1.17
iPx021I		0	  0.49	  1.69	  1.77
YHR209W		8	  0.79	  1.50	  1.35
YNL232W	CSL4	14	  0.36	  0.85	  2.96
iAx112I		0	  0.78		  1.59
iOx398I		0	  1.12	  0.86	  1.32
iGx552I		0	  0.76	  1.96	  1.05
YGR186W	TFG1	7	  0.92	  0.99	  1.23
iEx035I		0	  1.12	  0.64	  1.22
YLR067C				  1.75	
YHR144C	DCD1	8	  1.00	  0.85	  1.30
YGL169W	SUA5	7	  0.72	  0.56	  1.95
iOx064I		0	  1.53	  1.68	  0.51
iKx141I		0	  1.79		  0.38
YMR292W	GOT1	13	  0.53	  1.34	  1.72
iKx207I		0	  1.44	  2.34	  0.53
YMR024W	MRPL3	13	  1.56	  2.35	  0.65
YML007W	YAP1	13	  0.57	  0.95	  1.10
iDx078I		0	  1.31	  1.34	  0.84
YGR187C	HGH1	7	  0.79	  0.69	  1.86
iJx184I		0	  0.91	  1.19	  1.04
YMR293C		13	  0.70	  0.74	  1.76
iPx290I		0	  1.59	  0.94	  0.45
YBR038W	CHS2	2	  0.98	  1.09	  0.74
iBx404I		0	  1.15		  0.92
YDR221W		4	  1.62	  0.65	  0.89
iPx356I		0	  1.55	  1.38	  0.68
iLx433I		0	  1.26	  0.83	  0.69
YDL204W		4	  0.56	  0.81	  1.27
iPx022I		0	  0.54	  1.05	  1.65
YML008C	ERG6	13	  0.84	  1.59	  0.94
YNL233W	BNI4	14	  0.84	  1.53	  0.95
YDR490C	PKH1	4	  0.96	  1.02	  1.02
iEx036I		5	  0.64	  0.80	  0.90
iOx399I		0	  0.90	  1.16	  1.24
iGx553I		0	  0.88	  0.76	  1.01
iAx113I		0	  1.12	  1.00	  1.20
YHR145C		8	  0.93	  1.01	  1.75
iOx065I		0	  0.73	  0.85	  1.09
iKx142I		0	  0.40		  3.33
YDL205C	HEM3	4	  0.75	  0.99	  1.18
iKx208I		0	  1.61	  0.41	
YMR025W		13	  0.73	  1.51	  1.08
iDx079I		0	  0.71		  1.00
YGR188C	BUB1	7	  1.19	  0.88	  0.93
iJx185I		0	  0.39	  0.80	  1.54
iPx291I		0	  0.48	  0.58	  1.51
YBR039W	ATP3	2	  1.00	  1.12	  1.07
iBx405I		0	  0.64		  1.92
YIL020C	HIS6	9	  1.19	  1.05	  0.92
YDR222W		4	  1.00	  0.48	  1.20
iPx357I		0	  1.29	  1.15	  0.62
iLx434I		0	  1.49	  0.69	  0.51
YLR068W		12	  0.86	  0.55	  1.17
YMR026C	PEX12	13	  1.01	  0.83	  1.01
iPx023I		0	  1.41	  0.45	  0.48
iLx100I		0	  1.24	  2.00	  0.55
YML009C	MRPL39	13	  0.42	  1.01	  1.50
YNL234W		14	  1.31	  0.61	  1.00
YDR491C		4	  1.60	  0.97	  0.57
YER044C-A	MEI4	5	  1.04		  0.83
YHR080C		8	  1.28	  0.78	  0.86
YDL140C	RPO21	4	  0.77	  0.82	  1.12
iGx554I		0	  0.63	  0.69	  0.91
iAx114I		0	  0.79	  0.87	  1.27
iEx037I		0	  0.74		  1.13
YLR069C	MEF1	12	  1.12	  1.22	  1.13
iOx066I		15	  0.75	  1.05	  1.24
iKx143I		0	  1.34		  0.77
YMR294W	JNM1	13	  0.60	  2.58	  1.47
iGx220I		0	  0.54	  0.69	  2.11
YNL235C		14	  1.05		  1.03
iKx209I				  0.86	  0.64
YMR244C-A		13	  1.44	  1.43	  0.49
YGR189C	CRH1	7	  0.81	  1.40	  0.65
iJx186I		0	  1.51	  0.64	  0.51
iBx340I		0	  1.43	  0.72	  0.72
YMR295C		13	  0.74	  1.16	  1.15
iPx292I		0	  1.28	  2.23	  0.53
iBx406I		0	  1.00		  1.10
YDR223W		4	  1.06	  1.06	  0.81
iPx358I		0	  1.87	  1.61	  0.57
iLx435I		0	  1.75	  1.33	  0.63
YHR146W		8	  1.40	  1.18	  0.75
YDL206W		4	  0.67	  0.99	  1.47
iPx024I		0	  1.28		  0.76
iLx101I		0	  1.44	  1.02	
iGx555I					  0.62
iAx115I		0	  1.03	  1.39	  1.08
iEx038I		0	  0.78	  0.66	  1.50
YHR147C	MRPL6	8	  0.87	  0.81	  1.33
YDR224C	HTB1	4	  1.03		  0.85
iOx067I		0	  0.92	  2.05	  1.19
iKx144I		0	  1.60		  0.62
iGx221I		0	  1.20	  1.20	  0.73
YIL021W	RPB3	9	  1.25	  2.09	  0.80
YMR027W	HRT2	13	  0.97	  1.04	  0.69
YOR210W	RPB10	15	  0.94	  0.51	  0.96
iJx187I		0	  1.36	  0.65	  0.73
YDR492W		4	  1.56	  1.00	  0.70
iBx341I		0	  0.51	  0.99	  2.01
YMR296C	LCB1	13	  1.40	  0.63	  0.60
iPx293I		0	  0.91	  0.50	  0.95
iLx370I		0	  1.08	  0.63	  0.75
YHR081W		8	  0.70	  0.75	  1.79
YDL141W	BPL1	4	  0.46	  1.05	  2.55
iBx407I		0	  1.48		  0.94
iPx359I		0	  1.06	  1.06	  0.85
iLx436I		0	  0.66	  0.68	  1.58
YDL207W	GLE1	4	  1.02	  1.17	  0.95
YNL170W		14	  0.39	  1.92	  2.19
iPx025I		0	  0.36		  2.22
iLx102I		0	  0.80	  0.86	  1.12
YOR211C	MGM1	15	  0.85	  2.49	  0.95
YNL236W	SIN4	14	  0.77	  0.43	  0.93
iGx490I		0	  1.16		  0.62
iAx050I		0	  1.03	  0.72	  1.27
YHR082C	KSP1	8	  1.07	  1.27	  0.94
YDL142C	CRD1	4	  0.95	  0.85	  1.05
iGx556I				  0.83	
iAx116I		0	  1.03	  0.69	  1.41
iEx039I		0	  1.00	  2.12	  1.70
YNL171C		14	  0.38	  0.58	  2.57
iOx068I		0	  1.10	  0.39	  0.98
iKx145I		0	  1.33	  1.29	  0.43
iGx222I		0	  0.70	  0.75	  1.74
YIL022W	TIM44	9	  1.77	  0.59	  0.51
YMR028W	TAP42	13	  0.74	  0.79	  1.38
iJx188I		10	  0.90	  1.02	  0.65
YDR493W		4	  1.07	  1.78	  0.83
iBx342I		0	  1.19		  0.92
iPx294I		0	  0.68	  0.94	  1.67
iLx371I		0	  1.31	  0.85	  0.67
YIR040C		9	  1.24	  1.06	  1.51
iBx408I		0	  0.54		  2.03
YIL023C		9	  1.82	  0.74	  0.60
YDR225W	HTA1	4	  0.82	  1.47	  1.01
iLx437I		0	  0.83		  1.50
YHR148W	IMP3	8	  0.55	  1.12	  2.07
YDL208W	NHP2	4	  1.07	  2.39	  0.94
YMR029C		13	  0.72	  0.61	  1.39
iPx026I		0	  1.13	  0.92	  0.93
iLx103I		0	  0.29	  1.31	  2.93
YNL237W	YTP1	14	  0.93	  1.58	  1.14
iGx491I		0	  0.84	  0.55	  1.12
iAx051I		0	  0.81		  1.13
iKx080I		0	  0.85	  0.52	  1.08
iGx557I		0	  0.78	  0.56	  1.12
iAx117I		0	  1.18	  0.69	  1.48
YHR149C		8	  0.67		  1.60
iOx069I		0	  0.78	  0.82	  1.30
iKx146I		0	  1.53	  0.76	  0.58
YDL209C		4	  1.28		  0.62
YMR297W	PRC1	13	  0.76	  1.20	  1.12
iGx223I		0	  0.71	  0.56	
YOR212W	STE4	15	  0.88		  1.39
iJx189I				  0.75	  0.78
YDR494W		4	  0.57	  0.94	  1.60
iBx343I		0	  1.16	  1.87	  0.95
YDR160W	SSY1	4	  1.20	  0.92	  1.10
iPx295I		0	  0.94	  0.62	  0.54
iLx372I		0	  0.78	  0.73	  1.73
YHR083W		8	  1.77	  1.18	  0.43
YDL143W	CCT4	4	  1.08	  1.10	  0.78
iBx409I		0	  1.41		  0.68
YIL024C		9	  1.63	  0.98	  0.74
iLx438I		0	  0.46	  0.49	  1.66
YDR226W	ADK1	4	  1.60	  0.88	  0.69
YNL172W	APC1	14	  0.61	  1.36	  1.07
iPx027I		0	  1.24	  0.53	  0.49
iLx104I		0	  0.80	  0.78	  0.93
YOR213C	SAS5	15	  0.72	  1.10	  1.48
YNL238W	KEX2	14	  1.37	  0.93	  0.91
YDR495C				  0.71	  1.71
iGx492I		0	  0.85		  1.56
iAx052I		0	  1.52	  0.74	  0.58
iKx081I		0	  0.91		  1.12
YDL144C		4	  1.52	  2.10	  0.54
iGx558I		0	  1.10	  0.62	  0.76
iAx118I		0	  0.73	  0.63	  1.58
YNL173C	MDG1	14	  1.31	  1.62	  0.41
iKx147I		0	  1.19	  1.43	  0.57
YMR298W		13	  0.51	  0.82	  1.84
iGx224I		0	  1.27	  1.73	  1.10
iMx330I		0	  0.43	  0.99	  2.22
YIR041W		9	  0.97	  1.31	  1.39
YOL130W	ALR1	15	  1.21	  0.45	  0.90
iBx344I		0	  0.35	  0.81	  3.14
YMR299C		13	  0.49	  1.01	  2.15
YDR161W	TCI1	4	  0.45	  1.16	  2.19
iBx010I		0	  0.64	  1.02	  1.30
iPx296I		0	  0.86	  0.88	  0.72
iLx373I		0	  0.42	  0.59	  1.87
YHR084W	STE12	8	  1.11	  0.89	  1.00
YIR042C		9	  0.95	  0.68	  0.98
YIL025C		9	  1.23	  0.96	  0.74
YDR227W				  1.91	
iLx439I		12	  0.56	  0.45	  1.03
iPx028I		16	  1.82	  0.51	  0.54
iLx105I		0	  0.81	  1.35	  1.31
YOR214C		15	  0.89	  1.24	  1.17
YNL239W	LAP3	14	  1.71	  1.12	  0.53
YDR496C		4	  1.74	  2.77	  0.76
iGx493I		0	  0.70	  0.88	  0.92
iAx053I		0	  0.65	  0.52	  2.09
YDR162C	NBP2	4	  0.57	  0.72	  2.28
iKx082I		0	  1.04	  0.79	  0.83
YDL145C	COP1	4	  0.84	  0.72	  0.96
iAx119I		0	  0.75	  0.76	  1.44
iGx559I		0	  1.13	  0.94	  0.53
YDR228C	PCF11	4	  0.61	  1.14	  1.58
iKx148I		0	  1.44	  0.86	  0.52
iGx225I		0	  0.94	  1.60	  1.26
iMx331I		0	  1.41	  0.94	  0.64
YOL131W		15	  1.50	  0.65	  0.67
iBx345I		0	  1.28	  0.92	  0.90
iBx011I		0	  1.41	  0.87	  0.61
iPx297I		0	  1.30	  0.52	  0.55
iLx374I		0	  1.09	  0.42	  0.84
YHR085W		8	  1.45	  0.85	  0.90
YIR043C		9	  1.09	  0.71	  1.41
iLx040I		0	  0.67	  0.74	  1.49
YIL026C	IRR1	9	  1.04	  1.20	  0.92
YNL174W		14	  1.75	  0.83	  0.52
iPx029I		0	  1.14	  0.79	  0.59
iLx106I		0	  0.84	  1.65	  1.36
YOR215C		15	  1.20	  0.48	  0.83
YDR497C	ITR1	4	  1.26	  2.01	  0.62
YDL080C	THI3	4	  1.06	  1.59	  0.90
iGx494I		0	  1.59	  1.66	  0.38
iAx054I		0	  0.48		  2.50
iKx083I		0	  1.47	  0.83	  0.43
iGx160I		0	  1.16	  1.21	  0.78
YNL175C		14	  1.78	  0.60	  0.49
iKx149I		0	  1.29	  0.98	  0.72
iGx226I		0	  1.00	  1.63	  1.16
YER120W	SCS2	5	  1.15		  0.77
iMx332I		0	  1.16	  1.82	  0.96
YOL132W		15	  1.30	  0.65	  0.86
iBx280I		0	  0.61		  1.82
iBx346I		0	  0.94	  0.46	  0.96
iBx012I		0	  1.22	  1.52	  0.70
iPx298I		0	  1.00	  0.57	
iLx375I		0	  1.02	  1.10	  1.01
YHR086W	NAM8	8	  0.95	  0.52	  0.95
YDR163W		4	  0.79	  1.02	  1.42
YIR044C		9	  1.03	  0.52	  1.22
YDL146W		4	  0.72	  0.75	  1.27
iLx041I		0	  0.84	  0.93	  1.18
YIL027C		9	  0.77	  2.66	  1.56
YDR229W		4	  1.21	  0.76	  0.89
iLx107I		0	  2.29	  1.05	  0.80
YBL005W-A		2	  1.60	  2.20	  0.73
YOR216C	RUD3	15	  1.46		  0.58
YJR001W		10	  1.64		  0.64
YBL005W-B		2	  1.21	  1.46	  1.19
YDR498C	SEC20	4	  2.12	  0.71	  0.43
YDL081C	RPP1A	4	  0.61		  1.33
iGx495I		0	  1.34	  1.89	  0.52
iAx055I		0	  1.16	  0.89	  0.80
YDR164C	SEC1	4	  0.77	  1.39	  1.30
iKx084I		0	  0.98	  1.15	  0.82
iGx161I		0	  1.30	  0.74	  0.72
YNL176C		14	  1.53	  0.82	  0.97
iGx227I		0	  0.58	  1.65	  1.88
YER121W		5	  0.79	  1.04	  1.49
iMx333I		13	  0.73	  0.63	  1.13
YOR150W	MRPL23	15	  0.67	  0.82	  1.29
YKL210W	UBA1	11	  0.92	  2.26	  0.89
YOL133W	HRT1	15	  1.41	  1.81	  0.55
iBx281I		0	  1.78		  0.73
iBx347I		0	  0.87	  1.00	  1.13
iLx376I		12	  0.83	  2.23	  0.88
iPx299I		16	  0.72	  0.87	  0.90
YHR087W		8	  0.83	  0.88	  1.07
iBx013I		0	  1.14	  0.95	  0.69
iDx530I		0	  1.46	  1.81	  0.75
YDL147W	RPN5	4	  1.27	  0.98	  0.60
YER122C	GLO3	5	  1.22	  0.78	  0.83
iLx042I		0	  0.77	  2.13	  1.11
YOR151C	RPB2	15	  1.18	  0.62	  0.77
YKL211C	TRP3	11	  1.11	  1.42	  0.84
YOL134C		15	  1.57	  1.50	  0.65
iLx108I		0	  1.53	  1.07	  0.81
YJR002W	MPP10	10	  0.50		  1.86
iGx496I		0	  0.58	  0.91	  1.72
iAx056I		0	  1.03	  1.78	  1.11
iKx085I		0	  1.47	  0.85	  0.59
YDL148C		4	  0.77	  1.03	  0.89
iGx162I		0	  1.62	  0.66	  0.43
YNL177C		14	  0.52	  1.15	  2.36
iGx228I		0	  0.54		  2.43
iMx334I		0	  0.97	  1.11	  0.99
YJR003C		10	  0.51		  1.93
YIL028W		9	  1.18	  0.81	  0.86
iBx282I		0	  1.81		  0.73
YOR217W	RFC1	15	  0.67	  0.70	  1.74
iBx348I		2	  0.91	  1.28	  1.15
YDL082W	RPL13A	4	  0.60	  0.46	  1.64
YDR499W		4	  0.66	  0.86	  1.59
iLx377I		12	  0.99	  0.74	  1.18
YHR088W		8	  0.44	  1.01	  2.14
YDR165W		4	  0.73	  0.76	  0.94
iBx014I		0	  0.75	  0.80	  1.41
iDx531I		0	  1.77		  0.55
iLx043I		0	  0.59	  2.74	  1.48
iHx120I		0	  0.62		  1.17
YIL029C		9	  1.20	  0.74	  0.75
YOR152C		15	  2.08	  0.74	  0.34
YOL135C	MED7	15	  2.13	  0.46	  0.42
iLx109I				  0.77	
YOR218C		15	  0.36	  0.52	  2.36
YDL083C	RPS16B	4	  0.89	  0.86	  0.99
iGx497I		0	  0.83	  1.06	  0.81
iAx057I		0	  1.37	  1.98	  0.90
YHR089C	GAR1	8	  0.53	  0.90	  1.96
YDR166C	SEC5	4	  0.98	  0.59	  1.23
iKx086I		0	  1.70	  0.96	  0.53
iGx163I		0	  1.63	  0.64	  0.47
YEL040W	UTR2	5	  0.90	  0.75	  1.26
iGx229I		0	  1.47	  0.94	  0.61
YER123W	YCK3	5	  1.37	  1.22	  0.65
iMx335I		0	  1.64	  0.73	  0.73
YJR004C	SAG1	10	  1.01	  2.87	  0.89
iMx001I		0	  1.16	  0.89	  1.17
YKL212W	SAC1	11	  1.19	  0.86	  0.80
YPR110C	RPC40	16	  0.90	  1.03	  1.51
iBx283I		0	  1.43		  0.56
iBx349I		0	  1.23	  1.02	  1.25
iLx378I		0	  1.24	  0.54	  0.92
iBx015I		0	  1.52	  0.95	  0.68
iDx532I		0	  1.00	  1.40	  0.68
YDL149W	AUT9	4	  0.67	  1.41	  1.49
YER124C		5	  1.11	  0.55	  0.92
YOL070C		15	  1.00	  0.88	  1.30
iLx044I				  0.52	  1.89
iHx121I		0	  0.96	  2.61	  0.82
YNL178W	RPS3	14	  0.54	  0.85	  1.89
YKL213C	DOA1	11	  1.49	  1.60	  0.72
YOL136C	PFK27	15	  1.41	  1.71	  0.78
YOR219C	STE13	15	  0.70	  1.20	  1.27
iGx498I		0	  0.95	  1.28	  0.78
iAx058I		0	  2.05		  0.65
YJL190C	RPS22A	10	  0.88	  2.04	  0.84
iKx087I		0	  1.77		  0.47
iGx164I		0	  0.96	  1.54	  1.27
iMx270I		0	  0.36	  1.40	  2.32
YNL179C		14	  1.36	  0.85	  0.67
YEL041W		5	  0.91	  1.79	  1.11
iMx336I		0	  1.45	  1.32	  0.68
iMx002I		0	  1.07	  0.41	  1.51
YOR153W	PDR5	15	  1.25	  0.94	  0.58
iBx284I		0	  1.15		  0.82
YDL084W	SUB2	4	  0.66	  1.64	  1.09
iBx016I		0	  1.88	  2.73	  0.74
iLx379I		0	  1.36	  2.96	  0.65
YDR167W	TAF25	4	  1.60	  0.56	  0.60
iDx533I		0	  0.77	  0.60	  1.40
iLx045I		0	  1.40	  1.64	  0.53
iHx122I		0	  0.36	  1.45	  1.72
YKL214C		11	  1.40		  0.78
YJR005W	APL1	10	  1.17	  1.82	  0.75
YAL035C-A		1	  0.42	  0.75	  2.62
iGx499I		0	  0.86	  1.18	  1.01
iAx059I		0	  1.67		  0.73
YPR111W	DBF20	16	  0.85	  0.73	  1.64
iKx088I		0	  0.97		  0.91
iGx165I		0	  0.49	  0.58	
iMx271I		0	  0.93	  0.57	  1.01
YEL042W	GDA1	5	  1.17	  1.07	  0.90
YER125W	RSP5	5	  1.14	  1.27	  0.95
iMx337I		0	  1.27	  1.67	  0.69
YOL071W		15	  0.70	  0.50	  1.48
iOx520I		0	  1.61	  1.25	  0.47
iMx003I		0	  0.78	  1.70	  1.01
YOR154W		15	  0.62	  0.64	  1.72
YPR112C	MRD1	16	  0.88	  1.78	  1.59
YOL137W		15	  1.14	  1.30	  0.88
iBx285I		0	  0.88		  1.21
YDL085W		4	  1.32		  0.68
iDx534I				  1.08	
iBx017I		0	  1.54		  0.78
YDR168W	CDC37	4	  0.67	  0.83	  2.64
YJL191W	RPS14B	10	  1.02	  1.58	  0.79
YER126C		5	  0.98	  0.81	  0.87
iLx046I		0	  1.38	  2.44	  0.45
iHx123I		0	  0.56	  0.63	  1.80
YOR155C		15	  0.66	  0.75	  1.65
YKL215C		11	  0.87	  0.70	  0.95
YOL138C		15	  0.98	  1.43	  0.81
YJR006W	HYS2	10	  1.19	  1.49	  0.68
YDR169C	STB3	4	  0.73	  1.01	  1.41
YJL192C		10	  0.86		  1.02
iGx166I		7	  1.37	  1.15	  0.55
iKx089I		0	  0.38		  2.27
YER060W	FCY21	5	  0.73	  0.75	  1.25
iMx272I		0	  1.43	  0.85	  0.63
YEL043W		5	  1.31	  1.38	  0.86
iMx338I		0	  0.62	  0.96	  1.40
YOL072W		15	  1.04	  0.90	  1.18
iOx521I		0	  0.98	  1.00	  1.04
iMx004I		0	  0.81	  0.93	  0.97
iBx286I		0	  0.62		  1.66
YDL086W		4	  1.24	  0.41	  0.58
YER061C	CEM1	5	  0.81	  1.71	  1.03
iBx018I		0	  0.80	  1.90	  1.36
YOR090C	PTC5	15	  1.76	  3.04	  0.64
iDx535I		0	  0.96	  0.78	  1.03
YOL073C		15	  1.52	  0.76	  0.70
iLx047I		0	  1.76	  1.33	  0.44
iHx124I		0	  1.20	  1.58	  0.91
iDx201I		0	  1.06	  0.49	  0.85
YOR156C	NFI1	15	  0.95	  3.00	  0.78
iNx230I		0	  0.72	  0.74	
YOL139C	CDC33	15	  0.59	  0.54	  1.57
YFL001W	DEG1	6	  1.43		  0.58
YJR007W	SUI2	10	  0.69	  0.71	  1.35
YPL030W		16	  1.43	  1.25	  0.67
YDL087C	LUC7	4	  1.69	  1.44	  0.49
YPR113W	PIS1	16	  2.31		  0.58
iGx167I		0	  0.87	  0.54	  1.00
iMx273I		0	  1.23	  1.33	  0.60
YEL044W		5	  1.71	  0.86	  0.48
YFL002C	SPB4	6	  0.84	  0.87	  1.52
iMx339I		0	  1.01	  0.90	  1.05
YKL150W	MCR1	11	  0.77	  0.84	  1.44
YER127W	LCP5	5	  1.53	  1.08	  0.60
YPL031C	PHO85	16	  1.66	  0.55	  0.50
iOx522I		0	  1.00	  0.50	  1.38
iMx005I		0	  0.64	  0.58	  1.30
YKL216W	URA1	11	  0.89	  1.06	  1.53
iBx287I		0	  0.56		  1.89
iDx470I		0	  1.36	  1.20	  0.71
YER062C	HOR2	5	  1.10		  0.72
YEL045C		5	  2.22	  0.60	  0.62
iBx019I		0	  0.82	  0.51	  1.64
iDx536I		0	  0.65	  2.10	  1.48
YJL193W		10	  0.92		  1.10
YKL151C		11	  1.43	  0.69	  0.74
iLx048I				  1.07	  1.56
iHx125I		0	  1.07	  1.10	  0.78
iDx202I		0	  1.28		  0.60
YOR157C	PUP1	15	  1.80	  1.59	  0.52
iNx231I		0	  1.33	  1.78	  0.55
YJR008W		10	  0.44		  2.85
YDL088C	ASM4	4	  0.80	  0.87	  1.20
YPR114W		16	  1.89	  1.05	  0.51
iGx168I		0	  0.87	  1.03	  1.14
iMx274I		0	  0.96	  1.32	  0.86
YLR460C		12	  1.02	  1.67	  1.05
YFL003C	MSH4	6	  0.63	  1.05	  1.50
YOR091W		15	  1.55	  1.10	  0.58
YER128W		5	  1.29	  0.44	  0.54
YJR009C	TDH2	10	  0.58		
YPL032C	SVL3	16	  1.15	  1.16	  0.99
iOx523I		0	  0.64	  0.61	  1.90
iMx006I		0	  1.14	  0.80	  0.62
YKL217W	JEN1	11	  0.89	  0.92	  0.91
iBx288I		0	  1.86		  0.54
iDx471I		0	  0.49	  0.70	  1.67
iHx060I		0	  0.89	  0.61	  0.94
YEL046C	GLY1	5	  1.51	  2.23	  0.82
iDx537I		0	  0.84	  1.61	  1.45
YJL194W	CDC6	10	  1.07		  0.81
YKL152C	GPM1	11	  0.94	  1.48	  1.03
YOL075C		15	  0.74	  0.59	  1.30
iLx049I		0	  1.34	  1.22	  0.57
iHx126I		0	  1.04	  1.88	  0.77
iDx203I		0	  1.47	  1.10	  0.68
YFR020W		6	  0.95	  0.60	  0.97
iNx232I		0	  1.57	  0.75	  0.52
YKL218C	SRY1	11	  1.29		  0.89
iCx180I		0	  2.15	  0.91	  0.48
YPR115W		16	  1.58		  0.80
YJL195C		10	  1.21		  0.78
iGx169I		0	  0.98	  0.70	  0.94
iMx275I		0	  1.01	  0.96	  0.89
YER063W	THO1	5	  0.80	  1.05	  1.09
YOR092W	ECM3	15	  0.83	  1.76	  1.32
YER129W	PAK1	5	  0.71	  0.92	  1.28
YPR050C		16	  1.62	  1.26	
YPL033C		16	  0.57	  1.16	  2.28
iOx524I		0	  1.32	  0.61	  0.78
iMx007I		0	  1.91	  2.84	  0.76
YOR158W	PET123	15	  1.92	  0.71	  0.48
iBx289I		0	  1.49		  0.83
iDx472I		0	  1.68	  0.45	  0.66
YER064C		5	  1.24	  1.95	  0.88
YDL089W		4	  0.66	  1.16	  1.36
YEL047C		5	  0.91	  1.17	  1.26
iHx061I		0	  0.81	  1.02	  1.02
YOR093C		15	  0.90	  1.30	  1.17
iDx538I		0	  1.40	  1.28	  0.80
YGL230C		7	  0.72	  1.13	  1.86
iHx127I		0	  1.59	  3.17	  0.50
iDx204I		0	  0.81	  1.11	  0.99
YOR159C	SME1	15	  1.80	  1.07	  0.53
YFR021W		6	  1.51	  0.71	  0.77
iNx233I		0	  1.29	  0.84	  0.81
iJx310I		0	  0.58	  0.60	  1.74
YLR461W	PAU4	12	  1.02	  2.04	  1.49
YFL004W		6	  0.54	  1.22	  1.68
iCx181I		0	  1.94		  0.58
YPR116W		16	  1.51	  0.12	  0.69
YJL196C	ELO1	10	  0.89	  3.25	  1.17
iMx276I		0	  0.79	  1.24	  1.02
YKL153W		11	  1.09	  1.15	  1.19
YOL076W	MDM20	15	  0.75	  1.23	  1.14
iOx525I		0	  0.51	  0.79	  2.17
iMx008I		0	  1.29	  0.82	
YKL219W	COS9	11	  1.15	  1.18	  1.19
iDx473I		0	  1.10	  0.50	  0.90
YER065C	ICL1	5	  1.31	  1.64	  0.81
YEL048C		5	  0.81	  2.01	  1.63
iHx062I		0	  0.65	  1.49	  1.22
iDx539I		0	  0.67	  1.86	  1.51
YGL231C		7	  0.56	  0.57	  2.02
YOL077C		15	  0.83	  2.27	  1.27
iHx128I		0	  1.52	  1.21	  0.63
iDx205I		0	  0.52	  1.25	  1.86
YFR022W		6	  0.85	  0.68	  1.08
iNx234I		0	  1.45	  1.08	  0.53
iJx311I		0	  0.70	  1.79	  1.71
YLR462W		12	  1.52	  0.62	  0.88
YFL005W	SEC4	6	  1.09	  0.84	  1.00
YPR051W	MAK3	16	  1.57	  0.77	  0.75
YPL034W		16	  0.65	  2.53	  1.88
iCx182I		0	  0.90	  0.74	  0.95
YPR117W		16	  0.88	  0.43	
iMx277I		0	  2.21	  1.41	  0.31
YLR463C		12	  1.72	  1.42	  0.81
iOx460I		0	  1.09	  0.51	  0.86
iIx020I		0	  0.74		  1.22
YOR094W	ARF3	15	  1.67	  2.39	  0.50
YPR052C	NHP6A	16	  1.52	  0.68	  0.61
YKL154W	SRP102	11	  0.87	  1.07	  1.33
YPL035C		16	  0.72	  1.63	  1.55
iOx526I		0	  1.62	  1.32	  0.63
iMx009I		0	  0.40	  0.63	  0.85
iDx474I		0	  0.89	  1.10	  1.39
iDx140I		0	  1.92	  0.69	  0.61
iHx063I		0	  0.31	  0.89	  2.49
YOR095C	RKI1	15	  1.73	  1.05	  0.55
YJL197W	UBP12	10	  1.24	  2.73	  0.91
YKL155C		11	  0.52	  0.46	  2.39
iHx129I		0	  0.98		  0.69
iDx206I		0	  0.44	  0.59	
YBR100W		2	  0.43	  0.93	  2.80
YFR023W	PES4	6	  0.58	  0.97	  1.91
iNx235I		0	  1.39	  0.85	  0.44
iJx312I		0	  0.51	  1.49	  2.09
YFL006W		6	  0.90		  1.08
iCx183I		0	  1.44	  1.44	  1.00
YPR118W		16	  0.49	  0.51	  2.23
YAL060W		1	  1.13	  1.05	  0.84
iMx278I		0	  2.03	  1.47	  0.46
YER066W		5	  1.04	  0.77	  0.94
YBR101C		2	  0.50	  0.69	  1.79
YEL049W	PAU2	5	  1.00		  1.22
YFR024C		6	  0.79	  0.85	  1.37
iOx461I		0	  0.83	  0.95	  0.90
iIx021I		0	  1.06	  1.39	  0.97
YLR130C	ZRT2	12	  0.61		  1.85
YGL232W		7	  0.67	  1.19	  2.24
YPR053C		16	  1.83	  0.60	  0.56
iOx527I		0	  1.19	  0.76	  0.75
iDx475I		0	  0.92		  1.95
iDx141I		0	  0.44	  0.72	  1.88
iHx064I		0	  0.63	  0.69	  1.20
YGR250C		7	  0.90	  0.84	  0.88
YJL198W		10	  1.14	  0.81	  0.61
iNx170I		0	  0.88	  0.40	  1.10
iDx207I		0	  0.62		  1.79
iNx236I		0	  1.01	  0.92	  0.78
iJx313I		0	  0.55	  1.16	  1.95
YLR464W		12	  1.59	  1.64	  0.73
YFL007W	BLM3	6	  0.84	  0.70	  0.87
YPL036W	PMA2	16	  1.00	  0.65	  0.86
iCx184I		0	  0.57	  0.64	  1.81
YPR119W	CLB2	16	  0.68	  0.72	  0.85
YJL199C		10	  1.38	  1.10	  0.73
YAL061W		1	  1.19	  1.03	  0.59
iMx279I		0	  1.61	  0.38	  0.69
YER067W		5	  1.32	  1.29	  0.54
YKL090W		11	  1.54	  0.93	  0.68
YBR102C	EXO84	2	  1.66	  0.73	  0.75
YFR025C	HIS2	6	  0.95	  0.77	  0.92
YLR465C		12	  1.67	  0.65	  0.75
iOx462I		0	  1.32	  0.54	  0.68
iIx022I		0	  0.30		  2.93
YOR096W	RPS7A	15	  0.90	  1.70	  0.98
YLR131C	ACE2	12	  0.75	  1.01	  0.98
YGL233W	SEC15	7	  1.07	  0.64	  1.09
YKL156W	RPS27A	11	  0.68	  0.76	  2.30
YOL079W		15	  0.66	  0.46	  1.54
YPL037C	EGD1	16	  0.80	  0.88	  0.98
iOx528I		0	  1.69		  0.47
iDx476I		0	  1.62	  2.11	  1.55
YKL091C		11	  1.54	  0.71	  0.69
iDx142I		0	  0.79	  1.47	  1.19
iHx065I		0	  1.16	  1.60	  0.86
YOR097C		15	  0.42	  0.73	  1.87
iNx171I		0	  0.58	  1.45	  1.75
iDx208I		0	  0.99	  1.35	  1.41
iNx237I				  1.69	  0.61
iJx314I		0	  0.87	  0.51	  0.77
YFL008W	SMC1	6	  1.46	  0.98	  0.80
iPx420I		0	  0.46	  0.91	  1.57
YPR054W	SMK1	16	  2.24	  0.83	  0.52
iCx185I		0	  1.85	  0.60	  0.61
YAL062W	GDH3	1	  1.08	  0.88	  0.91
YER068W	MOT2	5	  1.38	  1.29	  0.74
YFR026C		6	  1.04	  1.15	  1.08
iOx463I		0	  0.60	  1.33	  1.53
iIx023I		0	  1.22	  1.12	  0.91
YGR251W		7	  1.31	  0.87	  0.63
iEx100I		0	  1.27		  0.60
YLR132C		12	  1.91	  1.37	  0.59
YGL234W	"ADE5,7"	7	  2.10	  1.01	  0.59
YKL157W	APE2	11	  1.50	  1.30	  0.87
iOx529I		0	  1.07	  0.59	  0.89
YAL063C	FLO9	1	  1.07	  0.93	  1.24
iDx477I		0	  1.68	  0.83	  1.13
YKL092C	BUD2	11	  0.66	  1.06	  1.20
iDx143I		0	  1.40	  0.49	  0.65
iHx066I		0	  1.33	  0.94	  0.55
YOR098C	NUP1	15	  0.91	  1.92	  0.98
iNx172I		0	  0.70	  0.53	  1.14
YBL020W	RFT1	2	  1.04	  0.93	  1.18
iDx209I		0	  0.78	  1.01	  1.17
YBR103W		2	  1.42	  0.95	  0.74
iNx238I				  1.24	
iJx315I		0	  1.19	  0.95	  0.61
YLR466W	YRF1-4	12	  1.58	  0.52	  1.06
YFL009W	CDC4	6	  1.07	  1.28	  0.83
iPx421I		0	  0.51		  1.96
YPR055W	SEC8	16	  1.14	  0.50	  0.77
YPL038W	MET31	16	  0.83	  0.98	  1.13
iCx186I		0	  0.78	  0.47	  1.12
YBL021C	HAP3	2	  1.66	  0.67	  0.42
YER069W	"ARG5,6"	5	  1.22		  0.72
YLL050C	COF1	12	  1.25	  0.65	  0.70
iEx101I		5	  0.96	  1.05	  0.66
iOx464I		0	  1.51	  0.76	  0.68
iIx024I		0	  1.31		  0.78
YGR252W	GCN5	7	  0.70	  1.03	  1.40
YHR210C		8	  0.80	  0.53	  1.10
YGL235W		7	  2.03	  0.42	  0.73
YKL158W		11	  1.68	  0.93	  0.48
iOx130I		0	  0.92		  0.88
iDx478I		0	  2.33	  0.38	  0.73
YGL170C		7	  0.62	  1.97	  2.08
iDx144I		0	  1.51	  0.49	  0.60
iHx067I		0	  1.01	  2.11	  0.86
YGR253C	PUP2	7	  0.68		  1.35
iNx173I		0	  0.65	  1.83	  1.26
iJx250I		0	  0.71		  1.19
YKL159C	RCN1	11	  1.73	  0.70	  0.60
YGL236C	MTO1	7	  1.40	  0.80	  0.88
YBR104W	YMC2	2	  0.72	  0.87	  1.42
iNx239I				  0.57	
iJx316I		0	  1.32	  0.62	  0.66
YFR027W	ECO1	6	  0.67	  1.83	  0.86
YLR467W	YRF1-5	12	  1.39	  0.60	  0.92
iPx422I		16	  0.76	  0.75	  1.05
YLR133W	CKI1	12	  1.70	  0.90	  0.58
YPR056W	TFB4	16	  0.99	  1.22	  1.04
YPL039W		16	  1.01	  1.23	  0.81
iCx187I		0	  0.65	  0.70	  1.68
YAL064W		1	  0.95	  0.83	  1.65
YBL022C	PIM1	2	  1.24	  0.64	  0.72
YKL093W	MBR1	11	  0.53	  0.63	  2.50
YBR105C	VID24	2	  0.71	  0.60	  0.95
YFR028C	CDC14	6	  1.06	  1.20	  0.74
YLL051C	FRE6	12	  1.51		  0.85
iOx465I		0	  1.58	  1.15	  0.70
iIx025I		0	  0.67	  1.27	  1.38
YOR099W	KTR1	15	  0.96	  0.62	  0.94
iEx102I		0	  1.48	  0.85	  0.58
iOx131I		0	  1.61	  0.79	  0.53
YAL065C		1	  1.43		  1.66
iDx479I		0	  1.95	  0.47	  0.84
iDx145I		0	  0.92	  0.30	  1.04
iHx068I		0	  1.01	  0.71	  1.12
iNx174I		0	  1.15	  1.63	  0.65
iJx251I		0	  1.21	  0.50	  0.93
YGL237C	HAP2	7	  0.51	  2.12	  1.61
iJx317I		0	  0.97	  0.90	  1.25
YHR211W	FLO5	8	  1.23	  1.03	  1.52
iPx423I				  0.76	  0.98
iLx500I		12	  0.76	  2.58	  1.28
YLR134W	PDC5	12	  1.27	  0.65	  1.16
YPR057W	BRR1	16	  0.58	  0.77	  1.33
iCx188I		0	  1.11	  0.73	  1.24
YNL300W		14	  1.60	  1.54	  0.53
YBL023C	MCM2	2	  0.43	  1.83	  2.17
YGL171W	ROK1	7	  1.02	  0.66	  1.26
YKL094W	YJU3	11	  0.70	  1.24	  1.88
YLL052C	AQY2	12	  1.11	  0.71	  1.02
iOx466I		0	  1.01	  0.58	  1.10
iIx026I		0	  0.39	  0.48	  1.74
YGR254W	ENO1	7	  0.87	  0.75	  1.25
iEx103I		0	  0.63	  0.73	  1.71
YHR212C		8	  0.88	  0.96	  1.33
iOx132I		0	  0.67	  2.35	  1.38
YNL301C	RPL18B	14	  1.68	  0.74	  0.50
iDx080I		0	  0.85	  1.74	  1.07
iHx069I		8	  1.35	  2.19	  1.01
iDx146I		0	  0.76	  1.13	  1.26
YGR255C	COQ6	7	  0.72	  1.71	  1.56
YBR040W	FIG1	2	  0.79	  1.34	  1.28
iNx175I		0	  0.90	  1.63	  1.12
iJx252I		0	  1.10		  0.78
YBR106W	PHO88	2	  1.40	  1.70	  0.62
iJx318I		0	  0.43	  0.66	  2.09
YFR029W	PTR3	6	  1.56	  1.59	  0.51
iPx424I		0	  0.93	  1.63	  0.73
iLx501I		0	  0.53	  0.83	  1.44
YLR135W		12	  1.22	  0.61	  1.04
YPR058W	YMC1	16	  0.40	  0.82	  2.37
iCx189I		0	  0.90	  0.64	  1.28
YAL066W				  0.95	
YLR070C		12	  0.93	  0.96	  1.14
YGL172W	NUP49	7	  1.90	  2.44	  0.65
YKL095W	YJU2	11	  1.21	  0.54	  0.78
YBR107C	MCM19	2	  1.34	  0.61	  0.56
YLL053C		12	  1.07	  0.80	  0.99
iOx467I		0	  0.96	  0.84	  1.04
iIx027I		0	  1.56		  0.49
iEx104I		0	  0.48	  1.21	  2.00
YLR136C	TIS11	12	  1.02	  0.56	  1.11
YPR059C		16	  0.39	  0.83	  2.73
YGL238W	CSE1	7	  0.86	  1.41	  1.20
iOx133I		0	  0.52		  1.49
iKx210I		0	  1.37	  1.12	  0.68
YNL302C	RPS19B	14	  1.21	  1.22	  0.76
YML010W	SPT5	13	  0.60	  0.53	  1.98
YAL067C	SEO1	1	  1.37	  1.14	  1.00
iDx081I		0	  0.37	  0.86	  3.01
YGR190C		7	  0.94	  0.77	  0.81
YGL173C	KEM1	7	  1.29	  2.25	  0.79
iDx147I		0	  1.38	  0.85	  0.64
YBR041W	FAT1	2	  0.48	  0.94	  2.09
iNx176I		0	  0.64	  2.83	  1.46
iJx253I		0	  1.02	  1.16	  0.76
YGL239C		7	  1.37	  0.65	  0.64
YBL024W	NCL1	2	  0.53	  0.91	  1.80
iJx319I		0	  1.01	  0.69	  0.82
YML011C		13	  1.10	  2.23	  0.68
iPx425I		0	  0.67	  0.90	  1.33
iLx502I		0	  2.18	  1.01	  1.28
YHR213W		8	  1.13	  2.00	  1.56
YBR042C		2	  0.50	  0.55	  1.71
YLR071C	RGR1	12	  1.03	  1.03	  0.71
YKL096W	CWP1	11	  1.64	  0.64	  0.62
YLL054C		12	  0.80	  0.97	  1.61
iOx468I		0	  0.48	  0.90	  2.28
iIx028I		0	  1.24		  0.93
YGR256W	GND2	7	  0.50	  0.83	  2.10
iEx105I		0	  0.87	  0.89	  0.78
iOx134I		0	  0.62	  1.39	  1.59
iKx211I		0	  1.02	  0.52	  1.45
YAL068C				  0.98	
iDx082I		0	  0.62	  0.85	  1.26
YKL097C		11	  1.41	  0.48	  0.48
iDx148I		0	  1.20	  0.76	  1.07
YGR257C		7	  0.54	  0.63	  1.71
iNx177I		0	  0.79	  2.99	  1.12
iJx254I		0	  0.88	  2.49	  0.98
YBL025W	RRN10	2	  1.33	  0.72	  0.56
iPx360I		0	  0.89	  1.98	  0.83
YBR108W		2	  1.13	  1.51	  0.78
iPx426I		0	  0.99	  0.60	  0.78
iLx503I		0	  1.49	  0.79	  0.98
YLR137W		12	  1.49	  1.13	  0.72
YHR214W		8	  1.22	  0.50	  0.95
YHR143W-A	RPC10	8	  0.91	  0.59	  1.16
YNL303W		14	  0.74	  0.84	  1.27
YBR043C		2	  1.16	  2.01	  0.72
YGR191W	HIP1	7	  0.67	  0.84	  1.50
iEx040I		0	  0.93	  0.68	  1.64
YGL174W		7	  0.57	  0.99	  1.83
YBR109C	CMD1	2	  0.81	  1.40	  1.15
iOx469I		0	  1.66	  0.84	  0.53
iIx029I		0	  1.85	  0.58	  0.44
iEx106I		0	  1.38		  0.55
iOx135I		0	  1.25	  2.10	  0.84
iKx212I		0	  0.82	  1.22	  1.40
YML012W	ERV25	13	  1.32	  1.19	  0.57
iDx083I				  0.58	  0.75
YGR192C	TDH3	7	  0.83	  2.38	  1.22
YGL175C	SAE2	7	  1.10	  1.05	  1.08
iDx149I		0	  1.62	  1.24	  0.49
YGR258C	RAD2	7	  1.13	  0.52	  0.73
iNx178I		0	  1.31	  1.34	  0.51
iJx255I		0	  0.34	  0.77	  2.29
YBL026W	LSM2	2	  1.39	  1.12	  0.76
iPx361I		0	  0.52	  0.64	  1.63
YLR072W		12	  0.99	  1.55	  0.88
YLL055W		12	  0.69	  0.90	  1.70
iPx427I				  0.87	
iLx504I		0	  0.59	  1.67	  1.16
YLR138W	NHA1	12	  0.74	  2.04	  1.62
YHR215W	PHO12	8	  1.31	  0.78	  0.97
YNL304W	YPT11	14	  1.02	  0.88	  1.25
YBR044C	TCM62	2	  1.62	  1.30	  0.58
YAL069W		1	  1.09	  0.61	  1.56
iEx041I		0	  0.81	  1.24	  1.16
YLR073C		12	  0.77	  1.33	  0.96
YKL098W		11	  1.41	  0.72	  0.67
iOx070I		0	  0.70	  1.44	  1.85
YLL056C		12	  0.72	  0.45	  1.48
iEx107I		0	  0.93	  1.28	  0.74
YLR139C	SLS1	12	  0.62	  0.40	  1.86
YCR001W		3	  0.45	  0.66	  2.21
iOx136I		0	  1.10	  0.67	  1.18
iKx213I		0	  1.76		  0.73
YMR030W		13	  0.73	  0.68	  1.40
YNL305C		14	  1.55		  0.77
YML013W		13	  1.70	  1.45	  0.35
iDx084I		0	  0.68		  1.22
YGR193C	PDX1	7	  1.46	  1.01	  0.63
iJx190I		0	  1.45	  0.73	  0.61
YKL099C		11	  1.60	  0.45	  0.67
YGL176C		7	  0.49	  1.16	  2.30
YGR259C		7	  0.86	  2.26	  1.02
iNx179I		0	  1.69	  1.62	  0.77
iJx256I		0	  1.09	  1.99	  0.76
iBx410I		0	  1.59		  0.64
YCR002C	CDC10	3	  0.87	  0.96	  1.11
YBL027W	RPL19B	2	  0.70	  0.47	  1.23
iPx362I		0	  0.38	  2.67	  2.09
YHR150W		8	  0.94	  0.52	  1.07
YDL210W	UGA4	4	  0.63	  1.09	  1.35
YMR031C		13	  1.07	  1.01	  1.03
iPx428I		0	  1.03	  0.93	  1.00
iLx505I		0	  0.93	  1.13	  0.96
YHR216W	PUR5	8	  0.93	  2.59	  1.42
YBR045C	GIP1	2	  0.95	  0.60	  0.88
YBL028C		2	  1.51	  1.02	  0.56
[truncated: 15,645 more chars]
