# Supplementary material for: The Kinetochore Is an Enhancer of Pericentric Cohesin Binding
Source: PLoS Biol. 2004 Jul 27;2(9):e260. doi: 10.1371/journal.pbio.0020260 (PMC490027; doi:10.1371/journal.pbio.0020260)
Supplement: Dataset S5 — Cy3 = cdc16-ts Mcd1-6HA ChIP in A364a; Cy5 = genomic DNA. (4.6 MB XLS). [file pbio.0020260.sd005.xls]

ATF	1.0
27	82    
"Type=GenePix Results 2"
"DateTime=2003/05/01 10:02:10"
"Settings=L:\cohesin3\UP2_147.gps"
"GalFile=L:\arraying&printing\P2uber022803.GAL"
"PixelSize=10"
"Wavelengths=635	532"
"ImageFiles=L:\cohesin3\UP2_147_635.tif 0	L:\cohesin3\UP2_147_532.tif 0"
"NormalizationMethod=None"
"NormalizationFactors=1	1"
"JpegImage="
"RatioFormulations=W1/W2 (635/532)"
"Barcode="
"BackgroundSubtraction=LocalFeature"
"ImageOrigin=1210, 11800"
"JpegOrigin=1340, 11890"
"Creator=GenePix Pro 4.0.1.9"
"Scanner=GenePix 4000B [87097]"
"FocusPosition=0"
"Temperature=29.87"
"LinesAveraged=1"
"Comment=Cy5=total gDNA Cy3=Mcd1HA cdc16 HA ChIP A364a"
"PMTGain=580	550"
"ScanPower=100	100"
"LaserPower=3.3	3.9"
"LaserOnTime=20950	20963"
"ScanRegion=121,1180,2017,4900"
"Supplier="
"Block"	"Column"	"Row"	"Name"	"ID"	"X"	"Y"	"Dia."	"F635 Median"	"F635 Mean"	"F635 SD"	"B635 Median"	"B635 Mean"	"B635 SD"	"% > B635+1SD"	"% > B635+2SD"	"F635 % Sat."	"F532 Median"	"F532 Mean"	"F532 SD"	"B532 Median"	"B532 Mean"	"B532 SD"	"% > B532+1SD"	"% > B532+2SD"	"F532 % Sat."	"F3 Median"	"F3 Mean"	"F3 SD"	"B3 Median"	"B3 Mean"	"B3 SD"	"% > B3+1SD"	"% > B3+2SD"	"F3 % Sat."	"F4 Median"	"F4 Mean"	"F4 SD"	"B4 Median"	"B4 Mean"	"B4 SD"	"% > B4+1SD"	"% > B4+2SD"	"F4 % Sat."	"Ratio of Medians (635/532)"	"Ratio of Means (635/532)"	"Median of Ratios (635/532)"	"Mean of Ratios (635/532)"	"Ratios SD (635/532)"	"Rgn Ratio (635/532)"	"Rgn R� (635/532)"	"Ratio of Medians (Ratio/2)"	"Ratio of Means (Ratio/2)"	"Median of Ratios (Ratio/2)"	"Mean of Ratios (Ratio/2)"	"Ratios SD (Ratio/2)"	"Rgn Ratio (Ratio/2)"	"Rgn R� (Ratio/2)"	"Ratio of Medians (Ratio/3)"	"Ratio of Means (Ratio/3)"	"Median of Ratios (Ratio/3)"	"Mean of Ratios (Ratio/3)"	"Ratios SD (Ratio/3)"	"Rgn Ratio (Ratio/3)"	"Rgn R� (Ratio/3)"	"F Pixels"	"B Pixels"	"Sum of Medians"	"Sum of Means"	"Log Ratio (635/532)"	"Log Ratio (Ratio/2)"	"Log Ratio (Ratio/3)"	"F635 Median - B635"	"F532 Median - B532"	"F3 Median - B3"	"F4 Median - B4"	"F635 Mean - B635"	"F532 Mean - B532"	"F3 Mean - B3"	"F4 Mean - B4"	"Flags"	"Normalize"
1	1	1	"cdc27"	"YBL084C"	1610	12250	110	1677	1592	966	68	85	105	90	88	0	2966	2530	1794	81	109	185	77	76	0	0	0	0	0	0	0	0	0	0	0	0	0	0	0	0	0	0	0	0.558	0.622	0.649	0.900	3.450	0.577	0.849	0.000	0.000	0.000	0.000	0.000	0.000	0.000	0.000	0.000	0.000	0.000	0.000	0.000	0.000	80	508	4494	3973	-0.842	Error	Error	1609	2885	0	0	1524	2449	0	0	0	0
1	2	1	""	"YBL113C"	1780	12250	120	27015	23739	9951	69	84	92	100	100	0	40118	35968	16013	80	105	167	99	96	0	0	0	0	0	0	0	0	0	0	0	0	0	0	0	0	0	0	0	0.673	0.660	0.663	0.728	2.036	0.630	0.912	0.000	0.000	0.000	0.000	0.000	0.000	0.000	0.000	0.000	0.000	0.000	0.000	0.000	0.000	120	633	66984	59558	-0.571	Error	Error	26946	40038	0	0	23670	35888	0	0	0	0
1	3	1	""	"YBR030W"	2000	12260	120	3959	3787	1764	68	73	35	99	99	0	2563	2324	1215	79	83	32	93	90	0	0	0	0	0	0	0	0	0	0	0	0	0	0	0	0	0	0	0	1.566	1.657	1.619	1.877	2.163	1.637	0.879	0.000	0.000	0.000	0.000	0.000	0.000	0.000	0.000	0.000	0.000	0.000	0.000	0.000	0.000	120	614	6375	5964	0.647	Error	Error	3891	2484	0	0	3719	2245	0	0	0	0
1	4	1	""	"YBL086C"	2160	12250	110	3122	2568	1356	71	114	271	85	83	0	1272	1186	727	80	103	134	78	78	0	0	0	0	0	0	0	0	0	0	0	0	0	0	0	0	0	0	0	2.560	2.258	2.180	2.463	1.887	2.298	0.878	0.000	0.000	0.000	0.000	0.000	0.000	0.000	0.000	0.000	0.000	0.000	0.000	0.000	0.000	80	498	4243	3603	1.356	Error	Error	3051	1192	0	0	2497	1106	0	0	0	0
1	5	1	"RER2"	"YBR002C"	2350	12250	110	3309	2722	1624	73	188	580	77	71	0	7566	5895	3823	85	297	1264	73	73	0	0	0	0	0	0	0	0	0	0	0	0	0	0	0	0	0	0	0	0.433	0.456	0.467	0.662	2.878	0.439	0.892	0.000	0.000	0.000	0.000	0.000	0.000	0.000	0.000	0.000	0.000	0.000	0.000	0.000	0.000	80	496	10717	8459	-1.209	Error	Error	3236	7481	0	0	2649	5810	0	0	0	0
1	6	1	""	"YBR032W"	2520	12240	150	81	99	58	72	120	404	0	0	0	98	149	129	84	211	993	0	0	0	0	0	0	0	0	0	0	0	0	0	0	0	0	0	0	0	0	0	0.643	0.415	0.488	0.576	3.090	0.368	0.866	0.000	0.000	0.000	0.000	0.000	0.000	0.000	0.000	0.000	0.000	0.000	0.000	0.000	0.000	156	841	23	92	-0.637	Error	Error	9	14	0	0	27	65	0	0	0	0
1	7	1	"tel1"	"YBL088C"	2720	12240	150	219	209	97	72	75	28	80	74	0	283	294	178	83	94	146	64	32	0	0	0	0	0	0	0	0	0	0	0	0	0	0	0	0	0	0	0	0.735	0.649	0.738	0.715	2.527	0.532	0.570	0.000	0.000	0.000	0.000	0.000	0.000	0.000	0.000	0.000	0.000	0.000	0.000	0.000	0.000	156	816	347	348	-0.444	Error	Error	147	200	0	0	137	211	0	0	0	0
1	8	1	""	"YBR004C"	2910	12240	150	2562	2258	1343	73	76	27	94	91	0	8038	7225	4305	83	86	29	91	91	0	0	0	0	0	0	0	0	0	0	0	0	0	0	0	0	0	0	0	0.313	0.306	0.317	0.340	1.999	0.298	0.924	0.000	0.000	0.000	0.000	0.000	0.000	0.000	0.000	0.000	0.000	0.000	0.000	0.000	0.000	156	834	10444	9327	-1.676	Error	Error	2489	7955	0	0	2185	7142	0	0	0	0
1	9	1	"HMT1"	"YBR034C"	3110	12250	120	4498	4136	1898	72	88	235	94	93	0	4164	3938	2078	82	102	265	92	90	0	0	0	0	0	0	0	0	0	0	0	0	0	0	0	0	0	0	0	1.084	1.054	1.052	1.147	2.161	1.024	0.880	0.000	0.000	0.000	0.000	0.000	0.000	0.000	0.000	0.000	0.000	0.000	0.000	0.000	0.000	120	622	8508	7920	0.117	Error	Error	4426	4082	0	0	4064	3856	0	0	0	0
1	10	1	"MRP21"	"YBL090W"	3300	12250	110	4953	4110	1894	74	181	638	88	82	0	6987	5844	2822	84	258	999	87	81	0	0	0	0	0	0	0	0	0	0	0	0	0	0	0	0	0	0	0	0.707	0.701	0.700	0.813	1.836	0.690	0.912	0.000	0.000	0.000	0.000	0.000	0.000	0.000	0.000	0.000	0.000	0.000	0.000	0.000	0.000	80	513	11782	9796	-0.501	Error	Error	4879	6903	0	0	4036	5760	0	0	0	0
1	11	1	""	"YBR006W"	3500	12250	120	3440	3168	1999	73	163	582	82	75	0	14789	13701	9692	84	232	911	85	80	0	0	0	0	0	0	0	0	0	0	0	0	0	0	0	0	0	0	0	0.229	0.227	0.247	0.278	2.374	0.211	0.859	0.000	0.000	0.000	0.000	0.000	0.000	0.000	0.000	0.000	0.000	0.000	0.000	0.000	0.000	120	620	18072	16712	-2.127	Error	Error	3367	14705	0	0	3095	13617	0	0	0	0
1	12	1	"CSG2"	"YBR036C"	3700	12280	120	4792	4222	2213	74	80	72	98	97	0	5060	4181	2482	82	90	60	94	90	0	0	0	0	0	0	0	0	0	0	0	0	0	0	0	0	0	0	0	0.948	1.012	1.006	1.182	2.073	0.970	0.887	0.000	0.000	0.000	0.000	0.000	0.000	0.000	0.000	0.000	0.000	0.000	0.000	0.000	0.000	120	569	9696	8247	-0.077	Error	Error	4718	4978	0	0	4148	4099	0	0	0	0
1	13	1	""	"YCL048W"	3900	12270	120	5390	4854	2653	71	77	69	98	96	0	11289	10258	5948	83	88	32	100	97	0	0	0	0	0	0	0	0	0	0	0	0	0	0	0	0	0	0	0	0.475	0.470	0.469	0.497	1.677	0.443	0.888	0.000	0.000	0.000	0.000	0.000	0.000	0.000	0.000	0.000	0.000	0.000	0.000	0.000	0.000	120	509	16525	14958	-1.075	Error	Error	5319	11206	0	0	4783	10175	0	0	0	0
1	14	1	""	"YCR010C"	4060	12270	120	4216	3840	1841	71	77	51	99	97	0	14575	12248	6291	81	92	103	99	98	0	0	0	0	0	0	0	0	0	0	0	0	0	0	0	0	0	0	0	0.286	0.310	0.309	0.327	1.871	0.290	0.873	0.000	0.000	0.000	0.000	0.000	0.000	0.000	0.000	0.000	0.000	0.000	0.000	0.000	0.000	120	530	18639	15936	-1.806	Error	Error	4145	14494	0	0	3769	12167	0	0	0	0
1	15	1	"bud5"	"YCR038C"	4270	12270	120	4679	5113	3222	73	79	46	97	95	0	4958	4870	2993	83	90	49	94	92	0	0	0	0	0	0	0	0	0	0	0	0	0	0	0	0	0	0	0	0.945	1.053	1.037	1.139	2.372	1.034	0.836	0.000	0.000	0.000	0.000	0.000	0.000	0.000	0.000	0.000	0.000	0.000	0.000	0.000	0.000	120	572	9481	9827	-0.082	Error	Error	4606	4875	0	0	5040	4787	0	0	0	0
1	16	1	"apa1"	"YCL050C"	4460	12270	120	4252	3703	1558	77	83	49	100	99	0	13921	11860	5886	89	110	270	95	92	0	0	0	0	0	0	0	0	0	0	0	0	0	0	0	0	0	0	0	0.302	0.308	0.307	0.355	2.046	0.282	0.883	0.000	0.000	0.000	0.000	0.000	0.000	0.000	0.000	0.000	0.000	0.000	0.000	0.000	0.000	120	574	18007	15397	-1.728	Error	Error	4175	13832	0	0	3626	11771	0	0	0	0
1	17	1	"PGK1"	"YCR012W"	4660	12270	120	2403	2075	916	76	82	41	100	99	0	5706	5023	2534	90	116	289	90	87	0	0	0	0	0	0	0	0	0	0	0	0	0	0	0	0	0	0	0	0.414	0.405	0.417	0.486	2.037	0.359	0.827	0.000	0.000	0.000	0.000	0.000	0.000	0.000	0.000	0.000	0.000	0.000	0.000	0.000	0.000	120	524	7943	6932	-1.271	Error	Error	2327	5616	0	0	1999	4933	0	0	0	0
1	18	1	"MATalpha1"	"YCR040W"	4830	12270	140	3924	3226	1669	75	107	248	87	85	0	6928	5573	3080	87	181	734	81	79	0	0	0	0	0	0	0	0	0	0	0	0	0	0	0	0	0	0	0	0.563	0.574	0.587	0.647	2.344	0.551	0.907	0.000	0.000	0.000	0.000	0.000	0.000	0.000	0.000	0.000	0.000	0.000	0.000	0.000	0.000	156	677	10690	8637	-0.830	Error	Error	3849	6841	0	0	3151	5486	0	0	0	0
1	19	1	"PBN1"	"YCL052C"	5030	12270	120	2710	2488	1348	75	106	376	89	85	0	11379	10458	6649	87	186	856	84	82	0	0	0	0	0	0	0	0	0	0	0	0	0	0	0	0	0	0	0	0.233	0.233	0.241	0.293	2.228	0.210	0.862	0.000	0.000	0.000	0.000	0.000	0.000	0.000	0.000	0.000	0.000	0.000	0.000	0.000	0.000	120	554	13927	12784	-2.099	Error	Error	2635	11292	0	0	2413	10371	0	0	0	0
1	20	1	"POL4"	"YCR014C"	5210	12270	120	3163	2707	1325	75	85	87	95	91	0	9854	8904	5079	87	124	483	87	85	0	0	0	0	0	0	0	0	0	0	0	0	0	0	0	0	0	0	0	0.316	0.299	0.309	0.356	2.233	0.271	0.870	0.000	0.000	0.000	0.000	0.000	0.000	0.000	0.000	0.000	0.000	0.000	0.000	0.000	0.000	120	534	12855	11449	-1.661	Error	Error	3088	9767	0	0	2632	8817	0	0	0	0
1	21	1	"TSM1"	"YCR042C"	5400	12260	140	1698	1693	1053	77	205	1036	71	30	0	1559	1566	1085	88	213	1060	69	23	0	0	0	0	0	0	0	0	0	0	0	0	0	0	0	0	0	0	0	1.102	1.093	1.047	1.200	2.221	1.011	0.814	0.000	0.000	0.000	0.000	0.000	0.000	0.000	0.000	0.000	0.000	0.000	0.000	0.000	0.000	156	689	3092	3094	0.140	Error	Error	1621	1471	0	0	1616	1478	0	0	0	0
1	22	1	"KAR4"	"YCL055W"	5590	12260	140	2580	2330	1497	82	336	1463	69	38	0	2485	2319	1559	96	385	1650	66	25	0	0	0	0	0	0	0	0	0	0	0	0	0	0	0	0	0	0	0	1.046	1.011	1.000	1.063	2.012	1.001	0.892	0.000	0.000	0.000	0.000	0.000	0.000	0.000	0.000	0.000	0.000	0.000	0.000	0.000	0.000	156	874	4887	4471	0.064	Error	Error	2498	2389	0	0	2248	2223	0	0	0	0
1	1	2	""	"YCR016W"	1600	12450	110	3131	2943	1698	66	148	480	86	82	0	9067	8773	5867	84	348	1599	81	77	0	0	0	0	0	0	0	0	0	0	0	0	0	0	0	0	0	0	0	0.341	0.331	0.337	0.466	2.573	0.300	0.874	0.000	0.000	0.000	0.000	0.000	0.000	0.000	0.000	0.000	0.000	0.000	0.000	0.000	0.000	80	493	12048	11566	-1.551	Error	Error	3065	8983	0	0	2877	8689	0	0	0	0
1	2	2	""	"YCR044C"	1790	12460	120	5656	5118	2424	70	148	468	93	89	0	2805	2505	1300	83	360	1593	77	24	0	0	0	0	0	0	0	0	0	0	0	0	0	0	0	0	0	0	0	2.052	2.084	2.047	2.233	1.790	1.748	0.532	0.000	0.000	0.000	0.000	0.000	0.000	0.000	0.000	0.000	0.000	0.000	0.000	0.000	0.000	120	572	8308	7470	1.037	Error	Error	5586	2722	0	0	5048	2422	0	0	0	0
1	3	2	"rad57"	"YDR004W"	1990	12460	120	2815	2513	1114	71	84	128	92	90	0	14518	12004	5849	83	165	689	91	88	0	0	0	0	0	0	0	0	0	0	0	0	0	0	0	0	0	0	0	0.190	0.205	0.209	0.220	1.880	0.194	0.914	0.000	0.000	0.000	0.000	0.000	0.000	0.000	0.000	0.000	0.000	0.000	0.000	0.000	0.000	120	481	17179	14363	-2.395	Error	Error	2744	14435	0	0	2442	11921	0	0	0	0
1	4	2	""	"YDR034C-C"	2160	12460	120	50522	43203	18168	80	131	332	100	100	0	41094	33718	16288	91	235	1231	93	91	0	0	0	0	0	0	0	0	0	0	0	0	0	0	0	0	0	0	0	1.230	1.282	1.269	1.419	1.845	1.257	0.916	0.000	0.000	0.000	0.000	0.000	0.000	0.000	0.000	0.000	0.000	0.000	0.000	0.000	0.000	120	503	91445	76750	0.299	Error	Error	50442	41003	0	0	43123	33627	0	0	0	0
1	5	2	"RPS13"	"YDR064W"	2360	12460	120	3818	3377	1552	81	135	375	91	86	0	2728	2420	1333	93	237	1280	75	50	0	0	0	0	0	0	0	0	0	0	0	0	0	0	0	0	0	0	0	1.418	1.416	1.480	1.657	2.042	1.030	0.579	0.000	0.000	0.000	0.000	0.000	0.000	0.000	0.000	0.000	0.000	0.000	0.000	0.000	0.000	120	570	6372	5623	0.504	Error	Error	3737	2635	0	0	3296	2327	0	0	0	0
1	6	2	"SOK1"	"YDR006C"	2540	12450	110	2086	1990	1285	76	125	320	83	78	0	3945	3713	2643	91	206	688	78	78	0	0	0	0	0	0	0	0	0	0	0	0	0	0	0	0	0	0	0	0.522	0.528	0.553	0.668	2.002	0.468	0.783	0.000	0.000	0.000	0.000	0.000	0.000	0.000	0.000	0.000	0.000	0.000	0.000	0.000	0.000	80	502	5864	5536	-0.939	Error	Error	2010	3854	0	0	1914	3622	0	0	0	0
1	7	2	""	"YDR034W-B"	2740	12460	120	1539	1278	672	77	119	295	80	77	0	1059	916	522	89	187	636	68	18	0	0	0	0	0	0	0	0	0	0	0	0	0	0	0	0	0	0	0	1.507	1.452	1.426	1.611	2.188	1.398	0.827	0.000	0.000	0.000	0.000	0.000	0.000	0.000	0.000	0.000	0.000	0.000	0.000	0.000	0.000	120	591	2432	2028	0.592	Error	Error	1462	970	0	0	1201	827	0	0	0	0
1	8	2	""	"YDR066C"	2940	12460	120	5038	4448	1953	76	79	31	100	100	0	11773	9925	5025	86	94	40	99	98	0	0	0	0	0	0	0	0	0	0	0	0	0	0	0	0	0	0	0	0.425	0.444	0.448	0.524	2.058	0.416	0.915	0.000	0.000	0.000	0.000	0.000	0.000	0.000	0.000	0.000	0.000	0.000	0.000	0.000	0.000	120	548	16649	14211	-1.236	Error	Error	4962	11687	0	0	4372	9839	0	0	0	0
1	9	2	""	"YDR008C"	3110	12450	110	4015	3190	1622	76	284	854	80	75	0	3486	2857	1503	93	313	847	78	75	0	0	0	0	0	0	0	0	0	0	0	0	0	0	0	0	0	0	0	1.161	1.127	1.172	1.241	1.621	1.108	0.899	0.000	0.000	0.000	0.000	0.000	0.000	0.000	0.000	0.000	0.000	0.000	0.000	0.000	0.000	80	470	7332	5878	0.215	Error	Error	3939	3393	0	0	3114	2764	0	0	0	0
1	10	2	""	"YDR036C"	3310	12450	150	6904	5692	4766	76	312	954	65	61	0	9401	8820	8058	88	402	1259	62	58	0	0	0	0	0	0	0	0	0	0	0	0	0	0	0	0	0	0	0	0.733	0.643	0.692	0.966	2.912	0.614	0.885	0.000	0.000	0.000	0.000	0.000	0.000	0.000	0.000	0.000	0.000	0.000	0.000	0.000	0.000	156	698	16141	14348	-0.448	Error	Error	6828	9313	0	0	5616	8732	0	0	0	0
1	11	2	"DOS2"	"YDR068W"	3500	12450	150	4397	4129	3413	77	190	719	67	64	0	14173	14758	14294	83	365	2100	57	55	0	0	0	0	0	0	0	0	0	0	0	0	0	0	0	0	0	0	0	0.307	0.276	0.280	0.496	3.334	0.240	0.881	0.000	0.000	0.000	0.000	0.000	0.000	0.000	0.000	0.000	0.000	0.000	0.000	0.000	0.000	156	644	18410	18727	-1.706	Error	Error	4320	14090	0	0	4052	14675	0	0	0	0
1	12	2	""	"YDR010C"	3700	12450	120	3515	2883	1495	75	218	895	78	76	0	2278	1905	1020	82	377	2371	33	0	0	0	0	0	0	0	0	0	0	0	0	0	0	0	0	0	0	0	0	1.566	1.540	1.528	1.520	1.611	0.543	0.394	0.000	0.000	0.000	0.000	0.000	0.000	0.000	0.000	0.000	0.000	0.000	0.000	0.000	0.000	120	455	5636	4631	0.648	Error	Error	3440	2196	0	0	2808	1823	0	0	0	0
1	13	2	"ENA5"	"YDR038C"	3890	12450	140	2892	2903	2326	76	167	715	71	66	0	4188	4139	3741	87	160	733	69	62	0	0	0	0	0	0	0	0	0	0	0	0	0	0	0	0	0	0	0	0.687	0.698	0.754	0.824	2.125	0.619	0.828	0.000	0.000	0.000	0.000	0.000	0.000	0.000	0.000	0.000	0.000	0.000	0.000	0.000	0.000	156	489	6917	6879	-0.542	Error	Error	2816	4101	0	0	2827	4052	0	0	0	0
1	14	2	""	"YDR070C"	4080	12450	120	1229	988	564	74	122	245	75	71	0	1837	1488	939	84	164	380	71	67	0	0	0	0	0	0	0	0	0	0	0	0	0	0	0	0	0	0	0	0.659	0.651	0.648	0.787	2.476	0.619	0.863	0.000	0.000	0.000	0.000	0.000	0.000	0.000	0.000	0.000	0.000	0.000	0.000	0.000	0.000	120	443	2908	2318	-0.602	Error	Error	1155	1753	0	0	914	1404	0	0	0	0
1	15	2	""	"YDR366C"	4270	12450	140	3998	4505	4504	82	235	919	62	57	0	6657	7392	7382	88	386	1840	58	55	0	0	0	0	0	0	0	0	0	0	0	0	0	0	0	0	0	0	0	0.596	0.606	0.592	0.664	2.202	0.589	0.905	0.000	0.000	0.000	0.000	0.000	0.000	0.000	0.000	0.000	0.000	0.000	0.000	0.000	0.000	156	541	10485	11727	-0.746	Error	Error	3916	6569	0	0	4423	7304	0	0	0	0
1	16	2	""	"YDR398W"	4470	12450	120	3553	3705	2300	83	211	928	85	75	0	2269	2453	1779	89	348	1879	56	23	0	0	0	0	0	0	0	0	0	0	0	0	0	0	0	0	0	0	0	1.592	1.532	1.601	1.999	2.226	0.994	0.608	0.000	0.000	0.000	0.000	0.000	0.000	0.000	0.000	0.000	0.000	0.000	0.000	0.000	0.000	120	505	5650	5986	0.671	Error	Error	3470	2180	0	0	3622	2364	0	0	0	0
1	17	2	""	"YDR430C"	4670	12450	120	3787	4245	2717	80	95	112	100	96	0	2101	2310	1517	90	98	66	96	93	0	0	0	0	0	0	0	0	0	0	0	0	0	0	0	0	0	0	0	1.843	1.876	1.852	2.021	1.793	1.895	0.798	0.000	0.000	0.000	0.000	0.000	0.000	0.000	0.000	0.000	0.000	0.000	0.000	0.000	0.000	120	506	5718	6385	0.882	Error	Error	3707	2011	0	0	4165	2220	0	0	0	0
1	18	2	"YPR1"	"YDR368W"	4850	12440	110	2326	2036	1225	81	177	434	78	71	0	6048	4878	3259	94	365	1283	73	71	0	0	0	0	0	0	0	0	0	0	0	0	0	0	0	0	0	0	0	0.377	0.409	0.425	0.580	2.887	0.368	0.882	0.000	0.000	0.000	0.000	0.000	0.000	0.000	0.000	0.000	0.000	0.000	0.000	0.000	0.000	80	422	8199	6739	-1.407	Error	Error	2245	5954	0	0	1955	4784	0	0	0	0
1	19	2	""	"YDR400W"	5030	12440	110	4857	4969	3410	81	307	1013	77	76	0	8060	7664	5398	94	625	2051	77	68	0	0	0	0	0	0	0	0	0	0	0	0	0	0	0	0	0	0	0	0.600	0.646	0.696	0.829	2.163	0.619	0.838	0.000	0.000	0.000	0.000	0.000	0.000	0.000	0.000	0.000	0.000	0.000	0.000	0.000	0.000	80	494	12742	12458	-0.738	Error	Error	4776	7966	0	0	4888	7570	0	0	0	0
1	20	2	"NPL3"	"YDR432W"	5240	12450	120	6190	5813	3053	80	235	947	87	83	0	4899	4334	2609	91	400	1714	76	69	0	0	0	0	0	0	0	0	0	0	0	0	0	0	0	0	0	0	0	1.271	1.351	1.314	1.659	2.149	1.275	0.876	0.000	0.000	0.000	0.000	0.000	0.000	0.000	0.000	0.000	0.000	0.000	0.000	0.000	0.000	120	493	10918	9976	0.346	Error	Error	6110	4808	0	0	5733	4243	0	0	0	0
1	21	2	""	"YDR370C"	5410	12450	120	8198	6804	3844	94	692	2153	83	65	0	4533	3623	2442	104	739	2351	61	36	0	0	0	0	0	0	0	0	0	0	0	0	0	0	0	0	0	0	0	1.830	1.907	1.925	2.298	2.253	1.406	0.765	0.000	0.000	0.000	0.000	0.000	0.000	0.000	0.000	0.000	0.000	0.000	0.000	0.000	0.000	120	510	12533	10229	0.872	Error	Error	8104	4429	0	0	6710	3519	0	0	0	0
1	22	2	"DIT2"	"YDR402C"	5650	12450	110	4408	4551	3019	100	638	2057	73	50	0	7813	8385	5914	108	681	2243	77	71	0	0	0	0	0	0	0	0	0	0	0	0	0	0	0	0	0	0	0	0.559	0.538	0.552	0.593	1.714	0.527	0.907	0.000	0.000	0.000	0.000	0.000	0.000	0.000	0.000	0.000	0.000	0.000	0.000	0.000	0.000	80	561	12013	12728	-0.839	Error	Error	4308	7705	0	0	4451	8277	0	0	0	0
1	1	3	""	"YDR434W"	1610	12640	110	2156	2853	2405	66	188	647	80	72	0	3554	4526	4024	83	319	1220	76	65	0	0	0	0	0	0	0	0	0	0	0	0	0	0	0	0	0	0	0	0.602	0.627	0.638	0.725	2.049	0.551	0.839	0.000	0.000	0.000	0.000	0.000	0.000	0.000	0.000	0.000	0.000	0.000	0.000	0.000	0.000	80	522	5561	7230	-0.732	Error	Error	2090	3471	0	0	2787	4443	0	0	0	0
1	2	3	""	"YDR372C"	1810	12640	110	3498	3202	1727	74	373	963	82	77	0	7021	6005	3933	86	708	1966	76	67	0	0	0	0	0	0	0	0	0	0	0	0	0	0	0	0	0	0	0	0.494	0.528	0.534	0.604	1.957	0.455	0.822	0.000	0.000	0.000	0.000	0.000	0.000	0.000	0.000	0.000	0.000	0.000	0.000	0.000	0.000	80	496	10359	9047	-1.018	Error	Error	3424	6935	0	0	3128	5919	0	0	0	0
1	3	3	"rpb7"	"YDR404C"	2000	12640	120	2333	2547	1822	78	282	779	75	65	0	4035	4139	3189	89	556	1792	67	54	0	0	0	0	0	0	0	0	0	0	0	0	0	0	0	0	0	0	0	0.571	0.610	0.629	0.788	2.803	0.521	0.847	0.000	0.000	0.000	0.000	0.000	0.000	0.000	0.000	0.000	0.000	0.000	0.000	0.000	0.000	120	513	6201	6519	-0.807	Error	Error	2255	3946	0	0	2469	4050	0	0	0	0
1	4	3	"PPZ2"	"YDR436W"	2200	12640	120	4934	5105	3778	80	112	241	89	84	0	3725	3493	2780	93	165	887	71	65	0	0	0	0	0	0	0	0	0	0	0	0	0	0	0	0	0	0	0	1.336	1.478	1.483	1.851	2.463	1.519	0.828	0.000	0.000	0.000	0.000	0.000	0.000	0.000	0.000	0.000	0.000	0.000	0.000	0.000	0.000	120	558	8486	8425	0.418	Error	Error	4854	3632	0	0	5025	3400	0	0	0	0
1	5	3	"LSM4"	"YER112W"	2410	12640	110	4203	3923	1242	76	86	57	100	100	0	4848	4391	1537	88	109	179	98	95	0	0	0	0	0	0	0	0	0	0	0	0	0	0	0	0	0	0	0	0.867	0.894	0.909	0.936	1.356	0.861	0.915	0.000	0.000	0.000	0.000	0.000	0.000	0.000	0.000	0.000	0.000	0.000	0.000	0.000	0.000	80	509	8887	8150	-0.206	Error	Error	4127	4760	0	0	3847	4303	0	0	0	0
1	6	3	"COX15"	"YER141W"	2610	12640	110	7772	7171	3222	76	103	219	100	97	0	16804	15277	8070	90	141	413	96	93	0	0	0	0	0	0	0	0	0	0	0	0	0	0	0	0	0	0	0	0.460	0.467	0.478	0.527	1.863	0.431	0.893	0.000	0.000	0.000	0.000	0.000	0.000	0.000	0.000	0.000	0.000	0.000	0.000	0.000	0.000	80	538	24410	22282	-1.119	Error	Error	7696	16714	0	0	7095	15187	0	0	0	0
1	7	3	"BRR2"	"YER172C"	2800	12650	110	423	394	163	76	78	28	91	87	0	644	574	270	89	93	37	86	86	0	0	0	0	0	0	0	0	0	0	0	0	0	0	0	0	0	0	0	0.625	0.656	0.659	0.660	2.255	0.625	0.737	0.000	0.000	0.000	0.000	0.000	0.000	0.000	0.000	0.000	0.000	0.000	0.000	0.000	0.000	80	509	902	803	-0.678	Error	Error	347	555	0	0	318	485	0	0	0	0
1	8	3	"BOI2"	"YER114C"	2990	12640	110	3374	3180	1182	74	78	48	100	100	0	1834	1744	649	88	99	138	96	95	0	0	0	0	0	0	0	0	0	0	0	0	0	0	0	0	0	0	0	1.890	1.876	1.899	1.934	1.544	1.889	0.889	0.000	0.000	0.000	0.000	0.000	0.000	0.000	0.000	0.000	0.000	0.000	0.000	0.000	0.000	80	504	5046	4762	0.918	Error	Error	3300	1746	0	0	3106	1656	0	0	0	0
1	9	3	"DDI1"	"YER143W"	3180	12640	110	5920	5362	2610	74	130	411	95	93	0	16045	15451	8465	88	170	528	95	90	0	0	0	0	0	0	0	0	0	0	0	0	0	0	0	0	0	0	0	0.366	0.344	0.346	0.393	1.890	0.314	0.894	0.000	0.000	0.000	0.000	0.000	0.000	0.000	0.000	0.000	0.000	0.000	0.000	0.000	0.000	80	515	21803	20651	-1.449	Error	Error	5846	15957	0	0	5288	15363	0	0	0	0
1	10	3	"GRX4"	"YER174C"	3360	12640	110	1879	1677	738	71	91	198	96	92	0	2622	2431	1138	80	148	548	92	82	0	0	0	0	0	0	0	0	0	0	0	0	0	0	0	0	0	0	0	0.711	0.683	0.691	0.724	1.533	0.621	0.830	0.000	0.000	0.000	0.000	0.000	0.000	0.000	0.000	0.000	0.000	0.000	0.000	0.000	0.000	80	485	4350	3957	-0.492	Error	Error	1808	2542	0	0	1606	2351	0	0	0	0
1	11	3	""	"YER116C"	3550	12640	110	7714	6935	2303	73	89	120	100	100	0	3159	2879	1023	82	112	204	97	96	0	0	0	0	0	0	0	0	0	0	0	0	0	0	0	0	0	0	0	2.483	2.453	2.514	2.579	1.466	2.498	0.895	0.000	0.000	0.000	0.000	0.000	0.000	0.000	0.000	0.000	0.000	0.000	0.000	0.000	0.000	80	501	10718	9659	1.312	Error	Error	7641	3077	0	0	6862	2797	0	0	0	0
1	12	3	"FTR1"	"YER145C"	3750	12640	120	6464	6243	2817	75	127	475	96	95	0	3962	3678	1862	83	133	521	90	89	0	0	0	0	0	0	0	0	0	0	0	0	0	0	0	0	0	0	0	1.647	1.716	1.781	2.028	2.114	1.684	0.905	0.000	0.000	0.000	0.000	0.000	0.000	0.000	0.000	0.000	0.000	0.000	0.000	0.000	0.000	120	536	10268	9763	0.720	Error	Error	6389	3879	0	0	6168	3595	0	0	0	0
1	13	3	"ECM32"	"YER176W"	3940	12640	120	2180	2550	2464	74	76	26	98	96	0	1149	1395	1398	84	88	30	93	91	0	0	0	0	0	0	0	0	0	0	0	0	0	0	0	0	0	0	0	1.977	1.889	1.978	2.239	2.335	1.955	0.747	0.000	0.000	0.000	0.000	0.000	0.000	0.000	0.000	0.000	0.000	0.000	0.000	0.000	0.000	120	509	3171	3787	0.984	Error	Error	2106	1065	0	0	2476	1311	0	0	0	0
1	14	3	"SSU81"	"YER118C"	4140	12640	120	8239	7387	3190	77	95	148	99	97	0	18093	16300	8433	86	138	496	93	89	0	0	0	0	0	0	0	0	0	0	0	0	0	0	0	0	0	0	0	0.453	0.451	0.457	0.551	2.347	0.412	0.898	0.000	0.000	0.000	0.000	0.000	0.000	0.000	0.000	0.000	0.000	0.000	0.000	0.000	0.000	120	511	26169	23524	-1.142	Error	Error	8162	18007	0	0	7310	16214	0	0	0	0
1	15	3	""	"YER147C"	4330	12640	120	7256	6727	2993	78	173	797	96	91	0	5378	5170	2484	91	222	1280	88	82	0	0	0	0	0	0	0	0	0	0	0	0	0	0	0	0	0	0	0	1.358	1.309	1.309	1.424	1.778	1.315	0.891	0.000	0.000	0.000	0.000	0.000	0.000	0.000	0.000	0.000	0.000	0.000	0.000	0.000	0.000	120	519	12465	11728	0.441	Error	Error	7178	5287	0	0	6649	5079	0	0	0	0
1	16	3	"pda1"	"YER178W"	4510	12640	110	5246	4894	2135	80	112	263	98	96	0	9079	8726	4316	91	195	823	91	88	0	0	0	0	0	0	0	0	0	0	0	0	0	0	0	0	0	0	0	0.575	0.557	0.560	0.631	1.963	0.519	0.900	0.000	0.000	0.000	0.000	0.000	0.000	0.000	0.000	0.000	0.000	0.000	0.000	0.000	0.000	80	468	14154	13449	-0.799	Error	Error	5166	8988	0	0	4814	8635	0	0	0	0
1	17	3	"pmr1"	"YGL167C"	4700	12640	110	230	228	76	82	112	256	10	0	0	341	348	150	95	197	800	0	0	0	0	0	0	0	0	0	0	0	0	0	0	0	0	0	0	0	0	0	0.602	0.577	0.531	0.585	1.870	0.541	0.637	0.000	0.000	0.000	0.000	0.000	0.000	0.000	0.000	0.000	0.000	0.000	0.000	0.000	0.000	80	495	394	399	-0.733	Error	Error	148	246	0	0	146	253	0	0	0	0
1	18	3	""	"YGL199C"	4890	12640	120	5564	4817	2086	80	109	238	97	94	0	1797	1492	793	93	173	710	74	63	0	0	0	0	0	0	0	0	0	0	0	0	0	0	0	0	0	0	0	3.218	3.386	3.326	3.987	2.191	3.274	0.888	0.000	0.000	0.000	0.000	0.000	0.000	0.000	0.000	0.000	0.000	0.000	0.000	0.000	0.000	120	598	7188	6136	1.686	Error	Error	5484	1704	0	0	4737	1399	0	0	0	0
1	19	3	""	"YGL230C"	5080	12640	110	2381	2159	896	78	156	569	87	83	0	5028	4419	2100	89	245	976	87	85	0	0	0	0	0	0	0	0	0	0	0	0	0	0	0	0	0	0	0	0.466	0.481	0.487	0.522	1.747	0.444	0.904	0.000	0.000	0.000	0.000	0.000	0.000	0.000	0.000	0.000	0.000	0.000	0.000	0.000	0.000	80	522	7242	6411	-1.101	Error	Error	2303	4939	0	0	2081	4330	0	0	0	0
1	20	3	"SUA5"	"YGL169W"	5280	12640	120	3596	3292	1422	79	107	213	96	94	0	7734	6841	3410	91	177	573	90	88	0	0	0	0	0	0	0	0	0	0	0	0	0	0	0	0	0	0	0	0.460	0.476	0.487	0.559	2.164	0.444	0.873	0.000	0.000	0.000	0.000	0.000	0.000	0.000	0.000	0.000	0.000	0.000	0.000	0.000	0.000	120	537	11160	9963	-1.120	Error	Error	3517	7643	0	0	3213	6750	0	0	0	0
1	21	3	"MCM6"	"YGL201C"	5470	12640	120	1019	1048	608	85	171	582	77	27	0	1425	1568	1165	96	167	558	82	55	0	0	0	0	0	0	0	0	0	0	0	0	0	0	0	0	0	0	0	0.703	0.654	0.679	0.744	1.979	0.565	0.815	0.000	0.000	0.000	0.000	0.000	0.000	0.000	0.000	0.000	0.000	0.000	0.000	0.000	0.000	120	555	2263	2435	-0.509	Error	Error	934	1329	0	0	963	1472	0	0	0	0
1	22	3	""	"YGL232W"	5660	12630	110	4591	4123	1940	90	105	116	100	97	0	11616	10441	5247	97	154	547	97	88	0	0	0	0	0	0	0	0	0	0	0	0	0	0	0	0	0	0	0	0.391	0.390	0.390	0.417	1.590	0.371	0.917	0.000	0.000	0.000	0.000	0.000	0.000	0.000	0.000	0.000	0.000	0.000	0.000	0.000	0.000	80	541	16020	14377	-1.356	Error	Error	4501	11519	0	0	4033	10344	0	0	0	0
1	1	4	"ROK1"	"YGL171W"	1670	12840	120	6130	5807	2158	66	88	224	100	100	0	10481	9683	4156	79	148	593	95	90	0	0	0	0	0	0	0	0	0	0	0	0	0	0	0	0	0	0	0	0.583	0.598	0.591	0.679	1.978	0.571	0.891	0.000	0.000	0.000	0.000	0.000	0.000	0.000	0.000	0.000	0.000	0.000	0.000	0.000	0.000	120	638	16466	15345	-0.779	Error	Error	6064	10402	0	0	5741	9604	0	0	0	0
1	2	4	"kex1"	"YGL203C"	1870	12840	120	6756	7397	4012	70	153	476	96	95	0	3679	3991	2509	82	275	1125	84	77	0	0	0	0	0	0	0	0	0	0	0	0	0	0	0	0	0	0	0	1.859	1.874	1.951	2.225	1.990	1.842	0.827	0.000	0.000	0.000	0.000	0.000	0.000	0.000	0.000	0.000	0.000	0.000	0.000	0.000	0.000	120	528	10283	11236	0.894	Error	Error	6686	3597	0	0	7327	3909	0	0	0	0
1	3	4	"ade5,7"	"YGL234W"	2050	12840	120	9259	8608	3242	73	77	36	100	100	0	4355	4221	2004	83	90	37	98	96	0	0	0	0	0	0	0	0	0	0	0	0	0	0	0	0	0	0	0	2.150	2.063	2.126	2.336	1.818	2.030	0.883	0.000	0.000	0.000	0.000	0.000	0.000	0.000	0.000	0.000	0.000	0.000	0.000	0.000	0.000	120	521	13458	12673	1.105	Error	Error	9186	4272	0	0	8535	4138	0	0	0	0
1	4	4	"KEM1"	"YGL173C"	2240	12830	110	1259	1343	983	77	99	145	97	93	0	1027	1314	1194	88	118	188	87	85	0	0	0	0	0	0	0	0	0	0	0	0	0	0	0	0	0	0	0	1.259	1.033	1.076	1.177	2.116	0.902	0.696	0.000	0.000	0.000	0.000	0.000	0.000	0.000	0.000	0.000	0.000	0.000	0.000	0.000	0.000	80	492	2121	2492	0.332	Error	Error	1182	939	0	0	1266	1226	0	0	0	0
1	5	4	"POX1"	"YGL205W"	2440	12830	120	8153	7367	3006	75	92	130	99	98	0	4297	3920	2009	88	108	144	94	92	0	0	0	0	0	0	0	0	0	0	0	0	0	0	0	0	0	0	0	1.919	1.903	1.818	2.119	1.854	1.895	0.844	0.000	0.000	0.000	0.000	0.000	0.000	0.000	0.000	0.000	0.000	0.000	0.000	0.000	0.000	120	596	12287	11124	0.941	Error	Error	8078	4209	0	0	7292	3832	0	0	0	0
1	6	4	""	"YGL236C"	2610	12830	110	6201	5851	2359	76	113	254	100	97	0	9058	8877	4200	91	178	676	95	92	0	0	0	0	0	0	0	0	0	0	0	0	0	0	0	0	0	0	0	0.683	0.657	0.683	0.720	1.592	0.604	0.903	0.000	0.000	0.000	0.000	0.000	0.000	0.000	0.000	0.000	0.000	0.000	0.000	0.000	0.000	80	503	15092	14561	-0.550	Error	Error	6125	8967	0	0	5775	8786	0	0	0	0
1	7	4	"RNH70"	"YGR276C"	2810	12830	110	7349	6924	1869	79	111	248	100	100	0	4178	3972	1140	89	173	664	98	95	0	0	0	0	0	0	0	0	0	0	0	0	0	0	0	0	0	0	0	1.778	1.763	1.832	1.782	1.408	1.802	0.910	0.000	0.000	0.000	0.000	0.000	0.000	0.000	0.000	0.000	0.000	0.000	0.000	0.000	0.000	80	522	11359	10728	0.830	Error	Error	7270	4089	0	0	6845	3883	0	0	0	0
1	8	4	""	"YHL010C"	3000	12830	110	6875	6083	2402	77	148	548	96	92	0	4885	4401	1744	88	157	496	95	92	0	0	0	0	0	0	0	0	0	0	0	0	0	0	0	0	0	0	0	1.417	1.393	1.372	1.435	1.419	1.385	0.916	0.000	0.000	0.000	0.000	0.000	0.000	0.000	0.000	0.000	0.000	0.000	0.000	0.000	0.000	80	524	11595	10319	0.503	Error	Error	6798	4797	0	0	6006	4313	0	0	0	0
1	9	4	""	"YHL042W"	3190	12830	110	4208	3664	1544	75	146	547	92	88	0	3245	2927	1325	84	154	494	90	86	0	0	0	0	0	0	0	0	0	0	0	0	0	0	0	0	0	0	0	1.307	1.262	1.301	1.411	1.776	1.287	0.906	0.000	0.000	0.000	0.000	0.000	0.000	0.000	0.000	0.000	0.000	0.000	0.000	0.000	0.000	80	528	7294	6432	0.387	Error	Error	4133	3161	0	0	3589	2843	0	0	0	0
1	10	4	""	"YGR278W"	3380	12830	110	7466	6404	2431	74	88	125	100	100	0	7802	7085	2856	82	119	298	97	95	0	0	0	0	0	0	0	0	0	0	0	0	0	0	0	0	0	0	0	0.958	0.904	0.933	0.955	1.639	0.882	0.927	0.000	0.000	0.000	0.000	0.000	0.000	0.000	0.000	0.000	0.000	0.000	0.000	0.000	0.000	80	528	15112	13333	-0.063	Error	Error	7392	7720	0	0	6330	7003	0	0	0	0
1	11	4	""	"YHL012W"	3570	12830	110	7924	7139	3098	78	236	951	93	87	0	12057	10638	4898	87	399	1648	88	86	0	0	0	0	0	0	0	0	0	0	0	0	0	0	0	0	0	0	0	0.655	0.669	0.681	0.708	1.665	0.642	0.896	0.000	0.000	0.000	0.000	0.000	0.000	0.000	0.000	0.000	0.000	0.000	0.000	0.000	0.000	80	528	19816	17612	-0.609	Error	Error	7846	11970	0	0	7061	10551	0	0	0	0
1	12	4	""	"YHL044W"	3760	12830	110	5283	4530	1939	78	230	960	88	83	0	8465	7267	3186	90	420	1695	87	82	0	0	0	0	0	0	0	0	0	0	0	0	0	0	0	0	0	0	0	0.621	0.620	0.613	0.646	1.579	0.587	0.889	0.000	0.000	0.000	0.000	0.000	0.000	0.000	0.000	0.000	0.000	0.000	0.000	0.000	0.000	80	511	13580	11629	-0.686	Error	Error	5205	8375	0	0	4452	7177	0	0	0	0
1	13	4	""	"YGR280C"	3950	12830	110	3256	2886	1432	78	121	299	91	82	0	2787	2465	1378	87	176	550	80	78	0	0	0	0	0	0	0	0	0	0	0	0	0	0	0	0	0	0	0	1.177	1.181	1.244	1.557	2.579	1.142	0.882	0.000	0.000	0.000	0.000	0.000	0.000	0.000	0.000	0.000	0.000	0.000	0.000	0.000	0.000	80	511	5878	5186	0.235	Error	Error	3178	2700	0	0	2808	2378	0	0	0	0
1	14	4	"YLF2"	"YHL014C"	4140	12830	110	5657	4985	1986	81	170	552	95	92	0	24588	21946	9860	94	386	2025	93	88	0	0	0	0	0	0	0	0	0	0	0	0	0	0	0	0	0	0	0	0.228	0.224	0.226	0.240	1.570	0.208	0.908	0.000	0.000	0.000	0.000	0.000	0.000	0.000	0.000	0.000	0.000	0.000	0.000	0.000	0.000	80	520	30070	26756	-2.135	Error	Error	5576	24494	0	0	4904	21852	0	0	0	0
1	15	4	""	"YHL046C"	4340	12840	110	17662	14455	6108	79	146	526	97	95	0	35495	29873	14220	99	358	2026	93	90	0	0	0	0	0	0	0	0	0	0	0	0	0	0	0	0	0	0	0	0.497	0.483	0.480	0.531	1.656	0.448	0.928	0.000	0.000	0.000	0.000	0.000	0.000	0.000	0.000	0.000	0.000	0.000	0.000	0.000	0.000	80	505	52979	44150	-1.009	Error	Error	17583	35396	0	0	14376	29774	0	0	0	0
1	16	4	"BGL2"	"YGR282C"	4530	12830	120	4475	3841	1500	83	92	119	99	97	0	10020	8628	3587	99	127	336	96	94	0	0	0	0	0	0	0	0	0	0	0	0	0	0	0	0	0	0	0	0.443	0.441	0.451	0.479	2.004	0.426	0.901	0.000	0.000	0.000	0.000	0.000	0.000	0.000	0.000	0.000	0.000	0.000	0.000	0.000	0.000	120	570	14313	12287	-1.176	Error	Error	4392	9921	0	0	3758	8529	0	0	0	0
1	17	4	"dur3"	"YHL016C"	4710	12830	110	8303	7859	2907	82	91	90	100	100	0	18456	17339	6827	98	159	540	100	98	0	0	0	0	0	0	0	0	0	0	0	0	0	0	0	0	0	0	0	0.448	0.451	0.449	0.456	1.416	0.426	0.909	0.000	0.000	0.000	0.000	0.000	0.000	0.000	0.000	0.000	0.000	0.000	0.000	0.000	0.000	80	496	26579	25018	-1.159	Error	Error	8221	18358	0	0	7777	17241	0	0	0	0
1	18	4	"COS8"	"YHL048W"	4900	12830	110	11752	11468	6014	82	100	124	100	98	0	13594	12339	6880	94	192	676	92	92	0	0	0	0	0	0	0	0	0	0	0	0	0	0	0	0	0	0	0	0.864	0.930	0.952	0.977	1.624	0.906	0.923	0.000	0.000	0.000	0.000	0.000	0.000	0.000	0.000	0.000	0.000	0.000	0.000	0.000	0.000	80	511	25170	23631	-0.210	Error	Error	11670	13500	0	0	11386	12245	0	0	0	0
1	19	4	"THS1"	"YIL078W"	5090	12830	110	8711	8697	4285	80	146	428	100	96	0	11094	12013	7103	90	242	919	96	91	0	0	0	0	0	0	0	0	0	0	0	0	0	0	0	0	0	0	0	0.784	0.723	0.756	0.803	1.645	0.674	0.917	0.000	0.000	0.000	0.000	0.000	0.000	0.000	0.000	0.000	0.000	0.000	0.000	0.000	0.000	80	521	19635	20540	-0.350	Error	Error	8631	11004	0	0	8617	11923	0	0	0	0
1	20	4	""	"YIL110W"	5290	12830	110	6787	5932	2237	80	136	415	98	95	0	21462	18885	7551	92	213	835	96	96	0	0	0	0	0	0	0	0	0	0	0	0	0	0	0	0	0	0	0	0.314	0.311	0.321	0.337	1.703	0.299	0.928	0.000	0.000	0.000	0.000	0.000	0.000	0.000	0.000	0.000	0.000	0.000	0.000	0.000	0.000	80	509	28077	24645	-1.672	Error	Error	6707	21370	0	0	5852	18793	0	0	0	0
1	21	4	"CCT2"	"YIL142W"	5470	12830	110	6670	5692	2646	81	157	525	93	87	0	4825	4396	2209	95	203	651	90	86	0	0	0	0	0	0	0	0	0	0	0	0	0	0	0	0	0	0	0	1.393	1.305	1.325	1.422	1.692	1.248	0.898	0.000	0.000	0.000	0.000	0.000	0.000	0.000	0.000	0.000	0.000	0.000	0.000	0.000	0.000	80	508	11319	9912	0.478	Error	Error	6589	4730	0	0	5611	4301	0	0	0	0
1	22	4	""	"YIL080W"	5670	12830	110	16376	13347	5893	87	180	563	97	91	0	22827	19615	9250	99	292	1180	91	88	0	0	0	0	0	0	0	0	0	0	0	0	0	0	0	0	0	0	0	0.717	0.679	0.703	0.724	1.634	0.655	0.924	0.000	0.000	0.000	0.000	0.000	0.000	0.000	0.000	0.000	0.000	0.000	0.000	0.000	0.000	80	572	39017	32776	-0.481	Error	Error	16289	22728	0	0	13260	19516	0	0	0	0
1	1	5	""	"YIL112W"	1690	13030	120	5764	6018	3305	67	69	26	100	100	0	6094	6044	3707	80	82	27	98	98	0	0	0	0	0	0	0	0	0	0	0	0	0	0	0	0	0	0	0	0.947	0.998	1.018	1.155	1.989	0.955	0.844	0.000	0.000	0.000	0.000	0.000	0.000	0.000	0.000	0.000	0.000	0.000	0.000	0.000	0.000	120	585	11711	11915	-0.078	Error	Error	5697	6014	0	0	5951	5964	0	0	0	0
1	2	5	"TID3"	"YIL144W"	1880	13030	120	7769	7254	3167	69	75	56	100	100	0	11723	10450	5453	79	111	459	94	90	0	0	0	0	0	0	0	0	0	0	0	0	0	0	0	0	0	0	0	0.661	0.693	0.659	0.831	2.267	0.648	0.863	0.000	0.000	0.000	0.000	0.000	0.000	0.000	0.000	0.000	0.000	0.000	0.000	0.000	0.000	120	504	19344	17556	-0.597	Error	Error	7700	11644	0	0	7185	10371	0	0	0	0
1	3	5	""	"YIL082W-A"	2070	13030	120	1546	1434	546	75	91	220	94	90	0	2143	1953	908	81	96	122	92	87	0	0	0	0	0	0	0	0	0	0	0	0	0	0	0	0	0	0	0	0.713	0.726	0.721	0.825	2.000	0.664	0.883	0.000	0.000	0.000	0.000	0.000	0.000	0.000	0.000	0.000	0.000	0.000	0.000	0.000	0.000	120	481	3533	3231	-0.487	Error	Error	1471	2062	0	0	1359	1872	0	0	0	0
1	4	5	"POR2"	"YIL114C"	2260	13030	120	4787	4139	1714	77	87	89	99	97	0	1904	1693	724	86	98	104	96	92	0	0	0	0	0	0	0	0	0	0	0	0	0	0	0	0	0	0	0	2.591	2.528	2.503	2.519	1.490	2.562	0.905	0.000	0.000	0.000	0.000	0.000	0.000	0.000	0.000	0.000	0.000	0.000	0.000	0.000	0.000	120	504	6528	5669	1.373	Error	Error	4710	1818	0	0	4062	1607	0	0	0	0
1	5	5	"ECM37"	"YIL146C"	2440	13040	110	545	533	196	72	76	29	98	97	0	496	472	190	82	86	30	97	95	0	0	0	0	0	0	0	0	0	0	0	0	0	0	0	0	0	0	0	1.143	1.182	1.171	1.223	2.058	0.619	0.396	0.000	0.000	0.000	0.000	0.000	0.000	0.000	0.000	0.000	0.000	0.000	0.000	0.000	0.000	80	482	887	851	0.192	Error	Error	473	414	0	0	461	390	0	0	0	0
1	6	5	"SDS3"	"YIL084C"	2630	13030	110	6854	5994	2116	78	114	263	97	97	0	3353	3004	1089	89	139	385	96	91	0	0	0	0	0	0	0	0	0	0	0	0	0	0	0	0	0	0	0	2.076	2.030	2.040	2.066	1.477	2.012	0.917	0.000	0.000	0.000	0.000	0.000	0.000	0.000	0.000	0.000	0.000	0.000	0.000	0.000	0.000	80	510	10040	8831	1.054	Error	Error	6776	3264	0	0	5916	2915	0	0	0	0
1	7	5	"his5"	"YIL116W"	2820	13030	120	5927	5280	1997	81	109	233	97	96	0	7813	6822	2918	89	120	248	96	93	0	0	0	0	0	0	0	0	0	0	0	0	0	0	0	0	0	0	0	0.757	0.772	0.784	0.853	1.866	0.731	0.907	0.000	0.000	0.000	0.000	0.000	0.000	0.000	0.000	0.000	0.000	0.000	0.000	0.000	0.000	120	558	13570	11932	-0.402	Error	Error	5846	7724	0	0	5199	6733	0	0	0	0
1	8	5	"RPL40A"	"YIL148W"	3010	13030	120	5256	4812	2171	77	105	347	94	90	0	4785	4290	2242	87	106	253	89	86	0	0	0	0	0	0	0	0	0	0	0	0	0	0	0	0	0	0	0	1.102	1.127	1.127	1.294	2.101	1.095	0.920	0.000	0.000	0.000	0.000	0.000	0.000	0.000	0.000	0.000	0.000	0.000	0.000	0.000	0.000	120	552	9877	8938	0.141	Error	Error	5179	4698	0	0	4735	4203	0	0	0	0
1	9	5	"ilv3"	"YJR016C"	3190	13020	110	2882	2650	960	78	91	82	100	98	0	12054	11462	4476	88	155	517	98	96	0	0	0	0	0	0	0	0	0	0	0	0	0	0	0	0	0	0	0	0.234	0.226	0.227	0.229	1.464	0.216	0.913	0.000	0.000	0.000	0.000	0.000	0.000	0.000	0.000	0.000	0.000	0.000	0.000	0.000	0.000	80	497	14770	13946	-2.093	Error	Error	2804	11966	0	0	2572	11374	0	0	0	0
1	10	5	"cyc1"	"YJR048W"	3380	13020	110	1694	1494	654	75	96	134	90	87	0	2665	2295	1043	89	178	559	86	81	0	0	0	0	0	0	0	0	0	0	0	0	0	0	0	0	0	0	0	0.628	0.643	0.653	0.681	1.879	0.632	0.901	0.000	0.000	0.000	0.000	0.000	0.000	0.000	0.000	0.000	0.000	0.000	0.000	0.000	0.000	80	528	4195	3625	-0.670	Error	Error	1619	2576	0	0	1419	2206	0	0	0	0
1	11	5	""	"YJR080C"	3570	13020	110	5784	5014	2674	78	170	568	87	82	0	4999	4469	2614	90	235	862	81	78	0	0	0	0	0	0	0	0	0	0	0	0	0	0	0	0	0	0	0	1.162	1.127	1.200	1.328	2.070	1.090	0.913	0.000	0.000	0.000	0.000	0.000	0.000	0.000	0.000	0.000	0.000	0.000	0.000	0.000	0.000	80	516	10615	9315	0.217	Error	Error	5706	4909	0	0	4936	4379	0	0	0	0
1	12	5	""	"YJR018W"	3750	13020	110	2915	2490	1011	82	143	386	90	87	0	3536	3135	1290	89	193	556	90	87	0	0	0	0	0	0	0	0	0	0	0	0	0	0	0	0	0	0	0	0.822	0.791	0.807	0.815	1.757	0.774	0.917	0.000	0.000	0.000	0.000	0.000	0.000	0.000	0.000	0.000	0.000	0.000	0.000	0.000	0.000	80	526	6280	5454	-0.283	Error	Error	2833	3447	0	0	2408	3046	0	0	0	0
1	13	5	"ISY1"	"YJR050W"	3950	13020	110	4113	3574	1550	82	107	203	95	91	0	2583	2396	1053	87	139	335	91	87	0	0	0	0	0	0	0	0	0	0	0	0	0	0	0	0	0	0	0	1.615	1.512	1.457	1.608	2.013	1.503	0.904	0.000	0.000	0.000	0.000	0.000	0.000	0.000	0.000	0.000	0.000	0.000	0.000	0.000	0.000	80	508	6527	5801	0.692	Error	Error	4031	2496	0	0	3492	2309	0	0	0	0
1	14	5	""	"YJR083C"	4130	13020	110	6689	5937	3202	84	190	714	85	81	0	3541	2901	1657	92	187	593	81	77	0	0	0	0	0	0	0	0	0	0	0	0	0	0	0	0	0	0	0	1.915	2.084	2.127	2.281	1.831	2.103	0.887	0.000	0.000	0.000	0.000	0.000	0.000	0.000	0.000	0.000	0.000	0.000	0.000	0.000	0.000	80	509	10054	8662	0.937	Error	Error	6605	3449	0	0	5853	2809	0	0	0	0
1	15	5	""	"YJR020W"	4330	13020	110	2791	2451	1005	83	184	696	86	81	0	3760	3215	1433	97	183	474	90	85	0	0	0	0	0	0	0	0	0	0	0	0	0	0	0	0	0	0	0	0.739	0.759	0.763	0.802	1.691	0.738	0.919	0.000	0.000	0.000	0.000	0.000	0.000	0.000	0.000	0.000	0.000	0.000	0.000	0.000	0.000	80	508	6371	5486	-0.436	Error	Error	2708	3663	0	0	2368	3118	0	0	0	0
1	16	5	"rad7"	"YJR052W"	4520	13020	110	7296	6593	2839	84	172	540	97	93	0	5322	4957	2320	97	200	525	92	90	0	0	0	0	0	0	0	0	0	0	0	0	0	0	0	0	0	0	0	1.380	1.339	1.383	1.441	1.742	1.322	0.884	0.000	0.000	0.000	0.000	0.000	0.000	0.000	0.000	0.000	0.000	0.000	0.000	0.000	0.000	80	482	12437	11369	0.465	Error	Error	7212	5225	0	0	6509	4860	0	0	0	0
1	17	5	""	"YJR085C"	4700	13020	110	2256	1957	829	82	184	563	83	80	0	1767	1552	690	93	207	581	82	76	0	0	0	0	0	0	0	0	0	0	0	0	0	0	0	0	0	0	0	1.299	1.285	1.314	1.391	2.036	1.214	0.894	0.000	0.000	0.000	0.000	0.000	0.000	0.000	0.000	0.000	0.000	0.000	0.000	0.000	0.000	80	500	3848	3334	0.377	Error	Error	2174	1674	0	0	1875	1459	0	0	0	0
1	18	5	"LSM8"	"YJR022W"	4890	13020	110	1561	1356	578	80	150	309	85	82	0	2261	1937	880	89	199	459	85	78	0	0	0	0	0	0	0	0	0	0	0	0	0	0	0	0	0	0	0	0.682	0.690	0.679	0.679	1.592	0.679	0.900	0.000	0.000	0.000	0.000	0.000	0.000	0.000	0.000	0.000	0.000	0.000	0.000	0.000	0.000	80	494	3653	3124	-0.552	Error	Error	1481	2172	0	0	1276	1848	0	0	0	0
1	19	5	""	"YJR054W"	5080	13020	120	8151	7455	3224	78	131	329	96	95	0	8267	7227	3523	89	182	587	92	89	0	0	0	0	0	0	0	0	0	0	0	0	0	0	0	0	0	0	0	0.987	1.033	1.035	1.136	1.730	0.996	0.914	0.000	0.000	0.000	0.000	0.000	0.000	0.000	0.000	0.000	0.000	0.000	0.000	0.000	0.000	120	593	16251	14515	-0.019	Error	Error	8073	8178	0	0	7377	7138	0	0	0	0
1	20	5	""	"YJR087W"	5280	13020	110	2081	1783	731	79	91	79	96	91	0	1380	1249	548	87	109	181	87	86	0	0	0	0	0	0	0	0	0	0	0	0	0	0	0	0	0	0	0	1.548	1.466	1.495	1.540	1.745	1.475	0.887	0.000	0.000	0.000	0.000	0.000	0.000	0.000	0.000	0.000	0.000	0.000	0.000	0.000	0.000	80	512	3295	2866	0.631	Error	Error	2002	1293	0	0	1704	1162	0	0	0	0
1	21	5	"RSC4"	"YKR008W"	5460	13020	110	7147	6378	2672	80	166	521	97	95	0	15484	13758	6174	89	355	1589	96	91	0	0	0	0	0	0	0	0	0	0	0	0	0	0	0	0	0	0	0	0.459	0.461	0.455	0.472	1.453	0.424	0.913	0.000	0.000	0.000	0.000	0.000	0.000	0.000	0.000	0.000	0.000	0.000	0.000	0.000	0.000	80	516	22462	19967	-1.123	Error	Error	7067	15395	0	0	6298	13669	0	0	0	0
1	22	5	"gap1"	"YKR039W"	5650	13020	110	8287	7594	2521	82	223	771	97	97	0	11565	10505	3708	93	459	1828	96	91	0	0	0	0	0	0	0	0	0	0	0	0	0	0	0	0	0	0	0	0.715	0.721	0.740	0.746	1.402	0.713	0.922	0.000	0.000	0.000	0.000	0.000	0.000	0.000	0.000	0.000	0.000	0.000	0.000	0.000	0.000	80	572	19677	17924	-0.484	Error	Error	8205	11472	0	0	7512	10412	0	0	0	0
1	1	6	""	"YKR071C"	1670	13210	110	7562	6724	2212	67	74	66	100	100	0	23110	21642	7933	81	85	47	100	100	0	0	0	0	0	0	0	0	0	0	0	0	0	0	0	0	0	0	0	0.325	0.309	0.320	0.319	1.392	0.299	0.925	0.000	0.000	0.000	0.000	0.000	0.000	0.000	0.000	0.000	0.000	0.000	0.000	0.000	0.000	80	518	30524	28218	-1.619	Error	Error	7495	23029	0	0	6657	21561	0	0	0	0
1	2	6	"TOF2"	"YKR010C"	1850	13210	110	6595	6500	3159	70	108	300	100	96	0	22565	21136	10321	82	270	1564	97	91	0	0	0	0	0	0	0	0	0	0	0	0	0	0	0	0	0	0	0	0.290	0.305	0.305	0.312	1.320	0.294	0.937	0.000	0.000	0.000	0.000	0.000	0.000	0.000	0.000	0.000	0.000	0.000	0.000	0.000	0.000	80	488	29008	27484	-1.785	Error	Error	6525	22483	0	0	6430	21054	0	0	0	0
1	3	6	""	"YKR041W"	2040	13210	110	3999	3548	1328	76	182	596	95	87	0	1574	1442	544	84	317	1638	32	0	0	0	0	0	0	0	0	0	0	0	0	0	0	0	0	0	0	0	0	2.633	2.557	2.476	2.570	1.380	2.682	0.889	0.000	0.000	0.000	0.000	0.000	0.000	0.000	0.000	0.000	0.000	0.000	0.000	0.000	0.000	80	450	5413	4830	1.397	Error	Error	3923	1490	0	0	3472	1358	0	0	0	0
1	4	6	""	"YKR073C"	2220	13210	150	95	157	156	75	131	442	5	0	0	103	185	197	86	113	190	17	11	0	0	0	0	0	0	0	0	0	0	0	0	0	0	0	0	0	0	0	1.176	0.828	0.829	0.882	3.081	2.284	0.750	0.000	0.000	0.000	0.000	0.000	0.000	0.000	0.000	0.000	0.000	0.000	0.000	0.000	0.000	156	618	37	181	0.234	Error	Error	20	17	0	0	82	99	0	0	-50	0
1	5	6	""	"YKR012C"	2410	13210	110	3915	3652	817	72	78	47	100	100	0	4838	4551	1221	85	87	28	100	100	0	0	0	0	0	0	0	0	0	0	0	0	0	0	0	0	0	0	0	0.809	0.802	0.797	0.815	1.279	0.777	0.927	0.000	0.000	0.000	0.000	0.000	0.000	0.000	0.000	0.000	0.000	0.000	0.000	0.000	0.000	80	486	8596	8046	-0.307	Error	Error	3843	4753	0	0	3580	4466	0	0	0	0
1	6	6	""	"YKR043C"	2610	13210	110	7604	6665	2405	75	109	282	100	98	0	26242	22859	8325	87	267	1677	97	93	0	0	0	0	0	0	0	0	0	0	0	0	0	0	0	0	0	0	0	0.288	0.289	0.288	0.292	1.388	0.279	0.931	0.000	0.000	0.000	0.000	0.000	0.000	0.000	0.000	0.000	0.000	0.000	0.000	0.000	0.000	80	495	33684	29362	-1.797	Error	Error	7529	26155	0	0	6590	22772	0	0	0	0
1	7	6	""	"YKR075C"	2800	13210	110	6333	5598	2152	78	122	339	98	95	0	7375	6422	2595	91	304	1727	88	85	0	0	0	0	0	0	0	0	0	0	0	0	0	0	0	0	0	0	0	0.859	0.872	0.871	0.890	1.455	0.854	0.926	0.000	0.000	0.000	0.000	0.000	0.000	0.000	0.000	0.000	0.000	0.000	0.000	0.000	0.000	80	488	13539	11851	-0.220	Error	Error	6255	7284	0	0	5520	6331	0	0	0	0
1	8	6	"YPT52"	"YKR014C"	2980	13210	110	5100	4878	1145	77	99	225	100	100	0	6517	6270	1721	89	132	394	100	100	0	0	0	0	0	0	0	0	0	0	0	0	0	0	0	0	0	0	0	0.781	0.777	0.792	0.790	1.307	0.757	0.932	0.000	0.000	0.000	0.000	0.000	0.000	0.000	0.000	0.000	0.000	0.000	0.000	0.000	0.000	80	502	11451	10982	-0.356	Error	Error	5023	6428	0	0	4801	6181	0	0	0	0
1	9	6	""	"YKR045C"	3180	13210	110	5983	5027	2261	79	198	745	87	83	0	12027	9808	4845	87	398	1679	85	78	0	0	0	0	0	0	0	0	0	0	0	0	0	0	0	0	0	0	0	0.494	0.509	0.521	0.550	1.580	0.484	0.917	0.000	0.000	0.000	0.000	0.000	0.000	0.000	0.000	0.000	0.000	0.000	0.000	0.000	0.000	80	536	17844	14669	-1.016	Error	Error	5904	11940	0	0	4948	9721	0	0	0	0
1	10	6	""	"YKR077W"	3370	13210	110	11419	10874	5594	83	340	1322	90	85	0	8375	7513	3986	90	537	1976	81	77	0	0	0	0	0	0	0	0	0	0	0	0	0	0	0	0	0	0	0	1.368	1.454	1.413	1.530	1.764	1.425	0.886	0.000	0.000	0.000	0.000	0.000	0.000	0.000	0.000	0.000	0.000	0.000	0.000	0.000	0.000	80	526	19621	18214	0.452	Error	Error	11336	8285	0	0	10791	7423	0	0	0	0
1	11	6	"FRE1"	"YLR214W"	3560	13210	110	5484	4900	2050	86	251	1125	88	86	0	9710	8581	3962	90	295	1172	90	85	0	0	0	0	0	0	0	0	0	0	0	0	0	0	0	0	0	0	0	0.561	0.567	0.549	0.594	1.839	0.527	0.897	0.000	0.000	0.000	0.000	0.000	0.000	0.000	0.000	0.000	0.000	0.000	0.000	0.000	0.000	80	528	15018	13305	-0.834	Error	Error	5398	9620	0	0	4814	8491	0	0	0	0
1	12	6	"MAP1"	"YLR244C"	3750	13210	110	5694	5096	2123	84	133	303	92	91	0	10013	8997	3836	92	243	868	91	88	0	0	0	0	0	0	0	0	0	0	0	0	0	0	0	0	0	0	0	0.565	0.563	0.559	0.560	1.538	0.543	0.930	0.000	0.000	0.000	0.000	0.000	0.000	0.000	0.000	0.000	0.000	0.000	0.000	0.000	0.000	80	524	15531	13917	-0.822	Error	Error	5610	9921	0	0	5012	8905	0	0	0	0
1	13	6	"CDC46"	"YLR274W"	3950	13210	120	5748	5673	3398	82	115	261	95	89	0	6450	6097	3928	91	180	715	83	80	0	0	0	0	0	0	0	0	0	0	0	0	0	0	0	0	0	0	0	0.891	0.931	0.927	1.065	2.176	0.892	0.858	0.000	0.000	0.000	0.000	0.000	0.000	0.000	0.000	0.000	0.000	0.000	0.000	0.000	0.000	120	574	12025	11597	-0.166	Error	Error	5666	6359	0	0	5591	6006	0	0	0	0
1	14	6	"CPR6"	"YLR216C"	4140	13210	120	6800	5966	2449	84	132	471	96	94	0	4745	4129	1764	89	123	300	94	93	0	0	0	0	0	0	0	0	0	0	0	0	0	0	0	0	0	0	0	1.442	1.456	1.455	1.521	1.793	1.495	0.899	0.000	0.000	0.000	0.000	0.000	0.000	0.000	0.000	0.000	0.000	0.000	0.000	0.000	0.000	120	543	11372	9922	0.529	Error	Error	6716	4656	0	0	5882	4040	0	0	0	0
1	15	6	"ERF2"	"YLR246W"	4330	13210	120	1910	1774	783	82	91	89	95	95	0	3668	3342	1722	89	103	161	92	88	0	0	0	0	0	0	0	0	0	0	0	0	0	0	0	0	0	0	0	0.511	0.520	0.529	0.597	1.985	0.477	0.849	0.000	0.000	0.000	0.000	0.000	0.000	0.000	0.000	0.000	0.000	0.000	0.000	0.000	0.000	120	556	5407	4945	-0.969	Error	Error	1828	3579	0	0	1692	3253	0	0	0	0
1	16	6	"DBP9"	"YLR276C"	4530	13210	120	4851	4801	2591	82	123	391	94	91	0	22158	20261	11936	88	127	330	97	95	0	0	0	0	0	0	0	0	0	0	0	0	0	0	0	0	0	0	0	0.216	0.234	0.240	0.264	2.046	0.216	0.887	0.000	0.000	0.000	0.000	0.000	0.000	0.000	0.000	0.000	0.000	0.000	0.000	0.000	0.000	120	556	26839	24892	-2.210	Error	Error	4769	22070	0	0	4719	20173	0	0	0	0
1	17	6	""	"YLR218C"	4720	13210	120	3906	3342	1591	82	99	163	95	94	0	2806	2377	1173	87	107	153	90	87	0	0	0	0	0	0	0	0	0	0	0	0	0	0	0	0	0	0	0	1.406	1.424	1.441	1.531	1.807	1.466	0.868	0.000	0.000	0.000	0.000	0.000	0.000	0.000	0.000	0.000	0.000	0.000	0.000	0.000	0.000	120	543	6543	5550	0.492	Error	Error	3824	2719	0	0	3260	2290	0	0	0	0
1	18	6	"RCK2"	"YLR248W"	4910	13210	120	7570	7487	3075	80	100	161	99	96	0	2727	2538	1073	88	122	253	94	94	0	0	0	0	0	0	0	0	0	0	0	0	0	0	0	0	0	0	0	2.838	3.023	3.013	3.083	1.608	3.165	0.889	0.000	0.000	0.000	0.000	0.000	0.000	0.000	0.000	0.000	0.000	0.000	0.000	0.000	0.000	120	545	10129	9857	1.505	Error	Error	7490	2639	0	0	7407	2450	0	0	0	0
1	19	6	""	"YLR278C"	5090	13210	110	563	600	332	79	87	58	93	91	0	438	491	308	85	94	53	90	85	0	0	0	0	0	0	0	0	0	0	0	0	0	0	0	0	0	0	0	1.371	1.283	1.285	1.345	2.023	1.171	0.788	0.000	0.000	0.000	0.000	0.000	0.000	0.000	0.000	0.000	0.000	0.000	0.000	0.000	0.000	80	481	837	927	0.455	Error	Error	484	353	0	0	521	406	0	0	0	0
1	20	6	"CCC1"	"YLR220W"	5280	13210	110	4182	3642	1843	79	137	408	88	85	0	15103	13045	7029	89	366	1866	87	82	0	0	0	0	0	0	0	0	0	0	0	0	0	0	0	0	0	0	0	0.273	0.275	0.270	0.282	1.646	0.254	0.899	0.000	0.000	0.000	0.000	0.000	0.000	0.000	0.000	0.000	0.000	0.000	0.000	0.000	0.000	80	530	19117	16519	-1.872	Error	Error	4103	15014	0	0	3563	12956	0	0	0	0
1	21	6	"SSP120"	"YLR250W"	5470	13210	110	3514	3116	1425	81	178	528	88	83	0	5947	5202	2479	92	481	2019	82	76	0	0	0	0	0	0	0	0	0	0	0	0	0	0	0	0	0	0	0	0.586	0.594	0.584	0.631	1.700	0.556	0.891	0.000	0.000	0.000	0.000	0.000	0.000	0.000	0.000	0.000	0.000	0.000	0.000	0.000	0.000	80	547	9288	8145	-0.770	Error	Error	3433	5855	0	0	3035	5110	0	0	0	0
1	22	6	""	"YLR280C"	5680	13220	110	393	369	178	78	127	364	40	1	0	576	529	262	90	203	793	7	0	0	0	0	0	0	0	0	0	0	0	0	0	0	0	0	0	0	0	0	0.648	0.663	0.703	0.688	2.209	0.619	0.778	0.000	0.000	0.000	0.000	0.000	0.000	0.000	0.000	0.000	0.000	0.000	0.000	0.000	0.000	80	571	801	730	-0.626	Error	Error	315	486	0	0	291	439	0	0	0	0
1	1	7	"CTK3"	"YML112W"	1680	13400	110	10445	9106	3685	66	107	385	97	96	0	5140	4364	1970	77	115	340	87	87	0	0	0	0	0	0	0	0	0	0	0	0	0	0	0	0	0	0	0	2.050	2.109	2.078	2.450	1.932	2.112	0.915	0.000	0.000	0.000	0.000	0.000	0.000	0.000	0.000	0.000	0.000	0.000	0.000	0.000	0.000	80	560	15442	13327	1.036	Error	Error	10379	5063	0	0	9040	4287	0	0	0	0
1	2	7	""	"YMR010W"	1870	13400	110	7715	6609	2996	73	190	709	91	90	0	7715	6751	3227	81	279	1341	88	80	0	0	0	0	0	0	0	0	0	0	0	0	0	0	0	0	0	0	0	1.001	0.980	1.010	1.030	1.441	0.948	0.931	0.000	0.000	0.000	0.000	0.000	0.000	0.000	0.000	0.000	0.000	0.000	0.000	0.000	0.000	80	524	15276	13206	0.002	Error	Error	7642	7634	0	0	6536	6670	0	0	0	0
1	3	7	""	"YMR041C"	2070	13410	120	7418	6668	2508	73	165	621	97	93	0	5285	4778	1921	83	203	888	90	87	0	0	0	0	0	0	0	0	0	0	0	0	0	0	0	0	0	0	0	1.412	1.405	1.410	1.520	1.901	1.420	0.891	0.000	0.000	0.000	0.000	0.000	0.000	0.000	0.000	0.000	0.000	0.000	0.000	0.000	0.000	120	558	12547	11290	0.498	Error	Error	7345	5202	0	0	6595	4695	0	0	0	0
1	4	7	""	"YML114C"	2260	13410	120	8979	8530	3741	74	79	36	100	100	0	4621	4229	2102	84	88	34	99	96	0	0	0	0	0	0	0	0	0	0	0	0	0	0	0	0	0	0	0	1.963	2.040	2.051	2.395	1.982	2.007	0.920	0.000	0.000	0.000	0.000	0.000	0.000	0.000	0.000	0.000	0.000	0.000	0.000	0.000	0.000	120	544	13442	12601	0.973	Error	Error	8905	4537	0	0	8456	4145	0	0	0	0
1	5	7	"CLU1"	"YMR012W"	2460	13400	110	385	378	163	76	80	33	90	90	0	552	504	255	87	89	29	86	86	0	0	0	0	0	0	0	0	0	0	0	0	0	0	0	0	0	0	0	0.665	0.724	0.700	0.717	1.976	0.637	0.770	0.000	0.000	0.000	0.000	0.000	0.000	0.000	0.000	0.000	0.000	0.000	0.000	0.000	0.000	80	436	774	719	-0.590	Error	Error	309	465	0	0	302	417	0	0	0	0
1	6	7	"mcm1"	"YMR043W"	2610	13400	150	86	114	88	75	102	255	3	0	0	100	147	130	89	292	1977	0	0	0	0	0	0	0	0	0	0	0	0	0	0	0	0	0	0	0	0	0	1.000	0.672	0.916	0.902	3.335	0.199	0.843	0.000	0.000	0.000	0.000	0.000	0.000	0.000	0.000	0.000	0.000	0.000	0.000	0.000	0.000	156	770	22	97	0.000	Error	Error	11	11	0	0	39	58	0	0	-50	0
1	7	7	"atr1"	"YML116W"	2830	13400	110	6614	5905	2286	77	127	406	98	95	0	20313	18082	7902	92	302	1749	93	87	0	0	0	0	0	0	0	0	0	0	0	0	0	0	0	0	0	0	0	0.323	0.324	0.324	0.349	1.524	0.303	0.919	0.000	0.000	0.000	0.000	0.000	0.000	0.000	0.000	0.000	0.000	0.000	0.000	0.000	0.000	80	538	26758	23818	-1.629	Error	Error	6537	20221	0	0	5828	17990	0	0	0	0
1	8	7	""	"YMR014W"	3020	13400	110	4141	3909	2005	81	134	402	95	91	0	15714	15122	8552	92	443	2225	88	82	0	0	0	0	0	0	0	0	0	0	0	0	0	0	0	0	0	0	0	0.260	0.255	0.262	0.266	1.548	0.234	0.891	0.000	0.000	0.000	0.000	0.000	0.000	0.000	0.000	0.000	0.000	0.000	0.000	0.000	0.000	80	515	19682	18858	-1.944	Error	Error	4060	15622	0	0	3828	15030	0	0	0	0
1	9	7	""	"YMR045C"	3210	13410	120	13668	13250	4919	81	146	506	99	98	0	22481	22047	8913	87	329	1618	95	94	0	0	0	0	0	0	0	0	0	0	0	0	0	0	0	0	0	0	0	0.607	0.600	0.609	0.649	1.723	0.571	0.887	0.000	0.000	0.000	0.000	0.000	0.000	0.000	0.000	0.000	0.000	0.000	0.000	0.000	0.000	120	564	35981	35129	-0.721	Error	Error	13587	22394	0	0	13169	21960	0	0	0	0
1	10	7	""	"YML117W-A"	3400	13410	120	3359	3017	1422	84	152	775	86	80	0	6222	5385	2716	87	152	738	87	85	0	0	0	0	0	0	0	0	0	0	0	0	0	0	0	0	0	0	0	0.534	0.554	0.580	0.617	1.978	0.517	0.905	0.000	0.000	0.000	0.000	0.000	0.000	0.000	0.000	0.000	0.000	0.000	0.000	0.000	0.000	120	557	9410	8231	-0.906	Error	Error	3275	6135	0	0	2933	5298	0	0	0	0
1	11	7	"SOK2"	"YMR016C"	3600	13410	120	11132	10273	4391	86	97	131	100	99	0	12757	11672	5089	89	119	322	99	96	0	0	0	0	0	0	0	0	0	0	0	0	0	0	0	0	0	0	0	0.872	0.879	0.917	0.914	1.563	0.869	0.917	0.000	0.000	0.000	0.000	0.000	0.000	0.000	0.000	0.000	0.000	0.000	0.000	0.000	0.000	120	561	23714	21770	-0.198	Error	Error	11046	12668	0	0	10187	11583	0	0	0	0
1	12	7	""	"YMR046W-A"	3790	13410	120	10716	9137	3722	82	102	200	99	96	0	18592	16123	7074	91	144	537	98	91	0	0	0	0	0	0	0	0	0	0	0	0	0	0	0	0	0	0	0	0.575	0.565	0.571	0.602	1.767	0.538	0.913	0.000	0.000	0.000	0.000	0.000	0.000	0.000	0.000	0.000	0.000	0.000	0.000	0.000	0.000	120	551	29135	25087	-0.799	Error	Error	10634	18501	0	0	9055	16032	0	0	0	0
1	13	7	"PUB1"	"YNL016W"	3970	13400	110	863	772	408	83	92	75	90	85	0	1000	934	580	89	110	126	82	76	0	0	0	0	0	0	0	0	0	0	0	0	0	0	0	0	0	0	0	0.856	0.815	0.802	0.929	2.114	0.759	0.830	0.000	0.000	0.000	0.000	0.000	0.000	0.000	0.000	0.000	0.000	0.000	0.000	0.000	0.000	80	481	1691	1534	-0.224	Error	Error	780	911	0	0	689	845	0	0	0	0
1	14	7	"ALG11"	"YNL048W"	4160	13400	110	8745	8313	4224	87	165	591	96	88	0	13282	13014	7202	87	287	1414	90	87	0	0	0	0	0	0	0	0	0	0	0	0	0	0	0	0	0	0	0	0.656	0.636	0.646	0.653	1.491	0.585	0.888	0.000	0.000	0.000	0.000	0.000	0.000	0.000	0.000	0.000	0.000	0.000	0.000	0.000	0.000	80	522	21853	21153	-0.608	Error	Error	8658	13195	0	0	8226	12927	0	0	0	0
1	15	7	"TPM1"	"YNL079C"	4350	13400	110	5675	4715	2260	83	222	775	87	82	0	3158	2819	1487	89	319	1448	76	58	0	0	0	0	0	0	0	0	0	0	0	0	0	0	0	0	0	0	0	1.822	1.697	1.772	1.864	1.590	1.714	0.900	0.000	0.000	0.000	0.000	0.000	0.000	0.000	0.000	0.000	0.000	0.000	0.000	0.000	0.000	80	522	8661	7362	0.866	Error	Error	5592	3069	0	0	4632	2730	0	0	0	0
1	16	7	""	"YNL018C"	4540	13400	110	16953	14675	7302	88	191	627	98	93	0	15526	13564	7089	90	223	850	95	91	0	0	0	0	0	0	0	0	0	0	0	0	0	0	0	0	0	0	0	1.093	1.083	1.089	1.119	1.499	1.057	0.898	0.000	0.000	0.000	0.000	0.000	0.000	0.000	0.000	0.000	0.000	0.000	0.000	0.000	0.000	80	511	32301	28061	0.128	Error	Error	16865	15436	0	0	14587	13474	0	0	0	0
1	17	7	""	"YNL050C"	4730	13400	110	3589	3175	1668	85	142	401	88	83	0	15661	13200	7535	92	345	1605	86	82	0	0	0	0	0	0	0	0	0	0	0	0	0	0	0	0	0	0	0	0.225	0.236	0.248	0.230	1.676	0.220	0.906	0.000	0.000	0.000	0.000	0.000	0.000	0.000	0.000	0.000	0.000	0.000	0.000	0.000	0.000	80	499	19073	16198	-2.152	Error	Error	3504	15569	0	0	3090	13108	0	0	0	0
1	18	7	""	"YNL081C"	4910	13400	110	2544	2157	1124	84	136	303	86	80	0	15818	13112	7726	97	566	2473	78	77	0	0	0	0	0	0	0	0	0	0	0	0	0	0	0	0	0	0	0	0.156	0.159	0.159	0.174	1.719	0.147	0.905	0.000	0.000	0.000	0.000	0.000	0.000	0.000	0.000	0.000	0.000	0.000	0.000	0.000	0.000	80	498	18181	15088	-2.676	Error	Error	2460	15721	0	0	2073	13015	0	0	0	0
1	19	7	"ARK1"	"YNL020C"	5120	13400	110	6160	5571	2538	84	145	406	93	91	0	8726	7992	3985	94	399	1864	87	81	0	0	0	0	0	0	0	0	0	0	0	0	0	0	0	0	0	0	0	0.704	0.695	0.700	0.763	1.549	0.667	0.919	0.000	0.000	0.000	0.000	0.000	0.000	0.000	0.000	0.000	0.000	0.000	0.000	0.000	0.000	80	537	14708	13385	-0.507	Error	Error	6076	8632	0	0	5487	7898	0	0	0	0
1	20	7	"COX5A"	"YNL052W"	5310	13400	110	2400	2250	1219	80	152	460	82	78	0	3224	2833	1702	91	300	1345	71	60	0	0	0	0	0	0	0	0	0	0	0	0	0	0	0	0	0	0	0	0.741	0.791	0.761	0.823	1.663	0.742	0.884	0.000	0.000	0.000	0.000	0.000	0.000	0.000	0.000	0.000	0.000	0.000	0.000	0.000	0.000	80	506	5453	4912	-0.433	Error	Error	2320	3133	0	0	2170	2742	0	0	0	0
1	21	7	""	"YNL083W"	5480	13400	110	7821	6854	4022	83	277	999	82	77	0	6504	5507	3761	89	338	1114	75	71	0	0	0	0	0	0	0	0	0	0	0	0	0	0	0	0	0	0	0	1.206	1.250	1.231	1.568	2.231	1.181	0.876	0.000	0.000	0.000	0.000	0.000	0.000	0.000	0.000	0.000	0.000	0.000	0.000	0.000	0.000	80	495	14153	12189	0.271	Error	Error	7738	6415	0	0	6771	5418	0	0	0	0
1	22	7	""	"YNL022C"	5680	13400	110	8741	7980	4276	79	359	1277	88	81	0	4873	4505	2607	91	358	1129	81	73	0	0	0	0	0	0	0	0	0	0	0	0	0	0	0	0	0	0	0	1.811	1.790	1.795	1.964	1.594	1.757	0.909	0.000	0.000	0.000	0.000	0.000	0.000	0.000	0.000	0.000	0.000	0.000	0.000	0.000	0.000	80	550	13444	12315	0.857	Error	Error	8662	4782	0	0	7901	4414	0	0	0	0
1	1	8	"VAC7"	"YNL054W"	1700	13590	110	2024	2199	1292	67	104	331	90	87	0	1846	1766	1131	79	117	312	85	80	0	0	0	0	0	0	0	0	0	0	0	0	0	0	0	0	0	0	0	1.108	1.264	1.275	1.397	1.871	1.262	0.795	0.000	0.000	0.000	0.000	0.000	0.000	0.000	0.000	0.000	0.000	0.000	0.000	0.000	0.000	80	571	3724	3819	0.147	Error	Error	1957	1767	0	0	2132	1687	0	0	0	0
1	2	8	"mkt1"	"YNL085W"	1890	13590	110	6469	5624	3779	71	164	636	86	78	0	9022	8055	5402	80	245	1117	81	75	0	0	0	0	0	0	0	0	0	0	0	0	0	0	0	0	0	0	0	0.715	0.696	0.738	0.759	1.820	0.681	0.847	0.000	0.000	0.000	0.000	0.000	0.000	0.000	0.000	0.000	0.000	0.000	0.000	0.000	0.000	80	513	15340	13528	-0.483	Error	Error	6398	8942	0	0	5553	7975	0	0	0	0
1	3	8	"BIO4"	"YNR057C"	2080	13600	120	10511	8713	4348	71	127	534	94	88	0	7866	6632	3665	80	189	962	85	80	0	0	0	0	0	0	0	0	0	0	0	0	0	0	0	0	0	0	0	1.341	1.319	1.320	1.558	2.235	1.279	0.868	0.000	0.000	0.000	0.000	0.000	0.000	0.000	0.000	0.000	0.000	0.000	0.000	0.000	0.000	120	536	18226	15194	0.423	Error	Error	10440	7786	0	0	8642	6552	0	0	0	0
1	4	8	"HTA3"	"YOL012C"	2260	13590	110	5455	4358	2196	76	156	579	82	81	0	2774	2282	1206	85	139	357	80	78	0	0	0	0	0	0	0	0	0	0	0	0	0	0	0	0	0	0	0	2.000	1.949	2.024	2.236	2.024	1.965	0.868	0.000	0.000	0.000	0.000	0.000	0.000	0.000	0.000	0.000	0.000	0.000	0.000	0.000	0.000	80	475	8068	6479	1.000	Error	Error	5379	2689	0	0	4282	2197	0	0	0	0
1	5	8	"NTG2"	"YOL043C"	2460	13590	110	6265	5287	2534	79	193	704	88	85	0	26554	21582	11015	93	460	2802	86	82	0	0	0	0	0	0	0	0	0	0	0	0	0	0	0	0	0	0	0	0.234	0.242	0.246	0.261	1.580	0.223	0.893	0.000	0.000	0.000	0.000	0.000	0.000	0.000	0.000	0.000	0.000	0.000	0.000	0.000	0.000	80	537	32647	26697	-2.097	Error	Error	6186	26461	0	0	5208	21489	0	0	0	0
1	6	8	""	"YNR059W"	2650	13600	110	6550	5727	3097	78	133	479	91	85	0	5498	4877	2949	89	448	2908	71	36	0	0	0	0	0	0	0	0	0	0	0	0	0	0	0	0	0	0	0	1.197	1.180	1.226	1.330	2.078	1.128	0.889	0.000	0.000	0.000	0.000	0.000	0.000	0.000	0.000	0.000	0.000	0.000	0.000	0.000	0.000	80	493	11881	10437	0.259	Error	Error	6472	5409	0	0	5649	4788	0	0	0	0
1	7	8	""	"YOL013W-A"	2830	13590	110	5829	4832	2880	82	145	480	86	82	0	13390	10277	6237	89	274	1484	78	75	0	0	0	0	0	0	0	0	0	0	0	0	0	0	0	0	0	0	0	0.432	0.466	0.471	0.548	2.253	0.452	0.897	0.000	0.000	0.000	0.000	0.000	0.000	0.000	0.000	0.000	0.000	0.000	0.000	0.000	0.000	80	526	19048	14938	-1.211	Error	Error	5747	13301	0	0	4750	10188	0	0	0	0
1	8	8	""	"YOL045W"	3020	13590	110	901	980	703	84	122	302	80	68	0	1128	1094	817	88	242	1234	25	3	0	0	0	0	0	0	0	0	0	0	0	0	0	0	0	0	0	0	0	0.786	0.891	0.926	1.042	2.337	0.871	0.839	0.000	0.000	0.000	0.000	0.000	0.000	0.000	0.000	0.000	0.000	0.000	0.000	0.000	0.000	80	512	1857	1902	-0.348	Error	Error	817	1040	0	0	896	1006	0	0	0	0
1	9	8	""	"YNR061C"	3210	13590	110	9815	8650	4768	84	201	907	91	83	0	6290	5551	3265	87	202	774	88	81	0	0	0	0	0	0	0	0	0	0	0	0	0	0	0	0	0	0	0	1.569	1.568	1.644	1.619	1.627	1.545	0.901	0.000	0.000	0.000	0.000	0.000	0.000	0.000	0.000	0.000	0.000	0.000	0.000	0.000	0.000	80	500	15934	14030	0.650	Error	Error	9731	6203	0	0	8566	5464	0	0	0	0
1	10	8	""	"YOL015W"	3400	13590	110	7306	6254	3248	85	241	984	90	85	0	14288	13344	7522	87	329	1305	92	90	0	0	0	0	0	0	0	0	0	0	0	0	0	0	0	0	0	0	0	0.508	0.465	0.469	0.485	1.532	0.438	0.897	0.000	0.000	0.000	0.000	0.000	0.000	0.000	0.000	0.000	0.000	0.000	0.000	0.000	0.000	80	468	21422	19426	-0.976	Error	Error	7221	14201	0	0	6169	13257	0	0	0	0
1	11	8	""	"YOL047C"	3580	13590	110	5353	4594	2318	83	204	694	88	82	0	4557	3871	2107	88	298	1164	80	75	0	0	0	0	0	0	0	0	0	0	0	0	0	0	0	0	0	0	0	1.179	1.192	1.238	1.404	2.021	1.117	0.783	0.000	0.000	0.000	0.000	0.000	0.000	0.000	0.000	0.000	0.000	0.000	0.000	0.000	0.000	80	479	9739	8294	0.238	Error	Error	5270	4469	0	0	4511	3783	0	0	0	0
1	12	8	""	"YNR063W"	3780	13590	110	13100	11636	4394	82	223	785	100	97	0	18003	16231	6035	88	322	1328	100	96	0	0	0	0	0	0	0	0	0	0	0	0	0	0	0	0	0	0	0	0.727	0.716	0.719	0.709	1.286	0.707	0.924	0.000	0.000	0.000	0.000	0.000	0.000	0.000	0.000	0.000	0.000	0.000	0.000	0.000	0.000	80	479	30933	27697	-0.461	Error	Error	13018	17915	0	0	11554	16143	0	0	0	0
1	13	8	""	"YOL017W"	3960	13590	110	7180	6387	2797	81	239	867	97	90	0	12099	11116	5178	87	436	1738	93	90	0	0	0	0	0	0	0	0	0	0	0	0	0	0	0	0	0	0	0	0.591	0.572	0.576	0.587	1.494	0.544	0.868	0.000	0.000	0.000	0.000	0.000	0.000	0.000	0.000	0.000	0.000	0.000	0.000	0.000	0.000	80	515	19111	17335	-0.759	Error	Error	7099	12012	0	0	6306	11029	0	0	0	0
1	14	8	"GSH2"	"YOL049W"	4160	13600	110	1955	2311	2350	82	198	781	76	65	0	2651	3404	3823	85	301	1322	73	47	0	0	0	0	0	0	0	0	0	0	0	0	0	0	0	0	0	0	0	0.730	0.672	0.713	0.795	2.713	0.605	0.847	0.000	0.000	0.000	0.000	0.000	0.000	0.000	0.000	0.000	0.000	0.000	0.000	0.000	0.000	80	527	4439	5548	-0.454	Error	Error	1873	2566	0	0	2229	3319	0	0	0	0
1	15	8	"RIS1"	"YOR191W"	4360	13600	110	492	483	231	81	129	536	27	1	0	519	510	251	84	113	274	73	33	0	0	0	0	0	0	0	0	0	0	0	0	0	0	0	0	0	0	0	0.945	0.944	0.885	1.006	2.064	1.958	0.646	0.000	0.000	0.000	0.000	0.000	0.000	0.000	0.000	0.000	0.000	0.000	0.000	0.000	0.000	80	493	846	828	-0.082	Error	Error	411	435	0	0	402	426	0	0	0	0
1	16	8	"MCT1"	"YOR221C"	4530	13590	110	13090	10920	4881	87	315	1450	95	85	0	7206	6258	2893	89	286	1080	91	82	0	0	0	0	0	0	0	0	0	0	0	0	0	0	0	0	0	0	0	1.827	1.756	1.766	1.792	1.529	1.770	0.878	0.000	0.000	0.000	0.000	0.000	0.000	0.000	0.000	0.000	0.000	0.000	0.000	0.000	0.000	80	485	20120	17002	0.870	Error	Error	13003	7117	0	0	10833	6169	0	0	0	0
1	17	8	""	"YOR253W"	4720	13590	110	3292	2467	1666	88	354	1478	65	53	0	3643	2889	2082	92	392	1327	63	61	0	0	0	0	0	0	0	0	0	0	0	0	0	0	0	0	0	0	0	0.902	0.851	0.866	0.914	2.583	0.800	0.848	0.000	0.000	0.000	0.000	0.000	0.000	0.000	0.000	0.000	0.000	0.000	0.000	0.000	0.000	80	478	6755	5176	-0.148	Error	Error	3204	3551	0	0	2379	2797	0	0	0	0
1	18	8	""	"YOR192C-A"	4910	13590	120	42754	39135	18247	91	150	363	100	98	0	35511	29519	16559	96	294	1389	92	86	0	0	0	0	0	0	0	0	0	0	0	0	0	0	0	0	0	0	0	1.205	1.327	1.271	1.591	2.114	1.248	0.910	0.000	0.000	0.000	0.000	0.000	0.000	0.000	0.000	0.000	0.000	0.000	0.000	0.000	0.000	120	539	78078	68467	0.269	Error	Error	42663	35415	0	0	39044	29423	0	0	0	0
1	19	8	""	"YOR223W"	5100	13580	110	8237	7273	4022	90	213	780	87	81	0	6241	5139	2908	97	235	815	78	78	0	0	0	0	0	0	0	0	0	0	0	0	0	0	0	0	0	0	0	1.326	1.425	1.500	1.701	2.046	1.426	0.898	0.000	0.000	0.000	0.000	0.000	0.000	0.000	0.000	0.000	0.000	0.000	0.000	0.000	0.000	80	471	14291	12225	0.407	Error	Error	8147	6144	0	0	7183	5042	0	0	0	0
1	20	8	""	"YOR255W"	5280	13590	110	7468	6574	3306	82	291	1089	90	81	0	6643	5608	3278	90	335	1161	80	75	0	0	0	0	0	0	0	0	0	0	0	0	0	0	0	0	0	0	0	1.127	1.177	1.196	1.404	2.205	1.095	0.866	0.000	0.000	0.000	0.000	0.000	0.000	0.000	0.000	0.000	0.000	0.000	0.000	0.000	0.000	80	494	13939	12010	0.173	Error	Error	7386	6553	0	0	6492	5518	0	0	0	0
1	21	8	""	"YOR193W"	5490	13590	120	3174	2881	1147	77	269	1056	89	75	0	2283	2041	901	85	305	1135	80	47	0	0	0	0	0	0	0	0	0	0	0	0	0	0	0	0	0	0	0	1.409	1.434	1.432	1.501	1.798	1.422	0.905	0.000	0.000	0.000	0.000	0.000	0.000	0.000	0.000	0.000	0.000	0.000	0.000	0.000	0.000	120	509	5295	4760	0.495	Error	Error	3097	2198	0	0	2804	1956	0	0	0	0
1	22	8	""	"YOR225W"	5660	13590	110	1061	960	332	77	99	230	93	86	0	578	573	213	84	104	198	92	68	0	0	0	0	0	0	0	0	0	0	0	0	0	0	0	0	0	0	0	1.992	1.806	1.838	1.826	1.599	1.832	0.850	0.000	0.000	0.000	0.000	0.000	0.000	0.000	0.000	0.000	0.000	0.000	0.000	0.000	0.000	80	466	1478	1372	0.994	Error	Error	984	494	0	0	883	489	0	0	0	0
1	1	9	"cdc31"	"YOR257W"	1680	13790	110	6490	5384	2513	67	79	80	100	97	0	4082	3282	1745	79	99	169	93	90	0	0	0	0	0	0	0	0	0	0	0	0	0	0	0	0	0	0	0	1.605	1.660	1.678	1.820	1.656	1.614	0.909	0.000	0.000	0.000	0.000	0.000	0.000	0.000	0.000	0.000	0.000	0.000	0.000	0.000	0.000	80	511	10426	8520	0.682	Error	Error	6423	4003	0	0	5317	3203	0	0	0	0
1	2	9	"SLK19"	"YOR195W"	1860	13780	110	6277	5733	2458	73	169	604	97	93	0	8444	7679	3285	80	247	941	96	92	0	0	0	0	0	0	0	0	0	0	0	0	0	0	0	0	0	0	0	0.742	0.745	0.751	0.762	1.418	0.722	0.919	0.000	0.000	0.000	0.000	0.000	0.000	0.000	0.000	0.000	0.000	0.000	0.000	0.000	0.000	80	496	14568	13259	-0.431	Error	Error	6204	8364	0	0	5660	7599	0	0	0	0
1	3	9	""	"YOR227W"	2060	13780	110	1537	1530	797	76	159	562	85	67	0	1770	1725	974	82	230	876	78	43	0	0	0	0	0	0	0	0	0	0	0	0	0	0	0	0	0	0	0	0.866	0.885	0.909	0.985	1.792	0.851	0.885	0.000	0.000	0.000	0.000	0.000	0.000	0.000	0.000	0.000	0.000	0.000	0.000	0.000	0.000	80	476	3149	3097	-0.208	Error	Error	1461	1688	0	0	1454	1643	0	0	0	0
1	4	9	"RPT4"	"YOR259C"	2250	13780	110	4703	4330	1935	78	232	866	90	82	0	2877	2540	1152	84	203	572	87	81	0	0	0	0	0	0	0	0	0	0	0	0	0	0	0	0	0	0	0	1.656	1.731	1.732	1.856	1.623	1.776	0.911	0.000	0.000	0.000	0.000	0.000	0.000	0.000	0.000	0.000	0.000	0.000	0.000	0.000	0.000	80	484	7418	6708	0.728	Error	Error	4625	2793	0	0	4252	2456	0	0	0	0
1	5	9	"NIP100"	"YPL174C"	2430	13780	110	8405	7437	3209	80	316	1100	95	87	0	13655	12555	5624	88	455	1777	92	91	0	0	0	0	0	0	0	0	0	0	0	0	0	0	0	0	0	0	0	0.614	0.590	0.597	0.609	1.428	0.575	0.895	0.000	0.000	0.000	0.000	0.000	0.000	0.000	0.000	0.000	0.000	0.000	0.000	0.000	0.000	80	486	21892	19824	-0.705	Error	Error	8325	13567	0	0	7357	12467	0	0	0	0
1	6	9	""	"YPL205C"	2620	13780	110	2281	1928	929	80	298	1026	78	56	0	1554	1312	702	87	390	1611	37	0	0	0	0	0	0	0	0	0	0	0	0	0	0	0	0	0	0	0	0	1.500	1.509	1.540	1.657	1.790	1.341	0.664	0.000	0.000	0.000	0.000	0.000	0.000	0.000	0.000	0.000	0.000	0.000	0.000	0.000	0.000	80	496	3668	3073	0.585	Error	Error	2201	1467	0	0	1848	1225	0	0	0	0
1	7	9	"SUI3"	"YPL237W"	2820	13790	110	5985	5076	2433	83	217	797	90	81	0	6531	5230	2725	82	174	622	90	81	0	0	0	0	0	0	0	0	0	0	0	0	0	0	0	0	0	0	0	0.915	0.970	0.976	1.003	1.636	0.949	0.898	0.000	0.000	0.000	0.000	0.000	0.000	0.000	0.000	0.000	0.000	0.000	0.000	0.000	0.000	80	500	12351	10141	-0.128	Error	Error	5902	6449	0	0	4993	5148	0	0	0	0
1	8	9	""	"YPL176C"	3000	13780	120	7571	7168	3139	79	85	41	100	100	0	6156	5759	2727	83	90	46	98	97	0	0	0	0	0	0	0	0	0	0	0	0	0	0	0	0	0	0	0	1.234	1.249	1.260	1.395	1.898	1.228	0.877	0.000	0.000	0.000	0.000	0.000	0.000	0.000	0.000	0.000	0.000	0.000	0.000	0.000	0.000	120	543	13565	12765	0.303	Error	Error	7492	6073	0	0	7089	5676	0	0	0	0
1	9	9	""	"YPL207W"	3170	13780	110	7909	7729	4061	84	378	1409	90	85	0	6959	6677	3452	83	381	1380	88	82	0	0	0	0	0	0	0	0	0	0	0	0	0	0	0	0	0	0	0	1.138	1.159	1.161	1.208	1.536	1.122	0.899	0.000	0.000	0.000	0.000	0.000	0.000	0.000	0.000	0.000	0.000	0.000	0.000	0.000	0.000	80	498	14701	14239	0.187	Error	Error	7825	6876	0	0	7645	6594	0	0	0	0
1	10	9	"YAR1"	"YPL239W"	3380	13780	120	3216	2827	1075	83	347	1317	85	73	0	1443	1292	553	83	371	1413	44	0	0	0	0	0	0	0	0	0	0	0	0	0	0	0	0	0	0	0	0	2.304	2.270	2.280	2.399	1.557	1.751	0.729	0.000	0.000	0.000	0.000	0.000	0.000	0.000	0.000	0.000	0.000	0.000	0.000	0.000	0.000	120	590	4493	3953	1.204	Error	Error	3133	1360	0	0	2744	1209	0	0	0	0
1	11	9	"MUD13"	"YPL178W"	3570	13780	120	2499	2136	1026	78	113	375	87	81	0	10739	8982	4746	83	115	295	91	89	0	0	0	0	0	0	0	0	0	0	0	0	0	0	0	0	0	0	0	0.227	0.231	0.231	0.265	1.995	0.212	0.896	0.000	0.000	0.000	0.000	0.000	0.000	0.000	0.000	0.000	0.000	0.000	0.000	0.000	0.000	120	543	13077	10957	-2.138	Error	Error	2421	10656	0	0	2058	8899	0	0	0	0
1	12	9	"ipl1"	"YPL209C"	3760	13780	120	8322	7367	3190	75	97	291	98	96	0	3237	2871	1360	83	119	533	89	83	0	0	0	0	0	0	0	0	0	0	0	0	0	0	0	0	0	0	0	2.615	2.615	2.606	2.774	1.638	2.598	0.915	0.000	0.000	0.000	0.000	0.000	0.000	0.000	0.000	0.000	0.000	0.000	0.000	0.000	0.000	120	551	11401	10080	1.387	Error	Error	8247	3154	0	0	7292	2788	0	0	0	0
1	13	9	"cin2"	"YPL241C"	3940	13770	110	3943	3601	1735	79	154	497	90	88	0	1728	1629	836	83	154	562	85	71	0	0	0	0	0	0	0	0	0	0	0	0	0	0	0	0	0	0	0	2.349	2.278	2.359	2.504	1.733	2.298	0.892	0.000	0.000	0.000	0.000	0.000	0.000	0.000	0.000	0.000	0.000	0.000	0.000	0.000	0.000	80	516	5509	5068	1.232	Error	Error	3864	1645	0	0	3522	1546	0	0	0	0
1	14	9	""	"YPL180W"	4150	13780	120	11193	10057	4340	76	134	444	97	95	0	5809	5099	2389	82	111	208	95	92	0	0	0	0	0	0	0	0	0	0	0	0	0	0	0	0	0	0	0	1.941	1.989	1.956	2.093	1.736	2.027	0.882	0.000	0.000	0.000	0.000	0.000	0.000	0.000	0.000	0.000	0.000	0.000	0.000	0.000	0.000	120	574	16844	14998	0.957	Error	Error	11117	5727	0	0	9981	5017	0	0	0	0
1	15	9	"NIP7"	"YPL211W"	4340	13780	120	3936	3440	1683	75	113	500	89	84	0	2823	2400	1259	85	102	245	88	83	0	0	0	0	0	0	0	0	0	0	0	0	0	0	0	0	0	0	0	1.410	1.454	1.446	1.564	1.753	1.475	0.892	0.000	0.000	0.000	0.000	0.000	0.000	0.000	0.000	0.000	0.000	0.000	0.000	0.000	0.000	120	542	6599	5680	0.496	Error	Error	3861	2738	0	0	3365	2315	0	0	0	0
1	16	9	"SRP68"	"YPL243W"	4530	13780	120	4141	4181	2489	79	146	758	90	84	0	10192	10626	6992	85	133	458	94	90	0	0	0	0	0	0	0	0	0	0	0	0	0	0	0	0	0	0	0	0.402	0.389	0.390	0.453	2.047	0.357	0.906	0.000	0.000	0.000	0.000	0.000	0.000	0.000	0.000	0.000	0.000	0.000	0.000	0.000	0.000	120	505	14169	14643	-1.315	Error	Error	4062	10107	0	0	4102	10541	0	0	0	0
1	17	9	"EMPTY"	"EMPTY"	4710	13780	150	84	104	86	82	244	1148	0	0	0	93	137	135	87	252	905	0	0	0	0	0	0	0	0	0	0	0	0	0	0	0	0	0	0	0	0	0	0.333	0.440	0.706	0.728	4.881	0.575	0.315	0.000	0.000	0.000	0.000	0.000	0.000	0.000	0.000	0.000	0.000	0.000	0.000	0.000	0.000	156	647	8	72	-1.585	Error	Error	2	6	0	0	22	50	0	0	-75	0
1	18	9	"EMPTY"	"EMPTY"	4900	13780	150	88	98	49	86	130	331	0	0	0	91	119	102	89	154	447	1	0	0	0	0	0	0	0	0	0	0	0	0	0	0	0	0	0	0	0	0	1.000	0.400	0.828	0.932	4.022	0.331	0.171	0.000	0.000	0.000	0.000	0.000	0.000	0.000	0.000	0.000	0.000	0.000	0.000	0.000	0.000	156	613	4	42	0.000	Error	Error	2	2	0	0	12	30	0	0	-75	0
1	19	9	"EMPTY"	"EMPTY"	5090	13780	150	90	102	52	86	172	652	0	0	0	93	117	79	88	191	698	0	0	0	0	0	0	0	0	0	0	0	0	0	0	0	0	0	0	0	0	0	0.800	0.552	0.763	0.762	4.181	0.681	0.168	0.000	0.000	0.000	0.000	0.000	0.000	0.000	0.000	0.000	0.000	0.000	0.000	0.000	0.000	156	638	9	45	-0.322	Error	Error	4	5	0	0	16	29	0	0	-75	0
1	20	9	"EMPTY"	"EMPTY"	5280	13780	150	85	103	65	79	245	961	0	0	0	90	115	73	86	281	1045	0	0	0	0	0	0	0	0	0	0	0	0	0	0	0	0	0	0	0	0	0	1.500	0.828	1.000	1.129	3.745	1.361	0.718	0.000	0.000	0.000	0.000	0.000	0.000	0.000	0.000	0.000	0.000	0.000	0.000	0.000	0.000	156	643	10	53	0.585	Error	Error	6	4	0	0	24	29	0	0	-75	0
1	21	9	"EMPTY"	"EMPTY"	5470	13770	150	80	92	46	75	169	735	0	0	0	91	113	75	84	190	789	0	0	0	0	0	0	0	0	0	0	0	0	0	0	0	0	0	0	0	0	0	0.714	0.586	0.881	0.843	3.257	0.497	0.201	0.000	0.000	0.000	0.000	0.000	0.000	0.000	0.000	0.000	0.000	0.000	0.000	0.000	0.000	156	604	12	46	-0.485	Error	Error	5	7	0	0	17	29	0	0	-75	0
1	22	9	"EMPTY"	"EMPTY"	5660	13770	150	84	93	43	76	83	63	12	3	0	89	107	67	80	93	61	14	7	0	0	0	0	0	0	0	0	0	0	0	0	0	0	0	0	0	0	0	0.889	0.630	0.679	0.743	4.243	0.843	0.263	0.000	0.000	0.000	0.000	0.000	0.000	0.000	0.000	0.000	0.000	0.000	0.000	0.000	0.000	156	774	17	44	-0.170	Error	Error	8	9	0	0	17	27	0	0	-75	0
1	1	10	"EMPTY"	"EMPTY"	1670	13970	150	75	82	43	66	82	165	0	0	0	82	91	46	77	102	224	0	0	0	0	0	0	0	0	0	0	0	0	0	0	0	0	0	0	0	0	0	1.800	1.143	0.808	0.866	3.637	0.879	0.074	0.000	0.000	0.000	0.000	0.000	0.000	0.000	0.000	0.000	0.000	0.000	0.000	0.000	0.000	156	841	14	30	0.848	Error	Error	9	5	0	0	16	14	0	0	-75	0
1	2	10	"EMPTY"	"EMPTY"	1860	13970	150	75	78	33	69	151	540	0	0	0	81	96	52	81	225	849	0	0	0	0	0	0	0	0	0	0	0	0	0	0	0	0	0	0	0	0	0	100000.000	0.600	1.269	1.100	3.801	0.511	0.954	0.000	0.000	0.000	0.000	0.000	0.000	0.000	0.000	0.000	0.000	0.000	0.000	0.000	0.000	156	631	6	24	16.610	Error	Error	6	0	0	0	9	15	0	0	-75	0
1	3	10	"EMPTY"	"EMPTY"	2050	13970	150	74	80	38	72	143	501	0	0	0	82	104	73	82	216	819	0	0	0	0	0	0	0	0	0	0	0	0	0	0	0	0	0	0	0	0	0	100000.000	0.364	0.857	0.839	3.884	0.431	0.158	0.000	0.000	0.000	0.000	0.000	0.000	0.000	0.000	0.000	0.000	0.000	0.000	0.000	0.000	156	639	2	30	16.610	Error	Error	2	0	0	0	8	22	0	0	-75	0
1	4	10	"EMPTY"	"EMPTY"	2240	13970	150	73	77	34	75	189	728	0	0	0	89	98	50	83	185	554	0	0	0	0	0	0	0	0	0	0	0	0	0	0	0	0	0	0	0	0	0	-0.333	0.133	0.931	0.857	4.772	1.242	0.948	0.000	0.000	0.000	0.000	0.000	0.000	0.000	0.000	0.000	0.000	0.000	0.000	0.000	0.000	156	639	4	17	Error	Error	Error	-2	6	0	0	2	15	0	0	-75	0
1	5	10	"EMPTY"	"EMPTY"	2430	13970	150	73	82	35	75	251	944	0	0	0	88	103	63	81	335	1449	0	0	0	0	0	0	0	0	0	0	0	0	0	0	0	0	0	0	0	0	0	-0.286	0.318	0.680	0.799	3.418	0.542	0.776	0.000	0.000	0.000	0.000	0.000	0.000	0.000	0.000	0.000	0.000	0.000	0.000	0.000	0.000	156	607	5	29	Error	Error	Error	-2	7	0	0	7	22	0	0	-75	0
1	6	10	"EMPTY"	"EMPTY"	2620	13970	150	78	86	40	76	193	660	0	0	0	90	105	63	80	297	1281	0	0	0	0	0	0	0	0	0	0	0	0	0	0	0	0	0	0	0	0	0	0.200	0.400	0.827	0.817	3.429	0.605	0.171	0.000	0.000	0.000	0.000	0.000	0.000	0.000	0.000	0.000	0.000	0.000	0.000	0.000	0.000	156	697	12	35	-2.322	Error	Error	2	10	0	0	10	25	0	0	-75	0
1	7	10	""	"iYBL019W"	2830	13980	120	439	406	177	74	87	138	80	68	0	786	718	372	80	99	199	80	73	0	0	0	0	0	0	0	0	0	0	0	0	0	0	0	0	0	0	0	0.517	0.520	0.531	0.539	1.778	0.475	0.814	0.000	0.000	0.000	0.000	0.000	0.000	0.000	0.000	0.000	0.000	0.000	0.000	0.000	0.000	120	562	1071	970	-0.952	Error	Error	365	706	0	0	332	638	0	0	0	0
1	8	10	""	"iYBL015W"	3020	13970	110	5356	5115	2673	76	144	584	91	86	0	5879	5296	3008	83	181	737	90	80	0	0	0	0	0	0	0	0	0	0	0	0	0	0	0	0	0	0	0	0.911	0.967	1.001	1.026	1.663	0.954	0.897	0.000	0.000	0.000	0.000	0.000	0.000	0.000	0.000	0.000	0.000	0.000	0.000	0.000	0.000	80	495	11076	10252	-0.135	Error	Error	5280	5796	0	0	5039	5213	0	0	0	0
1	9	10	""	"iYBL014C"	3210	13970	110	1957	1762	833	75	198	826	78	63	0	1287	1148	544	82	227	934	72	3	0	0	0	0	0	0	0	0	0	0	0	0	0	0	0	0	0	0	0	1.562	1.583	1.579	1.703	2.015	1.613	0.879	0.000	0.000	0.000	0.000	0.000	0.000	0.000	0.000	0.000	0.000	0.000	0.000	0.000	0.000	80	532	3087	2753	0.643	Error	Error	1882	1205	0	0	1687	1066	0	0	0	0
1	10	10	""	"iYBR001C"	3400	13970	110	1396	1291	495	74	102	173	97	88	0	3093	2823	1005	79	151	450	97	90	0	0	0	0	0	0	0	0	0	0	0	0	0	0	0	0	0	0	0	0.439	0.444	0.450	0.428	1.405	0.436	0.895	0.000	0.000	0.000	0.000	0.000	0.000	0.000	0.000	0.000	0.000	0.000	0.000	0.000	0.000	80	512	4336	3961	-1.189	Error	Error	1322	3014	0	0	1217	2744	0	0	0	0
1	11	10	""	"iYBR005W"	3590	13970	110	5004	4166	2117	75	166	544	87	82	0	14519	11925	6600	82	418	2038	82	81	0	0	0	0	0	0	0	0	0	0	0	0	0	0	0	0	0	0	0	0.341	0.345	0.351	0.372	1.951	0.325	0.899	0.000	0.000	0.000	0.000	0.000	0.000	0.000	0.000	0.000	0.000	0.000	0.000	0.000	0.000	80	512	19366	15934	-1.550	Error	Error	4929	14437	0	0	4091	11843	0	0	0	0
1	12	10	""	"iYBR008C"	3780	13970	110	4942	4843	2634	76	161	566	88	87	0	6451	6301	3520	81	385	2033	85	71	0	0	0	0	0	0	0	0	0	0	0	0	0	0	0	0	0	0	0	0.764	0.766	0.776	0.814	1.522	0.735	0.913	0.000	0.000	0.000	0.000	0.000	0.000	0.000	0.000	0.000	0.000	0.000	0.000	0.000	0.000	80	510	11236	10987	-0.389	Error	Error	4866	6370	0	0	4767	6220	0	0	0	0
1	13	10	""	"iYBR022W"	3980	13980	110	840	708	357	76	175	845	38	0	0	2686	2280	1276	81	349	2700	47	1	0	0	0	0	0	0	0	0	0	0	0	0	0	0	0	0	0	0	0	0.293	0.287	0.273	0.309	1.932	0.265	0.652	0.000	0.000	0.000	0.000	0.000	0.000	0.000	0.000	0.000	0.000	0.000	0.000	0.000	0.000	80	536	3369	2831	-1.770	Error	Error	764	2605	0	0	632	2199	0	0	0	0
1	14	10	""	"iYBR027C"	4160	13970	110	714	639	362	73	94	238	77	62	0	721	644	392	84	233	2067	0	0	0	0	0	0	0	0	0	0	0	0	0	0	0	0	0	0	0	0	0	1.006	1.011	1.059	1.071	1.956	0.891	0.737	0.000	0.000	0.000	0.000	0.000	0.000	0.000	0.000	0.000	0.000	0.000	0.000	0.000	0.000	80	499	1278	1126	0.009	Error	Error	641	637	0	0	566	560	0	0	0	0
1	15	10	""	"iYBR031W"	4350	13980	110	853	760	430	74	90	145	83	72	0	2833	2533	1528	86	132	309	83	82	0	0	0	0	0	0	0	0	0	0	0	0	0	0	0	0	0	0	0	0.284	0.280	0.287	0.290	1.766	0.257	0.860	0.000	0.000	0.000	0.000	0.000	0.000	0.000	0.000	0.000	0.000	0.000	0.000	0.000	0.000	80	512	3526	3133	-1.818	Error	Error	779	2747	0	0	686	2447	0	0	0	0
1	16	10	""	"iYBRWdelta16"	4540	13970	110	2796	2839	1580	76	122	312	87	86	0	4158	3955	2207	85	203	651	86	82	0	0	0	0	0	0	0	0	0	0	0	0	0	0	0	0	0	0	0	0.668	0.714	0.732	0.728	1.776	0.695	0.902	0.000	0.000	0.000	0.000	0.000	0.000	0.000	0.000	0.000	0.000	0.000	0.000	0.000	0.000	80	509	6793	6633	-0.582	Error	Error	2720	4073	0	0	2763	3870	0	0	0	0
1	17	10	""	"iYBR048W"	4740	13980	110	3608	3124	1637	77	121	304	91	86	0	13072	11269	6457	88	190	613	91	87	0	0	0	0	0	0	0	0	0	0	0	0	0	0	0	0	0	0	0	0.272	0.273	0.267	0.302	2.242	0.254	0.902	0.000	0.000	0.000	0.000	0.000	0.000	0.000	0.000	0.000	0.000	0.000	0.000	0.000	0.000	80	486	16515	14228	-1.879	Error	Error	3531	12984	0	0	3047	11181	0	0	0	0
1	18	10	""	"iYBR053C-0"	4910	13970	110	4977	4305	1977	83	143	459	95	91	0	1544	1427	745	86	133	302	87	77	0	0	0	0	0	0	0	0	0	0	0	0	0	0	0	0	0	0	0	3.357	3.148	3.181	3.327	1.825	3.184	0.772	0.000	0.000	0.000	0.000	0.000	0.000	0.000	0.000	0.000	0.000	0.000	0.000	0.000	0.000	80	470	6352	5563	1.747	Error	Error	4894	1458	0	0	4222	1341	0	0	0	0
1	19	10	""	"iYCR022C"	5110	13970	110	3179	3183	1715	84	183	575	87	82	0	5851	5577	3063	88	230	829	88	85	0	0	0	0	0	0	0	0	0	0	0	0	0	0	0	0	0	0	0	0.537	0.565	0.558	0.570	1.519	0.550	0.897	0.000	0.000	0.000	0.000	0.000	0.000	0.000	0.000	0.000	0.000	0.000	0.000	0.000	0.000	80	496	8858	8588	-0.897	Error	Error	3095	5763	0	0	3099	5489	0	0	0	0
1	20	10	""	"iYCR025C"	5300	13970	110	3251	2838	1707	81	180	558	83	76	0	1160	1007	637	87	231	834	62	12	0	0	0	0	0	0	0	0	0	0	0	0	0	0	0	0	0	0	0	2.954	2.997	2.920	3.413	1.900	2.983	0.865	0.000	0.000	0.000	0.000	0.000	0.000	0.000	0.000	0.000	0.000	0.000	0.000	0.000	0.000	80	490	4243	3677	1.563	Error	Error	3170	1073	0	0	2757	920	0	0	0	0
1	21	10	""	"iYCRWdelta11"	5500	13970	110	4246	3547	1689	79	131	403	95	87	0	15785	12711	6709	89	123	207	100	97	0	0	0	0	0	0	0	0	0	0	0	0	0	0	0	0	0	0	0	0.265	0.275	0.269	0.305	1.925	0.247	0.893	0.000	0.000	0.000	0.000	0.000	0.000	0.000	0.000	0.000	0.000	0.000	0.000	0.000	0.000	80	522	19863	16090	-1.913	Error	Error	4167	15696	0	0	3468	12622	0	0	0	0
1	22	10	""	"iYCR043C"	5680	13960	110	871	752	361	80	85	40	93	88	0	679	642	316	88	106	128	83	81	0	0	0	0	0	0	0	0	0	0	0	0	0	0	0	0	0	0	0	1.338	1.213	1.209	1.295	1.864	1.148	0.687	0.000	0.000	0.000	0.000	0.000	0.000	0.000	0.000	0.000	0.000	0.000	0.000	0.000	0.000	80	513	1382	1226	0.421	Error	Error	791	591	0	0	672	554	0	0	0	0
1	1	11	""	"iYCR047C"	1690	14160	110	2257	2027	804	66	99	256	92	90	0	2065	1842	935	77	142	532	82	76	0	0	0	0	0	0	0	0	0	0	0	0	0	0	0	0	0	0	0	1.102	1.111	1.058	1.445	2.555	1.035	0.865	0.000	0.000	0.000	0.000	0.000	0.000	0.000	0.000	0.000	0.000	0.000	0.000	0.000	0.000	80	539	4179	3726	0.140	Error	Error	2191	1988	0	0	1961	1765	0	0	0	0
1	2	11	""	"iYCR053W"	1890	14160	100	703	684	341	67	106	270	80	63	0	4032	3764	2304	81	148	373	85	81	0	0	0	0	0	0	0	0	0	0	0	0	0	0	0	0	0	0	0	0.161	0.168	0.173	0.197	1.949	0.144	0.825	0.000	0.000	0.000	0.000	0.000	0.000	0.000	0.000	0.000	0.000	0.000	0.000	0.000	0.000	80	447	4587	4300	-2.635	Error	Error	636	3951	0	0	617	3683	0	0	0	0
1	3	11	""	"iYCR075C"	2070	14160	110	5088	4756	2119	69	115	279	97	93	0	5315	4749	2456	82	155	431	91	86	0	0	0	0	0	0	0	0	0	0	0	0	0	0	0	0	0	0	0	0.959	1.004	0.993	1.126	1.902	0.969	0.897	0.000	0.000	0.000	0.000	0.000	0.000	0.000	0.000	0.000	0.000	0.000	0.000	0.000	0.000	80	511	10252	9354	-0.060	Error	Error	5019	5233	0	0	4687	4667	0	0	0	0
1	4	11	""	"iYCR081W"	2290	14160	100	1285	1333	851	69	106	223	86	80	0	2034	2028	1430	80	131	399	77	75	0	0	0	0	0	0	0	0	0	0	0	0	0	0	0	0	0	0	0	0.622	0.649	0.623	0.750	2.523	0.596	0.845	0.000	0.000	0.000	0.000	0.000	0.000	0.000	0.000	0.000	0.000	0.000	0.000	0.000	0.000	80	426	3170	3212	-0.684	Error	Error	1216	1954	0	0	1264	1948	0	0	0	0
1	5	11	""	"iYCR085W"	2450	14160	100	1267	1148	534	72	107	222	87	81	0	809	703	382	79	106	153	78	75	0	0	0	0	0	0	0	0	0	0	0	0	0	0	0	0	0	0	0	1.637	1.724	1.772	1.693	1.933	1.692	0.824	0.000	0.000	0.000	0.000	0.000	0.000	0.000	0.000	0.000	0.000	0.000	0.000	0.000	0.000	80	410	1925	1700	0.711	Error	Error	1195	730	0	0	1076	624	0	0	0	0
1	6	11	""	"itT(AGU)C"	2640	14160	100	1537	1418	716	76	156	343	81	78	0	3515	3481	1981	82	266	857	81	80	0	0	0	0	0	0	0	0	0	0	0	0	0	0	0	0	0	0	0	0.426	0.395	0.403	0.458	2.023	0.354	0.886	0.000	0.000	0.000	0.000	0.000	0.000	0.000	0.000	0.000	0.000	0.000	0.000	0.000	0.000	80	454	4894	4741	-1.233	Error	Error	1461	3433	0	0	1342	3399	0	0	0	0
1	7	11	""	"iYCR100C"	2830	14160	100	2330	2035	937	77	178	438	88	80	0	1823	1548	744	80	301	910	77	45	0	0	0	0	0	0	0	0	0	0	0	0	0	0	0	0	0	0	0	1.293	1.334	1.357	1.513	1.649	1.323	0.898	0.000	0.000	0.000	0.000	0.000	0.000	0.000	0.000	0.000	0.000	0.000	0.000	0.000	0.000	80	444	3996	3426	0.370	Error	Error	2253	1743	0	0	1958	1468	0	0	0	0
1	8	11	""	"iYCR103C"	3020	14160	100	9202	7503	4060	78	264	1076	85	81	0	17209	14387	8212	84	555	2868	81	77	0	0	0	0	0	0	0	0	0	0	0	0	0	0	0	0	0	0	0	0.533	0.519	0.543	0.605	2.034	0.482	0.906	0.000	0.000	0.000	0.000	0.000	0.000	0.000	0.000	0.000	0.000	0.000	0.000	0.000	0.000	80	482	26249	21728	-0.908	Error	Error	9124	17125	0	0	7425	14303	0	0	0	0
1	9	11	""	"iYDR045C"	3210	14160	100	2524	2339	1061	76	242	1049	81	65	0	6323	5624	2778	83	623	2960	77	56	0	0	0	0	0	0	0	0	0	0	0	0	0	0	0	0	0	0	0	0.392	0.408	0.410	0.450	1.754	0.380	0.905	0.000	0.000	0.000	0.000	0.000	0.000	0.000	0.000	0.000	0.000	0.000	0.000	0.000	0.000	80	483	8688	7804	-1.350	Error	Error	2448	6240	0	0	2263	5541	0	0	0	0
1	10	11	""	"iYDR050C"	3400	14160	100	2656	3149	2025	71	214	640	86	80	0	1623	1821	1255	82	298	964	75	36	0	0	0	0	0	0	0	0	0	0	0	0	0	0	0	0	0	0	0	1.677	1.770	1.790	2.078	2.046	1.744	0.906	0.000	0.000	0.000	0.000	0.000	0.000	0.000	0.000	0.000	0.000	0.000	0.000	0.000	0.000	80	458	4126	4817	0.746	Error	Error	2585	1541	0	0	3078	1739	0	0	0	0
1	11	11	""	"iYDR055W"	3590	14160	100	1426	1165	595	73	207	632	75	53	0	1343	1149	641	82	240	1137	63	1	0	0	0	0	0	0	0	0	0	0	0	0	0	0	0	0	0	0	0	1.073	1.023	1.039	1.084	1.946	0.979	0.875	0.000	0.000	0.000	0.000	0.000	0.000	0.000	0.000	0.000	0.000	0.000	0.000	0.000	0.000	80	483	2614	2159	0.102	Error	Error	1353	1261	0	0	1092	1067	0	0	0	0
1	12	11	""	"iYDR070C"	3790	14150	110	2126	1821	876	76	125	276	92	80	0	3016	2536	1248	81	149	427	87	80	0	0	0	0	0	0	0	0	0	0	0	0	0	0	0	0	0	0	0	0.698	0.711	0.723	0.804	1.876	0.698	0.898	0.000	0.000	0.000	0.000	0.000	0.000	0.000	0.000	0.000	0.000	0.000	0.000	0.000	0.000	80	534	4985	4200	-0.518	Error	Error	2050	2935	0	0	1745	2455	0	0	0	0
1	13	11	""	"iYDR074W"	3990	14160	110	2227	2008	1128	74	169	839	77	60	0	1844	1574	933	82	351	2778	5	0	0	0	0	0	0	0	0	0	0	0	0	0	0	0	0	0	0	0	0	1.222	1.296	1.288	1.463	1.773	0.309	0.455	0.000	0.000	0.000	0.000	0.000	0.000	0.000	0.000	0.000	0.000	0.000	0.000	0.000	0.000	80	502	3915	3426	0.289	Error	Error	2153	1762	0	0	1934	1492	0	0	0	0
1	14	11	""	"iYDR078C"	4170	14160	110	1305	1133	548	71	108	466	82	67	0	1310	1138	600	83	199	1395	32	0	0	0	0	0	0	0	0	0	0	0	0	0	0	0	0	0	0	0	0	1.006	1.007	1.027	1.072	2.116	0.854	0.669	0.000	0.000	0.000	0.000	0.000	0.000	0.000	0.000	0.000	0.000	0.000	0.000	0.000	0.000	80	475	2461	2117	0.008	Error	Error	1234	1227	0	0	1062	1055	0	0	0	0
1	15	11	""	"iYDR092W"	4340	14160	110	2923	2739	1284	74	197	652	90	81	0	1338	1233	609	81	170	442	81	73	0	0	0	0	0	0	0	0	0	0	0	0	0	0	0	0	0	0	0	2.267	2.313	2.170	2.622	2.131	2.289	0.829	0.000	0.000	0.000	0.000	0.000	0.000	0.000	0.000	0.000	0.000	0.000	0.000	0.000	0.000	80	509	4106	3817	1.180	Error	Error	2849	1257	0	0	2665	1152	0	0	0	0
1	16	11	""	"iYDR098C"	4550	14150	110	556	513	249	75	174	514	46	0	0	831	755	419	83	172	470	72	26	0	0	0	0	0	0	0	0	0	0	0	0	0	0	0	0	0	0	0	0.643	0.652	0.654	0.669	1.849	0.640	0.834	0.000	0.000	0.000	0.000	0.000	0.000	0.000	0.000	0.000	0.000	0.000	0.000	0.000	0.000	80	521	1229	1110	-0.637	Error	Error	481	748	0	0	438	672	0	0	0	0
1	17	11	""	"iYDRCdelta9-1"	4730	14160	110	641	702	518	75	105	240	73	58	0	503	492	317	85	145	546	26	2	0	0	0	0	0	0	0	0	0	0	0	0	0	0	0	0	0	0	0	1.354	1.541	1.494	1.544	2.256	1.530	0.784	0.000	0.000	0.000	0.000	0.000	0.000	0.000	0.000	0.000	0.000	0.000	0.000	0.000	0.000	80	516	984	1034	0.437	Error	Error	566	418	0	0	627	407	0	0	0	0
1	18	11	""	"iYDR115W"	4930	14150	110	859	759	350	81	137	395	76	48	0	706	636	295	88	131	258	78	66	0	0	0	0	0	0	0	0	0	0	0	0	0	0	0	0	0	0	0	1.259	1.237	1.267	1.233	1.934	1.258	0.856	0.000	0.000	0.000	0.000	0.000	0.000	0.000	0.000	0.000	0.000	0.000	0.000	0.000	0.000	80	551	1396	1226	0.332	Error	Error	778	618	0	0	678	548	0	0	0	0
1	19	11	""	"iYDR119W"	5130	14150	110	3379	2898	1587	81	135	332	88	83	0	7419	6916	4387	94	264	984	85	78	0	0	0	0	0	0	0	0	0	0	0	0	0	0	0	0	0	0	0	0.450	0.413	0.417	0.482	1.818	0.364	0.855	0.000	0.000	0.000	0.000	0.000	0.000	0.000	0.000	0.000	0.000	0.000	0.000	0.000	0.000	80	494	10623	9639	-1.151	Error	Error	3298	7325	0	0	2817	6822	0	0	0	0
1	20	11	""	"iYDR123C"	5310	14160	120	5116	4393	2158	80	136	340	94	90	0	3650	3131	1819	90	222	845	80	73	0	0	0	0	0	0	0	0	0	0	0	0	0	0	0	0	0	0	0	1.415	1.418	1.347	1.751	2.301	1.256	0.738	0.000	0.000	0.000	0.000	0.000	0.000	0.000	0.000	0.000	0.000	0.000	0.000	0.000	0.000	120	541	8596	7354	0.500	Error	Error	5036	3560	0	0	4313	3041	0	0	0	0
1	21	11	""	"iYDR431W"	5480	14170	110	520	474	233	82	111	215	73	53	0	457	432	219	92	197	1390	0	0	0	0	0	0	0	0	0	0	0	0	0	0	0	0	0	0	0	0	0	1.200	1.153	1.156	1.161	2.051	1.065	0.797	0.000	0.000	0.000	0.000	0.000	0.000	0.000	0.000	0.000	0.000	0.000	0.000	0.000	0.000	80	464	803	732	0.263	Error	Error	438	365	0	0	392	340	0	0	0	0
1	22	11	""	"iYDR436W"	5680	14160	120	2013	1862	1215	85	103	108	88	86	0	1356	1188	803	91	113	110	79	72	0	0	0	0	0	0	0	0	0	0	0	0	0	0	0	0	0	0	0	1.524	1.620	1.609	1.781	2.122	1.578	0.868	0.000	0.000	0.000	0.000	0.000	0.000	0.000	0.000	0.000	0.000	0.000	0.000	0.000	0.000	120	655	3193	2874	0.608	Error	Error	1928	1265	0	0	1777	1097	0	0	0	0
1	1	12	""	"iYDR439W-1"	1680	14350	110	5059	4415	2020	66	159	619	91	85	0	13629	11848	5666	80	426	2114	86	85	0	0	0	0	0	0	0	0	0	0	0	0	0	0	0	0	0	0	0	0.369	0.370	0.377	0.394	1.594	0.344	0.922	0.000	0.000	0.000	0.000	0.000	0.000	0.000	0.000	0.000	0.000	0.000	0.000	0.000	0.000	80	542	18542	16117	-1.440	Error	Error	4993	13549	0	0	4349	11768	0	0	0	0
1	2	12	""	"iYDR457W"	1870	14350	110	225	230	104	68	167	627	0	0	0	376	372	184	82	447	2140	0	0	0	0	0	0	0	0	0	0	0	0	0	0	0	0	0	0	0	0	0	0.534	0.559	0.550	0.539	1.810	0.150	0.542	0.000	0.000	0.000	0.000	0.000	0.000	0.000	0.000	0.000	0.000	0.000	0.000	0.000	0.000	80	528	451	452	-0.905	Error	Error	157	294	0	0	162	290	0	0	0	0
1	3	12	""	"iYDR461W"	2060	14350	110	5291	4652	2158	72	216	700	88	83	0	2119	1953	938	82	161	358	86	83	0	0	0	0	0	0	0	0	0	0	0	0	0	0	0	0	0	0	0	2.562	2.448	2.391	2.537	1.672	2.465	0.910	0.000	0.000	0.000	0.000	0.000	0.000	0.000	0.000	0.000	0.000	0.000	0.000	0.000	0.000	80	524	7256	6451	1.357	Error	Error	5219	2037	0	0	4580	1871	0	0	0	0
1	4	12	""	"iYDR465C"	2260	14350	120	4549	3639	2299	72	205	661	79	73	0	3080	2538	1809	81	147	335	70	70	0	0	0	0	0	0	0	0	0	0	0	0	0	0	0	0	0	0	0	1.493	1.452	1.420	1.833	2.328	1.383	0.912	0.000	0.000	0.000	0.000	0.000	0.000	0.000	0.000	0.000	0.000	0.000	0.000	0.000	0.000	120	598	7476	6024	0.578	Error	Error	4477	2999	0	0	3567	2457	0	0	0	0
1	5	12	""	"iYDR481C"	2440	14350	110	2143	1799	900	73	104	163	90	85	0	1619	1357	684	81	109	165	86	81	0	0	0	0	0	0	0	0	0	0	0	0	0	0	0	0	0	0	0	1.346	1.353	1.417	1.444	1.811	1.364	0.890	0.000	0.000	0.000	0.000	0.000	0.000	0.000	0.000	0.000	0.000	0.000	0.000	0.000	0.000	80	516	3608	3002	0.429	Error	Error	2070	1538	0	0	1726	1276	0	0	0	0
1	6	12	""	"iYDR485C"	2640	14360	110	2530	1964	1152	78	105	165	83	83	0	1552	1227	782	85	122	228	73	68	0	0	0	0	0	0	0	0	0	0	0	0	0	0	0	0	0	0	0	1.671	1.651	1.650	1.808	2.261	1.610	0.840	0.000	0.000	0.000	0.000	0.000	0.000	0.000	0.000	0.000	0.000	0.000	0.000	0.000	0.000	80	524	3919	3028	0.741	Error	Error	2452	1467	0	0	1886	1142	0	0	0	0
1	7	12	""	"iYDR489W"	2820	14350	110	1599	1338	761	76	95	106	86	82	0	1302	1182	694	81	107	149	83	77	0	0	0	0	0	0	0	0	0	0	0	0	0	0	0	0	0	0	0	1.247	1.146	1.146	1.188	2.041	1.125	0.887	0.000	0.000	0.000	0.000	0.000	0.000	0.000	0.000	0.000	0.000	0.000	0.000	0.000	0.000	80	504	2744	2363	0.319	Error	Error	1523	1221	0	0	1262	1101	0	0	0	0
1	8	12	""	"itL(CAA)D"	3000	14360	110	1611	1643	1081	77	122	238	82	80	0	2823	2687	1973	83	189	600	75	70	0	0	0	0	0	0	0	0	0	0	0	0	0	0	0	0	0	0	0	0.560	0.601	0.640	0.711	2.379	0.548	0.897	0.000	0.000	0.000	0.000	0.000	0.000	0.000	0.000	0.000	0.000	0.000	0.000	0.000	0.000	80	503	4274	4170	-0.837	Error	Error	1534	2740	0	0	1566	2604	0	0	0	0
1	9	12	""	"iYDR511W"	3180	14360	110	539	494	226	75	128	215	76	60	0	636	577	331	85	184	443	65	10	0	0	0	0	0	0	0	0	0	0	0	0	0	0	0	0	0	0	0	0.842	0.852	0.831	0.840	2.031	0.534	0.768	0.000	0.000	0.000	0.000	0.000	0.000	0.000	0.000	0.000	0.000	0.000	0.000	0.000	0.000	80	525	1015	911	-0.248	Error	Error	464	551	0	0	419	492	0	0	0	0
1	10	12	""	"iYDR516C"	3390	14350	120	4285	3516	1894	72	132	318	89	83	0	4227	3487	2181	80	137	233	82	79	0	0	0	0	0	0	0	0	0	0	0	0	0	0	0	0	0	0	0	1.016	1.011	0.989	1.279	2.469	0.937	0.891	0.000	0.000	0.000	0.000	0.000	0.000	0.000	0.000	0.000	0.000	0.000	0.000	0.000	0.000	120	593	8360	6851	0.023	Error	Error	4213	4147	0	0	3444	3407	0	0	0	0
1	11	12	""	"iYER141W"	3560	14350	110	352	331	152	73	89	76	85	72	0	847	739	437	83	127	190	77	70	0	0	0	0	0	0	0	0	0	0	0	0	0	0	0	0	0	0	0	0.365	0.393	0.423	0.482	2.695	0.331	0.735	0.000	0.000	0.000	0.000	0.000	0.000	0.000	0.000	0.000	0.000	0.000	0.000	0.000	0.000	80	490	1043	914	-1.453	Error	Error	279	764	0	0	258	656	0	0	0	0
1	12	12	""	"iYER145C"	3760	14350	120	1807	1857	1270	73	93	130	86	82	0	873	867	641	82	120	196	70	67	0	0	0	0	0	0	0	0	0	0	0	0	0	0	0	0	0	0	0	2.192	2.273	2.107	2.605	2.284	2.187	0.857	0.000	0.000	0.000	0.000	0.000	0.000	0.000	0.000	0.000	0.000	0.000	0.000	0.000	0.000	120	592	2525	2569	1.132	Error	Error	1734	791	0	0	1784	785	0	0	0	0
1	13	12	""	"iYER149C"	3950	14350	120	4533	4022	2285	75	102	161	91	85	0	5381	4631	2993	80	119	255	80	79	0	0	0	0	0	0	0	0	0	0	0	0	0	0	0	0	0	0	0	0.841	0.867	0.839	1.114	2.439	0.808	0.887	0.000	0.000	0.000	0.000	0.000	0.000	0.000	0.000	0.000	0.000	0.000	0.000	0.000	0.000	120	561	9759	8498	-0.250	Error	Error	4458	5301	0	0	3947	4551	0	0	0	0
1	14	12	""	"iYER163C-0"	4140	14350	120	4260	3506	2125	74	96	128	91	88	0	1725	1343	920	80	148	645	65	56	0	0	0	0	0	0	0	0	0	0	0	0	0	0	0	0	0	0	0	2.545	2.717	2.676	3.259	2.201	2.609	0.812	0.000	0.000	0.000	0.000	0.000	0.000	0.000	0.000	0.000	0.000	0.000	0.000	0.000	0.000	120	549	5831	4695	1.347	Error	Error	4186	1645	0	0	3432	1263	0	0	0	0
1	15	12	""	"iYER166W"	4320	14350	110	4675	4080	2343	75	248	952	82	78	0	3332	2721	1856	80	214	735	73	67	0	0	0	0	0	0	0	0	0	0	0	0	0	0	0	0	0	0	0	1.415	1.516	1.459	1.981	2.303	1.420	0.884	0.000	0.000	0.000	0.000	0.000	0.000	0.000	0.000	0.000	0.000	0.000	0.000	0.000	0.000	80	492	7852	6646	0.500	Error	Error	4600	3252	0	0	4005	2641	0	0	0	0
1	16	12	""	"iYER170W"	4520	14350	120	2023	1704	925	74	227	880	71	56	0	1216	1005	632	82	199	676	65	29	0	0	0	0	0	0	0	0	0	0	0	0	0	0	0	0	0	0	0	1.719	1.766	1.698	1.914	2.047	1.400	0.828	0.000	0.000	0.000	0.000	0.000	0.000	0.000	0.000	0.000	0.000	0.000	0.000	0.000	0.000	120	599	3083	2553	0.781	Error	Error	1949	1134	0	0	1630	923	0	0	0	0
1	17	12	""	"iYER183C-1"	4700	14350	110	4442	3843	1879	74	270	852	88	82	0	8918	7796	4594	86	567	2129	82	75	0	0	0	0	0	0	0	0	0	0	0	0	0	0	0	0	0	0	0	0.495	0.489	0.478	0.582	1.854	0.433	0.910	0.000	0.000	0.000	0.000	0.000	0.000	0.000	0.000	0.000	0.000	0.000	0.000	0.000	0.000	80	483	13200	11479	-1.016	Error	Error	4368	8832	0	0	3769	7710	0	0	0	0
1	18	12	""	"iYERComega1-0"	4890	14350	110	3940	3703	2171	79	348	977	82	75	0	3213	3096	1880	92	610	2059	66	32	0	0	0	0	0	0	0	0	0	0	0	0	0	0	0	0	0	0	0	1.237	1.206	1.168	1.329	1.997	0.857	0.642	0.000	0.000	0.000	0.000	0.000	0.000	0.000	0.000	0.000	0.000	0.000	0.000	0.000	0.000	80	552	6982	6628	0.307	Error	Error	3861	3121	0	0	3624	3004	0	0	0	0
1	19	12	""	"iYERWomega2-1"	5100	14350	120	18569	16473	10190	79	186	575	94	90	0	31930	26673	18613	94	220	661	89	81	0	0	0	0	0	0	0	0	0	0	0	0	0	0	0	0	0	0	0	0.581	0.617	0.614	0.850	2.629	0.573	0.909	0.000	0.000	0.000	0.000	0.000	0.000	0.000	0.000	0.000	0.000	0.000	0.000	0.000	0.000	120	610	50326	42973	-0.784	Error	Error	18490	31836	0	0	16394	26579	0	0	0	0
1	20	12	""	"iYFL054C"	5280	14350	110	1112	973	456	78	140	231	83	80	0	869	810	426	94	174	291	78	71	0	0	0	0	0	0	0	0	0	0	0	0	0	0	0	0	0	0	0	1.334	1.250	1.263	1.303	1.886	1.028	0.751	0.000	0.000	0.000	0.000	0.000	0.000	0.000	0.000	0.000	0.000	0.000	0.000	0.000	0.000	80	481	1809	1611	0.416	Error	Error	1034	775	0	0	895	716	0	0	0	0
1	21	12	""	"iYFL051C-0"	5470	14340	110	9643	8536	4927	84	339	1385	88	80	0	23022	20436	12727	95	811	4070	82	75	0	0	0	0	0	0	0	0	0	0	0	0	0	0	0	0	0	0	0	0.417	0.416	0.414	0.428	1.548	0.387	0.881	0.000	0.000	0.000	0.000	0.000	0.000	0.000	0.000	0.000	0.000	0.000	0.000	0.000	0.000	80	523	32486	28793	-1.262	Error	Error	9559	22927	0	0	8452	20341	0	0	0	0
1	22	12	""	"iYFL048C"	5670	14340	110	1425	1187	560	85	322	1177	58	0	0	1134	992	464	93	695	3443	0	0	0	0	0	0	0	0	0	0	0	0	0	0	0	0	0	0	0	0	0	1.287	1.226	1.270	1.234	1.629	1.293	0.859	0.000	0.000	0.000	0.000	0.000	0.000	0.000	0.000	0.000	0.000	0.000	0.000	0.000	0.000	80	549	2381	2001	0.364	Error	Error	1340	1041	0	0	1102	899	0	0	0	0
1	1	13	""	"iYGL095C"	1680	14540	120	2555	2248	1278	67	85	212	90	83	0	3550	3143	2295	77	134	664	70	67	0	0	0	0	0	0	0	0	0	0	0	0	0	0	0	0	0	0	0	0.716	0.711	0.721	1.122	3.170	0.616	0.866	0.000	0.000	0.000	0.000	0.000	0.000	0.000	0.000	0.000	0.000	0.000	0.000	0.000	0.000	120	627	5961	5247	-0.481	Error	Error	2488	3473	0	0	2181	3066	0	0	0	0
1	2	13	""	"iYGL091C"	1870	14540	100	156	163	69	67	71	32	78	67	0	226	227	115	77	88	77	70	47	0	0	0	0	0	0	0	0	0	0	0	0	0	0	0	0	0	0	0	0.597	0.640	0.559	0.626	2.410	0.532	0.490	0.000	0.000	0.000	0.000	0.000	0.000	0.000	0.000	0.000	0.000	0.000	0.000	0.000	0.000	80	458	238	246	-0.743	Error	Error	89	149	0	0	96	150	0	0	0	0
1	3	13	""	"iYGL087C"	2060	14540	110	2687	2237	1022	67	138	415	88	81	0	1556	1373	668	77	126	281	81	80	0	0	0	0	0	0	0	0	0	0	0	0	0	0	0	0	0	0	0	1.771	1.674	1.669	1.747	1.881	1.687	0.878	0.000	0.000	0.000	0.000	0.000	0.000	0.000	0.000	0.000	0.000	0.000	0.000	0.000	0.000	80	538	4099	3466	0.825	Error	Error	2620	1479	0	0	2170	1296	0	0	0	0
1	4	13	""	"iYGL068W"	2260	14550	110	1793	1566	831	69	124	339	87	76	0	1129	1035	681	77	128	269	75	70	0	0	0	0	0	0	0	0	0	0	0	0	0	0	0	0	0	0	0	1.639	1.563	1.638	1.954	2.399	1.475	0.848	0.000	0.000	0.000	0.000	0.000	0.000	0.000	0.000	0.000	0.000	0.000	0.000	0.000	0.000	80	534	2776	2455	0.713	Error	Error	1724	1052	0	0	1497	958	0	0	0	0
1	5	13	""	"iYGL064C"	2450	14550	110	2072	1740	979	69	96	184	85	83	0	1000	858	512	79	100	140	78	76	0	0	0	0	0	0	0	0	0	0	0	0	0	0	0	0	0	0	0	2.175	2.145	2.122	2.091	2.105	2.146	0.864	0.000	0.000	0.000	0.000	0.000	0.000	0.000	0.000	0.000	0.000	0.000	0.000	0.000	0.000	80	526	2924	2450	1.121	Error	Error	2003	921	0	0	1671	779	0	0	0	0
1	6	13	""	"iYGL060W"	2630	14540	110	2893	2298	1130	76	148	360	85	78	0	2718	2327	1219	84	162	399	82	78	0	0	0	0	0	0	0	0	0	0	0	0	0	0	0	0	0	0	0	1.069	0.991	0.964	1.114	2.087	0.958	0.905	0.000	0.000	0.000	0.000	0.000	0.000	0.000	0.000	0.000	0.000	0.000	0.000	0.000	0.000	80	524	5451	4465	0.097	Error	Error	2817	2634	0	0	2222	2243	0	0	0	0
1	7	13	""	"iYGLWdelta10"	2830	14540	110	4349	4218	2608	79	168	451	88	88	0	2934	2731	1667	83	181	500	82	77	0	0	0	0	0	0	0	0	0	0	0	0	0	0	0	0	0	0	0	1.498	1.563	1.581	1.722	1.840	1.603	0.883	0.000	0.000	0.000	0.000	0.000	0.000	0.000	0.000	0.000	0.000	0.000	0.000	0.000	0.000	80	526	7121	6787	0.583	Error	Error	4270	2851	0	0	4139	2648	0	0	0	0
1	8	13	""	"iYGL042C"	3010	14540	110	2984	2471	1222	80	190	530	85	78	0	7508	6087	3296	86	348	1289	80	77	0	0	0	0	0	0	0	0	0	0	0	0	0	0	0	0	0	0	0	0.391	0.398	0.400	0.474	2.041	0.379	0.883	0.000	0.000	0.000	0.000	0.000	0.000	0.000	0.000	0.000	0.000	0.000	0.000	0.000	0.000	80	504	10326	8392	-1.354	Error	Error	2904	7422	0	0	2391	6001	0	0	0	0
1	9	13	""	"itL(CAA)G2"	3200	14540	110	3467	2904	1428	77	252	698	85	76	0	4529	3760	2010	87	477	1514	77	68	0	0	0	0	0	0	0	0	0	0	0	0	0	0	0	0	0	0	0	0.763	0.770	0.785	0.936	2.533	0.688	0.852	0.000	0.000	0.000	0.000	0.000	0.000	0.000	0.000	0.000	0.000	0.000	0.000	0.000	0.000	80	517	7832	6500	-0.390	Error	Error	3390	4442	0	0	2827	3673	0	0	0	0
1	10	13	""	"iYGL026C"	3390	14550	110	2137	1869	1372	76	255	712	68	56	0	1300	1133	935	86	304	963	53	18	0	0	0	0	0	0	0	0	0	0	0	0	0	0	0	0	0	0	0	1.698	1.713	1.636	1.702	2.811	1.429	0.760	0.000	0.000	0.000	0.000	0.000	0.000	0.000	0.000	0.000	0.000	0.000	0.000	0.000	0.000	80	500	3275	2840	0.764	Error	Error	2061	1214	0	0	1793	1047	0	0	0	0
1	11	13	""	"iYGL021W"	3570	14550	110	602	526	250	75	164	426	62	1	0	1098	958	569	85	164	318	75	65	0	0	0	0	0	0	0	0	0	0	0	0	0	0	0	0	0	0	0	0.520	0.517	0.535	0.632	2.708	0.786	0.583	0.000	0.000	0.000	0.000	0.000	0.000	0.000	0.000	0.000	0.000	0.000	0.000	0.000	0.000	80	525	1540	1324	-0.943	Error	Error	527	1013	0	0	451	873	0	0	0	0
1	12	13	""	"iYGL017W"	3770	14540	110	1625	1412	669	73	133	263	85	77	0	1118	975	493	83	149	264	82	75	0	0	0	0	0	0	0	0	0	0	0	0	0	0	0	0	0	0	0	1.500	1.501	1.447	1.456	1.436	1.456	0.869	0.000	0.000	0.000	0.000	0.000	0.000	0.000	0.000	0.000	0.000	0.000	0.000	0.000	0.000	80	521	2587	2231	0.584	Error	Error	1552	1035	0	0	1339	892	0	0	0	0
1	13	13	""	"iYGR269W"	3960	14550	110	1288	1157	828	74	155	330	70	65	0	688	606	511	81	137	237	56	51	0	0	0	0	0	0	0	0	0	0	0	0	0	0	0	0	0	0	0	2.000	2.063	1.911	2.251	3.628	1.880	0.785	0.000	0.000	0.000	0.000	0.000	0.000	0.000	0.000	0.000	0.000	0.000	0.000	0.000	0.000	80	522	1821	1608	1.000	Error	Error	1214	607	0	0	1083	525	0	0	0	0
1	14	13	""	"iYGR273C"	4160	14540	110	2198	1956	1190	73	123	262	80	76	0	8317	7013	4381	85	204	943	76	76	0	0	0	0	0	0	0	0	0	0	0	0	0	0	0	0	0	0	0	0.258	0.272	0.281	0.358	2.599	0.252	0.897	0.000	0.000	0.000	0.000	0.000	0.000	0.000	0.000	0.000	0.000	0.000	0.000	0.000	0.000	80	510	10357	8811	-1.954	Error	Error	2125	8232	0	0	1883	6928	0	0	0	0
1	15	13	""	"iYGR277C"	4340	14540	110	2667	2111	1265	77	191	661	78	68	0	1138	931	641	84	231	972	55	1	0	0	0	0	0	0	0	0	0	0	0	0	0	0	0	0	0	0	0	2.457	2.401	2.306	2.714	2.473	2.103	0.492	0.000	0.000	0.000	0.000	0.000	0.000	0.000	0.000	0.000	0.000	0.000	0.000	0.000	0.000	80	537	3644	2881	1.297	Error	Error	2590	1054	0	0	2034	847	0	0	0	0
1	16	13	""	"iYGR292W-0"	4540	14540	110	3180	2942	1850	77	225	612	80	76	0	1784	1633	1005	86	175	373	81	78	0	0	0	0	0	0	0	0	0	0	0	0	0	0	0	0	0	0	0	1.827	1.852	1.858	1.885	1.911	1.851	0.861	0.000	0.000	0.000	0.000	0.000	0.000	0.000	0.000	0.000	0.000	0.000	0.000	0.000	0.000	80	504	4801	4412	0.870	Error	Error	3103	1698	0	0	2865	1547	0	0	0	0
1	17	13	""	"iYGR295C-1"	4730	14540	120	11206	11016	8277	77	192	567	88	80	0	17115	17973	15653	90	248	986	70	68	0	0	0	0	0	0	0	0	0	0	0	0	0	0	0	0	0	0	0	0.654	0.612	0.604	0.954	3.233	0.542	0.894	0.000	0.000	0.000	0.000	0.000	0.000	0.000	0.000	0.000	0.000	0.000	0.000	0.000	0.000	120	599	28154	28822	-0.613	Error	Error	11129	17025	0	0	10939	17883	0	0	0	0
1	18	13	""	"iYHL048W"	4920	14540	110	1551	1510	1052	75	108	313	76	73	0	3771	3965	3110	90	146	382	77	73	0	0	0	0	0	0	0	0	0	0	0	0	0	0	0	0	0	0	0	0.401	0.370	0.385	0.417	2.410	0.334	0.845	0.000	0.000	0.000	0.000	0.000	0.000	0.000	0.000	0.000	0.000	0.000	0.000	0.000	0.000	80	512	5157	5310	-1.318	Error	Error	1476	3681	0	0	1435	3875	0	0	0	0
1	19	13	""	"iYHL034C"	5110	14540	100	785	862	693	77	96	116	78	75	0	676	734	579	91	128	245	73	60	0	0	0	0	0	0	0	0	0	0	0	0	0	0	0	0	0	0	0	1.210	1.221	1.290	1.224	2.178	1.179	0.843	0.000	0.000	0.000	0.000	0.000	0.000	0.000	0.000	0.000	0.000	0.000	0.000	0.000	0.000	80	458	1293	1428	0.275	Error	Error	708	585	0	0	785	643	0	0	0	0
1	20	13	""	"iYHL030W"	5300	14540	110	1075	1063	715	77	106	150	77	77	0	4406	4507	3641	90	187	548	75	73	0	0	0	0	0	0	0	0	0	0	0	0	0	0	0	0	0	0	0	0.231	0.223	0.231	0.290	2.681	0.192	0.910	0.000	0.000	0.000	0.000	0.000	0.000	0.000	0.000	0.000	0.000	0.000	0.000	0.000	0.000	80	516	5314	5403	-2.113	Error	Error	998	4316	0	0	986	4417	0	0	0	0
1	21	13	""	"iYHL026C"	5480	14540	110	2605	2647	1713	78	198	842	81	72	0	2669	2556	1787	93	358	2188	61	12	0	0	0	0	0	0	0	0	0	0	0	0	0	0	0	0	0	0	0	0.981	1.043	1.050	1.371	2.799	0.914	0.794	0.000	0.000	0.000	0.000	0.000	0.000	0.000	0.000	0.000	0.000	0.000	0.000	0.000	0.000	80	536	5103	5032	-0.028	Error	Error	2527	2576	0	0	2569	2463	0	0	0	0
1	22	13	""	"iYHL011C"	5680	14540	110	2995	2474	1374	81	226	553	81	76	0	2173	1833	1103	93	246	619	73	70	0	0	0	0	0	0	0	0	0	0	0	0	0	0	0	0	0	0	0	1.401	1.375	1.288	1.504	2.078	1.344	0.860	0.000	0.000	0.000	0.000	0.000	0.000	0.000	0.000	0.000	0.000	0.000	0.000	0.000	0.000	80	580	4994	4133	0.486	Error	Error	2914	2080	0	0	2393	1740	0	0	0	0
1	1	14	""	"iYHLWdelta2"	1690	14730	110	264	314	220	68	70	29	82	78	0	513	620	543	79	84	40	81	77	0	0	0	0	0	0	0	0	0	0	0	0	0	0	0	0	0	0	0	0.452	0.455	0.511	0.471	2.295	0.414	0.821	0.000	0.000	0.000	0.000	0.000	0.000	0.000	0.000	0.000	0.000	0.000	0.000	0.000	0.000	80	543	630	787	-1.147	Error	Error	196	434	0	0	246	541	0	0	0	0
1	2	14	""	"iYHL003C"	1880	14730	110	1756	1807	1234	70	96	186	82	78	0	2952	2759	2058	79	137	402	81	75	0	0	0	0	0	0	0	0	0	0	0	0	0	0	0	0	0	0	0	0.587	0.648	0.669	0.628	2.132	0.609	0.922	0.000	0.000	0.000	0.000	0.000	0.000	0.000	0.000	0.000	0.000	0.000	0.000	0.000	0.000	80	528	4559	4417	-0.769	Error	Error	1686	2873	0	0	1737	2680	0	0	0	0
1	3	14	""	"iYIL106W"	2070	14730	110	1306	1149	664	71	128	272	76	72	0	4133	3212	2109	81	237	738	73	68	0	0	0	0	0	0	0	0	0	0	0	0	0	0	0	0	0	0	0	0.305	0.344	0.349	0.404	2.502	0.313	0.885	0.000	0.000	0.000	0.000	0.000	0.000	0.000	0.000	0.000	0.000	0.000	0.000	0.000	0.000	80	506	5287	4209	-1.714	Error	Error	1235	4052	0	0	1078	3131	0	0	0	0
1	4	14	""	"iYIL103W-1"	2270	14740	110	1976	2236	1779	76	111	183	80	78	0	1071	1214	1065	82	191	629	58	40	0	0	0	0	0	0	0	0	0	0	0	0	0	0	0	0	0	0	0	1.921	1.908	1.938	2.201	2.540	1.772	0.863	0.000	0.000	0.000	0.000	0.000	0.000	0.000	0.000	0.000	0.000	0.000	0.000	0.000	0.000	80	506	2889	3292	0.942	Error	Error	1900	989	0	0	2160	1132	0	0	0	0
1	5	14	""	"iYIL100W"	2460	14740	110	1308	1219	752	76	102	159	82	80	0	1330	1195	755	82	117	202	76	72	0	0	0	0	0	0	0	0	0	0	0	0	0	0	0	0	0	0	0	0.987	1.027	1.001	1.071	2.481	0.973	0.856	0.000	0.000	0.000	0.000	0.000	0.000	0.000	0.000	0.000	0.000	0.000	0.000	0.000	0.000	80	484	2480	2256	-0.019	Error	Error	1232	1248	0	0	1143	1113	0	0	0	0
1	6	14	""	"iYIL088C"	2640	14740	110	2527	2011	1187	78	166	414	77	72	0	2475	1851	1195	86	240	975	67	60	0	0	0	0	0	0	0	0	0	0	0	0	0	0	0	0	0	0	0	1.025	1.095	1.086	1.175	1.931	1.034	0.861	0.000	0.000	0.000	0.000	0.000	0.000	0.000	0.000	0.000	0.000	0.000	0.000	0.000	0.000	80	526	4838	3698	0.036	Error	Error	2449	2389	0	0	1933	1765	0	0	0	0
1	7	14	""	"itI(AAU)I2"	2830	14730	110	1083	934	546	77	160	393	73	65	0	1478	1224	776	86	174	425	72	61	0	0	0	0	0	0	0	0	0	0	0	0	0	0	0	0	0	0	0	0.723	0.753	0.727	0.742	2.001	0.725	0.887	0.000	0.000	0.000	0.000	0.000	0.000	0.000	0.000	0.000	0.000	0.000	0.000	0.000	0.000	80	538	2398	1995	-0.469	Error	Error	1006	1392	0	0	857	1138	0	0	0	0
1	8	14	""	"iYIL076W"	3030	14730	110	1026	1056	752	75	114	246	73	65	0	7361	7231	5524	85	230	922	77	75	0	0	0	0	0	0	0	0	0	0	0	0	0	0	0	0	0	0	0	0.131	0.137	0.140	0.159	2.263	0.125	0.878	0.000	0.000	0.000	0.000	0.000	0.000	0.000	0.000	0.000	0.000	0.000	0.000	0.000	0.000	80	550	8227	8127	-2.936	Error	Error	951	7276	0	0	981	7146	0	0	0	0
1	9	14	""	"iYIL057C"	3220	14730	110	1912	1670	1214	72	140	373	70	67	0	1774	1660	1210	82	278	1055	62	40	0	0	0	0	0	0	0	0	0	0	0	0	0	0	0	0	0	0	0	1.087	1.013	1.037	1.068	1.872	0.965	0.879	0.000	0.000	0.000	0.000	0.000	0.000	0.000	0.000	0.000	0.000	0.000	0.000	0.000	0.000	80	528	3532	3176	0.121	Error	Error	1840	1692	0	0	1598	1578	0	0	0	0
1	10	14	""	"iYIL054W"	3400	14730	110	918	765	410	76	139	263	77	68	0	774	660	391	83	149	289	71	58	0	0	0	0	0	0	0	0	0	0	0	0	0	0	0	0	0	0	0	1.219	1.194	1.190	1.202	1.768	1.055	0.789	0.000	0.000	0.000	0.000	0.000	0.000	0.000	0.000	0.000	0.000	0.000	0.000	0.000	0.000	80	486	1533	1266	0.285	Error	Error	842	691	0	0	689	577	0	0	0	0
1	11	14	""	"iYIL050W"	3590	14730	110	1667	1335	778	77	133	307	76	71	0	819	748	469	85	139	310	71	60	0	0	0	0	0	0	0	0	0	0	0	0	0	0	0	0	0	0	0	2.166	1.897	1.800	1.719	2.165	1.927	0.815	0.000	0.000	0.000	0.000	0.000	0.000	0.000	0.000	0.000	0.000	0.000	0.000	0.000	0.000	80	517	2324	1921	1.115	Error	Error	1590	734	0	0	1258	663	0	0	0	0
1	12	14	""	"iYIL034C"	3780	14730	110	3240	2686	1675	76	185	525	76	73	0	2020	1701	1186	84	161	418	68	67	0	0	0	0	0	0	0	0	0	0	0	0	0	0	0	0	0	0	0	1.634	1.614	1.657	1.987	2.102	1.516	0.846	0.000	0.000	0.000	0.000	0.000	0.000	0.000	0.000	0.000	0.000	0.000	0.000	0.000	0.000	80	528	5100	4227	0.709	Error	Error	3164	1936	0	0	2610	1617	0	0	0	0
1	13	14	""	"iYIL030C"	3970	14730	110	1609	1320	769	77	199	536	72	67	0	1207	1012	630	86	191	520	70	52	0	0	0	0	0	0	0	0	0	0	0	0	0	0	0	0	0	0	0	1.367	1.342	1.330	1.478	2.073	1.269	0.845	0.000	0.000	0.000	0.000	0.000	0.000	0.000	0.000	0.000	0.000	0.000	0.000	0.000	0.000	80	506	2653	2169	0.451	Error	Error	1532	1121	0	0	1243	926	0	0	0	0
1	14	14	""	"iYIL028W"	4160	14730	110	3587	3840	2920	76	220	696	77	72	0	6414	6429	5378	88	382	1625	71	65	0	0	0	0	0	0	0	0	0	0	0	0	0	0	0	0	0	0	0	0.555	0.594	0.622	0.764	3.000	0.538	0.912	0.000	0.000	0.000	0.000	0.000	0.000	0.000	0.000	0.000	0.000	0.000	0.000	0.000	0.000	80	521	9837	10105	-0.849	Error	Error	3511	6326	0	0	3764	6341	0	0	0	0
1	15	14	""	"iYJL006C"	4360	14740	110	431	398	253	75	200	692	6	0	0	615	547	358	85	346	1522	0	0	0	0	0	0	0	0	0	0	0	0	0	0	0	0	0	0	0	0	0	0.672	0.699	0.709	0.673	2.390	0.457	0.564	0.000	0.000	0.000	0.000	0.000	0.000	0.000	0.000	0.000	0.000	0.000	0.000	0.000	0.000	80	507	886	785	-0.574	Error	Error	356	530	0	0	323	462	0	0	0	0
1	16	14	""	"iYJL003W"	4540	14730	110	1446	1174	654	75	123	294	76	73	0	3533	2835	1811	88	191	550	73	72	0	0	0	0	0	0	0	0	0	0	0	0	0	0	0	0	0	0	0	0.398	0.400	0.383	0.500	2.923	0.356	0.861	0.000	0.000	0.000	0.000	0.000	0.000	0.000	0.000	0.000	0.000	0.000	0.000	0.000	0.000	80	524	4816	3846	-1.329	Error	Error	1371	3445	0	0	1099	2747	0	0	0	0
1	17	14	""	"iYJR001W"	4750	14740	110	1942	1668	801	77	157	344	82	80	0	3457	2964	1452	91	299	817	83	77	0	0	0	0	0	0	0	0	0	0	0	0	0	0	0	0	0	0	0	0.554	0.554	0.571	0.533	1.589	0.533	0.888	0.000	0.000	0.000	0.000	0.000	0.000	0.000	0.000	0.000	0.000	0.000	0.000	0.000	0.000	80	504	5231	4464	-0.852	Error	Error	1865	3366	0	0	1591	2873	0	0	0	0
1	18	14	""	"iYJR015W"	4930	14730	110	421	422	230	78	156	335	50	7	0	2726	2419	1547	90	348	905	77	63	0	0	0	0	0	0	0	0	0	0	0	0	0	0	0	0	0	0	0	0.130	0.148	0.157	0.193	2.643	0.172	0.549	0.000	0.000	0.000	0.000	0.000	0.000	0.000	0.000	0.000	0.000	0.000	0.000	0.000	0.000	80	518	2979	2673	-2.942	Error	Error	343	2636	0	0	344	2329	0	0	0	0
1	19	14	""	"iYJR021C"	5120	14730	100	736	628	316	79	115	125	81	77	0	1049	927	492	92	270	705	73	5	0	0	0	0	0	0	0	0	0	0	0	0	0	0	0	0	0	0	0	0.687	0.657	0.683	0.667	1.762	0.561	0.720	0.000	0.000	0.000	0.000	0.000	0.000	0.000	0.000	0.000	0.000	0.000	0.000	0.000	0.000	80	474	1614	1384	-0.543	Error	Error	657	957	0	0	549	835	0	0	0	0
1	20	14	""	"iYJR031C"	5310	14730	110	2355	1988	983	82	147	269	88	80	0	1546	1352	654	91	182	353	82	80	0	0	0	0	0	0	0	0	0	0	0	0	0	0	0	0	0	0	0	1.562	1.511	1.554	1.639	1.804	1.551	0.853	0.000	0.000	0.000	0.000	0.000	0.000	0.000	0.000	0.000	0.000	0.000	0.000	0.000	0.000	80	518	3728	3167	0.644	Error	Error	2273	1455	0	0	1906	1261	0	0	0	0
1	21	14	""	"itS(AGA)J"	5490	14730	110	2724	2336	1244	82	230	557	82	77	0	2967	2703	1771	94	282	751	73	68	0	0	0	0	0	0	0	0	0	0	0	0	0	0	0	0	0	0	0	0.920	0.864	0.866	1.075	2.528	0.784	0.867	0.000	0.000	0.000	0.000	0.000	0.000	0.000	0.000	0.000	0.000	0.000	0.000	0.000	0.000	80	505	5515	4863	-0.121	Error	Error	2642	2873	0	0	2254	2609	0	0	0	0
1	22	14	""	"iYJR050W"	5680	14730	110	2627	2453	1585	79	219	565	80	73	0	1413	1399	945	90	249	700	72	47	0	0	0	0	0	0	0	0	0	0	0	0	0	0	0	0	0	0	0	1.926	1.814	1.871	1.921	1.731	1.636	0.771	0.000	0.000	0.000	0.000	0.000	0.000	0.000	0.000	0.000	0.000	0.000	0.000	0.000	0.000	80	560	3871	3683	0.946	Error	Error	2548	1323	0	0	2374	1309	0	0	0	0
1	1	15	""	"iYJR052W"	1690	14920	110	914	814	440	68	87	142	85	76	0	839	744	401	80	116	307	73	63	0	0	0	0	0	0	0	0	0	0	0	0	0	0	0	0	0	0	0	1.115	1.123	1.074	1.084	2.287	0.803	0.526	0.000	0.000	0.000	0.000	0.000	0.000	0.000	0.000	0.000	0.000	0.000	0.000	0.000	0.000	80	560	1605	1410	0.157	Error	Error	846	759	0	0	746	664	0	0	0	0
1	2	15	""	"iYJR063W"	1880	14920	110	4945	3898	2205	72	149	407	81	80	0	1934	1687	964	80	156	402	80	76	0	0	0	0	0	0	0	0	0	0	0	0	0	0	0	0	0	0	0	2.628	2.381	2.419	2.399	1.524	2.388	0.905	0.000	0.000	0.000	0.000	0.000	0.000	0.000	0.000	0.000	0.000	0.000	0.000	0.000	0.000	80	511	6727	5433	1.394	Error	Error	4873	1854	0	0	3826	1607	0	0	0	0
1	3	15	""	"iYJR067C"	2070	14910	130	1266	1054	591	75	134	364	76	65	0	3077	2561	1488	84	162	467	81	74	0	0	0	0	0	0	0	0	0	0	0	0	0	0	0	0	0	0	0	0.398	0.395	0.402	0.454	2.066	0.418	0.719	0.000	0.000	0.000	0.000	0.000	0.000	0.000	0.000	0.000	0.000	0.000	0.000	0.000	0.000	120	624	4184	3456	-1.329	Error	Error	1191	2993	0	0	979	2477	0	0	0	0
1	4	15	""	"iYJR072C"	2270	14920	120	461	410	221	74	88	101	75	70	0	477	418	239	82	100	96	75	69	0	0	0	0	0	0	0	0	0	0	0	0	0	0	0	0	0	0	0	0.980	1.000	1.010	0.913	2.121	0.990	0.709	0.000	0.000	0.000	0.000	0.000	0.000	0.000	0.000	0.000	0.000	0.000	0.000	0.000	0.000	120	548	782	672	-0.030	Error	Error	387	395	0	0	336	336	0	0	0	0
1	5	15	""	"itV(AAC)K2"	2460	14920	120	3827	2955	1756	77	107	171	85	80	0	14924	11338	7150	85	128	239	86	81	0	0	0	0	0	0	0	0	0	0	0	0	0	0	0	0	0	0	0	0.253	0.256	0.255	0.288	1.922	0.242	0.908	0.000	0.000	0.000	0.000	0.000	0.000	0.000	0.000	0.000	0.000	0.000	0.000	0.000	0.000	120	533	18589	14131	-1.984	Error	Error	3750	14839	0	0	2878	11253	0	0	0	0
1	6	15	""	"iYKL027W"	2630	14930	110	2727	2147	1315	76	170	418	77	72	0	11435	9378	6494	92	552	2258	73	71	0	0	0	0	0	0	0	0	0	0	0	0	0	0	0	0	0	0	0	0.234	0.223	0.226	0.296	2.811	0.198	0.895	0.000	0.000	0.000	0.000	0.000	0.000	0.000	0.000	0.000	0.000	0.000	0.000	0.000	0.000	80	471	13994	11357	-2.097	Error	Error	2651	11343	0	0	2071	9286	0	0	0	0
1	7	15	""	"iYKL023W"	2820	14920	110	1347	1076	614	74	171	410	71	68	0	2000	1570	958	88	514	2146	25	0	0	0	0	0	0	0	0	0	0	0	0	0	0	0	0	0	0	0	0	0.666	0.676	0.688	0.667	1.766	0.311	0.520	0.000	0.000	0.000	0.000	0.000	0.000	0.000	0.000	0.000	0.000	0.000	0.000	0.000	0.000	80	526	3185	2484	-0.587	Error	Error	1273	1912	0	0	1002	1482	0	0	0	0
1	8	15	""	"iYKL007W"	3000	14930	110	1502	1203	793	75	117	209	72	70	0	3988	3129	2370	84	198	572	70	67	0	0	0	0	0	0	0	0	0	0	0	0	0	0	0	0	0	0	0	0.366	0.370	0.386	0.452	2.864	0.336	0.854	0.000	0.000	0.000	0.000	0.000	0.000	0.000	0.000	0.000	0.000	0.000	0.000	0.000	0.000	80	516	5331	4173	-1.452	Error	Error	1427	3904	0	0	1128	3045	0	0	0	0
1	9	15	""	"iYKL004W"	3190	14930	110	1896	1532	962	76	144	333	76	70	0	6630	5159	3606	88	387	1357	71	67	0	0	0	0	0	0	0	0	0	0	0	0	0	0	0	0	0	0	0	0.278	0.287	0.291	0.359	2.922	0.262	0.877	0.000	0.000	0.000	0.000	0.000	0.000	0.000	0.000	0.000	0.000	0.000	0.000	0.000	0.000	80	518	8362	6527	-1.846	Error	Error	1820	6542	0	0	1456	5071	0	0	0	0
1	10	15	""	"iCEN11"	3400	14920	120	1033	894	490	78	146	355	78	63	0	4849	3856	2417	84	323	1223	74	69	0	0	0	0	0	0	0	0	0	0	0	0	0	0	0	0	0	0	0	0.200	0.216	0.219	0.261	2.367	0.194	0.876	0.000	0.000	0.000	0.000	0.000	0.000	0.000	0.000	0.000	0.000	0.000	0.000	0.000	0.000	120	580	5720	4588	-2.319	Error	Error	955	4765	0	0	816	3772	0	0	0	0
1	11	15	""	"iYKR015C"	3570	14920	110	3847	3163	1898	75	173	541	83	78	0	4203	3463	2254	84	218	708	76	75	0	0	0	0	0	0	0	0	0	0	0	0	0	0	0	0	0	0	0	0.916	0.914	0.873	0.983	2.395	0.854	0.897	0.000	0.000	0.000	0.000	0.000	0.000	0.000	0.000	0.000	0.000	0.000	0.000	0.000	0.000	80	482	7891	6467	-0.127	Error	Error	3772	4119	0	0	3088	3379	0	0	0	0
1	12	15	""	"iYKR019C"	3760	14920	110	2551	2114	1118	77	263	708	81	73	0	1358	1166	728	88	271	752	68	37	0	0	0	0	0	0	0	0	0	0	0	0	0	0	0	0	0	0	0	1.948	1.890	1.790	2.088	2.556	1.559	0.771	0.000	0.000	0.000	0.000	0.000	0.000	0.000	0.000	0.000	0.000	0.000	0.000	0.000	0.000	80	500	3744	3115	0.962	Error	Error	2474	1270	0	0	2037	1078	0	0	0	0
1	13	15	""	"iYKR023W"	3940	14910	110	730	665	423	77	191	484	56	22	0	4163	3357	2500	89	300	823	71	63	0	0	0	0	0	0	0	0	0	0	0	0	0	0	0	0	0	0	0	0.160	0.180	0.188	0.234	2.595	0.185	0.381	0.000	0.000	0.000	0.000	0.000	0.000	0.000	0.000	0.000	0.000	0.000	0.000	0.000	0.000	80	526	4727	3856	-2.641	Error	Error	653	4074	0	0	588	3268	0	0	0	0
1	14	15	""	"iYKRCdelta11"	4150	14920	120	2461	2383	1715	75	122	264	80	77	0	1080	1121	896	88	288	997	50	17	0	0	0	0	0	0	0	0	0	0	0	0	0	0	0	0	0	0	0	2.405	2.234	1.923	2.162	2.516	2.204	0.766	0.000	0.000	0.000	0.000	0.000	0.000	0.000	0.000	0.000	0.000	0.000	0.000	0.000	0.000	120	574	3378	3341	1.266	Error	Error	2386	992	0	0	2308	1033	0	0	0	0
1	15	15	""	"iYKR042W"	4340	14920	120	1126	911	535	74	87	80	85	77	0	2439	2113	1426	85	119	367	74	72	0	0	0	0	0	0	0	0	0	0	0	0	0	0	0	0	0	0	0	0.447	0.413	0.404	0.501	2.757	0.373	0.896	0.000	0.000	0.000	0.000	0.000	0.000	0.000	0.000	0.000	0.000	0.000	0.000	0.000	0.000	120	536	3406	2865	-1.162	Error	Error	1052	2354	0	0	837	2028	0	0	0	0
1	16	15	""	"iYKR046C"	4520	14910	110	1375	1111	632	75	93	114	81	80	0	1531	1220	729	84	126	316	73	68	0	0	0	0	0	0	0	0	0	0	0	0	0	0	0	0	0	0	0	0.898	0.912	0.910	0.980	1.782	0.906	0.878	0.000	0.000	0.000	0.000	0.000	0.000	0.000	0.000	0.000	0.000	0.000	0.000	0.000	0.000	80	480	2747	2172	-0.155	Error	Error	1300	1447	0	0	1036	1136	0	0	0	0
1	17	15	""	"iYLR167W"	4720	14920	120	446	440	268	76	95	137	71	57	0	448	448	316	89	124	239	60	41	0	0	0	0	0	0	0	0	0	0	0	0	0	0	0	0	0	0	0	1.031	1.014	0.966	0.987	2.414	0.906	0.802	0.000	0.000	0.000	0.000	0.000	0.000	0.000	0.000	0.000	0.000	0.000	0.000	0.000	0.000	120	549	729	723	0.044	Error	Error	370	359	0	0	364	359	0	0	0	0
1	18	15	""	"iYLR173W"	4900	14920	110	1893	1743	1047	77	141	347	81	76	0	1185	1050	696	90	133	233	72	70	0	0	0	0	0	0	0	0	0	0	0	0	0	0	0	0	0	0	0	1.658	1.735	1.620	1.728	2.308	1.653	0.839	0.000	0.000	0.000	0.000	0.000	0.000	0.000	0.000	0.000	0.000	0.000	0.000	0.000	0.000	80	483	2911	2626	0.730	Error	Error	1816	1095	0	0	1666	960	0	0	0	0
1	19	15	""	"iYLR177W"	5090	14920	110	550	576	382	80	147	344	66	25	0	1135	1201	971	92	165	329	70	62	0	0	0	0	0	0	0	0	0	0	0	0	0	0	0	0	0	0	0	0.451	0.447	0.444	0.566	2.695	0.432	0.745	0.000	0.000	0.000	0.000	0.000	0.000	0.000	0.000	0.000	0.000	0.000	0.000	0.000	0.000	80	515	1513	1605	-1.150	Error	Error	470	1043	0	0	496	1109	0	0	0	0
1	20	15	""	"iYLR193C"	5280	14920	110	1690	1434	934	80	134	271	73	71	0	1217	1013	671	93	161	315	68	65	0	0	0	0	0	0	0	0	0	0	0	0	0	0	0	0	0	0	0	1.432	1.472	1.399	1.386	2.671	1.425	0.851	0.000	0.000	0.000	0.000	0.000	0.000	0.000	0.000	0.000	0.000	0.000	0.000	0.000	0.000	80	515	2734	2274	0.518	Error	Error	1610	1124	0	0	1354	920	0	0	0	0
1	21	15	""	"iYLR198C"	5470	14910	110	549	478	304	79	142	318	62	18	0	2440	1938	1351	95	198	503	71	67	0	0	0	0	0	0	0	0	0	0	0	0	0	0	0	0	0	0	0	0.200	0.216	0.216	0.253	2.420	0.212	0.802	0.000	0.000	0.000	0.000	0.000	0.000	0.000	0.000	0.000	0.000	0.000	0.000	0.000	0.000	80	515	2815	2242	-2.319	Error	Error	470	2345	0	0	399	1843	0	0	0	0
1	22	15	""	"iYLR204W"	5660	14920	110	1152	1047	666	75	110	186	78	75	0	661	601	397	94	154	331	63	40	0	0	0	0	0	0	0	0	0	0	0	0	0	0	0	0	0	0	0	1.899	1.917	1.768	1.938	2.099	1.863	0.755	0.000	0.000	0.000	0.000	0.000	0.000	0.000	0.000	0.000	0.000	0.000	0.000	0.000	0.000	80	572	1644	1479	0.926	Error	Error	1077	567	0	0	972	507	0	0	0	0
1	1	16	""	"iYLR221C"	1680	15110	110	1505	1204	742	65	99	203	78	73	0	3148	2580	1644	79	150	416	76	71	0	0	0	0	0	0	0	0	0	0	0	0	0	0	0	0	0	0	0	0.469	0.455	0.478	0.499	1.805	0.444	0.874	0.000	0.000	0.000	0.000	0.000	0.000	0.000	0.000	0.000	0.000	0.000	0.000	0.000	0.000	80	539	4509	3640	-1.092	Error	Error	1440	3069	0	0	1139	2501	0	0	0	0
1	2	16	""	"iYLR225C"	1860	15110	110	907	864	591	73	119	224	77	67	0	655	666	496	79	161	424	58	30	0	0	0	0	0	0	0	0	0	0	0	0	0	0	0	0	0	0	0	1.448	1.348	1.208	1.369	2.679	0.863	0.612	0.000	0.000	0.000	0.000	0.000	0.000	0.000	0.000	0.000	0.000	0.000	0.000	0.000	0.000	80	528	1410	1378	0.534	Error	Error	834	576	0	0	791	587	0	0	0	0
1	3	16	""	"iYLRWdelta11"	2050	15100	110	653	538	319	74	99	125	71	68	0	1026	842	570	80	115	161	73	66	0	0	0	0	0	0	0	0	0	0	0	0	0	0	0	0	0	0	0	0.612	0.609	0.610	0.623	2.152	0.562	0.825	0.000	0.000	0.000	0.000	0.000	0.000	0.000	0.000	0.000	0.000	0.000	0.000	0.000	0.000	80	521	1525	1226	-0.708	Error	Error	579	946	0	0	464	762	0	0	0	0
1	4	16	""	"iYLR244C"	2230	15110	110	519	436	253	73	91	88	72	70	0	532	462	298	82	113	142	67	63	0	0	0	0	0	0	0	0	0	0	0	0	0	0	0	0	0	0	0	0.991	0.955	0.927	0.959	2.465	0.825	0.782	0.000	0.000	0.000	0.000	0.000	0.000	0.000	0.000	0.000	0.000	0.000	0.000	0.000	0.000	80	528	896	743	-0.013	Error	Error	446	450	0	0	363	380	0	0	0	0
1	5	16	""	"iYLR247C"	2430	15120	110	2771	2545	1936	77	142	323	78	76	0	1046	980	748	87	128	180	71	71	0	0	0	0	0	0	0	0	0	0	0	0	0	0	0	0	0	0	0	2.809	2.764	2.732	3.308	2.250	2.653	0.848	0.000	0.000	0.000	0.000	0.000	0.000	0.000	0.000	0.000	0.000	0.000	0.000	0.000	0.000	80	526	3653	3361	1.490	Error	Error	2694	959	0	0	2468	893	0	0	0	0
1	6	16	""	"iYLR252W"	2610	15110	110	1319	1249	849	79	176	403	73	65	0	1322	1192	965	87	187	614	61	51	0	0	0	0	0	0	0	0	0	0	0	0	0	0	0	0	0	0	0	1.004	1.059	1.035	1.387	3.736	1.041	0.801	0.000	0.000	0.000	0.000	0.000	0.000	0.000	0.000	0.000	0.000	0.000	0.000	0.000	0.000	80	538	2475	2275	0.006	Error	Error	1240	1235	0	0	1170	1105	0	0	0	0
1	7	16	""	"iYML046W"	2820	15120	110	469	398	219	74	116	228	68	32	0	579	540	388	84	142	298	61	38	0	0	0	0	0	0	0	0	0	0	0	0	0	0	0	0	0	0	0	0.798	0.711	0.727	0.869	2.433	0.599	0.761	0.000	0.000	0.000	0.000	0.000	0.000	0.000	0.000	0.000	0.000	0.000	0.000	0.000	0.000	80	559	890	780	-0.326	Error	Error	395	495	0	0	324	456	0	0	0	0
1	8	16	""	"iYML042W"	3010	15110	110	1007	887	526	74	98	131	80	76	0	905	831	569	84	118	172	72	70	0	0	0	0	0	0	0	0	0	0	0	0	0	0	0	0	0	0	0	1.136	1.088	1.102	1.261	2.623	0.984	0.863	0.000	0.000	0.000	0.000	0.000	0.000	0.000	0.000	0.000	0.000	0.000	0.000	0.000	0.000	80	522	1754	1560	0.184	Error	Error	933	821	0	0	813	747	0	0	0	0
1	9	16	""	"iYML038C"	3210	15110	120	326	329	188	77	113	195	60	20	0	336	326	203	84	173	680	2	0	0	0	0	0	0	0	0	0	0	0	0	0	0	0	0	0	0	0	0	0.988	1.041	0.944	0.943	2.296	0.890	0.678	0.000	0.000	0.000	0.000	0.000	0.000	0.000	0.000	0.000	0.000	0.000	0.000	0.000	0.000	120	534	501	494	-0.017	Error	Error	249	252	0	0	252	242	0	0	0	0
1	10	16	""	"iYML021C"	3380	15110	110	5323	4074	2422	78	155	478	86	77	0	4470	3359	2228	84	172	524	73	71	0	0	0	0	0	0	0	0	0	0	0	0	0	0	0	0	0	0	0	1.196	1.220	1.171	1.367	2.150	1.164	0.899	0.000	0.000	0.000	0.000	0.000	0.000	0.000	0.000	0.000	0.000	0.000	0.000	0.000	0.000	80	486	9631	7271	0.258	Error	Error	5245	4386	0	0	3996	3275	0	0	0	0
1	11	16	""	"iYML017W"	3590	15110	110	671	587	350	76	146	452	66	6	0	2228	1967	1336	84	218	692	77	65	0	0	0	0	0	0	0	0	0	0	0	0	0	0	0	0	0	0	0	0.278	0.271	0.267	0.313	1.958	0.207	0.753	0.000	0.000	0.000	0.000	0.000	0.000	0.000	0.000	0.000	0.000	0.000	0.000	0.000	0.000	80	528	2739	2394	-1.849	Error	Error	595	2144	0	0	511	1883	0	0	0	0
1	12	16	""	"iYML013C-A"	3780	15110	120	2232	1814	1239	76	109	195	77	73	0	1371	1089	790	86	176	578	63	55	0	0	0	0	0	0	0	0	0	0	0	0	0	0	0	0	0	0	0	1.678	1.733	1.671	1.921	2.526	1.449	0.543	0.000	0.000	0.000	0.000	0.000	0.000	0.000	0.000	0.000	0.000	0.000	0.000	0.000	0.000	120	582	3441	2741	0.747	Error	Error	2156	1285	0	0	1738	1003	0	0	0	0
1	13	16	""	"iYMR002W"	3970	15110	110	519	514	312	80	98	99	76	72	0	973	930	667	88	145	353	68	55	0	0	0	0	0	0	0	0	0	0	0	0	0	0	0	0	0	0	0	0.496	0.515	0.510	0.550	2.262	0.452	0.824	0.000	0.000	0.000	0.000	0.000	0.000	0.000	0.000	0.000	0.000	0.000	0.000	0.000	0.000	80	532	1324	1276	-1.011	Error	Error	439	885	0	0	434	842	0	0	0	0
1	14	16	""	"iYMR006C"	4160	15100	110	1254	1179	996	80	115	188	65	61	0	3933	3856	3547	89	221	715	62	61	0	0	0	0	0	0	0	0	0	0	0	0	0	0	0	0	0	0	0	0.305	0.292	0.319	0.461	2.981	0.270	0.873	0.000	0.000	0.000	0.000	0.000	0.000	0.000	0.000	0.000	0.000	0.000	0.000	0.000	0.000	80	507	5018	4866	-1.711	Error	Error	1174	3844	0	0	1099	3767	0	0	0	0
1	15	16	""	"iYMR010W-0"	4350	15110	110	893	998	831	81	122	216	72	65	0	1362	1432	1274	89	232	733	63	45	0	0	0	0	0	0	0	0	0	0	0	0	0	0	0	0	0	0	0	0.638	0.683	0.711	0.778	2.598	0.536	0.746	0.000	0.000	0.000	0.000	0.000	0.000	0.000	0.000	0.000	0.000	0.000	0.000	0.000	0.000	80	517	2085	2260	-0.649	Error	Error	812	1273	0	0	917	1343	0	0	0	0
1	16	16	""	"iYMR021C"	4550	15110	120	1782	1424	813	79	102	129	86	79	0	3251	2560	1705	89	141	262	77	72	0	0	0	0	0	0	0	0	0	0	0	0	0	0	0	0	0	0	0	0.539	0.544	0.542	0.621	2.245	0.483	0.894	0.000	0.000	0.000	0.000	0.000	0.000	0.000	0.000	0.000	0.000	0.000	0.000	0.000	0.000	120	582	4865	3816	-0.893	Error	Error	1703	3162	0	0	1345	2471	0	0	0	0
1	17	16	""	"iYMR024W"	4740	15110	120	1771	1389	830	79	95	117	85	79	0	1752	1421	994	90	122	169	72	67	0	0	0	0	0	0	0	0	0	0	0	0	0	0	0	0	0	0	0	1.018	0.984	0.998	1.308	2.863	0.890	0.854	0.000	0.000	0.000	0.000	0.000	0.000	0.000	0.000	0.000	0.000	0.000	0.000	0.000	0.000	120	521	3354	2641	0.026	Error	Error	1692	1662	0	0	1310	1331	0	0	0	0
1	18	16	""	"iYMR029C"	4930	15110	120	3638	3093	1962	78	109	198	85	80	0	5776	4453	3226	91	121	148	77	76	0	0	0	0	0	0	0	0	0	0	0	0	0	0	0	0	0	0	0	0.626	0.691	0.722	0.937	2.912	0.628	0.884	0.000	0.000	0.000	0.000	0.000	0.000	0.000	0.000	0.000	0.000	0.000	0.000	0.000	0.000	120	545	9245	7377	-0.675	Error	Error	3560	5685	0	0	3015	4362	0	0	0	0
1	19	16	""	"iYMR312W"	5120	15110	120	1171	992	659	76	93	110	76	73	0	923	746	518	93	121	180	65	62	0	0	0	0	0	0	0	0	0	0	0	0	0	0	0	0	0	0	0	1.319	1.403	1.388	1.408	1.943	1.332	0.846	0.000	0.000	0.000	0.000	0.000	0.000	0.000	0.000	0.000	0.000	0.000	0.000	0.000	0.000	120	558	1925	1569	0.400	Error	Error	1095	830	0	0	916	653	0	0	0	0
1	20	16	""	"iYMR316C-A"	5310	15110	120	1727	1682	1277	79	114	203	75	70	0	2913	3170	2819	92	142	287	71	65	0	0	0	0	0	0	0	0	0	0	0	0	0	0	0	0	0	0	0	0.584	0.521	0.520	0.660	3.164	0.450	0.811	0.000	0.000	0.000	0.000	0.000	0.000	0.000	0.000	0.000	0.000	0.000	0.000	0.000	0.000	120	558	4469	4681	-0.775	Error	Error	1648	2821	0	0	1603	3078	0	0	0	0
1	21	16	""	"iYMR319C-1"	5500	15110	120	4711	4098	2824	79	114	172	83	79	0	1851	1780	1434	90	161	415	68	61	0	0	0	0	0	0	0	0	0	0	0	0	0	0	0	0	0	0	0	2.630	2.378	2.199	2.735	2.719	2.294	0.823	0.000	0.000	0.000	0.000	0.000	0.000	0.000	0.000	0.000	0.000	0.000	0.000	0.000	0.000	120	579	6393	5709	1.395	Error	Error	4632	1761	0	0	4019	1690	0	0	0	0
1	22	16	""	"iYNL331C"	5690	15120	110	2271	2192	1620	74	115	202	78	73	0	2448	2082	1573	88	136	279	73	68	0	0	0	0	0	0	0	0	0	0	0	0	0	0	0	0	0	0	0	0.931	1.062	1.025	1.142	2.494	1.030	0.873	0.000	0.000	0.000	0.000	0.000	0.000	0.000	0.000	0.000	0.000	0.000	0.000	0.000	0.000	80	543	4557	4112	-0.103	Error	Error	2197	2360	0	0	2118	1994	0	0	0	0
1	1	17	""	"iYNL327W"	1700	15310	110	375	350	224	63	74	108	67	57	0	979	997	774	77	98	180	73	68	0	0	0	0	0	0	0	0	0	0	0	0	0	0	0	0	0	0	0	0.346	0.312	0.325	0.324	2.553	0.279	0.838	0.000	0.000	0.000	0.000	0.000	0.000	0.000	0.000	0.000	0.000	0.000	0.000	0.000	0.000	80	559	1214	1207	-1.532	Error	Error	312	902	0	0	287	920	0	0	0	0
1	2	17	""	"iYNL322C"	1890	15310	110	2017	1740	1149	73	123	305	76	71	0	1080	902	633	80	115	178	71	68	0	0	0	0	0	0	0	0	0	0	0	0	0	0	0	0	0	0	0	1.944	2.028	1.924	1.913	2.341	1.960	0.851	0.000	0.000	0.000	0.000	0.000	0.000	0.000	0.000	0.000	0.000	0.000	0.000	0.000	0.000	80	540	2944	2489	0.959	Error	Error	1944	1000	0	0	1667	822	0	0	0	0
1	3	17	""	"iYNL302C"	2080	15310	110	2586	2114	1208	76	275	694	76	68	0	1231	1041	635	82	183	344	73	72	0	0	0	0	0	0	0	0	0	0	0	0	0	0	0	0	0	0	0	2.185	2.125	2.095	1.971	2.616	2.121	0.871	0.000	0.000	0.000	0.000	0.000	0.000	0.000	0.000	0.000	0.000	0.000	0.000	0.000	0.000	80	537	3659	2997	1.127	Error	Error	2510	1149	0	0	2038	959	0	0	0	0
1	4	17	""	"iYNL298W"	2270	15310	110	1372	1082	714	78	255	653	63	47	0	7234	5446	3770	87	352	1226	71	67	0	0	0	0	0	0	0	0	0	0	0	0	0	0	0	0	0	0	0	0.181	0.187	0.194	0.277	3.316	0.175	0.563	0.000	0.000	0.000	0.000	0.000	0.000	0.000	0.000	0.000	0.000	0.000	0.000	0.000	0.000	80	530	8441	6363	-2.466	Error	Error	1294	7147	0	0	1004	5359	0	0	0	0
1	5	17	""	"iYNL293W"	2460	15310	110	2070	1623	948	79	150	303	78	73	0	1921	1534	924	90	315	1075	68	18	0	0	0	0	0	0	0	0	0	0	0	0	0	0	0	0	0	0	0	1.087	1.069	1.057	1.182	2.436	0.915	0.664	0.000	0.000	0.000	0.000	0.000	0.000	0.000	0.000	0.000	0.000	0.000	0.000	0.000	0.000	80	530	3822	2988	0.121	Error	Error	1991	1831	0	0	1544	1444	0	0	0	0
1	6	17	""	"iYNL284C"	2650	15310	110	2733	2461	1455	82	185	427	80	76	0	3094	2679	1671	89	218	538	76	72	0	0	0	0	0	0	0	0	0	0	0	0	0	0	0	0	0	0	0	0.882	0.919	0.920	1.043	2.038	0.901	0.871	0.000	0.000	0.000	0.000	0.000	0.000	0.000	0.000	0.000	0.000	0.000	0.000	0.000	0.000	80	540	5656	4969	-0.181	Error	Error	2651	3005	0	0	2379	2590	0	0	0	0
1	7	17	""	"iYNL281W"	2850	15310	110	1584	1217	721	79	145	360	76	66	0	2751	2254	1408	88	192	506	76	71	0	0	0	0	0	0	0	0	0	0	0	0	0	0	0	0	0	0	0	0.565	0.525	0.514	0.559	2.256	0.504	0.884	0.000	0.000	0.000	0.000	0.000	0.000	0.000	0.000	0.000	0.000	0.000	0.000	0.000	0.000	80	502	4168	3304	-0.823	Error	Error	1505	2663	0	0	1138	2166	0	0	0	0
1	8	17	""	"iYNL276C"	3020	15310	110	1876	1615	1009	81	151	355	76	70	0	1970	1601	1156	84	186	448	67	63	0	0	0	0	0	0	0	0	0	0	0	0	0	0	0	0	0	0	0	0.952	1.011	0.978	1.299	2.652	0.919	0.877	0.000	0.000	0.000	0.000	0.000	0.000	0.000	0.000	0.000	0.000	0.000	0.000	0.000	0.000	80	496	3681	3051	-0.071	Error	Error	1795	1886	0	0	1534	1517	0	0	0	0
1	9	17	""	"iYNR042W"	3220	15300	120	1880	1811	1541	82	141	321	63	58	0	736	945	895	84	155	385	55	48	0	0	0	0	0	0	0	0	0	0	0	0	0	0	0	0	0	0	0	2.758	2.008	1.846	1.987	2.515	1.830	0.828	0.000	0.000	0.000	0.000	0.000	0.000	0.000	0.000	0.000	0.000	0.000	0.000	0.000	0.000	120	575	2450	2590	1.463	Error	Error	1798	652	0	0	1729	861	0	0	0	0
1	10	17	""	"iYNR046W"	3410	15300	110	3109	2602	1632	80	146	410	78	73	0	1821	1507	975	85	138	331	76	70	0	0	0	0	0	0	0	0	0	0	0	0	0	0	0	0	0	0	0	1.745	1.774	1.718	1.673	2.267	1.826	0.855	0.000	0.000	0.000	0.000	0.000	0.000	0.000	0.000	0.000	0.000	0.000	0.000	0.000	0.000	80	512	4765	3944	0.803	Error	Error	3029	1736	0	0	2522	1422	0	0	0	0
1	11	17	""	"iYNR050C"	3600	15300	110	1751	1853	1456	79	156	427	73	67	0	2264	2506	2082	86	182	476	73	72	0	0	0	0	0	0	0	0	0	0	0	0	0	0	0	0	0	0	0	0.768	0.733	0.726	0.763	2.057	0.703	0.900	0.000	0.000	0.000	0.000	0.000	0.000	0.000	0.000	0.000	0.000	0.000	0.000	0.000	0.000	80	516	3850	4194	-0.381	Error	Error	1672	2178	0	0	1774	2420	0	0	0	0
1	12	17	""	"iYNR063W"	3780	15300	110	2252	1989	1162	81	191	468	80	75	0	5091	4015	2658	86	328	1023	73	71	0	0	0	0	0	0	0	0	0	0	0	0	0	0	0	0	0	0	0	0.434	0.486	0.483	0.563	2.451	0.441	0.886	0.000	0.000	0.000	0.000	0.000	0.000	0.000	0.000	0.000	0.000	0.000	0.000	0.000	0.000	80	498	7176	5837	-1.205	Error	Error	2171	5005	0	0	1908	3929	0	0	0	0
1	13	17	""	"iYNR068C"	3970	15310	110	1492	1261	909	86	187	442	68	62	0	1010	1072	849	87	293	954	48	17	0	0	0	0	0	0	0	0	0	0	0	0	0	0	0	0	0	0	0	1.523	1.193	1.129	1.330	2.378	0.783	0.661	0.000	0.000	0.000	0.000	0.000	0.000	0.000	0.000	0.000	0.000	0.000	0.000	0.000	0.000	80	526	2329	2160	0.607	Error	Error	1406	923	0	0	1175	985	0	0	0	0
1	14	17	""	"iYNR071C"	4160	15300	110	1679	1674	1221	85	159	316	78	75	0	2500	2437	2132	87	206	530	70	66	0	0	0	0	0	0	0	0	0	0	0	0	0	0	0	0	0	0	0	0.661	0.676	0.684	0.860	2.703	0.591	0.847	0.000	0.000	0.000	0.000	0.000	0.000	0.000	0.000	0.000	0.000	0.000	0.000	0.000	0.000	80	558	4007	3939	-0.598	Error	Error	1594	2413	0	0	1589	2350	0	0	0	0
1	15	17	""	"iYOL160W-1"	4360	15310	110	2851	2729	1965	83	172	396	78	76	0	2852	2943	2189	89	240	649	77	71	0	0	0	0	0	0	0	0	0	0	0	0	0	0	0	0	0	0	0	1.002	0.927	0.910	1.013	2.096	0.883	0.867	0.000	0.000	0.000	0.000	0.000	0.000	0.000	0.000	0.000	0.000	0.000	0.000	0.000	0.000	80	518	5531	5500	0.003	Error	Error	2768	2763	0	0	2646	2854	0	0	0	0
1	16	17	""	"iYOL157C"	4550	15310	120	5013	4250	3439	83	160	381	73	69	0	4104	4477	4084	92	230	648	64	62	0	0	0	0	0	0	0	0	0	0	0	0	0	0	0	0	0	0	0	1.229	0.950	0.975	1.397	3.083	0.876	0.887	0.000	0.000	0.000	0.000	0.000	0.000	0.000	0.000	0.000	0.000	0.000	0.000	0.000	0.000	120	562	8942	8552	0.297	Error	Error	4930	4012	0	0	4167	4385	0	0	0	0
1	17	17	""	"iYOL155C-1"	4740	15300	110	1127	1118	846	81	148	283	75	70	0	1246	1144	980	92	201	465	67	53	0	0	0	0	0	0	0	0	0	0	0	0	0	0	0	0	0	0	0	0.906	0.986	0.936	0.996	2.032	0.790	0.785	0.000	0.000	0.000	0.000	0.000	0.000	0.000	0.000	0.000	0.000	0.000	0.000	0.000	0.000	80	481	2200	2089	-0.142	Error	Error	1046	1154	0	0	1037	1052	0	0	0	0
1	18	17	""	"iYOL138C"	4920	15300	100	1722	1417	904	82	182	369	73	67	0	829	717	487	91	181	325	65	55	0	0	0	0	0	0	0	0	0	0	0	0	0	0	0	0	0	0	0	2.222	2.133	2.020	2.031	1.848	2.032	0.782	0.000	0.000	0.000	0.000	0.000	0.000	0.000	0.000	0.000	0.000	0.000	0.000	0.000	0.000	80	457	2378	1961	1.152	Error	Error	1640	738	0	0	1335	626	0	0	0	0
1	19	17	""	"iYOL133W"	5120	15310	110	2150	1789	1297	81	164	357	72	68	0	1120	990	744	93	168	559	66	41	0	0	0	0	0	0	0	0	0	0	0	0	0	0	0	0	0	0	0	2.015	1.904	1.791	1.795	2.161	1.893	0.866	0.000	0.000	0.000	0.000	0.000	0.000	0.000	0.000	0.000	0.000	0.000	0.000	0.000	0.000	80	510	3096	2605	1.010	Error	Error	2069	1027	0	0	1708	897	0	0	0	0
1	20	17	""	"iYOL129W"	5300	15310	110	1156	1027	688	83	229	442	70	56	0	1810	1515	1230	92	304	668	61	52	0	0	0	0	0	0	0	0	0	0	0	0	0	0	0	0	0	0	0	0.625	0.663	0.637	0.695	2.423	0.611	0.843	0.000	0.000	0.000	0.000	0.000	0.000	0.000	0.000	0.000	0.000	0.000	0.000	0.000	0.000	80	500	2791	2367	-0.679	Error	Error	1073	1718	0	0	944	1423	0	0	0	0
1	21	17	""	"iYOR161C"	5490	15300	110	3346	2871	1923	85	328	780	73	68	0	7548	5988	4375	91	610	1883	68	67	0	0	0	0	0	0	0	0	0	0	0	0	0	0	0	0	0	0	0	0.437	0.472	0.465	0.584	3.185	0.428	0.904	0.000	0.000	0.000	0.000	0.000	0.000	0.000	0.000	0.000	0.000	0.000	0.000	0.000	0.000	80	521	10718	8683	-1.193	Error	Error	3261	7457	0	0	2786	5897	0	0	0	0
1	22	17	""	"iYOR165W"	5690	15300	110	1063	850	517	81	223	678	63	7	0	1796	1429	962	95	454	1750	48	0	0	0	0	0	0	0	0	0	0	0	0	0	0	0	0	0	0	0	0	0.577	0.576	0.601	0.672	2.088	0.409	0.774	0.000	0.000	0.000	0.000	0.000	0.000	0.000	0.000	0.000	0.000	0.000	0.000	0.000	0.000	80	558	2683	2103	-0.793	Error	Error	982	1701	0	0	769	1334	0	0	0	0
1	1	18	""	"iYOR172W"	1710	15490	110	3883	3340	2098	66	107	285	83	81	0	4378	3578	2307	78	136	454	75	72	0	0	0	0	0	0	0	0	0	0	0	0	0	0	0	0	0	0	0	0.888	0.935	0.938	1.123	2.600	0.914	0.869	0.000	0.000	0.000	0.000	0.000	0.000	0.000	0.000	0.000	0.000	0.000	0.000	0.000	0.000	80	558	8117	6774	-0.172	Error	Error	3817	4300	0	0	3274	3500	0	0	0	0
1	2	18	""	"iYOR183W"	1900	15500	110	1121	899	560	73	126	313	70	62	0	590	516	339	81	153	483	56	2	0	0	0	0	0	0	0	0	0	0	0	0	0	0	0	0	0	0	0	2.059	1.899	1.792	1.792	1.960	1.862	0.806	0.000	0.000	0.000	0.000	0.000	0.000	0.000	0.000	0.000	0.000	0.000	0.000	0.000	0.000	80	499	1557	1261	1.042	Error	Error	1048	509	0	0	826	435	0	0	0	0
1	3	18	""	"iYOR187W"	2080	15490	110	2487	2004	1217	75	199	597	75	68	0	1273	1049	742	83	152	296	68	66	0	0	0	0	0	0	0	0	0	0	0	0	0	0	0	0	0	0	0	2.027	1.997	1.992	2.140	2.663	1.963	0.839	0.000	0.000	0.000	0.000	0.000	0.000	0.000	0.000	0.000	0.000	0.000	0.000	0.000	0.000	80	504	3602	2895	1.019	Error	Error	2412	1190	0	0	1929	966	0	0	0	0
1	4	18	""	"iYOR191W"	2270	15490	110	3800	3447	2644	79	213	599	72	68	0	11316	10652	9097	90	419	1802	68	66	0	0	0	0	0	0	0	0	0	0	0	0	0	0	0	0	0	0	0	0.331	0.319	0.309	0.385	2.686	0.276	0.821	0.000	0.000	0.000	0.000	0.000	0.000	0.000	0.000	0.000	0.000	0.000	0.000	0.000	0.000	80	526	14947	13930	-1.593	Error	Error	3721	11226	0	0	3368	10562	0	0	0	0
1	5	18	""	"iYOR208W"	2470	15500	110	1311	1087	666	80	162	408	68	65	0	5664	4200	2921	93	499	1817	68	60	0	0	0	0	0	0	0	0	0	0	0	0	0	0	0	0	0	0	0	0.221	0.245	0.252	0.340	3.159	0.218	0.859	0.000	0.000	0.000	0.000	0.000	0.000	0.000	0.000	0.000	0.000	0.000	0.000	0.000	0.000	80	526	6802	5114	-2.178	Error	Error	1231	5571	0	0	1007	4107	0	0	0	0
1	6	18	""	"iYOR212W"	2660	15490	110	2406	1885	1292	81	165	368	71	67	0	4540	3644	2588	89	376	1170	68	65	0	0	0	0	0	0	0	0	0	0	0	0	0	0	0	0	0	0	0	0.522	0.507	0.525	0.579	1.989	0.453	0.834	0.000	0.000	0.000	0.000	0.000	0.000	0.000	0.000	0.000	0.000	0.000	0.000	0.000	0.000	80	516	6776	5359	-0.937	Error	Error	2325	4451	0	0	1804	3555	0	0	0	0
1	7	18	""	"iYOR216C"	2850	15490	110	1596	1373	874	81	150	346	72	70	0	1203	1006	624	88	227	763	67	16	0	0	0	0	0	0	0	0	0	0	0	0	0	0	0	0	0	0	0	1.359	1.407	1.347	1.142	1.916	1.154	0.580	0.000	0.000	0.000	0.000	0.000	0.000	0.000	0.000	0.000	0.000	0.000	0.000	0.000	0.000	80	490	2630	2210	0.442	Error	Error	1515	1115	0	0	1292	918	0	0	0	0
1	8	18	""	"iYOR234C"	3020	15490	110	1811	1507	1008	80	183	418	72	67	0	1247	1002	726	86	167	349	67	61	0	0	0	0	0	0	0	0	0	0	0	0	0	0	0	0	0	0	0	1.491	1.558	1.491	1.554	2.560	1.513	0.836	0.000	0.000	0.000	0.000	0.000	0.000	0.000	0.000	0.000	0.000	0.000	0.000	0.000	0.000	80	506	2892	2343	0.576	Error	Error	1731	1161	0	0	1427	916	0	0	0	0
1	9	18	""	"iYOR238W"	3230	15490	110	3230	2536	1770	81	304	800	68	60	0	1505	1245	921	86	211	436	65	58	0	0	0	0	0	0	0	0	0	0	0	0	0	0	0	0	0	0	0	2.219	2.118	2.103	2.444	2.803	2.124	0.877	0.000	0.000	0.000	0.000	0.000	0.000	0.000	0.000	0.000	0.000	0.000	0.000	0.000	0.000	80	517	4568	3614	1.150	Error	Error	3149	1419	0	0	2455	1159	0	0	0	0
1	10	18	""	"iYOR243C"	3410	15490	110	1813	1436	823	82	367	868	68	48	0	1715	1343	795	90	294	584	73	66	0	0	0	0	0	0	0	0	0	0	0	0	0	0	0	0	0	0	0	1.065	1.081	1.090	1.216	2.493	1.276	0.765	0.000	0.000	0.000	0.000	0.000	0.000	0.000	0.000	0.000	0.000	0.000	0.000	0.000	0.000	80	516	3356	2607	0.091	Error	Error	1731	1625	0	0	1354	1253	0	0	0	0
1	11	18	""	"iYPL131W"	3600	15490	110	1447	1300	887	80	221	484	70	60	0	1287	1203	935	85	241	524	66	53	0	0	0	0	0	0	0	0	0	0	0	0	0	0	0	0	0	0	0	1.137	1.091	1.133	1.312	2.975	1.019	0.842	0.000	0.000	0.000	0.000	0.000	0.000	0.000	0.000	0.000	0.000	0.000	0.000	0.000	0.000	80	528	2569	2338	0.186	Error	Error	1367	1202	0	0	1220	1118	0	0	0	0
1	12	18	""	"iYPL127C"	3790	15490	110	3487	3183	2109	79	213	641	78	73	0	1300	1240	844	81	199	600	71	52	0	0	0	0	0	0	0	0	0	0	0	0	0	0	0	0	0	0	0	2.796	2.678	2.746	2.820	1.784	2.644	0.871	0.000	0.000	0.000	0.000	0.000	0.000	0.000	0.000	0.000	0.000	0.000	0.000	0.000	0.000	80	528	4627	4263	1.483	Error	Error	3408	1219	0	0	3104	1159	0	0	0	0
1	13	18	""	"iYPL123C"	3980	15490	110	1391	1170	720	83	189	591	71	61	0	2061	1643	1109	88	180	572	68	65	0	0	0	0	0	0	0	0	0	0	0	0	0	0	0	0	0	0	0	0.663	0.699	0.676	0.841	2.553	0.674	0.787	0.000	0.000	0.000	0.000	0.000	0.000	0.000	0.000	0.000	0.000	0.000	0.000	0.000	0.000	80	504	3281	2642	-0.593	Error	Error	1308	1973	0	0	1087	1555	0	0	0	0
1	14	18	""	"iYPL106C"	4160	15500	110	3351	2644	2003	86	176	488	70	63	0	1588	1431	1142	89	180	422	63	58	0	0	0	0	0	0	0	0	0	0	0	0	0	0	0	0	0	0	0	2.178	1.906	1.807	1.920	2.468	1.794	0.812	0.000	0.000	0.000	0.000	0.000	0.000	0.000	0.000	0.000	0.000	0.000	0.000	0.000	0.000	80	528	4764	3900	1.123	Error	Error	3265	1499	0	0	2558	1342	0	0	0	0
1	15	18	""	"iYPL101W"	4360	15490	110	1285	1102	783	81	191	514	66	55	0	849	676	549	89	175	377	53	50	0	0	0	0	0	0	0	0	0	0	0	0	0	0	0	0	0	0	0	1.584	1.739	1.529	1.817	2.117	1.624	0.834	0.000	0.000	0.000	0.000	0.000	0.000	0.000	0.000	0.000	0.000	0.000	0.000	0.000	0.000	80	514	1964	1608	0.664	Error	Error	1204	760	0	0	1021	587	0	0	0	0
1	16	18	""	"iYPL095C"	4540	15490	110	3095	2474	1475	84	192	502	80	76	0	3620	3070	2031	91	247	751	72	70	0	0	0	0	0	0	0	0	0	0	0	0	0	0	0	0	0	0	0	0.853	0.802	0.794	0.839	1.957	0.730	0.838	0.000	0.000	0.000	0.000	0.000	0.000	0.000	0.000	0.000	0.000	0.000	0.000	0.000	0.000	80	495	6540	5369	-0.229	Error	Error	3011	3529	0	0	2390	2979	0	0	0	0
1	17	18	""	"iYPL079W"	4740	15490	110	2229	1866	1269	83	191	504	72	67	0	5442	4582	3320	93	328	1002	71	67	0	0	0	0	0	0	0	0	0	0	0	0	0	0	0	0	0	0	0	0.401	0.397	0.404	0.447	2.156	0.369	0.880	0.000	0.000	0.000	0.000	0.000	0.000	0.000	0.000	0.000	0.000	0.000	0.000	0.000	0.000	80	526	7495	6272	-1.318	Error	Error	2146	5349	0	0	1783	4489	0	0	0	0
1	18	18	""	"iYPL076W-1"	4920	15490	110	4230	3627	2532	82	236	730	76	71	0	1655	1411	1067	92	261	824	65	43	0	0	0	0	0	0	0	0	0	0	0	0	0	0	0	0	0	0	0	2.654	2.688	2.461	2.813	3.256	2.251	0.546	0.000	0.000	0.000	0.000	0.000	0.000	0.000	0.000	0.000	0.000	0.000	0.000	0.000	0.000	80	526	5711	4864	1.408	Error	Error	4148	1563	0	0	3545	1319	0	0	0	0
1	19	18	""	"iYPL070W"	5120	15490	110	1731	1338	813	82	207	681	68	60	0	7625	6155	4001	96	275	944	77	73	0	0	0	0	0	0	0	0	0	0	0	0	0	0	0	0	0	0	0	0.219	0.207	0.200	0.200	1.702	0.191	0.885	0.000	0.000	0.000	0.000	0.000	0.000	0.000	0.000	0.000	0.000	0.000	0.000	0.000	0.000	80	526	9178	7315	-2.191	Error	Error	1649	7529	0	0	1256	6059	0	0	0	0
1	20	18	""	"iYPL057C"	5310	15490	110	2989	2353	1437	82	161	414	76	73	0	1224	1038	707	96	274	933	56	2	0	0	0	0	0	0	0	0	0	0	0	0	0	0	0	0	0	0	0	2.577	2.411	2.282	2.446	1.913	2.398	0.831	0.000	0.000	0.000	0.000	0.000	0.000	0.000	0.000	0.000	0.000	0.000	0.000	0.000	0.000	80	526	4035	3213	1.366	Error	Error	2907	1128	0	0	2271	942	0	0	0	0
1	21	18	""	"iYPL053C"	5510	15490	110	2497	2063	1318	83	165	461	73	72	0	1353	1236	850	91	201	808	61	40	0	0	0	0	0	0	0	0	0	0	0	0	0	0	0	0	0	0	0	1.913	1.729	1.650	1.725	2.329	1.701	0.844	0.000	0.000	0.000	0.000	0.000	0.000	0.000	0.000	0.000	0.000	0.000	0.000	0.000	0.000	80	526	3676	3125	0.936	Error	Error	2414	1262	0	0	1980	1145	0	0	0	0
1	22	18	""	"iYPL049C"	5690	15490	110	2003	1661	996	81	129	291	78	75	0	828	760	493	93	132	197	72	66	0	0	0	0	0	0	0	0	0	0	0	0	0	0	0	0	0	0	0	2.615	2.369	2.214	2.226	2.391	2.356	0.821	0.000	0.000	0.000	0.000	0.000	0.000	0.000	0.000	0.000	0.000	0.000	0.000	0.000	0.000	80	548	2657	2247	1.387	Error	Error	1922	735	0	0	1580	667	0	0	0	0
1	1	19	""	"YORWdelta19"	1710	15690	110	688	587	314	65	87	202	75	66	0	1840	1479	934	77	127	359	75	70	0	0	0	0	0	0	0	0	0	0	0	0	0	0	0	0	0	0	0	0.353	0.372	0.363	0.393	1.848	0.333	0.883	0.000	0.000	0.000	0.000	0.000	0.000	0.000	0.000	0.000	0.000	0.000	0.000	0.000	0.000	80	554	2386	1924	-1.501	Error	Error	623	1763	0	0	522	1402	0	0	0	0
1	2	19	""	"TEL15R-5"	1910	15690	120	33079	29987	24649	72	138	255	95	89	8	19905	21154	19320	85	183	390	75	72	0	0	0	0	0	0	0	0	0	0	0	0	0	0	0	0	0	0	0	1.665	1.420	1.461	2.011	2.862	1.350	0.916	0.000	0.000	0.000	0.000	0.000	0.000	0.000	0.000	0.000	0.000	0.000	0.000	0.000	0.000	120	561	52827	50984	0.736	Error	Error	33007	19820	0	0	29915	21069	0	0	0	0
1	3	19	""	"YPLCtau1"	2090	15680	110	7300	6832	5108	78	217	598	76	72	0	20112	17549	13737	92	435	2145	72	68	0	0	0	0	0	0	0	0	0	0	0	0	0	0	0	0	0	0	0	0.361	0.387	0.399	0.445	1.790	0.361	0.918	0.000	0.000	0.000	0.000	0.000	0.000	0.000	0.000	0.000	0.000	0.000	0.000	0.000	0.000	80	453	27242	24211	-1.471	Error	Error	7222	20020	0	0	6754	17457	0	0	0	0
1	4	19	""	"Q0055"	2270	15680	110	306	273	150	80	153	501	0	0	0	499	474	283	92	404	2178	0	0	0	0	0	0	0	0	0	0	0	0	0	0	0	0	0	0	0	0	0	0.555	0.505	0.522	0.534	2.255	0.229	0.909	0.000	0.000	0.000	0.000	0.000	0.000	0.000	0.000	0.000	0.000	0.000	0.000	0.000	0.000	80	502	633	575	-0.849	Error	Error	226	407	0	0	193	382	0	0	0	0
1	5	19	""	"Q0075"	2480	15680	110	205	208	109	78	100	87	62	38	0	337	330	194	88	152	343	28	1	0	0	0	0	0	0	0	0	0	0	0	0	0	0	0	0	0	0	0	0.510	0.537	0.484	0.473	2.225	0.509	0.662	0.000	0.000	0.000	0.000	0.000	0.000	0.000	0.000	0.000	0.000	0.000	0.000	0.000	0.000	80	490	376	372	-0.971	Error	Error	127	249	0	0	130	242	0	0	0	0
1	6	19	""	"Q0095"	2660	15680	110	230	218	119	76	102	145	51	11	0	321	303	193	84	144	426	10	1	0	0	0	0	0	0	0	0	0	0	0	0	0	0	0	0	0	0	0	0.650	0.648	0.712	0.678	2.289	0.559	0.621	0.000	0.000	0.000	0.000	0.000	0.000	0.000	0.000	0.000	0.000	0.000	0.000	0.000	0.000	80	472	391	361	-0.622	Error	Error	154	237	0	0	142	219	0	0	0	0
1	7	19	""	"Q0180"	2840	15680	110	8525	6424	3971	77	207	863	81	76	0	1208	997	597	84	124	164	77	72	0	0	0	0	0	0	0	0	0	0	0	0	0	0	0	0	0	0	0	7.516	6.952	7.161	7.340	2.008	7.551	0.870	0.000	0.000	0.000	0.000	0.000	0.000	0.000	0.000	0.000	0.000	0.000	0.000	0.000	0.000	80	492	9572	7260	2.910	Error	Error	8448	1124	0	0	6347	913	0	0	0	0
1	8	19	""	"IntQ0185A"	3050	15690	120	13371	10531	8083	79	212	840	76	70	0	1143	1111	910	84	115	172	64	61	0	0	0	0	0	0	0	0	0	0	0	0	0	0	0	0	0	0	0	12.551	10.177	9.664	10.335	1.857	10.100	0.867	0.000	0.000	0.000	0.000	0.000	0.000	0.000	0.000	0.000	0.000	0.000	0.000	0.000	0.000	120	546	14351	11479	3.650	Error	Error	13292	1059	0	0	10452	1027	0	0	0	0
1	9	19	""	"Q0195"	3230	15680	110	318	316	215	76	131	380	23	1	0	264	248	161	85	111	170	51	12	0	0	0	0	0	0	0	0	0	0	0	0	0	0	0	0	0	0	0	1.352	1.472	1.311	1.330	1.997	1.591	0.550	0.000	0.000	0.000	0.000	0.000	0.000	0.000	0.000	0.000	0.000	0.000	0.000	0.000	0.000	80	475	421	403	0.435	Error	Error	242	179	0	0	240	163	0	0	0	0
1	10	19	""	"Q0257"	3430	15680	110	287	270	135	74	105	200	52	2	0	362	340	183	92	131	213	65	20	0	0	0	0	0	0	0	0	0	0	0	0	0	0	0	0	0	0	0	0.789	0.790	0.762	0.803	2.237	0.803	0.707	0.000	0.000	0.000	0.000	0.000	0.000	0.000	0.000	0.000	0.000	0.000	0.000	0.000	0.000	80	494	483	444	-0.342	Error	Error	213	270	0	0	196	248	0	0	0	0
1	11	19	""	"IntQ0280A"	3610	15680	110	914	774	419	75	112	161	77	76	0	710	625	335	88	127	157	78	77	0	0	0	0	0	0	0	0	0	0	0	0	0	0	0	0	0	0	0	1.349	1.302	1.331	1.309	2.262	1.359	0.807	0.000	0.000	0.000	0.000	0.000	0.000	0.000	0.000	0.000	0.000	0.000	0.000	0.000	0.000	80	484	1461	1236	0.432	Error	Error	839	622	0	0	699	537	0	0	0	0
1	12	19	""	"Q0295"	3800	15680	110	3434	2873	1839	80	150	379	78	75	0	1230	1130	757	82	127	213	78	70	0	0	0	0	0	0	0	0	0	0	0	0	0	0	0	0	0	0	0	2.922	2.665	2.519	2.520	2.137	2.771	0.839	0.000	0.000	0.000	0.000	0.000	0.000	0.000	0.000	0.000	0.000	0.000	0.000	0.000	0.000	80	484	4502	3841	1.547	Error	Error	3354	1148	0	0	2793	1048	0	0	0	0
1	13	19	""	"iYHR216W"	3980	15680	110	6982	6683	4766	87	365	1462	77	73	0	14564	12767	10007	90	750	3510	67	65	0	0	0	0	0	0	0	0	0	0	0	0	0	0	0	0	0	0	0	0.476	0.520	0.502	0.632	2.246	0.476	0.901	0.000	0.000	0.000	0.000	0.000	0.000	0.000	0.000	0.000	0.000	0.000	0.000	0.000	0.000	80	510	21369	19273	-1.070	Error	Error	6895	14474	0	0	6596	12677	0	0	0	0
1	14	19	""	"TEL9L"	4200	15680	110	14818	12795	9813	87	519	2066	70	70	0	26196	22109	17792	95	1148	4781	66	62	0	0	0	0	0	0	0	0	0	0	0	0	0	0	0	0	0	0	0	0.564	0.577	0.564	0.581	2.013	0.538	0.908	0.000	0.000	0.000	0.000	0.000	0.000	0.000	0.000	0.000	0.000	0.000	0.000	0.000	0.000	80	489	40832	34722	-0.825	Error	Error	14731	26101	0	0	12708	22014	0	0	0	0
1	15	19	""	"YILCdelta3"	4370	15680	110	6762	5670	4458	85	637	2187	63	60	0	10599	9337	7886	94	1303	4657	62	53	0	0	0	0	0	0	0	0	0	0	0	0	0	0	0	0	0	0	0	0.636	0.604	0.607	0.735	2.442	0.524	0.881	0.000	0.000	0.000	0.000	0.000	0.000	0.000	0.000	0.000	0.000	0.000	0.000	0.000	0.000	80	458	17182	14828	-0.654	Error	Error	6677	10505	0	0	5585	9243	0	0	0	0
1	16	19	""	"YJRWdelta14"	4550	15680	110	706	600	319	81	407	1441	0	0	0	837	742	452	92	748	2764	0	0	0	0	0	0	0	0	0	0	0	0	0	0	0	0	0	0	0	0	0	0.839	0.798	0.771	0.856	1.839	0.491	0.848	0.000	0.000	0.000	0.000	0.000	0.000	0.000	0.000	0.000	0.000	0.000	0.000	0.000	0.000	80	494	1370	1169	-0.253	Error	Error	625	745	0	0	519	650	0	0	0	0
1	17	19	""	"SNR64"	4750	15680	110	1029	854	515	77	122	188	76	71	0	814	687	457	87	154	314	67	55	0	0	0	0	0	0	0	0	0	0	0	0	0	0	0	0	0	0	0	1.309	1.295	1.208	1.411	2.334	1.212	0.834	0.000	0.000	0.000	0.000	0.000	0.000	0.000	0.000	0.000	0.000	0.000	0.000	0.000	0.000	80	506	1679	1377	0.389	Error	Error	952	727	0	0	777	600	0	0	0	0
1	18	19	""	"YKL162C-A"	4940	15680	110	818	652	406	78	160	307	67	52	0	1137	884	640	87	182	321	63	60	0	0	0	0	0	0	0	0	0	0	0	0	0	0	0	0	0	0	0	0.705	0.720	0.732	0.832	2.354	0.654	0.873	0.000	0.000	0.000	0.000	0.000	0.000	0.000	0.000	0.000	0.000	0.000	0.000	0.000	0.000	80	484	1790	1371	-0.505	Error	Error	740	1050	0	0	574	797	0	0	0	0
1	19	19	""	"itQ(UUG)L"	5120	15680	110	993	828	477	79	139	222	75	70	0	1845	1492	924	92	228	657	73	62	0	0	0	0	0	0	0	0	0	0	0	0	0	0	0	0	0	0	0	0.521	0.535	0.535	0.616	2.105	0.524	0.875	0.000	0.000	0.000	0.000	0.000	0.000	0.000	0.000	0.000	0.000	0.000	0.000	0.000	0.000	80	478	2667	2149	-0.940	Error	Error	914	1753	0	0	749	1400	0	0	0	0
1	20	19	""	"RDN25-1B"	5320	15680	110	5583	4720	2900	79	175	518	80	78	0	43537	35011	22003	95	960	5426	78	73	2	0	0	0	0	0	0	0	0	0	0	0	0	0	0	0	0	0	0	0.127	0.133	0.131	0.135	1.665	0.122	0.908	0.000	0.000	0.000	0.000	0.000	0.000	0.000	0.000	0.000	0.000	0.000	0.000	0.000	0.000	80	490	48946	39557	-2.981	Error	Error	5504	43442	0	0	4641	34916	0	0	0	0
1	21	19	""	"RDN37-1"	5510	15680	110	7449	5712	3539	81	237	796	77	76	0	21132	15674	10139	96	1266	5786	68	66	0	0	0	0	0	0	0	0	0	0	0	0	0	0	0	0	0	0	0	0.350	0.361	0.348	0.354	1.718	0.333	0.872	0.000	0.000	0.000	0.000	0.000	0.000	0.000	0.000	0.000	0.000	0.000	0.000	0.000	0.000	80	490	28404	21209	-1.514	Error	Error	7368	21036	0	0	5631	15578	0	0	0	0
1	22	19	""	"iYLR162W-A"	5710	15680	110	4374	3928	2725	83	186	660	75	71	0	24653	20581	14604	98	576	2531	73	72	0	0	0	0	0	0	0	0	0	0	0	0	0	0	0	0	0	0	0	0.175	0.188	0.185	0.198	1.747	0.180	0.929	0.000	0.000	0.000	0.000	0.000	0.000	0.000	0.000	0.000	0.000	0.000	0.000	0.000	0.000	80	516	28846	24328	-2.517	Error	Error	4291	24555	0	0	3845	20483	0	0	0	0
1	1	20	""	"tI(UAU)L"	1710	15870	110	350	317	171	66	78	66	76	72	0	435	376	219	76	94	122	72	66	0	0	0	0	0	0	0	0	0	0	0	0	0	0	0	0	0	0	0	0.791	0.837	0.790	0.713	1.943	0.780	0.778	0.000	0.000	0.000	0.000	0.000	0.000	0.000	0.000	0.000	0.000	0.000	0.000	0.000	0.000	80	568	643	551	-0.338	Error	Error	284	359	0	0	251	300	0	0	0	0
1	2	20	""	"YLRWdelta17"	1890	15870	110	1049	888	543	68	112	176	76	72	0	1567	1359	968	80	152	301	72	66	0	0	0	0	0	0	0	0	0	0	0	0	0	0	0	0	0	0	0	0.660	0.641	0.621	0.694	2.453	0.578	0.845	0.000	0.000	0.000	0.000	0.000	0.000	0.000	0.000	0.000	0.000	0.000	0.000	0.000	0.000	80	500	2468	2099	-0.600	Error	Error	981	1487	0	0	820	1279	0	0	0	0
1	3	20	"EMPTY"	"EMPTY"	2090	15870	150	61	66	25	70	151	430	0	0	0	77	78	24	81	275	1539	0	0	0	0	0	0	0	0	0	0	0	0	0	0	0	0	0	0	0	0	0	2.250	1.333	1.252	1.423	3.394	0.441	0.880	0.000	0.000	0.000	0.000	0.000	0.000	0.000	0.000	0.000	0.000	0.000	0.000	0.000	0.000	156	817	-13	-7	1.170	Error	Error	-9	-4	0	0	-4	-3	0	0	-75	0
1	4	20	"EMPTY"	"EMPTY"	2280	15870	150	66	67	24	71	109	373	0	0	0	81	83	29	81	223	1527	0	0	0	0	0	0	0	0	0	0	0	0	0	0	0	0	0	0	0	0	0	100000.000	-2.000	0.932	0.777	3.458	0.434	0.404	0.000	0.000	0.000	0.000	0.000	0.000	0.000	0.000	0.000	0.000	0.000	0.000	0.000	0.000	156	790	-5	-2	16.610	Error	Error	-5	0	0	0	-4	2	0	0	-75	0
1	5	20	"EMPTY"	"EMPTY"	2470	15870	150	69	70	22	68	80	57	1	0	0	75	79	25	79	103	106	0	0	0	0	0	0	0	0	0	0	0	0	0	0	0	0	0	0	0	0	0	-0.250	100000.000	0.863	0.759	3.658	0.325	0.077	0.000	0.000	0.000	0.000	0.000	0.000	0.000	0.000	0.000	0.000	0.000	0.000	0.000	0.000	156	790	-3	2	Error	Error	Error	1	-4	0	0	2	0	0	0	-75	0
1	6	20	"EMPTY"	"EMPTY"	2660	15870	150	66	68	25	67	78	48	3	0	0	76	80	23	77	94	75	0	0	0	0	0	0	0	0	0	0	0	0	0	0	0	0	0	0	0	0	0	1.000	0.333	1.080	1.168	3.670	0.637	0.170	0.000	0.000	0.000	0.000	0.000	0.000	0.000	0.000	0.000	0.000	0.000	0.000	0.000	0.000	156	770	-2	4	0.000	Error	Error	-1	-1	0	0	1	3	0	0	-75	0
1	7	20	"EMPTY"	"EMPTY"	2850	15870	150	69	71	25	69	142	676	0	0	0	80	78	21	80	100	120	0	0	0	0	0	0	0	0	0	0	0	0	0	0	0	0	0	0	0	0	0	0.000	-1.000	1.200	1.195	4.028	7.239	0.867	0.000	0.000	0.000	0.000	0.000	0.000	0.000	0.000	0.000	0.000	0.000	0.000	0.000	0.000	156	772	0	0	Error	Error	Error	0	0	0	0	2	-2	0	0	-75	0
1	8	20	"EMPTY"	"EMPTY"	3040	15870	150	64	66	21	69	133	638	0	0	0	80	83	28	79	93	106	1	0	0	0	0	0	0	0	0	0	0	0	0	0	0	0	0	0	0	0	0	-5.000	-0.750	1.091	1.015	3.470	0.151	0.001	0.000	0.000	0.000	0.000	0.000	0.000	0.000	0.000	0.000	0.000	0.000	0.000	0.000	0.000	156	745	-4	1	Error	Error	Error	-5	1	0	0	-3	4	0	0	-75	0
1	9	20	"EMPTY"	"EMPTY"	3230	15870	150	69	72	24	68	79	72	0	0	0	79	82	28	81	87	40	8	0	0	0	0	0	0	0	0	0	0	0	0	0	0	0	0	0	0	0	0	-0.500	4.000	1.075	1.126	4.242	0.478	0.009	0.000	0.000	0.000	0.000	0.000	0.000	0.000	0.000	0.000	0.000	0.000	0.000	0.000	0.000	156	760	-1	5	Error	Error	Error	1	-2	0	0	4	1	0	0	-75	0
1	10	20	"EMPTY"	"EMPTY"	3420	15870	150	65	68	26	67	75	50	5	0	0	78	81	29	82	94	59	3	0	0	0	0	0	0	0	0	0	0	0	0	0	0	0	0	0	0	0	0	0.500	-1.000	0.824	0.871	3.368	0.750	0.131	0.000	0.000	0.000	0.000	0.000	0.000	0.000	0.000	0.000	0.000	0.000	0.000	0.000	0.000	156	784	-6	0	-1.000	Error	Error	-2	-4	0	0	1	-1	0	0	-75	0
1	11	20	"EMPTY"	"EMPTY"	3610	15870	150	71	74	25	68	82	89	0	0	0	78	79	25	81	98	87	1	0	0	0	0	0	0	0	0	0	0	0	0	0	0	0	0	0	0	0	0	-1.000	-3.000	0.895	0.868	4.425	0.976	0.541	0.000	0.000	0.000	0.000	0.000	0.000	0.000	0.000	0.000	0.000	0.000	0.000	0.000	0.000	156	777	0	4	Error	Error	Error	3	-3	0	0	6	-2	0	0	-75	0
1	12	20	"EMPTY"	"EMPTY"	3800	15870	150	65	68	25	69	100	259	0	0	0	74	78	26	79	97	130	0	0	0	0	0	0	0	0	0	0	0	0	0	0	0	0	0	0	0	0	0	0.800	1.000	1.278	1.188	4.476	2.655	0.922	0.000	0.000	0.000	0.000	0.000	0.000	0.000	0.000	0.000	0.000	0.000	0.000	0.000	0.000	156	777	-9	-2	-0.322	Error	Error	-4	-5	0	0	-1	-1	0	0	-75	0
1	13	20	"EMPTY"	"EMPTY"	3990	15870	150	73	75	26	71	222	1095	0	0	0	77	78	23	77	415	2624	0	0	0	0	0	0	0	0	0	0	0	0	0	0	0	0	0	0	0	0	0	100000.000	4.000	1.211	1.008	3.666	0.331	0.845	0.000	0.000	0.000	0.000	0.000	0.000	0.000	0.000	0.000	0.000	0.000	0.000	0.000	0.000	156	795	2	5	16.610	Error	Error	2	0	0	0	4	1	0	0	-75	0
1	14	20	"EMPTY"	"EMPTY"	4180	15870	150	71	73	26	71	298	1556	0	0	0	74	79	27	78	643	3673	0	0	0	0	0	0	0	0	0	0	0	0	0	0	0	0	0	0	0	0	0	0.000	2.000	1.189	1.001	3.903	0.364	0.919	0.000	0.000	0.000	0.000	0.000	0.000	0.000	0.000	0.000	0.000	0.000	0.000	0.000	0.000	156	791	-4	3	Error	Error	Error	0	-4	0	0	2	1	0	0	-75	0
1	15	20	"EMPTY"	"EMPTY"	4370	15870	150	72	74	26	73	366	1663	0	0	0	80	82	28	80	719	3565	0	0	0	0	0	0	0	0	0	0	0	0	0	0	0	0	0	0	0	0	0	100000.000	0.500	1.053	0.759	4.358	0.560	0.984	0.000	0.000	0.000	0.000	0.000	0.000	0.000	0.000	0.000	0.000	0.000	0.000	0.000	0.000	156	763	-1	3	16.610	Error	Error	-1	0	0	0	1	2	0	0	-75	0
1	16	20	"EMPTY"	"EMPTY"	4560	15870	150	67	70	26	70	220	1025	0	0	0	79	84	38	79	368	1941	0	0	0	0	0	0	0	0	0	0	0	0	0	0	0	0	0	0	0	0	0	100000.000	0.000	0.933	0.884	3.952	0.339	0.079	0.000	0.000	0.000	0.000	0.000	0.000	0.000	0.000	0.000	0.000	0.000	0.000	0.000	0.000	156	784	-3	5	16.610	Error	Error	-3	0	0	0	0	5	0	0	-75	0
1	17	20	"EMPTY"	"EMPTY"	4750	15870	150	67	67	23	70	90	131	0	0	0	80	82	26	76	102	139	0	0	0	0	0	0	0	0	0	0	0	0	0	0	0	0	0	0	0	0	0	-0.750	-0.500	1.000	0.996	3.666	1.200	0.153	0.000	0.000	0.000	0.000	0.000	0.000	0.000	0.000	0.000	0.000	0.000	0.000	0.000	0.000	156	772	1	3	Error	Error	Error	-3	4	0	0	-3	6	0	0	-75	0
1	18	20	"EMPTY"	"EMPTY"	4930	15870	150	68	72	25	71	103	172	0	0	0	76	80	33	77	121	227	0	0	0	0	0	0	0	0	0	0	0	0	0	0	0	0	0	0	0	0	0	3.000	0.333	1.000	0.989	3.850	0.668	0.547	0.000	0.000	0.000	0.000	0.000	0.000	0.000	0.000	0.000	0.000	0.000	0.000	0.000	0.000	156	759	-4	4	1.585	Error	Error	-3	-1	0	0	1	3	0	0	-75	0
1	19	20	"EMPTY"	"EMPTY"	5120	15860	150	65	68	22	70	102	163	0	0	0	77	77	22	77	132	267	0	0	0	0	0	0	0	0	0	0	0	0	0	0	0	0	0	0	0	0	0	100000.000	100000.000	0.694	0.834	4.058	0.345	0.062	0.000	0.000	0.000	0.000	0.000	0.000	0.000	0.000	0.000	0.000	0.000	0.000	0.000	0.000	156	755	-5	-2	16.610	Error	Error	-5	0	0	0	-2	0	0	0	-75	0
1	20	20	"EMPTY"	"EMPTY"	5310	15860	150	67	69	25	70	115	357	0	0	0	79	82	27	80	486	3544	0	0	0	0	0	0	0	0	0	0	0	0	0	0	0	0	0	0	0	0	0	3.000	-0.500	1.000	0.960	4.356	0.128	0.917	0.000	0.000	0.000	0.000	0.000	0.000	0.000	0.000	0.000	0.000	0.000	0.000	0.000	0.000	156	763	-4	1	1.585	Error	Error	-3	-1	0	0	-1	2	0	0	-75	0
1	21	20	"EMPTY"	"EMPTY"	5500	15860	150	65	68	24	70	161	628	0	0	0	77	80	26	82	663	3880	0	0	0	0	0	0	0	0	0	0	0	0	0	0	0	0	0	0	0	0	0	1.000	1.000	0.931	0.961	3.126	0.416	0.971	0.000	0.000	0.000	0.000	0.000	0.000	0.000	0.000	0.000	0.000	0.000	0.000	0.000	0.000	156	761	-10	-4	0.000	Error	Error	-5	-5	0	0	-2	-2	0	0	-75	0
1	22	20	"EMPTY"	"EMPTY"	5690	15860	150	72	74	25	71	125	491	0	0	0	75	80	28	82	325	1856	0	0	0	0	0	0	0	0	0	0	0	0	0	0	0	0	0	0	0	0	0	-0.143	-1.500	0.885	0.952	4.126	0.224	0.267	0.000	0.000	0.000	0.000	0.000	0.000	0.000	0.000	0.000	0.000	0.000	0.000	0.000	0.000	156	943	-6	1	Error	Error	Error	1	-7	0	0	3	-2	0	0	-75	0
2	1	1	"VPS8"	"YAL002W"	6100	12210	150	502	477	163	87	88	30	97	96	0	628	629	251	87	94	37	98	98	0	0	0	0	0	0	0	0	0	0	0	0	0	0	0	0	0	0	0	0.767	0.720	0.729	0.715	1.627	0.680	0.805	0.000	0.000	0.000	0.000	0.000	0.000	0.000	0.000	0.000	0.000	0.000	0.000	0.000	0.000	156	751	956	932	-0.383	Error	Error	415	541	0	0	390	542	0	0	0	0
2	2	1	"MTW1"	"YAL034W-A"	6270	12210	150	3271	3194	1475	82	87	57	99	98	0	24161	24609	13282	87	96	48	97	96	0	0	0	0	0	0	0	0	0	0	0	0	0	0	0	0	0	0	0	0.132	0.127	0.129	0.145	1.990	0.116	0.914	0.000	0.000	0.000	0.000	0.000	0.000	0.000	0.000	0.000	0.000	0.000	0.000	0.000	0.000	156	720	27263	27634	-2.916	Error	Error	3189	24074	0	0	3112	24522	0	0	0	0
2	3	1	""	"YAL064W-B"	6480	12210	150	5997	5432	2427	80	87	65	100	99	0	15579	13398	7651	87	96	50	96	93	0	0	0	0	0	0	0	0	0	0	0	0	0	0	0	0	0	0	0	0.382	0.402	0.397	0.539	2.914	0.356	0.899	0.000	0.000	0.000	0.000	0.000	0.000	0.000	0.000	0.000	0.000	0.000	0.000	0.000	0.000	156	780	21409	18663	-1.389	Error	Error	5917	15492	0	0	5352	13311	0	0	0	0
2	4	1	""	"YAL004W"	6670	12210	150	6348	6006	2114	81	87	59	100	98	0	4938	4649	2007	84	94	62	98	96	0	0	0	0	0	0	0	0	0	0	0	0	0	0	0	0	0	0	0	1.291	1.298	1.308	1.406	1.577	1.263	0.881	0.000	0.000	0.000	0.000	0.000	0.000	0.000	0.000	0.000	0.000	0.000	0.000	0.000	0.000	156	758	11121	10490	0.369	Error	Error	6267	4854	0	0	5925	4565	0	0	0	0
2	5	1	"FUN12"	"YAL035W"	6830	12200	120	1822	1729	936	83	84	31	95	93	0	4007	3600	2238	82	90	38	93	90	0	0	0	0	0	0	0	0	0	0	0	0	0	0	0	0	0	0	0	0.443	0.468	0.452	0.557	2.637	0.432	0.902	0.000	0.000	0.000	0.000	0.000	0.000	0.000	0.000	0.000	0.000	0.000	0.000	0.000	0.000	120	555	5664	5164	-1.174	Error	Error	1739	3925	0	0	1646	3518	0	0	0	0
2	6	1	""	"YAL066W"	7060	12200	120	127	133	55	83	86	32	59	36	0	210	210	89	84	91	37	79	73	0	0	0	0	0	0	0	0	0	0	0	0	0	0	0	0	0	0	0	0.349	0.397	0.421	0.449	3.022	0.387	0.264	0.000	0.000	0.000	0.000	0.000	0.000	0.000	0.000	0.000	0.000	0.000	0.000	0.000	0.000	120	568	170	176	-1.518	Error	Error	44	126	0	0	50	126	0	0	0	0
2	7	1	"ERP2"	"YAL007C"	7230	12200	130	195	204	86	82	91	78	62	30	0	297	299	123	85	93	43	91	86	0	0	0	0	0	0	0	0	0	0	0	0	0	0	0	0	0	0	0	0.533	0.570	0.560	0.538	2.039	0.576	0.572	0.000	0.000	0.000	0.000	0.000	0.000	0.000	0.000	0.000	0.000	0.000	0.000	0.000	0.000	120	635	325	336	-0.908	Error	Error	113	212	0	0	122	214	0	0	0	0
2	8	1	""	"YAL037W"	7420	12200	130	2252	2262	1516	77	80	31	90	88	0	5091	4728	3059	83	88	34	93	90	0	0	0	0	0	0	0	0	0	0	0	0	0	0	0	0	0	0	0	0.434	0.470	0.480	0.466	1.931	0.473	0.942	0.000	0.000	0.000	0.000	0.000	0.000	0.000	0.000	0.000	0.000	0.000	0.000	0.000	0.000	120	631	7183	6830	-1.203	Error	Error	2175	5008	0	0	2185	4645	0	0	0	0
2	9	1	""	"YAL068C"	7610	12200	130	6335	6220	3344	76	79	32	100	100	0	13691	13395	7592	82	87	33	99	97	0	0	0	0	0	0	0	0	0	0	0	0	0	0	0	0	0	0	0	0.460	0.462	0.469	0.530	2.120	0.446	0.933	0.000	0.000	0.000	0.000	0.000	0.000	0.000	0.000	0.000	0.000	0.000	0.000	0.000	0.000	120	631	19868	19457	-1.121	Error	Error	6259	13609	0	0	6144	13313	0	0	0	0
2	10	1	"spo7"	"YAL009W"	7800	12200	130	4391	4331	813	75	81	73	100	100	0	9388	9349	2409	79	92	118	100	100	0	0	0	0	0	0	0	0	0	0	0	0	0	0	0	0	0	0	0	0.464	0.459	0.456	0.469	1.261	0.435	0.946	0.000	0.000	0.000	0.000	0.000	0.000	0.000	0.000	0.000	0.000	0.000	0.000	0.000	0.000	120	641	13625	13526	-1.109	Error	Error	4316	9309	0	0	4256	9270	0	0	0	0
2	11	1	"cyc3"	"YAL039C"	7990	12200	130	1789	1880	990	74	76	29	96	92	0	874	900	475	78	84	35	91	90	0	0	0	0	0	0	0	0	0	0	0	0	0	0	0	0	0	0	0	2.155	2.197	2.180	2.241	1.605	2.251	0.900	0.000	0.000	0.000	0.000	0.000	0.000	0.000	0.000	0.000	0.000	0.000	0.000	0.000	0.000	120	678	2511	2628	1.107	Error	Error	1715	796	0	0	1806	822	0	0	0	0
2	12	1	"ERP1"	"YAR002C-A"	8220	12230	140	176	178	68	74	111	360	0	0	0	244	252	114	79	122	415	3	0	0	0	0	0	0	0	0	0	0	0	0	0	0	0	0	0	0	0	0	0.618	0.601	0.597	0.591	2.063	2.293	0.628	0.000	0.000	0.000	0.000	0.000	0.000	0.000	0.000	0.000	0.000	0.000	0.000	0.000	0.000	156	759	267	277	-0.694	Error	Error	102	165	0	0	104	173	0	0	0	0
2	13	1	"SLI15"	"YBR156C"	8430	12230	140	1443	1543	1047	75	118	389	87	73	0	2540	2948	2279	82	132	449	88	83	0	0	0	0	0	0	0	0	0	0	0	0	0	0	0	0	0	0	0	0.557	0.512	0.558	0.581	1.895	0.461	0.815	0.000	0.000	0.000	0.000	0.000	0.000	0.000	0.000	0.000	0.000	0.000	0.000	0.000	0.000	156	651	3826	4334	-0.845	Error	Error	1368	2458	0	0	1468	2866	0	0	0	0
2	14	1	""	"YBR187W"	8590	12230	140	3251	3186	1647	76	83	80	100	98	0	1683	1677	917	79	86	39	96	94	0	0	0	0	0	0	0	0	0	0	0	0	0	0	0	0	0	0	0	1.979	1.946	1.970	2.094	1.710	1.977	0.860	0.000	0.000	0.000	0.000	0.000	0.000	0.000	0.000	0.000	0.000	0.000	0.000	0.000	0.000	156	627	4779	4708	0.985	Error	Error	3175	1604	0	0	3110	1598	0	0	0	0
2	15	1	""	"YBR219C"	8790	12230	150	1693	1656	769	79	108	233	95	89	0	1072	1054	526	79	112	295	88	75	0	0	0	0	0	0	0	0	0	0	0	0	0	0	0	0	0	0	0	1.625	1.617	1.615	1.733	1.628	1.746	0.799	0.000	0.000	0.000	0.000	0.000	0.000	0.000	0.000	0.000	0.000	0.000	0.000	0.000	0.000	156	730	2607	2552	0.701	Error	Error	1614	993	0	0	1577	975	0	0	0	0
2	16	1	""	"YBR158W"	8980	12230	140	1875	1805	909	86	134	395	89	81	0	1311	1273	644	80	141	451	84	69	0	0	0	0	0	0	0	0	0	0	0	0	0	0	0	0	0	0	0	1.453	1.441	1.424	1.453	1.520	1.455	0.860	0.000	0.000	0.000	0.000	0.000	0.000	0.000	0.000	0.000	0.000	0.000	0.000	0.000	0.000	156	636	3020	2912	0.539	Error	Error	1789	1231	0	0	1719	1193	0	0	0	0
2	17	1	"RPS9B"	"YBR189W"	9170	12230	150	3164	3036	1275	93	99	41	100	100	0	1631	1518	665	85	93	44	99	99	0	0	0	0	0	0	0	0	0	0	0	0	0	0	0	0	0	0	0	1.986	2.054	2.012	2.133	1.729	2.131	0.847	0.000	0.000	0.000	0.000	0.000	0.000	0.000	0.000	0.000	0.000	0.000	0.000	0.000	0.000	156	637	4617	4376	0.990	Error	Error	3071	1546	0	0	2943	1433	0	0	0	0
2	18	1	"pdb1"	"YBR221C"	9340	12230	150	2410	2458	1231	94	118	257	97	92	0	1174	1204	574	89	99	78	100	95	0	0	0	0	0	0	0	0	0	0	0	0	0	0	0	0	0	0	0	2.135	2.120	2.126	2.127	1.537	2.296	0.856	0.000	0.000	0.000	0.000	0.000	0.000	0.000	0.000	0.000	0.000	0.000	0.000	0.000	0.000	156	694	3401	3479	1.094	Error	Error	2316	1085	0	0	2364	1115	0	0	0	0
2	19	1	"cdc28"	"YBR160W"	9560	12230	150	4938	4781	2090	95	142	449	97	94	0	2508	2523	1165	90	117	243	95	92	0	0	0	0	0	0	0	0	0	0	0	0	0	0	0	0	0	0	0	2.003	1.926	1.966	2.015	1.428	1.927	0.845	0.000	0.000	0.000	0.000	0.000	0.000	0.000	0.000	0.000	0.000	0.000	0.000	0.000	0.000	156	710	7261	7119	1.002	Error	Error	4843	2418	0	0	4686	2433	0	0	0	0
2	20	1	"RPL21A"	"YBR191W"	9730	12230	140	2728	2642	1167	97	180	586	89	83	0	2532	2432	1043	85	158	440	92	87	0	0	0	0	0	0	0	0	0	0	0	0	0	0	0	0	0	0	0	1.075	1.084	1.061	1.096	1.528	1.131	0.855	0.000	0.000	0.000	0.000	0.000	0.000	0.000	0.000	0.000	0.000	0.000	0.000	0.000	0.000	156	610	5078	4892	0.105	Error	Error	2631	2447	0	0	2545	2347	0	0	0	0
2	21	1	""	"YBR223C"	9930	12230	150	2398	2372	1096	88	160	541	92	83	0	1327	1326	638	83	175	762	80	25	0	0	0	0	0	0	0	0	0	0	0	0	0	0	0	0	0	0	0	1.857	1.837	1.896	1.864	1.433	1.887	0.804	0.000	0.000	0.000	0.000	0.000	0.000	0.000	0.000	0.000	0.000	0.000	0.000	0.000	0.000	156	691	3554	3527	0.893	Error	Error	2310	1244	0	0	2284	1243	0	0	0	0
2	22	1	""	"YBR162C"	10110	12230	150	3213	3186	1472	83	222	714	92	84	0	3328	3295	1544	85	254	930	89	82	0	0	0	0	0	0	0	0	0	0	0	0	0	0	0	0	0	0	0	0.965	0.967	0.976	0.986	1.454	0.924	0.851	0.000	0.000	0.000	0.000	0.000	0.000	0.000	0.000	0.000	0.000	0.000	0.000	0.000	0.000	156	939	6373	6313	-0.051	Error	Error	3130	3243	0	0	3103	3210	0	0	0	0
2	1	2	"MED8"	"YBR193C"	6130	12420	150	2562	2537	1187	89	95	63	99	98	0	9277	9266	4703	95	113	142	100	98	0	0	0	0	0	0	0	0	0	0	0	0	0	0	0	0	0	0	0	0.269	0.267	0.275	0.275	1.496	0.248	0.886	0.000	0.000	0.000	0.000	0.000	0.000	0.000	0.000	0.000	0.000	0.000	0.000	0.000	0.000	156	652	11655	11619	-1.893	Error	Error	2473	9182	0	0	2448	9171	0	0	0	0
2	2	2	""	"YBR225W"	6320	12420	150	7141	6823	3005	93	116	131	100	100	0	12021	11330	5403	101	133	215	100	100	0	0	0	0	0	0	0	0	0	0	0	0	0	0	0	0	0	0	0	0.591	0.599	0.620	0.619	1.364	0.574	0.887	0.000	0.000	0.000	0.000	0.000	0.000	0.000	0.000	0.000	0.000	0.000	0.000	0.000	0.000	156	515	18968	17959	-0.758	Error	Error	7048	11920	0	0	6730	11229	0	0	0	0
2	3	2	""	"YDL062W"	6520	12430	140	3197	3006	1294	96	131	186	98	97	0	2640	2574	1250	97	143	267	95	94	0	0	0	0	0	0	0	0	0	0	0	0	0	0	0	0	0	0	0	1.219	1.175	1.216	1.239	1.436	1.111	0.905	0.000	0.000	0.000	0.000	0.000	0.000	0.000	0.000	0.000	0.000	0.000	0.000	0.000	0.000	156	516	5644	5387	0.286	Error	Error	3101	2543	0	0	2910	2477	0	0	0	0
2	4	2	""	"YDL094C"	6720	12430	130	3317	2982	1530	90	115	156	96	93	0	3477	3016	1704	91	130	231	93	89	0	0	0	0	0	0	0	0	0	0	0	0	0	0	0	0	0	0	0	0.953	0.989	0.993	1.071	1.857	0.949	0.894	0.000	0.000	0.000	0.000	0.000	0.000	0.000	0.000	0.000	0.000	0.000	0.000	0.000	0.000	120	491	6613	5817	-0.069	Error	Error	3227	3386	0	0	2892	2925	0	0	0	0
2	5	2	"CDC48"	"YDL126C"	6890	12430	150	4017	4730	3069	88	102	124	100	98	0	5325	6382	4609	88	101	93	99	99	0	0	0	0	0	0	0	0	0	0	0	0	0	0	0	0	0	0	0	0.750	0.738	0.733	0.806	1.774	0.678	0.809	0.000	0.000	0.000	0.000	0.000	0.000	0.000	0.000	0.000	0.000	0.000	0.000	0.000	0.000	156	651	9166	10936	-0.415	Error	Error	3929	5237	0	0	4642	6294	0	0	0	0
2	6	2	"UBC9"	"YDL064W"	7080	12420	140	2992	3108	1420	93	138	315	100	96	0	3226	3207	1388	95	141	309	97	93	0	0	0	0	0	0	0	0	0	0	0	0	0	0	0	0	0	0	0	0.926	0.969	0.972	0.978	1.444	0.976	0.914	0.000	0.000	0.000	0.000	0.000	0.000	0.000	0.000	0.000	0.000	0.000	0.000	0.000	0.000	156	658	6030	6127	-0.111	Error	Error	2899	3131	0	0	3015	3112	0	0	0	0
2	7	2	""	"YDL096C"	7300	12420	100	3158	2828	1515	89	159	386	93	82	0	1434	1344	776	96	157	371	77	70	0	0	0	0	0	0	0	0	0	0	0	0	0	0	0	0	0	0	0	2.294	2.195	2.371	2.591	1.821	2.171	0.858	0.000	0.000	0.000	0.000	0.000	0.000	0.000	0.000	0.000	0.000	0.000	0.000	0.000	0.000	80	444	4407	3987	1.198	Error	Error	3069	1338	0	0	2739	1248	0	0	0	0
2	8	2	"VCX1"	"YDL128W"	7460	12420	150	2873	3321	2115	81	100	149	99	94	0	3038	3633	2457	87	104	113	98	97	0	0	0	0	0	0	0	0	0	0	0	0	0	0	0	0	0	0	0	0.946	0.914	0.928	0.965	1.706	0.889	0.829	0.000	0.000	0.000	0.000	0.000	0.000	0.000	0.000	0.000	0.000	0.000	0.000	0.000	0.000	156	680	5743	6786	-0.080	Error	Error	2792	2951	0	0	3240	3546	0	0	0	0
2	9	2	"IDP1"	"YDL066W"	7660	12420	150	3429	3257	1287	79	194	559	94	89	0	5315	4939	2195	87	235	711	93	87	0	0	0	0	0	0	0	0	0	0	0	0	0	0	0	0	0	0	0	0.641	0.655	0.671	0.701	1.428	0.639	0.912	0.000	0.000	0.000	0.000	0.000	0.000	0.000	0.000	0.000	0.000	0.000	0.000	0.000	0.000	156	626	8578	8030	-0.642	Error	Error	3350	5228	0	0	3178	4852	0	0	0	0
2	10	2	"SNU23"	"YDL098C"	7850	12420	130	2777	2316	1340	80	245	660	76	65	0	2752	2472	1551	88	286	811	75	65	0	0	0	0	0	0	0	0	0	0	0	0	0	0	0	0	0	0	0	1.012	0.938	0.961	1.046	1.691	0.875	0.915	0.000	0.000	0.000	0.000	0.000	0.000	0.000	0.000	0.000	0.000	0.000	0.000	0.000	0.000	120	515	5361	4620	0.018	Error	Error	2697	2664	0	0	2236	2384	0	0	0	0
2	11	2	"RPP1B"	"YDL130W"	8030	12420	150	1673	1634	677	80	109	249	94	90	0	1371	1324	578	85	115	243	91	87	0	0	0	0	0	0	0	0	0	0	0	0	0	0	0	0	0	0	0	1.239	1.254	1.254	1.318	1.496	1.217	0.868	0.000	0.000	0.000	0.000	0.000	0.000	0.000	0.000	0.000	0.000	0.000	0.000	0.000	0.000	156	618	2879	2793	0.309	Error	Error	1593	1286	0	0	1554	1239	0	0	0	0
2	12	2	""	"YDL068W"	8230	12420	140	3267	3147	1462	83	242	796	93	81	0	5619	5234	2218	86	318	1155	89	86	0	0	0	0	0	0	0	0	0	0	0	0	0	0	0	0	0	0	0	0.575	0.595	0.607	0.615	1.592	0.612	0.889	0.000	0.000	0.000	0.000	0.000	0.000	0.000	0.000	0.000	0.000	0.000	0.000	0.000	0.000	156	516	8717	8212	-0.797	Error	Error	3184	5533	0	0	3064	5148	0	0	0	0
2	13	2	""	"YDL100C"	8410	12430	120	3613	3337	1823	85	282	873	89	73	0	4417	3892	2197	85	372	1263	80	69	0	0	0	0	0	0	0	0	0	0	0	0	0	0	0	0	0	0	0	0.814	0.854	0.867	0.938	1.603	0.803	0.940	0.000	0.000	0.000	0.000	0.000	0.000	0.000	0.000	0.000	0.000	0.000	0.000	0.000	0.000	120	429	7860	7059	-0.296	Error	Error	3528	4332	0	0	3252	3807	0	0	0	0
2	14	2	"LYS21"	"YDL131W"	8610	12420	140	4045	3937	1903	84	99	123	98	97	0	2296	2201	1138	80	96	93	97	94	0	0	0	0	0	0	0	0	0	0	0	0	0	0	0	0	0	0	0	1.787	1.817	1.859	1.897	1.466	1.815	0.862	0.000	0.000	0.000	0.000	0.000	0.000	0.000	0.000	0.000	0.000	0.000	0.000	0.000	0.000	156	506	6177	5974	0.838	Error	Error	3961	2216	0	0	3853	2121	0	0	0	0
2	15	2	"CCT6"	"YDR188W"	8800	12430	150	4021	3557	1377	87	255	763	92	85	0	3676	3577	1531	82	273	900	92	83	0	0	0	0	0	0	0	0	0	0	0	0	0	0	0	0	0	0	0	1.095	0.993	0.982	1.008	1.487	0.991	0.830	0.000	0.000	0.000	0.000	0.000	0.000	0.000	0.000	0.000	0.000	0.000	0.000	0.000	0.000	156	520	7528	6965	0.130	Error	Error	3934	3594	0	0	3470	3495	0	0	0	0
2	16	2	"adr1"	"YDR216W"	9010	12420	150	1154	1676	1568	93	262	774	54	39	0	2149	2894	2689	86	285	918	60	53	0	0	0	0	0	0	0	0	0	0	0	0	0	0	0	0	0	0	0	0.514	0.564	0.574	0.572	2.431	0.627	0.900	0.000	0.000	0.000	0.000	0.000	0.000	0.000	0.000	0.000	0.000	0.000	0.000	0.000	0.000	156	498	3124	4391	-0.959	Error	Error	1061	2063	0	0	1583	2808	0	0	-50	0
2	17	2	""	"YDR248C"	9190	12420	150	1076	1150	635	93	96	37	96	96	0	3356	3675	2342	87	93	40	100	98	0	0	0	0	0	0	0	0	0	0	0	0	0	0	0	0	0	0	0	0.301	0.295	0.304	0.303	1.612	0.259	0.820	0.000	0.000	0.000	0.000	0.000	0.000	0.000	0.000	0.000	0.000	0.000	0.000	0.000	0.000	156	453	4252	4645	-1.734	Error	Error	983	3269	0	0	1057	3588	0	0	0	0
2	18	2	""	"YDR190C"	9380	12420	140	3930	3668	1652	92	115	279	97	93	0	9227	8591	4101	88	131	561	98	94	0	0	0	0	0	0	0	0	0	0	0	0	0	0	0	0	0	0	0	0.420	0.421	0.433	0.426	1.421	0.404	0.898	0.000	0.000	0.000	0.000	0.000	0.000	0.000	0.000	0.000	0.000	0.000	0.000	0.000	0.000	156	462	12977	12079	-1.252	Error	Error	3838	9139	0	0	3576	8503	0	0	0	0
2	19	2	"SPR28"	"YDR218C"	9560	12420	140	4553	4414	2162	93	304	1014	89	82	0	2661	2679	1443	91	254	823	87	73	0	0	0	0	0	0	0	0	0	0	0	0	0	0	0	0	0	0	0	1.735	1.670	1.681	1.750	1.553	1.355	0.602	0.000	0.000	0.000	0.000	0.000	0.000	0.000	0.000	0.000	0.000	0.000	0.000	0.000	0.000	156	496	7030	6909	0.795	Error	Error	4460	2570	0	0	4321	2588	0	0	0	0
2	20	2	""	"YDR250C"	9770	12420	140	1869	1689	620	95	336	1054	81	14	0	1039	968	380	90	264	715	76	3	0	0	0	0	0	0	0	0	0	0	0	0	0	0	0	0	0	0	0	1.869	1.815	1.865	1.905	1.595	1.704	0.863	0.000	0.000	0.000	0.000	0.000	0.000	0.000	0.000	0.000	0.000	0.000	0.000	0.000	0.000	156	471	2723	2472	0.903	Error	Error	1774	949	0	0	1594	878	0	0	0	0
2	21	2	"NUP42"	"YDR192C"	9940	12420	140	3133	3059	1510	98	417	1025	83	76	0	3658	3701	2089	89	462	1281	82	70	0	0	0	0	0	0	0	0	0	0	0	0	0	0	0	0	0	0	0	0.850	0.820	0.839	0.853	1.370	0.745	0.889	0.000	0.000	0.000	0.000	0.000	0.000	0.000	0.000	0.000	0.000	0.000	0.000	0.000	0.000	156	547	6604	6573	-0.234	Error	Error	3035	3569	0	0	2961	3612	0	0	0	0
2	22	2	""	"YDR220C"	10180	12430	100	1998	1733	855	93	429	1070	68	37	0	1593	1430	716	88	480	1346	56	2	0	0	0	0	0	0	0	0	0	0	0	0	0	0	0	0	0	0	0	1.266	1.222	1.207	1.159	1.542	1.086	0.874	0.000	0.000	0.000	0.000	0.000	0.000	0.000	0.000	0.000	0.000	0.000	0.000	0.000	0.000	80	480	3410	2982	0.340	Error	Error	1905	1505	0	0	1640	1342	0	0	0	0
2	1	3	"BTT1"	"YDR252W"	6150	12610	140	2025	1807	770	89	97	66	100	95	0	4082	3616	1692	94	117	147	96	93	0	0	0	0	0	0	0	0	0	0	0	0	0	0	0	0	0	0	0	0.485	0.488	0.490	0.516	1.992	0.456	0.883	0.000	0.000	0.000	0.000	0.000	0.000	0.000	0.000	0.000	0.000	0.000	0.000	0.000	0.000	156	640	5924	5240	-1.043	Error	Error	1936	3988	0	0	1718	3522	0	0	0	0
2	2	3	"MSS116"	"YDR194C"	6350	12610	150	6500	6467	2738	94	115	116	100	100	0	4250	4043	1734	99	136	229	98	97	0	0	0	0	0	0	0	0	0	0	0	0	0	0	0	0	0	0	0	1.543	1.616	1.628	1.672	1.416	1.676	0.891	0.000	0.000	0.000	0.000	0.000	0.000	0.000	0.000	0.000	0.000	0.000	0.000	0.000	0.000	156	442	10557	10317	0.626	Error	Error	6406	4151	0	0	6373	3944	0	0	0	0
2	3	3	""	"YDR222W"	6520	12620	160	4891	4514	2078	97	130	175	99	95	0	4529	3955	2149	99	146	264	91	86	0	0	0	0	0	0	0	0	0	0	0	0	0	0	0	0	0	0	0	1.082	1.145	1.115	1.329	2.199	1.089	0.863	0.000	0.000	0.000	0.000	0.000	0.000	0.000	0.000	0.000	0.000	0.000	0.000	0.000	0.000	208	544	9224	8273	0.114	Error	Error	4794	4430	0	0	4417	3856	0	0	0	0
2	4	3	"CHL4"	"YDR254W"	6720	12620	140	4652	4337	2921	94	122	177	92	85	0	13582	11919	8649	96	130	196	96	91	0	0	0	0	0	0	0	0	0	0	0	0	0	0	0	0	0	0	0	0.338	0.359	0.350	0.397	2.147	0.314	0.831	0.000	0.000	0.000	0.000	0.000	0.000	0.000	0.000	0.000	0.000	0.000	0.000	0.000	0.000	156	539	18044	16066	-1.565	Error	Error	4558	13486	0	0	4243	11823	0	0	0	0
2	5	3	"UBC8"	"YEL012W"	6940	12620	130	5961	5418	1589	91	106	137	100	100	0	8211	7594	2273	92	114	161	100	99	0	0	0	0	0	0	0	0	0	0	0	0	0	0	0	0	0	0	0	0.723	0.710	0.719	0.722	1.341	0.703	0.917	0.000	0.000	0.000	0.000	0.000	0.000	0.000	0.000	0.000	0.000	0.000	0.000	0.000	0.000	120	508	13989	12829	-0.468	Error	Error	5870	8119	0	0	5327	7502	0	0	0	0
2	6	3	"GDA1"	"YEL042W"	7130	12620	140	2144	2324	1370	92	145	346	92	81	0	1513	1731	1128	95	178	717	75	50	0	0	0	0	0	0	0	0	0	0	0	0	0	0	0	0	0	0	0	1.447	1.364	1.317	1.348	1.699	1.370	0.806	0.000	0.000	0.000	0.000	0.000	0.000	0.000	0.000	0.000	0.000	0.000	0.000	0.000	0.000	156	563	3470	3868	0.533	Error	Error	2052	1418	0	0	2232	1636	0	0	0	0
2	7	3	""	"YEL073C"	7310	12630	110	219	227	83	84	102	146	45	2	0	273	299	138	90	104	66	87	71	0	0	0	0	0	0	0	0	0	0	0	0	0	0	0	0	0	0	0	0.738	0.684	0.682	0.672	2.040	0.565	0.490	0.000	0.000	0.000	0.000	0.000	0.000	0.000	0.000	0.000	0.000	0.000	0.000	0.000	0.000	80	434	318	352	-0.439	Error	Error	135	183	0	0	143	209	0	0	0	0
2	8	3	""	"YEL014C"	7510	12620	140	2106	1939	688	81	90	90	99	97	0	1358	1264	517	86	107	152	94	90	0	0	0	0	0	0	0	0	0	0	0	0	0	0	0	0	0	0	0	1.592	1.577	1.579	1.766	1.947	1.576	0.879	0.000	0.000	0.000	0.000	0.000	0.000	0.000	0.000	0.000	0.000	0.000	0.000	0.000	0.000	156	549	3297	3036	0.671	Error	Error	2025	1272	0	0	1858	1178	0	0	0	0
2	9	3	""	"YEL044W"	7700	12620	140	1666	1811	956	78	172	515	89	79	0	847	900	485	85	207	664	62	10	0	0	0	0	0	0	0	0	0	0	0	0	0	0	0	0	0	0	0	2.084	2.126	2.190	2.182	1.587	2.105	0.794	0.000	0.000	0.000	0.000	0.000	0.000	0.000	0.000	0.000	0.000	0.000	0.000	0.000	0.000	156	484	2350	2548	1.059	Error	Error	1588	762	0	0	1733	815	0	0	0	0
2	10	3	""	"YEL075C"	7880	12620	140	16525	17269	9378	82	161	450	99	99	0	8026	8378	4800	86	180	544	94	92	0	0	0	0	0	0	0	0	0	0	0	0	0	0	0	0	0	0	0	2.071	2.073	2.074	2.235	1.812	2.125	0.868	0.000	0.000	0.000	0.000	0.000	0.000	0.000	0.000	0.000	0.000	0.000	0.000	0.000	0.000	156	492	24383	25479	1.050	Error	Error	16443	7940	0	0	17187	8292	0	0	0	0
2	11	3	""	"YEL016C"	8070	12610	130	10178	10153	2755	84	88	34	100	100	0	6777	6666	1847	84	91	43	100	100	0	0	0	0	0	0	0	0	0	0	0	0	0	0	0	0	0	0	0	1.508	1.530	1.563	1.530	1.251	1.520	0.912	0.000	0.000	0.000	0.000	0.000	0.000	0.000	0.000	0.000	0.000	0.000	0.000	0.000	0.000	120	458	16787	16651	0.593	Error	Error	10094	6693	0	0	10069	6582	0	0	0	0
2	12	3	"GLY1"	"YEL046C"	8260	12620	140	5142	5011	1875	85	195	671	95	93	0	3051	2981	1355	82	262	1046	87	78	0	0	0	0	0	0	0	0	0	0	0	0	0	0	0	0	0	0	0	1.703	1.699	1.740	1.866	1.741	1.653	0.882	0.000	0.000	0.000	0.000	0.000	0.000	0.000	0.000	0.000	0.000	0.000	0.000	0.000	0.000	156	471	8026	7825	0.768	Error	Error	5057	2969	0	0	4926	2899	0	0	0	0
2	13	3	""	"YEL076C-A"	8450	12620	140	20250	19952	8723	82	149	466	100	99	0	7810	7796	3978	80	200	822	92	90	0	0	0	0	0	0	0	0	0	0	0	0	0	0	0	0	0	0	0	2.609	2.575	2.529	2.767	1.665	2.554	0.891	0.000	0.000	0.000	0.000	0.000	0.000	0.000	0.000	0.000	0.000	0.000	0.000	0.000	0.000	156	500	27898	27586	1.384	Error	Error	20168	7730	0	0	19870	7716	0	0	0	0
2	14	3	""	"YEL017W"	8650	12620	120	266	280	121	81	84	32	95	91	0	239	267	125	77	81	32	96	92	0	0	0	0	0	0	0	0	0	0	0	0	0	0	0	0	0	0	0	1.142	1.047	1.026	1.045	2.111	0.966	0.588	0.000	0.000	0.000	0.000	0.000	0.000	0.000	0.000	0.000	0.000	0.000	0.000	0.000	0.000	120	422	347	389	0.192	Error	Error	185	162	0	0	199	190	0	0	0	0
2	15	3	""	"YEL048C"	8830	12620	140	2310	2194	748	84	209	680	93	85	0	2420	2191	907	79	222	813	87	74	0	0	0	0	0	0	0	0	0	0	0	0	0	0	0	0	0	0	0	0.951	0.999	0.982	1.098	1.829	0.952	0.886	0.000	0.000	0.000	0.000	0.000	0.000	0.000	0.000	0.000	0.000	0.000	0.000	0.000	0.000	156	481	4567	4222	-0.073	Error	Error	2226	2341	0	0	2110	2112	0	0	0	0
2	16	3	""	"YEL077C"	9030	12620	140	26567	30345	13726	88	136	376	100	100	1	23156	24722	11428	85	132	391	99	99	0	0	0	0	0	0	0	0	0	0	0	0	0	0	0	0	0	0	0	1.148	1.228	1.231	1.276	1.618	1.229	0.878	0.000	0.000	0.000	0.000	0.000	0.000	0.000	0.000	0.000	0.000	0.000	0.000	0.000	0.000	156	519	49550	54894	0.199	Error	Error	26479	23071	0	0	30257	24637	0	0	0	0
2	17	3	"RPL29"	"YFR032C-A"	9220	12620	130	964	949	325	90	93	33	100	99	0	611	622	256	85	90	36	97	97	0	0	0	0	0	0	0	0	0	0	0	0	0	0	0	0	0	0	0	1.662	1.600	1.647	1.694	1.700	1.594	0.813	0.000	0.000	0.000	0.000	0.000	0.000	0.000	0.000	0.000	0.000	0.000	0.000	0.000	0.000	120	473	1400	1396	0.733	Error	Error	874	526	0	0	859	537	0	0	0	0
2	18	3	""	"YGL007W"	9410	12620	140	2706	2455	799	89	107	258	99	97	0	986	953	397	88	127	525	83	34	0	0	0	0	0	0	0	0	0	0	0	0	0	0	0	0	0	0	0	2.914	2.735	2.723	3.078	1.877	2.694	0.864	0.000	0.000	0.000	0.000	0.000	0.000	0.000	0.000	0.000	0.000	0.000	0.000	0.000	0.000	156	526	3515	3231	1.543	Error	Error	2617	898	0	0	2366	865	0	0	0	0
2	19	3	""	"YGL039W"	9610	12620	130	3323	3051	837	91	205	755	97	91	0	9077	8571	2404	93	166	475	100	99	0	0	0	0	0	0	0	0	0	0	0	0	0	0	0	0	0	0	0	0.360	0.349	0.351	0.349	1.283	0.337	0.911	0.000	0.000	0.000	0.000	0.000	0.000	0.000	0.000	0.000	0.000	0.000	0.000	0.000	0.000	120	495	12216	11438	-1.475	Error	Error	3232	8984	0	0	2960	8478	0	0	0	0
2	20	3	"pho4"	"YFR034C"	9790	12610	130	3714	3596	1005	93	106	108	100	100	0	1425	1422	485	87	97	53	100	100	0	0	0	0	0	0	0	0	0	0	0	0	0	0	0	0	0	0	0	2.706	2.624	2.631	2.705	1.347	2.661	0.865	0.000	0.000	0.000	0.000	0.000	0.000	0.000	0.000	0.000	0.000	0.000	0.000	0.000	0.000	120	493	4959	4838	1.436	Error	Error	3621	1338	0	0	3503	1335	0	0	0	0
2	21	3	"leu1"	"YGL009C"	9990	12610	130	6424	6388	2342	96	231	632	100	98	0	17798	17292	6874	86	229	688	100	100	0	0	0	0	0	0	0	0	0	0	0	0	0	0	0	0	0	0	0	0.357	0.366	0.373	0.373	1.319	0.349	0.919	0.000	0.000	0.000	0.000	0.000	0.000	0.000	0.000	0.000	0.000	0.000	0.000	0.000	0.000	120	557	24040	23498	-1.485	Error	Error	6328	17712	0	0	6292	17206	0	0	0	0
2	22	3	""	"YGL041C"	10180	12620	130	2404	2285	1009	84	97	160	98	94	0	5092	4886	2294	81	97	153	99	95	0	0	0	0	0	0	0	0	0	0	0	0	0	0	0	0	0	0	0	0.463	0.458	0.455	0.489	1.701	0.438	0.903	0.000	0.000	0.000	0.000	0.000	0.000	0.000	0.000	0.000	0.000	0.000	0.000	0.000	0.000	120	648	7331	7006	-1.111	Error	Error	2320	5011	0	0	2201	4805	0	0	0	0
2	1	4	"cdc26"	"YFR036W"	6200	12810	140	2659	2385	862	83	88	34	98	98	0	2870	2702	1023	92	101	51	98	98	0	0	0	0	0	0	0	0	0	0	0	0	0	0	0	0	0	0	0	0.927	0.882	0.896	0.899	1.668	0.868	0.894	0.000	0.000	0.000	0.000	0.000	0.000	0.000	0.000	0.000	0.000	0.000	0.000	0.000	0.000	156	637	5354	4912	-0.109	Error	Error	2576	2778	0	0	2302	2610	0	0	0	0
2	2	4	"SCL1"	"YGL011C"	6380	12810	130	5501	5255	1298	85	88	30	100	100	0	13814	13689	3949	90	97	37	100	100	0	0	0	0	0	0	0	0	0	0	0	0	0	0	0	0	0	0	0	0.395	0.380	0.381	0.384	1.229	0.362	0.934	0.000	0.000	0.000	0.000	0.000	0.000	0.000	0.000	0.000	0.000	0.000	0.000	0.000	0.000	120	434	19140	18769	-1.341	Error	Error	5416	13724	0	0	5170	13599	0	0	0	0
2	3	4	"dst1"	"YGL043W"	6560	12820	100	2836	3054	1490	89	91	34	100	100	0	3130	3207	1591	89	102	88	100	100	0	0	0	0	0	0	0	0	0	0	0	0	0	0	0	0	0	0	0	0.903	0.951	0.925	0.971	1.517	0.908	0.883	0.000	0.000	0.000	0.000	0.000	0.000	0.000	0.000	0.000	0.000	0.000	0.000	0.000	0.000	80	367	5788	6083	-0.147	Error	Error	2747	3041	0	0	2965	3118	0	0	0	0
2	4	4	""	"YFR038W"	6760	12810	140	4290	4585	2290	89	97	73	100	99	0	5591	6294	3529	88	105	89	97	96	0	0	0	0	0	0	0	0	0	0	0	0	0	0	0	0	0	0	0	0.763	0.724	0.733	0.788	1.806	0.683	0.863	0.000	0.000	0.000	0.000	0.000	0.000	0.000	0.000	0.000	0.000	0.000	0.000	0.000	0.000	156	519	9704	10702	-0.389	Error	Error	4201	5503	0	0	4496	6206	0	0	0	0
2	5	4	"PDR1"	"YGL013C"	6940	12810	130	3362	3756	2340	90	115	203	95	94	0	10181	11200	7494	90	216	1045	92	91	0	0	0	0	0	0	0	0	0	0	0	0	0	0	0	0	0	0	0	0.324	0.330	0.319	0.355	1.784	0.298	0.854	0.000	0.000	0.000	0.000	0.000	0.000	0.000	0.000	0.000	0.000	0.000	0.000	0.000	0.000	120	466	13363	14776	-1.625	Error	Error	3272	10091	0	0	3666	11110	0	0	0	0
2	6	4	""	"YGL045W"	7140	12810	140	6012	6347	3303	90	116	202	98	98	0	10445	10842	5606	90	216	1043	96	94	0	0	0	0	0	0	0	0	0	0	0	0	0	0	0	0	0	0	0	0.572	0.582	0.581	0.598	1.689	0.570	0.903	0.000	0.000	0.000	0.000	0.000	0.000	0.000	0.000	0.000	0.000	0.000	0.000	0.000	0.000	156	468	16277	17009	-0.806	Error	Error	5922	10355	0	0	6257	10752	0	0	0	0
2	7	4	"PRP31"	"YGR091W"	7320	12810	140	4232	4153	1222	87	89	30	100	100	0	3283	3016	1117	86	93	38	100	99	0	0	0	0	0	0	0	0	0	0	0	0	0	0	0	0	0	0	0	1.297	1.388	1.380	1.534	1.738	1.347	0.916	0.000	0.000	0.000	0.000	0.000	0.000	0.000	0.000	0.000	0.000	0.000	0.000	0.000	0.000	156	459	7342	6996	0.375	Error	Error	4145	3197	0	0	4066	2930	0	0	0	0
2	8	4	"MEP1"	"YGR121C"	7510	12810	130	5734	5595	2839	84	93	81	99	97	0	3287	3255	1832	84	102	156	96	92	0	0	0	0	0	0	0	0	0	0	0	0	0	0	0	0	0	0	0	1.764	1.738	1.735	1.889	1.711	1.691	0.893	0.000	0.000	0.000	0.000	0.000	0.000	0.000	0.000	0.000	0.000	0.000	0.000	0.000	0.000	120	471	8853	8682	0.819	Error	Error	5650	3203	0	0	5511	3171	0	0	0	0
2	9	4	"rsr1"	"YGR152C"	7700	12810	120	838	850	420	79	90	82	93	91	0	749	861	516	82	102	159	92	85	0	0	0	0	0	0	0	0	0	0	0	0	0	0	0	0	0	0	0	1.138	0.990	0.993	1.005	1.563	0.840	0.798	0.000	0.000	0.000	0.000	0.000	0.000	0.000	0.000	0.000	0.000	0.000	0.000	0.000	0.000	120	455	1426	1550	0.186	Error	Error	759	667	0	0	771	779	0	0	0	0
2	10	4	""	"YGR093W"	7900	12810	140	3689	3628	1379	80	82	27	100	100	0	2511	2354	1120	83	88	33	97	96	0	0	0	0	0	0	0	0	0	0	0	0	0	0	0	0	0	0	0	1.486	1.562	1.547	1.767	1.726	1.502	0.896	0.000	0.000	0.000	0.000	0.000	0.000	0.000	0.000	0.000	0.000	0.000	0.000	0.000	0.000	156	484	6037	5819	0.572	Error	Error	3609	2428	0	0	3548	2271	0	0	0	0
2	11	4	""	"YGR122W"	8090	12810	140	5391	5482	2050	81	85	36	100	100	0	8688	8537	3510	82	87	42	100	99	0	0	0	0	0	0	0	0	0	0	0	0	0	0	0	0	0	0	0	0.617	0.639	0.639	0.681	1.666	0.612	0.915	0.000	0.000	0.000	0.000	0.000	0.000	0.000	0.000	0.000	0.000	0.000	0.000	0.000	0.000	156	487	13916	13856	-0.697	Error	Error	5310	8606	0	0	5401	8455	0	0	0	0
2	12	4	""	"YGR154C"	8280	12810	140	4973	5004	2081	79	83	32	99	99	0	2956	2925	1453	80	85	33	98	96	0	0	0	0	0	0	0	0	0	0	0	0	0	0	0	0	0	0	0	1.702	1.731	1.707	1.960	1.952	1.685	0.894	0.000	0.000	0.000	0.000	0.000	0.000	0.000	0.000	0.000	0.000	0.000	0.000	0.000	0.000	156	460	7770	7770	0.767	Error	Error	4894	2876	0	0	4925	2845	0	0	0	0
2	13	4	"RRP46"	"YGR095C"	8470	12810	140	2030	2042	803	80	83	28	100	100	0	5917	5845	2478	78	82	27	98	98	0	0	0	0	0	0	0	0	0	0	0	0	0	0	0	0	0	0	0	0.334	0.340	0.344	0.354	1.691	0.323	0.896	0.000	0.000	0.000	0.000	0.000	0.000	0.000	0.000	0.000	0.000	0.000	0.000	0.000	0.000	156	462	7789	7729	-1.582	Error	Error	1950	5839	0	0	1962	5767	0	0	0	0
2	14	4	"ASN2"	"YGR124W"	8660	12810	140	7184	7184	2422	82	86	29	100	100	0	5544	5373	2328	78	84	35	98	98	0	0	0	0	0	0	0	0	0	0	0	0	0	0	0	0	0	0	0	1.299	1.341	1.377	1.512	1.738	1.288	0.921	0.000	0.000	0.000	0.000	0.000	0.000	0.000	0.000	0.000	0.000	0.000	0.000	0.000	0.000	156	440	12568	12397	0.378	Error	Error	7102	5466	0	0	7102	5295	0	0	0	0
2	15	4	""	"YGR156W"	8840	12810	140	6033	5877	1977	84	89	30	100	100	0	3373	3244	1359	84	91	40	96	96	0	0	0	0	0	0	0	0	0	0	0	0	0	0	0	0	0	0	0	1.809	1.833	1.796	2.004	1.698	1.790	0.910	0.000	0.000	0.000	0.000	0.000	0.000	0.000	0.000	0.000	0.000	0.000	0.000	0.000	0.000	156	474	9238	8953	0.855	Error	Error	5949	3289	0	0	5793	3160	0	0	0	0
2	16	4	"ASK10"	"YGR097W"	9040	12810	130	1115	1161	591	87	89	30	98	97	0	2822	2957	1697	88	94	53	100	100	0	0	0	0	0	0	0	0	0	0	0	0	0	0	0	0	0	0	0	0.376	0.374	0.386	0.366	1.729	0.325	0.787	0.000	0.000	0.000	0.000	0.000	0.000	0.000	0.000	0.000	0.000	0.000	0.000	0.000	0.000	120	483	3762	3943	-1.411	Error	Error	1028	2734	0	0	1074	2869	0	0	0	0
2	17	4	""	"YGR126W"	9220	12800	130	2183	2054	673	93	94	33	100	100	0	3653	3417	1306	88	99	70	100	100	0	0	0	0	0	0	0	0	0	0	0	0	0	0	0	0	0	0	0	0.586	0.589	0.600	0.603	1.285	0.564	0.937	0.000	0.000	0.000	0.000	0.000	0.000	0.000	0.000	0.000	0.000	0.000	0.000	0.000	0.000	120	508	5655	5290	-0.770	Error	Error	2090	3565	0	0	1961	3329	0	0	0	0
2	18	4	"MTR3"	"YGR158C"	9420	12800	130	3524	3285	1055	92	96	36	100	100	0	9525	9245	3106	91	100	59	100	100	0	0	0	0	0	0	0	0	0	0	0	0	0	0	0	0	0	0	0	0.364	0.349	0.347	0.350	1.319	0.336	0.909	0.000	0.000	0.000	0.000	0.000	0.000	0.000	0.000	0.000	0.000	0.000	0.000	0.000	0.000	120	493	12866	12347	-1.459	Error	Error	3432	9434	0	0	3193	9154	0	0	0	0
2	19	4	""	"YHR113W"	9610	12810	140	6025	5592	1639	90	94	34	100	100	0	3477	3258	1020	93	99	39	98	98	0	0	0	0	0	0	0	0	0	0	0	0	0	0	0	0	0	0	0	1.754	1.738	1.732	1.788	1.433	1.756	0.916	0.000	0.000	0.000	0.000	0.000	0.000	0.000	0.000	0.000	0.000	0.000	0.000	0.000	0.000	156	472	9319	8667	0.811	Error	Error	5935	3384	0	0	5502	3165	0	0	0	0
2	20	4	""	"YHR143W"	9800	12810	140	3522	3432	1143	92	100	88	100	100	0	4208	4051	1570	89	96	49	98	98	0	0	0	0	0	0	0	0	0	0	0	0	0	0	0	0	0	0	0	0.833	0.843	0.834	0.907	1.716	0.803	0.890	0.000	0.000	0.000	0.000	0.000	0.000	0.000	0.000	0.000	0.000	0.000	0.000	0.000	0.000	156	476	7549	7302	-0.264	Error	Error	3430	4119	0	0	3340	3962	0	0	0	0
2	21	4	"ENO2"	"YHR174W"	9990	12800	130	5700	5446	1795	93	102	100	100	100	0	6409	6184	2258	85	104	232	100	99	0	0	0	0	0	0	0	0	0	0	0	0	0	0	0	0	0	0	0	0.887	0.878	0.860	0.904	1.372	0.850	0.903	0.000	0.000	0.000	0.000	0.000	0.000	0.000	0.000	0.000	0.000	0.000	0.000	0.000	0.000	120	470	11931	11452	-0.174	Error	Error	5607	6324	0	0	5353	6099	0	0	0	0
2	22	4	""	"YHR115C"	10180	12810	140	5891	5571	1519	82	89	56	100	100	0	11954	11108	3757	82	99	196	98	98	0	0	0	0	0	0	0	0	0	0	0	0	0	0	0	0	0	0	0	0.489	0.498	0.495	0.540	1.700	0.470	0.924	0.000	0.000	0.000	0.000	0.000	0.000	0.000	0.000	0.000	0.000	0.000	0.000	0.000	0.000	156	664	17681	16515	-1.031	Error	Error	5809	11872	0	0	5489	11026	0	0	0	0
2	1	5	"DCD1"	"YHR144C"	6200	13000	140	4546	4179	1271	77	79	28	100	99	0	4454	4070	1457	86	92	35	98	98	0	0	0	0	0	0	0	0	0	0	0	0	0	0	0	0	0	0	0	1.023	1.030	1.030	1.126	1.724	0.998	0.921	0.000	0.000	0.000	0.000	0.000	0.000	0.000	0.000	0.000	0.000	0.000	0.000	0.000	0.000	156	624	8837	8086	0.033	Error	Error	4469	4368	0	0	4102	3984	0	0	0	0
2	2	5	""	"YHR176W"	6390	13000	140	4928	4465	1477	80	88	71	99	99	0	4755	4476	1523	88	103	131	98	97	0	0	0	0	0	0	0	0	0	0	0	0	0	0	0	0	0	0	0	1.039	0.999	1.001	1.047	1.634	0.994	0.930	0.000	0.000	0.000	0.000	0.000	0.000	0.000	0.000	0.000	0.000	0.000	0.000	0.000	0.000	156	453	9515	8773	0.055	Error	Error	4848	4667	0	0	4385	4388	0	0	0	0
2	3	5	"TOM71"	"YHR117W"	6580	13000	140	4442	4381	1718	83	86	32	100	100	0	10447	10581	4638	91	112	188	96	96	0	0	0	0	0	0	0	0	0	0	0	0	0	0	0	0	0	0	0	0.421	0.410	0.409	0.449	1.830	0.387	0.907	0.000	0.000	0.000	0.000	0.000	0.000	0.000	0.000	0.000	0.000	0.000	0.000	0.000	0.000	156	512	14715	14788	-1.248	Error	Error	4359	10356	0	0	4298	10490	0	0	0	0
2	4	5	""	"YHR146W"	6770	13000	140	4501	4215	1362	82	85	29	100	99	0	4432	4237	1437	87	94	35	98	98	0	0	0	0	0	0	0	0	0	0	0	0	0	0	0	0	0	0	0	1.017	0.996	1.024	1.018	1.510	0.986	0.911	0.000	0.000	0.000	0.000	0.000	0.000	0.000	0.000	0.000	0.000	0.000	0.000	0.000	0.000	156	468	8764	8283	0.024	Error	Error	4419	4345	0	0	4133	4150	0	0	0	0
2	5	5	"STB5"	"YHR178W"	6950	13000	140	10117	9919	3273	85	110	182	100	100	0	6110	6017	2320	85	183	789	96	94	0	0	0	0	0	0	0	0	0	0	0	0	0	0	0	0	0	0	0	1.665	1.658	1.660	1.739	1.658	1.639	0.929	0.000	0.000	0.000	0.000	0.000	0.000	0.000	0.000	0.000	0.000	0.000	0.000	0.000	0.000	156	465	16057	15766	0.736	Error	Error	10032	6025	0	0	9834	5932	0	0	0	0
2	6	5	"SET1"	"YHR119W"	7150	13000	140	12230	11518	4197	89	115	229	100	100	0	7582	7127	2868	88	168	607	97	96	0	0	0	0	0	0	0	0	0	0	0	0	0	0	0	0	0	0	0	1.620	1.624	1.614	1.683	1.475	1.613	0.936	0.000	0.000	0.000	0.000	0.000	0.000	0.000	0.000	0.000	0.000	0.000	0.000	0.000	0.000	156	458	19635	18468	0.696	Error	Error	12141	7494	0	0	11429	7039	0	0	0	0
2	7	5	"IMP3"	"YHR148W"	7340	13000	140	4201	3871	1452	89	106	170	99	98	0	10572	9624	3456	88	119	235	98	98	0	0	0	0	0	0	0	0	0	0	0	0	0	0	0	0	0	0	0	0.392	0.397	0.398	0.407	1.645	0.390	0.929	0.000	0.000	0.000	0.000	0.000	0.000	0.000	0.000	0.000	0.000	0.000	0.000	0.000	0.000	156	446	14596	13318	-1.350	Error	Error	4112	10484	0	0	3782	9536	0	0	0	0
2	8	5	""	"YHR180W"	7520	12990	130	1851	1808	547	87	95	77	100	99	0	2007	1976	623	85	104	140	100	98	0	0	0	0	0	0	0	0	0	0	0	0	0	0	0	0	0	0	0	0.918	0.910	0.929	0.906	1.369	0.891	0.887	0.000	0.000	0.000	0.000	0.000	0.000	0.000	0.000	0.000	0.000	0.000	0.000	0.000	0.000	120	460	3686	3612	-0.124	Error	Error	1764	1922	0	0	1721	1891	0	0	0	0
2	9	5	""	"YJL049W"	7710	13000	140	3001	2942	1152	81	88	50	100	100	0	13974	13962	6891	86	100	111	98	98	0	0	0	0	0	0	0	0	0	0	0	0	0	0	0	0	0	0	0	0.210	0.206	0.213	0.233	1.942	0.188	0.914	0.000	0.000	0.000	0.000	0.000	0.000	0.000	0.000	0.000	0.000	0.000	0.000	0.000	0.000	156	482	16808	16737	-2.250	Error	Error	2920	13888	0	0	2861	13876	0	0	0	0
2	10	5	"ARP4"	"YJL081C"	7900	13000	140	5196	5226	2072	80	81	28	100	100	0	17001	16849	7047	84	90	36	99	99	0	0	0	0	0	0	0	0	0	0	0	0	0	0	0	0	0	0	0	0.302	0.307	0.307	0.331	1.805	0.294	0.924	0.000	0.000	0.000	0.000	0.000	0.000	0.000	0.000	0.000	0.000	0.000	0.000	0.000	0.000	156	452	22033	21911	-1.725	Error	Error	5116	16917	0	0	5146	16765	0	0	0	0
2	11	5	""	"YJL113W"	8090	13000	130	270	293	122	79	82	32	97	93	0	696	694	301	84	87	34	99	98	0	0	0	0	0	0	0	0	0	0	0	0	0	0	0	0	0	0	0	0.312	0.351	0.339	0.334	1.680	0.330	0.735	0.000	0.000	0.000	0.000	0.000	0.000	0.000	0.000	0.000	0.000	0.000	0.000	0.000	0.000	120	430	803	824	-1.680	Error	Error	191	612	0	0	214	610	0	0	0	0
2	12	5	""	"YJL051W"	8270	13000	130	9826	10626	4529	80	87	55	100	100	0	4767	4742	1921	83	91	58	100	100	0	0	0	0	0	0	0	0	0	0	0	0	0	0	0	0	0	0	0	2.081	2.264	2.261	2.238	1.310	2.321	0.926	0.000	0.000	0.000	0.000	0.000	0.000	0.000	0.000	0.000	0.000	0.000	0.000	0.000	0.000	120	464	14430	15205	1.057	Error	Error	9746	4684	0	0	10546	4659	0	0	0	0
2	13	5	""	"YJL083W"	8460	12990	130	6612	6621	2738	87	89	32	100	100	0	3712	3641	1495	83	88	34	100	100	0	0	0	0	0	0	0	0	0	0	0	0	0	0	0	0	0	0	0	1.798	1.836	1.834	1.854	1.255	1.859	0.919	0.000	0.000	0.000	0.000	0.000	0.000	0.000	0.000	0.000	0.000	0.000	0.000	0.000	0.000	120	468	10154	10092	0.846	Error	Error	6525	3629	0	0	6534	3558	0	0	0	0
2	14	5	"asf1"	"YJL115W"	8650	12990	130	5666	5218	1449	91	96	33	100	100	0	4736	4478	1502	88	93	43	100	100	0	0	0	0	0	0	0	0	0	0	0	0	0	0	0	0	0	0	0	1.199	1.168	1.191	1.216	1.328	1.141	0.923	0.000	0.000	0.000	0.000	0.000	0.000	0.000	0.000	0.000	0.000	0.000	0.000	0.000	0.000	120	449	10223	9517	0.262	Error	Error	5575	4648	0	0	5127	4390	0	0	0	0
2	15	5	"PEP8"	"YJL053W"	8840	12990	130	6211	5879	1595	92	97	35	100	100	0	3072	3004	921	96	104	57	100	100	0	0	0	0	0	0	0	0	0	0	0	0	0	0	0	0	0	0	0	2.056	1.990	2.014	2.025	1.278	2.007	0.914	0.000	0.000	0.000	0.000	0.000	0.000	0.000	0.000	0.000	0.000	0.000	0.000	0.000	0.000	120	476	9095	8695	1.040	Error	Error	6119	2976	0	0	5787	2908	0	0	0	0
2	16	5	"EXO70"	"YJL085W"	9040	12990	130	5571	5530	1969	90	95	36	100	100	0	14043	13123	5086	95	105	71	100	100	0	0	0	0	0	0	0	0	0	0	0	0	0	0	0	0	0	0	0	0.393	0.418	0.421	0.426	1.227	0.400	0.948	0.000	0.000	0.000	0.000	0.000	0.000	0.000	0.000	0.000	0.000	0.000	0.000	0.000	0.000	120	501	19429	18468	-1.348	Error	Error	5481	13948	0	0	5440	13028	0	0	0	0
2	17	5	"PHO86"	"YJL117W"	9220	12990	130	4519	4493	1890	91	95	36	100	100	0	3093	3346	1535	91	101	73	100	100	0	0	0	0	0	0	0	0	0	0	0	0	0	0	0	0	0	0	0	1.475	1.352	1.345	1.393	1.352	1.363	0.914	0.000	0.000	0.000	0.000	0.000	0.000	0.000	0.000	0.000	0.000	0.000	0.000	0.000	0.000	120	522	7430	7657	0.561	Error	Error	4428	3002	0	0	4402	3255	0	0	0	0
2	18	5	""	"YJL055W"	9410	12990	130	7585	7257	1758	92	101	85	100	100	0	2804	2715	726	87	101	123	100	100	0	0	0	0	0	0	0	0	0	0	0	0	0	0	0	0	0	0	0	2.758	2.726	2.718	2.772	1.282	2.762	0.915	0.000	0.000	0.000	0.000	0.000	0.000	0.000	0.000	0.000	0.000	0.000	0.000	0.000	0.000	120	505	10210	9793	1.464	Error	Error	7493	2717	0	0	7165	2628	0	0	0	0
2	19	5	"TRL1"	"YJL087C"	9600	12990	140	4027	4428	2182	90	97	88	99	99	0	5663	6128	3102	88	103	127	98	98	0	0	0	0	0	0	0	0	0	0	0	0	0	0	0	0	0	0	0	0.706	0.718	0.696	0.737	1.443	0.704	0.909	0.000	0.000	0.000	0.000	0.000	0.000	0.000	0.000	0.000	0.000	0.000	0.000	0.000	0.000	156	454	9512	10378	-0.502	Error	Error	3937	5575	0	0	4338	6040	0	0	0	0
2	20	5	""	"YJL119C"	9800	12990	140	2638	2515	719	84	86	28	100	100	0	1376	1287	428	86	90	33	99	96	0	0	0	0	0	0	0	0	0	0	0	0	0	0	0	0	0	0	0	1.980	2.024	2.025	2.145	1.612	2.072	0.872	0.000	0.000	0.000	0.000	0.000	0.000	0.000	0.000	0.000	0.000	0.000	0.000	0.000	0.000	156	411	3844	3632	0.985	Error	Error	2554	1290	0	0	2431	1201	0	0	0	0
2	21	5	"PHD1"	"YKL043W"	9980	12990	140	11695	10992	2572	85	91	65	100	100	0	5895	5460	1664	83	103	248	98	97	0	0	0	0	0	0	0	0	0	0	0	0	0	0	0	0	0	0	0	1.998	2.028	2.003	2.111	1.399	1.988	0.937	0.000	0.000	0.000	0.000	0.000	0.000	0.000	0.000	0.000	0.000	0.000	0.000	0.000	0.000	156	408	17422	16284	0.998	Error	Error	11610	5812	0	0	10907	5377	0	0	0	0
2	22	5	"MUD2"	"YKL074C"	10170	12990	140	8075	7613	1924	82	87	57	100	100	0	4827	4586	1324	84	101	207	97	97	0	0	0	0	0	0	0	0	0	0	0	0	0	0	0	0	0	0	0	1.685	1.673	1.681	1.775	1.524	1.667	0.931	0.000	0.000	0.000	0.000	0.000	0.000	0.000	0.000	0.000	0.000	0.000	0.000	0.000	0.000	156	595	12736	12033	0.753	Error	Error	7993	4743	0	0	7531	4502	0	0	0	0
2	1	6	""	"YKL105C"	6190	13180	130	3971	4741	3516	76	79	28	100	99	0	9468	11765	8811	85	91	35	100	100	0	0	0	0	0	0	0	0	0	0	0	0	0	0	0	0	0	0	0	0.415	0.399	0.383	0.412	1.569	0.382	0.905	0.000	0.000	0.000	0.000	0.000	0.000	0.000	0.000	0.000	0.000	0.000	0.000	0.000	0.000	120	605	13278	16345	-1.268	Error	Error	3895	9383	0	0	4665	11680	0	0	0	0
2	2	6	"PRI2"	"YKL045W"	6370	13180	130	8109	7497	2238	81	92	119	100	100	0	3716	3573	1166	89	107	159	99	97	0	0	0	0	0	0	0	0	0	0	0	0	0	0	0	0	0	0	0	2.213	2.129	2.156	2.206	1.407	2.124	0.912	0.000	0.000	0.000	0.000	0.000	0.000	0.000	0.000	0.000	0.000	0.000	0.000	0.000	0.000	120	523	11655	10900	1.146	Error	Error	8028	3627	0	0	7416	3484	0	0	0	0
2	3	6	""	"YKL076C"	6560	13180	130	3488	3308	719	86	146	386	100	99	0	17737	16867	4093	94	233	862	100	100	0	0	0	0	0	0	0	0	0	0	0	0	0	0	0	0	0	0	0	0.193	0.192	0.193	0.194	1.285	0.184	0.929	0.000	0.000	0.000	0.000	0.000	0.000	0.000	0.000	0.000	0.000	0.000	0.000	0.000	0.000	120	603	21045	19995	-2.375	Error	Error	3402	17643	0	0	3222	16773	0	0	0	0
2	4	6	""	"YKL107W"	6760	13180	80	345	339	127	83	86	32	96	92	0	1096	979	442	90	118	237	90	76	0	0	0	0	0	0	0	0	0	0	0	0	0	0	0	0	0	0	0	0.260	0.288	0.303	0.315	1.820	0.269	0.811	0.000	0.000	0.000	0.000	0.000	0.000	0.000	0.000	0.000	0.000	0.000	0.000	0.000	0.000	52	280	1268	1145	-1.941	Error	Error	262	1006	0	0	256	889	0	0	0	0
2	5	6	""	"YKL047W"	6920	13180	130	5756	5377	1449	82	96	120	100	100	0	7600	7112	2177	85	107	197	100	100	0	0	0	0	0	0	0	0	0	0	0	0	0	0	0	0	0	0	0	0.755	0.754	0.771	0.767	1.264	0.723	0.934	0.000	0.000	0.000	0.000	0.000	0.000	0.000	0.000	0.000	0.000	0.000	0.000	0.000	0.000	120	517	13189	12322	-0.405	Error	Error	5674	7515	0	0	5295	7027	0	0	0	0
2	6	6	""	"YKL078W"	7120	13180	130	9570	9470	3880	90	347	1459	100	96	0	7729	7629	3065	90	257	865	100	96	0	0	0	0	0	0	0	0	0	0	0	0	0	0	0	0	0	0	0	1.241	1.244	1.232	1.254	1.298	1.225	0.924	0.000	0.000	0.000	0.000	0.000	0.000	0.000	0.000	0.000	0.000	0.000	0.000	0.000	0.000	120	540	17119	16919	0.312	Error	Error	9480	7639	0	0	9380	7539	0	0	0	0
2	7	6	"HAP4"	"YKL109W"	7310	13180	130	4176	4045	990	90	216	815	99	94	0	2613	2465	705	90	231	755	96	86	0	0	0	0	0	0	0	0	0	0	0	0	0	0	0	0	0	0	0	1.620	1.665	1.677	1.693	1.307	1.560	0.816	0.000	0.000	0.000	0.000	0.000	0.000	0.000	0.000	0.000	0.000	0.000	0.000	0.000	0.000	120	483	6609	6330	0.696	Error	Error	4086	2523	0	0	3955	2375	0	0	0	0
2	8	6	"CSE4"	"YKL049C"	7500	13180	130	4129	3887	875	84	114	250	100	100	0	3053	3003	807	86	123	263	100	99	0	0	0	0	0	0	0	0	0	0	0	0	0	0	0	0	0	0	0	1.363	1.304	1.303	1.326	1.323	1.271	0.911	0.000	0.000	0.000	0.000	0.000	0.000	0.000	0.000	0.000	0.000	0.000	0.000	0.000	0.000	120	532	7012	6720	0.447	Error	Error	4045	2967	0	0	3803	2917	0	0	0	0
2	9	6	"VMA5"	"YKL080W"	7710	13180	140	2692	2540	710	82	87	49	100	100	0	1951	1864	503	85	102	141	98	98	0	0	0	0	0	0	0	0	0	0	0	0	0	0	0	0	0	0	0	1.399	1.382	1.406	1.383	1.332	1.381	0.899	0.000	0.000	0.000	0.000	0.000	0.000	0.000	0.000	0.000	0.000	0.000	0.000	0.000	0.000	156	544	4476	4237	0.484	Error	Error	2610	1866	0	0	2458	1779	0	0	0	0
2	10	6	""	"YKL111C"	7890	13180	130	386	395	124	81	82	30	99	97	0	708	697	203	83	88	34	100	98	0	0	0	0	0	0	0	0	0	0	0	0	0	0	0	0	0	0	0	0.488	0.511	0.505	0.500	1.699	0.488	0.783	0.000	0.000	0.000	0.000	0.000	0.000	0.000	0.000	0.000	0.000	0.000	0.000	0.000	0.000	120	492	930	928	-1.035	Error	Error	305	625	0	0	314	614	0	0	0	0
2	11	6	"snf7"	"YLR025W"	8090	13180	140	3671	3453	1325	81	105	142	98	97	0	5850	5683	2202	85	132	408	96	94	0	0	0	0	0	0	0	0	0	0	0	0	0	0	0	0	0	0	0	0.623	0.602	0.626	0.607	1.735	0.586	0.892	0.000	0.000	0.000	0.000	0.000	0.000	0.000	0.000	0.000	0.000	0.000	0.000	0.000	0.000	156	568	9355	8970	-0.683	Error	Error	3590	5765	0	0	3372	5598	0	0	0	0
2	12	6	"ERG3"	"YLR056W"	8260	13180	130	4969	4592	1169	87	178	489	100	100	0	2567	2469	746	88	165	434	99	95	0	0	0	0	0	0	0	0	0	0	0	0	0	0	0	0	0	0	0	1.969	1.892	1.885	1.931	1.289	1.865	0.917	0.000	0.000	0.000	0.000	0.000	0.000	0.000	0.000	0.000	0.000	0.000	0.000	0.000	0.000	120	531	7361	6886	0.978	Error	Error	4882	2479	0	0	4505	2381	0	0	0	0
2	13	6	"GAA1"	"YLR088W"	8470	13180	140	5912	5670	2500	90	137	336	99	94	0	7890	7345	3391	89	138	341	96	93	0	0	0	0	0	0	0	0	0	0	0	0	0	0	0	0	0	0	0	0.746	0.769	0.792	0.834	1.799	0.733	0.874	0.000	0.000	0.000	0.000	0.000	0.000	0.000	0.000	0.000	0.000	0.000	0.000	0.000	0.000	156	605	13623	12836	-0.422	Error	Error	5822	7801	0	0	5580	7256	0	0	0	0
2	14	6	"AAT2"	"YLR027C"	8660	13180	140	4307	4142	1729	89	94	34	100	100	0	2873	2761	1202	92	97	40	98	98	0	0	0	0	0	0	0	0	0	0	0	0	0	0	0	0	0	0	0	1.517	1.519	1.514	1.550	1.635	1.545	0.890	0.000	0.000	0.000	0.000	0.000	0.000	0.000	0.000	0.000	0.000	0.000	0.000	0.000	0.000	156	539	6999	6722	0.601	Error	Error	4218	2781	0	0	4053	2669	0	0	0	0
2	15	6	"SHM2"	"YLR058C"	8850	13180	140	3392	3303	1557	92	97	35	100	99	0	10423	10316	4930	97	104	53	99	98	0	0	0	0	0	0	0	0	0	0	0	0	0	0	0	0	0	0	0	0.320	0.314	0.324	0.316	1.639	0.304	0.896	0.000	0.000	0.000	0.000	0.000	0.000	0.000	0.000	0.000	0.000	0.000	0.000	0.000	0.000	156	546	13626	13430	-1.646	Error	Error	3300	10326	0	0	3211	10219	0	0	0	0
2	16	6	"XDJ1"	"YLR090W"	9050	13180	140	5532	5293	2389	90	97	41	99	99	0	9719	9436	4470	95	106	74	98	98	0	0	0	0	0	0	0	0	0	0	0	0	0	0	0	0	0	0	0	0.565	0.557	0.574	0.581	1.904	0.547	0.891	0.000	0.000	0.000	0.000	0.000	0.000	0.000	0.000	0.000	0.000	0.000	0.000	0.000	0.000	156	535	15066	14544	-0.822	Error	Error	5442	9624	0	0	5203	9341	0	0	0	0
2	17	6	"RPL15A"	"YLR029C"	9230	13190	130	4537	4133	1452	87	93	40	100	100	0	3439	3083	1274	88	96	64	97	97	0	0	0	0	0	0	0	0	0	0	0	0	0	0	0	0	0	0	0	1.328	1.351	1.373	1.474	1.724	1.330	0.894	0.000	0.000	0.000	0.000	0.000	0.000	0.000	0.000	0.000	0.000	0.000	0.000	0.000	0.000	120	464	7801	7041	0.409	Error	Error	4450	3351	0	0	4046	2995	0	0	0	0
2	18	6	"FRS1"	"YLR060W"	9420	13180	140	4721	5024	2007	88	95	85	100	99	0	2409	2435	1006	83	96	121	98	98	0	0	0	0	0	0	0	0	0	0	0	0	0	0	0	0	0	0	0	1.992	2.099	2.116	2.175	1.571	2.133	0.896	0.000	0.000	0.000	0.000	0.000	0.000	0.000	0.000	0.000	0.000	0.000	0.000	0.000	0.000	156	507	6959	7288	0.994	Error	Error	4633	2326	0	0	4936	2352	0	0	0	0
2	19	6	"SUL2"	"YLR092W"	9610	13180	140	4301	4612	1880	85	91	83	100	100	0	7727	7626	3485	84	96	116	98	96	0	0	0	0	0	0	0	0	0	0	0	0	0	0	0	0	0	0	0	0.552	0.600	0.603	0.659	1.859	0.563	0.890	0.000	0.000	0.000	0.000	0.000	0.000	0.000	0.000	0.000	0.000	0.000	0.000	0.000	0.000	156	514	11859	12069	-0.858	Error	Error	4216	7643	0	0	4527	7542	0	0	0	0
2	20	6	""	"YLR031W"	9810	13180	140	3260	2986	982	83	84	28	100	100	0	2171	1979	768	85	89	35	97	95	0	0	0	0	0	0	0	0	0	0	0	0	0	0	0	0	0	0	0	1.523	1.533	1.537	1.719	1.860	1.513	0.871	0.000	0.000	0.000	0.000	0.000	0.000	0.000	0.000	0.000	0.000	0.000	0.000	0.000	0.000	156	466	5263	4797	0.607	Error	Error	3177	2086	0	0	2903	1894	0	0	0	0
2	21	6	""	"YLR062C"	10000	13180	140	849	787	261	82	83	29	99	98	0	769	753	277	80	87	40	96	96	0	0	0	0	0	0	0	0	0	0	0	0	0	0	0	0	0	0	0	1.113	1.048	1.080	1.102	1.770	1.042	0.833	0.000	0.000	0.000	0.000	0.000	0.000	0.000	0.000	0.000	0.000	0.000	0.000	0.000	0.000	156	456	1456	1378	0.155	Error	Error	767	689	0	0	705	673	0	0	0	0
2	22	6	"GIS3"	"YLR094C"	10190	13180	140	3363	3326	1515	77	79	28	100	100	0	1886	1896	889	79	84	31	98	96	0	0	0	0	0	0	0	0	0	0	0	0	0	0	0	0	0	0	0	1.818	1.788	1.809	1.846	1.531	1.800	0.913	0.000	0.000	0.000	0.000	0.000	0.000	0.000	0.000	0.000	0.000	0.000	0.000	0.000	0.000	156	669	5093	5066	0.863	Error	Error	3286	1807	0	0	3249	1817	0	0	0	0
2	1	7	""	"YLR400W"	6200	13380	130	3953	3649	1177	75	79	27	100	100	0	1663	1583	515	85	90	38	100	99	0	0	0	0	0	0	0	0	0	0	0	0	0	0	0	0	0	0	0	2.458	2.386	2.432	2.438	1.500	2.477	0.900	0.000	0.000	0.000	0.000	0.000	0.000	0.000	0.000	0.000	0.000	0.000	0.000	0.000	0.000	120	726	5456	5072	1.297	Error	Error	3878	1578	0	0	3574	1498	0	0	0	0
2	2	7	"sen1"	"YLR430W"	6410	13380	90	236	248	103	78	170	625	0	0	0	285	296	119	89	231	1075	0	0	0	0	0	0	0	0	0	0	0	0	0	0	0	0	0	0	0	0	0	0.806	0.821	0.866	0.766	2.010	0.772	0.536	0.000	0.000	0.000	0.000	0.000	0.000	0.000	0.000	0.000	0.000	0.000	0.000	0.000	0.000	52	397	354	377	-0.311	Error	Error	158	196	0	0	170	207	0	0	0	0
2	3	7	"PAU4"	"YLR461W"	6590	13390	90	6200	5882	2650	83	234	683	98	90	0	13410	12542	6319	92	378	1371	98	94	0	0	0	0	0	0	0	0	0	0	0	0	0	0	0	0	0	0	0	0.459	0.466	0.467	0.479	1.343	0.426	0.908	0.000	0.000	0.000	0.000	0.000	0.000	0.000	0.000	0.000	0.000	0.000	0.000	0.000	0.000	52	402	19435	18249	-1.122	Error	Error	6117	13318	0	0	5799	12450	0	0	0	0
2	4	7	""	"YLR402W"	6780	13390	110	4301	3945	1144	84	127	265	100	98	0	1514	1479	484	87	169	726	91	47	0	0	0	0	0	0	0	0	0	0	0	0	0	0	0	0	0	0	0	2.955	2.774	2.783	2.838	1.387	2.806	0.895	0.000	0.000	0.000	0.000	0.000	0.000	0.000	0.000	0.000	0.000	0.000	0.000	0.000	0.000	80	515	5644	5253	1.563	Error	Error	4217	1427	0	0	3861	1392	0	0	0	0
2	5	7	""	"YLR432W"	6980	13380	120	9930	9677	4984	86	283	1342	91	90	0	22012	21713	11180	86	156	552	98	96	0	0	0	0	0	0	0	0	0	0	0	0	0	0	0	0	0	0	0	0.449	0.443	0.450	0.439	1.484	0.428	0.886	0.000	0.000	0.000	0.000	0.000	0.000	0.000	0.000	0.000	0.000	0.000	0.000	0.000	0.000	120	555	31770	31218	-1.155	Error	Error	9844	21926	0	0	9591	21627	0	0	0	0
2	6	7	""	"YLR463C"	7160	13390	110	25515	23569	6565	93	445	1717	100	100	0	10640	10491	2898	89	256	869	100	100	0	0	0	0	0	0	0	0	0	0	0	0	0	0	0	0	0	0	0	2.409	2.257	2.337	2.241	1.232	2.313	0.912	0.000	0.000	0.000	0.000	0.000	0.000	0.000	0.000	0.000	0.000	0.000	0.000	0.000	0.000	80	431	35973	33878	1.269	Error	Error	25422	10551	0	0	23476	10402	0	0	0	0
2	7	7	""	"YLR404W"	7340	13370	130	2412	2350	1075	89	191	772	94	67	0	3741	3801	1880	87	181	604	96	93	0	0	0	0	0	0	0	0	0	0	0	0	0	0	0	0	0	0	0	0.636	0.609	0.613	0.615	1.461	0.629	0.798	0.000	0.000	0.000	0.000	0.000	0.000	0.000	0.000	0.000	0.000	0.000	0.000	0.000	0.000	120	546	5977	5975	-0.653	Error	Error	2323	3654	0	0	2261	3714	0	0	0	0
2	8	7	""	"YLR434C"	7530	13380	120	1319	1297	575	81	85	34	99	99	0	2327	2279	1138	81	98	118	96	94	0	0	0	0	0	0	0	0	0	0	0	0	0	0	0	0	0	0	0	0.551	0.553	0.551	0.600	1.833	0.526	0.891	0.000	0.000	0.000	0.000	0.000	0.000	0.000	0.000	0.000	0.000	0.000	0.000	0.000	0.000	120	499	3484	3414	-0.859	Error	Error	1238	2246	0	0	1216	2198	0	0	0	0
2	9	7	""	"YLR465C"	7710	13380	120	12549	13107	6696	82	93	87	100	100	0	5652	5405	2885	81	109	205	95	94	0	0	0	0	0	0	0	0	0	0	0	0	0	0	0	0	0	0	0	2.238	2.446	2.508	2.609	1.720	2.452	0.914	0.000	0.000	0.000	0.000	0.000	0.000	0.000	0.000	0.000	0.000	0.000	0.000	0.000	0.000	120	511	18038	18349	1.162	Error	Error	12467	5571	0	0	13025	5324	0	0	0	0
2	10	7	"RPL31B"	"YLR406C"	7920	13380	110	414	411	173	81	99	119	86	71	0	408	437	210	82	112	218	78	25	0	0	0	0	0	0	0	0	0	0	0	0	0	0	0	0	0	0	0	1.021	0.930	0.873	0.929	1.719	0.919	0.759	0.000	0.000	0.000	0.000	0.000	0.000	0.000	0.000	0.000	0.000	0.000	0.000	0.000	0.000	80	490	659	685	0.031	Error	Error	333	326	0	0	330	355	0	0	0	0
2	11	7	"ECM30"	"YLR436C"	8100	13390	110	3415	3909	2363	84	139	322	100	100	0	4306	4854	3223	87	168	495	100	97	0	0	0	0	0	0	0	0	0	0	0	0	0	0	0	0	0	0	0	0.790	0.802	0.810	0.860	1.401	0.738	0.850	0.000	0.000	0.000	0.000	0.000	0.000	0.000	0.000	0.000	0.000	0.000	0.000	0.000	0.000	80	476	7550	8592	-0.341	Error	Error	3331	4219	0	0	3825	4767	0	0	0	0
2	12	7	"YRF1-5"	"YLR467W"	8300	13390	100	7757	8705	6483	90	229	597	100	97	0	7982	9109	7126	90	280	876	100	95	0	0	0	0	0	0	0	0	0	0	0	0	0	0	0	0	0	0	0	0.971	0.955	0.960	0.983	1.384	0.908	0.822	0.000	0.000	0.000	0.000	0.000	0.000	0.000	0.000	0.000	0.000	0.000	0.000	0.000	0.000	80	436	15559	17634	-0.042	Error	Error	7667	7892	0	0	8615	9019	0	0	0	0
2	13	7	""	"YMR160W"	8490	13380	130	9572	9601	2931	86	136	356	100	100	0	9411	9095	2793	88	161	553	100	100	0	0	0	0	0	0	0	0	0	0	0	0	0	0	0	0	0	0	0	1.017	1.056	1.056	1.057	1.268	1.051	0.927	0.000	0.000	0.000	0.000	0.000	0.000	0.000	0.000	0.000	0.000	0.000	0.000	0.000	0.000	120	559	18809	18522	0.025	Error	Error	9486	9323	0	0	9515	9007	0	0	0	0
2	14	7	"SGS1"	"YMR190C"	8690	13380	130	303	316	115	85	89	32	97	94	0	397	420	189	88	99	71	96	84	0	0	0	0	0	0	0	0	0	0	0	0	0	0	0	0	0	0	0	0.706	0.696	0.735	0.708	1.845	0.603	0.668	0.000	0.000	0.000	0.000	0.000	0.000	0.000	0.000	0.000	0.000	0.000	0.000	0.000	0.000	120	518	527	563	-0.503	Error	Error	218	309	0	0	231	332	0	0	0	0
2	15	7	"ERG8"	"YMR220W"	8870	13380	130	9556	8783	3406	90	92	32	100	100	0	19968	18837	8303	92	104	143	100	100	0	0	0	0	0	0	0	0	0	0	0	0	0	0	0	0	0	0	0	0.476	0.464	0.471	0.506	1.687	0.437	0.914	0.000	0.000	0.000	0.000	0.000	0.000	0.000	0.000	0.000	0.000	0.000	0.000	0.000	0.000	120	488	29342	27438	-1.070	Error	Error	9466	19876	0	0	8693	18745	0	0	0	0
2	16	7	""	"YMR162C"	9050	13370	130	272	275	94	88	93	40	94	87	0	490	490	161	94	104	62	98	95	0	0	0	0	0	0	0	0	0	0	0	0	0	0	0	0	0	0	0	0.465	0.472	0.474	0.446	1.769	0.438	0.654	0.000	0.000	0.000	0.000	0.000	0.000	0.000	0.000	0.000	0.000	0.000	0.000	0.000	0.000	120	501	580	583	-1.106	Error	Error	184	396	0	0	187	396	0	0	0	0
2	17	7	""	"YMR192W"	9240	13370	130	6206	6348	2602	83	96	108	100	100	0	4956	4759	2159	93	114	149	100	99	0	0	0	0	0	0	0	0	0	0	0	0	0	0	0	0	0	0	0	1.259	1.343	1.365	1.395	1.481	1.323	0.906	0.000	0.000	0.000	0.000	0.000	0.000	0.000	0.000	0.000	0.000	0.000	0.000	0.000	0.000	120	460	10986	10931	0.332	Error	Error	6123	4863	0	0	6265	4666	0	0	0	0
2	18	7	""	"YMR222C"	9410	13370	150	98	133	86	85	107	241	5	0	0	103	155	114	86	123	285	8	0	0	0	0	0	0	0	0	0	0	0	0	0	0	0	0	0	0	0	0	0.765	0.696	0.770	0.811	3.059	0.511	0.600	0.000	0.000	0.000	0.000	0.000	0.000	0.000	0.000	0.000	0.000	0.000	0.000	0.000	0.000	156	567	30	117	-0.387	Error	Error	13	17	0	0	48	69	0	0	-50	0
2	19	7	"MSS11"	"YMR164C"	9640	13370	130	257	261	88	82	84	30	95	92	0	267	279	110	82	87	37	96	91	0	0	0	0	0	0	0	0	0	0	0	0	0	0	0	0	0	0	0	0.946	0.909	0.935	0.897	1.921	0.809	0.548	0.000	0.000	0.000	0.000	0.000	0.000	0.000	0.000	0.000	0.000	0.000	0.000	0.000	0.000	120	511	360	376	-0.080	Error	Error	175	185	0	0	179	197	0	0	0	0
2	20	7	"MRPL24"	"YMR193W"	9820	13370	130	2570	2428	815	83	89	52	100	100	0	1616	1568	581	87	99	76	100	98	0	0	0	0	0	0	0	0	0	0	0	0	0	0	0	0	0	0	0	1.627	1.583	1.667	1.634	1.385	1.577	0.895	0.000	0.000	0.000	0.000	0.000	0.000	0.000	0.000	0.000	0.000	0.000	0.000	0.000	0.000	120	469	4016	3826	0.702	Error	Error	2487	1529	0	0	2345	1481	0	0	0	0
2	21	7	"MRE11"	"YMR224C"	10000	13370	130	676	684	325	81	88	53	96	95	0	1179	1181	609	86	102	86	96	95	0	0	0	0	0	0	0	0	0	0	0	0	0	0	0	0	0	0	0	0.544	0.551	0.541	0.560	1.736	0.524	0.842	0.000	0.000	0.000	0.000	0.000	0.000	0.000	0.000	0.000	0.000	0.000	0.000	0.000	0.000	120	489	1688	1698	-0.877	Error	Error	595	1093	0	0	603	1095	0	0	0	0
2	22	7	""	"YMR166C"	10200	13370	130	7698	7041	2003	77	82	35	100	100	0	3426	3291	1026	83	93	61	100	100	0	0	0	0	0	0	0	0	0	0	0	0	0	0	0	0	0	0	0	2.280	2.171	2.184	2.221	1.279	2.195	0.930	0.000	0.000	0.000	0.000	0.000	0.000	0.000	0.000	0.000	0.000	0.000	0.000	0.000	0.000	120	614	10964	10172	1.189	Error	Error	7621	3343	0	0	6964	3208	0	0	0	0
2	1	8	"RPL36A"	"YMR194W"	6220	13570	130	3438	3391	1227	73	82	81	100	100	0	1642	1659	610	85	89	36	100	100	0	0	0	0	0	0	0	0	0	0	0	0	0	0	0	0	0	0	0	2.161	2.108	2.125	2.134	1.326	2.132	0.908	0.000	0.000	0.000	0.000	0.000	0.000	0.000	0.000	0.000	0.000	0.000	0.000	0.000	0.000	120	627	4922	4892	1.112	Error	Error	3365	1557	0	0	3318	1574	0	0	0	0
2	2	8	""	"YMR226C"	6420	13570	130	5610	5351	2693	77	88	86	100	100	0	4336	3964	2111	88	97	66	97	95	0	0	0	0	0	0	0	0	0	0	0	0	0	0	0	0	0	0	0	1.302	1.361	1.390	1.549	1.823	1.337	0.875	0.000	0.000	0.000	0.000	0.000	0.000	0.000	0.000	0.000	0.000	0.000	0.000	0.000	0.000	120	591	9781	9150	0.381	Error	Error	5533	4248	0	0	5274	3876	0	0	0	0
2	3	8	""	"YNL207W"	6600	13580	110	224	225	77	80	84	32	95	85	0	270	305	144	86	92	38	98	96	0	0	0	0	0	0	0	0	0	0	0	0	0	0	0	0	0	0	0	0.783	0.662	0.711	0.665	2.015	0.530	0.551	0.000	0.000	0.000	0.000	0.000	0.000	0.000	0.000	0.000	0.000	0.000	0.000	0.000	0.000	80	447	328	364	-0.354	Error	Error	144	184	0	0	145	219	0	0	0	0
2	4	8	"lap3"	"YNL239W"	6780	13560	130	5988	5783	1835	84	95	117	100	100	0	2742	2655	939	88	100	109	100	100	0	0	0	0	0	0	0	0	0	0	0	0	0	0	0	0	0	0	0	2.225	2.220	2.237	2.285	1.391	2.236	0.917	0.000	0.000	0.000	0.000	0.000	0.000	0.000	0.000	0.000	0.000	0.000	0.000	0.000	0.000	120	574	8558	8266	1.154	Error	Error	5904	2654	0	0	5699	2567	0	0	0	0
2	5	8	"bni1"	"YNL271C"	6980	13570	130	343	336	114	89	103	145	80	31	0	363	379	139	88	140	511	5	0	0	0	0	0	0	0	0	0	0	0	0	0	0	0	0	0	0	0	0	0.924	0.849	0.821	0.837	1.614	0.886	0.676	0.000	0.000	0.000	0.000	0.000	0.000	0.000	0.000	0.000	0.000	0.000	0.000	0.000	0.000	120	474	529	538	-0.115	Error	Error	254	275	0	0	247	291	0	0	0	0
2	6	8	"SSB2"	"YNL209W"	7160	13570	140	4370	4464	1775	86	134	546	98	96	0	3685	3518	1621	89	119	358	94	93	0	0	0	0	0	0	0	0	0	0	0	0	0	0	0	0	0	0	0	1.191	1.277	1.237	1.387	1.878	1.240	0.913	0.000	0.000	0.000	0.000	0.000	0.000	0.000	0.000	0.000	0.000	0.000	0.000	0.000	0.000	156	492	7880	7807	0.253	Error	Error	4284	3596	0	0	4378	3429	0	0	0	0
2	7	8	"zwf1"	"YNL241C"	7350	13560	130	4165	3819	1288	83	87	39	100	100	0	15287	13765	4891	85	109	312	100	100	0	0	0	0	0	0	0	0	0	0	0	0	0	0	0	0	0	0	0	0.269	0.273	0.276	0.277	1.360	0.262	0.909	0.000	0.000	0.000	0.000	0.000	0.000	0.000	0.000	0.000	0.000	0.000	0.000	0.000	0.000	120	540	19284	17416	-1.897	Error	Error	4082	15202	0	0	3736	13680	0	0	0	0
2	8	8	"TOF1"	"YNL273W"	7540	13570	130	401	430	209	82	90	80	95	88	0	737	841	677	81	101	311	90	53	0	0	0	0	0	0	0	0	0	0	0	0	0	0	0	0	0	0	0	0.486	0.458	0.491	0.482	1.628	0.271	0.635	0.000	0.000	0.000	0.000	0.000	0.000	0.000	0.000	0.000	0.000	0.000	0.000	0.000	0.000	120	522	975	1108	-1.040	Error	Error	319	656	0	0	348	760	0	0	0	0
2	9	8	""	"YNL211C"	7730	13560	130	2469	2261	675	81	88	60	100	99	0	6521	5974	1822	81	92	119	100	100	0	0	0	0	0	0	0	0	0	0	0	0	0	0	0	0	0	0	0	0.371	0.370	0.371	0.369	1.374	0.359	0.913	0.000	0.000	0.000	0.000	0.000	0.000	0.000	0.000	0.000	0.000	0.000	0.000	0.000	0.000	120	535	8828	8073	-1.431	Error	Error	2388	6440	0	0	2180	5893	0	0	0	0
2	10	8	"SLA2"	"YNL243W"	7920	13560	130	4088	5143	3576	82	98	231	100	100	0	2467	2986	2084	82	105	233	98	95	0	0	0	0	0	0	0	0	0	0	0	0	0	0	0	0	0	0	0	1.680	1.743	1.759	1.846	1.584	1.771	0.897	0.000	0.000	0.000	0.000	0.000	0.000	0.000	0.000	0.000	0.000	0.000	0.000	0.000	0.000	120	544	6391	7965	0.748	Error	Error	4006	2385	0	0	5061	2904	0	0	0	0
2	11	8	""	"YNL275W"	8100	13560	130	7096	6802	2209	83	91	89	100	100	0	11536	10840	3709	84	102	163	100	100	0	0	0	0	0	0	0	0	0	0	0	0	0	0	0	0	0	0	0	0.612	0.625	0.635	0.633	1.361	0.603	0.925	0.000	0.000	0.000	0.000	0.000	0.000	0.000	0.000	0.000	0.000	0.000	0.000	0.000	0.000	120	549	18465	17475	-0.707	Error	Error	7013	11452	0	0	6719	10756	0	0	0	0
2	12	8	""	"YNL213C"	8290	13560	130	3824	3650	1199	82	93	124	100	99	0	2956	2768	1012	84	112	330	98	95	0	0	0	0	0	0	0	0	0	0	0	0	0	0	0	0	0	0	0	1.303	1.329	1.323	1.363	1.375	1.318	0.916	0.000	0.000	0.000	0.000	0.000	0.000	0.000	0.000	0.000	0.000	0.000	0.000	0.000	0.000	120	508	6614	6252	0.382	Error	Error	3742	2872	0	0	3568	2684	0	0	0	0
2	13	8	""	"YNL245C"	8480	13560	130	2807	2614	928	82	89	60	100	100	0	2345	2269	838	84	102	130	100	98	0	0	0	0	0	0	0	0	0	0	0	0	0	0	0	0	0	0	0	1.205	1.159	1.168	1.177	1.303	1.145	0.901	0.000	0.000	0.000	0.000	0.000	0.000	0.000	0.000	0.000	0.000	0.000	0.000	0.000	0.000	120	511	4986	4717	0.269	Error	Error	2725	2261	0	0	2532	2185	0	0	0	0
2	14	8	"met2"	"YNL277W"	8670	13570	130	5609	5469	2395	84	94	101	100	98	0	6204	5745	2860	89	117	212	99	95	0	0	0	0	0	0	0	0	0	0	0	0	0	0	0	0	0	0	0	0.904	0.952	0.940	1.024	1.709	0.906	0.920	0.000	0.000	0.000	0.000	0.000	0.000	0.000	0.000	0.000	0.000	0.000	0.000	0.000	0.000	120	547	11640	11041	-0.146	Error	Error	5525	6115	0	0	5385	5656	0	0	0	0
2	15	8	"ALG6"	"YOR002W"	8860	13560	130	6234	5750	1390	86	102	125	100	100	0	16270	15390	4039	95	166	601	100	100	0	0	0	0	0	0	0	0	0	0	0	0	0	0	0	0	0	0	0	0.380	0.370	0.375	0.374	1.231	0.352	0.930	0.000	0.000	0.000	0.000	0.000	0.000	0.000	0.000	0.000	0.000	0.000	0.000	0.000	0.000	120	518	22323	20959	-1.396	Error	Error	6148	16175	0	0	5664	15295	0	0	0	0
2	16	8	"DHS1"	"YOR033C"	9050	13560	130	7489	7398	2543	84	103	160	100	100	0	19473	18748	7169	96	214	929	100	100	0	0	0	0	0	0	0	0	0	0	0	0	0	0	0	0	0	0	0	0.382	0.392	0.397	0.401	1.290	0.371	0.924	0.000	0.000	0.000	0.000	0.000	0.000	0.000	0.000	0.000	0.000	0.000	0.000	0.000	0.000	120	539	26782	25966	-1.388	Error	Error	7405	19377	0	0	7314	18652	0	0	0	0
2	17	8	"CYT1"	"YOR065W"	9230	13560	130	5850	5297	1684	85	158	483	100	99	0	2902	2777	1038	96	219	814	93	84	0	0	0	0	0	0	0	0	0	0	0	0	0	0	0	0	0	0	0	2.055	1.944	1.887	1.999	1.502	1.784	0.695	0.000	0.000	0.000	0.000	0.000	0.000	0.000	0.000	0.000	0.000	0.000	0.000	0.000	0.000	120	536	8571	7893	1.039	Error	Error	5765	2806	0	0	5212	2681	0	0	0	0
2	18	8	""	"YOR004W"	9420	13560	130	3628	3477	755	86	155	479	100	100	0	11304	10973	2902	93	184	505	100	100	0	0	0	0	0	0	0	0	0	0	0	0	0	0	0	0	0	0	0	0.316	0.312	0.317	0.317	1.281	0.292	0.856	0.000	0.000	0.000	0.000	0.000	0.000	0.000	0.000	0.000	0.000	0.000	0.000	0.000	0.000	120	503	14753	14271	-1.662	Error	Error	3542	11211	0	0	3391	10880	0	0	0	0
2	19	8	"SHE4"	"YOR035C"	9620	13560	140	5018	5438	2763	84	87	40	100	100	0	2911	3121	1594	85	121	376	96	96	0	0	0	0	0	0	0	0	0	0	0	0	0	0	0	0	0	0	0	1.746	1.764	1.785	1.867	1.760	1.781	0.870	0.000	0.000	0.000	0.000	0.000	0.000	0.000	0.000	0.000	0.000	0.000	0.000	0.000	0.000	156	527	7760	8390	0.804	Error	Error	4934	2826	0	0	5354	3036	0	0	0	0
2	20	8	"alg8"	"YOR067C"	9800	13560	130	6646	6557	2411	84	90	49	100	100	0	14050	14399	5581	87	95	56	100	100	0	0	0	0	0	0	0	0	0	0	0	0	0	0	0	0	0	0	0	0.470	0.452	0.469	0.456	1.252	0.432	0.923	0.000	0.000	0.000	0.000	0.000	0.000	0.000	0.000	0.000	0.000	0.000	0.000	0.000	0.000	120	446	20525	20785	-1.089	Error	Error	6562	13963	0	0	6473	14312	0	0	0	0
2	21	8	""	"YOR006C"	9990	13560	140	5313	4990	1489	84	92	54	100	100	0	26654	25091	8153	90	104	84	98	98	0	0	0	0	0	0	0	0	0	0	0	0	0	0	0	0	0	0	0	0.197	0.196	0.198	0.210	1.785	0.187	0.939	0.000	0.000	0.000	0.000	0.000	0.000	0.000	0.000	0.000	0.000	0.000	0.000	0.000	0.000	156	503	31793	29907	-2.345	Error	Error	5229	26564	0	0	4906	25001	0	0	0	0
2	22	8	"cyc2"	"YOR037W"	10180	13560	140	6846	6672	2724	78	82	34	100	100	0	10170	9949	3941	88	96	57	99	99	0	0	0	0	0	0	0	0	0	0	0	0	0	0	0	0	0	0	0	0.671	0.669	0.686	0.682	1.584	0.666	0.922	0.000	0.000	0.000	0.000	0.000	0.000	0.000	0.000	0.000	0.000	0.000	0.000	0.000	0.000	156	663	16850	16455	-0.575	Error	Error	6768	10082	0	0	6594	9861	0	0	0	0
2	1	9	"VPS5"	"YOR069W"	6200	13750	130	4570	4198	1587	72	76	26	100	100	0	22320	20217	8737	86	91	35	100	100	0	0	0	0	0	0	0	0	0	0	0	0	0	0	0	0	0	0	0	0.202	0.205	0.204	0.215	1.478	0.192	0.918	0.000	0.000	0.000	0.000	0.000	0.000	0.000	0.000	0.000	0.000	0.000	0.000	0.000	0.000	120	617	26732	24257	-2.305	Error	Error	4498	22234	0	0	4126	20131	0	0	0	0
2	2	9	"SLG1"	"YOR008C"	6380	13750	130	9265	8583	2847	76	89	105	100	100	0	14975	13661	5183	87	116	355	100	100	0	0	0	0	0	0	0	0	0	0	0	0	0	0	0	0	0	0	0	0.617	0.627	0.635	0.648	1.331	0.587	0.918	0.000	0.000	0.000	0.000	0.000	0.000	0.000	0.000	0.000	0.000	0.000	0.000	0.000	0.000	120	508	24077	22081	-0.696	Error	Error	9189	14888	0	0	8507	13574	0	0	0	0
2	3	9	"CKB2"	"YOR039W"	6580	13760	130	5398	5017	1239	81	88	81	100	100	0	3261	3038	891	88	113	346	100	98	0	0	0	0	0	0	0	0	0	0	0	0	0	0	0	0	0	0	0	1.676	1.673	1.662	1.712	1.291	1.666	0.874	0.000	0.000	0.000	0.000	0.000	0.000	0.000	0.000	0.000	0.000	0.000	0.000	0.000	0.000	120	535	8490	7886	0.745	Error	Error	5317	3173	0	0	4936	2950	0	0	0	0
2	4	9	""	"YOR071C"	6770	13760	130	6508	6564	3232	85	94	109	100	100	0	7118	6873	3737	92	98	76	100	100	0	0	0	0	0	0	0	0	0	0	0	0	0	0	0	0	0	0	0	0.914	0.955	0.961	1.022	1.508	0.927	0.885	0.000	0.000	0.000	0.000	0.000	0.000	0.000	0.000	0.000	0.000	0.000	0.000	0.000	0.000	120	502	13449	13260	-0.129	Error	Error	6423	7026	0	0	6479	6781	0	0	0	0
2	5	9	"ATF1"	"YOR377W"	6940	13750	130	8841	8274	2235	89	117	228	100	100	0	15347	14939	3843	94	188	739	100	100	0	0	0	0	0	0	0	0	0	0	0	0	0	0	0	0	0	0	0	0.574	0.551	0.558	0.548	1.201	0.536	0.942	0.000	0.000	0.000	0.000	0.000	0.000	0.000	0.000	0.000	0.000	0.000	0.000	0.000	0.000	120	461	24005	23030	-0.801	Error	Error	8752	15253	0	0	8185	14845	0	0	0	0
2	6	9	"HST2"	"YPL015C"	7130	13750	140	5348	5164	1760	87	105	192	98	98	0	7448	7178	2631	90	174	707	95	94	0	0	0	0	0	0	0	0	0	0	0	0	0	0	0	0	0	0	0	0.715	0.716	0.722	0.759	1.496	0.687	0.905	0.000	0.000	0.000	0.000	0.000	0.000	0.000	0.000	0.000	0.000	0.000	0.000	0.000	0.000	156	497	12619	12165	-0.484	Error	Error	5261	7358	0	0	5077	7088	0	0	0	0
2	7	9	""	"YPL047W"	7310	13760	120	2401	2197	737	84	87	34	100	100	0	1320	1203	443	89	99	63	99	96	0	0	0	0	0	0	0	0	0	0	0	0	0	0	0	0	0	0	0	1.882	1.897	1.928	1.960	1.476	1.918	0.879	0.000	0.000	0.000	0.000	0.000	0.000	0.000	0.000	0.000	0.000	0.000	0.000	0.000	0.000	120	486	3548	3227	0.912	Error	Error	2317	1231	0	0	2113	1114	0	0	0	0
2	8	9	""	"YOR379C"	7520	13760	120	333	339	149	81	88	79	90	71	0	374	397	178	83	94	57	94	88	0	0	0	0	0	0	0	0	0	0	0	0	0	0	0	0	0	0	0	0.866	0.822	0.834	0.816	1.749	0.923	0.588	0.000	0.000	0.000	0.000	0.000	0.000	0.000	0.000	0.000	0.000	0.000	0.000	0.000	0.000	120	495	543	572	-0.208	Error	Error	252	291	0	0	258	314	0	0	0	0
2	9	9	""	"YPL017C"	7690	13760	130	6957	6567	2463	81	87	76	100	100	0	4679	4402	1642	83	89	35	100	100	0	0	0	0	0	0	0	0	0	0	0	0	0	0	0	0	0	0	0	1.496	1.502	1.535	1.520	1.375	1.524	0.919	0.000	0.000	0.000	0.000	0.000	0.000	0.000	0.000	0.000	0.000	0.000	0.000	0.000	0.000	120	522	11472	10805	0.581	Error	Error	6876	4596	0	0	6486	4319	0	0	0	0
2	10	9	"DIG1"	"YPL049C"	7880	13750	130	8302	7992	2770	82	144	577	100	100	0	4447	4429	1603	81	141	482	100	98	0	0	0	0	0	0	0	0	0	0	0	0	0	0	0	0	0	0	0	1.883	1.819	1.803	1.851	1.285	1.830	0.914	0.000	0.000	0.000	0.000	0.000	0.000	0.000	0.000	0.000	0.000	0.000	0.000	0.000	0.000	120	594	12586	12258	0.913	Error	Error	8220	4366	0	0	7910	4348	0	0	0	0
2	11	9	"FRE3"	"YOR381W"	8080	13760	110	372	405	170	83	161	643	5	0	0	372	408	156	81	156	538	7	0	0	0	0	0	0	0	0	0	0	0	0	0	0	0	0	0	0	0	0	0.993	0.985	0.979	0.943	1.581	0.984	0.739	0.000	0.000	0.000	0.000	0.000	0.000	0.000	0.000	0.000	0.000	0.000	0.000	0.000	0.000	80	477	580	649	-0.010	Error	Error	289	291	0	0	322	327	0	0	0	0
2	12	9	""	"YPL019C"	8270	13750	140	4100	4821	2803	81	87	58	100	98	0	2873	3203	1878	81	95	105	96	96	0	0	0	0	0	0	0	0	0	0	0	0	0	0	0	0	0	0	0	1.439	1.518	1.505	1.595	1.701	1.532	0.924	0.000	0.000	0.000	0.000	0.000	0.000	0.000	0.000	0.000	0.000	0.000	0.000	0.000	0.000	156	573	6811	7862	0.526	Error	Error	4019	2792	0	0	4740	3122	0	0	0	0
2	13	9	"ARL3"	"YPL051W"	8460	13750	140	4128	3893	1421	79	85	59	100	99	0	8919	8485	3392	84	97	114	99	99	0	0	0	0	0	0	0	0	0	0	0	0	0	0	0	0	0	0	0	0.458	0.454	0.457	0.477	1.547	0.434	0.910	0.000	0.000	0.000	0.000	0.000	0.000	0.000	0.000	0.000	0.000	0.000	0.000	0.000	0.000	156	558	12884	12215	-1.126	Error	Error	4049	8835	0	0	3814	8401	0	0	0	0
2	14	9	""	"YOR383C"	8660	13760	130	4821	4333	1684	80	102	187	100	100	0	8737	8027	3268	87	99	101	99	99	0	0	0	0	0	0	0	0	0	0	0	0	0	0	0	0	0	0	0	0.548	0.536	0.539	0.538	1.393	0.511	0.918	0.000	0.000	0.000	0.000	0.000	0.000	0.000	0.000	0.000	0.000	0.000	0.000	0.000	0.000	120	550	13391	12193	-0.868	Error	Error	4741	8650	0	0	4253	7940	0	0	0	0
2	15	9	"ECM23"	"YPL021W"	8860	13750	130	2515	2270	854	82	107	197	100	95	0	7381	6609	2472	89	120	428	99	98	0	0	0	0	0	0	0	0	0	0	0	0	0	0	0	0	0	0	0	0.334	0.336	0.343	0.331	1.437	0.318	0.891	0.000	0.000	0.000	0.000	0.000	0.000	0.000	0.000	0.000	0.000	0.000	0.000	0.000	0.000	120	564	9725	8708	-1.584	Error	Error	2433	7292	0	0	2188	6520	0	0	0	0
2	16	9	"KTR6"	"YPL053C"	9050	13760	130	2981	2940	1389	82	90	131	100	99	0	2322	2311	1078	88	110	334	97	87	0	0	0	0	0	0	0	0	0	0	0	0	0	0	0	0	0	0	0	1.298	1.286	1.304	1.331	1.596	1.305	0.870	0.000	0.000	0.000	0.000	0.000	0.000	0.000	0.000	0.000	0.000	0.000	0.000	0.000	0.000	120	538	5133	5081	0.376	Error	Error	2899	2234	0	0	2858	2223	0	0	0	0
2	17	9	""	"YPR078C"	9240	13760	120	7072	6701	2697	83	106	276	97	95	0	2579	2442	1063	88	108	189	95	94	0	0	0	0	0	0	0	0	0	0	0	0	0	0	0	0	0	0	0	2.806	2.811	2.840	2.961	1.603	2.821	0.921	0.000	0.000	0.000	0.000	0.000	0.000	0.000	0.000	0.000	0.000	0.000	0.000	0.000	0.000	120	478	9480	8972	1.488	Error	Error	6989	2491	0	0	6618	2354	0	0	0	0
2	18	9	"RPC40"	"YPR110C"	9430	13750	140	4854	4462	1477	87	142	430	98	97	0	6223	5747	2115	92	194	684	96	92	0	0	0	0	0	0	0	0	0	0	0	0	0	0	0	0	0	0	0	0.778	0.774	0.776	0.809	1.550	0.752	0.903	0.000	0.000	0.000	0.000	0.000	0.000	0.000	0.000	0.000	0.000	0.000	0.000	0.000	0.000	156	544	10898	10030	-0.363	Error	Error	4767	6131	0	0	4375	5655	0	0	0	0
2	19	9	""	"YPR139C"	9620	13750	140	4070	3765	1198	83	98	183	99	99	0	3012	2831	942	88	146	615	96	92	0	0	0	0	0	0	0	0	0	0	0	0	0	0	0	0	0	0	0	1.364	1.342	1.350	1.372	1.423	0.469	0.274	0.000	0.000	0.000	0.000	0.000	0.000	0.000	0.000	0.000	0.000	0.000	0.000	0.000	0.000	156	514	6911	6425	0.447	Error	Error	3987	2924	0	0	3682	2743	0	0	0	0
2	20	9	"tef1"	"YPR080W"	9810	13750	140	9370	8810	2200	83	85	31	100	100	0	4351	4166	1162	85	89	33	99	99	0	0	0	0	0	0	0	0	0	0	0	0	0	0	0	0	0	0	0	2.177	2.138	2.212	2.149	1.236	2.191	0.905	0.000	0.000	0.000	0.000	0.000	0.000	0.000	0.000	0.000	0.000	0.000	0.000	0.000	0.000	156	514	13553	12808	1.122	Error	Error	9287	4266	0	0	8727	4081	0	0	0	0
2	21	9	""	"YPR112C"	10010	13750	140	5929	6237	2851	82	83	29	100	99	0	9820	10082	4724	86	92	38	99	98	0	0	0	0	0	0	0	0	0	0	0	0	0	0	0	0	0	0	0	0.601	0.616	0.622	0.642	1.687	0.601	0.905	0.000	0.000	0.000	0.000	0.000	0.000	0.000	0.000	0.000	0.000	0.000	0.000	0.000	0.000	156	522	15581	16151	-0.735	Error	Error	5847	9734	0	0	6155	9996	0	0	0	0
2	22	9	"kar3"	"YPR141C"	10200	13750	130	274	274	84	76	78	27	98	97	0	303	328	113	83	88	33	100	99	0	0	0	0	0	0	0	0	0	0	0	0	0	0	0	0	0	0	0	0.900	0.808	0.829	0.822	1.805	0.758	0.602	0.000	0.000	0.000	0.000	0.000	0.000	0.000	0.000	0.000	0.000	0.000	0.000	0.000	0.000	120	608	418	443	-0.152	Error	Error	198	220	0	0	198	245	0	0	0	0
2	1	10	"DIB1"	"YPR082C"	6210	13940	130	3974	3601	1062	77	85	68	100	100	0	2983	2773	903	88	100	111	100	100	0	0	0	0	0	0	0	0	0	0	0	0	0	0	0	0	0	0	0	1.346	1.312	1.338	1.361	1.403	1.305	0.922	0.000	0.000	0.000	0.000	0.000	0.000	0.000	0.000	0.000	0.000	0.000	0.000	0.000	0.000	120	636	6792	6209	0.429	Error	Error	3897	2895	0	0	3524	2685	0	0	0	0
2	2	10	""	"YPR114W"	6400	13950	140	5584	5373	1567	83	93	97	100	100	0	2452	2349	858	88	119	343	94	92	0	0	0	0	0	0	0	0	0	0	0	0	0	0	0	0	0	0	0	2.327	2.340	2.333	2.613	1.742	2.330	0.898	0.000	0.000	0.000	0.000	0.000	0.000	0.000	0.000	0.000	0.000	0.000	0.000	0.000	0.000	156	576	7865	7551	1.218	Error	Error	5501	2364	0	0	5290	2261	0	0	0	0
2	3	10	""	"YPR143W"	6590	13940	130	2909	2609	917	85	88	37	100	100	0	3476	3110	1202	88	97	98	100	98	0	0	0	0	0	0	0	0	0	0	0	0	0	0	0	0	0	0	0	0.834	0.835	0.857	0.857	1.388	0.826	0.908	0.000	0.000	0.000	0.000	0.000	0.000	0.000	0.000	0.000	0.000	0.000	0.000	0.000	0.000	120	518	6212	5546	-0.263	Error	Error	2824	3388	0	0	2524	3022	0	0	0	0
2	4	10	""	"YPR084W"	6780	13940	130	10717	9608	2549	87	97	121	100	100	0	16518	14959	4587	92	124	510	100	99	0	0	0	0	0	0	0	0	0	0	0	0	0	0	0	0	0	0	0	0.647	0.640	0.654	0.663	1.332	0.605	0.926	0.000	0.000	0.000	0.000	0.000	0.000	0.000	0.000	0.000	0.000	0.000	0.000	0.000	0.000	120	519	27056	24388	-0.628	Error	Error	10630	16426	0	0	9521	14867	0	0	0	0
2	5	10	""	"YPR116W"	6960	13940	130	3976	3765	1237	87	112	219	100	99	0	1880	1749	639	88	161	697	90	72	0	0	0	0	0	0	0	0	0	0	0	0	0	0	0	0	0	0	0	2.170	2.214	2.274	2.325	1.404	2.075	0.704	0.000	0.000	0.000	0.000	0.000	0.000	0.000	0.000	0.000	0.000	0.000	0.000	0.000	0.000	120	545	5681	5339	1.118	Error	Error	3889	1792	0	0	3678	1661	0	0	0	0
2	6	10	"ASN1"	"YPR145W"	7160	13950	130	6957	6888	3290	86	97	101	100	100	0	10183	9716	5089	86	108	185	99	97	0	0	0	0	0	0	0	0	0	0	0	0	0	0	0	0	0	0	0	0.680	0.706	0.706	0.775	1.704	0.683	0.876	0.000	0.000	0.000	0.000	0.000	0.000	0.000	0.000	0.000	0.000	0.000	0.000	0.000	0.000	120	543	16968	16432	-0.555	Error	Error	6871	10097	0	0	6802	9630	0	0	0	0
2	7	10	""	"iYAL056W"	7350	13950	130	1411	1326	418	82	87	43	100	100	0	2557	2378	806	89	105	170	98	96	0	0	0	0	0	0	0	0	0	0	0	0	0	0	0	0	0	0	0	0.538	0.543	0.535	0.563	1.439	0.515	0.894	0.000	0.000	0.000	0.000	0.000	0.000	0.000	0.000	0.000	0.000	0.000	0.000	0.000	0.000	120	538	3797	3533	-0.893	Error	Error	1329	2468	0	0	1244	2289	0	0	0	0
2	8	10	""	"iYAL051W"	7540	13950	120	458	461	197	77	79	27	97	95	0	2151	2029	979	83	88	33	99	97	0	0	0	0	0	0	0	0	0	0	0	0	0	0	0	0	0	0	0	0.184	0.197	0.199	0.203	1.653	0.183	0.843	0.000	0.000	0.000	0.000	0.000	0.000	0.000	0.000	0.000	0.000	0.000	0.000	0.000	0.000	120	495	2449	2330	-2.440	Error	Error	381	2068	0	0	384	1946	0	0	0	0
2	9	10	""	"iYAL046C"	7720	13950	110	791	742	237	76	92	99	98	92	0	846	808	294	84	106	115	97	91	0	0	0	0	0	0	0	0	0	0	0	0	0	0	0	0	0	0	0	0.938	0.920	0.986	0.943	1.441	0.923	0.833	0.000	0.000	0.000	0.000	0.000	0.000	0.000	0.000	0.000	0.000	0.000	0.000	0.000	0.000	80	445	1477	1390	-0.092	Error	Error	715	762	0	0	666	724	0	0	0	0
2	10	10	""	"iYAL031C"	7920	13950	130	2162	1947	681	77	123	441	95	88	0	3061	2823	1115	80	127	384	95	92	0	0	0	0	0	0	0	0	0	0	0	0	0	0	0	0	0	0	0	0.699	0.682	0.681	0.699	1.550	0.647	0.903	0.000	0.000	0.000	0.000	0.000	0.000	0.000	0.000	0.000	0.000	0.000	0.000	0.000	0.000	120	617	5066	4613	-0.516	Error	Error	2085	2981	0	0	1870	2743	0	0	0	0
2	11	10	""	"iYAL027W"	8120	13950	120	1069	999	428	74	79	33	97	95	0	4658	4269	1946	77	85	43	97	96	0	0	0	0	0	0	0	0	0	0	0	0	0	0	0	0	0	0	0	0.217	0.221	0.221	0.229	1.652	0.210	0.899	0.000	0.000	0.000	0.000	0.000	0.000	0.000	0.000	0.000	0.000	0.000	0.000	0.000	0.000	120	496	5576	5117	-2.203	Error	Error	995	4581	0	0	925	4192	0	0	0	0
2	12	10	""	"iYAL023C"	8290	13950	120	2274	2077	856	71	76	28	98	98	0	1342	1216	579	77	81	33	96	92	0	0	0	0	0	0	0	0	0	0	0	0	0	0	0	0	0	0	0	1.742	1.761	1.777	1.948	1.640	1.739	0.872	0.000	0.000	0.000	0.000	0.000	0.000	0.000	0.000	0.000	0.000	0.000	0.000	0.000	0.000	120	481	3468	3145	0.800	Error	Error	2203	1265	0	0	2006	1139	0	0	0	0
2	13	10	""	"iYAL007C"	8490	13940	130	3107	2992	1043	73	88	110	100	100	0	6753	6468	2406	80	135	487	99	98	0	0	0	0	0	0	0	0	0	0	0	0	0	0	0	0	0	0	0	0.455	0.457	0.457	0.469	1.355	0.432	0.908	0.000	0.000	0.000	0.000	0.000	0.000	0.000	0.000	0.000	0.000	0.000	0.000	0.000	0.000	120	550	9707	9307	-1.137	Error	Error	3034	6673	0	0	2919	6388	0	0	0	0
2	14	10	""	"iYAL003W"	8680	13950	130	4085	3812	1358	77	89	111	100	100	0	6185	5761	2305	82	139	491	96	96	0	0	0	0	0	0	0	0	0	0	0	0	0	0	0	0	0	0	0	0.657	0.658	0.657	0.708	1.647	0.620	0.908	0.000	0.000	0.000	0.000	0.000	0.000	0.000	0.000	0.000	0.000	0.000	0.000	0.000	0.000	120	550	10111	9414	-0.607	Error	Error	4008	6103	0	0	3735	5679	0	0	0	0
2	15	10	""	"iYAR002W"	8870	13940	130	1114	1096	319	79	83	72	100	100	0	2942	2856	943	83	92	78	99	98	0	0	0	0	0	0	0	0	0	0	0	0	0	0	0	0	0	0	0	0.362	0.367	0.363	0.382	1.432	0.346	0.899	0.000	0.000	0.000	0.000	0.000	0.000	0.000	0.000	0.000	0.000	0.000	0.000	0.000	0.000	120	558	3894	3790	-1.466	Error	Error	1035	2859	0	0	1017	2773	0	0	0	0
2	16	10	""	"itL(CAA)A"	9060	13940	130	9214	8578	2607	79	96	207	100	100	0	13628	13014	4232	86	158	708	100	100	0	0	0	0	0	0	0	0	0	0	0	0	0	0	0	0	0	0	0	0.675	0.657	0.662	0.667	1.204	0.644	0.917	0.000	0.000	0.000	0.000	0.000	0.000	0.000	0.000	0.000	0.000	0.000	0.000	0.000	0.000	120	508	22677	21427	-0.568	Error	Error	9135	13542	0	0	8499	12928	0	0	0	0
2	17	10	""	"iYAR028W"	9240	13940	130	3830	3679	1589	81	121	269	100	98	0	4195	3886	1884	87	215	778	93	84	0	0	0	0	0	0	0	0	0	0	0	0	0	0	0	0	0	0	0	0.913	0.947	0.948	1.006	1.530	0.854	0.852	0.000	0.000	0.000	0.000	0.000	0.000	0.000	0.000	0.000	0.000	0.000	0.000	0.000	0.000	120	558	7857	7397	-0.132	Error	Error	3749	4108	0	0	3598	3799	0	0	0	0
2	18	10	""	"iYAR035W"	9430	13940	130	1335	1233	468	81	113	253	95	88	0	1599	1452	586	87	166	630	85	64	0	0	0	0	0	0	0	0	0	0	0	0	0	0	0	0	0	0	0	0.829	0.844	0.846	0.879	1.570	0.773	0.856	0.000	0.000	0.000	0.000	0.000	0.000	0.000	0.000	0.000	0.000	0.000	0.000	0.000	0.000	120	539	2766	2517	-0.270	Error	Error	1254	1512	0	0	1152	1365	0	0	0	0
2	19	10	""	"iYBR162C"	9630	13950	130	3105	2890	906	82	96	176	100	98	0	1957	1807	647	87	125	513	90	85	0	0	0	0	0	0	0	0	0	0	0	0	0	0	0	0	0	0	0	1.617	1.633	1.691	1.746	1.629	1.616	0.898	0.000	0.000	0.000	0.000	0.000	0.000	0.000	0.000	0.000	0.000	0.000	0.000	0.000	0.000	120	554	4893	4528	0.693	Error	Error	3023	1870	0	0	2808	1720	0	0	0	0
2	20	10	""	"iYBR165W"	9830	13940	130	535	524	178	80	83	33	99	96	0	1710	1620	536	85	90	35	100	99	0	0	0	0	0	0	0	0	0	0	0	0	0	0	0	0	0	0	0	0.280	0.289	0.287	0.285	1.484	0.271	0.812	0.000	0.000	0.000	0.000	0.000	0.000	0.000	0.000	0.000	0.000	0.000	0.000	0.000	0.000	120	519	2080	1979	-1.837	Error	Error	455	1625	0	0	444	1535	0	0	0	0
2	21	10	""	"iYBR169C"	10010	13950	130	2221	1922	716	80	81	26	100	100	0	2167	1974	897	83	87	33	99	98	0	0	0	0	0	0	0	0	0	0	0	0	0	0	0	0	0	0	0	1.027	0.974	0.992	1.019	1.746	0.932	0.794	0.000	0.000	0.000	0.000	0.000	0.000	0.000	0.000	0.000	0.000	0.000	0.000	0.000	0.000	120	504	4225	3733	0.039	Error	Error	2141	2084	0	0	1842	1891	0	0	0	0
2	22	10	""	"iYBR187W"	10200	13940	130	2752	2543	685	78	78	26	100	100	0	1357	1274	372	83	87	29	99	99	0	0	0	0	0	0	0	0	0	0	0	0	0	0	0	0	0	0	0	2.099	2.070	2.089	2.151	1.508	2.128	0.896	0.000	0.000	0.000	0.000	0.000	0.000	0.000	0.000	0.000	0.000	0.000	0.000	0.000	0.000	120	644	3948	3656	1.070	Error	Error	2674	1274	0	0	2465	1191	0	0	0	0
2	1	11	""	"iYBR192W"	6230	14140	130	2928	2805	660	82	97	105	100	100	0	9311	9243	2145	93	104	105	100	100	0	0	0	0	0	0	0	0	0	0	0	0	0	0	0	0	0	0	0	0.309	0.298	0.309	0.296	1.347	0.281	0.904	0.000	0.000	0.000	0.000	0.000	0.000	0.000	0.000	0.000	0.000	0.000	0.000	0.000	0.000	120	634	12064	11873	-1.696	Error	Error	2846	9218	0	0	2723	9150	0	0	0	0
2	2	11	""	"iYBR196C"	6420	14140	130	5262	5360	2099	85	107	146	100	100	0	2349	2391	905	91	114	167	99	98	0	0	0	0	0	0	0	0	0	0	0	0	0	0	0	0	0	0	0	2.293	2.293	2.317	2.347	1.386	2.426	0.869	0.000	0.000	0.000	0.000	0.000	0.000	0.000	0.000	0.000	0.000	0.000	0.000	0.000	0.000	120	546	7435	7575	1.197	Error	Error	5177	2258	0	0	5275	2300	0	0	0	0
2	3	11	""	"iYBRCdelta19"	6600	14140	130	2401	2370	790	83	87	38	100	100	0	3439	3390	1181	87	95	97	100	100	0	0	0	0	0	0	0	0	0	0	0	0	0	0	0	0	0	0	0	0.692	0.692	0.702	0.700	1.414	0.662	0.866	0.000	0.000	0.000	0.000	0.000	0.000	0.000	0.000	0.000	0.000	0.000	0.000	0.000	0.000	120	546	5670	5590	-0.532	Error	Error	2318	3352	0	0	2287	3303	0	0	0	0
2	4	11	""	"iYBR212W"	6790	14140	130	4291	4059	1578	80	90	117	100	98	0	3012	2745	1086	84	111	485	95	90	0	0	0	0	0	0	0	0	0	0	0	0	0	0	0	0	0	0	0	1.438	1.495	1.533	1.542	1.480	1.548	0.909	0.000	0.000	0.000	0.000	0.000	0.000	0.000	0.000	0.000	0.000	0.000	0.000	0.000	0.000	120	554	7139	6640	0.524	Error	Error	4211	2928	0	0	3979	2661	0	0	0	0
2	5	11	""	"iYBR216C"	6980	14140	120	2021	1876	551	82	90	96	100	100	0	2842	2697	877	82	90	65	100	100	0	0	0	0	0	0	0	0	0	0	0	0	0	0	0	0	0	0	0	0.703	0.686	0.695	0.705	1.426	0.666	0.897	0.000	0.000	0.000	0.000	0.000	0.000	0.000	0.000	0.000	0.000	0.000	0.000	0.000	0.000	120	531	4699	4409	-0.509	Error	Error	1939	2760	0	0	1794	2615	0	0	0	0
2	6	11	""	"iYBR237W"	7180	14140	130	1412	1376	471	81	87	41	100	100	0	9151	8695	3210	81	87	34	100	100	0	0	0	0	0	0	0	0	0	0	0	0	0	0	0	0	0	0	0	0.147	0.150	0.150	0.154	1.498	0.138	0.881	0.000	0.000	0.000	0.000	0.000	0.000	0.000	0.000	0.000	0.000	0.000	0.000	0.000	0.000	120	512	10401	9909	-2.769	Error	Error	1331	9070	0	0	1295	8614	0	0	0	0
2	7	11	""	"iYBR241C"	7360	14140	130	2308	2108	657	78	110	316	97	95	0	2086	1937	620	84	108	202	97	96	0	0	0	0	0	0	0	0	0	0	0	0	0	0	0	0	0	0	0	1.114	1.096	1.108	1.104	1.363	1.081	0.907	0.000	0.000	0.000	0.000	0.000	0.000	0.000	0.000	0.000	0.000	0.000	0.000	0.000	0.000	120	502	4232	3883	0.156	Error	Error	2230	2002	0	0	2030	1853	0	0	0	0
2	8	11	""	"iYBR246W"	7540	14140	120	1908	1685	626	74	78	28	100	99	0	3744	3442	1310	82	87	35	98	96	0	0	0	0	0	0	0	0	0	0	0	0	0	0	0	0	0	0	0	0.501	0.479	0.480	0.505	1.605	0.459	0.909	0.000	0.000	0.000	0.000	0.000	0.000	0.000	0.000	0.000	0.000	0.000	0.000	0.000	0.000	120	513	5496	4971	-0.998	Error	Error	1834	3662	0	0	1611	3360	0	0	0	0
2	9	11	""	"iYDL140C"	7730	14140	140	1048	1011	288	72	84	82	99	99	0	604	583	203	77	92	91	94	91	0	0	0	0	0	0	0	0	0	0	0	0	0	0	0	0	0	0	0	1.852	1.856	1.837	1.987	1.728	1.869	0.821	0.000	0.000	0.000	0.000	0.000	0.000	0.000	0.000	0.000	0.000	0.000	0.000	0.000	0.000	156	606	1503	1445	0.889	Error	Error	976	527	0	0	939	506	0	0	0	0
2	10	11	""	"iYDL136W"	7940	14140	130	1348	1347	561	72	75	27	100	100	0	4433	4176	1845	75	80	40	100	100	0	0	0	0	0	0	0	0	0	0	0	0	0	0	0	0	0	0	0	0.293	0.311	0.315	0.327	1.568	0.293	0.883	0.000	0.000	0.000	0.000	0.000	0.000	0.000	0.000	0.000	0.000	0.000	0.000	0.000	0.000	120	559	5634	5376	-1.772	Error	Error	1276	4358	0	0	1275	4101	0	0	0	0
2	11	11	""	"iYDL133W"	8110	14140	120	1125	1203	736	71	74	26	100	97	0	701	729	421	75	79	28	95	94	0	0	0	0	0	0	0	0	0	0	0	0	0	0	0	0	0	0	0	1.684	1.731	1.736	1.748	1.726	1.799	0.856	0.000	0.000	0.000	0.000	0.000	0.000	0.000	0.000	0.000	0.000	0.000	0.000	0.000	0.000	120	475	1680	1786	0.752	Error	Error	1054	626	0	0	1132	654	0	0	0	0
2	12	11	""	"iYDL117W"	8310	14140	130	1893	1750	482	70	74	28	100	100	0	1155	1080	336	77	79	27	99	98	0	0	0	0	0	0	0	0	0	0	0	0	0	0	0	0	0	0	0	1.691	1.675	1.696	1.764	1.459	1.670	0.894	0.000	0.000	0.000	0.000	0.000	0.000	0.000	0.000	0.000	0.000	0.000	0.000	0.000	0.000	120	511	2901	2683	0.758	Error	Error	1823	1078	0	0	1680	1003	0	0	0	0
2	13	11	""	"iYDL113C"	8490	14140	130	1652	1708	725	73	83	102	99	98	0	1087	1075	514	79	104	323	88	72	0	0	0	0	0	0	0	0	0	0	0	0	0	0	0	0	0	0	0	1.566	1.642	1.702	1.767	1.758	1.611	0.859	0.000	0.000	0.000	0.000	0.000	0.000	0.000	0.000	0.000	0.000	0.000	0.000	0.000	0.000	120	523	2587	2631	0.648	Error	Error	1579	1008	0	0	1635	996	0	0	0	0
2	14	11	""	"iYDL109C"	8690	14140	130	2017	2068	982	75	80	37	100	97	0	1168	1142	543	80	88	78	96	94	0	0	0	0	0	0	0	0	0	0	0	0	0	0	0	0	0	0	0	1.785	1.877	1.837	1.849	1.473	1.960	0.861	0.000	0.000	0.000	0.000	0.000	0.000	0.000	0.000	0.000	0.000	0.000	0.000	0.000	0.000	120	508	3030	3055	0.836	Error	Error	1942	1088	0	0	1993	1062	0	0	0	0
2	15	11	""	"iYDL090C"	8860	14140	130	2854	2684	812	78	85	57	100	100	0	2335	2177	794	81	106	177	96	95	0	0	0	0	0	0	0	0	0	0	0	0	0	0	0	0	0	0	0	1.232	1.243	1.267	1.317	1.478	1.208	0.890	0.000	0.000	0.000	0.000	0.000	0.000	0.000	0.000	0.000	0.000	0.000	0.000	0.000	0.000	120	498	5030	4702	0.301	Error	Error	2776	2254	0	0	2606	2096	0	0	0	0
2	16	11	""	"iYDL086W"	9060	14130	130	2499	2397	877	79	97	198	99	95	0	2099	2024	753	82	124	451	93	86	0	0	0	0	0	0	0	0	0	0	0	0	0	0	0	0	0	0	0	1.200	1.194	1.212	1.221	1.378	1.187	0.898	0.000	0.000	0.000	0.000	0.000	0.000	0.000	0.000	0.000	0.000	0.000	0.000	0.000	0.000	120	542	4437	4260	0.263	Error	Error	2420	2017	0	0	2318	1942	0	0	0	0
2	17	11	""	"iYDL082W"	9240	14150	110	1085	1104	412	79	95	90	100	100	0	3246	3298	1534	85	155	329	98	97	0	0	0	0	0	0	0	0	0	0	0	0	0	0	0	0	0	0	0	0.318	0.319	0.329	0.337	1.568	0.283	0.858	0.000	0.000	0.000	0.000	0.000	0.000	0.000	0.000	0.000	0.000	0.000	0.000	0.000	0.000	80	439	4167	4238	-1.652	Error	Error	1006	3161	0	0	1025	3213	0	0	0	0
2	18	11	""	"iYDL065C"	9440	14130	130	1222	1129	353	80	92	80	98	96	0	1765	1613	577	87	140	290	92	88	0	0	0	0	0	0	0	0	0	0	0	0	0	0	0	0	0	0	0	0.681	0.687	0.683	0.725	1.496	0.615	0.851	0.000	0.000	0.000	0.000	0.000	0.000	0.000	0.000	0.000	0.000	0.000	0.000	0.000	0.000	120	575	2820	2575	-0.555	Error	Error	1142	1678	0	0	1049	1526	0	0	0	0
2	19	11	""	"iYDL060W"	9630	14130	130	451	434	139	81	85	38	97	95	0	481	484	163	84	95	68	96	93	0	0	0	0	0	0	0	0	0	0	0	0	0	0	0	0	0	0	0	0.932	0.882	0.884	0.888	1.704	0.803	0.751	0.000	0.000	0.000	0.000	0.000	0.000	0.000	0.000	0.000	0.000	0.000	0.000	0.000	0.000	120	512	767	753	-0.102	Error	Error	370	397	0	0	353	400	0	0	0	0
2	20	11	""	"iYDL056W"	9820	14130	130	1311	1312	554	78	84	49	100	99	0	6164	5834	2679	84	119	298	98	96	0	0	0	0	0	0	0	0	0	0	0	0	0	0	0	0	0	0	0	0.203	0.215	0.219	0.224	1.454	0.205	0.919	0.000	0.000	0.000	0.000	0.000	0.000	0.000	0.000	0.000	0.000	0.000	0.000	0.000	0.000	120	566	7313	6984	-2.302	Error	Error	1233	6080	0	0	1234	5750	0	0	0	0
2	21	11	""	"iYDRWdelta12"	10010	14130	130	1977	1824	567	80	96	114	99	95	0	2015	1835	640	84	138	346	94	90	0	0	0	0	0	0	0	0	0	0	0	0	0	0	0	0	0	0	0	0.982	0.996	0.997	1.048	1.571	0.933	0.801	0.000	0.000	0.000	0.000	0.000	0.000	0.000	0.000	0.000	0.000	0.000	0.000	0.000	0.000	120	488	3828	3495	-0.026	Error	Error	1897	1931	0	0	1744	1751	0	0	0	0
2	22	11	""	"iYDR244W"	10190	14130	130	991	911	346	79	89	97	95	94	0	671	637	225	84	99	128	95	85	0	0	0	0	0	0	0	0	0	0	0	0	0	0	0	0	0	0	0	1.554	1.505	1.523	1.453	1.701	1.538	0.812	0.000	0.000	0.000	0.000	0.000	0.000	0.000	0.000	0.000	0.000	0.000	0.000	0.000	0.000	120	602	1499	1385	0.636	Error	Error	912	587	0	0	832	553	0	0	0	0
2	1	12	""	"iYDR248C"	6200	14320	130	2555	2493	719	83	109	169	100	100	0	7263	6868	1926	92	112	138	100	100	0	0	0	0	0	0	0	0	0	0	0	0	0	0	0	0	0	0	0	0.345	0.356	0.356	0.356	1.219	0.348	0.932	0.000	0.000	0.000	0.000	0.000	0.000	0.000	0.000	0.000	0.000	0.000	0.000	0.000	0.000	120	656	9643	9186	-1.536	Error	Error	2472	7171	0	0	2410	6776	0	0	0	0
2	2	12	""	"itG(GCC)D2"	6410	14340	110	1529	1381	427	83	118	198	97	93	0	1654	1607	485	92	126	191	98	96	0	0	0	0	0	0	0	0	0	0	0	0	0	0	0	0	0	0	0	0.926	0.857	0.875	0.844	1.437	0.878	0.894	0.000	0.000	0.000	0.000	0.000	0.000	0.000	0.000	0.000	0.000	0.000	0.000	0.000	0.000	80	483	3008	2813	-0.111	Error	Error	1446	1562	0	0	1298	1515	0	0	0	0
2	3	12	""	"iYDR265W"	6600	14330	130	1336	1222	425	80	87	68	96	95	0	1653	1525	545	87	98	110	95	94	0	0	0	0	0	0	0	0	0	0	0	0	0	0	0	0	0	0	0	0.802	0.794	0.819	0.840	1.774	0.775	0.888	0.000	0.000	0.000	0.000	0.000	0.000	0.000	0.000	0.000	0.000	0.000	0.000	0.000	0.000	120	522	2822	2580	-0.318	Error	Error	1256	1566	0	0	1142	1438	0	0	0	0
2	4	12	""	"iYDR271C"	6780	14330	130	981	907	333	76	82	91	95	91	0	945	895	354	83	91	72	93	91	0	0	0	0	0	0	0	0	0	0	0	0	0	0	0	0	0	0	0	1.050	1.023	1.027	1.056	1.562	0.999	0.860	0.000	0.000	0.000	0.000	0.000	0.000	0.000	0.000	0.000	0.000	0.000	0.000	0.000	0.000	120	493	1767	1643	0.070	Error	Error	905	862	0	0	831	812	0	0	0	0
2	5	12	""	"iYDR286C"	6960	14330	130	5188	4675	1839	78	93	120	97	96	0	2802	2527	1060	83	104	156	95	93	0	0	0	0	0	0	0	0	0	0	0	0	0	0	0	0	0	0	0	1.879	1.881	1.914	1.931	1.604	1.858	0.920	0.000	0.000	0.000	0.000	0.000	0.000	0.000	0.000	0.000	0.000	0.000	0.000	0.000	0.000	120	523	7829	7041	0.910	Error	Error	5110	2719	0	0	4597	2444	0	0	0	0
2	6	12	""	"iYDR292C"	7160	14330	130	3267	3147	1093	80	96	121	100	100	0	3641	3413	1224	81	104	159	99	96	0	0	0	0	0	0	0	0	0	0	0	0	0	0	0	0	0	0	0	0.895	0.920	0.918	0.945	1.293	0.910	0.926	0.000	0.000	0.000	0.000	0.000	0.000	0.000	0.000	0.000	0.000	0.000	0.000	0.000	0.000	120	510	6747	6399	-0.160	Error	Error	3187	3560	0	0	3067	3332	0	0	0	0
2	7	12	""	"iYDR296W"	7330	14320	130	3335	3221	1258	78	155	513	96	90	0	1679	1594	711	83	135	309	90	85	0	0	0	0	0	0	0	0	0	0	0	0	0	0	0	0	0	0	0	2.041	2.080	2.128	2.238	1.619	2.049	0.917	0.000	0.000	0.000	0.000	0.000	0.000	0.000	0.000	0.000	0.000	0.000	0.000	0.000	0.000	120	533	4853	4654	1.029	Error	Error	3257	1596	0	0	3143	1511	0	0	0	0
2	8	12	""	"iYDR311W"	7540	14350	80	140	168	123	74	83	54	51	32	0	159	195	151	83	97	95	42	21	0	0	0	0	0	0	0	0	0	0	0	0	0	0	0	0	0	0	0	0.868	0.839	0.635	0.739	3.918	0.694	0.439	0.000	0.000	0.000	0.000	0.000	0.000	0.000	0.000	0.000	0.000	0.000	0.000	0.000	0.000	52	283	142	206	-0.204	Error	Error	66	76	0	0	94	112	0	0	0	0
2	9	12	""	"iYDR315C"	7720	14320	140	1304	1210	425	75	87	128	96	94	0	813	790	307	77	96	205	91	83	0	0	0	0	0	0	0	0	0	0	0	0	0	0	0	0	0	0	0	1.670	1.592	1.667	1.671	1.540	1.580	0.880	0.000	0.000	0.000	0.000	0.000	0.000	0.000	0.000	0.000	0.000	0.000	0.000	0.000	0.000	156	625	1965	1848	0.740	Error	Error	1229	736	0	0	1135	713	0	0	0	0
2	10	12	""	"iYDR317W"	7930	14340	90	156	152	68	74	76	28	71	55	0	161	191	119	75	81	45	59	50	0	0	0	0	0	0	0	0	0	0	0	0	0	0	0	0	0	0	0	0.953	0.672	0.912	1.013	3.451	0.405	0.324	0.000	0.000	0.000	0.000	0.000	0.000	0.000	0.000	0.000	0.000	0.000	0.000	0.000	0.000	52	326	168	194	-0.069	Error	Error	82	86	0	0	78	116	0	0	0	0
2	11	12	""	"itK(CUU)E1"	8090	14330	120	544	517	201	76	78	32	95	94	0	1363	1255	542	78	87	72	95	94	0	0	0	0	0	0	0	0	0	0	0	0	0	0	0	0	0	0	0	0.364	0.375	0.385	0.374	1.729	0.350	0.852	0.000	0.000	0.000	0.000	0.000	0.000	0.000	0.000	0.000	0.000	0.000	0.000	0.000	0.000	120	465	1753	1618	-1.457	Error	Error	468	1285	0	0	441	1177	0	0	0	0
2	12	12	""	"iYELWdelta6"	8280	14320	130	1102	1063	387	75	77	26	99	99	0	3419	3126	1183	79	87	39	100	100	0	0	0	0	0	0	0	0	0	0	0	0	0	0	0	0	0	0	0	0.307	0.324	0.333	0.336	1.481	0.312	0.897	0.000	0.000	0.000	0.000	0.000	0.000	0.000	0.000	0.000	0.000	0.000	0.000	0.000	0.000	120	494	4367	4035	-1.701	Error	Error	1027	3340	0	0	988	3047	0	0	0	0
2	13	12	""	"iYEL007W"	8480	14320	140	1966	1888	789	77	81	30	99	99	0	7010	6945	3312	82	89	45	100	99	0	0	0	0	0	0	0	0	0	0	0	0	0	0	0	0	0	0	0	0.273	0.264	0.270	0.277	1.670	0.247	0.899	0.000	0.000	0.000	0.000	0.000	0.000	0.000	0.000	0.000	0.000	0.000	0.000	0.000	0.000	156	545	8817	8674	-1.875	Error	Error	1889	6928	0	0	1811	6863	0	0	0	0
2	14	12	""	"isnR14"	8670	14330	120	832	886	511	75	80	30	98	96	0	3532	3653	2521	82	84	28	97	95	0	0	0	0	0	0	0	0	0	0	0	0	0	0	0	0	0	0	0	0.219	0.227	0.235	0.278	2.119	0.204	0.881	0.000	0.000	0.000	0.000	0.000	0.000	0.000	0.000	0.000	0.000	0.000	0.000	0.000	0.000	120	448	4207	4382	-2.188	Error	Error	757	3450	0	0	811	3571	0	0	0	0
2	15	12	""	"iYER010C-1"	8860	14320	140	2534	2679	1557	77	83	52	100	98	0	1588	1716	1068	81	98	137	93	88	0	0	0	0	0	0	0	0	0	0	0	0	0	0	0	0	0	0	0	1.630	1.591	1.546	1.768	2.032	1.584	0.880	0.000	0.000	0.000	0.000	0.000	0.000	0.000	0.000	0.000	0.000	0.000	0.000	0.000	0.000	156	521	3964	4237	0.705	Error	Error	2457	1507	0	0	2602	1635	0	0	0	0
2	16	12	""	"iYER012W"	9050	14320	140	1738	1711	711	79	86	58	99	98	0	1155	1137	519	82	98	119	92	89	0	0	0	0	0	0	0	0	0	0	0	0	0	0	0	0	0	0	0	1.546	1.547	1.548	1.636	1.949	1.566	0.839	0.000	0.000	0.000	0.000	0.000	0.000	0.000	0.000	0.000	0.000	0.000	0.000	0.000	0.000	156	512	2732	2687	0.629	Error	Error	1659	1073	0	0	1632	1055	0	0	0	0
2	17	12	""	"iYER027C"	9240	14320	140	2410	2438	938	79	90	76	100	99	0	1782	1745	745	84	119	235	94	89	0	0	0	0	0	0	0	0	0	0	0	0	0	0	0	0	0	0	0	1.373	1.420	1.437	1.549	1.754	1.394	0.874	0.000	0.000	0.000	0.000	0.000	0.000	0.000	0.000	0.000	0.000	0.000	0.000	0.000	0.000	156	517	4029	4020	0.457	Error	Error	2331	1698	0	0	2359	1661	0	0	0	0
2	18	12	""	"iYER031C"	9430	14320	130	2837	2562	903	79	83	39	100	99	0	1730	1626	629	84	96	79	97	94	0	0	0	0	0	0	0	0	0	0	0	0	0	0	0	0	0	0	0	1.676	1.610	1.638	1.751	1.549	1.597	0.889	0.000	0.000	0.000	0.000	0.000	0.000	0.000	0.000	0.000	0.000	0.000	0.000	0.000	0.000	120	493	4404	4025	0.745	Error	Error	2758	1646	0	0	2483	1542	0	0	0	0
2	19	12	""	"iYER035W"	9620	14320	140	1141	1106	347	80	84	39	100	100	0	2628	2543	855	84	94	68	99	98	0	0	0	0	0	0	0	0	0	0	0	0	0	0	0	0	0	0	0	0.417	0.417	0.421	0.430	1.591	0.391	0.874	0.000	0.000	0.000	0.000	0.000	0.000	0.000	0.000	0.000	0.000	0.000	0.000	0.000	0.000	156	630	3605	3485	-1.262	Error	Error	1061	2544	0	0	1026	2459	0	0	0	0
2	20	12	""	"iYERWdelta9"	9840	14330	100	110	135	75	77	80	26	55	37	0	206	234	151	79	86	32	80	66	0	0	0	0	0	0	0	0	0	0	0	0	0	0	0	0	0	0	0	0.260	0.374	0.347	0.342	3.825	0.289	0.294	0.000	0.000	0.000	0.000	0.000	0.000	0.000	0.000	0.000	0.000	0.000	0.000	0.000	0.000	80	395	160	213	-1.944	Error	Error	33	127	0	0	58	155	0	0	0	0
2	21	12	""	"iYER050C"	9990	14310	130	177	254	451	77	92	110	43	10	0	244	1443	6601	83	124	299	20	6	0	0	0	0	0	0	0	0	0	0	0	0	0	0	0	0	0	0	0	0.621	0.130	0.508	0.470	2.607	0.052	0.525	0.000	0.000	0.000	0.000	0.000	0.000	0.000	0.000	0.000	0.000	0.000	0.000	0.000	0.000	120	480	261	1537	-0.687	Error	Error	100	161	0	0	177	1360	0	0	0	0
2	22	12	""	"iYER053C-1"	10190	14320	150	85	97	51	75	87	95	9	0	0	97	119	80	81	99	120	12	2	0	0	0	0	0	0	0	0	0	0	0	0	0	0	0	0	0	0	0	0.625	0.579	0.841	0.804	3.288	0.421	0.162	0.000	0.000	0.000	0.000	0.000	0.000	0.000	0.000	0.000	0.000	0.000	0.000	0.000	0.000	156	759	26	60	-0.678	Error	Error	10	16	0	0	22	38	0	0	-50	0
2	1	13	""	"iYFR048W"	6210	14510	140	2484	2220	794	79	84	54	98	98	0	9078	7944	3318	87	95	45	98	96	0	0	0	0	0	0	0	0	0	0	0	0	0	0	0	0	0	0	0	0.267	0.272	0.268	0.313	2.043	0.256	0.925	0.000	0.000	0.000	0.000	0.000	0.000	0.000	0.000	0.000	0.000	0.000	0.000	0.000	0.000	156	749	11396	9998	-1.902	Error	Error	2405	8991	0	0	2141	7857	0	0	0	0
2	2	13	""	"iYFR052W"	6410	14520	130	767	723	316	80	86	61	95	90	0	1000	944	462	90	98	60	92	90	0	0	0	0	0	0	0	0	0	0	0	0	0	0	0	0	0	0	0	0.755	0.753	0.764	0.833	2.244	0.709	0.853	0.000	0.000	0.000	0.000	0.000	0.000	0.000	0.000	0.000	0.000	0.000	0.000	0.000	0.000	120	522	1597	1497	-0.406	Error	Error	687	910	0	0	643	854	0	0	0	0
2	3	13	""	"iYFR054C-0"	6590	14510	130	2863	2856	1295	80	104	183	98	97	0	4008	3925	1906	88	109	144	99	98	0	0	0	0	0	0	0	0	0	0	0	0	0	0	0	0	0	0	0	0.710	0.723	0.729	0.735	1.338	0.699	0.910	0.000	0.000	0.000	0.000	0.000	0.000	0.000	0.000	0.000	0.000	0.000	0.000	0.000	0.000	120	529	6703	6613	-0.494	Error	Error	2783	3920	0	0	2776	3837	0	0	0	0
2	4	13	""	"iYGL257C"	6770	14510	130	4541	4193	1227	76	117	303	100	99	0	2206	2093	752	84	114	183	97	95	0	0	0	0	0	0	0	0	0	0	0	0	0	0	0	0	0	0	0	2.104	2.049	2.075	2.209	1.558	2.071	0.904	0.000	0.000	0.000	0.000	0.000	0.000	0.000	0.000	0.000	0.000	0.000	0.000	0.000	0.000	120	533	6587	6126	1.073	Error	Error	4465	2122	0	0	4117	2009	0	0	0	0
2	5	13	""	"iYGL256W-3"	6970	14510	130	5405	4994	1964	78	147	343	98	95	0	2723	2542	1054	87	142	260	93	89	0	0	0	0	0	0	0	0	0	0	0	0	0	0	0	0	0	0	0	2.021	2.002	2.006	2.162	1.739	2.027	0.890	0.000	0.000	0.000	0.000	0.000	0.000	0.000	0.000	0.000	0.000	0.000	0.000	0.000	0.000	120	592	7963	7371	1.015	Error	Error	5327	2636	0	0	4916	2455	0	0	0	0
2	6	13	""	"iYGL252C"	7160	14510	130	4842	4592	1954	78	99	143	99	99	0	3933	3586	1572	82	113	202	97	95	0	0	0	0	0	0	0	0	0	0	0	0	0	0	0	0	0	0	0	1.237	1.288	1.289	1.321	1.444	1.273	0.903	0.000	0.000	0.000	0.000	0.000	0.000	0.000	0.000	0.000	0.000	0.000	0.000	0.000	0.000	120	541	8615	8018	0.307	Error	Error	4764	3851	0	0	4514	3504	0	0	0	0
2	7	13	""	"iYGL233W"	7350	14510	130	545	508	169	77	115	342	75	2	0	809	746	264	80	117	244	90	79	0	0	0	0	0	0	0	0	0	0	0	0	0	0	0	0	0	0	0	0.642	0.647	0.634	0.632	1.743	0.622	0.738	0.000	0.000	0.000	0.000	0.000	0.000	0.000	0.000	0.000	0.000	0.000	0.000	0.000	0.000	120	562	1197	1097	-0.639	Error	Error	468	729	0	0	431	666	0	0	0	0
2	8	13	""	"iYGL228W"	7540	14510	130	3951	3576	1368	74	84	99	99	98	0	2886	2650	1088	81	105	196	97	92	0	0	0	0	0	0	0	0	0	0	0	0	0	0	0	0	0	0	0	1.382	1.363	1.342	1.429	1.536	1.365	0.889	0.000	0.000	0.000	0.000	0.000	0.000	0.000	0.000	0.000	0.000	0.000	0.000	0.000	0.000	120	540	6682	6071	0.467	Error	Error	3877	2805	0	0	3502	2569	0	0	0	0
2	9	13	""	"itV(AAC)G3-0"	7730	14510	130	4743	4510	1501	78	109	246	100	100	0	2858	2822	956	80	121	297	98	95	0	0	0	0	0	0	0	0	0	0	0	0	0	0	0	0	0	0	0	1.679	1.616	1.639	1.626	1.261	1.590	0.921	0.000	0.000	0.000	0.000	0.000	0.000	0.000	0.000	0.000	0.000	0.000	0.000	0.000	0.000	120	538	7443	7174	0.748	Error	Error	4665	2778	0	0	4432	2742	0	0	0	0
2	10	13	""	"iYGL208W"	7920	14510	130	3814	3415	1253	78	110	252	97	92	0	2230	2005	782	83	119	266	91	90	0	0	0	0	0	0	0	0	0	0	0	0	0	0	0	0	0	0	0	1.740	1.736	1.729	1.810	1.627	1.704	0.901	0.000	0.000	0.000	0.000	0.000	0.000	0.000	0.000	0.000	0.000	0.000	0.000	0.000	0.000	120	558	5883	5259	0.799	Error	Error	3736	2147	0	0	3337	1922	0	0	0	0
2	11	13	""	"itH(GUG)G1"	8110	14510	130	1095	1015	348	78	91	124	96	93	0	1920	1784	656	83	105	152	95	95	0	0	0	0	0	0	0	0	0	0	0	0	0	0	0	0	0	0	0	0.554	0.551	0.557	0.555	1.581	0.542	0.872	0.000	0.000	0.000	0.000	0.000	0.000	0.000	0.000	0.000	0.000	0.000	0.000	0.000	0.000	120	558	2854	2638	-0.853	Error	Error	1017	1837	0	0	937	1701	0	0	0	0
2	12	13	""	"itK(UUU)G1"	8310	14510	140	3345	3143	1056	76	80	36	100	99	0	2306	2123	807	81	91	59	98	98	0	0	0	0	0	0	0	0	0	0	0	0	0	0	0	0	0	0	0	1.469	1.502	1.517	1.598	1.567	1.535	0.887	0.000	0.000	0.000	0.000	0.000	0.000	0.000	0.000	0.000	0.000	0.000	0.000	0.000	0.000	156	608	5494	5109	0.555	Error	Error	3269	2225	0	0	3067	2042	0	0	0	0
2	13	13	""	"iYGR091W"	8500	14520	120	1489	1305	602	77	81	28	97	97	0	842	768	395	82	87	34	92	87	0	0	0	0	0	0	0	0	0	0	0	0	0	0	0	0	0	0	0	1.858	1.790	1.788	1.991	1.824	1.773	0.843	0.000	0.000	0.000	0.000	0.000	0.000	0.000	0.000	0.000	0.000	0.000	0.000	0.000	0.000	120	479	2172	1914	0.894	Error	Error	1412	760	0	0	1228	686	0	0	0	0
2	14	13	""	"iYGR095C"	8690	14510	130	988	922	367	78	81	28	99	98	0	1194	1104	476	85	90	41	98	96	0	0	0	0	0	0	0	0	0	0	0	0	0	0	0	0	0	0	0	0.821	0.828	0.837	0.878	1.643	0.800	0.860	0.000	0.000	0.000	0.000	0.000	0.000	0.000	0.000	0.000	0.000	0.000	0.000	0.000	0.000	120	535	2019	1863	-0.285	Error	Error	910	1109	0	0	844	1019	0	0	0	0
2	15	13	""	"iYGR099W"	8890	14520	130	2249	2090	1096	76	80	29	98	96	0	1191	1019	589	84	92	52	86	83	0	0	0	0	0	0	0	0	0	0	0	0	0	0	0	0	0	0	0	1.963	2.154	2.116	2.405	1.892	2.179	0.878	0.000	0.000	0.000	0.000	0.000	0.000	0.000	0.000	0.000	0.000	0.000	0.000	0.000	0.000	120	521	3280	2949	0.973	Error	Error	2173	1107	0	0	2014	935	0	0	0	0
2	16	13	""	"iYGR111W"	9070	14520	130	2458	2189	962	77	85	53	99	98	0	1093	993	507	83	103	109	88	85	0	0	0	0	0	0	0	0	0	0	0	0	0	0	0	0	0	0	0	2.357	2.321	2.246	2.514	1.958	2.334	0.858	0.000	0.000	0.000	0.000	0.000	0.000	0.000	0.000	0.000	0.000	0.000	0.000	0.000	0.000	120	482	3391	3022	1.237	Error	Error	2381	1010	0	0	2112	910	0	0	0	0
2	17	13	""	"iYGR117C"	9260	14510	140	1786	1882	1076	79	122	227	94	86	0	1392	1388	822	85	117	147	89	85	0	0	0	0	0	0	0	0	0	0	0	0	0	0	0	0	0	0	0	1.306	1.384	1.374	1.537	1.894	1.378	0.866	0.000	0.000	0.000	0.000	0.000	0.000	0.000	0.000	0.000	0.000	0.000	0.000	0.000	0.000	156	596	3014	3106	0.385	Error	Error	1707	1307	0	0	1803	1303	0	0	0	0
2	18	13	""	"itN(GUU)G"	9450	14510	130	1066	953	392	77	85	65	95	93	0	827	763	333	82	99	122	87	85	0	0	0	0	0	0	0	0	0	0	0	0	0	0	0	0	0	0	0	1.328	1.286	1.305	1.379	1.922	1.304	0.831	0.000	0.000	0.000	0.000	0.000	0.000	0.000	0.000	0.000	0.000	0.000	0.000	0.000	0.000	120	529	1734	1557	0.409	Error	Error	989	745	0	0	876	681	0	0	0	0
2	19	13	""	"iYGR133W"	9640	14510	130	2132	1939	846	78	83	38	99	99	0	897	807	372	82	91	76	90	86	0	0	0	0	0	0	0	0	0	0	0	0	0	0	0	0	0	0	0	2.520	2.567	2.606	2.758	1.660	2.685	0.826	0.000	0.000	0.000	0.000	0.000	0.000	0.000	0.000	0.000	0.000	0.000	0.000	0.000	0.000	120	564	2869	2586	1.334	Error	Error	2054	815	0	0	1861	725	0	0	0	0
2	20	13	""	"iYGR138C"	9840	14520	120	459	412	182	77	136	377	51	0	0	476	438	221	80	124	368	52	3	0	0	0	0	0	0	0	0	0	0	0	0	0	0	0	0	0	0	0	0.965	0.936	0.980	1.001	2.009	0.862	0.744	0.000	0.000	0.000	0.000	0.000	0.000	0.000	0.000	0.000	0.000	0.000	0.000	0.000	0.000	120	533	778	693	-0.052	Error	Error	382	396	0	0	335	358	0	0	0	0
2	21	13	""	"iYGR142W"	10020	14510	140	1247	1344	788	73	103	279	92	76	0	1895	1931	1261	79	115	343	86	78	0	0	0	0	0	0	0	0	0	0	0	0	0	0	0	0	0	0	0	0.646	0.686	0.686	0.813	2.341	0.644	0.882	0.000	0.000	0.000	0.000	0.000	0.000	0.000	0.000	0.000	0.000	0.000	0.000	0.000	0.000	156	541	2990	3123	-0.629	Error	Error	1174	1816	0	0	1271	1852	0	0	0	0
2	22	13	""	"iYGR154C"	10210	14510	130	2674	2566	1255	74	84	79	97	95	0	1240	1150	580	80	91	73	90	90	0	0	0	0	0	0	0	0	0	0	0	0	0	0	0	0	0	0	0	2.241	2.329	2.279	2.477	1.620	2.350	0.901	0.000	0.000	0.000	0.000	0.000	0.000	0.000	0.000	0.000	0.000	0.000	0.000	0.000	0.000	120	606	3760	3562	1.164	Error	Error	2600	1160	0	0	2492	1070	0	0	0	0
2	1	14	""	"iYGR158C"	6220	14700	130	1515	1361	545	76	78	31	98	95	0	3014	2642	1153	83	92	77	96	95	0	0	0	0	0	0	0	0	0	0	0	0	0	0	0	0	0	0	0	0.491	0.502	0.516	0.515	1.827	0.476	0.890	0.000	0.000	0.000	0.000	0.000	0.000	0.000	0.000	0.000	0.000	0.000	0.000	0.000	0.000	120	623	4370	3844	-1.026	Error	Error	1439	2931	0	0	1285	2559	0	0	0	0
2	2	14	""	"iYGRCdelta30"	6410	14700	130	1587	1452	631	80	84	38	95	93	0	1601	1452	703	90	106	91	87	86	0	0	0	0	0	0	0	0	0	0	0	0	0	0	0	0	0	0	0	0.997	1.007	1.009	1.122	1.864	0.956	0.859	0.000	0.000	0.000	0.000	0.000	0.000	0.000	0.000	0.000	0.000	0.000	0.000	0.000	0.000	120	546	3018	2734	-0.004	Error	Error	1507	1511	0	0	1372	1362	0	0	0	0
2	3	14	""	"iYHR094C"	6590	14710	110	2008	1772	784	85	203	457	87	81	0	1115	1019	500	93	184	313	83	76	0	0	0	0	0	0	0	0	0	0	0	0	0	0	0	0	0	0	0	1.882	1.822	1.769	1.769	1.634	1.757	0.835	0.000	0.000	0.000	0.000	0.000	0.000	0.000	0.000	0.000	0.000	0.000	0.000	0.000	0.000	80	470	2945	2613	0.912	Error	Error	1923	1022	0	0	1687	926	0	0	0	0
2	4	14	""	"iYHR098C"	6800	14710	120	3235	3136	1765	82	213	491	87	82	0	1269	1210	693	90	175	307	80	76	0	0	0	0	0	0	0	0	0	0	0	0	0	0	0	0	0	0	0	2.674	2.727	2.778	3.036	1.955	2.751	0.861	0.000	0.000	0.000	0.000	0.000	0.000	0.000	0.000	0.000	0.000	0.000	0.000	0.000	0.000	120	547	4332	4174	1.419	Error	Error	3153	1179	0	0	3054	1120	0	0	0	0
2	5	14	""	"iYHR102W"	6990	14720	110	2451	2694	1623	79	122	196	92	92	0	1807	1840	1091	87	126	182	90	86	0	0	0	0	0	0	0	0	0	0	0	0	0	0	0	0	0	0	0	1.379	1.492	1.447	1.602	1.999	1.433	0.874	0.000	0.000	0.000	0.000	0.000	0.000	0.000	0.000	0.000	0.000	0.000	0.000	0.000	0.000	80	472	4092	4368	0.464	Error	Error	2372	1720	0	0	2615	1753	0	0	0	0
2	6	14	""	"iYHR119W"	7180	14710	130	2347	1989	916	78	103	135	92	88	0	2095	1800	858	83	112	159	86	85	0	0	0	0	0	0	0	0	0	0	0	0	0	0	0	0	0	0	0	1.128	1.113	1.104	1.171	1.676	1.091	0.901	0.000	0.000	0.000	0.000	0.000	0.000	0.000	0.000	0.000	0.000	0.000	0.000	0.000	0.000	120	580	4281	3628	0.173	Error	Error	2269	2012	0	0	1911	1717	0	0	0	0
2	7	14	""	"iYHR123W"	7370	14710	120	687	673	339	73	82	55	92	88	0	3984	3984	2447	79	99	115	93	91	0	0	0	0	0	0	0	0	0	0	0	0	0	0	0	0	0	0	0	0.157	0.154	0.158	0.180	1.988	0.140	0.890	0.000	0.000	0.000	0.000	0.000	0.000	0.000	0.000	0.000	0.000	0.000	0.000	0.000	0.000	120	514	4519	4505	-2.669	Error	Error	614	3905	0	0	600	3905	0	0	0	0
2	8	14	""	"iYHR127W"	7560	14700	130	795	803	429	73	79	39	94	90	0	4059	4036	2366	82	96	103	95	93	0	0	0	0	0	0	0	0	0	0	0	0	0	0	0	0	0	0	0	0.182	0.185	0.184	0.182	2.070	0.173	0.872	0.000	0.000	0.000	0.000	0.000	0.000	0.000	0.000	0.000	0.000	0.000	0.000	0.000	0.000	120	574	4699	4684	-2.462	Error	Error	722	3977	0	0	730	3954	0	0	0	0
2	9	14	""	"iYHR143W"	7760	14710	130	1477	1425	882	74	92	205	86	82	0	1542	1479	938	80	98	166	85	81	0	0	0	0	0	0	0	0	0	0	0	0	0	0	0	0	0	0	0	0.960	0.966	0.955	1.045	2.087	0.952	0.868	0.000	0.000	0.000	0.000	0.000	0.000	0.000	0.000	0.000	0.000	0.000	0.000	0.000	0.000	120	528	2865	2750	-0.059	Error	Error	1403	1462	0	0	1351	1399	0	0	0	0
2	10	14	""	"iYHRCdelta11"	7940	14710	130	1142	1044	543	75	80	48	90	88	0	752	686	344	80	91	77	86	83	0	0	0	0	0	0	0	0	0	0	0	0	0	0	0	0	0	0	0	1.588	1.599	1.570	1.535	2.010	1.637	0.845	0.000	0.000	0.000	0.000	0.000	0.000	0.000	0.000	0.000	0.000	0.000	0.000	0.000	0.000	120	498	1739	1575	0.667	Error	Error	1067	672	0	0	969	606	0	0	0	0
2	11	14	""	"iYHR149C"	8120	14710	100	709	797	512	76	86	59	93	87	0	541	585	354	82	98	71	88	85	0	0	0	0	0	0	0	0	0	0	0	0	0	0	0	0	0	0	0	1.379	1.433	1.359	1.314	1.803	1.470	0.792	0.000	0.000	0.000	0.000	0.000	0.000	0.000	0.000	0.000	0.000	0.000	0.000	0.000	0.000	80	414	1092	1224	0.464	Error	Error	633	459	0	0	721	503	0	0	0	0
2	12	14	""	"iYHR164C"	8320	14710	130	2499	2192	967	75	85	59	97	95	0	1912	1679	813	81	99	95	89	85	0	0	0	0	0	0	0	0	0	0	0	0	0	0	0	0	0	0	0	1.324	1.325	1.325	1.458	1.883	1.295	0.904	0.000	0.000	0.000	0.000	0.000	0.000	0.000	0.000	0.000	0.000	0.000	0.000	0.000	0.000	120	533	4255	3715	0.405	Error	Error	2424	1831	0	0	2117	1598	0	0	0	0
2	13	14	""	"iYHR168W"	8510	14710	130	1525	1298	598	75	78	30	98	95	0	757	691	346	82	87	54	88	83	0	0	0	0	0	0	0	0	0	0	0	0	0	0	0	0	0	0	0	2.148	2.008	2.035	2.085	1.672	2.010	0.847	0.000	0.000	0.000	0.000	0.000	0.000	0.000	0.000	0.000	0.000	0.000	0.000	0.000	0.000	120	494	2125	1832	1.103	Error	Error	1450	675	0	0	1223	609	0	0	0	0
2	14	14	""	"iYHR173C"	8700	14700	130	667	621	252	79	82	34	94	92	0	480	466	194	83	91	59	90	88	0	0	0	0	0	0	0	0	0	0	0	0	0	0	0	0	0	0	0	1.481	1.415	1.413	1.451	1.920	1.416	0.806	0.000	0.000	0.000	0.000	0.000	0.000	0.000	0.000	0.000	0.000	0.000	0.000	0.000	0.000	120	526	985	925	0.567	Error	Error	588	397	0	0	542	383	0	0	0	0
2	15	14	""	"itT(AGU)J"	8890	14710	120	1522	1346	712	77	83	44	94	90	0	1437	1241	751	80	88	43	89	84	0	0	0	0	0	0	0	0	0	0	0	0	0	0	0	0	0	0	0	1.065	1.093	1.118	1.215	2.343	1.043	0.858	0.000	0.000	0.000	0.000	0.000	0.000	0.000	0.000	0.000	0.000	0.000	0.000	0.000	0.000	120	449	2802	2430	0.091	Error	Error	1445	1357	0	0	1269	1161	0	0	0	0
2	16	14	""	"iYJL197W"	9070	14700	130	1608	1487	688	79	128	226	90	87	0	1956	1788	870	85	206	750	84	65	0	0	0	0	0	0	0	0	0	0	0	0	0	0	0	0	0	0	0	0.817	0.827	0.829	0.852	2.133	0.792	0.894	0.000	0.000	0.000	0.000	0.000	0.000	0.000	0.000	0.000	0.000	0.000	0.000	0.000	0.000	120	588	3400	3111	-0.291	Error	Error	1529	1871	0	0	1408	1703	0	0	0	0
2	17	14	""	"iYJL192C"	9280	14720	110	2308	2066	718	79	145	270	92	91	0	1264	1186	442	86	142	206	91	91	0	0	0	0	0	0	0	0	0	0	0	0	0	0	0	0	0	0	0	1.892	1.806	1.846	1.789	1.376	1.773	0.873	0.000	0.000	0.000	0.000	0.000	0.000	0.000	0.000	0.000	0.000	0.000	0.000	0.000	0.000	80	454	3407	3087	0.920	Error	Error	2229	1178	0	0	1987	1100	0	0	0	0
2	18	14	""	"iYJL173C"	9460	14710	120	4829	4396	1837	78	103	150	97	95	0	5638	4934	2209	83	134	305	93	92	0	0	0	0	0	0	0	0	0	0	0	0	0	0	0	0	0	0	0	0.855	0.890	0.887	0.938	1.746	0.856	0.901	0.000	0.000	0.000	0.000	0.000	0.000	0.000	0.000	0.000	0.000	0.000	0.000	0.000	0.000	120	496	10306	9169	-0.226	Error	Error	4751	5555	0	0	4318	4851	0	0	0	0
2	19	14	""	"iYJL168C"	9650	14710	120	3499	3061	1458	78	128	283	90	86	0	2067	1743	904	83	138	323	84	80	0	0	0	0	0	0	0	0	0	0	0	0	0	0	0	0	0	0	0	1.724	1.797	1.812	1.973	2.013	1.769	0.822	0.000	0.000	0.000	0.000	0.000	0.000	0.000	0.000	0.000	0.000	0.000	0.000	0.000	0.000	120	516	5405	4643	0.786	Error	Error	3421	1984	0	0	2983	1660	0	0	0	0
2	20	14	""	"iYJL164C"	9840	14720	110	2833	2880	1533	81	166	430	91	87	0	1914	1931	1074	85	152	418	86	82	0	0	0	0	0	0	0	0	0	0	0	0	0	0	0	0	0	0	0	1.505	1.516	1.450	1.592	1.708	1.452	0.863	0.000	0.000	0.000	0.000	0.000	0.000	0.000	0.000	0.000	0.000	0.000	0.000	0.000	0.000	80	446	4581	4645	0.589	Error	Error	2752	1829	0	0	2799	1846	0	0	0	0
2	21	14	""	"isnR128"	10030	14700	120	506	474	199	74	124	310	72	10	0	408	404	190	83	136	370	40	0	0	0	0	0	0	0	0	0	0	0	0	0	0	0	0	0	0	0	0	1.329	1.246	1.353	1.301	1.957	1.122	0.671	0.000	0.000	0.000	0.000	0.000	0.000	0.000	0.000	0.000	0.000	0.000	0.000	0.000	0.000	120	511	757	721	0.411	Error	Error	432	325	0	0	400	321	0	0	0	0
2	22	14	""	"iYJL146W"	10200	14700	130	1790	2027	1172	74	91	96	95	94	0	1097	1207	763	81	106	139	90	83	0	0	0	0	0	0	0	0	0	0	0	0	0	0	0	0	0	0	0	1.689	1.734	1.721	1.840	1.825	1.684	0.893	0.000	0.000	0.000	0.000	0.000	0.000	0.000	0.000	0.000	0.000	0.000	0.000	0.000	0.000	120	643	2732	3079	0.756	Error	Error	1716	1016	0	0	1953	1126	0	0	0	0
2	1	15	""	"iYJL141C"	6220	14890	130	1901	1952	930	77	86	55	95	95	0	1829	1819	958	86	102	110	93	93	0	0	0	0	0	0	0	0	0	0	0	0	0	0	0	0	0	0	0	1.046	1.082	1.066	1.139	1.742	1.049	0.880	0.000	0.000	0.000	0.000	0.000	0.000	0.000	0.000	0.000	0.000	0.000	0.000	0.000	0.000	120	699	3567	3608	0.066	Error	Error	1824	1743	0	0	1875	1733	0	0	0	0
2	2	15	""	"iYJL125C"	6410	14900	130	2163	1964	1109	79	85	50	93	90	0	1027	956	495	87	106	126	85	81	0	0	0	0	0	0	0	0	0	0	0	0	0	0	0	0	0	0	0	2.217	2.169	2.160	2.076	2.080	2.245	0.846	0.000	0.000	0.000	0.000	0.000	0.000	0.000	0.000	0.000	0.000	0.000	0.000	0.000	0.000	120	512	3024	2754	1.149	Error	Error	2084	940	0	0	1885	869	0	0	0	0
2	3	15	""	"iYJL120W"	6580	14890	130	1618	1515	483	81	126	293	95	92	0	901	856	287	87	121	193	94	89	0	0	0	0	0	0	0	0	0	0	0	0	0	0	0	0	0	0	0	1.888	1.865	1.840	1.918	1.437	1.889	0.862	0.000	0.000	0.000	0.000	0.000	0.000	0.000	0.000	0.000	0.000	0.000	0.000	0.000	0.000	120	530	2351	2203	0.917	Error	Error	1537	814	0	0	1434	769	0	0	0	0
2	4	15	""	"iYJL115W"	6790	14890	140	1169	1082	376	80	138	309	89	85	0	1760	1634	642	88	131	209	92	89	0	0	0	0	0	0	0	0	0	0	0	0	0	0	0	0	0	0	0	0.651	0.648	0.637	0.701	1.686	0.612	0.895	0.000	0.000	0.000	0.000	0.000	0.000	0.000	0.000	0.000	0.000	0.000	0.000	0.000	0.000	156	580	2761	2548	-0.619	Error	Error	1089	1672	0	0	1002	1546	0	0	0	0
2	5	15	""	"iYKL211C"	6970	14900	130	2165	2111	1015	76	85	56	95	95	0	1246	1229	622	83	96	76	92	91	0	0	0	0	0	0	0	0	0	0	0	0	0	0	0	0	0	0	0	1.796	1.776	1.772	1.867	1.730	1.748	0.871	0.000	0.000	0.000	0.000	0.000	0.000	0.000	0.000	0.000	0.000	0.000	0.000	0.000	0.000	120	488	3252	3181	0.845	Error	Error	2089	1163	0	0	2035	1146	0	0	0	0
2	6	15	""	"itT(CGU)K"	7160	14900	120	1842	1671	760	76	89	95	91	89	0	969	877	459	79	96	95	83	81	0	0	0	0	0	0	0	0	0	0	0	0	0	0	0	0	0	0	0	1.984	1.999	2.026	2.336	2.033	1.938	0.850	0.000	0.000	0.000	0.000	0.000	0.000	0.000	0.000	0.000	0.000	0.000	0.000	0.000	0.000	120	482	2656	2393	0.989	Error	Error	1766	890	0	0	1595	798	0	0	0	0
2	7	15	""	"iYKL205W"	7350	14900	130	1443	1254	575	73	90	99	92	90	0	1544	1433	742	77	106	129	87	82	0	0	0	0	0	0	0	0	0	0	0	0	0	0	0	0	0	0	0	0.934	0.871	0.879	0.984	1.856	0.834	0.896	0.000	0.000	0.000	0.000	0.000	0.000	0.000	0.000	0.000	0.000	0.000	0.000	0.000	0.000	120	523	2837	2537	-0.099	Error	Error	1370	1467	0	0	1181	1356	0	0	0	0
2	8	15	""	"iYKLCdelta2"	7540	14900	120	562	512	239	72	79	54	87	82	0	1342	1110	599	78	93	101	86	81	0	0	0	0	0	0	0	0	0	0	0	0	0	0	0	0	0	0	0	0.388	0.426	0.430	0.453	1.910	0.398	0.863	0.000	0.000	0.000	0.000	0.000	0.000	0.000	0.000	0.000	0.000	0.000	0.000	0.000	0.000	120	497	1754	1472	-1.367	Error	Error	490	1264	0	0	440	1032	0	0	0	0
2	9	15	""	"iYKL187C"	7730	14900	130	1993	1949	947	73	78	38	100	98	0	1579	1484	754	78	85	47	95	94	0	0	0	0	0	0	0	0	0	0	0	0	0	0	0	0	0	0	0	1.279	1.334	1.328	1.419	1.725	1.332	0.875	0.000	0.000	0.000	0.000	0.000	0.000	0.000	0.000	0.000	0.000	0.000	0.000	0.000	0.000	120	511	3421	3282	0.355	Error	Error	1920	1501	0	0	1876	1406	0	0	0	0
2	10	15	""	"iYKL183W"	7920	14890	140	1966	1972	822	74	111	269	95	91	0	879	855	403	79	107	168	89	84	0	0	0	0	0	0	0	0	0	0	0	0	0	0	0	0	0	0	0	2.365	2.446	2.491	2.687	1.735	2.450	0.856	0.000	0.000	0.000	0.000	0.000	0.000	0.000	0.000	0.000	0.000	0.000	0.000	0.000	0.000	156	506	2692	2674	1.242	Error	Error	1892	800	0	0	1898	776	0	0	0	0
2	11	15	""	"iYKL166C-1"	8100	14890	130	1733	1751	897	75	99	208	95	86	0	1199	1225	676	80	102	124	93	86	0	0	0	0	0	0	0	0	0	0	0	0	0	0	0	0	0	0	0	1.482	1.464	1.445	1.501	1.467	1.441	0.905	0.000	0.000	0.000	0.000	0.000	0.000	0.000	0.000	0.000	0.000	0.000	0.000	0.000	0.000	120	480	2777	2821	0.567	Error	Error	1658	1119	0	0	1676	1145	0	0	0	0
2	12	15	""	"iYKL164C-1"	8290	14890	130	2694	2441	1091	75	87	69	100	97	0	1479	1382	697	80	100	99	95	92	0	0	0	0	0	0	0	0	0	0	0	0	0	0	0	0	0	0	0	1.872	1.817	1.856	1.936	1.497	1.766	0.912	0.000	0.000	0.000	0.000	0.000	0.000	0.000	0.000	0.000	0.000	0.000	0.000	0.000	0.000	120	473	4018	3668	0.905	Error	Error	2619	1399	0	0	2366	1302	0	0	0	0
2	13	15	""	"iYKL162C"	8480	14890	140	2554	2450	1191	73	85	72	98	96	0	1880	1758	935	82	102	140	92	89	0	0	0	0	0	0	0	0	0	0	0	0	0	0	0	0	0	0	0	1.380	1.418	1.428	1.541	1.666	1.393	0.898	0.000	0.000	0.000	0.000	0.000	0.000	0.000	0.000	0.000	0.000	0.000	0.000	0.000	0.000	156	525	4279	4053	0.465	Error	Error	2481	1798	0	0	2377	1676	0	0	0	0
2	14	15	""	"iYKL148C"	8670	14890	130	1532	1457	592	79	84	49	100	99	0	808	789	348	83	98	108	91	90	0	0	0	0	0	0	0	0	0	0	0	0	0	0	0	0	0	0	0	2.004	1.952	2.008	2.077	1.679	1.952	0.860	0.000	0.000	0.000	0.000	0.000	0.000	0.000	0.000	0.000	0.000	0.000	0.000	0.000	0.000	120	504	2178	2084	1.003	Error	Error	1453	725	0	0	1378	706	0	0	0	0
2	15	15	""	"iYKL143W"	8860	14890	140	2040	1812	685	79	86	49	99	98	0	1096	1006	460	82	95	74	91	89	0	0	0	0	0	0	0	0	0	0	0	0	0	0	0	0	0	0	0	1.934	1.876	1.875	2.105	1.915	1.827	0.859	0.000	0.000	0.000	0.000	0.000	0.000	0.000	0.000	0.000	0.000	0.000	0.000	0.000	0.000	156	576	2975	2657	0.952	Error	Error	1961	1014	0	0	1733	924	0	0	0	0
2	16	15	""	"iYKL139W"	9040	14900	110	1561	1696	920	77	102	136	96	93	0	11130	11585	7395	80	324	1296	90	88	0	0	0	0	0	0	0	0	0	0	0	0	0	0	0	0	0	0	0	0.134	0.141	0.141	0.162	1.720	0.126	0.900	0.000	0.000	0.000	0.000	0.000	0.000	0.000	0.000	0.000	0.000	0.000	0.000	0.000	0.000	80	476	12534	13124	-2.896	Error	Error	1484	11050	0	0	1619	11505	0	0	0	0
2	17	15	""	"iYLL025W"	9240	14890	130	1587	1416	673	74	104	154	92	87	0	4859	4361	2364	83	290	1162	85	75	0	0	0	0	0	0	0	0	0	0	0	0	0	0	0	0	0	0	0	0.317	0.314	0.323	0.357	1.964	0.255	0.820	0.000	0.000	0.000	0.000	0.000	0.000	0.000	0.000	0.000	0.000	0.000	0.000	0.000	0.000	120	598	6289	5620	-1.658	Error	Error	1513	4776	0	0	1342	4278	0	0	0	0
2	18	15	""	"iYLL021W"	9430	14890	130	356	372	178	73	77	28	95	90	0	1211	1184	675	81	94	79	93	92	0	0	0	0	0	0	0	0	0	0	0	0	0	0	0	0	0	0	0	0.250	0.271	0.276	0.283	1.704	0.251	0.793	0.000	0.000	0.000	0.000	0.000	0.000	0.000	0.000	0.000	0.000	0.000	0.000	0.000	0.000	120	485	1413	1402	-1.997	Error	Error	283	1130	0	0	299	1103	0	0	0	0
2	19	15	""	"iYLL017W"	9620	14890	130	1736	1764	842	77	84	60	99	97	0	1391	1375	686	82	98	167	92	89	0	0	0	0	0	0	0	0	0	0	0	0	0	0	0	0	0	0	0	1.267	1.305	1.288	1.393	1.554	1.287	0.853	0.000	0.000	0.000	0.000	0.000	0.000	0.000	0.000	0.000	0.000	0.000	0.000	0.000	0.000	120	493	2968	2980	0.342	Error	Error	1659	1309	0	0	1687	1293	0	0	0	0
2	20	15	""	"iYLL001W"	9820	14890	130	1384	1350	542	73	87	92	98	96	0	5493	4961	2195	84	92	54	100	100	0	0	0	0	0	0	0	0	0	0	0	0	0	0	0	0	0	0	0	0.242	0.262	0.264	0.279	1.485	0.247	0.916	0.000	0.000	0.000	0.000	0.000	0.000	0.000	0.000	0.000	0.000	0.000	0.000	0.000	0.000	120	548	6720	6154	-2.045	Error	Error	1311	5409	0	0	1277	4877	0	0	0	0
2	21	15	""	"iYLR003C"	9990	14900	110	951	860	308	75	96	114	93	87	0	1214	1134	445	85	117	152	91	90	0	0	0	0	0	0	0	0	0	0	0	0	0	0	0	0	0	0	0	0.776	0.748	0.778	0.793	1.441	0.717	0.884	0.000	0.000	0.000	0.000	0.000	0.000	0.000	0.000	0.000	0.000	0.000	0.000	0.000	0.000	80	454	2005	1834	-0.366	Error	Error	876	1129	0	0	785	1049	0	0	0	0
2	22	15	""	"iYLR007W"	10180	14900	110	1148	1053	403	79	104	121	97	96	0	1930	1868	818	85	141	237	97	95	0	0	0	0	0	0	0	0	0	0	0	0	0	0	0	0	0	0	0	0.579	0.546	0.550	0.563	1.547	0.514	0.874	0.000	0.000	0.000	0.000	0.000	0.000	0.000	0.000	0.000	0.000	0.000	0.000	0.000	0.000	80	542	2914	2757	-0.787	Error	Error	1069	1845	0	0	974	1783	0	0	0	0
2	1	16	""	"iYLR024C"	6210	15100	110	991	1030	631	79	96	97	92	88	0	847	906	602	91	103	83	87	87	0	0	0	0	0	0	0	0	0	0	0	0	0	0	0	0	0	0	0	1.206	1.167	1.169	1.289	1.766	1.137	0.864	0.000	0.000	0.000	0.000	0.000	0.000	0.000	0.000	0.000	0.000	0.000	0.000	0.000	0.000	80	498	1668	1766	0.271	Error	Error	912	756	0	0	951	815	0	0	0	0
2	2	16	""	"iYLR028C"	6400	15090	130	1174	1144	562	77	91	84	95	93	0	1018	1016	543	90	104	87	90	90	0	0	0	0	0	0	0	0	0	0	0	0	0	0	0	0	0	0	0	1.182	1.152	1.178	1.241	1.821	1.111	0.857	0.000	0.000	0.000	0.000	0.000	0.000	0.000	0.000	0.000	0.000	0.000	0.000	0.000	0.000	120	525	2025	1993	0.241	Error	Error	1097	928	0	0	1067	926	0	0	0	0
2	3	16	""	"iYLR032W"	6570	15080	120	1234	1168	569	80	82	33	95	93	0	3108	2891	1555	85	97	82	93	93	0	0	0	0	0	0	0	0	0	0	0	0	0	0	0	0	0	0	0	0.382	0.388	0.373	0.404	1.945	0.364	0.889	0.000	0.000	0.000	0.000	0.000	0.000	0.000	0.000	0.000	0.000	0.000	0.000	0.000	0.000	120	463	4177	3894	-1.389	Error	Error	1154	3023	0	0	1088	2806	0	0	0	0
2	4	16	""	"iYLR044C"	6760	15080	130	4492	4186	1802	80	99	129	98	96	0	1705	1702	755	84	111	155	93	92	0	0	0	0	0	0	0	0	0	0	0	0	0	0	0	0	0	0	0	2.722	2.538	2.605	2.632	1.528	2.556	0.883	0.000	0.000	0.000	0.000	0.000	0.000	0.000	0.000	0.000	0.000	0.000	0.000	0.000	0.000	120	518	6033	5724	1.445	Error	Error	4412	1621	0	0	4106	1618	0	0	0	0
2	5	16	""	"iYLR048W"	6960	15080	120	692	666	394	75	95	131	81	74	0	1262	1217	769	80	102	140	85	80	0	0	0	0	0	0	0	0	0	0	0	0	0	0	0	0	0	0	0	0.522	0.520	0.532	0.580	2.290	0.501	0.843	0.000	0.000	0.000	0.000	0.000	0.000	0.000	0.000	0.000	0.000	0.000	0.000	0.000	0.000	120	492	1799	1728	-0.938	Error	Error	617	1182	0	0	591	1137	0	0	0	0
2	6	16	""	"iYLR052W"	7150	15080	120	989	958	394	71	73	26	99	97	0	932	896	403	73	78	38	95	94	0	0	0	0	0	0	0	0	0	0	0	0	0	0	0	0	0	0	0	1.069	1.078	1.106	1.179	1.746	1.075	0.865	0.000	0.000	0.000	0.000	0.000	0.000	0.000	0.000	0.000	0.000	0.000	0.000	0.000	0.000	120	480	1777	1710	0.096	Error	Error	918	859	0	0	887	823	0	0	0	0
2	7	16	""	"iYLR364W"	7340	15080	130	2717	2475	1170	70	86	103	97	95	0	1321	1255	584	74	92	122	95	90	0	0	0	0	0	0	0	0	0	0	0	0	0	0	0	0	0	0	0	2.123	2.036	2.045	2.026	1.515	2.046	0.899	0.000	0.000	0.000	0.000	0.000	0.000	0.000	0.000	0.000	0.000	0.000	0.000	0.000	0.000	120	550	3894	3586	1.086	Error	Error	2647	1247	0	0	2405	1181	0	0	0	0
2	8	16	""	"iYLR369W"	7540	15080	130	1527	1349	590	70	83	78	95	90	0	1947	1729	789	74	98	145	89	87	0	0	0	0	0	0	0	0	0	0	0	0	0	0	0	0	0	0	0	0.778	0.773	0.787	0.840	1.760	0.745	0.901	0.000	0.000	0.000	0.000	0.000	0.000	0.000	0.000	0.000	0.000	0.000	0.000	0.000	0.000	120	573	3330	2934	-0.362	Error	Error	1457	1873	0	0	1279	1655	0	0	0	0
2	9	16	""	"iYLR373C"	7740	15090	120	746	688	285	71	75	32	94	91	0	780	706	325	75	88	106	85	80	0	0	0	0	0	0	0	0	0	0	0	0	0	0	0	0	0	0	0	0.957	0.978	0.983	1.082	1.854	0.918	0.783	0.000	0.000	0.000	0.000	0.000	0.000	0.000	0.000	0.000	0.000	0.000	0.000	0.000	0.000	120	451	1380	1248	-0.063	Error	Error	675	705	0	0	617	631	0	0	0	0
2	10	16	""	"iYLR389C"	7900	15080	130	2637	2406	781	72	113	266	100	95	0	1477	1368	531	77	110	188	95	91	0	0	0	0	0	0	0	0	0	0	0	0	0	0	0	0	0	0	0	1.832	1.808	1.764	1.894	1.492	1.787	0.892	0.000	0.000	0.000	0.000	0.000	0.000	0.000	0.000	0.000	0.000	0.000	0.000	0.000	0.000	120	486	3965	3625	0.874	Error	Error	2565	1400	0	0	2334	1291	0	0	0	0
2	11	16	""	"iYLR394W"	8120	15080	140	3062	2776	1098	74	121	287	96	91	0	9692	8766	3741	78	119	199	99	96	0	0	0	0	0	0	0	0	0	0	0	0	0	0	0	0	0	0	0	0.311	0.311	0.314	0.333	1.713	0.291	0.904	0.000	0.000	0.000	0.000	0.000	0.000	0.000	0.000	0.000	0.000	0.000	0.000	0.000	0.000	156	561	12602	11390	-1.686	Error	Error	2988	9614	0	0	2702	8688	0	0	0	0
2	12	16	""	"iYLR398C"	8300	15080	140	1618	1560	720	74	81	59	99	96	0	1802	1650	751	80	94	86	96	93	0	0	0	0	0	0	0	0	0	0	0	0	0	0	0	0	0	0	0	0.897	0.946	0.956	0.982	1.698	0.963	0.875	0.000	0.000	0.000	0.000	0.000	0.000	0.000	0.000	0.000	0.000	0.000	0.000	0.000	0.000	156	519	3266	3056	-0.157	Error	Error	1544	1722	0	0	1486	1570	0	0	0	0
2	13	16	""	"iYLR412W-1"	8490	15080	130	1687	1610	660	74	92	111	95	95	0	1989	1887	813	80	111	191	94	90	0	0	0	0	0	0	0	0	0	0	0	0	0	0	0	0	0	0	0	0.845	0.850	0.875	0.882	1.523	0.807	0.909	0.000	0.000	0.000	0.000	0.000	0.000	0.000	0.000	0.000	0.000	0.000	0.000	0.000	0.000	120	536	3522	3343	-0.243	Error	Error	1613	1909	0	0	1536	1807	0	0	0	0
2	14	16	""	"iYLR417W"	8690	15090	120	1653	1424	614	77	94	113	95	89	0	3534	2969	1438	81	116	197	91	88	0	0	0	0	0	0	0	0	0	0	0	0	0	0	0	0	0	0	0	0.456	0.466	0.462	0.524	1.835	0.438	0.885	0.000	0.000	0.000	0.000	0.000	0.000	0.000	0.000	0.000	0.000	0.000	0.000	0.000	0.000	120	512	5029	4235	-1.132	Error	Error	1576	3453	0	0	1347	2888	0	0	0	0
2	15	16	""	"iYLRCdelta24"	8880	15090	130	1374	1254	477	79	145	387	89	79	0	1333	1225	518	84	153	416	85	78	0	0	0	0	0	0	0	0	0	0	0	0	0	0	0	0	0	0	0	1.037	1.030	1.007	1.124	1.808	0.993	0.885	0.000	0.000	0.000	0.000	0.000	0.000	0.000	0.000	0.000	0.000	0.000	0.000	0.000	0.000	120	598	2544	2316	0.052	Error	Error	1295	1249	0	0	1175	1141	0	0	0	0
2	16	16	""	"iYLR436C"	9070	15090	110	576	603	281	75	85	57	93	90	0	490	492	253	82	116	404	50	5	0	0	0	0	0	0	0	0	0	0	0	0	0	0	0	0	0	0	0	1.228	1.288	1.266	1.301	1.652	1.223	0.765	0.000	0.000	0.000	0.000	0.000	0.000	0.000	0.000	0.000	0.000	0.000	0.000	0.000	0.000	80	490	909	938	0.296	Error	Error	501	408	0	0	528	410	0	0	0	0
2	17	16	""	"iYLR439W"	9270	15090	120	663	647	283	73	82	54	95	94	0	2411	2285	1084	80	90	47	95	95	0	0	0	0	0	0	0	0	0	0	0	0	0	0	0	0	0	0	0	0.253	0.260	0.263	0.288	1.828	0.246	0.887	0.000	0.000	0.000	0.000	0.000	0.000	0.000	0.000	0.000	0.000	0.000	0.000	0.000	0.000	120	475	2921	2779	-1.982	Error	Error	590	2331	0	0	574	2205	0	0	0	0
2	18	16	""	"iYLR444C"	9450	15080	140	1045	944	386	74	77	29	97	96	0	847	784	361	79	87	45	92	90	0	0	0	0	0	0	0	0	0	0	0	0	0	0	0	0	0	0	0	1.264	1.234	1.204	1.330	1.798	1.181	0.833	0.000	0.000	0.000	0.000	0.000	0.000	0.000	0.000	0.000	0.000	0.000	0.000	0.000	0.000	156	481	1739	1575	0.338	Error	Error	971	768	0	0	870	705	0	0	0	0
2	19	16	""	"iYMR130W"	9640	15080	140	971	882	339	77	81	32	96	94	0	6145	5339	2345	81	87	37	98	97	0	0	0	0	0	0	0	0	0	0	0	0	0	0	0	0	0	0	0	0.147	0.153	0.152	0.163	1.805	0.142	0.895	0.000	0.000	0.000	0.000	0.000	0.000	0.000	0.000	0.000	0.000	0.000	0.000	0.000	0.000	156	537	6958	6063	-2.762	Error	Error	894	6064	0	0	805	5258	0	0	0	0
2	20	16	""	"iYMR134W"	9840	15090	130	1431	1568	886	72	77	31	97	96	0	1944	2051	1240	84	88	34	98	95	0	0	0	0	0	0	0	0	0	0	0	0	0	0	0	0	0	0	0	0.731	0.761	0.774	0.781	1.739	0.749	0.890	0.000	0.000	0.000	0.000	0.000	0.000	0.000	0.000	0.000	0.000	0.000	0.000	0.000	0.000	120	498	3219	3463	-0.453	Error	Error	1359	1860	0	0	1496	1967	0	0	0	0
2	21	16	""	"iYMR138W"	10020	15080	130	3159	3188	1365	74	81	62	100	97	0	1525	1472	646	82	95	94	92	92	0	0	0	0	0	0	0	0	0	0	0	0	0	0	0	0	0	0	0	2.138	2.240	2.246	2.436	1.694	2.262	0.876	0.000	0.000	0.000	0.000	0.000	0.000	0.000	0.000	0.000	0.000	0.000	0.000	0.000	0.000	120	542	4528	4504	1.096	Error	Error	3085	1443	0	0	3114	1390	0	0	0	0
2	22	16	""	"iYMR155W"	10210	15090	130	826	771	272	75	80	41	96	96	0	1805	1720	685	81	98	119	95	92	0	0	0	0	0	0	0	0	0	0	0	0	0	0	0	0	0	0	0	0.436	0.425	0.433	0.443	1.518	0.398	0.875	0.000	0.000	0.000	0.000	0.000	0.000	0.000	0.000	0.000	0.000	0.000	0.000	0.000	0.000	120	656	2475	2335	-1.199	Error	Error	751	1724	0	0	696	1639	0	0	0	0
2	1	17	""	"itM(CAU)M"	6220	15280	130	645	583	224	77	83	54	94	90	0	1229	1141	506	89	100	75	93	89	0	0	0	0	0	0	0	0	0	0	0	0	0	0	0	0	0	0	0	0.498	0.481	0.481	0.527	2.130	0.441	0.843	0.000	0.000	0.000	0.000	0.000	0.000	0.000	0.000	0.000	0.000	0.000	0.000	0.000	0.000	120	662	1708	1558	-1.005	Error	Error	568	1140	0	0	506	1052	0	0	0	0
2	2	17	""	"iYMR161W"	6420	15270	130	2058	1848	723	77	82	36	98	96	0	8145	7379	3099	89	110	148	96	95	0	0	0	0	0	0	0	0	0	0	0	0	0	0	0	0	0	0	0	0.246	0.243	0.247	0.263	1.808	0.228	0.884	0.000	0.000	0.000	0.000	0.000	0.000	0.000	0.000	0.000	0.000	0.000	0.000	0.000	0.000	120	547	10037	9061	-2.024	Error	Error	1981	8056	0	0	1771	7290	0	0	0	0
2	3	17	""	"iYMR176W"	6610	15280	120	2803	2672	1368	79	86	61	95	93	0	2621	2386	1303	85	108	162	89	86	0	0	0	0	0	0	0	0	0	0	0	0	0	0	0	0	0	0	0	1.074	1.127	1.155	1.300	2.019	1.097	0.877	0.000	0.000	0.000	0.000	0.000	0.000	0.000	0.000	0.000	0.000	0.000	0.000	0.000	0.000	120	498	5260	4894	0.103	Error	Error	2724	2536	0	0	2593	2301	0	0	0	0
2	4	17	""	"iYMR180C"	6800	15270	140	1850	1721	726	75	94	125	95	94	0	1494	1411	664	78	98	129	91	89	0	0	0	0	0	0	0	0	0	0	0	0	0	0	0	0	0	0	0	1.254	1.235	1.199	1.333	1.649	1.217	0.884	0.000	0.000	0.000	0.000	0.000	0.000	0.000	0.000	0.000	0.000	0.000	0.000	0.000	0.000	156	576	3191	2979	0.326	Error	Error	1775	1416	0	0	1646	1333	0	0	0	0
2	5	17	""	"iYMR183C"	6990	15280	130	1411	1338	580	70	74	29	98	95	0	1386	1315	654	73	81	42	95	91	0	0	0	0	0	0	0	0	0	0	0	0	0	0	0	0	0	0	0	1.021	1.021	1.020	1.143	1.835	0.978	0.849	0.000	0.000	0.000	0.000	0.000	0.000	0.000	0.000	0.000	0.000	0.000	0.000	0.000	0.000	120	506	2654	2510	0.030	Error	Error	1341	1313	0	0	1268	1242	0	0	0	0
2	6	17	""	"iYMR198W"	7170	15270	130	5355	5007	1766	72	117	321	96	95	0	2564	2369	889	75	106	203	95	93	0	0	0	0	0	0	0	0	0	0	0	0	0	0	0	0	0	0	0	2.123	2.151	2.141	2.268	1.504	2.184	0.920	0.000	0.000	0.000	0.000	0.000	0.000	0.000	0.000	0.000	0.000	0.000	0.000	0.000	0.000	120	552	7772	7229	1.086	Error	Error	5283	2489	0	0	4935	2294	0	0	0	0
2	7	17	""	"iYMR202W"	7370	15280	130	536	520	185	71	124	327	77	15	0	1047	1011	384	75	107	205	94	89	0	0	0	0	0	0	0	0	0	0	0	0	0	0	0	0	0	0	0	0.478	0.480	0.483	0.484	1.621	0.711	0.610	0.000	0.000	0.000	0.000	0.000	0.000	0.000	0.000	0.000	0.000	0.000	0.000	0.000	0.000	120	564	1437	1385	-1.064	Error	Error	465	972	0	0	449	936	0	0	0	0
2	8	17	""	"iYMR206W"	7550	15280	130	4095	3736	1428	71	77	38	100	100	0	4618	4210	1697	75	96	145	98	95	0	0	0	0	0	0	0	0	0	0	0	0	0	0	0	0	0	0	0	0.886	0.886	0.885	0.917	1.372	0.862	0.901	0.000	0.000	0.000	0.000	0.000	0.000	0.000	0.000	0.000	0.000	0.000	0.000	0.000	0.000	120	536	8567	7800	-0.175	Error	Error	4024	4543	0	0	3665	4135	0	0	0	0
2	9	17	""	"iYNL148C"	7740	15270	130	1036	957	299	74	80	43	97	95	0	667	646	234	75	96	141	92	89	0	0	0	0	0	0	0	0	0	0	0	0	0	0	0	0	0	0	0	1.625	1.546	1.558	1.597	1.615	1.499	0.707	0.000	0.000	0.000	0.000	0.000	0.000	0.000	0.000	0.000	0.000	0.000	0.000	0.000	0.000	120	520	1554	1454	0.700	Error	Error	962	592	0	0	883	571	0	0	0	0
2	10	17	""	"iYNL144C-0"	7930	15270	130	3416	3259	1520	74	125	289	95	91	0	1978	1846	926	76	120	232	89	88	0	0	0	0	0	0	0	0	0	0	0	0	0	0	0	0	0	0	0	1.757	1.799	1.808	1.980	1.940	1.796	0.896	0.000	0.000	0.000	0.000	0.000	0.000	0.000	0.000	0.000	0.000	0.000	0.000	0.000	0.000	120	570	5244	4955	0.813	Error	Error	3342	1902	0	0	3185	1770	0	0	0	0
2	11	17	""	"iYNL141W"	8130	15270	130	1615	1455	575	74	110	242	95	90	0	5660	5248	2208	78	116	213	95	95	0	0	0	0	0	0	0	0	0	0	0	0	0	0	0	0	0	0	0	0.276	0.267	0.270	0.278	1.461	0.255	0.840	0.000	0.000	0.000	0.000	0.000	0.000	0.000	0.000	0.000	0.000	0.000	0.000	0.000	0.000	120	528	7123	6551	-1.857	Error	Error	1541	5582	0	0	1381	5170	0	0	0	0
2	12	17	""	"iYNL125C"	8320	15280	130	2730	2564	1133	74	80	43	97	96	0	1698	1534	763	79	88	56	90	87	0	0	0	0	0	0	0	0	0	0	0	0	0	0	0	0	0	0	0	1.641	1.711	1.692	2.033	2.015	1.703	0.878	0.000	0.000	0.000	0.000	0.000	0.000	0.000	0.000	0.000	0.000	0.000	0.000	0.000	0.000	120	520	4275	3945	0.714	Error	Error	2656	1619	0	0	2490	1455	0	0	0	0
2	13	17	""	"iYNL121C"	8500	15280	130	2309	2273	1293	74	87	84	96	91	0	1323	1278	756	78	95	109	88	84	0	0	0	0	0	0	0	0	0	0	0	0	0	0	0	0	0	0	0	1.795	1.832	1.791	1.948	1.814	1.858	0.855	0.000	0.000	0.000	0.000	0.000	0.000	0.000	0.000	0.000	0.000	0.000	0.000	0.000	0.000	120	561	3480	3399	0.844	Error	Error	2235	1245	0	0	2199	1200	0	0	0	0
2	14	17	""	"iYNL116W"	8700	15270	130	1340	1203	441	77	174	508	85	76	0	3881	3514	1376	79	170	509	90	88	0	0	0	0	0	0	0	0	0	0	0	0	0	0	0	0	0	0	0	0.332	0.328	0.321	0.343	1.624	0.330	0.713	0.000	0.000	0.000	0.000	0.000	0.000	0.000	0.000	0.000	0.000	0.000	0.000	0.000	0.000	120	594	5065	4561	-1.590	Error	Error	1263	3802	0	0	1126	3435	0	0	0	0
2	15	17	""	"iYNL097C"	8910	15290	110	4148	3944	1909	81	227	604	93	88	0	4391	4284	2460	87	227	617	87	85	0	0	0	0	0	0	0	0	0	0	0	0	0	0	0	0	0	0	0	0.945	0.920	0.943	1.067	1.896	0.863	0.881	0.000	0.000	0.000	0.000	0.000	0.000	0.000	0.000	0.000	0.000	0.000	0.000	0.000	0.000	80	424	8371	8060	-0.082	Error	Error	4067	4304	0	0	3863	4197	0	0	0	0
2	16	17	""	"iYNL094W"	9070	15280	130	2336	2578	1689	75	92	106	96	91	0	1517	1624	1100	84	106	156	87	83	0	0	0	0	0	0	0	0	0	0	0	0	0	0	0	0	0	0	0	1.578	1.625	1.600	1.794	2.197	1.614	0.861	0.000	0.000	0.000	0.000	0.000	0.000	0.000	0.000	0.000	0.000	0.000	0.000	0.000	0.000	120	527	3694	4043	0.658	Error	Error	2261	1433	0	0	2503	1540	0	0	0	0
2	17	17	""	"iYNL089C"	9270	15270	140	1422	1439	585	74	80	40	96	96	0	939	922	468	81	89	41	92	89	0	0	0	0	0	0	0	0	0	0	0	0	0	0	0	0	0	0	0	1.571	1.623	1.598	1.728	1.673	1.523	0.871	0.000	0.000	0.000	0.000	0.000	0.000	0.000	0.000	0.000	0.000	0.000	0.000	0.000	0.000	156	525	2206	2206	0.652	Error	Error	1348	858	0	0	1365	841	0	0	0	0
2	18	17	""	"iYNL073W"	9460	15270	140	1833	1623	652	73	77	32	99	97	0	1885	1665	722	79	86	40	94	91	0	0	0	0	0	0	0	0	0	0	0	0	0	0	0	0	0	0	0	0.975	0.977	0.993	1.027	1.580	0.952	0.891	0.000	0.000	0.000	0.000	0.000	0.000	0.000	0.000	0.000	0.000	0.000	0.000	0.000	0.000	156	481	3566	3136	-0.037	Error	Error	1760	1806	0	0	1550	1586	0	0	0	0
2	19	17	""	"iYNL069C"	9650	15270	130	3134	3016	1151	75	81	36	97	97	0	1656	1618	676	80	87	39	95	95	0	0	0	0	0	0	0	0	0	0	0	0	0	0	0	0	0	0	0	1.941	1.912	1.888	1.970	1.533	1.933	0.892	0.000	0.000	0.000	0.000	0.000	0.000	0.000	0.000	0.000	0.000	0.000	0.000	0.000	0.000	120	465	4635	4479	0.957	Error	Error	3059	1576	0	0	2941	1538	0	0	0	0
2	20	17	""	"iYNL065W"	9840	15270	140	1902	1758	676	75	79	34	98	98	0	6188	5793	2096	81	86	35	99	99	0	0	0	0	0	0	0	0	0	0	0	0	0	0	0	0	0	0	0	0.299	0.295	0.301	0.292	1.560	0.287	0.916	0.000	0.000	0.000	0.000	0.000	0.000	0.000	0.000	0.000	0.000	0.000	0.000	0.000	0.000	156	521	7934	7395	-1.741	Error	Error	1827	6107	0	0	1683	5712	0	0	0	0
2	21	17	""	"itG(GCC)O2"	10030	15280	120	1177	1042	473	73	76	30	95	92	0	2088	1886	973	77	84	51	92	91	0	0	0	0	0	0	0	0	0	0	0	0	0	0	0	0	0	0	0	0.549	0.536	0.539	0.562	1.724	0.494	0.864	0.000	0.000	0.000	0.000	0.000	0.000	0.000	0.000	0.000	0.000	0.000	0.000	0.000	0.000	120	478	3115	2778	-0.865	Error	Error	1104	2011	0	0	969	1809	0	0	0	0
2	22	17	""	"iYOL019W"	10220	15270	130	2992	2739	954	74	81	72	99	98	0	9080	8387	3081	76	123	428	97	95	0	0	0	0	0	0	0	0	0	0	0	0	0	0	0	0	0	0	0	0.324	0.321	0.323	0.335	1.411	0.307	0.933	0.000	0.000	0.000	0.000	0.000	0.000	0.000	0.000	0.000	0.000	0.000	0.000	0.000	0.000	120	646	11922	10976	-1.626	Error	Error	2918	9004	0	0	2665	8311	0	0	0	0
2	1	18	""	"iYOL015W"	6240	15470	130	2322	2322	1060	74	77	30	100	100	0	6949	7068	3530	83	91	44	100	99	0	0	0	0	0	0	0	0	0	0	0	0	0	0	0	0	0	0	0	0.327	0.322	0.329	0.338	1.496	0.304	0.921	0.000	0.000	0.000	0.000	0.000	0.000	0.000	0.000	0.000	0.000	0.000	0.000	0.000	0.000	120	649	9114	9233	-1.611	Error	Error	2248	6866	0	0	2248	6985	0	0	0	0
2	2	18	""	"iYOL001W"	6430	15470	130	506	472	200	75	80	49	90	88	0	1010	965	455	88	98	98	90	87	0	0	0	0	0	0	0	0	0	0	0	0	0	0	0	0	0	0	0	0.467	0.453	0.453	0.493	1.887	0.424	0.770	0.000	0.000	0.000	0.000	0.000	0.000	0.000	0.000	0.000	0.000	0.000	0.000	0.000	0.000	120	575	1353	1274	-1.097	Error	Error	431	922	0	0	397	877	0	0	0	0
2	3	18	""	"iYOR003W"	6630	15470	130	1936	1978	1059	74	80	47	99	98	0	3599	3679	1968	83	89	36	99	97	0	0	0	0	0	0	0	0	0	0	0	0	0	0	0	0	0	0	0	0.530	0.529	0.536	0.558	1.710	0.515	0.890	0.000	0.000	0.000	0.000	0.000	0.000	0.000	0.000	0.000	0.000	0.000	0.000	0.000	0.000	120	525	5378	5500	-0.917	Error	Error	1862	3516	0	0	1904	3596	0	0	0	0
2	4	18	""	"iYOR007C"	6810	15470	130	1393	1359	644	71	78	56	98	95	0	3005	2992	1650	78	90	80	95	92	0	0	0	0	0	0	0	0	0	0	0	0	0	0	0	0	0	0	0	0.452	0.442	0.435	0.527	2.115	0.406	0.897	0.000	0.000	0.000	0.000	0.000	0.000	0.000	0.000	0.000	0.000	0.000	0.000	0.000	0.000	120	510	4249	4202	-1.147	Error	Error	1322	2927	0	0	1288	2914	0	0	0	0
2	5	18	""	"iYOR018W"	7000	15460	130	1980	2000	1261	71	74	29	95	93	0	11643	11276	7381	77	89	105	97	92	0	0	0	0	0	0	0	0	0	0	0	0	0	0	0	0	0	0	0	0.165	0.172	0.172	0.191	2.017	0.158	0.861	0.000	0.000	0.000	0.000	0.000	0.000	0.000	0.000	0.000	0.000	0.000	0.000	0.000	0.000	120	526	13475	13128	-2.599	Error	Error	1909	11566	0	0	1929	11199	0	0	0	0
2	6	18	""	"iYOR021C"	7190	15470	120	2013	1861	948	72	100	250	89	86	0	1995	1843	964	78	95	127	90	89	0	0	0	0	0	0	0	0	0	0	0	0	0	0	0	0	0	0	0	1.013	1.014	1.038	1.052	1.759	1.006	0.878	0.000	0.000	0.000	0.000	0.000	0.000	0.000	0.000	0.000	0.000	0.000	0.000	0.000	0.000	120	514	3858	3554	0.018	Error	Error	1941	1917	0	0	1789	1765	0	0	0	0
2	7	18	""	"iYOR026W"	7390	15470	130	1450	1297	467	71	78	75	96	96	0	1025	939	382	75	81	42	94	92	0	0	0	0	0	0	0	0	0	0	0	0	0	0	0	0	0	0	0	1.452	1.419	1.432	1.560	1.829	1.405	0.870	0.000	0.000	0.000	0.000	0.000	0.000	0.000	0.000	0.000	0.000	0.000	0.000	0.000	0.000	120	490	2329	2090	0.538	Error	Error	1379	950	0	0	1226	864	0	0	0	0
2	8	18	""	"iYOR042W"	7560	15470	130	1076	974	357	71	74	30	97	96	0	616	580	233	76	84	58	93	91	0	0	0	0	0	0	0	0	0	0	0	0	0	0	0	0	0	0	0	1.861	1.792	1.773	1.860	1.857	1.821	0.850	0.000	0.000	0.000	0.000	0.000	0.000	0.000	0.000	0.000	0.000	0.000	0.000	0.000	0.000	120	508	1545	1407	0.896	Error	Error	1005	540	0	0	903	504	0	0	0	0
2	9	18	""	"iYOR045W"	7760	15460	130	1474	1449	660	72	76	32	97	97	0	8030	7917	3708	75	96	232	96	95	0	0	0	0	0	0	0	0	0	0	0	0	0	0	0	0	0	0	0	0.176	0.176	0.178	0.184	1.593	0.170	0.904	0.000	0.000	0.000	0.000	0.000	0.000	0.000	0.000	0.000	0.000	0.000	0.000	0.000	0.000	120	559	9357	9219	-2.504	Error	Error	1402	7955	0	0	1377	7842	0	0	0	0
2	10	18	""	"iYOR049C"	7950	15470	130	2732	2568	1079	72	91	179	95	93	0	4053	3663	1673	76	109	267	94	92	0	0	0	0	0	0	0	0	0	0	0	0	0	0	0	0	0	0	0	0.669	0.696	0.693	0.742	1.795	0.665	0.884	0.000	0.000	0.000	0.000	0.000	0.000	0.000	0.000	0.000	0.000	0.000	0.000	0.000	0.000	120	549	6637	6083	-0.580	Error	Error	2660	3977	0	0	2496	3587	0	0	0	0
2	11	18	""	"iYOR356W"	8140	15460	130	313	301	118	69	73	26	95	94	0	391	382	156	77	82	36	93	90	0	0	0	0	0	0	0	0	0	0	0	0	0	0	0	0	0	0	0	0.777	0.761	0.802	0.784	1.876	0.719	0.710	0.000	0.000	0.000	0.000	0.000	0.000	0.000	0.000	0.000	0.000	0.000	0.000	0.000	0.000	120	542	558	537	-0.364	Error	Error	244	314	0	0	232	305	0	0	0	0
2	12	18	""	"iYOR360C"	8320	15470	130	1659	1794	1070	67	73	29	98	96	0	1748	1835	1150	77	82	34	94	92	0	0	0	0	0	0	0	0	0	0	0	0	0	0	0	0	0	0	0	0.953	0.982	0.983	1.069	1.776	0.962	0.899	0.000	0.000	0.000	0.000	0.000	0.000	0.000	0.000	0.000	0.000	0.000	0.000	0.000	0.000	120	529	3263	3485	-0.070	Error	Error	1592	1671	0	0	1727	1758	0	0	0	0
2	13	18	""	"iYOR366W"	8510	15470	130	1655	1563	756	71	75	29	97	94	0	2872	2616	1414	77	83	32	96	95	0	0	0	0	0	0	0	0	0	0	0	0	0	0	0	0	0	0	0	0.567	0.588	0.591	0.646	2.130	0.552	0.897	0.000	0.000	0.000	0.000	0.000	0.000	0.000	0.000	0.000	0.000	0.000	0.000	0.000	0.000	120	526	4379	4031	-0.819	Error	Error	1584	2795	0	0	1492	2539	0	0	0	0
2	14	18	""	"iYOR380W-1"	8690	15460	130	3945	3853	1810	72	80	57	99	97	0	2246	2267	1113	76	88	72	97	96	0	0	0	0	0	0	0	0	0	0	0	0	0	0	0	0	0	0	0	1.785	1.726	1.753	1.804	1.645	1.791	0.864	0.000	0.000	0.000	0.000	0.000	0.000	0.000	0.000	0.000	0.000	0.000	0.000	0.000	0.000	120	583	6043	5972	0.836	Error	Error	3873	2170	0	0	3781	2191	0	0	0	0
2	15	18	""	"iYOR383C"	8890	15460	130	2896	2682	1253	74	113	301	93	89	0	4685	4335	2190	79	126	350	91	90	0	0	0	0	0	0	0	0	0	0	0	0	0	0	0	0	0	0	0	0.613	0.613	0.605	0.680	1.891	0.580	0.894	0.000	0.000	0.000	0.000	0.000	0.000	0.000	0.000	0.000	0.000	0.000	0.000	0.000	0.000	120	553	7428	6864	-0.707	Error	Error	2822	4606	0	0	2608	4256	0	0	0	0
2	16	18	""	"iYOR387C-0"	9070	15460	130	1848	1793	896	72	79	37	98	96	0	1772	1739	919	79	100	160	93	90	0	0	0	0	0	0	0	0	0	0	0	0	0	0	0	0	0	0	0	1.049	1.037	1.029	1.067	1.980	0.994	0.854	0.000	0.000	0.000	0.000	0.000	0.000	0.000	0.000	0.000	0.000	0.000	0.000	0.000	0.000	120	529	3469	3381	0.069	Error	Error	1776	1693	0	0	1721	1660	0	0	0	0
2	17	18	""	"iYPL275W-2"	9270	15460	130	3072	2788	1386	73	76	31	100	100	0	1426	1303	644	79	85	51	95	92	0	0	0	0	0	0	0	0	0	0	0	0	0	0	0	0	0	0	0	2.226	2.218	2.241	2.248	1.639	2.279	0.885	0.000	0.000	0.000	0.000	0.000	0.000	0.000	0.000	0.000	0.000	0.000	0.000	0.000	0.000	120	542	4346	3939	1.155	Error	Error	2999	1347	0	0	2715	1224	0	0	0	0
2	18	18	""	"iYPL272C-1"	9450	15460	130	2467	2567	1342	73	78	33	99	98	0	1154	1169	626	80	86	44	94	91	0	0	0	0	0	0	0	0	0	0	0	0	0	0	0	0	0	0	0	2.229	2.290	2.301	2.404	1.635	2.310	0.902	0.000	0.000	0.000	0.000	0.000	0.000	0.000	0.000	0.000	0.000	0.000	0.000	0.000	0.000	120	526	3468	3583	1.156	Error	Error	2394	1074	0	0	2494	1089	0	0	0	0
2	19	18	""	"iYPL268W"	9660	15460	140	1487	1383	569	73	80	38	99	96	0	1525	1454	581	80	88	45	96	94	0	0	0	0	0	0	0	0	0	0	0	0	0	0	0	0	0	0	0	0.979	0.953	0.979	0.956	1.684	0.976	0.878	0.000	0.000	0.000	0.000	0.000	0.000	0.000	0.000	0.000	0.000	0.000	0.000	0.000	0.000	156	578	2859	2684	-0.031	Error	Error	1414	1445	0	0	1310	1374	0	0	0	0
2	20	18	""	"iYPL253C"	9850	15460	130	2260	2289	1057	74	77	29	99	99	0	12689	13752	6887	78	94	85	100	99	0	0	0	0	0	0	0	0	0	0	0	0	0	0	0	0	0	0	0	0.173	0.162	0.166	0.170	1.508	0.153	0.919	0.000	0.000	0.000	0.000	0.000	0.000	0.000	0.000	0.000	0.000	0.000	0.000	0.000	0.000	120	489	14797	15889	-2.528	Error	Error	2186	12611	0	0	2215	13674	0	0	0	0
2	21	18	""	"iYPL249C"	10040	15460	130	2655	2946	1803	73	76	28	100	99	0	3446	3866	2478	76	87	62	97	96	0	0	0	0	0	0	0	0	0	0	0	0	0	0	0	0	0	0	0	0.766	0.758	0.747	0.830	1.775	0.733	0.901	0.000	0.000	0.000	0.000	0.000	0.000	0.000	0.000	0.000	0.000	0.000	0.000	0.000	0.000	120	511	5952	6663	-0.384	Error	Error	2582	3370	0	0	2873	3790	0	0	0	0
2	22	18	""	"iYPL245W"	10230	15470	130	677	677	315	69	76	65	96	91	0	903	853	409	74	104	349	82	59	0	0	0	0	0	0	0	0	0	0	0	0	0	0	0	0	0	0	0	0.733	0.780	0.772	0.798	1.591	0.761	0.857	0.000	0.000	0.000	0.000	0.000	0.000	0.000	0.000	0.000	0.000	0.000	0.000	0.000	0.000	120	660	1437	1387	-0.447	Error	Error	608	829	0	0	608	779	0	0	0	0
2	1	19	""	"iYPR067W"	6250	15660	120	1150	1007	403	74	77	29	100	98	0	2950	2627	1113	80	87	36	99	98	0	0	0	0	0	0	0	0	0	0	0	0	0	0	0	0	0	0	0	0.375	0.366	0.366	0.391	1.798	0.353	0.914	0.000	0.000	0.000	0.000	0.000	0.000	0.000	0.000	0.000	0.000	0.000	0.000	0.000	0.000	120	564	3946	3480	-1.415	Error	Error	1076	2870	0	0	933	2547	0	0	0	0
2	2	19	""	"iYPR071W"	6430	15660	120	2003	1926	1178	74	77	34	95	91	0	1774	1636	1082	82	92	63	86	84	0	0	0	0	0	0	0	0	0	0	0	0	0	0	0	0	0	0	0	1.140	1.192	1.202	1.203	2.117	1.154	0.881	0.000	0.000	0.000	0.000	0.000	0.000	0.000	0.000	0.000	0.000	0.000	0.000	0.000	0.000	120	480	3621	3406	0.189	Error	Error	1929	1692	0	0	1852	1554	0	0	0	0
2	3	19	""	"iYPR074C"	6620	15660	130	2413	2271	1170	75	78	33	96	95	0	1428	1287	666	83	92	61	87	87	0	0	0	0	0	0	0	0	0	0	0	0	0	0	0	0	0	0	0	1.738	1.824	1.798	1.906	2.093	1.870	0.895	0.000	0.000	0.000	0.000	0.000	0.000	0.000	0.000	0.000	0.000	0.000	0.000	0.000	0.000	120	485	3683	3400	0.798	Error	Error	2338	1345	0	0	2196	1204	0	0	0	0
2	4	19	""	"iYPR094W"	6800	15650	130	638	607	201	73	88	91	95	91	0	681	667	246	82	108	132	92	89	0	0	0	0	0	0	0	0	0	0	0	0	0	0	0	0	0	0	0	0.943	0.913	0.919	0.913	1.557	0.861	0.799	0.000	0.000	0.000	0.000	0.000	0.000	0.000	0.000	0.000	0.000	0.000	0.000	0.000	0.000	120	487	1164	1119	-0.084	Error	Error	565	599	0	0	534	585	0	0	0	0
2	5	19	""	"iYPR098C"	7000	15650	130	1783	1675	544	72	88	88	98	96	0	2784	2579	888	79	112	164	95	95	0	0	0	0	0	0	0	0	0	0	0	0	0	0	0	0	0	0	0	0.633	0.641	0.647	0.651	1.551	0.618	0.906	0.000	0.000	0.000	0.000	0.000	0.000	0.000	0.000	0.000	0.000	0.000	0.000	0.000	0.000	120	530	4416	4103	-0.661	Error	Error	1711	2705	0	0	1603	2500	0	0	0	0
2	6	19	""	"iYPR103W"	7190	15650	130	1726	1625	596	74	78	32	97	96	0	7501	6910	2630	79	99	143	96	95	0	0	0	0	0	0	0	0	0	0	0	0	0	0	0	0	0	0	0	0.223	0.227	0.229	0.234	1.495	0.218	0.904	0.000	0.000	0.000	0.000	0.000	0.000	0.000	0.000	0.000	0.000	0.000	0.000	0.000	0.000	120	484	9074	8382	-2.168	Error	Error	1652	7422	0	0	1551	6831	0	0	0	0
2	7	19	""	"iYPRWsigma2-0"	7380	15660	140	3278	3154	1418	74	79	43	99	98	0	4428	4247	1969	76	91	105	96	94	0	0	0	0	0	0	0	0	0	0	0	0	0	0	0	0	0	0	0	0.736	0.738	0.752	0.766	1.794	0.722	0.924	0.000	0.000	0.000	0.000	0.000	0.000	0.000	0.000	0.000	0.000	0.000	0.000	0.000	0.000	156	472	7556	7251	-0.442	Error	Error	3204	4352	0	0	3080	4171	0	0	0	0
2	8	19	""	"itC(GCA)P2"	7570	15650	130	1224	1100	409	71	77	43	95	94	0	1352	1275	502	75	82	58	94	92	0	0	0	0	0	0	0	0	0	0	0	0	0	0	0	0	0	0	0	0.903	0.858	0.850	0.866	1.778	0.833	0.868	0.000	0.000	0.000	0.000	0.000	0.000	0.000	0.000	0.000	0.000	0.000	0.000	0.000	0.000	120	476	2430	2229	-0.147	Error	Error	1153	1277	0	0	1029	1200	0	0	0	0
2	9	19	""	"iYPR121W-0"	7760	15650	130	2530	2585	1370	69	76	33	99	97	0	2500	2492	1331	75	97	244	92	87	0	0	0	0	0	0	0	0	0	0	0	0	0	0	0	0	0	0	0	1.015	1.041	1.058	1.107	1.671	1.037	0.892	0.000	0.000	0.000	0.000	0.000	0.000	0.000	0.000	0.000	0.000	0.000	0.000	0.000	0.000	120	517	4886	4933	0.021	Error	Error	2461	2425	0	0	2516	2417	0	0	0	0
2	10	19	""	"itN(GUU)P"	7950	15650	130	906	878	328	69	74	28	99	98	0	3002	2957	1260	74	86	95	95	95	0	0	0	0	0	0	0	0	0	0	0	0	0	0	0	0	0	0	0	0.286	0.281	0.282	0.307	1.750	0.258	0.867	0.000	0.000	0.000	0.000	0.000	0.000	0.000	0.000	0.000	0.000	0.000	0.000	0.000	0.000	120	505	3765	3692	-1.807	Error	Error	837	2928	0	0	809	2883	0	0	0	0
2	11	19	""	"iYPR141C"	8140	15660	120	848	779	335	66	70	26	95	93	0	677	648	314	76	80	42	91	89	0	0	0	0	0	0	0	0	0	0	0	0	0	0	0	0	0	0	0	1.301	1.247	1.287	1.279	1.925	1.199	0.812	0.000	0.000	0.000	0.000	0.000	0.000	0.000	0.000	0.000	0.000	0.000	0.000	0.000	0.000	120	484	1383	1285	0.380	Error	Error	782	601	0	0	713	572	0	0	0	0
2	12	19	""	"iSNR45"	8340	15660	130	1956	1882	1028	68	71	28	96	96	0	910	921	502	77	81	34	90	89	0	0	0	0	0	0	0	0	0	0	0	0	0	0	0	0	0	0	0	2.267	2.149	2.054	2.134	1.705	2.197	0.890	0.000	0.000	0.000	0.000	0.000	0.000	0.000	0.000	0.000	0.000	0.000	0.000	0.000	0.000	120	480	2721	2658	1.180	Error	Error	1888	833	0	0	1814	844	0	0	0	0
2	13	19	""	"iYAL064C-A-3"	8520	15660	120	394	396	207	70	73	27	90	85	0	385	386	202	76	80	29	89	85	0	0	0	0	0	0	0	0	0	0	0	0	0	0	0	0	0	0	0	1.049	1.052	1.068	1.052	1.846	1.058	0.753	0.000	0.000	0.000	0.000	0.000	0.000	0.000	0.000	0.000	0.000	0.000	0.000	0.000	0.000	120	460	633	636	0.068	Error	Error	324	309	0	0	326	310	0	0	0	0
2	14	19	""	"iYBLWdelta3"	8710	15660	110	774	719	335	69	75	35	95	91	0	1885	1653	779	74	97	137	90	87	0	0	0	0	0	0	0	0	0	0	0	0	0	0	0	0	0	0	0	0.389	0.412	0.399	0.427	1.732	0.391	0.887	0.000	0.000	0.000	0.000	0.000	0.000	0.000	0.000	0.000	0.000	0.000	0.000	0.000	0.000	80	441	2516	2229	-1.361	Error	Error	705	1811	0	0	650	1579	0	0	0	0
2	15	19	""	"YBLCdelta7"	8900	15660	120	1030	922	477	70	76	34	94	91	0	914	808	465	76	98	133	80	75	0	0	0	0	0	0	0	0	0	0	0	0	0	0	0	0	0	0	0	1.146	1.164	1.151	1.223	2.269	1.087	0.774	0.000	0.000	0.000	0.000	0.000	0.000	0.000	0.000	0.000	0.000	0.000	0.000	0.000	0.000	120	491	1798	1584	0.196	Error	Error	960	838	0	0	852	732	0	0	0	0
2	16	19	""	"itE(UUC)C"	9090	15660	120	508	452	208	70	74	30	91	88	0	614	578	300	76	81	46	87	85	0	0	0	0	0	0	0	0	0	0	0	0	0	0	0	0	0	0	0	0.814	0.761	0.753	0.784	1.935	0.718	0.809	0.000	0.000	0.000	0.000	0.000	0.000	0.000	0.000	0.000	0.000	0.000	0.000	0.000	0.000	120	486	976	884	-0.297	Error	Error	438	538	0	0	382	502	0	0	0	0
2	17	19	""	"itL(CAA)C"	9290	15660	120	2554	2286	1131	73	75	29	99	96	0	6241	5383	2793	78	83	40	100	96	0	0	0	0	0	0	0	0	0	0	0	0	0	0	0	0	0	0	0	0.403	0.417	0.415	0.456	1.783	0.400	0.913	0.000	0.000	0.000	0.000	0.000	0.000	0.000	0.000	0.000	0.000	0.000	0.000	0.000	0.000	120	484	8644	7518	-1.313	Error	Error	2481	6163	0	0	2213	5305	0	0	0	0
2	18	19	""	"iYCL014W"	9480	15660	130	833	723	324	72	76	31	96	94	0	3353	2876	1355	80	85	36	96	95	0	0	0	0	0	0	0	0	0	0	0	0	0	0	0	0	0	0	0	0.233	0.233	0.232	0.250	1.795	0.217	0.879	0.000	0.000	0.000	0.000	0.000	0.000	0.000	0.000	0.000	0.000	0.000	0.000	0.000	0.000	120	486	4034	3447	-2.105	Error	Error	761	3273	0	0	651	2796	0	0	0	0
2	19	19	""	"iYCR002C"	9660	15660	130	1205	1079	453	69	74	30	99	95	0	2225	1959	834	79	87	43	98	97	0	0	0	0	0	0	0	0	0	0	0	0	0	0	0	0	0	0	0	0.529	0.537	0.544	0.548	1.703	0.525	0.894	0.000	0.000	0.000	0.000	0.000	0.000	0.000	0.000	0.000	0.000	0.000	0.000	0.000	0.000	120	455	3282	2890	-0.918	Error	Error	1136	2146	0	0	1010	1880	0	0	0	0
2	20	19	""	"iYCR006C"	9840	15650	130	1609	1566	644	71	83	83	95	95	0	2514	2436	1233	79	117	245	91	88	0	0	0	0	0	0	0	0	0	0	0	0	0	0	0	0	0	0	0	0.632	0.634	0.624	0.651	1.588	0.580	0.880	0.000	0.000	0.000	0.000	0.000	0.000	0.000	0.000	0.000	0.000	0.000	0.000	0.000	0.000	120	472	3973	3852	-0.663	Error	Error	1538	2435	0	0	1495	2357	0	0	0	0
2	21	19	""	"iYCRCdelta6-A"	10030	15650	140	1858	1888	985	73	83	80	96	94	0	2459	2481	1672	78	113	234	88	84	0	0	0	0	0	0	0	0	0	0	0	0	0	0	0	0	0	0	0	0.750	0.755	0.762	0.978	2.469	0.667	0.847	0.000	0.000	0.000	0.000	0.000	0.000	0.000	0.000	0.000	0.000	0.000	0.000	0.000	0.000	156	523	4166	4218	-0.416	Error	Error	1785	2381	0	0	1815	2403	0	0	0	0
2	22	19	""	"YCRCtau1"	10230	15660	130	198	204	87	68	70	25	90	82	0	312	311	145	74	78	28	89	86	0	0	0	0	0	0	0	0	0	0	0	0	0	0	0	0	0	0	0	0.546	0.574	0.528	0.556	1.896	0.532	0.657	0.000	0.000	0.000	0.000	0.000	0.000	0.000	0.000	0.000	0.000	0.000	0.000	0.000	0.000	120	595	368	373	-0.872	Error	Error	130	238	0	0	136	237	0	0	0	0
2	1	20	""	"SNR189"	6240	15850	120	568	523	226	68	71	26	93	90	0	426	367	187	79	82	28	83	81	0	0	0	0	0	0	0	0	0	0	0	0	0	0	0	0	0	0	0	1.441	1.580	1.523	1.650	2.069	1.492	0.761	0.000	0.000	0.000	0.000	0.000	0.000	0.000	0.000	0.000	0.000	0.000	0.000	0.000	0.000	120	660	847	743	0.527	Error	Error	500	347	0	0	455	288	0	0	0	0
2	2	20	""	"YCRWomega3"	6430	15850	120	2206	1989	885	71	73	25	97	95	0	5318	4701	2246	80	82	29	98	94	0	0	0	0	0	0	0	0	0	0	0	0	0	0	0	0	0	0	0	0.408	0.415	0.415	0.446	1.788	0.399	0.890	0.000	0.000	0.000	0.000	0.000	0.000	0.000	0.000	0.000	0.000	0.000	0.000	0.000	0.000	120	562	7373	6539	-1.295	Error	Error	2135	5238	0	0	1918	4621	0	0	0	0
2	3	20	"EMPTY"	"EMPTY"	6620	15840	150	67	69	25	69	73	30	10	2	0	80	82	25	78	83	45	4	1	0	0	0	0	0	0	0	0	0	0	0	0	0	0	0	0	0	0	0	-1.000	0.000	1.000	1.061	3.575	0.049	0.001	0.000	0.000	0.000	0.000	0.000	0.000	0.000	0.000	0.000	0.000	0.000	0.000	0.000	0.000	156	723	0	4	Error	Error	Error	-2	2	0	0	0	4	0	0	-75	0
2	4	20	"EMPTY"	"EMPTY"	6810	15840	150	69	70	26	68	79	75	0	0	0	76	78	25	74	90	100	0	0	0	0	0	0	0	0	0	0	0	0	0	0	0	0	0	0	0	0	0	0.500	0.500	0.879	1.026	3.243	0.644	0.473	0.000	0.000	0.000	0.000	0.000	0.000	0.000	0.000	0.000	0.000	0.000	0.000	0.000	0.000	156	721	3	6	-1.000	Error	Error	1	2	0	0	2	4	0	0	-75	0
2	5	20	"EMPTY"	"EMPTY"	7000	15840	150	64	66	24	69	77	62	1	0	0	74	75	27	74	87	92	1	0	0	0	0	0	0	0	0	0	0	0	0	0	0	0	0	0	0	0	0	100000.000	-3.000	1.000	1.020	3.765	0.655	0.017	0.000	0.000	0.000	0.000	0.000	0.000	0.000	0.000	0.000	0.000	0.000	0.000	0.000	0.000	156	736	-5	-2	16.610	Error	Error	-5	0	0	0	-3	1	0	0	-75	0
2	6	20	"EMPTY"	"EMPTY"	7190	15840	150	70	71	23	68	72	28	9	4	0	71	73	24	74	84	82	1	0	0	0	0	0	0	0	0	0	0	0	0	0	0	0	0	0	0	0	0	-0.667	-3.000	0.716	0.841	3.380	0.359	0.025	0.000	0.000	0.000	0.000	0.000	0.000	0.000	0.000	0.000	0.000	0.000	0.000	0.000	0.000	156	706	-1	2	Error	Error	Error	2	-3	0	0	3	-1	0	0	-75	0
2	7	20	"EMPTY"	"EMPTY"	7380	15840	150	65	66	23	68	73	38	5	0	0	68	71	23	72	82	87	0	0	0	0	0	0	0	0	0	0	0	0	0	0	0	0	0	0	0	0	0	0.750	2.000	1.250	1.167	4.085	0.347	0.009	0.000	0.000	0.000	0.000	0.000	0.000	0.000	0.000	0.000	0.000	0.000	0.000	0.000	0.000	156	684	-7	-3	-0.415	Error	Error	-3	-4	0	0	-2	-1	0	0	-75	0
2	8	20	"EMPTY"	"EMPTY"	7570	15840	150	69	73	27	69	74	38	12	1	0	74	76	23	73	78	49	2	0	0	0	0	0	0	0	0	0	0	0	0	0	0	0	0	0	0	0	0	0.000	1.333	1.091	1.178	4.825	0.653	0.333	0.000	0.000	0.000	0.000	0.000	0.000	0.000	0.000	0.000	0.000	0.000	0.000	0.000	0.000	156	706	1	7	Error	Error	Error	0	1	0	0	4	3	0	0	-75	0
2	9	20	"EMPTY"	"EMPTY"	7760	15840	150	66	68	25	69	73	29	12	1	0	72	78	29	73	78	50	7	1	0	0	0	0	0	0	0	0	0	0	0	0	0	0	0	0	0	0	0	3.000	-0.200	1.000	0.943	3.707	1.047	0.011	0.000	0.000	0.000	0.000	0.000	0.000	0.000	0.000	0.000	0.000	0.000	0.000	0.000	0.000	156	728	-4	4	1.585	Error	Error	-3	-1	0	0	-1	5	0	0	-75	0
2	10	20	"EMPTY"	"EMPTY"	7950	15840	150	66	67	25	68	71	26	12	3	0	67	70	21	73	78	54	0	0	0	0	0	0	0	0	0	0	0	0	0	0	0	0	0	0	0	0	0	0.333	0.333	1.177	0.992	3.643	1.348	0.012	0.000	0.000	0.000	0.000	0.000	0.000	0.000	0.000	0.000	0.000	0.000	0.000	0.000	0.000	156	720	-8	-4	-1.585	Error	Error	-2	-6	0	0	-1	-3	0	0	-75	0
2	11	20	"EMPTY"	"EMPTY"	8140	15840	150	66	68	24	66	69	26	16	2	0	70	74	28	72	76	35	7	3	0	0	0	0	0	0	0	0	0	0	0	0	0	0	0	0	0	0	0	0.000	1.000	0.850	0.972	3.499	0.343	0.007	0.000	0.000	0.000	0.000	0.000	0.000	0.000	0.000	0.000	0.000	0.000	0.000	0.000	0.000	156	713	-2	4	Error	Error	Error	0	-2	0	0	2	2	0	0	-75	0
2	12	20	"EMPTY"	"EMPTY"	8330	15840	150	65	69	24	67	70	26	17	3	0	72	73	23	73	76	28	10	1	0	0	0	0	0	0	0	0	0	0	0	0	0	0	0	0	0	0	0	2.000	100000.000	0.947	0.936	3.473	0.932	0.000	0.000	0.000	0.000	0.000	0.000	0.000	0.000	0.000	0.000	0.000	0.000	0.000	0.000	0.000	156	697	-3	2	1.000	Error	Error	-2	-1	0	0	2	0	0	0	-75	0
2	13	20	"EMPTY"	"EMPTY"	8520	15840	150	64	70	26	68	70	25	17	4	0	75	77	30	74	76	26	12	5	0	0	0	0	0	0	0	0	0	0	0	0	0	0	0	0	0	0	0	-4.000	0.667	1.000	1.109	3.663	4.698	0.004	0.000	0.000	0.000	0.000	0.000	0.000	0.000	0.000	0.000	0.000	0.000	0.000	0.000	0.000	156	701	-3	5	Error	Error	Error	-4	1	0	0	2	3	0	0	-75	0
2	14	20	"EMPTY"	"EMPTY"	8710	15840	150	69	71	27	66	70	28	19	2	0	72	78	32	72	84	104	0	0	0	0	0	0	0	0	0	0	0	0	0	0	0	0	0	0	0	0	0	100000.000	0.833	1.166	0.945	4.929	0.143	0.017	0.000	0.000	0.000	0.000	0.000	0.000	0.000	0.000	0.000	0.000	0.000	0.000	0.000	0.000	156	728	3	11	16.610	Error	Error	3	0	0	0	5	6	0	0	-75	0
2	15	20	"EMPTY"	"EMPTY"	8900	15840	150	70	72	24	68	71	29	13	1	0	77	79	25	72	84	95	0	0	0	0	0	0	0	0	0	0	0	0	0	0	0	0	0	0	0	0	0	0.400	0.571	1.265	1.019	4.005	0.754	0.003	0.000	0.000	0.000	0.000	0.000	0.000	0.000	0.000	0.000	0.000	0.000	0.000	0.000	0.000	156	710	7	11	-1.322	Error	Error	2	5	0	0	4	7	0	0	-75	0
2	16	20	"EMPTY"	"EMPTY"	9090	15840	150	70	73	26	68	71	26	16	5	0	74	78	55	74	79	39	8	1	0	0	0	0	0	0	0	0	0	0	0	0	0	0	0	0	0	0	0	100000.000	1.250	1.101	1.086	3.649	16.017	0.002	0.000	0.000	0.000	0.000	0.000	0.000	0.000	0.000	0.000	0.000	0.000	0.000	0.000	0.000	156	705	2	9	16.610	Error	Error	2	0	0	0	5	4	0	0	-75	0
2	17	20	"EMPTY"	"EMPTY"	9280	15840	150	68	72	27	68	70	25	16	5	0	74	77	26	73	79	41	7	1	0	0	0	0	0	0	0	0	0	0	0	0	0	0	0	0	0	0	0	0.000	1.000	1.071	1.085	3.463	0.540	0.005	0.000	0.000	0.000	0.000	0.000	0.000	0.000	0.000	0.000	0.000	0.000	0.000	0.000	0.000	156	706	1	8	Error	Error	Error	0	1	0	0	4	4	0	0	-75	0
2	18	20	"EMPTY"	"EMPTY"	9470	15840	150	68	70	24	67	70	26	16	6	0	73	76	25	75	79	30	12	1	0	0	0	0	0	0	0	0	0	0	0	0	0	0	0	0	0	0	0	-0.500	3.000	0.910	0.825	4.085	54.962	0.000	0.000	0.000	0.000	0.000	0.000	0.000	0.000	0.000	0.000	0.000	0.000	0.000	0.000	0.000	156	688	-1	4	Error	Error	Error	1	-2	0	0	3	1	0	0	-75	0
2	19	20	"EMPTY"	"EMPTY"	9660	15840	150	74	76	27	70	72	27	19	7	0	74	81	29	75	80	30	18	3	0	0	0	0	0	0	0	0	0	0	0	0	0	0	0	0	0	0	0	-4.000	1.000	1.055	1.045	4.284	0.918	0.003	0.000	0.000	0.000	0.000	0.000	0.000	0.000	0.000	0.000	0.000	0.000	0.000	0.000	0.000	156	687	3	12	Error	Error	Error	4	-1	0	0	6	6	0	0	-75	0
2	20	20	"EMPTY"	"EMPTY"	9850	15840	150	70	72	25	70	77	70	0	0	0	73	74	27	76	98	198	0	0	0	0	0	0	0	0	0	0	0	0	0	0	0	0	0	0	0	0	0	0.000	-1.000	1.083	1.063	4.205	0.185	0.069	0.000	0.000	0.000	0.000	0.000	0.000	0.000	0.000	0.000	0.000	0.000	0.000	0.000	0.000	156	699	-3	0	Error	Error	Error	0	-3	0	0	2	-2	0	0	-75	0
2	21	20	"EMPTY"	"EMPTY"	10040	15840	150	68	73	31	69	77	69	1	0	0	75	79	30	75	95	192	0	0	0	0	0	0	0	0	0	0	0	0	0	0	0	0	0	0	0	0	0	100000.000	1.000	1.000	1.108	3.968	152.051	0.000	0.000	0.000	0.000	0.000	0.000	0.000	0.000	0.000	0.000	0.000	0.000	0.000	0.000	0.000	156	702	-1	8	16.610	Error	Error	-1	0	0	0	4	4	0	0	-75	0
2	22	20	"EMPTY"	"EMPTY"	10230	15840	150	66	67	23	69	70	24	10	2	0	75	76	26	75	79	30	8	1	0	0	0	0	0	0	0	0	0	0	0	0	0	0	0	0	0	0	0	100000.000	-2.000	0.943	0.858	3.263	76.272	0.000	0.000	0.000	0.000	0.000	0.000	0.000	0.000	0.000	0.000	0.000	0.000	0.000	0.000	0.000	156	908	-3	-1	16.610	Error	Error	-3	0	0	0	-2	1	0	0	-75	0
3	1	1	""	"YBL083C"	10640	12200	120	3512	3018	1543	96	166	527	85	80	0	1641	1369	712	85	126	260	81	80	0	0	0	0	0	0	0	0	0	0	0	0	0	0	0	0	0	0	0	2.195	2.276	2.340	2.506	1.803	2.388	0.873	0.000	0.000	0.000	0.000	0.000	0.000	0.000	0.000	0.000	0.000	0.000	0.000	0.000	0.000	120	580	4972	4206	1.134	Error	Error	3416	1556	0	0	2922	1284	0	0	0	0
3	2	1	""	"YBL112C"	10820	12190	120	11413	11845	6369	98	165	519	95	93	0	8950	8487	4595	87	127	257	98	92	0	0	0	0	0	0	0	0	0	0	0	0	0	0	0	0	0	0	0	1.277	1.398	1.436	1.465	1.630	1.395	0.868	0.000	0.000	0.000	0.000	0.000	0.000	0.000	0.000	0.000	0.000	0.000	0.000	0.000	0.000	120	597	20178	20147	0.352	Error	Error	11315	8863	0	0	11747	8400	0	0	0	0
3	3	1	"CDS1"	"YBR029C"	11030	12200	120	1239	1242	785	88	91	33	95	91	0	754	723	446	82	91	49	87	84	0	0	0	0	0	0	0	0	0	0	0	0	0	0	0	0	0	0	0	1.713	1.800	1.842	1.772	1.886	1.862	0.781	0.000	0.000	0.000	0.000	0.000	0.000	0.000	0.000	0.000	0.000	0.000	0.000	0.000	0.000	120	553	1823	1795	0.776	Error	Error	1151	672	0	0	1154	641	0	0	0	0
3	4	1	"BOI1"	"YBL085W"	11200	12200	120	185	185	81	82	86	33	75	65	0	273	258	120	80	90	41	83	82	0	0	0	0	0	0	0	0	0	0	0	0	0	0	0	0	0	0	0	0.534	0.579	0.562	0.545	2.414	0.579	0.542	0.000	0.000	0.000	0.000	0.000	0.000	0.000	0.000	0.000	0.000	0.000	0.000	0.000	0.000	120	532	296	281	-0.906	Error	Error	103	193	0	0	103	178	0	0	0	0
3	5	1	"NTH2"	"YBR001C"	11380	12200	120	2392	2168	1265	83	122	307	85	83	0	9373	8680	5471	87	267	1333	84	80	0	0	0	0	0	0	0	0	0	0	0	0	0	0	0	0	0	0	0	0.249	0.243	0.249	0.265	1.810	0.220	0.863	0.000	0.000	0.000	0.000	0.000	0.000	0.000	0.000	0.000	0.000	0.000	0.000	0.000	0.000	120	578	11595	10678	-2.008	Error	Error	2309	9286	0	0	2085	8593	0	0	0	0
3	6	1	"RPL4A"	"YBR031W"	11580	12200	120	2438	2299	1322	82	124	312	86	81	0	3519	3417	2181	90	273	1356	75	68	0	0	0	0	0	0	0	0	0	0	0	0	0	0	0	0	0	0	0	0.687	0.666	0.673	0.767	1.951	0.493	0.697	0.000	0.000	0.000	0.000	0.000	0.000	0.000	0.000	0.000	0.000	0.000	0.000	0.000	0.000	120	558	5785	5544	-0.541	Error	Error	2356	3429	0	0	2217	3327	0	0	0	0
3	7	1	"RPL23A"	"YBL087C"	11760	12200	140	2420	2139	1311	81	90	111	85	84	0	1901	1727	1141	86	99	134	80	80	0	0	0	0	0	0	0	0	0	0	0	0	0	0	0	0	0	0	0	1.289	1.254	1.274	1.405	2.130	1.222	0.908	0.000	0.000	0.000	0.000	0.000	0.000	0.000	0.000	0.000	0.000	0.000	0.000	0.000	0.000	156	680	4154	3699	0.366	Error	Error	2339	1815	0	0	2058	1641	0	0	0	0
3	8	1	"COQ1"	"YBR003W"	11950	12200	140	5097	4168	2577	81	99	255	85	82	0	13182	10636	6796	89	143	650	82	79	0	0	0	0	0	0	0	0	0	0	0	0	0	0	0	0	0	0	0	0.383	0.388	0.409	0.498	2.653	0.372	0.883	0.000	0.000	0.000	0.000	0.000	0.000	0.000	0.000	0.000	0.000	0.000	0.000	0.000	0.000	156	693	18109	14634	-1.384	Error	Error	5016	13093	0	0	4087	10547	0	0	0	0
3	9	1	""	"YBR033W"	12140	12200	120	2973	2890	1696	81	86	40	98	95	0	7222	7106	5063	92	104	86	93	91	0	0	0	0	0	0	0	0	0	0	0	0	0	0	0	0	0	0	0	0.406	0.400	0.411	0.514	2.293	0.353	0.824	0.000	0.000	0.000	0.000	0.000	0.000	0.000	0.000	0.000	0.000	0.000	0.000	0.000	0.000	120	577	10022	9823	-1.302	Error	Error	2892	7130	0	0	2809	7014	0	0	0	0
3	10	1	""	"YBL089W"	12340	12200	120	2381	2160	1054	83	123	415	89	80	0	8000	7189	3838	88	198	871	88	85	0	0	0	0	0	0	0	0	0	0	0	0	0	0	0	0	0	0	0	0.290	0.292	0.310	0.331	1.908	0.274	0.885	0.000	0.000	0.000	0.000	0.000	0.000	0.000	0.000	0.000	0.000	0.000	0.000	0.000	0.000	120	554	10210	9178	-1.784	Error	Error	2298	7912	0	0	2077	7101	0	0	0	0
3	11	1	""	"YBR005W"	12530	12190	140	1345	1349	952	85	145	453	69	59	0	3652	3272	2536	88	247	1029	66	61	0	0	0	0	0	0	0	0	0	0	0	0	0	0	0	0	0	0	0	0.354	0.397	0.430	0.576	2.699	0.355	0.860	0.000	0.000	0.000	0.000	0.000	0.000	0.000	0.000	0.000	0.000	0.000	0.000	0.000	0.000	156	737	4824	4448	-1.500	Error	Error	1260	3564	0	0	1264	3184	0	0	0	0
3	12	1	"PDX3"	"YBR035C"	12730	12200	120	2577	2492	1420	86	112	161	92	87	0	1429	1371	836	89	164	508	79	65	0	0	0	0	0	0	0	0	0	0	0	0	0	0	0	0	0	0	0	1.859	1.877	1.887	2.094	1.813	1.675	0.634	0.000	0.000	0.000	0.000	0.000	0.000	0.000	0.000	0.000	0.000	0.000	0.000	0.000	0.000	120	584	3831	3688	0.894	Error	Error	2491	1340	0	0	2406	1282	0	0	0	0
3	13	1	""	"YCL047C"	12940	12200	120	3625	3292	1595	84	88	32	98	98	0	6340	5764	3067	84	98	57	96	95	0	0	0	0	0	0	0	0	0	0	0	0	0	0	0	0	0	0	0	0.566	0.565	0.570	0.633	2.018	0.528	0.889	0.000	0.000	0.000	0.000	0.000	0.000	0.000	0.000	0.000	0.000	0.000	0.000	0.000	0.000	120	527	9797	8888	-0.821	Error	Error	3541	6256	0	0	3208	5680	0	0	0	0
3	14	1	"RVS161"	"YCR009C"	13100	12190	140	2267	1922	997	85	89	34	92	90	0	8812	7540	4134	85	103	183	88	85	0	0	0	0	0	0	0	0	0	0	0	0	0	0	0	0	0	0	0	0.250	0.246	0.269	0.282	2.186	0.234	0.869	0.000	0.000	0.000	0.000	0.000	0.000	0.000	0.000	0.000	0.000	0.000	0.000	0.000	0.000	156	707	10909	9292	-2.000	Error	Error	2182	8727	0	0	1837	7455	0	0	0	0
3	15	1	"PHO87"	"YCR037C"	13300	12200	130	1947	1894	1027	85	118	296	88	85	0	3974	3922	2468	85	155	724	84	80	0	0	0	0	0	0	0	0	0	0	0	0	0	0	0	0	0	0	0	0.479	0.471	0.467	0.547	2.175	0.416	0.829	0.000	0.000	0.000	0.000	0.000	0.000	0.000	0.000	0.000	0.000	0.000	0.000	0.000	0.000	120	643	5751	5646	-1.063	Error	Error	1862	3889	0	0	1809	3837	0	0	0	0
3	16	1	""	"YCL049C"	13490	12190	120	2125	1873	863	83	88	36	95	94	0	2158	1914	942	85	94	41	86	85	0	0	0	0	0	0	0	0	0	0	0	0	0	0	0	0	0	0	0	0.985	0.979	0.990	1.051	1.682	0.969	0.860	0.000	0.000	0.000	0.000	0.000	0.000	0.000	0.000	0.000	0.000	0.000	0.000	0.000	0.000	120	586	4115	3619	-0.022	Error	Error	2042	2073	0	0	1790	1829	0	0	0	0
3	17	1	"adp1"	"YCR011C"	13680	12190	120	2051	2021	1165	86	91	58	97	95	0	4893	4984	3164	87	101	104	90	87	0	0	0	0	0	0	0	0	0	0	0	0	0	0	0	0	0	0	0	0.409	0.395	0.420	0.496	2.259	0.355	0.834	0.000	0.000	0.000	0.000	0.000	0.000	0.000	0.000	0.000	0.000	0.000	0.000	0.000	0.000	120	550	6771	6832	-1.290	Error	Error	1965	4806	0	0	1935	4897	0	0	0	0
3	18	1	"MATAlpha2"	"YCR039C"	13860	12190	140	3894	3310	2004	83	87	36	93	90	0	7636	6666	4414	88	102	111	85	80	0	0	0	0	0	0	0	0	0	0	0	0	0	0	0	0	0	0	0	0.505	0.491	0.525	0.623	2.317	0.465	0.905	0.000	0.000	0.000	0.000	0.000	0.000	0.000	0.000	0.000	0.000	0.000	0.000	0.000	0.000	156	696	11359	9805	-0.986	Error	Error	3811	7548	0	0	3227	6578	0	0	0	0
3	19	1	"LRE1"	"YCL051W"	14050	12190	120	2547	2212	1002	81	87	46	92	91	0	6575	5919	3083	85	108	181	87	87	0	0	0	0	0	0	0	0	0	0	0	0	0	0	0	0	0	0	0	0.380	0.365	0.371	0.412	2.165	0.331	0.881	0.000	0.000	0.000	0.000	0.000	0.000	0.000	0.000	0.000	0.000	0.000	0.000	0.000	0.000	120	561	8956	7965	-1.396	Error	Error	2466	6490	0	0	2131	5834	0	0	0	0
3	20	1	""	"YCR013C"	14250	12200	120	1528	1346	581	84	92	52	94	92	0	3937	3490	1779	83	111	188	87	86	0	0	0	0	0	0	0	0	0	0	0	0	0	0	0	0	0	0	0	0.375	0.370	0.384	0.437	2.200	0.326	0.851	0.000	0.000	0.000	0.000	0.000	0.000	0.000	0.000	0.000	0.000	0.000	0.000	0.000	0.000	120	545	5298	4669	-1.416	Error	Error	1444	3854	0	0	1262	3407	0	0	0	0
3	21	1	""	"YCR041W"	14430	12190	140	6378	6061	3656	81	116	351	87	83	0	8755	8066	5277	81	145	690	82	78	0	0	0	0	0	0	0	0	0	0	0	0	0	0	0	0	0	0	0	0.726	0.749	0.751	0.918	2.446	0.713	0.913	0.000	0.000	0.000	0.000	0.000	0.000	0.000	0.000	0.000	0.000	0.000	0.000	0.000	0.000	156	670	14971	13965	-0.462	Error	Error	6297	8674	0	0	5980	7985	0	0	0	0
3	22	1	"SPB1"	"YCL054W"	14620	12190	140	1181	1397	1204	81	155	553	71	50	0	2580	2849	2425	83	232	1117	71	55	0	0	0	0	0	0	0	0	0	0	0	0	0	0	0	0	0	0	0	0.441	0.476	0.501	0.521	2.349	0.467	0.846	0.000	0.000	0.000	0.000	0.000	0.000	0.000	0.000	0.000	0.000	0.000	0.000	0.000	0.000	156	858	3597	4082	-1.183	Error	Error	1100	2497	0	0	1316	2766	0	0	0	0
3	1	2	""	"YCR015C"	10630	12390	130	4502	4096	1969	95	110	125	98	95	0	5063	4694	2448	85	131	438	90	84	0	0	0	0	0	0	0	0	0	0	0	0	0	0	0	0	0	0	0	0.885	0.868	0.858	0.905	1.617	0.851	0.860	0.000	0.000	0.000	0.000	0.000	0.000	0.000	0.000	0.000	0.000	0.000	0.000	0.000	0.000	120	557	9385	8610	-0.176	Error	Error	4407	4978	0	0	4001	4609	0	0	0	0
3	2	2	""	"YCR043C"	10820	12390	120	1783	1577	721	97	122	274	85	81	0	1018	900	465	85	136	455	76	52	0	0	0	0	0	0	0	0	0	0	0	0	0	0	0	0	0	0	0	1.807	1.816	1.847	1.896	1.834	1.318	0.518	0.000	0.000	0.000	0.000	0.000	0.000	0.000	0.000	0.000	0.000	0.000	0.000	0.000	0.000	120	517	2619	2295	0.854	Error	Error	1686	933	0	0	1480	815	0	0	0	0
3	3	2	""	"YDR003W"	11010	12390	140	1957	1651	877	92	107	171	84	81	0	3578	3105	1832	83	145	637	80	76	0	0	0	0	0	0	0	0	0	0	0	0	0	0	0	0	0	0	0	0.534	0.516	0.533	0.590	2.085	0.475	0.881	0.000	0.000	0.000	0.000	0.000	0.000	0.000	0.000	0.000	0.000	0.000	0.000	0.000	0.000	156	538	5360	4581	-0.906	Error	Error	1865	3495	0	0	1559	3022	0	0	0	0
3	4	2	""	"YDR034C-A"	11190	12390	120	8640	7052	3272	91	103	114	97	95	0	14726	12120	6077	89	176	764	86	82	0	0	0	0	0	0	0	0	0	0	0	0	0	0	0	0	0	0	0	0.584	0.579	0.589	0.643	1.787	0.558	0.909	0.000	0.000	0.000	0.000	0.000	0.000	0.000	0.000	0.000	0.000	0.000	0.000	0.000	0.000	120	470	23186	18992	-0.776	Error	Error	8549	14637	0	0	6961	12031	0	0	0	0
3	5	2	""	"YDR063W"	11390	12390	120	360	345	150	91	100	93	81	66	0	416	421	224	92	156	673	7	0	0	0	0	0	0	0	0	0	0	0	0	0	0	0	0	0	0	0	0	0.830	0.772	0.771	0.791	1.769	0.154	0.444	0.000	0.000	0.000	0.000	0.000	0.000	0.000	0.000	0.000	0.000	0.000	0.000	0.000	0.000	120	535	593	583	-0.268	Error	Error	269	324	0	0	254	329	0	0	0	0
3	6	2	"MAF1"	"YDR005C"	11580	12390	120	1315	1284	689	88	98	124	90	86	0	5911	5840	3493	86	110	214	89	87	0	0	0	0	0	0	0	0	0	0	0	0	0	0	0	0	0	0	0	0.211	0.208	0.216	0.240	2.030	0.194	0.891	0.000	0.000	0.000	0.000	0.000	0.000	0.000	0.000	0.000	0.000	0.000	0.000	0.000	0.000	120	528	7052	6950	-2.247	Error	Error	1227	5825	0	0	1196	5754	0	0	0	0
3	7	2	""	"YDR034C-D"	11780	12390	120	9568	8937	5191	85	97	129	99	96	0	17191	16036	9841	88	118	235	99	90	0	0	0	0	0	0	0	0	0	0	0	0	0	0	0	0	0	0	0	0.554	0.555	0.570	0.626	1.761	0.513	0.886	0.000	0.000	0.000	0.000	0.000	0.000	0.000	0.000	0.000	0.000	0.000	0.000	0.000	0.000	120	492	26586	24800	-0.851	Error	Error	9483	17103	0	0	8852	15948	0	0	0	0
3	8	2	""	"YDR065W"	11960	12390	120	5152	4522	2243	87	150	512	89	85	0	11110	9905	5039	94	298	1310	86	82	0	0	0	0	0	0	0	0	0	0	0	0	0	0	0	0	0	0	0	0.460	0.452	0.473	0.478	1.518	0.433	0.899	0.000	0.000	0.000	0.000	0.000	0.000	0.000	0.000	0.000	0.000	0.000	0.000	0.000	0.000	120	487	16081	14246	-1.121	Error	Error	5065	11016	0	0	4435	9811	0	0	0	0
3	9	2	"trp1"	"YDR007W"	12160	12390	120	2968	2538	1286	88	151	515	83	80	0	2383	2151	1236	89	278	1296	75	39	0	0	0	0	0	0	0	0	0	0	0	0	0	0	0	0	0	0	0	1.255	1.188	1.253	1.371	1.930	0.834	0.667	0.000	0.000	0.000	0.000	0.000	0.000	0.000	0.000	0.000	0.000	0.000	0.000	0.000	0.000	120	480	5174	4512	0.328	Error	Error	2880	2294	0	0	2450	2062	0	0	0	0
3	10	2	"ARO3"	"YDR035W"	12330	12390	140	5189	4402	3010	88	221	859	73	69	0	5621	5580	4731	89	283	1278	67	64	0	0	0	0	0	0	0	0	0	0	0	0	0	0	0	0	0	0	0	0.922	0.786	0.901	1.203	2.835	0.675	0.833	0.000	0.000	0.000	0.000	0.000	0.000	0.000	0.000	0.000	0.000	0.000	0.000	0.000	0.000	156	512	10633	9805	-0.117	Error	Error	5101	5532	0	0	4314	5491	0	0	0	0
3	11	2	""	"YDR067C"	12520	12390	140	3968	3277	1916	92	221	809	78	73	0	9640	7671	4849	91	299	1225	76	72	0	0	0	0	0	0	0	0	0	0	0	0	0	0	0	0	0	0	0	0.406	0.420	0.434	0.508	2.038	0.411	0.884	0.000	0.000	0.000	0.000	0.000	0.000	0.000	0.000	0.000	0.000	0.000	0.000	0.000	0.000	156	584	13425	10765	-1.301	Error	Error	3876	9549	0	0	3185	7580	0	0	0	0
3	12	2	"GAL3"	"YDR009W"	12740	12390	140	5257	4480	2430	91	114	137	92	89	0	8024	7028	4186	88	137	295	89	85	0	0	0	0	0	0	0	0	0	0	0	0	0	0	0	0	0	0	0	0.651	0.632	0.625	0.698	2.043	0.593	0.815	0.000	0.000	0.000	0.000	0.000	0.000	0.000	0.000	0.000	0.000	0.000	0.000	0.000	0.000	156	588	13102	11329	-0.619	Error	Error	5166	7936	0	0	4389	6940	0	0	0	0
3	13	2	"KRS1"	"YDR037W"	12910	12390	140	3656	3272	2059	87	93	41	97	92	0	11677	10256	6725	86	111	218	86	82	0	0	0	0	0	0	0	0	0	0	0	0	0	0	0	0	0	0	0	0.308	0.313	0.327	0.380	1.725	0.302	0.932	0.000	0.000	0.000	0.000	0.000	0.000	0.000	0.000	0.000	0.000	0.000	0.000	0.000	0.000	156	518	15160	13355	-1.699	Error	Error	3569	11591	0	0	3185	10170	0	0	0	0
3	14	2	"DOA4"	"YDR069C"	13120	12390	120	329	314	143	88	92	35	85	81	0	594	568	286	88	112	225	80	65	0	0	0	0	0	0	0	0	0	0	0	0	0	0	0	0	0	0	0	0.476	0.471	0.464	0.452	1.969	0.283	0.508	0.000	0.000	0.000	0.000	0.000	0.000	0.000	0.000	0.000	0.000	0.000	0.000	0.000	0.000	120	480	747	706	-1.070	Error	Error	241	506	0	0	226	480	0	0	0	0
3	15	2	""	"YDR365W-B"	13290	12390	120	9724	8690	5025	94	389	1538	85	80	0	12745	11528	7025	92	597	2570	80	76	0	0	0	0	0	0	0	0	0	0	0	0	0	0	0	0	0	0	0	0.761	0.752	0.776	0.940	2.142	0.715	0.886	0.000	0.000	0.000	0.000	0.000	0.000	0.000	0.000	0.000	0.000	0.000	0.000	0.000	0.000	120	498	22283	20032	-0.394	Error	Error	9630	12653	0	0	8596	11436	0	0	0	0
3	16	2	"NCB2"	"YDR397C"	13510	12390	130	1414	1621	1070	90	341	1413	45	13	0	1485	1646	1116	91	515	2361	22	0	0	0	0	0	0	0	0	0	0	0	0	0	0	0	0	0	0	0	0	0.950	0.985	0.966	1.005	2.051	0.690	0.878	0.000	0.000	0.000	0.000	0.000	0.000	0.000	0.000	0.000	0.000	0.000	0.000	0.000	0.000	120	594	2718	3086	-0.074	Error	Error	1324	1394	0	0	1531	1555	0	0	0	0
3	17	2	"TIF35"	"YDR429C"	13700	12390	130	3285	3183	1733	88	94	61	96	94	0	4618	4384	2585	86	100	101	92	88	0	0	0	0	0	0	0	0	0	0	0	0	0	0	0	0	0	0	0	0.705	0.720	0.757	0.824	1.838	0.684	0.884	0.000	0.000	0.000	0.000	0.000	0.000	0.000	0.000	0.000	0.000	0.000	0.000	0.000	0.000	120	535	7729	7393	-0.503	Error	Error	3197	4532	0	0	3095	4298	0	0	0	0
3	18	2	""	"YDR367W"	13890	12380	130	2099	1833	821	87	97	72	94	88	0	2261	1940	970	84	107	171	85	83	0	0	0	0	0	0	0	0	0	0	0	0	0	0	0	0	0	0	0	0.924	0.941	0.961	1.074	1.818	0.919	0.865	0.000	0.000	0.000	0.000	0.000	0.000	0.000	0.000	0.000	0.000	0.000	0.000	0.000	0.000	120	510	4189	3602	-0.114	Error	Error	2012	2177	0	0	1746	1856	0	0	0	0
3	19	2	"HPT1"	"YDR399W"	14070	12380	130	3386	3322	1830	90	101	73	96	95	0	2561	2472	1416	86	115	191	86	84	0	0	0	0	0	0	0	0	0	0	0	0	0	0	0	0	0	0	0	1.332	1.355	1.399	1.476	1.787	1.356	0.864	0.000	0.000	0.000	0.000	0.000	0.000	0.000	0.000	0.000	0.000	0.000	0.000	0.000	0.000	120	563	5771	5618	0.413	Error	Error	3296	2475	0	0	3232	2386	0	0	0	0
3	20	2	""	"YDR431W"	14280	12380	130	1059	960	500	87	95	48	90	86	0	554	515	259	85	100	75	83	80	0	0	0	0	0	0	0	0	0	0	0	0	0	0	0	0	0	0	0	2.072	2.030	2.049	2.057	1.713	2.128	0.782	0.000	0.000	0.000	0.000	0.000	0.000	0.000	0.000	0.000	0.000	0.000	0.000	0.000	0.000	120	498	1441	1303	1.051	Error	Error	972	469	0	0	873	430	0	0	0	0
3	21	2	"xrs2"	"YDR369C"	14440	12390	120	5463	5326	2964	87	310	974	82	80	0	8834	7918	4881	89	506	1869	75	75	0	0	0	0	0	0	0	0	0	0	0	0	0	0	0	0	0	0	0	0.615	0.669	0.662	0.787	2.196	0.615	0.881	0.000	0.000	0.000	0.000	0.000	0.000	0.000	0.000	0.000	0.000	0.000	0.000	0.000	0.000	120	514	14121	13068	-0.702	Error	Error	5376	8745	0	0	5239	7829	0	0	0	0
3	22	2	""	"YDR401W"	14680	12370	110	713	1174	1149	84	272	906	40	28	0	1246	2148	2377	88	443	1751	40	21	0	0	0	0	0	0	0	0	0	0	0	0	0	0	0	0	0	0	0	0.543	0.529	0.580	0.583	2.218	0.479	0.881	0.000	0.000	0.000	0.000	0.000	0.000	0.000	0.000	0.000	0.000	0.000	0.000	0.000	0.000	80	567	1787	3150	-0.881	Error	Error	629	1158	0	0	1090	2060	0	0	0	0
3	1	3	""	"YDR433W"	10650	12580	130	871	947	609	88	110	246	80	70	0	749	824	551	83	108	305	75	53	0	0	0	0	0	0	0	0	0	0	0	0	0	0	0	0	0	0	0	1.176	1.159	1.143	1.236	2.059	1.141	0.805	0.000	0.000	0.000	0.000	0.000	0.000	0.000	0.000	0.000	0.000	0.000	0.000	0.000	0.000	120	645	1449	1600	0.233	Error	Error	783	666	0	0	859	741	0	0	0	0
3	2	3	""	"YDR371W"	10870	12590	130	8085	7172	3017	89	109	254	96	93	0	9647	8632	3909	85	95	46	100	100	0	0	0	0	0	0	0	0	0	0	0	0	0	0	0	0	0	0	0	0.836	0.829	0.840	0.866	1.543	0.777	0.870	0.000	0.000	0.000	0.000	0.000	0.000	0.000	0.000	0.000	0.000	0.000	0.000	0.000	0.000	120	507	17558	15630	-0.258	Error	Error	7996	9562	0	0	7083	8547	0	0	0	0
3	3	3	"DIT1"	"YDR403W"	11030	12580	120	3893	3744	2088	89	119	222	92	92	0	12048	10633	6617	93	250	1054	81	81	0	0	0	0	0	0	0	0	0	0	0	0	0	0	0	0	0	0	0	0.318	0.347	0.366	0.438	2.278	0.318	0.883	0.000	0.000	0.000	0.000	0.000	0.000	0.000	0.000	0.000	0.000	0.000	0.000	0.000	0.000	120	428	15759	14195	-1.652	Error	Error	3804	11955	0	0	3655	10540	0	0	0	0
3	4	3	""	"YDR435C"	11230	12580	120	3060	3003	1715	89	114	198	90	88	0	5789	5402	3433	91	229	966	81	75	0	0	0	0	0	0	0	0	0	0	0	0	0	0	0	0	0	0	0	0.521	0.549	0.554	0.632	2.352	0.493	0.837	0.000	0.000	0.000	0.000	0.000	0.000	0.000	0.000	0.000	0.000	0.000	0.000	0.000	0.000	120	553	8669	8225	-0.940	Error	Error	2971	5698	0	0	2914	5311	0	0	0	0
3	5	3	"SWI4"	"YER111C"	11450	12590	120	200	209	88	87	89	35	82	68	0	233	232	102	85	95	51	81	64	0	0	0	0	0	0	0	0	0	0	0	0	0	0	0	0	0	0	0	0.764	0.830	0.778	0.780	2.519	0.823	0.483	0.000	0.000	0.000	0.000	0.000	0.000	0.000	0.000	0.000	0.000	0.000	0.000	0.000	0.000	120	554	261	269	-0.389	Error	Error	113	148	0	0	122	147	0	0	0	0
3	6	3	""	"YER140W"	11640	12580	110	3941	4532	3363	86	100	166	95	92	0	2722	3012	2319	82	98	141	87	83	0	0	0	0	0	0	0	0	0	0	0	0	0	0	0	0	0	0	0	1.460	1.517	1.584	1.741	2.043	1.494	0.880	0.000	0.000	0.000	0.000	0.000	0.000	0.000	0.000	0.000	0.000	0.000	0.000	0.000	0.000	80	476	6495	7376	0.546	Error	Error	3855	2640	0	0	4446	2930	0	0	0	0
3	7	3	"rad3"	"YER171W"	11820	12580	110	2374	2616	1911	88	140	319	87	83	0	8492	9657	7394	89	324	1514	83	81	0	0	0	0	0	0	0	0	0	0	0	0	0	0	0	0	0	0	0	0.272	0.264	0.287	0.298	1.789	0.242	0.864	0.000	0.000	0.000	0.000	0.000	0.000	0.000	0.000	0.000	0.000	0.000	0.000	0.000	0.000	80	482	10689	12096	-1.878	Error	Error	2286	8403	0	0	2528	9568	0	0	0	0
3	8	3	""	"YER113C"	12020	12580	120	4468	4633	2517	86	135	354	95	91	0	3186	3329	2145	86	323	1512	75	50	0	0	0	0	0	0	0	0	0	0	0	0	0	0	0	0	0	0	0	1.414	1.402	1.404	1.632	2.070	1.323	0.875	0.000	0.000	0.000	0.000	0.000	0.000	0.000	0.000	0.000	0.000	0.000	0.000	0.000	0.000	120	577	7482	7790	0.499	Error	Error	4382	3100	0	0	4547	3243	0	0	0	0
3	9	3	"MAG1"	"YER142C"	12230	12580	110	984	1010	601	84	86	35	91	90	0	2853	3053	2062	85	94	43	93	90	0	0	0	0	0	0	0	0	0	0	0	0	0	0	0	0	0	0	0	0.325	0.312	0.344	0.386	2.676	0.286	0.849	0.000	0.000	0.000	0.000	0.000	0.000	0.000	0.000	0.000	0.000	0.000	0.000	0.000	0.000	80	448	3668	3894	-1.621	Error	Error	900	2768	0	0	926	2968	0	0	0	0
3	10	3	"rad24"	"YER173W"	12390	12580	110	4462	4834	3496	89	160	611	86	82	0	3209	3713	2739	87	176	645	82	75	0	0	0	0	0	0	0	0	0	0	0	0	0	0	0	0	0	0	0	1.401	1.309	1.378	1.487	1.790	1.297	0.895	0.000	0.000	0.000	0.000	0.000	0.000	0.000	0.000	0.000	0.000	0.000	0.000	0.000	0.000	80	424	7495	8371	0.486	Error	Error	4373	3122	0	0	4745	3626	0	0	0	0
3	11	3	"spr6"	"YER115C"	12590	12590	120	2338	2241	1131	91	129	302	90	85	0	875	859	474	87	137	334	80	60	0	0	0	0	0	0	0	0	0	0	0	0	0	0	0	0	0	0	0	2.852	2.785	2.758	2.850	1.792	2.785	0.868	0.000	0.000	0.000	0.000	0.000	0.000	0.000	0.000	0.000	0.000	0.000	0.000	0.000	0.000	120	564	3035	2922	1.512	Error	Error	2247	788	0	0	2150	772	0	0	0	0
3	12	3	"UBP5"	"YER144C"	12800	12580	110	2116	2498	1911	88	113	156	93	93	0	3957	4788	3844	89	141	451	91	88	0	0	0	0	0	0	0	0	0	0	0	0	0	0	0	0	0	0	0	0.524	0.513	0.509	0.553	1.925	0.466	0.854	0.000	0.000	0.000	0.000	0.000	0.000	0.000	0.000	0.000	0.000	0.000	0.000	0.000	0.000	80	447	5896	7109	-0.932	Error	Error	2028	3868	0	0	2410	4699	0	0	0	0
3	13	3	""	"YER175C"	12970	12580	120	4028	3941	1939	83	87	31	100	96	0	1993	1959	1080	82	90	42	91	90	0	0	0	0	0	0	0	0	0	0	0	0	0	0	0	0	0	0	0	2.064	2.055	2.094	2.309	1.826	2.007	0.894	0.000	0.000	0.000	0.000	0.000	0.000	0.000	0.000	0.000	0.000	0.000	0.000	0.000	0.000	120	492	5856	5735	1.046	Error	Error	3945	1911	0	0	3858	1877	0	0	0	0
3	14	3	"RPL23B"	"YER117W"	13170	12580	120	4343	4255	2183	87	88	31	100	100	0	4185	3977	2283	81	90	40	96	94	0	0	0	0	0	0	0	0	0	0	0	0	0	0	0	0	0	0	0	1.037	1.070	1.054	1.188	1.746	1.020	0.890	0.000	0.000	0.000	0.000	0.000	0.000	0.000	0.000	0.000	0.000	0.000	0.000	0.000	0.000	120	499	8360	8064	0.052	Error	Error	4256	4104	0	0	4168	3896	0	0	0	0
3	15	3	"LSM5"	"YER146W"	13360	12580	120	701	650	271	89	196	939	5	0	0	546	519	246	87	246	1362	0	0	0	0	0	0	0	0	0	0	0	0	0	0	0	0	0	0	0	0	0	1.333	1.299	1.268	1.264	1.969	1.292	0.808	0.000	0.000	0.000	0.000	0.000	0.000	0.000	0.000	0.000	0.000	0.000	0.000	0.000	0.000	120	507	1071	993	0.415	Error	Error	612	459	0	0	561	432	0	0	0	0
3	16	3	"bmh1"	"YER177W"	13550	12580	120	4513	4145	1963	87	89	33	98	97	0	3604	3343	1851	85	94	44	96	94	0	0	0	0	0	0	0	0	0	0	0	0	0	0	0	0	0	0	0	1.258	1.246	1.234	1.411	1.860	1.192	0.906	0.000	0.000	0.000	0.000	0.000	0.000	0.000	0.000	0.000	0.000	0.000	0.000	0.000	0.000	120	494	7945	7316	0.331	Error	Error	4426	3519	0	0	4058	3258	0	0	0	0
3	17	3	"cup2"	"YGL166W"	13740	12580	120	3575	3616	1816	88	91	34	99	98	0	2523	2493	1305	81	90	43	98	96	0	0	0	0	0	0	0	0	0	0	0	0	0	0	0	0	0	0	0	1.428	1.463	1.502	1.512	1.646	1.454	0.897	0.000	0.000	0.000	0.000	0.000	0.000	0.000	0.000	0.000	0.000	0.000	0.000	0.000	0.000	120	506	5929	5940	0.514	Error	Error	3487	2442	0	0	3528	2412	0	0	0	0
3	18	3	""	"YGL198W"	13930	12580	120	3890	3837	1709	87	91	33	100	100	0	1324	1252	624	79	88	39	96	91	0	0	0	0	0	0	0	0	0	0	0	0	0	0	0	0	0	0	0	3.055	3.197	3.286	3.628	1.922	3.255	0.888	0.000	0.000	0.000	0.000	0.000	0.000	0.000	0.000	0.000	0.000	0.000	0.000	0.000	0.000	120	511	5048	4923	1.611	Error	Error	3803	1245	0	0	3750	1173	0	0	0	0
3	19	3	"SAP4"	"YGL229C"	14120	12580	120	4487	5010	3158	88	91	32	100	100	0	5494	6261	4314	80	87	37	100	100	0	0	0	0	0	0	0	0	0	0	0	0	0	0	0	0	0	0	0	0.813	0.796	0.795	0.864	1.703	0.754	0.911	0.000	0.000	0.000	0.000	0.000	0.000	0.000	0.000	0.000	0.000	0.000	0.000	0.000	0.000	120	529	9813	11103	-0.300	Error	Error	4399	5414	0	0	4922	6181	0	0	0	0
3	20	3	""	"YGL168W"	14310	12580	120	1313	1196	493	84	88	31	95	95	0	3205	2880	1296	80	85	32	95	93	0	0	0	0	0	0	0	0	0	0	0	0	0	0	0	0	0	0	0	0.393	0.397	0.409	0.465	2.039	0.372	0.872	0.000	0.000	0.000	0.000	0.000	0.000	0.000	0.000	0.000	0.000	0.000	0.000	0.000	0.000	120	495	4354	3912	-1.346	Error	Error	1229	3125	0	0	1112	2800	0	0	0	0
3	21	3	"EMP24"	"YGL200C"	14500	12580	120	5241	4753	1968	84	115	300	96	94	0	1768	1624	755	82	125	399	88	81	0	0	0	0	0	0	0	0	0	0	0	0	0	0	0	0	0	0	0	3.059	3.028	3.013	3.224	1.738	2.997	0.875	0.000	0.000	0.000	0.000	0.000	0.000	0.000	0.000	0.000	0.000	0.000	0.000	0.000	0.000	120	526	6843	6211	1.613	Error	Error	5157	1686	0	0	4669	1542	0	0	0	0
3	22	3	""	"YGL231C"	14700	12580	120	3300	3293	1616	85	88	32	99	98	0	9610	9099	4980	83	92	53	99	97	0	0	0	0	0	0	0	0	0	0	0	0	0	0	0	0	0	0	0	0.337	0.356	0.365	0.412	2.066	0.334	0.903	0.000	0.000	0.000	0.000	0.000	0.000	0.000	0.000	0.000	0.000	0.000	0.000	0.000	0.000	120	631	12742	12224	-1.567	Error	Error	3215	9527	0	0	3208	9016	0	0	0	0
3	1	4	""	"YGL170C"	10710	12770	120	2464	2396	1189	83	87	30	99	97	0	10107	9520	5378	81	87	38	100	100	0	0	0	0	0	0	0	0	0	0	0	0	0	0	0	0	0	0	0	0.237	0.245	0.256	0.263	1.581	0.223	0.884	0.000	0.000	0.000	0.000	0.000	0.000	0.000	0.000	0.000	0.000	0.000	0.000	0.000	0.000	120	580	12407	11752	-2.074	Error	Error	2381	10026	0	0	2313	9439	0	0	0	0
3	2	4	"ARO8"	"YGL202W"	10900	12770	120	6875	6264	2685	87	92	37	100	100	0	13391	12326	5529	90	101	87	99	98	0	0	0	0	0	0	0	0	0	0	0	0	0	0	0	0	0	0	0	0.510	0.505	0.505	0.514	1.388	0.483	0.929	0.000	0.000	0.000	0.000	0.000	0.000	0.000	0.000	0.000	0.000	0.000	0.000	0.000	0.000	120	448	20089	18413	-0.970	Error	Error	6788	13301	0	0	6177	12236	0	0	0	0
3	3	4	"SEC15"	"YGL233W"	11080	12770	120	2715	3570	3017	89	98	55	98	95	0	2436	3025	2624	92	134	398	85	78	0	0	0	0	0	0	0	0	0	0	0	0	0	0	0	0	0	0	0	1.120	1.187	1.222	1.364	1.973	1.170	0.922	0.000	0.000	0.000	0.000	0.000	0.000	0.000	0.000	0.000	0.000	0.000	0.000	0.000	0.000	120	494	4970	6414	0.164	Error	Error	2626	2344	0	0	3481	2933	0	0	0	0
3	4	4	"NUP49"	"YGL172W"	11280	12770	120	6292	5912	2347	88	93	38	100	100	0	2887	2715	1106	85	95	53	100	99	0	0	0	0	0	0	0	0	0	0	0	0	0	0	0	0	0	0	0	2.214	2.214	2.273	2.255	1.404	2.258	0.913	0.000	0.000	0.000	0.000	0.000	0.000	0.000	0.000	0.000	0.000	0.000	0.000	0.000	0.000	120	516	9006	8454	1.147	Error	Error	6204	2802	0	0	5824	2630	0	0	0	0
3	5	4	""	"YGL204C"	11470	12770	120	1174	1142	567	85	87	33	95	93	0	1341	1222	675	84	91	41	92	90	0	0	0	0	0	0	0	0	0	0	0	0	0	0	0	0	0	0	0	0.866	0.929	0.943	0.976	2.017	0.870	0.830	0.000	0.000	0.000	0.000	0.000	0.000	0.000	0.000	0.000	0.000	0.000	0.000	0.000	0.000	120	486	2346	2195	-0.207	Error	Error	1089	1257	0	0	1057	1138	0	0	0	0
3	6	4	""	"YGL235W"	11660	12770	120	1908	2039	1169	84	99	162	92	90	0	1395	1483	859	81	95	137	90	85	0	0	0	0	0	0	0	0	0	0	0	0	0	0	0	0	0	0	0	1.388	1.394	1.393	1.474	1.863	1.403	0.907	0.000	0.000	0.000	0.000	0.000	0.000	0.000	0.000	0.000	0.000	0.000	0.000	0.000	0.000	120	506	3138	3357	0.473	Error	Error	1824	1314	0	0	1955	1402	0	0	0	0
3	7	4	"RTT102"	"YGR275W"	11840	12770	120	3110	2792	1095	86	109	211	95	94	0	2066	1825	847	82	186	1003	80	48	0	0	0	0	0	0	0	0	0	0	0	0	0	0	0	0	0	0	0	1.524	1.552	1.583	1.726	1.917	1.480	0.908	0.000	0.000	0.000	0.000	0.000	0.000	0.000	0.000	0.000	0.000	0.000	0.000	0.000	0.000	120	517	5008	4449	0.608	Error	Error	3024	1984	0	0	2706	1743	0	0	0	0
3	8	4	""	"YHL009W-B"	12040	12770	120	292	289	119	82	84	29	91	89	0	491	470	261	79	86	37	86	85	0	0	0	0	0	0	0	0	0	0	0	0	0	0	0	0	0	0	0	0.510	0.529	0.528	0.543	2.064	0.448	0.700	0.000	0.000	0.000	0.000	0.000	0.000	0.000	0.000	0.000	0.000	0.000	0.000	0.000	0.000	120	499	622	598	-0.972	Error	Error	210	412	0	0	207	391	0	0	0	0
3	9	4	""	"YHL041W"	12220	12770	120	1701	1511	723	83	84	32	95	95	0	624	584	286	83	90	44	88	86	0	0	0	0	0	0	0	0	0	0	0	0	0	0	0	0	0	0	0	2.991	2.850	2.910	2.721	1.769	2.911	0.845	0.000	0.000	0.000	0.000	0.000	0.000	0.000	0.000	0.000	0.000	0.000	0.000	0.000	0.000	120	520	2159	1929	1.581	Error	Error	1618	541	0	0	1428	501	0	0	0	0
3	10	4	""	"YGR277C"	12420	12760	120	7234	6521	2684	86	112	291	96	94	0	3073	2801	1301	84	118	284	90	90	0	0	0	0	0	0	0	0	0	0	0	0	0	0	0	0	0	0	0	2.391	2.368	2.394	2.612	1.752	2.347	0.906	0.000	0.000	0.000	0.000	0.000	0.000	0.000	0.000	0.000	0.000	0.000	0.000	0.000	0.000	120	547	10137	9152	1.258	Error	Error	7148	2989	0	0	6435	2717	0	0	0	0
3	11	4	"PRS3"	"YHL011C"	12610	12760	110	8076	6887	3467	91	128	368	96	87	0	6609	5726	3039	87	161	592	87	85	0	0	0	0	0	0	0	0	0	0	0	0	0	0	0	0	0	0	0	1.224	1.205	1.234	1.251	1.519	1.166	0.907	0.000	0.000	0.000	0.000	0.000	0.000	0.000	0.000	0.000	0.000	0.000	0.000	0.000	0.000	80	449	14507	12435	0.292	Error	Error	7985	6522	0	0	6796	5639	0	0	0	0
3	12	4	"ECM34"	"YHL043W"	12790	12770	110	3395	2955	1703	91	138	369	86	83	0	4929	4269	2834	92	223	771	75	72	0	0	0	0	0	0	0	0	0	0	0	0	0	0	0	0	0	0	0	0.683	0.686	0.684	0.806	1.993	0.635	0.892	0.000	0.000	0.000	0.000	0.000	0.000	0.000	0.000	0.000	0.000	0.000	0.000	0.000	0.000	80	494	8141	7041	-0.550	Error	Error	3304	4837	0	0	2864	4177	0	0	0	0
3	13	4	"SCW4"	"YGR279C"	12990	12770	120	4719	4258	1989	85	102	127	96	91	0	4416	3955	2096	82	150	522	85	81	0	0	0	0	0	0	0	0	0	0	0	0	0	0	0	0	0	0	0	1.069	1.077	1.083	1.234	1.740	1.030	0.911	0.000	0.000	0.000	0.000	0.000	0.000	0.000	0.000	0.000	0.000	0.000	0.000	0.000	0.000	120	549	8968	8046	0.097	Error	Error	4634	4334	0	0	4173	3873	0	0	0	0
3	14	4	""	"YHL013C"	13170	12760	110	4783	3958	1984	84	120	309	87	83	0	12586	10300	5886	82	259	1309	85	78	0	0	0	0	0	0	0	0	0	0	0	0	0	0	0	0	0	0	0	0.376	0.379	0.388	0.425	1.749	0.345	0.919	0.000	0.000	0.000	0.000	0.000	0.000	0.000	0.000	0.000	0.000	0.000	0.000	0.000	0.000	80	457	17203	14092	-1.412	Error	Error	4699	12504	0	0	3874	10218	0	0	0	0
3	15	4	""	"YHL045W"	13370	12770	120	9735	8984	4454	85	119	286	96	90	0	16235	15092	8038	87	240	1212	86	83	0	0	0	0	0	0	0	0	0	0	0	0	0	0	0	0	0	0	0	0.598	0.593	0.616	0.695	2.037	0.575	0.930	0.000	0.000	0.000	0.000	0.000	0.000	0.000	0.000	0.000	0.000	0.000	0.000	0.000	0.000	120	534	25798	23904	-0.743	Error	Error	9650	16148	0	0	8899	15005	0	0	0	0
3	16	4	"YOR1"	"YGR281W"	13560	12770	120	903	877	452	87	90	33	90	89	0	1579	1504	843	84	93	46	90	88	0	0	0	0	0	0	0	0	0	0	0	0	0	0	0	0	0	0	0	0.546	0.556	0.562	0.592	1.759	0.522	0.880	0.000	0.000	0.000	0.000	0.000	0.000	0.000	0.000	0.000	0.000	0.000	0.000	0.000	0.000	120	507	2311	2210	-0.874	Error	Error	816	1495	0	0	790	1420	0	0	0	0
3	17	4	"RPS20"	"YHL015W"	13740	12760	110	2423	2089	966	89	116	203	86	83	0	3291	2767	1387	84	153	467	82	81	0	0	0	0	0	0	0	0	0	0	0	0	0	0	0	0	0	0	0	0.728	0.745	0.764	0.810	1.662	0.688	0.876	0.000	0.000	0.000	0.000	0.000	0.000	0.000	0.000	0.000	0.000	0.000	0.000	0.000	0.000	80	457	5541	4683	-0.458	Error	Error	2334	3207	0	0	2000	2683	0	0	0	0
3	18	4	""	"YHL047C"	13940	12770	120	3680	4215	3206	93	116	187	95	92	0	5240	6390	5293	82	143	426	86	83	0	0	0	0	0	0	0	0	0	0	0	0	0	0	0	0	0	0	0	0.695	0.653	0.672	0.814	2.321	0.607	0.897	0.000	0.000	0.000	0.000	0.000	0.000	0.000	0.000	0.000	0.000	0.000	0.000	0.000	0.000	120	552	8745	10430	-0.524	Error	Error	3587	5158	0	0	4122	6308	0	0	0	0
3	19	4	""	"YIL077C"	14130	12760	110	5174	4676	2277	95	108	120	100	96	0	11757	10769	5474	80	146	532	97	88	0	0	0	0	0	0	0	0	0	0	0	0	0	0	0	0	0	0	0	0.435	0.429	0.425	0.426	1.362	0.403	0.908	0.000	0.000	0.000	0.000	0.000	0.000	0.000	0.000	0.000	0.000	0.000	0.000	0.000	0.000	80	459	16756	15270	-1.201	Error	Error	5079	11677	0	0	4581	10689	0	0	0	0
3	20	4	"SEC24"	"YIL109C"	14330	12770	120	7635	7067	3255	92	103	112	98	97	0	10739	9710	5144	82	141	505	91	88	0	0	0	0	0	0	0	0	0	0	0	0	0	0	0	0	0	0	0	0.708	0.724	0.747	0.827	1.908	0.689	0.912	0.000	0.000	0.000	0.000	0.000	0.000	0.000	0.000	0.000	0.000	0.000	0.000	0.000	0.000	120	510	18200	16603	-0.499	Error	Error	7543	10657	0	0	6975	9628	0	0	0	0
3	21	4	""	"YIL141W"	14520	12770	120	4195	3574	1592	87	93	34	99	95	0	5135	4377	2349	83	91	50	95	90	0	0	0	0	0	0	0	0	0	0	0	0	0	0	0	0	0	0	0	0.813	0.812	0.816	0.990	2.275	0.766	0.890	0.000	0.000	0.000	0.000	0.000	0.000	0.000	0.000	0.000	0.000	0.000	0.000	0.000	0.000	120	468	9160	7781	-0.298	Error	Error	4108	5052	0	0	3487	4294	0	0	0	0
3	22	4	""	"YIL079C"	14700	12770	120	4893	4449	2074	88	95	35	98	98	0	3149	2792	1580	91	104	59	91	89	0	0	0	0	0	0	0	0	0	0	0	0	0	0	0	0	0	0	0	1.571	1.615	1.661	1.967	1.965	1.527	0.902	0.000	0.000	0.000	0.000	0.000	0.000	0.000	0.000	0.000	0.000	0.000	0.000	0.000	0.000	120	555	7863	7062	0.652	Error	Error	4805	3058	0	0	4361	2701	0	0	0	0
3	1	5	"COX5b"	"YIL111W"	10720	12960	120	2327	2188	1072	80	85	30	98	97	0	2990	2759	1502	84	90	40	95	94	0	0	0	0	0	0	0	0	0	0	0	0	0	0	0	0	0	0	0	0.773	0.788	0.821	0.863	1.839	0.735	0.900	0.000	0.000	0.000	0.000	0.000	0.000	0.000	0.000	0.000	0.000	0.000	0.000	0.000	0.000	120	578	5153	4783	-0.371	Error	Error	2247	2906	0	0	2108	2675	0	0	0	0
3	2	5	"SSL2"	"YIL143C"	10910	12960	120	5216	5666	3358	86	90	34	100	100	0	7447	8146	5221	91	100	82	100	99	0	0	0	0	0	0	0	0	0	0	0	0	0	0	0	0	0	0	0	0.697	0.693	0.713	0.754	1.664	0.657	0.901	0.000	0.000	0.000	0.000	0.000	0.000	0.000	0.000	0.000	0.000	0.000	0.000	0.000	0.000	120	498	12486	13635	-0.520	Error	Error	5130	7356	0	0	5580	8055	0	0	0	0
3	3	5	""	"YIL082W"	11100	12960	120	24179	21410	9822	90	96	43	100	100	0	16441	14211	7043	91	104	90	100	100	0	0	0	0	0	0	0	0	0	0	0	0	0	0	0	0	0	0	0	1.473	1.510	1.546	1.617	1.690	1.484	0.927	0.000	0.000	0.000	0.000	0.000	0.000	0.000	0.000	0.000	0.000	0.000	0.000	0.000	0.000	120	498	40439	35440	0.559	Error	Error	24089	16350	0	0	21320	14120	0	0	0	0
3	4	5	""	"YIL113W"	11290	12960	120	2302	2075	898	89	93	35	98	97	0	1153	1021	493	90	97	42	91	90	0	0	0	0	0	0	0	0	0	0	0	0	0	0	0	0	0	0	0	2.082	2.133	2.160	2.395	1.995	2.075	0.887	0.000	0.000	0.000	0.000	0.000	0.000	0.000	0.000	0.000	0.000	0.000	0.000	0.000	0.000	120	494	3276	2917	1.058	Error	Error	2213	1063	0	0	1986	931	0	0	0	0
3	5	5	""	"YIL145C"	11480	12960	120	7375	6753	3266	84	87	29	99	99	0	2688	2387	1262	84	89	36	97	94	0	0	0	0	0	0	0	0	0	0	0	0	0	0	0	0	0	0	0	2.800	2.896	2.832	3.051	1.728	2.880	0.899	0.000	0.000	0.000	0.000	0.000	0.000	0.000	0.000	0.000	0.000	0.000	0.000	0.000	0.000	120	495	9895	8972	1.485	Error	Error	7291	2604	0	0	6669	2303	0	0	0	0
3	6	5	""	"YIL083C"	11670	12960	120	3008	2788	1205	78	83	29	100	99	0	1582	1491	721	76	82	32	95	90	0	0	0	0	0	0	0	0	0	0	0	0	0	0	0	0	0	0	0	1.946	1.915	1.881	2.142	1.790	1.903	0.910	0.000	0.000	0.000	0.000	0.000	0.000	0.000	0.000	0.000	0.000	0.000	0.000	0.000	0.000	120	453	4436	4125	0.960	Error	Error	2930	1506	0	0	2710	1415	0	0	0	0
3	7	5	"NUP159"	"YIL115C"	11850	12960	120	497	522	271	78	83	30	98	93	0	397	413	229	77	85	35	92	86	0	0	0	0	0	0	0	0	0	0	0	0	0	0	0	0	0	0	0	1.309	1.321	1.339	1.389	1.999	1.321	0.784	0.000	0.000	0.000	0.000	0.000	0.000	0.000	0.000	0.000	0.000	0.000	0.000	0.000	0.000	120	467	739	780	0.389	Error	Error	419	320	0	0	444	336	0	0	0	0
3	8	5	"SLN1"	"YIL147C"	12040	12960	130	4469	4186	2014	82	85	30	100	100	0	6313	5909	3175	80	87	38	97	95	0	0	0	0	0	0	0	0	0	0	0	0	0	0	0	0	0	0	0	0.704	0.704	0.723	0.804	1.901	0.669	0.862	0.000	0.000	0.000	0.000	0.000	0.000	0.000	0.000	0.000	0.000	0.000	0.000	0.000	0.000	120	538	10620	9933	-0.507	Error	Error	4387	6233	0	0	4104	5829	0	0	0	0
3	9	5	""	"YJR015W"	12230	12960	120	3097	2807	1181	82	84	29	100	99	0	11193	10020	4696	82	86	35	100	100	0	0	0	0	0	0	0	0	0	0	0	0	0	0	0	0	0	0	0	0.271	0.274	0.277	0.278	1.542	0.248	0.904	0.000	0.000	0.000	0.000	0.000	0.000	0.000	0.000	0.000	0.000	0.000	0.000	0.000	0.000	120	468	14126	12663	-1.882	Error	Error	3015	11111	0	0	2725	9938	0	0	0	0
3	10	5	"ANB1"	"YJR047C"	12410	12960	120	3142	2632	1215	85	88	31	98	98	0	3934	3348	1753	82	89	38	99	96	0	0	0	0	0	0	0	0	0	0	0	0	0	0	0	0	0	0	0	0.794	0.780	0.786	0.833	1.929	0.732	0.917	0.000	0.000	0.000	0.000	0.000	0.000	0.000	0.000	0.000	0.000	0.000	0.000	0.000	0.000	120	513	6909	5813	-0.333	Error	Error	3057	3852	0	0	2547	3266	0	0	0	0
3	11	5	""	"YJR079W"	12610	12960	120	380	389	182	86	115	333	40	3	0	394	400	201	82	126	467	23	0	0	0	0	0	0	0	0	0	0	0	0	0	0	0	0	0	0	0	0	0.942	0.953	0.914	0.953	1.810	0.940	0.751	0.000	0.000	0.000	0.000	0.000	0.000	0.000	0.000	0.000	0.000	0.000	0.000	0.000	0.000	120	540	606	621	-0.086	Error	Error	294	312	0	0	303	318	0	0	0	0
3	12	5	"ess1"	"YJR017C"	12790	12960	120	2763	2330	1035	82	91	63	93	91	0	3160	2635	1386	81	93	131	85	82	0	0	0	0	0	0	0	0	0	0	0	0	0	0	0	0	0	0	0	0.871	0.880	0.901	1.097	2.362	0.826	0.906	0.000	0.000	0.000	0.000	0.000	0.000	0.000	0.000	0.000	0.000	0.000	0.000	0.000	0.000	120	532	5760	4802	-0.200	Error	Error	2681	3079	0	0	2248	2554	0	0	0	0
3	13	5	"UTR1"	"YJR049C"	12980	12950	110	5010	4437	2517	85	117	263	88	83	0	4554	4310	2635	80	129	373	83	78	0	0	0	0	0	0	0	0	0	0	0	0	0	0	0	0	0	0	0	1.101	1.029	1.101	1.315	2.062	0.986	0.924	0.000	0.000	0.000	0.000	0.000	0.000	0.000	0.000	0.000	0.000	0.000	0.000	0.000	0.000	80	446	9399	8582	0.139	Error	Error	4925	4474	0	0	4352	4230	0	0	0	0
3	14	5	""	"YJR082C"	13170	12960	120	4201	3576	1617	85	128	357	87	85	0	2416	1994	1055	85	199	1037	76	63	0	0	0	0	0	0	0	0	0	0	0	0	0	0	0	0	0	0	0	1.766	1.829	1.849	2.082	1.935	1.757	0.909	0.000	0.000	0.000	0.000	0.000	0.000	0.000	0.000	0.000	0.000	0.000	0.000	0.000	0.000	120	536	6447	5400	0.820	Error	Error	4116	2331	0	0	3491	1909	0	0	0	0
3	15	5	"TES1"	"YJR019C"	13360	12960	120	4589	4119	2023	85	87	29	99	97	0	5190	4836	2750	85	91	38	96	93	0	0	0	0	0	0	0	0	0	0	0	0	0	0	0	0	0	0	0	0.882	0.849	0.864	0.944	2.096	0.786	0.896	0.000	0.000	0.000	0.000	0.000	0.000	0.000	0.000	0.000	0.000	0.000	0.000	0.000	0.000	120	498	9609	8785	-0.181	Error	Error	4504	5105	0	0	4034	4751	0	0	0	0
3	16	5	"osm1"	"YJR051W"	13560	12960	120	9156	7797	3703	85	89	30	100	99	0	5615	4689	2558	84	92	44	97	95	0	0	0	0	0	0	0	0	0	0	0	0	0	0	0	0	0	0	0	1.640	1.675	1.699	1.972	1.962	1.626	0.910	0.000	0.000	0.000	0.000	0.000	0.000	0.000	0.000	0.000	0.000	0.000	0.000	0.000	0.000	120	482	14602	12317	0.714	Error	Error	9071	5531	0	0	7712	4605	0	0	0	0
3	17	5	""	"YJR084W"	13740	12960	120	4429	3854	1685	89	106	169	96	93	0	2846	2539	1189	85	121	301	90	85	0	0	0	0	0	0	0	0	0	0	0	0	0	0	0	0	0	0	0	1.572	1.534	1.543	1.619	1.660	1.511	0.881	0.000	0.000	0.000	0.000	0.000	0.000	0.000	0.000	0.000	0.000	0.000	0.000	0.000	0.000	120	522	7101	6219	0.653	Error	Error	4340	2761	0	0	3765	2454	0	0	0	0
3	18	5	"rec107"	"YJR021C"	13930	12960	120	4974	4691	2209	89	92	33	99	98	0	6532	5768	2948	82	91	42	100	99	0	0	0	0	0	0	0	0	0	0	0	0	0	0	0	0	0	0	0	0.757	0.809	0.837	0.894	1.760	0.776	0.931	0.000	0.000	0.000	0.000	0.000	0.000	0.000	0.000	0.000	0.000	0.000	0.000	0.000	0.000	120	484	11335	10288	-0.401	Error	Error	4885	6450	0	0	4602	5686	0	0	0	0
3	19	5	"BFA1"	"YJR053W"	14120	12950	120	4829	4179	2089	92	104	114	96	91	0	3054	2748	1475	82	123	430	84	82	0	0	0	0	0	0	0	0	0	0	0	0	0	0	0	0	0	0	0	1.594	1.533	1.602	1.676	1.769	1.524	0.902	0.000	0.000	0.000	0.000	0.000	0.000	0.000	0.000	0.000	0.000	0.000	0.000	0.000	0.000	120	518	7709	6753	0.673	Error	Error	4737	2972	0	0	4087	2666	0	0	0	0
3	20	5	"ste18"	"YJR086W"	14310	12950	120	1342	1140	502	92	97	44	91	86	0	938	857	412	84	92	39	90	88	0	0	0	0	0	0	0	0	0	0	0	0	0	0	0	0	0	0	0	1.464	1.356	1.343	1.347	1.935	1.339	0.871	0.000	0.000	0.000	0.000	0.000	0.000	0.000	0.000	0.000	0.000	0.000	0.000	0.000	0.000	120	506	2104	1821	0.550	Error	Error	1250	854	0	0	1048	773	0	0	0	0
3	21	5	""	"YKR007W"	14500	12950	120	4994	4161	1864	92	116	415	90	85	0	8002	6773	3249	85	99	106	98	95	0	0	0	0	0	0	0	0	0	0	0	0	0	0	0	0	0	0	0	0.619	0.608	0.618	0.642	1.752	0.581	0.923	0.000	0.000	0.000	0.000	0.000	0.000	0.000	0.000	0.000	0.000	0.000	0.000	0.000	0.000	120	498	12819	10757	-0.692	Error	Error	4902	7917	0	0	4069	6688	0	0	0	0
3	22	5	""	"YKR038C"	14690	12960	120	7564	6749	2851	91	96	35	100	100	0	3299	2837	1349	92	100	47	95	95	0	0	0	0	0	0	0	0	0	0	0	0	0	0	0	0	0	0	0	2.330	2.426	2.478	2.605	1.629	2.384	0.927	0.000	0.000	0.000	0.000	0.000	0.000	0.000	0.000	0.000	0.000	0.000	0.000	0.000	0.000	120	563	10680	9403	1.220	Error	Error	7473	3207	0	0	6658	2745	0	0	0	0
3	1	6	""	"YKR070W"	10700	13150	120	3451	3178	1311	79	82	28	99	99	0	16169	14437	6997	82	88	34	100	98	0	0	0	0	0	0	0	0	0	0	0	0	0	0	0	0	0	0	0	0.210	0.216	0.226	0.256	2.227	0.196	0.904	0.000	0.000	0.000	0.000	0.000	0.000	0.000	0.000	0.000	0.000	0.000	0.000	0.000	0.000	120	581	19459	17454	-2.254	Error	Error	3372	16087	0	0	3099	14355	0	0	0	0
3	2	6	"FOX2"	"YKR009C"	10890	13150	120	4784	4669	2620	83	87	32	100	100	0	17030	16760	10794	88	94	42	100	99	0	0	0	0	0	0	0	0	0	0	0	0	0	0	0	0	0	0	0	0.277	0.275	0.292	0.336	1.898	0.252	0.921	0.000	0.000	0.000	0.000	0.000	0.000	0.000	0.000	0.000	0.000	0.000	0.000	0.000	0.000	120	513	21643	21258	-1.850	Error	Error	4701	16942	0	0	4586	16672	0	0	0	0
3	3	6	""	"YKR040C"	11090	13150	130	3077	2679	1193	83	87	31	100	95	0	1423	1255	654	86	90	37	88	86	0	0	0	0	0	0	0	0	0	0	0	0	0	0	0	0	0	0	0	2.239	2.221	2.249	2.563	2.063	2.235	0.875	0.000	0.000	0.000	0.000	0.000	0.000	0.000	0.000	0.000	0.000	0.000	0.000	0.000	0.000	120	543	4331	3765	1.163	Error	Error	2994	1337	0	0	2596	1169	0	0	0	0
3	4	6	"sis2"	"YKR072C"	11270	13150	120	9325	8744	3836	86	88	30	100	100	0	7382	6936	3637	86	89	30	99	99	0	0	0	0	0	0	0	0	0	0	0	0	0	0	0	0	0	0	0	1.266	1.264	1.283	1.451	1.764	1.203	0.890	0.000	0.000	0.000	0.000	0.000	0.000	0.000	0.000	0.000	0.000	0.000	0.000	0.000	0.000	120	467	16535	15508	0.341	Error	Error	9239	7296	0	0	8658	6850	0	0	0	0
3	5	6	""	"YKR011C"	11450	13150	120	5783	4959	1826	87	88	29	100	100	0	4892	4393	1754	81	88	36	100	100	0	0	0	0	0	0	0	0	0	0	0	0	0	0	0	0	0	0	0	1.184	1.130	1.156	1.250	1.825	1.125	0.902	0.000	0.000	0.000	0.000	0.000	0.000	0.000	0.000	0.000	0.000	0.000	0.000	0.000	0.000	120	494	10507	9184	0.244	Error	Error	5696	4811	0	0	4872	4312	0	0	0	0
3	6	6	"UTH1"	"YKR042W"	11650	13140	120	3635	3280	1218	84	85	27	100	99	0	3817	3327	1322	77	84	34	100	100	0	0	0	0	0	0	0	0	0	0	0	0	0	0	0	0	0	0	0	0.949	0.983	0.996	1.008	1.587	0.961	0.897	0.000	0.000	0.000	0.000	0.000	0.000	0.000	0.000	0.000	0.000	0.000	0.000	0.000	0.000	120	491	7291	6446	-0.075	Error	Error	3551	3740	0	0	3196	3250	0	0	0	0
3	7	6	""	"YKR074W"	11830	13140	120	2290	1927	859	81	84	29	98	94	0	2755	2292	1178	77	83	33	95	93	0	0	0	0	0	0	0	0	0	0	0	0	0	0	0	0	0	0	0	0.825	0.833	0.849	0.919	1.856	0.774	0.886	0.000	0.000	0.000	0.000	0.000	0.000	0.000	0.000	0.000	0.000	0.000	0.000	0.000	0.000	120	472	4887	4061	-0.278	Error	Error	2209	2678	0	0	1846	2215	0	0	0	0
3	8	6	"PRY2"	"YKR013W"	12020	13150	120	6075	5137	2138	82	85	30	100	100	0	8589	7650	3598	86	91	36	99	98	0	0	0	0	0	0	0	0	0	0	0	0	0	0	0	0	0	0	0	0.705	0.668	0.697	0.738	1.911	0.626	0.895	0.000	0.000	0.000	0.000	0.000	0.000	0.000	0.000	0.000	0.000	0.000	0.000	0.000	0.000	120	509	14496	12619	-0.505	Error	Error	5993	8503	0	0	5055	7564	0	0	0	0
3	9	6	""	"YKR044W"	12220	13140	120	9065	7987	3725	85	86	27	100	100	0	16817	14243	7142	86	89	31	100	99	0	0	0	0	0	0	0	0	0	0	0	0	0	0	0	0	0	0	0	0.537	0.558	0.567	0.587	1.587	0.520	0.917	0.000	0.000	0.000	0.000	0.000	0.000	0.000	0.000	0.000	0.000	0.000	0.000	0.000	0.000	120	512	25711	22059	-0.898	Error	Error	8980	16731	0	0	7902	14157	0	0	0	0
3	10	6	"ECM4"	"YKR076W"	12410	13150	130	8119	7057	2848	87	90	29	100	100	0	4532	4081	1808	82	89	37	100	99	0	0	0	0	0	0	0	0	0	0	0	0	0	0	0	0	0	0	0	1.805	1.743	1.743	1.831	1.678	1.748	0.884	0.000	0.000	0.000	0.000	0.000	0.000	0.000	0.000	0.000	0.000	0.000	0.000	0.000	0.000	120	549	12482	10969	0.852	Error	Error	8032	4450	0	0	6970	3999	0	0	0	0
3	11	6	"CRR1"	"YLR213C"	12590	13140	110	9778	8337	3783	88	127	350	98	93	0	5919	4942	2348	83	131	335	93	88	0	0	0	0	0	0	0	0	0	0	0	0	0	0	0	0	0	0	0	1.660	1.698	1.710	1.804	1.557	1.728	0.901	0.000	0.000	0.000	0.000	0.000	0.000	0.000	0.000	0.000	0.000	0.000	0.000	0.000	0.000	80	467	15526	13108	0.732	Error	Error	9690	5836	0	0	8249	4859	0	0	0	0
3	12	6	""	"YLR243W"	12780	13140	110	345	336	161	85	124	338	28	1	0	453	419	230	86	134	325	65	8	0	0	0	0	0	0	0	0	0	0	0	0	0	0	0	0	0	0	0	0.708	0.754	0.712	0.741	2.059	0.702	0.752	0.000	0.000	0.000	0.000	0.000	0.000	0.000	0.000	0.000	0.000	0.000	0.000	0.000	0.000	80	505	627	584	-0.497	Error	Error	260	367	0	0	251	333	0	0	0	0
3	13	6	"PIG1"	"YLR273C"	12990	13140	120	3358	3788	2951	87	112	231	92	91	0	2369	2536	1898	85	117	300	85	80	0	0	0	0	0	0	0	0	0	0	0	0	0	0	0	0	0	0	0	1.432	1.510	1.440	1.646	2.141	1.573	0.870	0.000	0.000	0.000	0.000	0.000	0.000	0.000	0.000	0.000	0.000	0.000	0.000	0.000	0.000	120	563	5555	6152	0.518	Error	Error	3271	2284	0	0	3701	2451	0	0	0	0
3	14	6	""	"YLR215C"	13170	13140	120	3741	3309	1665	84	87	31	100	99	0	7163	6136	3240	86	92	36	98	97	0	0	0	0	0	0	0	0	0	0	0	0	0	0	0	0	0	0	0	0.517	0.533	0.541	0.571	1.929	0.513	0.891	0.000	0.000	0.000	0.000	0.000	0.000	0.000	0.000	0.000	0.000	0.000	0.000	0.000	0.000	120	490	10734	9275	-0.952	Error	Error	3657	7077	0	0	3225	6050	0	0	0	0
3	15	6	"CDD1"	"YLR245C"	13360	13140	120	1202	1067	531	84	86	30	93	90	0	1179	1068	575	88	93	36	86	85	0	0	0	0	0	0	0	0	0	0	0	0	0	0	0	0	0	0	0	1.025	1.003	1.014	1.075	2.236	0.964	0.859	0.000	0.000	0.000	0.000	0.000	0.000	0.000	0.000	0.000	0.000	0.000	0.000	0.000	0.000	120	520	2209	1963	0.035	Error	Error	1118	1091	0	0	983	980	0	0	0	0
3	16	6	"SMD2"	"YLR275W"	13560	13140	120	2435	2014	1083	85	86	31	97	94	0	12010	9934	5653	87	97	83	99	99	0	0	0	0	0	0	0	0	0	0	0	0	0	0	0	0	0	0	0	0.197	0.196	0.199	0.193	1.768	0.186	0.905	0.000	0.000	0.000	0.000	0.000	0.000	0.000	0.000	0.000	0.000	0.000	0.000	0.000	0.000	120	507	14273	11776	-2.343	Error	Error	2350	11923	0	0	1929	9847	0	0	0	0
3	17	6	""	"YLR217W"	13730	13140	110	3223	2830	1518	86	131	305	83	82	0	2028	1726	997	86	131	250	78	77	0	0	0	0	0	0	0	0	0	0	0	0	0	0	0	0	0	0	0	1.615	1.673	1.654	1.609	2.356	1.668	0.865	0.000	0.000	0.000	0.000	0.000	0.000	0.000	0.000	0.000	0.000	0.000	0.000	0.000	0.000	80	459	5079	4384	0.692	Error	Error	3137	1942	0	0	2744	1640	0	0	0	0
3	18	6	""	"YLR247C"	13940	13140	120	697	954	858	86	123	279	81	55	0	804	1032	978	82	121	230	81	67	0	0	0	0	0	0	0	0	0	0	0	0	0	0	0	0	0	0	0	0.846	0.914	0.949	0.945	2.249	0.883	0.845	0.000	0.000	0.000	0.000	0.000	0.000	0.000	0.000	0.000	0.000	0.000	0.000	0.000	0.000	120	550	1333	1818	-0.241	Error	Error	611	722	0	0	868	950	0	0	0	0
3	19	6	"YSH1"	"YLR277C"	14130	13140	120	1938	2524	1962	84	86	32	98	95	0	1552	1936	1594	81	88	38	92	90	0	0	0	0	0	0	0	0	0	0	0	0	0	0	0	0	0	0	0	1.260	1.315	1.368	1.542	2.444	1.276	0.876	0.000	0.000	0.000	0.000	0.000	0.000	0.000	0.000	0.000	0.000	0.000	0.000	0.000	0.000	120	522	3325	4295	0.334	Error	Error	1854	1471	0	0	2440	1855	0	0	0	0
3	20	6	""	"YLR219W"	14310	13140	110	7965	7250	4128	87	154	559	88	86	0	7526	6546	3856	85	181	723	86	81	0	0	0	0	0	0	0	0	0	0	0	0	0	0	0	0	0	0	0	1.059	1.109	1.126	1.169	1.600	1.069	0.888	0.000	0.000	0.000	0.000	0.000	0.000	0.000	0.000	0.000	0.000	0.000	0.000	0.000	0.000	80	476	15319	13624	0.082	Error	Error	7878	7441	0	0	7163	6461	0	0	0	0
3	21	6	"yef3"	"YLR249W"	14500	13140	110	2189	2809	2139	88	189	693	86	67	0	1876	2514	2099	93	218	743	76	62	0	0	0	0	0	0	0	0	0	0	0	0	0	0	0	0	0	0	0	1.178	1.124	1.175	1.204	1.723	1.110	0.827	0.000	0.000	0.000	0.000	0.000	0.000	0.000	0.000	0.000	0.000	0.000	0.000	0.000	0.000	80	518	3884	5142	0.237	Error	Error	2101	1783	0	0	2721	2421	0	0	0	0
3	22	6	""	"YLR279W"	14710	13140	120	230	235	102	86	106	172	41	3	0	273	270	123	90	126	246	25	0	0	0	0	0	0	0	0	0	0	0	0	0	0	0	0	0	0	0	0	0.787	0.828	0.835	0.840	2.440	0.757	0.553	0.000	0.000	0.000	0.000	0.000	0.000	0.000	0.000	0.000	0.000	0.000	0.000	0.000	0.000	120	617	327	329	-0.346	Error	Error	144	183	0	0	149	180	0	0	0	0
3	1	7	"BUL2"	"YML111W"	10710	13340	120	10191	9955	4379	77	80	29	100	100	0	6470	6021	2917	81	85	29	99	99	0	0	0	0	0	0	0	0	0	0	0	0	0	0	0	0	0	0	0	1.583	1.663	1.661	1.836	1.772	1.650	0.903	0.000	0.000	0.000	0.000	0.000	0.000	0.000	0.000	0.000	0.000	0.000	0.000	0.000	0.000	120	595	16503	15818	0.663	Error	Error	10114	6389	0	0	9878	5940	0	0	0	0
3	2	7	""	"YMR009W"	10910	13340	120	3295	2900	1333	81	83	30	98	95	0	2076	1814	898	84	89	35	91	89	0	0	0	0	0	0	0	0	0	0	0	0	0	0	0	0	0	0	0	1.613	1.629	1.698	1.742	1.845	1.634	0.871	0.000	0.000	0.000	0.000	0.000	0.000	0.000	0.000	0.000	0.000	0.000	0.000	0.000	0.000	120	499	5206	4549	0.690	Error	Error	3214	1992	0	0	2819	1730	0	0	0	0
3	3	7	""	"YMR040W"	11090	13340	120	1817	1613	688	83	85	29	97	94	0	1323	1176	563	82	88	34	90	88	0	0	0	0	0	0	0	0	0	0	0	0	0	0	0	0	0	0	0	1.397	1.399	1.421	1.478	2.031	1.373	0.864	0.000	0.000	0.000	0.000	0.000	0.000	0.000	0.000	0.000	0.000	0.000	0.000	0.000	0.000	120	495	2975	2624	0.483	Error	Error	1734	1241	0	0	1530	1094	0	0	0	0
3	4	7	"DAT1"	"YML113W"	11290	13340	120	7535	6667	2884	83	86	30	100	100	0	3643	3199	1472	83	89	35	97	95	0	0	0	0	0	0	0	0	0	0	0	0	0	0	0	0	0	0	0	2.093	2.113	2.146	2.390	1.870	2.097	0.890	0.000	0.000	0.000	0.000	0.000	0.000	0.000	0.000	0.000	0.000	0.000	0.000	0.000	0.000	120	522	11012	9700	1.066	Error	Error	7452	3560	0	0	6584	3116	0	0	0	0
3	5	7	"HXT2"	"YMR011W"	11490	13340	120	8986	8373	3863	83	86	29	100	100	0	12814	11326	5556	82	90	42	100	100	0	0	0	0	0	0	0	0	0	0	0	0	0	0	0	0	0	0	0	0.699	0.737	0.758	0.793	1.702	0.712	0.896	0.000	0.000	0.000	0.000	0.000	0.000	0.000	0.000	0.000	0.000	0.000	0.000	0.000	0.000	120	502	21635	19534	-0.516	Error	Error	8903	12732	0	0	8290	11244	0	0	0	0
3	6	7	"arg80"	"YMR042W"	11670	13340	120	3613	3166	1453	82	84	27	100	100	0	1646	1446	834	79	85	36	91	89	0	0	0	0	0	0	0	0	0	0	0	0	0	0	0	0	0	0	0	2.253	2.256	2.245	2.524	1.986	2.177	0.849	0.000	0.000	0.000	0.000	0.000	0.000	0.000	0.000	0.000	0.000	0.000	0.000	0.000	0.000	120	498	5098	4451	1.172	Error	Error	3531	1567	0	0	3084	1367	0	0	0	0
3	7	7	"van1"	"YML115C"	11860	13340	120	7172	6358	2554	80	83	28	100	100	0	13107	10960	5111	82	87	35	100	99	0	0	0	0	0	0	0	0	0	0	0	0	0	0	0	0	0	0	0	0.544	0.577	0.584	0.634	1.765	0.533	0.921	0.000	0.000	0.000	0.000	0.000	0.000	0.000	0.000	0.000	0.000	0.000	0.000	0.000	0.000	120	511	20117	17156	-0.877	Error	Error	7092	13025	0	0	6278	10878	0	0	0	0
3	8	7	"sec59"	"YMR013C"	12050	13340	120	4414	4430	2272	79	82	29	100	100	0	9075	8941	5324	87	93	35	99	98	0	0	0	0	0	0	0	0	0	0	0	0	0	0	0	0	0	0	0	0.482	0.491	0.499	0.555	1.688	0.444	0.908	0.000	0.000	0.000	0.000	0.000	0.000	0.000	0.000	0.000	0.000	0.000	0.000	0.000	0.000	120	503	13323	13205	-1.052	Error	Error	4335	8988	0	0	4351	8854	0	0	0	0
3	9	7	""	"YMR044W"	12240	13340	120	5798	5242	2334	83	84	29	100	100	0	23590	21635	10757	88	94	37	100	100	0	0	0	0	0	0	0	0	0	0	0	0	0	0	0	0	0	0	0	0.243	0.239	0.248	0.271	1.928	0.220	0.880	0.000	0.000	0.000	0.000	0.000	0.000	0.000	0.000	0.000	0.000	0.000	0.000	0.000	0.000	120	519	29217	26706	-2.040	Error	Error	5715	23502	0	0	5159	21547	0	0	0	0
3	10	7	""	"YML117W"	12430	13340	120	5598	6373	4440	86	89	29	100	100	0	4735	5457	4379	84	90	36	98	97	0	0	0	0	0	0	0	0	0	0	0	0	0	0	0	0	0	0	0	1.185	1.170	1.283	1.520	2.036	1.082	0.895	0.000	0.000	0.000	0.000	0.000	0.000	0.000	0.000	0.000	0.000	0.000	0.000	0.000	0.000	120	515	10163	11660	0.245	Error	Error	5512	4651	0	0	6287	5373	0	0	0	0
3	11	7	"ERG5"	"YMR015C"	12630	13340	120	5770	5278	2258	87	114	315	100	97	0	17250	16091	7931	84	112	249	100	97	0	0	0	0	0	0	0	0	0	0	0	0	0	0	0	0	0	0	0	0.331	0.324	0.341	0.362	1.816	0.299	0.900	0.000	0.000	0.000	0.000	0.000	0.000	0.000	0.000	0.000	0.000	0.000	0.000	0.000	0.000	120	553	22849	21198	-1.595	Error	Error	5683	17166	0	0	5191	16007	0	0	0	0
3	12	7	""	"YMR046C"	12820	13340	120	38397	37850	18432	89	95	43	100	100	5	22361	21366	10545	88	99	60	100	100	0	0	0	0	0	0	0	0	0	0	0	0	0	0	0	0	0	0	0	1.720	1.775	1.834	1.867	1.690	1.785	0.922	0.000	0.000	0.000	0.000	0.000	0.000	0.000	0.000	0.000	0.000	0.000	0.000	0.000	0.000	120	523	60581	59039	0.782	Error	Error	38308	22273	0	0	37761	21278	0	0	0	0
3	13	7	"PBI2"	"YNL015W"	13000	13340	120	685	603	247	88	95	36	91	89	0	1507	1271	615	90	100	106	85	83	0	0	0	0	0	0	0	0	0	0	0	0	0	0	0	0	0	0	0	0.421	0.436	0.436	0.501	2.019	0.397	0.858	0.000	0.000	0.000	0.000	0.000	0.000	0.000	0.000	0.000	0.000	0.000	0.000	0.000	0.000	120	527	2014	1696	-1.247	Error	Error	597	1417	0	0	515	1181	0	0	0	0
3	14	7	""	"YNL047C"	13190	13330	110	5489	5158	3055	88	108	190	92	88	0	7628	7295	5284	94	142	391	85	78	0	0	0	0	0	0	0	0	0	0	0	0	0	0	0	0	0	0	0	0.717	0.704	0.696	0.904	2.780	0.598	0.851	0.000	0.000	0.000	0.000	0.000	0.000	0.000	0.000	0.000	0.000	0.000	0.000	0.000	0.000	80	491	12935	12271	-0.480	Error	Error	5401	7534	0	0	5070	7201	0	0	0	0
3	15	7	""	"YNL078W"	13380	13330	110	5198	4903	2859	88	144	391	82	82	0	2402	2164	1402	92	171	451	76	71	0	0	0	0	0	0	0	0	0	0	0	0	0	0	0	0	0	0	0	2.212	2.324	2.241	2.527	1.895	2.257	0.870	0.000	0.000	0.000	0.000	0.000	0.000	0.000	0.000	0.000	0.000	0.000	0.000	0.000	0.000	80	496	7420	6887	1.145	Error	Error	5110	2310	0	0	4815	2072	0	0	0	0
3	16	7	""	"YNL017C"	13560	13330	110	4514	3751	2153	89	166	463	81	77	0	5056	4343	2736	91	208	693	75	73	0	0	0	0	0	0	0	0	0	0	0	0	0	0	0	0	0	0	0	0.891	0.861	0.860	0.956	2.437	0.777	0.895	0.000	0.000	0.000	0.000	0.000	0.000	0.000	0.000	0.000	0.000	0.000	0.000	0.000	0.000	80	494	9390	7914	-0.166	Error	Error	4425	4965	0	0	3662	4252	0	0	0	0
3	17	7	"SFB2"	"YNL049C"	13750	13330	110	5477	6217	4704	88	224	717	86	83	0	4876	5017	4030	86	274	929	78	67	0	0	0	0	0	0	0	0	0	0	0	0	0	0	0	0	0	0	0	1.125	1.243	1.318	1.521	2.060	1.175	0.916	0.000	0.000	0.000	0.000	0.000	0.000	0.000	0.000	0.000	0.000	0.000	0.000	0.000	0.000	80	528	10179	11060	0.170	Error	Error	5389	4790	0	0	6129	4931	0	0	0	0
3	18	7	""	"YNL080C"	13940	13330	110	6147	5121	2678	86	215	746	82	78	0	9741	8273	4714	86	305	1117	80	78	0	0	0	0	0	0	0	0	0	0	0	0	0	0	0	0	0	0	0	0.628	0.615	0.628	0.704	1.793	0.585	0.903	0.000	0.000	0.000	0.000	0.000	0.000	0.000	0.000	0.000	0.000	0.000	0.000	0.000	0.000	80	518	15716	13222	-0.672	Error	Error	6061	9655	0	0	5035	8187	0	0	0	0
3	19	7	""	"YNL019C"	14150	13340	120	10153	9304	4082	86	125	378	96	93	0	6823	5841	2967	84	195	856	87	83	0	0	0	0	0	0	0	0	0	0	0	0	0	0	0	0	0	0	0	1.494	1.601	1.616	1.811	1.881	1.513	0.908	0.000	0.000	0.000	0.000	0.000	0.000	0.000	0.000	0.000	0.000	0.000	0.000	0.000	0.000	120	566	16806	14975	0.579	Error	Error	10067	6739	0	0	9218	5757	0	0	0	0
3	20	7	""	"YNL051W"	14340	13340	120	3654	3272	1457	83	129	484	90	86	0	10859	9600	5170	86	141	529	91	89	0	0	0	0	0	0	0	0	0	0	0	0	0	0	0	0	0	0	0	0.331	0.335	0.336	0.363	1.920	0.300	0.882	0.000	0.000	0.000	0.000	0.000	0.000	0.000	0.000	0.000	0.000	0.000	0.000	0.000	0.000	120	551	14344	12703	-1.593	Error	Error	3571	10773	0	0	3189	9514	0	0	0	0
3	21	7	"pms1"	"YNL082W"	14520	13330	110	4540	4722	2961	85	114	255	98	92	0	14146	15615	11347	94	214	1009	96	91	0	0	0	0	0	0	0	0	0	0	0	0	0	0	0	0	0	0	0	0.317	0.299	0.313	0.330	1.903	0.258	0.835	0.000	0.000	0.000	0.000	0.000	0.000	0.000	0.000	0.000	0.000	0.000	0.000	0.000	0.000	80	493	18507	20158	-1.657	Error	Error	4455	14052	0	0	4637	15521	0	0	0	0
3	22	7	"HDA1"	"YNL021W"	14720	13340	120	4209	3903	1958	83	100	191	92	92	0	3277	3249	1848	92	183	893	83	79	0	0	0	0	0	0	0	0	0	0	0	0	0	0	0	0	0	0	0	1.295	1.210	1.213	1.330	2.034	1.144	0.849	0.000	0.000	0.000	0.000	0.000	0.000	0.000	0.000	0.000	0.000	0.000	0.000	0.000	0.000	120	616	7311	6977	0.373	Error	Error	4126	3185	0	0	3820	3157	0	0	0	0
3	1	8	"MSG5"	"YNL053W"	10730	13530	120	4687	4921	2985	78	81	27	99	98	0	3637	3970	2654	82	86	30	98	95	0	0	0	0	0	0	0	0	0	0	0	0	0	0	0	0	0	0	0	1.296	1.246	1.328	1.470	1.938	1.197	0.917	0.000	0.000	0.000	0.000	0.000	0.000	0.000	0.000	0.000	0.000	0.000	0.000	0.000	0.000	120	579	8164	8731	0.375	Error	Error	4609	3555	0	0	4843	3888	0	0	0	0
3	2	8	"END3"	"YNL084C"	10920	13530	120	2750	3019	1921	80	82	28	98	95	0	7534	8582	6205	82	89	35	99	95	0	0	0	0	0	0	0	0	0	0	0	0	0	0	0	0	0	0	0	0.358	0.346	0.356	0.407	2.170	0.310	0.901	0.000	0.000	0.000	0.000	0.000	0.000	0.000	0.000	0.000	0.000	0.000	0.000	0.000	0.000	120	479	10122	11439	-1.481	Error	Error	2670	7452	0	0	2939	8500	0	0	0	0
3	3	8	"BIO5"	"YNR056C"	11100	13530	120	7246	7460	3970	82	84	30	100	100	0	4645	4580	2790	86	93	34	98	97	0	0	0	0	0	0	0	0	0	0	0	0	0	0	0	0	0	0	0	1.571	1.642	1.625	1.874	1.841	1.592	0.906	0.000	0.000	0.000	0.000	0.000	0.000	0.000	0.000	0.000	0.000	0.000	0.000	0.000	0.000	120	498	11723	11872	0.652	Error	Error	7164	4559	0	0	7378	4494	0	0	0	0
3	4	8	"PLB3"	"YOL011W"	11300	13530	120	3819	3882	2050	84	85	30	100	100	0	4360	4350	2580	88	93	35	98	96	0	0	0	0	0	0	0	0	0	0	0	0	0	0	0	0	0	0	0	0.874	0.891	0.919	1.037	2.117	0.837	0.884	0.000	0.000	0.000	0.000	0.000	0.000	0.000	0.000	0.000	0.000	0.000	0.000	0.000	0.000	120	512	8007	8060	-0.194	Error	Error	3735	4272	0	0	3798	4262	0	0	0	0
3	5	8	""	"YOL042W"	11490	13530	120	4293	3802	1646	82	84	28	99	98	0	12738	11332	5116	83	90	39	100	100	0	0	0	0	0	0	0	0	0	0	0	0	0	0	0	0	0	0	0	0.333	0.331	0.330	0.345	1.791	0.303	0.891	0.000	0.000	0.000	0.000	0.000	0.000	0.000	0.000	0.000	0.000	0.000	0.000	0.000	0.000	120	498	16866	14969	-1.587	Error	Error	4211	12655	0	0	3720	11249	0	0	0	0
3	6	8	"BIO3"	"YNR058W"	11680	13530	120	3373	3497	1886	82	83	28	99	98	0	3196	3209	1990	79	83	33	97	96	0	0	0	0	0	0	0	0	0	0	0	0	0	0	0	0	0	0	0	1.056	1.091	1.115	1.216	2.108	1.036	0.882	0.000	0.000	0.000	0.000	0.000	0.000	0.000	0.000	0.000	0.000	0.000	0.000	0.000	0.000	120	473	6408	6545	0.078	Error	Error	3291	3117	0	0	3415	3130	0	0	0	0
3	7	8	"HRD1"	"YOL013C"	11860	13530	120	7825	7854	3988	79	83	29	100	100	0	5628	6003	3275	81	86	32	100	100	0	0	0	0	0	0	0	0	0	0	0	0	0	0	0	0	0	0	0	1.396	1.313	1.356	1.407	1.704	1.278	0.923	0.000	0.000	0.000	0.000	0.000	0.000	0.000	0.000	0.000	0.000	0.000	0.000	0.000	0.000	120	479	13293	13697	0.482	Error	Error	7746	5547	0	0	7775	5922	0	0	0	0
3	8	8	"PEX15"	"YOL044W"	12050	13530	120	2022	2191	1295	80	83	30	96	96	0	6035	6635	4643	84	91	34	98	95	0	0	0	0	0	0	0	0	0	0	0	0	0	0	0	0	0	0	0	0.326	0.322	0.343	0.411	2.414	0.290	0.897	0.000	0.000	0.000	0.000	0.000	0.000	0.000	0.000	0.000	0.000	0.000	0.000	0.000	0.000	120	498	7893	8662	-1.616	Error	Error	1942	5951	0	0	2111	6551	0	0	0	0
3	9	8	"FRE4"	"YNR060W"	12240	13520	110	3782	4128	2658	85	107	206	92	88	0	6074	6533	4534	87	157	557	85	83	0	0	0	0	0	0	0	0	0	0	0	0	0	0	0	0	0	0	0	0.618	0.627	0.640	0.694	1.873	0.584	0.900	0.000	0.000	0.000	0.000	0.000	0.000	0.000	0.000	0.000	0.000	0.000	0.000	0.000	0.000	80	479	9684	10489	-0.695	Error	Error	3697	5987	0	0	4043	6446	0	0	0	0
3	10	8	""	"YOL014W"	12440	13530	120	679	608	304	84	112	224	78	64	0	2334	1957	1105	86	156	521	80	75	0	0	0	0	0	0	0	0	0	0	0	0	0	0	0	0	0	0	0	0.265	0.280	0.291	0.308	1.989	0.261	0.832	0.000	0.000	0.000	0.000	0.000	0.000	0.000	0.000	0.000	0.000	0.000	0.000	0.000	0.000	120	528	2843	2395	-1.918	Error	Error	595	2248	0	0	524	1871	0	0	0	0
3	11	8	""	"YOL046C"	12620	13530	120	4704	4108	2094	83	87	30	99	96	0	3017	2664	1533	84	94	64	88	87	0	0	0	0	0	0	0	0	0	0	0	0	0	0	0	0	0	0	0	1.576	1.560	1.608	1.776	2.152	1.536	0.874	0.000	0.000	0.000	0.000	0.000	0.000	0.000	0.000	0.000	0.000	0.000	0.000	0.000	0.000	120	484	7554	6605	0.656	Error	Error	4621	2933	0	0	4025	2580	0	0	0	0
3	12	8	""	"YNR062C"	12810	13530	120	3540	3463	1872	84	90	34	99	98	0	2428	2281	1492	85	94	46	90	85	0	0	0	0	0	0	0	0	0	0	0	0	0	0	0	0	0	0	0	1.475	1.539	1.581	1.877	2.109	1.443	0.879	0.000	0.000	0.000	0.000	0.000	0.000	0.000	0.000	0.000	0.000	0.000	0.000	0.000	0.000	120	479	5799	5575	0.561	Error	Error	3456	2343	0	0	3379	2196	0	0	0	0
3	13	8	"CMK2"	"YOL016C"	12990	13520	110	2014	2225	1636	86	113	194	83	83	0	4097	4803	3894	91	187	638	80	76	0	0	0	0	0	0	0	0	0	0	0	0	0	0	0	0	0	0	0	0.481	0.454	0.464	0.518	2.002	0.399	0.873	0.000	0.000	0.000	0.000	0.000	0.000	0.000	0.000	0.000	0.000	0.000	0.000	0.000	0.000	80	446	5934	6851	-1.055	Error	Error	1928	4006	0	0	2139	4712	0	0	0	0
3	14	8	""	"YOL048C"	13190	13530	120	3150	2743	1303	84	118	242	90	85	0	7683	6051	3306	93	186	622	83	81	0	0	0	0	0	0	0	0	0	0	0	0	0	0	0	0	0	0	0	0.404	0.446	0.450	0.552	2.605	0.407	0.888	0.000	0.000	0.000	0.000	0.000	0.000	0.000	0.000	0.000	0.000	0.000	0.000	0.000	0.000	120	565	10656	8617	-1.308	Error	Error	3066	7590	0	0	2659	5958	0	0	0	0
3	15	8	"spr1"	"YOR190W"	13380	13530	120	5554	4840	2158	85	116	324	93	90	0	3923	3385	1885	91	112	185	87	85	0	0	0	0	0	0	0	0	0	0	0	0	0	0	0	0	0	0	0	1.427	1.444	1.432	1.754	2.287	1.362	0.894	0.000	0.000	0.000	0.000	0.000	0.000	0.000	0.000	0.000	0.000	0.000	0.000	0.000	0.000	120	518	9301	8049	0.513	Error	Error	5469	3832	0	0	4755	3294	0	0	0	0
3	16	8	""	"YOR220W"	13570	13530	120	4689	4128	1769	85	104	229	95	92	0	3465	3023	1527	88	121	398	86	81	0	0	0	0	0	0	0	0	0	0	0	0	0	0	0	0	0	0	0	1.363	1.378	1.397	1.674	2.116	1.339	0.889	0.000	0.000	0.000	0.000	0.000	0.000	0.000	0.000	0.000	0.000	0.000	0.000	0.000	0.000	120	509	7981	6978	0.447	Error	Error	4604	3377	0	0	4043	2935	0	0	0	0
3	17	8	""	"YOR252W"	13750	13520	110	3648	2850	1514	84	158	497	82	76	0	3434	2678	1575	90	185	531	75	73	0	0	0	0	0	0	0	0	0	0	0	0	0	0	0	0	0	0	0	1.066	1.069	1.062	1.311	2.086	1.034	0.890	0.000	0.000	0.000	0.000	0.000	0.000	0.000	0.000	0.000	0.000	0.000	0.000	0.000	0.000	80	465	6908	5354	0.092	Error	Error	3564	3344	0	0	2766	2588	0	0	0	0
3	18	8	""	"YOR192C"	13940	13520	110	9448	8089	4718	87	183	581	91	85	0	12934	11345	7139	92	279	1028	83	80	0	0	0	0	0	0	0	0	0	0	0	0	0	0	0	0	0	0	0	0.729	0.711	0.758	0.829	2.017	0.667	0.897	0.000	0.000	0.000	0.000	0.000	0.000	0.000	0.000	0.000	0.000	0.000	0.000	0.000	0.000	80	496	22203	19255	-0.456	Error	Error	9361	12842	0	0	8002	11253	0	0	0	0
3	19	8	""	"YOR222W"	14130	13520	110	5209	4099	2301	88	151	456	85	80	0	3474	2766	1676	88	211	808	73	70	0	0	0	0	0	0	0	0	0	0	0	0	0	0	0	0	0	0	0	1.512	1.498	1.487	1.657	1.919	1.483	0.886	0.000	0.000	0.000	0.000	0.000	0.000	0.000	0.000	0.000	0.000	0.000	0.000	0.000	0.000	80	454	8507	6689	0.597	Error	Error	5121	3386	0	0	4011	2678	0	0	0	0
3	20	8	"SEC63"	"YOR254C"	14310	13520	110	1439	1368	796	84	121	262	82	77	0	1272	1107	707	86	137	302	75	71	0	0	0	0	0	0	0	0	0	0	0	0	0	0	0	0	0	0	0	1.142	1.258	1.195	1.351	1.965	1.162	0.819	0.000	0.000	0.000	0.000	0.000	0.000	0.000	0.000	0.000	0.000	0.000	0.000	0.000	0.000	80	456	2541	2305	0.192	Error	Error	1355	1186	0	0	1284	1021	0	0	0	0
3	21	8	""	"YOR192C-B"	14500	13520	110	2994	2886	1841	85	137	324	83	80	0	4496	4137	2820	90	206	803	75	75	0	0	0	0	0	0	0	0	0	0	0	0	0	0	0	0	0	0	0	0.660	0.692	0.695	1.049	3.058	0.637	0.884	0.000	0.000	0.000	0.000	0.000	0.000	0.000	0.000	0.000	0.000	0.000	0.000	0.000	0.000	80	496	7315	6848	-0.599	Error	Error	2909	4406	0	0	2801	4047	0	0	0	0
3	22	8	"rpb8"	"YOR224C"	14690	13520	110	3482	2807	1376	85	138	318	88	82	0	2170	1783	1004	88	184	542	75	72	0	0	0	0	0	0	0	0	0	0	0	0	0	0	0	0	0	0	0	1.632	1.606	1.620	1.791	1.954	1.543	0.886	0.000	0.000	0.000	0.000	0.000	0.000	0.000	0.000	0.000	0.000	0.000	0.000	0.000	0.000	80	500	5479	4417	0.706	Error	Error	3397	2082	0	0	2722	1695	0	0	0	0
3	1	9	""	"YOR256C"	10710	13720	120	7631	7409	3474	77	79	27	100	100	0	5182	5027	2737	79	83	27	99	98	0	0	0	0	0	0	0	0	0	0	0	0	0	0	0	0	0	0	0	1.480	1.482	1.472	1.650	1.814	1.428	0.881	0.000	0.000	0.000	0.000	0.000	0.000	0.000	0.000	0.000	0.000	0.000	0.000	0.000	0.000	120	554	12657	12280	0.566	Error	Error	7554	5103	0	0	7332	4948	0	0	0	0
3	2	9	"TOA1"	"YOR194C"	10900	13720	120	6924	5935	2454	80	84	30	100	100	0	4416	3809	1802	80	86	29	97	96	0	0	0	0	0	0	0	0	0	0	0	0	0	0	0	0	0	0	0	1.578	1.570	1.613	1.723	1.684	1.548	0.902	0.000	0.000	0.000	0.000	0.000	0.000	0.000	0.000	0.000	0.000	0.000	0.000	0.000	0.000	120	454	11180	9584	0.658	Error	Error	6844	4336	0	0	5855	3729	0	0	0	0
3	3	9	"ISU2"	"YOR226C"	11090	13720	120	2836	2446	1366	79	84	30	96	95	0	1335	1133	696	86	92	34	85	83	0	0	0	0	0	0	0	0	0	0	0	0	0	0	0	0	0	0	0	2.207	2.261	2.340	2.470	1.738	2.194	0.900	0.000	0.000	0.000	0.000	0.000	0.000	0.000	0.000	0.000	0.000	0.000	0.000	0.000	0.000	120	453	4006	3414	1.142	Error	Error	2757	1249	0	0	2367	1047	0	0	0	0
3	4	9	""	"YOR258W"	11280	13720	120	2291	2086	1122	80	84	29	93	92	0	2269	1960	1194	88	93	34	92	89	0	0	0	0	0	0	0	0	0	0	0	0	0	0	0	0	0	0	0	1.014	1.072	1.071	1.273	2.239	0.997	0.864	0.000	0.000	0.000	0.000	0.000	0.000	0.000	0.000	0.000	0.000	0.000	0.000	0.000	0.000	120	457	4392	3878	0.020	Error	Error	2211	2181	0	0	2006	1872	0	0	0	0
3	5	9	"MRPL40"	"YPL173W"	11470	13720	120	6104	4914	2376	82	84	29	99	97	0	8052	6482	3563	85	89	33	96	95	0	0	0	0	0	0	0	0	0	0	0	0	0	0	0	0	0	0	0	0.756	0.755	0.761	0.937	2.227	0.701	0.910	0.000	0.000	0.000	0.000	0.000	0.000	0.000	0.000	0.000	0.000	0.000	0.000	0.000	0.000	120	454	13989	11229	-0.404	Error	Error	6022	7967	0	0	4832	6397	0	0	0	0
3	6	9	"HRR25"	"YPL204W"	11660	13720	120	377	352	155	80	83	29	88	85	0	385	380	194	81	87	41	85	80	0	0	0	0	0	0	0	0	0	0	0	0	0	0	0	0	0	0	0	0.977	0.910	0.944	0.950	2.024	0.835	0.709	0.000	0.000	0.000	0.000	0.000	0.000	0.000	0.000	0.000	0.000	0.000	0.000	0.000	0.000	120	431	601	571	-0.034	Error	Error	297	304	0	0	272	299	0	0	0	0
3	7	9	""	"YPL236C"	11830	13720	120	4460	4032	2142	79	83	31	99	95	0	3890	3362	2004	80	86	41	93	91	0	0	0	0	0	0	0	0	0	0	0	0	0	0	0	0	0	0	0	1.150	1.204	1.215	1.408	2.148	1.122	0.875	0.000	0.000	0.000	0.000	0.000	0.000	0.000	0.000	0.000	0.000	0.000	0.000	0.000	0.000	120	468	8191	7235	0.201	Error	Error	4381	3810	0	0	3953	3282	0	0	0	0
3	8	9	"spt14"	"YPL175W"	12030	13710	120	7738	6064	3211	82	86	33	100	99	0	15125	12009	6663	82	90	37	100	99	0	0	0	0	0	0	0	0	0	0	0	0	0	0	0	0	0	0	0	0.509	0.502	0.505	0.532	1.758	0.468	0.890	0.000	0.000	0.000	0.000	0.000	0.000	0.000	0.000	0.000	0.000	0.000	0.000	0.000	0.000	120	501	22699	17909	-0.974	Error	Error	7656	15043	0	0	5982	11927	0	0	0	0
3	9	9	""	"YPL206C"	12200	13710	110	8576	6910	3889	88	244	1037	86	76	0	5642	4439	2624	90	252	955	81	70	0	0	0	0	0	0	0	0	0	0	0	0	0	0	0	0	0	0	0	1.529	1.569	1.581	1.745	1.646	1.543	0.906	0.000	0.000	0.000	0.000	0.000	0.000	0.000	0.000	0.000	0.000	0.000	0.000	0.000	0.000	80	493	14040	11171	0.612	Error	Error	8488	5552	0	0	6822	4349	0	0	0	0
3	10	9	""	"YPL238C"	12400	13710	110	2377	1836	1042	86	253	985	72	60	0	1780	1467	876	87	265	875	71	45	0	0	0	0	0	0	0	0	0	0	0	0	0	0	0	0	0	0	0	1.353	1.268	1.284	1.346	2.269	1.268	0.868	0.000	0.000	0.000	0.000	0.000	0.000	0.000	0.000	0.000	0.000	0.000	0.000	0.000	0.000	80	520	3984	3130	0.436	Error	Error	2291	1693	0	0	1750	1380	0	0	0	0
3	11	9	"CUP9"	"YPL177C"	12600	13710	110	3445	2773	1799	85	146	348	82	77	0	12822	10630	7227	85	291	1320	80	72	0	0	0	0	0	0	0	0	0	0	0	0	0	0	0	0	0	0	0	0.264	0.255	0.261	0.284	1.993	0.237	0.898	0.000	0.000	0.000	0.000	0.000	0.000	0.000	0.000	0.000	0.000	0.000	0.000	0.000	0.000	80	488	16097	13233	-1.922	Error	Error	3360	12737	0	0	2688	10545	0	0	0	0
3	12	9	""	"YPL208W"	12790	13710	120	6110	5548	3069	82	106	206	97	94	0	2660	2321	1301	86	242	1283	72	50	0	0	0	0	0	0	0	0	0	0	0	0	0	0	0	0	0	0	0	2.342	2.446	2.499	2.665	2.191	2.532	0.615	0.000	0.000	0.000	0.000	0.000	0.000	0.000	0.000	0.000	0.000	0.000	0.000	0.000	0.000	120	496	8602	7701	1.228	Error	Error	6028	2574	0	0	5466	2235	0	0	0	0
3	13	9	"hsp82"	"YPL240C"	12970	13710	120	3812	4019	2394	81	97	151	97	95	0	4826	4815	3186	84	121	368	93	85	0	0	0	0	0	0	0	0	0	0	0	0	0	0	0	0	0	0	0	0.787	0.832	0.862	0.930	1.807	0.783	0.882	0.000	0.000	0.000	0.000	0.000	0.000	0.000	0.000	0.000	0.000	0.000	0.000	0.000	0.000	120	540	8473	8669	-0.346	Error	Error	3731	4742	0	0	3938	4731	0	0	0	0
3	14	9	"PPQ1"	"YPL179W"	13180	13720	120	13431	10925	5197	82	83	28	100	100	0	9224	7609	4153	84	90	35	100	99	0	0	0	0	0	0	0	0	0	0	0	0	0	0	0	0	0	0	0	1.461	1.441	1.445	1.678	1.974	1.374	0.913	0.000	0.000	0.000	0.000	0.000	0.000	0.000	0.000	0.000	0.000	0.000	0.000	0.000	0.000	120	527	22489	18368	0.546	Error	Error	13349	9140	0	0	10843	7525	0	0	0	0
3	15	9	"SRP72"	"YPL210C"	13370	13710	120	2787	2802	1869	80	82	29	98	96	0	1746	1658	1085	86	94	37	90	88	0	0	0	0	0	0	0	0	0	0	0	0	0	0	0	0	0	0	0	1.631	1.732	1.697	1.941	2.081	1.808	0.849	0.000	0.000	0.000	0.000	0.000	0.000	0.000	0.000	0.000	0.000	0.000	0.000	0.000	0.000	120	510	4367	4294	0.706	Error	Error	2707	1660	0	0	2722	1572	0	0	0	0
3	16	9	"IQG1"	"YPL242C"	13570	13710	130	730	794	558	79	82	29	90	88	0	1049	1204	985	86	91	36	85	82	0	0	0	0	0	0	0	0	0	0	0	0	0	0	0	0	0	0	0	0.676	0.640	0.637	0.747	2.185	0.563	0.855	0.000	0.000	0.000	0.000	0.000	0.000	0.000	0.000	0.000	0.000	0.000	0.000	0.000	0.000	120	506	1614	1833	-0.565	Error	Error	651	963	0	0	715	1118	0	0	0	0
3	17	9	"EMPTY"	"EMPTY"	13740	13710	150	83	101	64	81	116	288	0	0	0	90	130	131	88	140	356	3	0	0	0	0	0	0	0	0	0	0	0	0	0	0	0	0	0	0	0	0	1.000	0.476	0.561	0.783	4.593	0.981	0.767	0.000	0.000	0.000	0.000	0.000	0.000	0.000	0.000	0.000	0.000	0.000	0.000	0.000	0.000	156	570	4	62	0.000	Error	Error	2	2	0	0	20	42	0	0	-75	0
3	18	9	"EMPTY"	"EMPTY"	13930	13710	150	91	111	72	81	138	426	0	0	0	98	140	132	89	193	721	0	0	0	0	0	0	0	0	0	0	0	0	0	0	0	0	0	0	0	0	0	1.111	0.588	0.938	1.047	3.017	0.451	0.946	0.000	0.000	0.000	0.000	0.000	0.000	0.000	0.000	0.000	0.000	0.000	0.000	0.000	0.000	156	621	19	81	0.152	Error	Error	10	9	0	0	30	51	0	0	-75	0
3	19	9	"EMPTY"	"EMPTY"	14120	13710	150	96	128	98	81	128	390	1	0	0	101	180	245	84	169	680	1	1	0	0	0	0	0	0	0	0	0	0	0	0	0	0	0	0	0	0	0	0.882	0.490	0.676	0.748	3.638	0.610	0.591	0.000	0.000	0.000	0.000	0.000	0.000	0.000	0.000	0.000	0.000	0.000	0.000	0.000	0.000	156	627	32	143	-0.181	Error	Error	15	17	0	0	47	96	0	0	-75	0
3	20	9	"EMPTY"	"EMPTY"	14310	13710	150	88	114	76	79	106	221	4	0	0	88	140	135	85	119	244	11	2	0	0	0	0	0	0	0	0	0	0	0	0	0	0	0	0	0	0	0	3.000	0.636	0.674	0.784	3.393	0.516	0.427	0.000	0.000	0.000	0.000	0.000	0.000	0.000	0.000	0.000	0.000	0.000	0.000	0.000	0.000	156	642	12	90	1.585	Error	Error	9	3	0	0	35	55	0	0	-75	0
3	21	9	"EMPTY"	"EMPTY"	14510	13710	150	89	111	76	78	114	263	2	0	0	86	126	130	86	149	461	1	0	0	0	0	0	0	0	0	0	0	0	0	0	0	0	0	0	0	0	0	100000.000	0.825	1.180	1.068	3.511	0.645	0.893	0.000	0.000	0.000	0.000	0.000	0.000	0.000	0.000	0.000	0.000	0.000	0.000	0.000	0.000	156	644	11	73	16.610	Error	Error	11	0	0	0	33	40	0	0	-75	0
3	22	9	"EMPTY"	"EMPTY"	14700	13710	150	84	103	65	77	105	227	3	0	0	84	129	161	84	130	364	4	1	0	0	0	0	0	0	0	0	0	0	0	0	0	0	0	0	0	0	0	100000.000	0.578	0.781	0.771	3.520	0.648	0.471	0.000	0.000	0.000	0.000	0.000	0.000	0.000	0.000	0.000	0.000	0.000	0.000	0.000	0.000	156	826	7	71	16.610	Error	Error	7	0	0	0	26	45	0	0	-75	0
3	1	10	"EMPTY"	"EMPTY"	10700	13910	150	78	93	56	73	74	26	27	19	0	82	114	102	75	79	27	31	20	0	0	0	0	0	0	0	0	0	0	0	0	0	0	0	0	0	0	0	0.714	0.513	0.635	0.678	3.217	0.346	0.193	0.000	0.000	0.000	0.000	0.000	0.000	0.000	0.000	0.000	0.000	0.000	0.000	0.000	0.000	156	778	12	59	-0.485	Error	Error	5	7	0	0	20	39	0	0	-75	0
3	2	10	"EMPTY"	"EMPTY"	10890	13900	150	80	89	49	76	78	28	25	10	0	80	102	73	79	84	33	19	17	0	0	0	0	0	0	0	0	0	0	0	0	0	0	0	0	0	0	0	4.000	0.565	0.874	0.834	3.976	0.454	0.170	0.000	0.000	0.000	0.000	0.000	0.000	0.000	0.000	0.000	0.000	0.000	0.000	0.000	0.000	156	523	5	36	2.000	Error	Error	4	1	0	0	13	23	0	0	-75	0
3	3	10	"EMPTY"	"EMPTY"	11080	13900	150	83	93	48	79	83	33	21	11	0	89	103	64	83	90	35	23	9	0	0	0	0	0	0	0	0	0	0	0	0	0	0	0	0	0	0	0	0.667	0.700	0.758	0.802	4.115	0.390	0.101	0.000	0.000	0.000	0.000	0.000	0.000	0.000	0.000	0.000	0.000	0.000	0.000	0.000	0.000	156	525	10	34	-0.585	Error	Error	4	6	0	0	14	20	0	0	-75	0
3	4	10	"EMPTY"	"EMPTY"	11270	13900	150	89	106	70	79	84	32	27	15	0	95	116	79	85	94	80	14	6	0	0	0	0	0	0	0	0	0	0	0	0	0	0	0	0	0	0	0	1.000	0.871	0.969	0.944	3.863	0.253	0.127	0.000	0.000	0.000	0.000	0.000	0.000	0.000	0.000	0.000	0.000	0.000	0.000	0.000	0.000	156	535	20	58	0.000	Error	Error	10	10	0	0	27	31	0	0	-75	0
3	5	10	"EMPTY"	"EMPTY"	11460	13900	150	86	111	109	77	80	29	34	17	0	97	142	137	85	93	80	19	13	0	0	0	0	0	0	0	0	0	0	0	0	0	0	0	0	0	0	0	0.750	0.596	0.692	0.770	3.353	0.643	0.300	0.000	0.000	0.000	0.000	0.000	0.000	0.000	0.000	0.000	0.000	0.000	0.000	0.000	0.000	156	527	21	91	-0.415	Error	Error	9	12	0	0	34	57	0	0	-75	0
3	6	10	"EMPTY"	"EMPTY"	11650	13900	150	87	100	56	76	79	29	32	16	0	80	105	78	81	88	43	18	13	0	0	0	0	0	0	0	0	0	0	0	0	0	0	0	0	0	0	0	-11.000	1.000	0.797	0.762	3.315	0.457	0.343	0.000	0.000	0.000	0.000	0.000	0.000	0.000	0.000	0.000	0.000	0.000	0.000	0.000	0.000	156	570	10	48	Error	Error	Error	11	-1	0	0	24	24	0	0	-75	0
3	7	10	""	"iYBL030C-0"	11860	13910	120	3497	3568	2168	78	81	29	99	98	0	1341	1292	778	77	85	44	92	90	0	0	0	0	0	0	0	0	0	0	0	0	0	0	0	0	0	0	0	2.705	2.872	2.913	3.186	1.765	2.948	0.902	0.000	0.000	0.000	0.000	0.000	0.000	0.000	0.000	0.000	0.000	0.000	0.000	0.000	0.000	120	518	4683	4705	1.436	Error	Error	3419	1264	0	0	3490	1215	0	0	0	0
3	8	10	""	"iYBL027W"	12050	13910	120	4920	4812	2758	77	81	32	99	97	0	4284	4273	2654	78	84	33	99	95	0	0	0	0	0	0	0	0	0	0	0	0	0	0	0	0	0	0	0	1.151	1.129	1.153	1.256	1.876	1.071	0.888	0.000	0.000	0.000	0.000	0.000	0.000	0.000	0.000	0.000	0.000	0.000	0.000	0.000	0.000	120	513	9049	8930	0.203	Error	Error	4843	4206	0	0	4735	4195	0	0	0	0
3	9	10	""	"iYBL023C"	12240	13910	120	2257	1884	898	79	152	700	80	71	0	1719	1477	769	82	145	569	77	68	0	0	0	0	0	0	0	0	0	0	0	0	0	0	0	0	0	0	0	1.330	1.294	1.289	1.429	1.952	1.254	0.877	0.000	0.000	0.000	0.000	0.000	0.000	0.000	0.000	0.000	0.000	0.000	0.000	0.000	0.000	120	539	3815	3200	0.412	Error	Error	2178	1637	0	0	1805	1395	0	0	0	0
3	10	10	""	"iYBL009W"	12430	13910	120	1746	1516	710	77	102	212	92	86	0	3136	2756	1288	79	105	200	97	92	0	0	0	0	0	0	0	0	0	0	0	0	0	0	0	0	0	0	0	0.546	0.538	0.539	0.522	1.508	0.525	0.922	0.000	0.000	0.000	0.000	0.000	0.000	0.000	0.000	0.000	0.000	0.000	0.000	0.000	0.000	120	551	4726	4116	-0.873	Error	Error	1669	3057	0	0	1439	2677	0	0	0	0
3	11	10	""	"iYBL005W"	12630	13910	120	3415	3018	1757	79	98	195	92	89	0	4180	3801	2240	82	180	1082	77	73	0	0	0	0	0	0	0	0	0	0	0	0	0	0	0	0	0	0	0	0.814	0.790	0.822	0.837	1.886	0.781	0.919	0.000	0.000	0.000	0.000	0.000	0.000	0.000	0.000	0.000	0.000	0.000	0.000	0.000	0.000	120	533	7434	6658	-0.297	Error	Error	3336	4098	0	0	2939	3719	0	0	0	0
3	12	10	""	"iYBL003C"	12810	13910	120	1173	1115	729	77	80	30	92	90	0	2891	2781	2052	81	87	33	91	90	0	0	0	0	0	0	0	0	0	0	0	0	0	0	0	0	0	0	0	0.390	0.384	0.399	0.464	2.015	0.335	0.869	0.000	0.000	0.000	0.000	0.000	0.000	0.000	0.000	0.000	0.000	0.000	0.000	0.000	0.000	120	512	3906	3738	-1.358	Error	Error	1096	2810	0	0	1038	2700	0	0	0	0
3	13	10	""	"iYBRCdelta11"	13010	13910	120	207	198	98	76	80	28	75	67	0	276	263	156	79	87	38	73	69	0	0	0	0	0	0	0	0	0	0	0	0	0	0	0	0	0	0	0	0.665	0.663	0.662	0.672	2.188	0.575	0.632	0.000	0.000	0.000	0.000	0.000	0.000	0.000	0.000	0.000	0.000	0.000	0.000	0.000	0.000	120	532	328	306	-0.589	Error	Error	131	197	0	0	122	184	0	0	0	0
3	14	10	""	"iYBR014C"	13200	13910	120	1781	1682	1102	76	80	28	90	90	0	3902	3631	2672	82	91	40	90	85	0	0	0	0	0	0	0	0	0	0	0	0	0	0	0	0	0	0	0	0.446	0.453	0.466	0.531	1.875	0.415	0.892	0.000	0.000	0.000	0.000	0.000	0.000	0.000	0.000	0.000	0.000	0.000	0.000	0.000	0.000	120	492	5525	5155	-1.164	Error	Error	1705	3820	0	0	1606	3549	0	0	0	0
3	15	10	""	"iYBR018C"	13380	13910	120	1926	2166	1543	78	81	29	96	96	0	1482	1763	1424	84	92	38	88	85	0	0	0	0	0	0	0	0	0	0	0	0	0	0	0	0	0	0	0	1.322	1.244	1.308	1.623	2.369	1.163	0.903	0.000	0.000	0.000	0.000	0.000	0.000	0.000	0.000	0.000	0.000	0.000	0.000	0.000	0.000	120	513	3246	3767	0.403	Error	Error	1848	1398	0	0	2088	1679	0	0	0	0
3	16	10	""	"iYBR035C"	13580	13910	120	3190	3101	1841	79	82	29	96	94	0	1584	1542	948	83	90	36	88	87	0	0	0	0	0	0	0	0	0	0	0	0	0	0	0	0	0	0	0	2.073	2.071	2.115	2.246	1.845	2.039	0.904	0.000	0.000	0.000	0.000	0.000	0.000	0.000	0.000	0.000	0.000	0.000	0.000	0.000	0.000	120	505	4612	4481	1.051	Error	Error	3111	1501	0	0	3022	1459	0	0	0	0
3	17	10	""	"iYBR038W"	13760	13910	120	1862	1884	1221	79	82	28	94	91	0	2211	2198	1573	86	93	41	90	86	0	0	0	0	0	0	0	0	0	0	0	0	0	0	0	0	0	0	0	0.839	0.855	0.842	0.948	2.134	0.802	0.906	0.000	0.000	0.000	0.000	0.000	0.000	0.000	0.000	0.000	0.000	0.000	0.000	0.000	0.000	120	481	3908	3917	-0.253	Error	Error	1783	2125	0	0	1805	2112	0	0	0	0
3	18	10	""	"iYBR042C"	13950	13910	120	745	745	442	79	83	32	87	85	0	1351	1340	881	86	93	43	84	80	0	0	0	0	0	0	0	0	0	0	0	0	0	0	0	0	0	0	0	0.526	0.531	0.553	0.614	2.189	0.495	0.859	0.000	0.000	0.000	0.000	0.000	0.000	0.000	0.000	0.000	0.000	0.000	0.000	0.000	0.000	120	531	1931	1920	-0.926	Error	Error	666	1265	0	0	666	1254	0	0	0	0
3	19	10	""	"iYCR018C"	14150	13900	100	140	170	100	77	81	31	68	50	0	204	234	159	85	93	44	80	61	0	0	0	0	0	0	0	0	0	0	0	0	0	0	0	0	0	0	0	0.529	0.624	0.619	0.607	2.742	0.524	0.441	0.000	0.000	0.000	0.000	0.000	0.000	0.000	0.000	0.000	0.000	0.000	0.000	0.000	0.000	80	436	182	242	-0.918	Error	Error	63	119	0	0	93	149	0	0	0	0
3	20	10	""	"iYCRCtau1"	14330	13900	110	455	480	458	80	86	48	73	72	0	450	457	326	87	99	61	77	73	0	0	0	0	0	0	0	0	0	0	0	0	0	0	0	0	0	0	0	1.033	1.081	0.945	0.986	1.888	1.202	0.754	0.000	0.000	0.000	0.000	0.000	0.000	0.000	0.000	0.000	0.000	0.000	0.000	0.000	0.000	80	477	738	770	0.047	Error	Error	375	363	0	0	400	370	0	0	0	0
3	21	10	""	"iYCR020C"	14530	13910	120	1049	960	667	81	89	54	84	78	0	1871	1491	1127	87	99	84	75	69	0	0	0	0	0	0	0	0	0	0	0	0	0	0	0	0	0	0	0	0.543	0.626	0.635	0.736	2.367	0.590	0.874	0.000	0.000	0.000	0.000	0.000	0.000	0.000	0.000	0.000	0.000	0.000	0.000	0.000	0.000	120	562	2752	2283	-0.882	Error	Error	968	1784	0	0	879	1404	0	0	0	0
3	22	10	""	"iSNR65"	14710	13900	110	1260	1123	599	76	89	92	87	83	0	759	717	421	84	102	105	80	77	0	0	0	0	0	0	0	0	0	0	0	0	0	0	0	0	0	0	0	1.754	1.654	1.628	1.597	1.929	1.618	0.806	0.000	0.000	0.000	0.000	0.000	0.000	0.000	0.000	0.000	0.000	0.000	0.000	0.000	0.000	80	493	1859	1680	0.811	Error	Error	1184	675	0	0	1047	633	0	0	0	0
3	1	11	""	"iYCR033W"	10730	14100	120	980	932	583	74	76	26	95	91	0	1872	1781	1268	76	80	28	89	87	0	0	0	0	0	0	0	0	0	0	0	0	0	0	0	0	0	0	0	0.504	0.503	0.510	0.574	2.367	0.456	0.852	0.000	0.000	0.000	0.000	0.000	0.000	0.000	0.000	0.000	0.000	0.000	0.000	0.000	0.000	120	557	2702	2563	-0.987	Error	Error	906	1796	0	0	858	1705	0	0	0	0
3	2	11	""	"iYCR037C"	10920	14100	120	4444	4021	2357	77	79	28	97	95	0	2511	2220	1383	80	85	32	87	86	0	0	0	0	0	0	0	0	0	0	0	0	0	0	0	0	0	0	0	1.796	1.843	1.793	2.024	1.975	1.822	0.884	0.000	0.000	0.000	0.000	0.000	0.000	0.000	0.000	0.000	0.000	0.000	0.000	0.000	0.000	120	478	6798	6084	0.845	Error	Error	4367	2431	0	0	3944	2140	0	0	0	0
3	3	11	""	"iYCR060W"	11100	14100	120	3535	3790	2705	81	84	28	99	96	0	1078	1187	905	84	90	34	86	82	0	0	0	0	0	0	0	0	0	0	0	0	0	0	0	0	0	0	0	3.475	3.363	3.399	4.185	2.335	3.286	0.885	0.000	0.000	0.000	0.000	0.000	0.000	0.000	0.000	0.000	0.000	0.000	0.000	0.000	0.000	120	495	4448	4812	1.797	Error	Error	3454	994	0	0	3709	1103	0	0	0	0
3	4	11	""	"iYCR066W"	11300	14100	120	780	726	428	80	83	33	89	85	0	3724	3685	2669	88	95	82	89	84	0	0	0	0	0	0	0	0	0	0	0	0	0	0	0	0	0	0	0	0.193	0.180	0.191	0.230	2.469	0.154	0.828	0.000	0.000	0.000	0.000	0.000	0.000	0.000	0.000	0.000	0.000	0.000	0.000	0.000	0.000	120	505	4336	4243	-2.377	Error	Error	700	3636	0	0	646	3597	0	0	0	0
3	5	11	""	"iYCR071C"	11490	14100	120	1947	1690	949	77	93	196	86	81	0	6300	5533	3521	87	100	112	91	83	0	0	0	0	0	0	0	0	0	0	0	0	0	0	0	0	0	0	0	0.301	0.296	0.306	0.369	2.505	0.269	0.895	0.000	0.000	0.000	0.000	0.000	0.000	0.000	0.000	0.000	0.000	0.000	0.000	0.000	0.000	120	495	8083	7059	-1.732	Error	Error	1870	6213	0	0	1613	5446	0	0	0	0
3	6	11	""	"iYCR090C-1"	11680	14100	120	7261	5888	3204	80	83	32	100	100	0	5730	4532	2572	82	90	43	100	97	0	0	0	0	0	0	0	0	0	0	0	0	0	0	0	0	0	0	0	1.271	1.305	1.334	1.408	1.781	1.280	0.900	0.000	0.000	0.000	0.000	0.000	0.000	0.000	0.000	0.000	0.000	0.000	0.000	0.000	0.000	120	516	12829	10258	0.346	Error	Error	7181	5648	0	0	5808	4450	0	0	0	0
3	7	11	""	"iYCR094W"	11880	14100	120	767	841	571	80	83	31	92	86	0	1867	1948	1392	81	87	39	93	89	0	0	0	0	0	0	0	0	0	0	0	0	0	0	0	0	0	0	0	0.385	0.408	0.420	0.402	2.382	0.384	0.856	0.000	0.000	0.000	0.000	0.000	0.000	0.000	0.000	0.000	0.000	0.000	0.000	0.000	0.000	120	490	2473	2628	-1.378	Error	Error	687	1786	0	0	761	1867	0	0	0	0
3	8	11	""	"iYCRWomega3"	12060	14100	120	970	1477	1357	78	80	28	95	95	0	2325	3467	3410	78	86	38	95	93	0	0	0	0	0	0	0	0	0	0	0	0	0	0	0	0	0	0	0	0.397	0.413	0.427	0.490	2.430	0.381	0.883	0.000	0.000	0.000	0.000	0.000	0.000	0.000	0.000	0.000	0.000	0.000	0.000	0.000	0.000	120	482	3139	4788	-1.333	Error	Error	892	2247	0	0	1399	3389	0	0	0	0
3	9	11	""	"iYDR036C"	12250	14100	120	3954	3606	1907	77	80	28	100	98	0	2752	2471	1339	81	89	37	96	94	0	0	0	0	0	0	0	0	0	0	0	0	0	0	0	0	0	0	0	1.452	1.477	1.540	1.625	1.933	1.517	0.873	0.000	0.000	0.000	0.000	0.000	0.000	0.000	0.000	0.000	0.000	0.000	0.000	0.000	0.000	120	482	6548	5919	0.538	Error	Error	3877	2671	0	0	3529	2390	0	0	0	0
3	10	11	""	"iYDR040C"	12430	14100	120	2207	2108	1513	77	81	32	97	95	0	2045	1946	1510	80	87	39	90	87	0	0	0	0	0	0	0	0	0	0	0	0	0	0	0	0	0	0	0	1.084	1.088	1.100	1.238	2.329	1.028	0.855	0.000	0.000	0.000	0.000	0.000	0.000	0.000	0.000	0.000	0.000	0.000	0.000	0.000	0.000	120	498	4095	3897	0.116	Error	Error	2130	1965	0	0	2031	1866	0	0	0	0
3	11	11	""	"iYDR043C-0"	12630	14100	120	1238	1375	965	79	82	32	92	90	0	763	770	524	81	87	38	82	81	0	0	0	0	0	0	0	0	0	0	0	0	0	0	0	0	0	0	0	1.699	1.881	1.849	1.882	2.324	1.969	0.830	0.000	0.000	0.000	0.000	0.000	0.000	0.000	0.000	0.000	0.000	0.000	0.000	0.000	0.000	120	506	1841	1985	0.765	Error	Error	1159	682	0	0	1296	689	0	0	0	0
3	12	11	""	"itD(GUC)D"	12820	14100	120	787	683	327	79	82	31	88	85	0	802	724	360	83	90	47	89	87	0	0	0	0	0	0	0	0	0	0	0	0	0	0	0	0	0	0	0	0.985	0.942	0.949	0.882	1.892	0.916	0.838	0.000	0.000	0.000	0.000	0.000	0.000	0.000	0.000	0.000	0.000	0.000	0.000	0.000	0.000	120	507	1427	1245	-0.022	Error	Error	708	719	0	0	604	641	0	0	0	0
3	13	11	""	"iYDR062W"	13010	14100	120	1580	1623	1037	78	81	28	93	92	0	1276	1277	897	82	91	44	82	80	0	0	0	0	0	0	0	0	0	0	0	0	0	0	0	0	0	0	0	1.258	1.293	1.328	1.416	2.673	1.225	0.882	0.000	0.000	0.000	0.000	0.000	0.000	0.000	0.000	0.000	0.000	0.000	0.000	0.000	0.000	120	517	2696	2740	0.331	Error	Error	1502	1194	0	0	1545	1195	0	0	0	0
3	14	11	""	"iYDR066C"	13210	14090	110	615	798	704	77	81	28	87	85	0	1475	2091	2058	85	94	59	75	73	0	0	0	0	0	0	0	0	0	0	0	0	0	0	0	0	0	0	0	0.387	0.359	0.361	0.467	3.033	0.318	0.869	0.000	0.000	0.000	0.000	0.000	0.000	0.000	0.000	0.000	0.000	0.000	0.000	0.000	0.000	80	453	1928	2727	-1.369	Error	Error	538	1390	0	0	721	2006	0	0	0	0
3	15	11	""	"iYDR082W"	13390	14100	120	501	431	226	79	81	27	85	80	0	660	568	318	83	93	57	79	75	0	0	0	0	0	0	0	0	0	0	0	0	0	0	0	0	0	0	0	0.731	0.726	0.725	0.692	2.150	0.689	0.803	0.000	0.000	0.000	0.000	0.000	0.000	0.000	0.000	0.000	0.000	0.000	0.000	0.000	0.000	120	479	999	837	-0.451	Error	Error	422	577	0	0	352	485	0	0	0	0
3	16	11	""	"iYDR086C"	13580	14100	120	2088	1777	891	82	84	29	94	94	0	1270	1066	616	83	92	43	86	82	0	0	0	0	0	0	0	0	0	0	0	0	0	0	0	0	0	0	0	1.690	1.724	1.706	1.927	2.568	1.640	0.855	0.000	0.000	0.000	0.000	0.000	0.000	0.000	0.000	0.000	0.000	0.000	0.000	0.000	0.000	120	474	3193	2678	0.757	Error	Error	2006	1187	0	0	1695	983	0	0	0	0
3	17	11	""	"itR(ACG)D-1"	13770	14100	120	3234	2885	1566	80	83	31	98	95	0	1704	1500	864	83	91	40	93	90	0	0	0	0	0	0	0	0	0	0	0	0	0	0	0	0	0	0	0	1.946	1.980	2.015	2.104	2.191	2.011	0.864	0.000	0.000	0.000	0.000	0.000	0.000	0.000	0.000	0.000	0.000	0.000	0.000	0.000	0.000	120	474	4775	4222	0.960	Error	Error	3154	1621	0	0	2805	1417	0	0	0	0
3	18	11	""	"iYDR102C"	13960	14100	120	1378	1295	709	80	83	30	96	93	0	776	719	400	86	93	48	87	83	0	0	0	0	0	0	0	0	0	0	0	0	0	0	0	0	0	0	0	1.881	1.919	2.004	1.883	2.295	1.946	0.837	0.000	0.000	0.000	0.000	0.000	0.000	0.000	0.000	0.000	0.000	0.000	0.000	0.000	0.000	120	481	1988	1848	0.912	Error	Error	1298	690	0	0	1215	633	0	0	0	0
3	19	11	""	"iYDRCsigma2"	14140	14090	110	548	469	256	81	87	47	81	78	0	585	538	348	86	103	78	72	71	0	0	0	0	0	0	0	0	0	0	0	0	0	0	0	0	0	0	0	0.936	0.858	0.843	1.006	2.317	0.751	0.739	0.000	0.000	0.000	0.000	0.000	0.000	0.000	0.000	0.000	0.000	0.000	0.000	0.000	0.000	80	477	966	840	-0.096	Error	Error	467	499	0	0	388	452	0	0	0	0
3	20	11	""	"iYDR109C"	14340	14100	120	4642	3929	2202	88	109	149	95	90	0	3072	2726	1583	91	137	273	83	82	0	0	0	0	0	0	0	0	0	0	0	0	0	0	0	0	0	0	0	1.528	1.458	1.424	1.534	2.056	1.451	0.857	0.000	0.000	0.000	0.000	0.000	0.000	0.000	0.000	0.000	0.000	0.000	0.000	0.000	0.000	120	597	7535	6476	0.611	Error	Error	4554	2981	0	0	3841	2635	0	0	0	0
3	21	11	""	"iYDR418W"	14550	14090	90	261	460	464	88	96	52	78	61	0	209	313	240	86	100	90	57	46	0	0	0	0	0	0	0	0	0	0	0	0	0	0	0	0	0	0	0	1.407	1.639	1.299	1.148	3.536	1.946	0.635	0.000	0.000	0.000	0.000	0.000	0.000	0.000	0.000	0.000	0.000	0.000	0.000	0.000	0.000	52	341	296	599	0.492	Error	Error	173	123	0	0	372	227	0	0	0	0
3	22	11	""	"iYDR421W"	14710	14100	120	1261	1260	812	78	90	82	85	82	0	7581	7407	5276	87	101	92	98	89	0	0	0	0	0	0	0	0	0	0	0	0	0	0	0	0	0	0	0	0.158	0.161	0.165	0.174	2.403	0.145	0.848	0.000	0.000	0.000	0.000	0.000	0.000	0.000	0.000	0.000	0.000	0.000	0.000	0.000	0.000	120	596	8677	8502	-2.663	Error	Error	1183	7494	0	0	1182	7320	0	0	0	0
3	1	12	""	"iYDR426C"	10720	14290	120	444	406	204	73	76	26	88	82	0	521	479	268	77	81	29	82	81	0	0	0	0	0	0	0	0	0	0	0	0	0	0	0	0	0	0	0	0.836	0.828	0.827	0.813	2.217	0.758	0.794	0.000	0.000	0.000	0.000	0.000	0.000	0.000	0.000	0.000	0.000	0.000	0.000	0.000	0.000	120	581	815	735	-0.259	Error	Error	371	444	0	0	333	402	0	0	0	0
3	2	12	""	"itK(CUU)D2"	10910	14290	120	573	498	301	77	81	28	80	78	0	1122	933	597	83	88	36	80	75	0	0	0	0	0	0	0	0	0	0	0	0	0	0	0	0	0	0	0	0.477	0.495	0.486	0.560	2.234	0.472	0.854	0.000	0.000	0.000	0.000	0.000	0.000	0.000	0.000	0.000	0.000	0.000	0.000	0.000	0.000	120	500	1535	1271	-1.067	Error	Error	496	1039	0	0	421	850	0	0	0	0
3	3	12	""	"iYDR448W"	11100	14290	120	874	743	433	83	84	29	87	85	0	1024	897	587	88	93	43	79	75	0	0	0	0	0	0	0	0	0	0	0	0	0	0	0	0	0	0	0	0.845	0.816	0.827	0.771	2.093	0.762	0.849	0.000	0.000	0.000	0.000	0.000	0.000	0.000	0.000	0.000	0.000	0.000	0.000	0.000	0.000	120	500	1727	1469	-0.243	Error	Error	791	936	0	0	660	809	0	0	0	0
3	4	12	""	"iYDR452W"	11290	14290	120	1051	949	557	85	87	31	90	90	0	1225	1039	602	88	93	44	90	82	0	0	0	0	0	0	0	0	0	0	0	0	0	0	0	0	0	0	0	0.850	0.909	0.899	0.886	2.258	0.898	0.882	0.000	0.000	0.000	0.000	0.000	0.000	0.000	0.000	0.000	0.000	0.000	0.000	0.000	0.000	120	484	2103	1815	-0.235	Error	Error	966	1137	0	0	864	951	0	0	0	0
3	5	12	""	"iYDR470C"	11470	14290	120	2706	2314	1434	84	129	326	80	75	0	1427	1245	779	91	131	243	76	71	0	0	0	0	0	0	0	0	0	0	0	0	0	0	0	0	0	0	0	1.963	1.932	1.963	2.117	1.795	1.997	0.870	0.000	0.000	0.000	0.000	0.000	0.000	0.000	0.000	0.000	0.000	0.000	0.000	0.000	0.000	120	496	3958	3384	0.973	Error	Error	2622	1336	0	0	2230	1154	0	0	0	0
3	6	12	""	"iYDR473C-0"	11670	14290	120	3855	3681	2392	83	127	320	88	83	0	3735	3636	2517	85	127	214	86	81	0	0	0	0	0	0	0	0	0	0	0	0	0	0	0	0	0	0	0	1.033	1.013	1.054	1.138	2.201	0.980	0.914	0.000	0.000	0.000	0.000	0.000	0.000	0.000	0.000	0.000	0.000	0.000	0.000	0.000	0.000	120	514	7422	7149	0.047	Error	Error	3772	3650	0	0	3598	3551	0	0	0	0
3	7	12	""	"iYDR476C"	11860	14290	120	5830	4875	2448	80	91	89	100	98	0	3096	2647	1391	82	99	115	96	90	0	0	0	0	0	0	0	0	0	0	0	0	0	0	0	0	0	0	0	1.908	1.869	1.901	2.016	1.715	1.856	0.906	0.000	0.000	0.000	0.000	0.000	0.000	0.000	0.000	0.000	0.000	0.000	0.000	0.000	0.000	120	485	8764	7360	0.932	Error	Error	5750	3014	0	0	4795	2565	0	0	0	0
3	8	12	""	"iYDR494W"	12040	14290	120	1542	1249	694	81	91	77	87	82	0	8543	6636	3964	83	106	218	89	87	0	0	0	0	0	0	0	0	0	0	0	0	0	0	0	0	0	0	0	0.173	0.178	0.181	0.194	1.956	0.167	0.896	0.000	0.000	0.000	0.000	0.000	0.000	0.000	0.000	0.000	0.000	0.000	0.000	0.000	0.000	120	478	9921	7721	-2.534	Error	Error	1461	8460	0	0	1168	6553	0	0	0	0
3	9	12	""	"iYDR498C"	12230	14290	120	4500	4029	2176	79	85	55	97	94	0	4342	3864	2134	84	104	200	91	88	0	0	0	0	0	0	0	0	0	0	0	0	0	0	0	0	0	0	0	1.038	1.045	1.054	1.119	1.743	1.016	0.909	0.000	0.000	0.000	0.000	0.000	0.000	0.000	0.000	0.000	0.000	0.000	0.000	0.000	0.000	120	498	8679	7730	0.054	Error	Error	4421	4258	0	0	3950	3780	0	0	0	0
3	10	12	""	"iYDR502C"	12420	14290	120	189	191	100	76	80	50	66	55	0	254	245	143	81	88	49	74	66	0	0	0	0	0	0	0	0	0	0	0	0	0	0	0	0	0	0	0	0.653	0.701	0.614	0.650	2.218	0.728	0.610	0.000	0.000	0.000	0.000	0.000	0.000	0.000	0.000	0.000	0.000	0.000	0.000	0.000	0.000	120	498	286	279	-0.614	Error	Error	113	173	0	0	115	164	0	0	0	0
3	11	12	""	"itV(AAC)E1"	12610	14290	120	4306	3682	2210	77	81	30	98	96	0	2287	1930	1255	79	85	32	93	90	0	0	0	0	0	0	0	0	0	0	0	0	0	0	0	0	0	0	0	1.915	1.948	2.075	2.329	2.132	1.990	0.889	0.000	0.000	0.000	0.000	0.000	0.000	0.000	0.000	0.000	0.000	0.000	0.000	0.000	0.000	120	491	6437	5456	0.938	Error	Error	4229	2208	0	0	3605	1851	0	0	0	0
3	12	12	""	"itI(AAU)E1"	12780	14280	110	337	304	166	81	89	47	77	71	0	539	466	311	81	98	76	71	68	0	0	0	0	0	0	0	0	0	0	0	0	0	0	0	0	0	0	0	0.559	0.579	0.601	0.656	2.279	0.520	0.731	0.000	0.000	0.000	0.000	0.000	0.000	0.000	0.000	0.000	0.000	0.000	0.000	0.000	0.000	80	449	714	608	-0.839	Error	Error	256	458	0	0	223	385	0	0	0	0
3	13	12	""	"iYERCdelta20"	12980	14290	120	3016	2394	1797	81	89	50	86	80	0	4719	3764	3216	87	105	74	76	72	0	0	0	0	0	0	0	0	0	0	0	0	0	0	0	0	0	0	0	0.634	0.629	0.673	0.917	2.950	0.571	0.895	0.000	0.000	0.000	0.000	0.000	0.000	0.000	0.000	0.000	0.000	0.000	0.000	0.000	0.000	120	515	7567	5990	-0.658	Error	Error	2935	4632	0	0	2313	3677	0	0	0	0
3	14	12	""	"iYER153C"	13160	14280	120	826	680	438	81	89	48	78	73	0	1072	894	656	90	111	119	68	66	0	0	0	0	0	0	0	0	0	0	0	0	0	0	0	0	0	0	0	0.759	0.745	0.752	0.805	2.057	0.670	0.842	0.000	0.000	0.000	0.000	0.000	0.000	0.000	0.000	0.000	0.000	0.000	0.000	0.000	0.000	120	541	1727	1403	-0.398	Error	Error	745	982	0	0	599	804	0	0	0	0
3	15	12	""	"iYER157W"	13370	14280	120	411	392	227	80	86	43	82	75	0	1381	1275	881	88	106	121	76	75	0	0	0	0	0	0	0	0	0	0	0	0	0	0	0	0	0	0	0	0.256	0.263	0.274	0.315	2.314	0.236	0.816	0.000	0.000	0.000	0.000	0.000	0.000	0.000	0.000	0.000	0.000	0.000	0.000	0.000	0.000	120	514	1624	1499	-1.966	Error	Error	331	1293	0	0	312	1187	0	0	0	0
3	16	12	""	"iYER159C"	13550	14280	120	797	837	650	80	83	28	85	83	0	792	850	726	83	92	44	78	75	0	0	0	0	0	0	0	0	0	0	0	0	0	0	0	0	0	0	0	1.011	0.987	0.993	1.050	1.906	0.921	0.874	0.000	0.000	0.000	0.000	0.000	0.000	0.000	0.000	0.000	0.000	0.000	0.000	0.000	0.000	120	477	1426	1524	0.016	Error	Error	717	709	0	0	757	767	0	0	0	0
3	17	12	""	"iYER174C"	13740	14280	120	886	977	712	80	86	37	86	81	0	760	824	659	82	93	43	79	77	0	0	0	0	0	0	0	0	0	0	0	0	0	0	0	0	0	0	0	1.189	1.209	1.181	1.179	2.007	1.108	0.860	0.000	0.000	0.000	0.000	0.000	0.000	0.000	0.000	0.000	0.000	0.000	0.000	0.000	0.000	120	484	1484	1639	0.249	Error	Error	806	678	0	0	897	742	0	0	0	0
3	18	12	""	"iYER178W"	13930	14280	120	1185	1095	724	79	86	36	87	83	0	4020	3683	2788	88	99	53	89	83	0	0	0	0	0	0	0	0	0	0	0	0	0	0	0	0	0	0	0	0.281	0.283	0.292	0.373	2.364	0.250	0.849	0.000	0.000	0.000	0.000	0.000	0.000	0.000	0.000	0.000	0.000	0.000	0.000	0.000	0.000	120	490	5038	4611	-1.830	Error	Error	1106	3932	0	0	1016	3595	0	0	0	0
3	19	12	""	"iYER181C"	14120	14280	120	2938	2549	1700	84	93	53	89	85	0	1923	1607	1197	90	104	59	78	75	0	0	0	0	0	0	0	0	0	0	0	0	0	0	0	0	0	0	0	1.557	1.625	1.620	1.935	2.812	1.549	0.864	0.000	0.000	0.000	0.000	0.000	0.000	0.000	0.000	0.000	0.000	0.000	0.000	0.000	0.000	120	540	4687	3982	0.639	Error	Error	2854	1833	0	0	2465	1517	0	0	0	0
3	20	12	""	"iYFL064C"	14320	14280	130	40012	35100	21332	92	183	621	98	94	1	56911	42090	26243	99	280	1121	99	89	40	0	0	0	0	0	0	0	0	0	0	0	0	0	0	0	0	0	0	0.703	0.834	0.830	0.854	1.692	0.817	0.882	0.000	0.000	0.000	0.000	0.000	0.000	0.000	0.000	0.000	0.000	0.000	0.000	0.000	0.000	120	549	96732	76999	-0.509	Error	Error	39920	56812	0	0	35008	41991	0	0	0	0
3	21	12	""	"iYFL061W"	14500	14280	120	1567	1296	823	95	185	625	67	55	0	1257	1082	768	99	283	1129	53	1	0	0	0	0	0	0	0	0	0	0	0	0	0	0	0	0	0	0	0	1.271	1.222	1.276	1.535	2.480	0.637	0.623	0.000	0.000	0.000	0.000	0.000	0.000	0.000	0.000	0.000	0.000	0.000	0.000	0.000	0.000	120	541	2630	2184	0.346	Error	Error	1472	1158	0	0	1201	983	0	0	0	0
3	22	12	""	"iYFL056C-0"	14700	14280	120	3056	2627	1615	84	89	43	95	90	0	1740	1616	1022	89	97	45	89	84	0	0	0	0	0	0	0	0	0	0	0	0	0	0	0	0	0	0	0	1.800	1.665	1.656	1.821	2.114	1.678	0.872	0.000	0.000	0.000	0.000	0.000	0.000	0.000	0.000	0.000	0.000	0.000	0.000	0.000	0.000	120	596	4623	4070	0.848	Error	Error	2972	1651	0	0	2543	1527	0	0	0	0
3	1	13	""	"iYGL100W"	10700	14480	120	1528	1316	774	76	79	35	91	88	0	930	829	584	77	84	38	79	73	0	0	0	0	0	0	0	0	0	0	0	0	0	0	0	0	0	0	0	1.702	1.649	1.651	1.961	2.238	1.538	0.881	0.000	0.000	0.000	0.000	0.000	0.000	0.000	0.000	0.000	0.000	0.000	0.000	0.000	0.000	120	566	2305	1992	0.767	Error	Error	1452	853	0	0	1240	752	0	0	0	0
3	2	13	""	"itH(GUG)G2"	10900	14480	120	2277	1992	1281	81	88	59	90	85	0	3587	3059	2303	83	96	120	79	77	0	0	0	0	0	0	0	0	0	0	0	0	0	0	0	0	0	0	0	0.627	0.642	0.649	0.834	2.599	0.578	0.912	0.000	0.000	0.000	0.000	0.000	0.000	0.000	0.000	0.000	0.000	0.000	0.000	0.000	0.000	120	529	5700	4887	-0.674	Error	Error	2196	3504	0	0	1911	2976	0	0	0	0
3	3	13	""	"iYGL096W-0"	11100	14480	120	1786	1540	764	83	88	55	94	91	0	2494	2133	1170	84	98	121	88	85	0	0	0	0	0	0	0	0	0	0	0	0	0	0	0	0	0	0	0	0.707	0.711	0.722	0.785	1.884	0.663	0.903	0.000	0.000	0.000	0.000	0.000	0.000	0.000	0.000	0.000	0.000	0.000	0.000	0.000	0.000	120	498	4113	3506	-0.501	Error	Error	1703	2410	0	0	1457	2049	0	0	0	0
3	4	13	""	"iYGL083W"	11280	14480	120	5102	4555	2080	85	88	32	100	100	0	3184	2746	1423	85	93	44	98	97	0	0	0	0	0	0	0	0	0	0	0	0	0	0	0	0	0	0	0	1.619	1.680	1.722	1.847	1.630	1.594	0.917	0.000	0.000	0.000	0.000	0.000	0.000	0.000	0.000	0.000	0.000	0.000	0.000	0.000	0.000	120	496	8116	7131	0.695	Error	Error	5017	3099	0	0	4470	2661	0	0	0	0
3	5	13	""	"iYGL079W"	11480	14480	120	1033	849	460	83	112	209	80	67	0	3064	2343	1447	90	172	459	78	69	0	0	0	0	0	0	0	0	0	0	0	0	0	0	0	0	0	0	0	0.319	0.340	0.356	0.367	1.917	0.314	0.902	0.000	0.000	0.000	0.000	0.000	0.000	0.000	0.000	0.000	0.000	0.000	0.000	0.000	0.000	120	515	3924	3019	-1.646	Error	Error	950	2974	0	0	766	2253	0	0	0	0
3	6	13	""	"iYGL075C"	11670	14480	120	1997	1760	1005	81	104	129	90	85	0	867	774	472	88	169	459	64	35	0	0	0	0	0	0	0	0	0	0	0	0	0	0	0	0	0	0	0	2.460	2.448	2.507	2.431	2.017	1.863	0.424	0.000	0.000	0.000	0.000	0.000	0.000	0.000	0.000	0.000	0.000	0.000	0.000	0.000	0.000	120	497	2695	2365	1.298	Error	Error	1916	779	0	0	1679	686	0	0	0	0
3	7	13	""	"iYGL056C"	11860	14480	120	2615	2281	1481	79	87	52	90	86	0	1575	1407	1080	84	91	44	79	75	0	0	0	0	0	0	0	0	0	0	0	0	0	0	0	0	0	0	0	1.701	1.664	1.576	1.912	2.622	1.499	0.835	0.000	0.000	0.000	0.000	0.000	0.000	0.000	0.000	0.000	0.000	0.000	0.000	0.000	0.000	120	500	4027	3525	0.766	Error	Error	2536	1491	0	0	2202	1323	0	0	0	0
3	8	13	""	"iYGL053W"	12050	14480	120	1642	1346	855	78	83	46	88	83	0	1429	1198	859	83	90	51	81	75	0	0	0	0	0	0	0	0	0	0	0	0	0	0	0	0	0	0	0	1.162	1.137	1.150	1.296	1.952	1.067	0.880	0.000	0.000	0.000	0.000	0.000	0.000	0.000	0.000	0.000	0.000	0.000	0.000	0.000	0.000	120	500	2910	2383	0.217	Error	Error	1564	1346	0	0	1268	1115	0	0	0	0
3	9	13	""	"iYGL049C"	12240	14480	120	2134	1872	1157	77	80	36	93	90	0	1228	1143	764	78	86	50	84	80	0	0	0	0	0	0	0	0	0	0	0	0	0	0	0	0	0	0	0	1.789	1.685	1.666	1.890	2.300	1.629	0.863	0.000	0.000	0.000	0.000	0.000	0.000	0.000	0.000	0.000	0.000	0.000	0.000	0.000	0.000	120	515	3207	2860	0.839	Error	Error	2057	1150	0	0	1795	1065	0	0	0	0
3	10	13	""	"iYGL036W"	12440	14480	120	304	306	193	76	80	41	78	73	0	859	976	792	81	87	42	76	73	0	0	0	0	0	0	0	0	0	0	0	0	0	0	0	0	0	0	0	0.293	0.257	0.272	0.315	2.290	0.223	0.763	0.000	0.000	0.000	0.000	0.000	0.000	0.000	0.000	0.000	0.000	0.000	0.000	0.000	0.000	120	480	1006	1125	-1.771	Error	Error	228	778	0	0	230	895	0	0	0	0
3	11	13	""	"iYGL033W"	12610	14480	120	2603	2132	1425	76	83	43	92	88	0	3370	2619	1947	85	93	45	83	78	0	0	0	0	0	0	0	0	0	0	0	0	0	0	0	0	0	0	0	0.769	0.811	0.802	1.141	3.129	0.756	0.902	0.000	0.000	0.000	0.000	0.000	0.000	0.000	0.000	0.000	0.000	0.000	0.000	0.000	0.000	120	487	5812	4590	-0.378	Error	Error	2527	3285	0	0	2056	2534	0	0	0	0
3	12	13	""	"iYGL029W"	12800	14470	110	758	621	366	79	90	70	80	77	0	3386	2729	1702	85	149	437	76	75	0	0	0	0	0	0	0	0	0	0	0	0	0	0	0	0	0	0	0	0.206	0.205	0.215	0.261	2.726	0.193	0.855	0.000	0.000	0.000	0.000	0.000	0.000	0.000	0.000	0.000	0.000	0.000	0.000	0.000	0.000	80	505	3980	3186	-2.281	Error	Error	679	3301	0	0	542	2644	0	0	0	0
3	13	13	""	"itT(UGU)G2"	13000	14480	120	500	461	286	79	91	69	78	71	0	585	587	450	88	151	421	51	26	0	0	0	0	0	0	0	0	0	0	0	0	0	0	0	0	0	0	0	0.847	0.766	0.751	0.919	2.559	0.661	0.825	0.000	0.000	0.000	0.000	0.000	0.000	0.000	0.000	0.000	0.000	0.000	0.000	0.000	0.000	120	544	918	881	-0.239	Error	Error	421	497	0	0	382	499	0	0	0	0
3	14	13	""	"iYGR258C-1"	13200	14480	120	581	765	678	80	87	40	85	84	0	516	782	737	91	107	90	73	72	0	0	0	0	0	0	0	0	0	0	0	0	0	0	0	0	0	0	0	1.179	0.991	0.970	1.016	2.268	0.926	0.846	0.000	0.000	0.000	0.000	0.000	0.000	0.000	0.000	0.000	0.000	0.000	0.000	0.000	0.000	120	535	926	1376	0.237	Error	Error	501	425	0	0	685	691	0	0	0	0
3	15	13	""	"iYGR263C"	13390	14480	120	1062	1077	780	78	84	35	87	85	0	723	847	694	87	98	52	75	70	0	0	0	0	0	0	0	0	0	0	0	0	0	0	0	0	0	0	0	1.547	1.314	1.322	1.546	2.349	1.215	0.869	0.000	0.000	0.000	0.000	0.000	0.000	0.000	0.000	0.000	0.000	0.000	0.000	0.000	0.000	120	528	1620	1759	0.630	Error	Error	984	636	0	0	999	760	0	0	0	0
3	16	13	""	"iYGR281W"	13590	14480	120	896	802	522	79	83	34	82	80	0	3884	3588	2697	83	97	55	80	78	0	0	0	0	0	0	0	0	0	0	0	0	0	0	0	0	0	0	0	0.215	0.206	0.221	0.314	2.831	0.188	0.868	0.000	0.000	0.000	0.000	0.000	0.000	0.000	0.000	0.000	0.000	0.000	0.000	0.000	0.000	120	497	4618	4228	-2.218	Error	Error	817	3801	0	0	723	3505	0	0	0	0
3	17	13	""	"iYGR285C"	13760	14480	120	735	642	410	79	82	31	84	81	0	447	431	291	85	95	51	73	69	0	0	0	0	0	0	0	0	0	0	0	0	0	0	0	0	0	0	0	1.812	1.627	1.614	1.735	2.264	1.506	0.790	0.000	0.000	0.000	0.000	0.000	0.000	0.000	0.000	0.000	0.000	0.000	0.000	0.000	0.000	120	485	1018	909	0.858	Error	Error	656	362	0	0	563	346	0	0	0	0
3	18	13	""	"iYGR288W-0"	13950	14480	120	2715	2526	1779	79	86	35	90	88	0	3446	3205	2617	94	104	57	78	75	0	0	0	0	0	0	0	0	0	0	0	0	0	0	0	0	0	0	0	0.786	0.787	0.770	1.044	2.442	0.690	0.881	0.000	0.000	0.000	0.000	0.000	0.000	0.000	0.000	0.000	0.000	0.000	0.000	0.000	0.000	120	528	5988	5558	-0.347	Error	Error	2636	3352	0	0	2447	3111	0	0	0	0
3	19	13	""	"iYHL046C"	14150	14480	120	2806	2311	1498	85	92	38	95	90	0	5224	4073	2833	95	111	81	92	82	0	0	0	0	0	0	0	0	0	0	0	0	0	0	0	0	0	0	0	0.531	0.560	0.572	0.637	2.061	0.518	0.898	0.000	0.000	0.000	0.000	0.000	0.000	0.000	0.000	0.000	0.000	0.000	0.000	0.000	0.000	120	532	7850	6204	-0.915	Error	Error	2721	5129	0	0	2226	3978	0	0	0	0
3	20	13	""	"iYHL042W"	14340	14480	120	1568	1845	1529	89	118	310	76	73	0	776	803	683	96	150	502	59	28	0	0	0	0	0	0	0	0	0	0	0	0	0	0	0	0	0	0	0	2.175	2.484	2.490	2.639	2.443	2.438	0.861	0.000	0.000	0.000	0.000	0.000	0.000	0.000	0.000	0.000	0.000	0.000	0.000	0.000	0.000	120	498	2159	2463	1.121	Error	Error	1479	680	0	0	1756	707	0	0	0	0
3	21	13	""	"iYHL038C"	14520	14480	120	1918	2015	1552	87	90	32	93	87	0	1636	1820	1653	93	100	45	78	70	0	0	0	0	0	0	0	0	0	0	0	0	0	0	0	0	0	0	0	1.187	1.116	1.142	1.585	2.794	0.996	0.892	0.000	0.000	0.000	0.000	0.000	0.000	0.000	0.000	0.000	0.000	0.000	0.000	0.000	0.000	120	525	3374	3655	0.247	Error	Error	1831	1543	0	0	1928	1727	0	0	0	0
3	22	13	""	"itH(GUG)H"	14730	14480	120	479	441	257	83	85	31	81	79	0	1165	991	671	87	95	44	81	78	0	0	0	0	0	0	0	0	0	0	0	0	0	0	0	0	0	0	0	0.367	0.396	0.380	0.444	2.199	0.354	0.797	0.000	0.000	0.000	0.000	0.000	0.000	0.000	0.000	0.000	0.000	0.000	0.000	0.000	0.000	120	617	1474	1262	-1.445	Error	Error	396	1078	0	0	358	904	0	0	0	0
3	1	14	""	"iYHL019C"	10720	14670	120	1415	1202	792	80	82	32	90	82	0	805	779	636	77	85	37	72	71	0	0	0	0	0	0	0	0	0	0	0	0	0	0	0	0	0	0	0	1.834	1.598	1.581	1.933	2.364	1.477	0.815	0.000	0.000	0.000	0.000	0.000	0.000	0.000	0.000	0.000	0.000	0.000	0.000	0.000	0.000	120	585	2063	1824	0.875	Error	Error	1335	728	0	0	1122	702	0	0	0	0
3	2	14	""	"iYHL015W"	10920	14670	120	309	381	301	81	87	36	76	70	0	517	690	658	82	95	54	70	64	0	0	0	0	0	0	0	0	0	0	0	0	0	0	0	0	0	0	0	0.524	0.493	0.510	0.623	2.786	0.436	0.863	0.000	0.000	0.000	0.000	0.000	0.000	0.000	0.000	0.000	0.000	0.000	0.000	0.000	0.000	120	512	663	908	-0.932	Error	Error	228	435	0	0	300	608	0	0	0	0
3	3	14	""	"iYIL118W"	11110	14670	120	566	585	410	82	88	37	76	72	0	845	936	746	84	97	57	74	71	0	0	0	0	0	0	0	0	0	0	0	0	0	0	0	0	0	0	0	0.636	0.590	0.612	0.702	2.595	0.538	0.856	0.000	0.000	0.000	0.000	0.000	0.000	0.000	0.000	0.000	0.000	0.000	0.000	0.000	0.000	120	498	1245	1355	-0.653	Error	Error	484	761	0	0	503	852	0	0	0	0
3	4	14	""	"iYIL114C"	11300	14670	120	682	807	654	82	87	38	85	81	0	346	398	322	87	98	59	65	60	0	0	0	0	0	0	0	0	0	0	0	0	0	0	0	0	0	0	0	2.317	2.331	2.071	2.302	2.764	2.281	0.788	0.000	0.000	0.000	0.000	0.000	0.000	0.000	0.000	0.000	0.000	0.000	0.000	0.000	0.000	120	512	859	1036	1.212	Error	Error	600	259	0	0	725	311	0	0	0	0
3	5	14	""	"iYIL110W"	11500	14670	120	789	644	394	82	91	89	75	70	0	2822	2249	1568	86	115	271	72	70	0	0	0	0	0	0	0	0	0	0	0	0	0	0	0	0	0	0	0	0.258	0.260	0.262	0.319	2.492	0.240	0.882	0.000	0.000	0.000	0.000	0.000	0.000	0.000	0.000	0.000	0.000	0.000	0.000	0.000	0.000	120	496	3443	2725	-1.952	Error	Error	707	2736	0	0	562	2163	0	0	0	0
3	6	14	""	"iYIL096C"	11680	14670	120	833	726	477	80	85	33	81	77	0	1063	942	727	84	95	51	70	66	0	0	0	0	0	0	0	0	0	0	0	0	0	0	0	0	0	0	0	0.769	0.753	0.751	0.890	2.386	0.676	0.825	0.000	0.000	0.000	0.000	0.000	0.000	0.000	0.000	0.000	0.000	0.000	0.000	0.000	0.000	120	481	1732	1504	-0.379	Error	Error	753	979	0	0	646	858	0	0	0	0
3	7	14	""	"iYIL093C"	11870	14670	120	2004	1916	1378	79	86	41	92	86	0	1102	1177	960	85	98	57	73	70	0	0	0	0	0	0	0	0	0	0	0	0	0	0	0	0	0	0	0	1.893	1.682	1.658	1.937	2.280	1.598	0.857	0.000	0.000	0.000	0.000	0.000	0.000	0.000	0.000	0.000	0.000	0.000	0.000	0.000	0.000	120	494	2942	2929	0.921	Error	Error	1925	1017	0	0	1837	1092	0	0	0	0
3	8	14	""	"iYIL089W"	12060	14670	120	1652	1430	950	78	82	33	88	85	0	3049	2689	2308	86	97	60	75	70	0	0	0	0	0	0	0	0	0	0	0	0	0	0	0	0	0	0	0	0.531	0.519	0.524	0.836	3.643	0.438	0.840	0.000	0.000	0.000	0.000	0.000	0.000	0.000	0.000	0.000	0.000	0.000	0.000	0.000	0.000	120	517	4537	3955	-0.913	Error	Error	1574	2963	0	0	1352	2603	0	0	0	0
3	9	14	""	"iYIL072W"	12260	14670	120	1614	1584	1093	80	85	45	86	82	0	2602	2685	2209	86	135	456	68	66	0	0	0	0	0	0	0	0	0	0	0	0	0	0	0	0	0	0	0	0.610	0.579	0.600	0.754	2.377	0.508	0.872	0.000	0.000	0.000	0.000	0.000	0.000	0.000	0.000	0.000	0.000	0.000	0.000	0.000	0.000	120	519	4050	4103	-0.714	Error	Error	1534	2516	0	0	1504	2599	0	0	0	0
3	10	14	""	"iYIL068C"	12440	14670	120	1156	1046	689	80	85	41	84	80	0	864	769	603	84	93	46	70	70	0	0	0	0	0	0	0	0	0	0	0	0	0	0	0	0	0	0	0	1.379	1.410	1.331	1.421	2.817	1.305	0.835	0.000	0.000	0.000	0.000	0.000	0.000	0.000	0.000	0.000	0.000	0.000	0.000	0.000	0.000	120	474	1856	1651	0.464	Error	Error	1076	780	0	0	966	685	0	0	0	0
3	11	14	""	"iYIL063C"	12630	14670	120	920	783	459	77	86	45	85	81	0	620	553	351	85	96	51	77	75	0	0	0	0	0	0	0	0	0	0	0	0	0	0	0	0	0	0	0	1.576	1.509	1.399	1.397	2.054	1.442	0.843	0.000	0.000	0.000	0.000	0.000	0.000	0.000	0.000	0.000	0.000	0.000	0.000	0.000	0.000	120	493	1378	1174	0.656	Error	Error	843	535	0	0	706	468	0	0	0	0
3	12	14	""	"iYIL046W"	12830	14670	120	2090	1931	1322	81	89	63	87	82	0	2393	2103	1584	86	124	302	71	70	0	0	0	0	0	0	0	0	0	0	0	0	0	0	0	0	0	0	0	0.871	0.917	0.894	0.987	2.049	0.859	0.880	0.000	0.000	0.000	0.000	0.000	0.000	0.000	0.000	0.000	0.000	0.000	0.000	0.000	0.000	120	500	4316	3867	-0.200	Error	Error	2009	2307	0	0	1850	2017	0	0	0	0
3	13	14	""	"iYIL042C"	13010	14670	120	1826	1523	1048	82	90	45	84	80	0	940	822	639	88	107	86	67	63	0	0	0	0	0	0	0	0	0	0	0	0	0	0	0	0	0	0	0	2.047	1.963	1.857	2.225	2.589	1.828	0.807	0.000	0.000	0.000	0.000	0.000	0.000	0.000	0.000	0.000	0.000	0.000	0.000	0.000	0.000	120	464	2596	2175	1.033	Error	Error	1744	852	0	0	1441	734	0	0	0	0
3	14	14	""	"iYIL038C"	13200	14670	120	1228	1179	856	80	86	39	84	82	0	593	582	479	87	104	74	63	60	0	0	0	0	0	0	0	0	0	0	0	0	0	0	0	0	0	0	0	2.269	2.220	2.076	2.172	2.427	2.070	0.809	0.000	0.000	0.000	0.000	0.000	0.000	0.000	0.000	0.000	0.000	0.000	0.000	0.000	0.000	120	492	1654	1594	1.182	Error	Error	1148	506	0	0	1099	495	0	0	0	0
3	15	14	""	"iYJL014W"	13400	14670	120	1527	1211	744	79	85	38	87	80	0	13228	9810	6838	88	116	126	86	81	0	0	0	0	0	0	0	0	0	0	0	0	0	0	0	0	0	0	0	0.110	0.116	0.124	0.154	2.325	0.104	0.867	0.000	0.000	0.000	0.000	0.000	0.000	0.000	0.000	0.000	0.000	0.000	0.000	0.000	0.000	120	472	14588	10854	-3.182	Error	Error	1448	13140	0	0	1132	9722	0	0	0	0
3	16	14	""	"itK(CUU)J"	13580	14670	120	1303	1101	660	83	101	134	80	74	0	3904	3278	2126	95	134	170	79	78	0	0	0	0	0	0	0	0	0	0	0	0	0	0	0	0	0	0	0	0.320	0.320	0.341	0.364	2.214	0.296	0.886	0.000	0.000	0.000	0.000	0.000	0.000	0.000	0.000	0.000	0.000	0.000	0.000	0.000	0.000	120	498	5029	4201	-1.643	Error	Error	1220	3809	0	0	1018	3183	0	0	0	0
3	17	14	""	"iYJL010C"	13780	14670	120	747	649	345	83	91	58	85	80	0	982	846	494	91	114	111	80	76	0	0	0	0	0	0	0	0	0	0	0	0	0	0	0	0	0	0	0	0.745	0.750	0.785	0.817	2.194	0.689	0.818	0.000	0.000	0.000	0.000	0.000	0.000	0.000	0.000	0.000	0.000	0.000	0.000	0.000	0.000	120	489	1555	1321	-0.424	Error	Error	664	891	0	0	566	755	0	0	0	0
3	18	14	""	"iYJR005W"	13970	14670	120	2482	2459	1689	86	91	40	95	88	0	4955	4538	3476	95	108	61	93	88	0	0	0	0	0	0	0	0	0	0	0	0	0	0	0	0	0	0	0	0.493	0.534	0.549	0.637	2.585	0.482	0.867	0.000	0.000	0.000	0.000	0.000	0.000	0.000	0.000	0.000	0.000	0.000	0.000	0.000	0.000	120	475	7256	6816	-1.020	Error	Error	2396	4860	0	0	2373	4443	0	0	0	0
3	19	14	""	"iYJR009C-0"	14160	14670	120	1953	1704	1052	86	93	49	90	87	0	1662	1414	996	98	111	61	84	79	0	0	0	0	0	0	0	0	0	0	0	0	0	0	0	0	0	0	0	1.194	1.229	1.238	1.397	2.401	1.157	0.871	0.000	0.000	0.000	0.000	0.000	0.000	0.000	0.000	0.000	0.000	0.000	0.000	0.000	0.000	120	468	3431	2934	0.255	Error	Error	1867	1564	0	0	1618	1316	0	0	0	0
3	20	14	""	"iYJR011C"	14350	14670	120	2553	2073	1098	82	91	54	99	97	0	4641	4047	1996	92	104	77	100	100	0	0	0	0	0	0	0	0	0	0	0	0	0	0	0	0	0	0	0	0.543	0.503	0.511	0.452	1.727	0.503	0.895	0.000	0.000	0.000	0.000	0.000	0.000	0.000	0.000	0.000	0.000	0.000	0.000	0.000	0.000	120	452	7020	5946	-0.880	Error	Error	2471	4549	0	0	1991	3955	0	0	0	0
3	21	14	""	"iYJR035W"	14530	14670	120	631	561	362	84	88	41	76	75	0	1531	1340	1043	88	101	78	72	68	0	0	0	0	0	0	0	0	0	0	0	0	0	0	0	0	0	0	0	0.379	0.381	0.391	0.505	2.715	0.333	0.832	0.000	0.000	0.000	0.000	0.000	0.000	0.000	0.000	0.000	0.000	0.000	0.000	0.000	0.000	120	442	1990	1729	-1.399	Error	Error	547	1443	0	0	477	1252	0	0	0	0
3	22	14	""	"iYJR041C"	14710	14670	120	1510	1235	779	80	83	34	90	84	0	868	773	569	85	94	48	73	71	0	0	0	0	0	0	0	0	0	0	0	0	0	0	0	0	0	0	0	1.826	1.679	1.582	1.698	2.281	1.563	0.834	0.000	0.000	0.000	0.000	0.000	0.000	0.000	0.000	0.000	0.000	0.000	0.000	0.000	0.000	120	551	2213	1843	0.869	Error	Error	1430	783	0	0	1155	688	0	0	0	0
3	1	15	""	"iYJRWdelta14"	10730	14860	120	2321	1930	1131	78	91	97	90	87	0	2196	1872	1244	81	100	130	84	76	0	0	0	0	0	0	0	0	0	0	0	0	0	0	0	0	0	0	0	1.061	1.034	1.053	1.235	1.927	0.965	0.919	0.000	0.000	0.000	0.000	0.000	0.000	0.000	0.000	0.000	0.000	0.000	0.000	0.000	0.000	120	570	4358	3643	0.085	Error	Error	2243	2115	0	0	1852	1791	0	0	0	0
3	2	15	""	"itR(CCU)J"	10910	14860	120	468	412	253	77	84	38	75	73	0	1077	856	661	78	92	58	70	66	0	0	0	0	0	0	0	0	0	0	0	0	0	0	0	0	0	0	0	0.391	0.431	0.437	0.507	2.115	0.375	0.848	0.000	0.000	0.000	0.000	0.000	0.000	0.000	0.000	0.000	0.000	0.000	0.000	0.000	0.000	120	444	1390	1113	-1.353	Error	Error	391	999	0	0	335	778	0	0	0	0
3	3	15	""	"iYJR056C"	11090	14860	120	2451	2199	1287	80	91	67	93	90	0	1934	1689	1068	83	99	62	87	82	0	0	0	0	0	0	0	0	0	0	0	0	0	0	0	0	0	0	0	1.281	1.319	1.341	1.446	1.907	1.263	0.891	0.000	0.000	0.000	0.000	0.000	0.000	0.000	0.000	0.000	0.000	0.000	0.000	0.000	0.000	120	480	4222	3725	0.357	Error	Error	2371	1851	0	0	2119	1606	0	0	0	0
3	4	15	""	"iYJR059W"	11290	14860	120	2857	2428	1387	80	94	78	96	92	0	1744	1432	888	86	96	60	94	89	0	0	0	0	0	0	0	0	0	0	0	0	0	0	0	0	0	0	0	1.675	1.744	1.721	1.801	1.919	1.677	0.916	0.000	0.000	0.000	0.000	0.000	0.000	0.000	0.000	0.000	0.000	0.000	0.000	0.000	0.000	120	491	4435	3694	0.744	Error	Error	2777	1658	0	0	2348	1346	0	0	0	0
3	5	15	""	"iYKL044W"	11470	14860	120	978	780	459	83	87	39	83	79	0	774	631	426	80	89	43	74	68	0	0	0	0	0	0	0	0	0	0	0	0	0	0	0	0	0	0	0	1.290	1.265	1.185	1.275	2.114	1.201	0.823	0.000	0.000	0.000	0.000	0.000	0.000	0.000	0.000	0.000	0.000	0.000	0.000	0.000	0.000	120	479	1589	1248	0.367	Error	Error	895	694	0	0	697	551	0	0	0	0
3	6	15	""	"iYKL040C"	11670	14860	120	2677	2434	1508	81	85	35	94	89	0	1474	1264	844	80	90	47	83	80	0	0	0	0	0	0	0	0	0	0	0	0	0	0	0	0	0	0	0	1.862	1.987	1.967	2.196	2.302	1.972	0.873	0.000	0.000	0.000	0.000	0.000	0.000	0.000	0.000	0.000	0.000	0.000	0.000	0.000	0.000	120	478	3990	3537	0.897	Error	Error	2596	1394	0	0	2353	1184	0	0	0	0
3	7	15	""	"iYKL035W"	11850	14860	120	2417	2273	1479	81	89	44	90	87	0	2014	1814	1350	84	94	54	82	77	0	0	0	0	0	0	0	0	0	0	0	0	0	0	0	0	0	0	0	1.210	1.267	1.269	1.482	2.507	1.183	0.890	0.000	0.000	0.000	0.000	0.000	0.000	0.000	0.000	0.000	0.000	0.000	0.000	0.000	0.000	120	450	4266	3922	0.275	Error	Error	2336	1930	0	0	2192	1730	0	0	0	0
3	8	15	""	"iYKL019W"	12030	14860	120	2824	3064	2378	82	93	53	83	81	0	3748	4151	3781	89	110	96	76	71	0	0	0	0	0	0	0	0	0	0	0	0	0	0	0	0	0	0	0	0.749	0.734	0.740	0.973	2.960	0.628	0.879	0.000	0.000	0.000	0.000	0.000	0.000	0.000	0.000	0.000	0.000	0.000	0.000	0.000	0.000	120	483	6401	7044	-0.416	Error	Error	2742	3659	0	0	2982	4062	0	0	0	0
3	9	15	""	"iYKL015W"	12220	14860	110	786	743	440	82	98	78	81	80	0	6471	5859	4172	96	233	822	77	72	0	0	0	0	0	0	0	0	0	0	0	0	0	0	0	0	0	0	0	0.110	0.115	0.115	0.150	2.705	0.100	0.873	0.000	0.000	0.000	0.000	0.000	0.000	0.000	0.000	0.000	0.000	0.000	0.000	0.000	0.000	80	464	7079	6424	-3.179	Error	Error	704	6375	0	0	661	5763	0	0	0	0
3	10	15	""	"iYKL011C"	12420	14860	120	430	399	249	81	93	70	73	68	0	1283	1026	758	93	211	785	59	26	0	0	0	0	0	0	0	0	0	0	0	0	0	0	0	0	0	0	0	0.293	0.341	0.353	0.402	2.541	0.301	0.809	0.000	0.000	0.000	0.000	0.000	0.000	0.000	0.000	0.000	0.000	0.000	0.000	0.000	0.000	120	509	1539	1251	-1.770	Error	Error	349	1190	0	0	318	933	0	0	0	0
3	11	15	""	"iYKR004C"	12610	14850	120	1671	1510	1037	80	86	38	86	82	0	6023	5523	4152	88	103	87	79	75	0	0	0	0	0	0	0	0	0	0	0	0	0	0	0	0	0	0	0	0.268	0.263	0.298	0.366	2.585	0.234	0.857	0.000	0.000	0.000	0.000	0.000	0.000	0.000	0.000	0.000	0.000	0.000	0.000	0.000	0.000	120	479	7526	6865	-1.899	Error	Error	1591	5935	0	0	1430	5435	0	0	0	0
[truncated: 4,271,969 more chars]
