# Supplementary material for: The Kinetochore Is an Enhancer of Pericentric Cohesin Binding
Source: PLoS Biol. 2004 Jul 27;2(9):e260. doi: 10.1371/journal.pbio.0020260 (PMC490027; doi:10.1371/journal.pbio.0020260)
Supplement: Dataset S6 — Cy3 = cdc16-ts Mcd1-6HA ChIP in A364a; Cy5 = genomic DNA. (4.6 MB XLS). [file pbio.0020260.sd006.xls]

ATF	1.0
27	82    
"Type=GenePix Results 2"
"DateTime=2003/05/01 09:38:57"
"Settings=L:\cohesin3\UP2_170.gps"
"GalFile=L:\arraying&printing\P2uber022803.GAL"
"PixelSize=10"
"Wavelengths=635	532"
"ImageFiles=L:\cohesin3\UP2_170_635.tif 0	L:\cohesin3\UP2_170_532.tif 0"
"NormalizationMethod=None"
"NormalizationFactors=1	1"
"JpegImage="
"RatioFormulations=W1/W2 (635/532)"
"Barcode="
"BackgroundSubtraction=LocalFeature"
"ImageOrigin=1360, 12330"
"JpegOrigin=2060, 12900"
"Creator=GenePix Pro 4.0.1.9"
"Scanner=GenePix 4000B [87097]"
"FocusPosition=0"
"Temperature=29.68"
"LinesAveraged=1"
"Comment=Cy5=total gDNA Cy3=mcd1HA cdc16 HA ChIP A364a"
"PMTGain=570	550"
"ScanPower=100	100"
"LaserPower=3.29	3.83"
"LaserOnTime=20930	20943"
"ScanRegion=136,1233,2075,4900"
"Supplier="
"Block"	"Column"	"Row"	"Name"	"ID"	"X"	"Y"	"Dia."	"F635 Median"	"F635 Mean"	"F635 SD"	"B635 Median"	"B635 Mean"	"B635 SD"	"% > B635+1SD"	"% > B635+2SD"	"F635 % Sat."	"F532 Median"	"F532 Mean"	"F532 SD"	"B532 Median"	"B532 Mean"	"B532 SD"	"% > B532+1SD"	"% > B532+2SD"	"F532 % Sat."	"F3 Median"	"F3 Mean"	"F3 SD"	"B3 Median"	"B3 Mean"	"B3 SD"	"% > B3+1SD"	"% > B3+2SD"	"F3 % Sat."	"F4 Median"	"F4 Mean"	"F4 SD"	"B4 Median"	"B4 Mean"	"B4 SD"	"% > B4+1SD"	"% > B4+2SD"	"F4 % Sat."	"Ratio of Medians (635/532)"	"Ratio of Means (635/532)"	"Median of Ratios (635/532)"	"Mean of Ratios (635/532)"	"Ratios SD (635/532)"	"Rgn Ratio (635/532)"	"Rgn R� (635/532)"	"Ratio of Medians (Ratio/2)"	"Ratio of Means (Ratio/2)"	"Median of Ratios (Ratio/2)"	"Mean of Ratios (Ratio/2)"	"Ratios SD (Ratio/2)"	"Rgn Ratio (Ratio/2)"	"Rgn R� (Ratio/2)"	"Ratio of Medians (Ratio/3)"	"Ratio of Means (Ratio/3)"	"Median of Ratios (Ratio/3)"	"Mean of Ratios (Ratio/3)"	"Ratios SD (Ratio/3)"	"Rgn Ratio (Ratio/3)"	"Rgn R� (Ratio/3)"	"F Pixels"	"B Pixels"	"Sum of Medians"	"Sum of Means"	"Log Ratio (635/532)"	"Log Ratio (Ratio/2)"	"Log Ratio (Ratio/3)"	"F635 Median - B635"	"F532 Median - B532"	"F3 Median - B3"	"F4 Median - B4"	"F635 Mean - B635"	"F532 Mean - B532"	"F3 Mean - B3"	"F4 Mean - B4"	"Flags"	"Normalize"
1	1	1	"cdc27"	"YBL084C"	2350	13230	120	2250	2204	1048	74	76	27	98	96	0	3460	3381	1452	129	133	38	99	99	0	0	0	0	0	0	0	0	0	0	0	0	0	0	0	0	0	0	0	0.653	0.655	0.668	0.628	2.188	0.642	0.815	0.000	0.000	0.000	0.000	0.000	0.000	0.000	0.000	0.000	0.000	0.000	0.000	0.000	0.000	120	641	5507	5382	-0.614	Error	Error	2176	3331	0	0	2130	3252	0	0	0	0
1	2	1	""	"YBL113C"	2540	13230	120	30533	26913	10475	75	79	35	100	99	0	41417	37405	12991	130	133	39	100	100	0	0	0	0	0	0	0	0	0	0	0	0	0	0	0	0	0	0	0	0.738	0.720	0.757	0.659	2.169	0.711	0.824	0.000	0.000	0.000	0.000	0.000	0.000	0.000	0.000	0.000	0.000	0.000	0.000	0.000	0.000	120	583	71745	64113	-0.439	Error	Error	30458	41287	0	0	26838	37275	0	0	0	0
1	3	1	""	"YBR030W"	2720	13240	120	4696	4328	1458	79	82	30	100	100	0	3123	2764	1168	135	151	305	93	88	0	0	0	0	0	0	0	0	0	0	0	0	0	0	0	0	0	0	0	1.545	1.616	1.528	1.772	2.180	1.592	0.796	0.000	0.000	0.000	0.000	0.000	0.000	0.000	0.000	0.000	0.000	0.000	0.000	0.000	0.000	120	596	7605	6878	0.628	Error	Error	4617	2988	0	0	4249	2629	0	0	0	0
1	4	1	""	"YBL086C"	2900	13230	110	3398	3259	1549	78	111	256	98	92	0	1536	1467	690	134	149	123	93	87	0	0	0	0	0	0	0	0	0	0	0	0	0	0	0	0	0	0	0	2.368	2.386	2.323	2.470	1.658	2.497	0.833	0.000	0.000	0.000	0.000	0.000	0.000	0.000	0.000	0.000	0.000	0.000	0.000	0.000	0.000	80	535	4722	4514	1.244	Error	Error	3320	1402	0	0	3181	1333	0	0	0	0
1	5	1	"RER2"	"YBR002C"	3100	13230	120	3250	3007	1111	76	104	234	97	95	0	6891	6696	2209	133	147	114	100	99	0	0	0	0	0	0	0	0	0	0	0	0	0	0	0	0	0	0	0	0.470	0.447	0.467	0.425	1.980	0.427	0.804	0.000	0.000	0.000	0.000	0.000	0.000	0.000	0.000	0.000	0.000	0.000	0.000	0.000	0.000	120	642	9932	9494	-1.090	Error	Error	3174	6758	0	0	2931	6563	0	0	0	0
1	6	1	""	"YBR032W"	3280	13230	80	161	162	69	71	74	25	84	71	0	288	297	110	134	137	43	88	75	0	0	0	0	0	0	0	0	0	0	0	0	0	0	0	0	0	0	0	0.584	0.558	0.468	0.532	3.421	0.394	0.311	0.000	0.000	0.000	0.000	0.000	0.000	0.000	0.000	0.000	0.000	0.000	0.000	0.000	0.000	52	292	244	254	-0.775	Error	Error	90	154	0	0	91	163	0	0	0	0
1	7	1	"tel1"	"YBL088C"	3460	13230	120	231	231	86	73	76	28	95	88	0	323	328	130	125	130	41	88	81	0	0	0	0	0	0	0	0	0	0	0	0	0	0	0	0	0	0	0	0.798	0.778	0.762	0.784	2.262	0.642	0.517	0.000	0.000	0.000	0.000	0.000	0.000	0.000	0.000	0.000	0.000	0.000	0.000	0.000	0.000	120	635	356	361	-0.326	Error	Error	158	198	0	0	158	203	0	0	0	0
1	8	1	""	"YBR004C"	3670	13220	120	2553	2357	869	74	76	26	98	98	0	8635	7965	2802	128	132	41	100	100	0	0	0	0	0	0	0	0	0	0	0	0	0	0	0	0	0	0	0	0.291	0.291	0.308	0.288	1.892	0.270	0.810	0.000	0.000	0.000	0.000	0.000	0.000	0.000	0.000	0.000	0.000	0.000	0.000	0.000	0.000	120	593	10986	10120	-1.779	Error	Error	2479	8507	0	0	2283	7837	0	0	0	0
1	9	1	"HMT1"	"YBR034C"	3850	13230	120	4588	4304	1674	76	78	27	100	100	0	3684	3629	1488	131	135	41	100	100	0	0	0	0	0	0	0	0	0	0	0	0	0	0	0	0	0	0	0	1.270	1.209	1.175	1.205	1.728	1.203	0.807	0.000	0.000	0.000	0.000	0.000	0.000	0.000	0.000	0.000	0.000	0.000	0.000	0.000	0.000	120	569	8065	7726	0.345	Error	Error	4512	3553	0	0	4228	3498	0	0	0	0
1	10	1	"MRP21"	"YBL090W"	4040	13230	120	4504	3909	1485	74	78	27	100	100	0	6787	6126	1871	133	137	41	99	99	0	0	0	0	0	0	0	0	0	0	0	0	0	0	0	0	0	0	0	0.666	0.640	0.655	0.590	2.008	0.649	0.864	0.000	0.000	0.000	0.000	0.000	0.000	0.000	0.000	0.000	0.000	0.000	0.000	0.000	0.000	120	598	11084	9828	-0.587	Error	Error	4430	6654	0	0	3835	5993	0	0	0	0
1	11	1	""	"YBR006W"	4240	13230	120	4583	4178	1773	76	81	42	100	98	0	19635	18490	7034	133	138	49	100	100	0	0	0	0	0	0	0	0	0	0	0	0	0	0	0	0	0	0	0	0.231	0.223	0.227	0.217	1.871	0.213	0.838	0.000	0.000	0.000	0.000	0.000	0.000	0.000	0.000	0.000	0.000	0.000	0.000	0.000	0.000	120	573	24009	22459	-2.113	Error	Error	4507	19502	0	0	4102	18357	0	0	0	0
1	12	1	"CSG2"	"YBR036C"	4420	13260	130	5240	4807	2141	76	84	72	99	99	0	5620	5154	2269	133	144	112	99	95	0	0	0	0	0	0	0	0	0	0	0	0	0	0	0	0	0	0	0	0.941	0.942	0.957	0.962	2.416	0.951	0.800	0.000	0.000	0.000	0.000	0.000	0.000	0.000	0.000	0.000	0.000	0.000	0.000	0.000	0.000	120	623	10651	9752	-0.088	Error	Error	5164	5487	0	0	4731	5021	0	0	0	0
1	13	1	""	"YCL048W"	4620	13260	120	5645	5435	2167	78	84	67	100	100	0	11113	10259	4668	134	143	58	100	99	0	0	0	0	0	0	0	0	0	0	0	0	0	0	0	0	0	0	0	0.507	0.529	0.546	0.590	2.216	0.478	0.826	0.000	0.000	0.000	0.000	0.000	0.000	0.000	0.000	0.000	0.000	0.000	0.000	0.000	0.000	120	575	16546	15482	-0.980	Error	Error	5567	10979	0	0	5357	10125	0	0	0	0
1	14	1	""	"YCR010C"	4810	13260	120	4781	4390	1361	81	81	27	100	100	0	13813	13152	4608	133	139	45	100	100	0	0	0	0	0	0	0	0	0	0	0	0	0	0	0	0	0	0	0	0.344	0.331	0.326	0.344	1.859	0.296	0.834	0.000	0.000	0.000	0.000	0.000	0.000	0.000	0.000	0.000	0.000	0.000	0.000	0.000	0.000	120	561	18380	17328	-1.541	Error	Error	4700	13680	0	0	4309	13019	0	0	0	0
1	15	1	"bud5"	"YCR038C"	5000	13260	130	6258	6245	3202	77	81	29	100	100	0	5967	5820	3195	135	140	45	98	96	0	0	0	0	0	0	0	0	0	0	0	0	0	0	0	0	0	0	0	1.060	1.085	1.100	1.165	2.420	1.038	0.762	0.000	0.000	0.000	0.000	0.000	0.000	0.000	0.000	0.000	0.000	0.000	0.000	0.000	0.000	120	605	12013	11853	0.084	Error	Error	6181	5832	0	0	6168	5685	0	0	0	0
1	16	1	"apa1"	"YCL050C"	5190	13260	120	4549	4194	1318	77	82	33	100	100	0	14800	13592	4627	136	143	54	100	100	0	0	0	0	0	0	0	0	0	0	0	0	0	0	0	0	0	0	0	0.305	0.306	0.307	0.329	2.157	0.272	0.823	0.000	0.000	0.000	0.000	0.000	0.000	0.000	0.000	0.000	0.000	0.000	0.000	0.000	0.000	120	537	19136	17573	-1.713	Error	Error	4472	14664	0	0	4117	13456	0	0	0	0
1	17	1	"PGK1"	"YCR012W"	5380	13260	120	2416	2219	687	77	82	33	100	99	0	5136	4871	1688	141	149	76	100	100	0	0	0	0	0	0	0	0	0	0	0	0	0	0	0	0	0	0	0	0.468	0.453	0.461	0.459	1.924	0.408	0.830	0.000	0.000	0.000	0.000	0.000	0.000	0.000	0.000	0.000	0.000	0.000	0.000	0.000	0.000	120	542	7334	6872	-1.095	Error	Error	2339	4995	0	0	2142	4730	0	0	0	0
1	18	1	"MATalpha1"	"YCR040W"	5570	13260	120	3807	3510	933	81	84	28	100	100	0	6733	6302	1968	148	156	95	100	99	0	0	0	0	0	0	0	0	0	0	0	0	0	0	0	0	0	0	0	0.566	0.557	0.559	0.587	1.734	0.514	0.856	0.000	0.000	0.000	0.000	0.000	0.000	0.000	0.000	0.000	0.000	0.000	0.000	0.000	0.000	120	513	10311	9583	-0.822	Error	Error	3726	6585	0	0	3429	6154	0	0	0	0
1	19	1	"PBN1"	"YCL052C"	5740	13260	130	3666	3690	1593	82	98	149	100	98	0	12672	12566	5528	147	234	831	97	96	0	0	0	0	0	0	0	0	0	0	0	0	0	0	0	0	0	0	0	0.286	0.291	0.280	0.295	1.876	0.261	0.780	0.000	0.000	0.000	0.000	0.000	0.000	0.000	0.000	0.000	0.000	0.000	0.000	0.000	0.000	120	589	16109	16027	-1.805	Error	Error	3584	12525	0	0	3608	12419	0	0	0	0
1	20	1	"POL4"	"YCR014C"	5950	13260	120	3513	3199	1254	83	103	157	97	96	0	10357	9842	4817	141	227	841	92	91	0	0	0	0	0	0	0	0	0	0	0	0	0	0	0	0	0	0	0	0.336	0.321	0.318	0.357	2.585	0.274	0.760	0.000	0.000	0.000	0.000	0.000	0.000	0.000	0.000	0.000	0.000	0.000	0.000	0.000	0.000	120	570	13646	12817	-1.575	Error	Error	3430	10216	0	0	3116	9701	0	0	0	0
1	21	1	"TSM1"	"YCR042C"	6140	13260	130	1771	1908	883	87	93	53	100	99	0	1768	1840	1067	141	149	52	99	97	0	0	0	0	0	0	0	0	0	0	0	0	0	0	0	0	0	0	0	1.035	1.072	1.079	1.166	1.899	0.958	0.655	0.000	0.000	0.000	0.000	0.000	0.000	0.000	0.000	0.000	0.000	0.000	0.000	0.000	0.000	120	595	3311	3520	0.050	Error	Error	1684	1627	0	0	1821	1699	0	0	0	0
1	22	1	"KAR4"	"YCL055W"	6330	13260	130	3327	3262	1564	75	80	30	99	99	0	3184	3282	1741	132	140	58	95	95	0	0	0	0	0	0	0	0	0	0	0	0	0	0	0	0	0	0	0	1.066	1.012	1.038	1.109	2.293	0.953	0.765	0.000	0.000	0.000	0.000	0.000	0.000	0.000	0.000	0.000	0.000	0.000	0.000	0.000	0.000	120	704	6304	6337	0.092	Error	Error	3252	3052	0	0	3187	3150	0	0	0	0
1	1	2	""	"YCR016W"	2340	13440	120	3508	3498	1833	75	78	31	100	99	0	7226	7091	4359	127	132	38	97	96	0	0	0	0	0	0	0	0	0	0	0	0	0	0	0	0	0	0	0	0.484	0.492	0.494	0.537	2.712	0.417	0.770	0.000	0.000	0.000	0.000	0.000	0.000	0.000	0.000	0.000	0.000	0.000	0.000	0.000	0.000	120	535	10532	10387	-1.048	Error	Error	3433	7099	0	0	3423	6964	0	0	0	0
1	2	2	""	"YCR044C"	2520	13450	120	7032	6599	1947	77	80	32	100	100	0	2625	2507	883	126	131	40	99	99	0	0	0	0	0	0	0	0	0	0	0	0	0	0	0	0	0	0	0	2.783	2.739	2.677	2.850	1.753	2.837	0.807	0.000	0.000	0.000	0.000	0.000	0.000	0.000	0.000	0.000	0.000	0.000	0.000	0.000	0.000	120	508	9454	8903	1.477	Error	Error	6955	2499	0	0	6522	2381	0	0	0	0
1	3	2	"rad57"	"YDR004W"	2700	13440	110	3835	3467	1193	86	171	482	96	92	0	16820	14944	5977	143	550	2247	92	87	0	0	0	0	0	0	0	0	0	0	0	0	0	0	0	0	0	0	0	0.225	0.228	0.237	0.245	1.917	0.208	0.818	0.000	0.000	0.000	0.000	0.000	0.000	0.000	0.000	0.000	0.000	0.000	0.000	0.000	0.000	80	478	20426	18182	-2.153	Error	Error	3749	16677	0	0	3381	14801	0	0	0	0
1	4	2	""	"YDR034C-C"	2900	13450	130	56098	51257	16019	86	170	462	100	100	10	40812	36576	14112	143	480	2042	95	94	0	0	0	0	0	0	0	0	0	0	0	0	0	0	0	0	0	0	0	1.377	1.405	1.353	1.388	1.817	1.393	0.838	0.000	0.000	0.000	0.000	0.000	0.000	0.000	0.000	0.000	0.000	0.000	0.000	0.000	0.000	120	582	96681	87604	0.462	Error	Error	56012	40669	0	0	51171	36433	0	0	0	0
1	5	2	"RPS13"	"YDR064W"	3080	13440	120	3801	3495	1242	80	84	41	99	99	0	2715	2651	921	133	138	41	100	100	0	0	0	0	0	0	0	0	0	0	0	0	0	0	0	0	0	0	0	1.441	1.356	1.326	1.335	1.911	1.371	0.856	0.000	0.000	0.000	0.000	0.000	0.000	0.000	0.000	0.000	0.000	0.000	0.000	0.000	0.000	120	505	6303	5933	0.527	Error	Error	3721	2582	0	0	3415	2518	0	0	0	0
1	6	2	"SOK1"	"YDR006C"	3270	13440	130	2282	2426	1121	75	80	32	100	100	0	3817	4233	2263	130	136	59	100	100	0	0	0	0	0	0	0	0	0	0	0	0	0	0	0	0	0	0	0	0.599	0.573	0.605	0.575	1.849	0.522	0.682	0.000	0.000	0.000	0.000	0.000	0.000	0.000	0.000	0.000	0.000	0.000	0.000	0.000	0.000	120	586	5894	6454	-0.740	Error	Error	2207	3687	0	0	2351	4103	0	0	0	0
1	7	2	""	"YDR034W-B"	3460	13440	120	1202	1096	398	76	92	199	95	87	0	832	813	284	126	205	870	20	0	0	0	0	0	0	0	0	0	0	0	0	0	0	0	0	0	0	0	0	1.595	1.485	1.487	1.405	1.831	1.565	0.739	0.000	0.000	0.000	0.000	0.000	0.000	0.000	0.000	0.000	0.000	0.000	0.000	0.000	0.000	120	541	1832	1707	0.673	Error	Error	1126	706	0	0	1020	687	0	0	0	0
1	8	2	""	"YDR066C"	3660	13440	120	4732	4340	1423	76	79	28	100	100	0	9031	8316	2863	131	136	37	100	100	0	0	0	0	0	0	0	0	0	0	0	0	0	0	0	0	0	0	0	0.523	0.521	0.528	0.541	1.924	0.495	0.885	0.000	0.000	0.000	0.000	0.000	0.000	0.000	0.000	0.000	0.000	0.000	0.000	0.000	0.000	120	564	13556	12449	-0.935	Error	Error	4656	8900	0	0	4264	8185	0	0	0	0
1	9	2	""	"YDR008C"	3860	13440	130	3996	3580	1165	78	82	33	100	100	0	3016	2855	839	132	137	39	100	100	0	0	0	0	0	0	0	0	0	0	0	0	0	0	0	0	0	0	0	1.359	1.286	1.338	1.259	1.758	1.328	0.832	0.000	0.000	0.000	0.000	0.000	0.000	0.000	0.000	0.000	0.000	0.000	0.000	0.000	0.000	120	571	6802	6225	0.442	Error	Error	3918	2884	0	0	3502	2723	0	0	0	0
1	10	2	""	"YDR036C"	4040	13440	120	7720	7241	2233	76	83	37	100	100	0	11278	10605	3945	134	139	45	100	100	0	0	0	0	0	0	0	0	0	0	0	0	0	0	0	0	0	0	0	0.686	0.684	0.687	0.726	1.892	0.639	0.830	0.000	0.000	0.000	0.000	0.000	0.000	0.000	0.000	0.000	0.000	0.000	0.000	0.000	0.000	120	509	18788	17636	-0.544	Error	Error	7644	11144	0	0	7165	10471	0	0	0	0
1	11	2	"DOS2"	"YDR068W"	4230	13430	130	5652	4773	2139	76	116	352	96	90	0	17161	15506	6484	137	299	1546	97	96	0	0	0	0	0	0	0	0	0	0	0	0	0	0	0	0	0	0	0	0.328	0.306	0.315	0.293	1.867	0.283	0.826	0.000	0.000	0.000	0.000	0.000	0.000	0.000	0.000	0.000	0.000	0.000	0.000	0.000	0.000	120	556	22600	20066	-1.610	Error	Error	5576	17024	0	0	4697	15369	0	0	0	0
1	12	2	""	"YDR010C"	4410	13440	120	2946	2658	858	79	130	388	96	94	0	2117	1874	687	140	327	1676	67	0	0	0	0	0	0	0	0	0	0	0	0	0	0	0	0	0	0	0	0	1.450	1.487	1.478	1.626	1.937	0.553	0.373	0.000	0.000	0.000	0.000	0.000	0.000	0.000	0.000	0.000	0.000	0.000	0.000	0.000	0.000	120	472	4844	4313	0.536	Error	Error	2867	1977	0	0	2579	1734	0	0	0	0
1	13	2	"ENA5"	"YDR038C"	4610	13440	130	3074	3194	1505	78	92	110	100	99	0	4257	4444	2563	133	153	190	91	90	0	0	0	0	0	0	0	0	0	0	0	0	0	0	0	0	0	0	0	0.726	0.723	0.689	0.817	2.385	0.599	0.688	0.000	0.000	0.000	0.000	0.000	0.000	0.000	0.000	0.000	0.000	0.000	0.000	0.000	0.000	120	542	7120	7427	-0.461	Error	Error	2996	4124	0	0	3116	4311	0	0	0	0
1	14	2	""	"YDR070C"	4800	13440	120	1028	940	319	76	83	65	97	95	0	1433	1298	551	130	146	171	88	84	0	0	0	0	0	0	0	0	0	0	0	0	0	0	0	0	0	0	0	0.731	0.740	0.735	0.802	1.954	0.642	0.797	0.000	0.000	0.000	0.000	0.000	0.000	0.000	0.000	0.000	0.000	0.000	0.000	0.000	0.000	120	503	2255	2032	-0.453	Error	Error	952	1303	0	0	864	1168	0	0	0	0
1	15	2	""	"YDR366C"	5000	13430	120	9611	7990	3490	81	87	47	99	99	0	16211	14341	5954	138	149	69	100	100	0	0	0	0	0	0	0	0	0	0	0	0	0	0	0	0	0	0	0	0.593	0.557	0.551	0.535	2.055	0.553	0.894	0.000	0.000	0.000	0.000	0.000	0.000	0.000	0.000	0.000	0.000	0.000	0.000	0.000	0.000	120	500	25603	22112	-0.754	Error	Error	9530	16073	0	0	7909	14203	0	0	0	0
1	16	2	""	"YDR398W"	5190	13430	120	3836	4215	2510	79	87	50	99	99	0	2707	2854	1451	137	151	71	100	99	0	0	0	0	0	0	0	0	0	0	0	0	0	0	0	0	0	0	0	1.462	1.522	1.508	1.469	1.962	1.660	0.801	0.000	0.000	0.000	0.000	0.000	0.000	0.000	0.000	0.000	0.000	0.000	0.000	0.000	0.000	120	466	6327	6853	0.548	Error	Error	3757	2570	0	0	4136	2717	0	0	0	0
1	17	2	""	"YDR430C"	5370	13430	130	3755	4312	2271	81	105	221	100	100	0	2391	2639	1470	136	169	286	99	96	0	0	0	0	0	0	0	0	0	0	0	0	0	0	0	0	0	0	0	1.629	1.690	1.654	1.740	1.696	1.868	0.683	0.000	0.000	0.000	0.000	0.000	0.000	0.000	0.000	0.000	0.000	0.000	0.000	0.000	0.000	120	519	5929	6734	0.704	Error	Error	3674	2255	0	0	4231	2503	0	0	0	0
1	18	2	"YPR1"	"YDR368W"	5570	13430	120	2556	2380	983	83	107	226	97	91	0	5363	5218	2155	140	171	256	99	98	0	0	0	0	0	0	0	0	0	0	0	0	0	0	0	0	0	0	0	0.473	0.452	0.469	0.433	1.975	0.400	0.763	0.000	0.000	0.000	0.000	0.000	0.000	0.000	0.000	0.000	0.000	0.000	0.000	0.000	0.000	120	482	7696	7375	-1.079	Error	Error	2473	5223	0	0	2297	5078	0	0	0	0
1	19	2	""	"YDR400W"	5760	13430	120	6088	5894	2512	86	105	166	99	98	0	10738	10260	3974	150	221	770	100	99	0	0	0	0	0	0	0	0	0	0	0	0	0	0	0	0	0	0	0	0.567	0.574	0.575	0.544	1.747	0.560	0.843	0.000	0.000	0.000	0.000	0.000	0.000	0.000	0.000	0.000	0.000	0.000	0.000	0.000	0.000	120	466	16590	15918	-0.819	Error	Error	6002	10588	0	0	5808	10110	0	0	0	0
1	20	2	"NPL3"	"YDR432W"	5940	13430	130	6532	5978	2817	89	107	144	100	99	0	3945	3650	1673	147	177	444	94	89	0	0	0	0	0	0	0	0	0	0	0	0	0	0	0	0	0	0	0	1.696	1.681	1.696	1.657	1.987	1.811	0.789	0.000	0.000	0.000	0.000	0.000	0.000	0.000	0.000	0.000	0.000	0.000	0.000	0.000	0.000	120	515	10241	9392	0.762	Error	Error	6443	3798	0	0	5889	3503	0	0	0	0
1	21	2	""	"YDR370C"	6140	13430	130	9567	8278	3286	89	103	98	99	99	0	5335	4874	1715	145	153	54	100	99	0	0	0	0	0	0	0	0	0	0	0	0	0	0	0	0	0	0	0	1.826	1.732	1.782	1.615	1.753	1.828	0.852	0.000	0.000	0.000	0.000	0.000	0.000	0.000	0.000	0.000	0.000	0.000	0.000	0.000	0.000	120	508	14668	12918	0.869	Error	Error	9478	5190	0	0	8189	4729	0	0	0	0
1	22	2	"DIT2"	"YDR402C"	6320	13430	120	4573	4637	1865	80	91	74	99	99	0	11772	11613	4991	140	157	131	100	99	0	0	0	0	0	0	0	0	0	0	0	0	0	0	0	0	0	0	0	0.386	0.397	0.413	0.398	1.636	0.374	0.840	0.000	0.000	0.000	0.000	0.000	0.000	0.000	0.000	0.000	0.000	0.000	0.000	0.000	0.000	120	537	16125	16030	-1.372	Error	Error	4493	11632	0	0	4557	11473	0	0	0	0
1	1	3	""	"YDR434W"	2350	13620	120	4051	4327	2622	70	75	29	100	99	0	6089	6387	3746	126	130	36	100	100	0	0	0	0	0	0	0	0	0	0	0	0	0	0	0	0	0	0	0	0.668	0.680	0.741	0.723	2.170	0.644	0.769	0.000	0.000	0.000	0.000	0.000	0.000	0.000	0.000	0.000	0.000	0.000	0.000	0.000	0.000	120	562	9944	10518	-0.583	Error	Error	3981	5963	0	0	4257	6261	0	0	0	0
1	2	3	""	"YDR372C"	2550	13630	120	3412	3217	1501	74	79	35	100	100	0	5917	5427	2851	129	132	37	99	98	0	0	0	0	0	0	0	0	0	0	0	0	0	0	0	0	0	0	0	0.577	0.593	0.596	0.649	2.669	0.539	0.779	0.000	0.000	0.000	0.000	0.000	0.000	0.000	0.000	0.000	0.000	0.000	0.000	0.000	0.000	120	496	9126	8441	-0.794	Error	Error	3338	5788	0	0	3143	5298	0	0	0	0
1	3	3	"rpb7"	"YDR404C"	2740	13630	120	3595	3675	2380	79	138	400	90	84	0	4702	5089	3876	131	354	1674	74	65	0	0	0	0	0	0	0	0	0	0	0	0	0	0	0	0	0	0	0	0.769	0.725	0.725	0.924	3.871	0.632	0.719	0.000	0.000	0.000	0.000	0.000	0.000	0.000	0.000	0.000	0.000	0.000	0.000	0.000	0.000	120	493	8087	8554	-0.379	Error	Error	3516	4571	0	0	3596	4958	0	0	0	0
1	4	3	"PPZ2"	"YDR436W"	2920	13620	120	5442	5423	3305	78	88	65	99	97	0	4213	4197	2428	130	136	52	99	99	0	0	0	0	0	0	0	0	0	0	0	0	0	0	0	0	0	0	0	1.314	1.314	1.410	1.237	2.850	1.391	0.735	0.000	0.000	0.000	0.000	0.000	0.000	0.000	0.000	0.000	0.000	0.000	0.000	0.000	0.000	120	509	9447	9412	0.394	Error	Error	5364	4083	0	0	5345	4067	0	0	0	0
1	5	3	"LSM4"	"YER112W"	3150	13620	120	4047	3689	1325	75	85	62	98	98	0	4335	4122	1411	128	134	53	100	100	0	0	0	0	0	0	0	0	0	0	0	0	0	0	0	0	0	0	0	0.944	0.905	0.939	0.844	2.255	0.908	0.828	0.000	0.000	0.000	0.000	0.000	0.000	0.000	0.000	0.000	0.000	0.000	0.000	0.000	0.000	120	551	8179	7608	-0.083	Error	Error	3972	4207	0	0	3614	3994	0	0	0	0
1	6	3	"COX15"	"YER141W"	3340	13620	110	6810	6980	2949	74	161	604	100	98	0	14471	14264	6676	120	328	1495	96	95	0	0	0	0	0	0	0	0	0	0	0	0	0	0	0	0	0	0	0	0.469	0.488	0.505	0.522	1.800	0.453	0.834	0.000	0.000	0.000	0.000	0.000	0.000	0.000	0.000	0.000	0.000	0.000	0.000	0.000	0.000	80	480	21087	21050	-1.091	Error	Error	6736	14351	0	0	6906	14144	0	0	0	0
1	7	3	"BRR2"	"YER172C"	3530	13620	110	346	340	125	75	161	601	0	0	0	523	521	194	123	330	1485	0	0	0	0	0	0	0	0	0	0	0	0	0	0	0	0	0	0	0	0	0	0.678	0.666	0.668	0.585	2.083	0.581	0.660	0.000	0.000	0.000	0.000	0.000	0.000	0.000	0.000	0.000	0.000	0.000	0.000	0.000	0.000	80	486	671	663	-0.562	Error	Error	271	400	0	0	265	398	0	0	0	0
1	8	3	"BOI2"	"YER114C"	3720	13630	120	3422	3344	1350	77	83	63	100	100	0	1807	1748	843	128	133	42	93	92	0	0	0	0	0	0	0	0	0	0	0	0	0	0	0	0	0	0	0	1.992	2.017	1.969	2.140	2.308	2.068	0.767	0.000	0.000	0.000	0.000	0.000	0.000	0.000	0.000	0.000	0.000	0.000	0.000	0.000	0.000	120	538	5024	4887	0.994	Error	Error	3345	1679	0	0	3267	1620	0	0	0	0
1	9	3	"DDI1"	"YER143W"	3910	13620	110	5900	5465	2047	78	99	166	100	100	0	18726	17370	7423	132	180	459	100	100	0	0	0	0	0	0	0	0	0	0	0	0	0	0	0	0	0	0	0	0.313	0.313	0.325	0.331	1.830	0.288	0.821	0.000	0.000	0.000	0.000	0.000	0.000	0.000	0.000	0.000	0.000	0.000	0.000	0.000	0.000	80	461	24416	22625	-1.675	Error	Error	5822	18594	0	0	5387	17238	0	0	0	0
1	10	3	"GRX4"	"YER174C"	4090	13620	110	1575	1522	563	77	98	161	100	93	0	2447	2394	966	130	187	460	95	87	0	0	0	0	0	0	0	0	0	0	0	0	0	0	0	0	0	0	0	0.647	0.638	0.627	0.659	1.598	0.574	0.798	0.000	0.000	0.000	0.000	0.000	0.000	0.000	0.000	0.000	0.000	0.000	0.000	0.000	0.000	80	485	3815	3709	-0.629	Error	Error	1498	2317	0	0	1445	2264	0	0	0	0
1	11	3	""	"YER116C"	4290	13630	120	6803	6264	2064	77	107	307	100	98	0	2850	2654	1111	132	237	1217	84	66	0	0	0	0	0	0	0	0	0	0	0	0	0	0	0	0	0	0	0	2.475	2.453	2.347	2.715	2.208	2.491	0.836	0.000	0.000	0.000	0.000	0.000	0.000	0.000	0.000	0.000	0.000	0.000	0.000	0.000	0.000	120	558	9444	8709	1.307	Error	Error	6726	2718	0	0	6187	2522	0	0	0	0
1	12	3	"FTR1"	"YER145C"	4470	13620	110	7583	6896	2367	77	129	397	100	100	0	3896	3937	1381	133	168	268	100	100	0	0	0	0	0	0	0	0	0	0	0	0	0	0	0	0	0	0	0	1.995	1.793	1.919	1.797	1.474	1.843	0.844	0.000	0.000	0.000	0.000	0.000	0.000	0.000	0.000	0.000	0.000	0.000	0.000	0.000	0.000	80	482	11269	10623	0.996	Error	Error	7506	3763	0	0	6819	3804	0	0	0	0
1	13	3	"ECM32"	"YER176W"	4660	13620	110	3281	3805	2325	75	159	452	97	92	0	1890	2075	1273	128	190	333	95	90	0	0	0	0	0	0	0	0	0	0	0	0	0	0	0	0	0	0	0	1.820	1.916	1.772	1.883	1.848	2.086	0.704	0.000	0.000	0.000	0.000	0.000	0.000	0.000	0.000	0.000	0.000	0.000	0.000	0.000	0.000	80	519	4968	5677	0.864	Error	Error	3206	1762	0	0	3730	1947	0	0	0	0
1	14	3	"SSU81"	"YER118C"	4860	13620	110	10215	8779	3324	73	134	356	98	97	0	21438	19789	6275	124	150	155	100	100	0	0	0	0	0	0	0	0	0	0	0	0	0	0	0	0	0	0	0	0.476	0.443	0.469	0.418	1.948	0.449	0.872	0.000	0.000	0.000	0.000	0.000	0.000	0.000	0.000	0.000	0.000	0.000	0.000	0.000	0.000	80	514	31456	28371	-1.071	Error	Error	10142	21314	0	0	8706	19665	0	0	0	0
1	15	3	""	"YER147C"	5050	13620	110	8371	7340	2577	78	113	290	100	98	0	5918	5602	1697	128	137	65	100	100	0	0	0	0	0	0	0	0	0	0	0	0	0	0	0	0	0	0	0	1.432	1.327	1.398	1.279	1.958	1.414	0.835	0.000	0.000	0.000	0.000	0.000	0.000	0.000	0.000	0.000	0.000	0.000	0.000	0.000	0.000	80	501	14083	12736	0.518	Error	Error	8293	5790	0	0	7262	5474	0	0	0	0
1	16	3	"pda1"	"YER178W"	5230	13620	110	4710	4506	1761	79	133	365	100	97	0	8895	8292	3325	136	238	789	96	91	0	0	0	0	0	0	0	0	0	0	0	0	0	0	0	0	0	0	0	0.529	0.543	0.567	0.570	1.908	0.508	0.800	0.000	0.000	0.000	0.000	0.000	0.000	0.000	0.000	0.000	0.000	0.000	0.000	0.000	0.000	80	509	13390	12583	-0.919	Error	Error	4631	8759	0	0	4427	8156	0	0	0	0
1	17	3	"pmr1"	"YGL167C"	5430	13620	110	246	257	74	80	124	340	2	0	0	407	408	133	136	227	731	0	0	0	0	0	0	0	0	0	0	0	0	0	0	0	0	0	0	0	0	0	0.613	0.651	0.683	0.699	2.435	0.548	0.522	0.000	0.000	0.000	0.000	0.000	0.000	0.000	0.000	0.000	0.000	0.000	0.000	0.000	0.000	80	524	437	449	-0.707	Error	Error	166	271	0	0	177	272	0	0	0	0
1	18	3	""	"YGL199C"	5620	13630	120	4513	4058	1396	81	86	36	100	100	0	1666	1543	628	140	160	251	92	87	0	0	0	0	0	0	0	0	0	0	0	0	0	0	0	0	0	0	0	2.904	2.835	2.925	3.053	1.946	2.810	0.851	0.000	0.000	0.000	0.000	0.000	0.000	0.000	0.000	0.000	0.000	0.000	0.000	0.000	0.000	120	570	5958	5380	1.538	Error	Error	4432	1526	0	0	3977	1403	0	0	0	0
1	19	3	""	"YGL230C"	5820	13630	120	2299	2129	723	84	97	109	99	98	0	4771	4323	1679	151	168	214	96	95	0	0	0	0	0	0	0	0	0	0	0	0	0	0	0	0	0	0	0	0.479	0.490	0.479	0.484	1.865	0.453	0.835	0.000	0.000	0.000	0.000	0.000	0.000	0.000	0.000	0.000	0.000	0.000	0.000	0.000	0.000	120	550	6835	6217	-1.061	Error	Error	2215	4620	0	0	2045	4172	0	0	0	0
1	20	3	"SUA5"	"YGL169W"	6000	13620	110	3664	3544	1012	90	116	175	100	100	0	8806	8565	2813	149	180	317	100	100	0	0	0	0	0	0	0	0	0	0	0	0	0	0	0	0	0	0	0	0.413	0.410	0.421	0.421	1.611	0.393	0.857	0.000	0.000	0.000	0.000	0.000	0.000	0.000	0.000	0.000	0.000	0.000	0.000	0.000	0.000	80	483	12231	11870	-1.276	Error	Error	3574	8657	0	0	3454	8416	0	0	0	0
1	21	3	"MCM6"	"YGL201C"	6190	13630	120	1256	1412	839	94	108	119	99	96	0	1915	2140	1437	153	185	299	92	90	0	0	0	0	0	0	0	0	0	0	0	0	0	0	0	0	0	0	0	0.659	0.663	0.655	0.708	2.283	0.570	0.639	0.000	0.000	0.000	0.000	0.000	0.000	0.000	0.000	0.000	0.000	0.000	0.000	0.000	0.000	120	550	2924	3305	-0.601	Error	Error	1162	1762	0	0	1318	1987	0	0	0	0
1	22	3	""	"YGL232W"	6380	13630	120	4148	3761	1305	88	100	81	98	97	0	9882	9287	3261	150	187	288	97	96	0	0	0	0	0	0	0	0	0	0	0	0	0	0	0	0	0	0	0	0.417	0.402	0.390	0.395	2.094	0.379	0.865	0.000	0.000	0.000	0.000	0.000	0.000	0.000	0.000	0.000	0.000	0.000	0.000	0.000	0.000	120	605	13792	12810	-1.261	Error	Error	4060	9732	0	0	3673	9137	0	0	0	0
1	1	4	"ROK1"	"YGL171W"	2390	13820	120	6879	6550	1591	71	78	70	100	100	0	9255	8789	2786	127	136	104	97	97	0	0	0	0	0	0	0	0	0	0	0	0	0	0	0	0	0	0	0	0.746	0.748	0.740	0.817	2.145	0.703	0.850	0.000	0.000	0.000	0.000	0.000	0.000	0.000	0.000	0.000	0.000	0.000	0.000	0.000	0.000	120	615	15936	15141	-0.423	Error	Error	6808	9128	0	0	6479	8662	0	0	0	0
1	2	4	"kex1"	"YGL203C"	2580	13820	120	8464	8536	3853	73	76	29	100	100	0	5130	5029	2226	131	133	34	97	97	0	0	0	0	0	0	0	0	0	0	0	0	0	0	0	0	0	0	0	1.679	1.728	1.715	1.638	2.204	1.856	0.786	0.000	0.000	0.000	0.000	0.000	0.000	0.000	0.000	0.000	0.000	0.000	0.000	0.000	0.000	120	516	13390	13361	0.747	Error	Error	8391	4999	0	0	8463	4898	0	0	0	0
1	3	4	"ade5,7"	"YGL234W"	2770	13820	120	8488	8203	3085	74	75	25	100	99	0	4316	4321	1398	124	130	47	100	99	0	0	0	0	0	0	0	0	0	0	0	0	0	0	0	0	0	0	0	2.007	1.937	1.897	1.776	1.993	2.068	0.888	0.000	0.000	0.000	0.000	0.000	0.000	0.000	0.000	0.000	0.000	0.000	0.000	0.000	0.000	120	518	12606	12326	1.005	Error	Error	8414	4192	0	0	8129	4197	0	0	0	0
1	4	4	"KEM1"	"YGL173C"	2960	13820	120	1637	1668	979	75	80	51	97	95	0	1618	1623	838	126	130	50	99	98	0	0	0	0	0	0	0	0	0	0	0	0	0	0	0	0	0	0	0	1.047	1.064	1.088	1.001	2.176	1.117	0.736	0.000	0.000	0.000	0.000	0.000	0.000	0.000	0.000	0.000	0.000	0.000	0.000	0.000	0.000	120	542	3054	3090	0.066	Error	Error	1562	1492	0	0	1593	1497	0	0	0	0
1	5	4	"POX1"	"YGL205W"	3150	13820	120	7823	7544	2533	72	76	28	100	100	0	5634	5229	2122	124	127	35	97	96	0	0	0	0	0	0	0	0	0	0	0	0	0	0	0	0	0	0	0	1.407	1.464	1.474	1.675	2.363	1.453	0.834	0.000	0.000	0.000	0.000	0.000	0.000	0.000	0.000	0.000	0.000	0.000	0.000	0.000	0.000	120	541	13261	12577	0.492	Error	Error	7751	5510	0	0	7472	5105	0	0	0	0
1	6	4	""	"YGL236C"	3330	13810	110	5975	5792	1961	72	133	461	100	100	0	9845	9413	3400	120	208	755	98	97	0	0	0	0	0	0	0	0	0	0	0	0	0	0	0	0	0	0	0	0.607	0.616	0.615	0.630	1.698	0.599	0.867	0.000	0.000	0.000	0.000	0.000	0.000	0.000	0.000	0.000	0.000	0.000	0.000	0.000	0.000	80	515	15628	15013	-0.720	Error	Error	5903	9725	0	0	5720	9293	0	0	0	0
1	7	4	"RNH70"	"YGR276C"	3530	13810	110	6737	6404	1432	76	155	509	100	100	0	4115	3929	1075	118	215	616	97	96	0	0	0	0	0	0	0	0	0	0	0	0	0	0	0	0	0	0	0	1.666	1.660	1.677	1.711	1.403	1.693	0.876	0.000	0.000	0.000	0.000	0.000	0.000	0.000	0.000	0.000	0.000	0.000	0.000	0.000	0.000	80	529	10658	10139	0.737	Error	Error	6661	3997	0	0	6328	3811	0	0	0	0
1	8	4	""	"YHL010C"	3720	13820	120	7169	6714	1964	74	125	422	98	98	0	5240	4814	1807	126	164	290	95	95	0	0	0	0	0	0	0	0	0	0	0	0	0	0	0	0	0	0	0	1.387	1.416	1.355	1.469	2.139	1.397	0.824	0.000	0.000	0.000	0.000	0.000	0.000	0.000	0.000	0.000	0.000	0.000	0.000	0.000	0.000	120	550	12209	11328	0.472	Error	Error	7095	5114	0	0	6640	4688	0	0	0	0
1	9	4	""	"YHL042W"	3920	13820	120	3790	3473	1345	78	94	150	98	97	0	2650	2512	985	132	154	287	96	93	0	0	0	0	0	0	0	0	0	0	0	0	0	0	0	0	0	0	0	1.474	1.426	1.438	1.451	2.209	1.458	0.857	0.000	0.000	0.000	0.000	0.000	0.000	0.000	0.000	0.000	0.000	0.000	0.000	0.000	0.000	120	549	6230	5775	0.560	Error	Error	3712	2518	0	0	3395	2380	0	0	0	0
1	10	4	""	"YGR278W"	4110	13820	120	7336	7187	2314	77	82	48	100	100	0	7958	7420	2706	132	140	66	98	97	0	0	0	0	0	0	0	0	0	0	0	0	0	0	0	0	0	0	0	0.928	0.976	0.946	0.989	2.124	0.958	0.844	0.000	0.000	0.000	0.000	0.000	0.000	0.000	0.000	0.000	0.000	0.000	0.000	0.000	0.000	120	562	15085	14398	-0.109	Error	Error	7259	7826	0	0	7110	7288	0	0	0	0
1	11	4	""	"YHL012W"	4290	13820	110	7441	6979	1567	80	153	540	100	100	0	11651	11535	2236	134	296	1195	100	100	0	0	0	0	0	0	0	0	0	0	0	0	0	0	0	0	0	0	0	0.639	0.605	0.605	0.600	1.260	0.587	0.901	0.000	0.000	0.000	0.000	0.000	0.000	0.000	0.000	0.000	0.000	0.000	0.000	0.000	0.000	80	480	18878	18300	-0.646	Error	Error	7361	11517	0	0	6899	11401	0	0	0	0
1	12	4	""	"YHL044W"	4480	13820	110	4250	3967	1043	83	175	559	100	97	0	7228	6870	1648	134	327	1218	98	97	0	0	0	0	0	0	0	0	0	0	0	0	0	0	0	0	0	0	0	0.587	0.577	0.594	0.569	1.380	0.560	0.871	0.000	0.000	0.000	0.000	0.000	0.000	0.000	0.000	0.000	0.000	0.000	0.000	0.000	0.000	80	540	11261	10620	-0.768	Error	Error	4167	7094	0	0	3884	6736	0	0	0	0
1	13	4	""	"YGR280C"	4670	13820	110	3467	3172	1150	78	111	208	100	98	0	3020	2819	1022	131	201	491	95	91	0	0	0	0	0	0	0	0	0	0	0	0	0	0	0	0	0	0	0	1.173	1.151	1.151	1.174	1.760	1.160	0.844	0.000	0.000	0.000	0.000	0.000	0.000	0.000	0.000	0.000	0.000	0.000	0.000	0.000	0.000	80	536	6278	5782	0.230	Error	Error	3389	2889	0	0	3094	2688	0	0	0	0
1	14	4	"YLF2"	"YHL014C"	4870	13820	120	5763	5136	1732	74	93	125	95	95	0	21692	19951	6438	126	144	109	99	99	0	0	0	0	0	0	0	0	0	0	0	0	0	0	0	0	0	0	0	0.264	0.255	0.258	0.242	2.107	0.247	0.897	0.000	0.000	0.000	0.000	0.000	0.000	0.000	0.000	0.000	0.000	0.000	0.000	0.000	0.000	120	576	27255	24887	-1.923	Error	Error	5689	21566	0	0	5062	19825	0	0	0	0
1	15	4	""	"YHL046C"	5050	13820	120	14955	13054	5729	77	105	272	97	95	0	27258	23606	11154	127	134	54	99	99	0	0	0	0	0	0	0	0	0	0	0	0	0	0	0	0	0	0	0	0.548	0.553	0.543	0.573	2.745	0.516	0.836	0.000	0.000	0.000	0.000	0.000	0.000	0.000	0.000	0.000	0.000	0.000	0.000	0.000	0.000	120	554	42009	36456	-0.867	Error	Error	14878	27131	0	0	12977	23479	0	0	0	0
1	16	4	"BGL2"	"YGR282C"	5250	13820	120	4271	3779	1293	79	119	331	96	95	0	8459	7674	2592	135	183	572	96	95	0	0	0	0	0	0	0	0	0	0	0	0	0	0	0	0	0	0	0	0.504	0.491	0.502	0.494	2.074	0.472	0.855	0.000	0.000	0.000	0.000	0.000	0.000	0.000	0.000	0.000	0.000	0.000	0.000	0.000	0.000	120	573	12516	11239	-0.990	Error	Error	4192	8324	0	0	3700	7539	0	0	0	0
1	17	4	"dur3"	"YHL016C"	5430	13820	110	8013	7583	2287	79	102	204	100	100	0	19904	18144	5701	135	164	331	100	100	0	0	0	0	0	0	0	0	0	0	0	0	0	0	0	0	0	0	0	0.401	0.417	0.419	0.424	1.393	0.406	0.905	0.000	0.000	0.000	0.000	0.000	0.000	0.000	0.000	0.000	0.000	0.000	0.000	0.000	0.000	80	496	27703	25513	-1.317	Error	Error	7934	19769	0	0	7504	18009	0	0	0	0
1	18	4	"COS8"	"YHL048W"	5610	13820	110	13966	12660	5055	85	173	646	100	100	0	14538	13329	4667	139	290	984	100	100	0	0	0	0	0	0	0	0	0	0	0	0	0	0	0	0	0	0	0	0.964	0.953	0.983	0.925	1.467	0.961	0.897	0.000	0.000	0.000	0.000	0.000	0.000	0.000	0.000	0.000	0.000	0.000	0.000	0.000	0.000	80	499	28280	25765	-0.053	Error	Error	13881	14399	0	0	12575	13190	0	0	0	0
1	19	4	"THS1"	"YIL078W"	5800	13820	110	8224	7815	2816	86	233	784	100	100	0	10537	10287	3992	146	362	1121	100	97	0	0	0	0	0	0	0	0	0	0	0	0	0	0	0	0	0	0	0	0.783	0.762	0.791	0.772	1.466	0.730	0.861	0.000	0.000	0.000	0.000	0.000	0.000	0.000	0.000	0.000	0.000	0.000	0.000	0.000	0.000	80	509	18529	17870	-0.353	Error	Error	8138	10391	0	0	7729	10141	0	0	0	0
1	20	4	""	"YIL110W"	5990	13820	110	6632	6240	1157	89	187	517	100	100	0	19716	18674	4044	152	317	1002	100	100	0	0	0	0	0	0	0	0	0	0	0	0	0	0	0	0	0	0	0	0.334	0.332	0.334	0.337	1.288	0.319	0.902	0.000	0.000	0.000	0.000	0.000	0.000	0.000	0.000	0.000	0.000	0.000	0.000	0.000	0.000	80	548	26107	24673	-1.580	Error	Error	6543	19564	0	0	6151	18522	0	0	0	0
1	21	4	"CCT2"	"YIL142W"	6190	13820	110	6107	5511	1606	100	148	329	100	100	0	4732	4435	1312	158	267	843	97	93	0	0	0	0	0	0	0	0	0	0	0	0	0	0	0	0	0	0	0	1.313	1.265	1.299	1.285	1.467	1.272	0.873	0.000	0.000	0.000	0.000	0.000	0.000	0.000	0.000	0.000	0.000	0.000	0.000	0.000	0.000	80	510	10581	9688	0.393	Error	Error	6007	4574	0	0	5411	4277	0	0	0	0
1	22	4	""	"YIL080W"	6370	13820	110	19407	17081	5443	105	369	1746	100	97	0	22082	20274	6638	165	530	2375	97	95	0	0	0	0	0	0	0	0	0	0	0	0	0	0	0	0	0	0	0	0.881	0.844	0.863	0.866	1.494	0.830	0.913	0.000	0.000	0.000	0.000	0.000	0.000	0.000	0.000	0.000	0.000	0.000	0.000	0.000	0.000	80	533	41219	37085	-0.183	Error	Error	19302	21917	0	0	16976	20109	0	0	0	0
1	1	5	""	"YIL112W"	2380	14010	110	7666	7858	3256	72	136	454	100	100	0	7519	7771	3320	119	191	537	100	98	0	0	0	0	0	0	0	0	0	0	0	0	0	0	0	0	0	0	0	1.026	1.018	1.027	1.016	1.579	1.011	0.805	0.000	0.000	0.000	0.000	0.000	0.000	0.000	0.000	0.000	0.000	0.000	0.000	0.000	0.000	80	537	14994	15438	0.037	Error	Error	7594	7400	0	0	7786	7652	0	0	0	0
1	2	5	"TID3"	"YIL144W"	2580	14010	110	8854	8535	2326	75	146	454	100	100	0	11518	11461	3018	129	205	559	100	100	0	0	0	0	0	0	0	0	0	0	0	0	0	0	0	0	0	0	0	0.771	0.747	0.754	0.741	1.286	0.726	0.864	0.000	0.000	0.000	0.000	0.000	0.000	0.000	0.000	0.000	0.000	0.000	0.000	0.000	0.000	80	493	20168	19792	-0.376	Error	Error	8779	11389	0	0	8460	11332	0	0	0	0
1	3	5	""	"YIL082W-A"	2760	14010	110	2918	2734	919	75	125	311	98	92	0	3620	3445	1242	124	181	392	97	92	0	0	0	0	0	0	0	0	0	0	0	0	0	0	0	0	0	0	0	0.813	0.801	0.836	0.839	1.747	0.775	0.871	0.000	0.000	0.000	0.000	0.000	0.000	0.000	0.000	0.000	0.000	0.000	0.000	0.000	0.000	80	483	6339	5980	-0.298	Error	Error	2843	3496	0	0	2659	3321	0	0	0	0
1	4	5	"POR2"	"YIL114C"	2950	14010	110	3998	3546	1172	76	163	459	100	95	0	1960	1817	647	127	201	419	91	85	0	0	0	0	0	0	0	0	0	0	0	0	0	0	0	0	0	0	0	2.140	2.053	2.128	2.162	1.632	2.112	0.850	0.000	0.000	0.000	0.000	0.000	0.000	0.000	0.000	0.000	0.000	0.000	0.000	0.000	0.000	80	540	5755	5160	1.097	Error	Error	3922	1833	0	0	3470	1690	0	0	0	0
1	5	5	"ECM37"	"YIL146C"	3150	14010	110	550	559	235	74	126	355	67	16	0	547	571	510	123	191	714	8	2	0	0	0	0	0	0	0	0	0	0	0	0	0	0	0	0	0	0	0	1.123	1.083	1.175	1.151	2.143	0.758	0.519	0.000	0.000	0.000	0.000	0.000	0.000	0.000	0.000	0.000	0.000	0.000	0.000	0.000	0.000	80	487	900	933	0.167	Error	Error	476	424	0	0	485	448	0	0	0	0
1	6	5	"SDS3"	"YIL084C"	3340	14020	120	5932	5345	1900	72	95	253	99	99	0	3197	2943	1191	122	181	741	90	85	0	0	0	0	0	0	0	0	0	0	0	0	0	0	0	0	0	0	0	1.906	1.869	1.841	1.811	1.863	1.898	0.855	0.000	0.000	0.000	0.000	0.000	0.000	0.000	0.000	0.000	0.000	0.000	0.000	0.000	0.000	120	533	8935	8094	0.930	Error	Error	5860	3075	0	0	5273	2821	0	0	0	0
1	7	5	"his5"	"YIL116W"	3520	14020	120	5234	4743	1495	74	99	318	98	97	0	7179	6493	2508	118	135	184	98	96	0	0	0	0	0	0	0	0	0	0	0	0	0	0	0	0	0	0	0	0.731	0.732	0.717	0.788	2.521	0.675	0.815	0.000	0.000	0.000	0.000	0.000	0.000	0.000	0.000	0.000	0.000	0.000	0.000	0.000	0.000	120	535	12221	11044	-0.453	Error	Error	5160	7061	0	0	4669	6375	0	0	0	0
1	8	5	"RPL40A"	"YIL148W"	3710	14020	120	5182	4792	1508	74	79	33	100	100	0	4423	4035	1601	126	131	42	96	95	0	0	0	0	0	0	0	0	0	0	0	0	0	0	0	0	0	0	0	1.189	1.207	1.148	1.239	2.124	1.158	0.841	0.000	0.000	0.000	0.000	0.000	0.000	0.000	0.000	0.000	0.000	0.000	0.000	0.000	0.000	120	491	9405	8627	0.249	Error	Error	5108	4297	0	0	4718	3909	0	0	0	0
1	9	5	"ilv3"	"YJR016C"	3900	14010	120	2325	2129	850	80	87	40	97	95	0	8758	8399	2982	137	146	52	99	98	0	0	0	0	0	0	0	0	0	0	0	0	0	0	0	0	0	0	0	0.260	0.248	0.243	0.234	1.839	0.237	0.834	0.000	0.000	0.000	0.000	0.000	0.000	0.000	0.000	0.000	0.000	0.000	0.000	0.000	0.000	120	508	10866	10311	-1.941	Error	Error	2245	8621	0	0	2049	8262	0	0	0	0
1	10	5	"cyc1"	"YJR048W"	4080	14010	110	1588	1439	495	80	97	110	98	95	0	2321	2145	685	133	162	177	96	96	0	0	0	0	0	0	0	0	0	0	0	0	0	0	0	0	0	0	0	0.689	0.675	0.683	0.687	1.880	0.675	0.876	0.000	0.000	0.000	0.000	0.000	0.000	0.000	0.000	0.000	0.000	0.000	0.000	0.000	0.000	80	451	3696	3371	-0.537	Error	Error	1508	2188	0	0	1359	2012	0	0	0	0
1	11	5	""	"YJR080C"	4260	14010	110	4928	4678	1838	79	169	523	96	93	0	4121	3904	1538	132	221	494	96	91	0	0	0	0	0	0	0	0	0	0	0	0	0	0	0	0	0	0	0	1.216	1.219	1.281	1.249	1.795	1.217	0.877	0.000	0.000	0.000	0.000	0.000	0.000	0.000	0.000	0.000	0.000	0.000	0.000	0.000	0.000	80	500	8838	8371	0.282	Error	Error	4849	3989	0	0	4599	3772	0	0	0	0
1	12	5	""	"YJR018W"	4450	14010	110	2346	2095	711	79	179	528	95	87	0	2769	2556	833	130	225	507	93	90	0	0	0	0	0	0	0	0	0	0	0	0	0	0	0	0	0	0	0	0.859	0.831	0.833	0.838	1.687	0.827	0.864	0.000	0.000	0.000	0.000	0.000	0.000	0.000	0.000	0.000	0.000	0.000	0.000	0.000	0.000	80	530	4906	4442	-0.219	Error	Error	2267	2639	0	0	2016	2426	0	0	0	0
1	13	5	"ISY1"	"YJR050W"	4640	14010	110	3819	3317	1356	77	140	323	96	91	0	2478	2363	940	129	191	313	95	92	0	0	0	0	0	0	0	0	0	0	0	0	0	0	0	0	0	0	0	1.593	1.450	1.463	1.439	1.726	1.494	0.865	0.000	0.000	0.000	0.000	0.000	0.000	0.000	0.000	0.000	0.000	0.000	0.000	0.000	0.000	80	513	6091	5474	0.672	Error	Error	3742	2349	0	0	3240	2234	0	0	0	0
1	14	5	""	"YJR083C"	4830	14010	110	6483	5565	2464	75	164	538	96	92	0	3110	2757	1128	126	183	336	96	88	0	0	0	0	0	0	0	0	0	0	0	0	0	0	0	0	0	0	0	2.147	2.087	2.105	1.913	1.675	2.200	0.880	0.000	0.000	0.000	0.000	0.000	0.000	0.000	0.000	0.000	0.000	0.000	0.000	0.000	0.000	80	499	9392	8121	1.103	Error	Error	6408	2984	0	0	5490	2631	0	0	0	0
1	15	5	""	"YJR020W"	5020	14010	110	2870	2604	735	74	146	508	95	93	0	3909	3659	1103	125	169	304	100	95	0	0	0	0	0	0	0	0	0	0	0	0	0	0	0	0	0	0	0	0.739	0.716	0.748	0.726	1.492	0.698	0.895	0.000	0.000	0.000	0.000	0.000	0.000	0.000	0.000	0.000	0.000	0.000	0.000	0.000	0.000	80	479	6580	6064	-0.437	Error	Error	2796	3784	0	0	2530	3534	0	0	0	0
1	16	5	"rad7"	"YJR052W"	5210	14020	120	6496	6363	2193	74	90	130	100	100	0	4892	4475	1699	125	138	114	95	94	0	0	0	0	0	0	0	0	0	0	0	0	0	0	0	0	0	0	0	1.347	1.446	1.424	1.538	2.060	1.453	0.855	0.000	0.000	0.000	0.000	0.000	0.000	0.000	0.000	0.000	0.000	0.000	0.000	0.000	0.000	120	542	11189	10639	0.430	Error	Error	6422	4767	0	0	6289	4350	0	0	0	0
1	17	5	""	"YJR085C"	5400	14010	110	2135	1884	642	74	110	231	97	95	0	1664	1517	523	126	146	141	97	91	0	0	0	0	0	0	0	0	0	0	0	0	0	0	0	0	0	0	0	1.340	1.301	1.319	1.340	1.653	1.332	0.847	0.000	0.000	0.000	0.000	0.000	0.000	0.000	0.000	0.000	0.000	0.000	0.000	0.000	0.000	80	496	3599	3201	0.422	Error	Error	2061	1538	0	0	1810	1391	0	0	0	0
1	18	5	"LSM8"	"YJR022W"	5590	14010	110	1642	1511	489	79	115	246	96	92	0	2438	2296	676	137	167	176	97	96	0	0	0	0	0	0	0	0	0	0	0	0	0	0	0	0	0	0	0	0.679	0.663	0.670	0.655	1.647	0.657	0.851	0.000	0.000	0.000	0.000	0.000	0.000	0.000	0.000	0.000	0.000	0.000	0.000	0.000	0.000	80	511	3864	3591	-0.558	Error	Error	1563	2301	0	0	1432	2159	0	0	0	0
1	19	5	""	"YJR054W"	5780	14020	120	8557	7976	2702	80	108	276	100	100	0	8164	7395	3097	133	162	291	95	93	0	0	0	0	0	0	0	0	0	0	0	0	0	0	0	0	0	0	0	1.056	1.087	1.060	1.218	2.273	1.051	0.843	0.000	0.000	0.000	0.000	0.000	0.000	0.000	0.000	0.000	0.000	0.000	0.000	0.000	0.000	120	584	16508	15158	0.078	Error	Error	8477	8031	0	0	7896	7262	0	0	0	0
1	20	5	""	"YJR087W"	5970	14010	110	2333	2084	691	81	105	175	98	97	0	1562	1451	530	135	146	76	97	93	0	0	0	0	0	0	0	0	0	0	0	0	0	0	0	0	0	0	0	1.578	1.522	1.576	1.659	1.760	1.534	0.857	0.000	0.000	0.000	0.000	0.000	0.000	0.000	0.000	0.000	0.000	0.000	0.000	0.000	0.000	80	495	3679	3319	0.658	Error	Error	2252	1427	0	0	2003	1316	0	0	0	0
1	21	5	"RSC4"	"YKR008W"	6160	14010	110	6791	6412	1999	88	133	281	100	100	0	16352	16027	4842	145	230	670	100	100	0	0	0	0	0	0	0	0	0	0	0	0	0	0	0	0	0	0	0	0.414	0.398	0.412	0.395	1.347	0.396	0.894	0.000	0.000	0.000	0.000	0.000	0.000	0.000	0.000	0.000	0.000	0.000	0.000	0.000	0.000	80	518	22910	22206	-1.274	Error	Error	6703	16207	0	0	6324	15882	0	0	0	0
1	22	5	"gap1"	"YKR039W"	6340	14010	110	7515	7198	1772	93	218	871	100	100	0	9564	9351	2005	144	326	1042	100	100	0	0	0	0	0	0	0	0	0	0	0	0	0	0	0	0	0	0	0	0.788	0.772	0.789	0.762	1.270	0.769	0.904	0.000	0.000	0.000	0.000	0.000	0.000	0.000	0.000	0.000	0.000	0.000	0.000	0.000	0.000	80	564	16842	16312	-0.344	Error	Error	7422	9420	0	0	7105	9207	0	0	0	0
1	1	6	""	"YKR071C"	2360	14200	120	6189	5806	2402	71	99	313	95	95	0	15712	15016	6177	119	140	266	97	97	0	0	0	0	0	0	0	0	0	0	0	0	0	0	0	0	0	0	0	0.392	0.385	0.391	0.408	2.521	0.362	0.853	0.000	0.000	0.000	0.000	0.000	0.000	0.000	0.000	0.000	0.000	0.000	0.000	0.000	0.000	120	614	21711	20632	-1.350	Error	Error	6118	15593	0	0	5735	14897	0	0	0	0
1	2	6	"TOF2"	"YKR010C"	2550	14200	120	6403	6276	2300	72	85	123	98	96	0	17560	17254	6655	121	124	35	100	100	0	0	0	0	0	0	0	0	0	0	0	0	0	0	0	0	0	0	0	0.363	0.362	0.373	0.358	2.181	0.342	0.885	0.000	0.000	0.000	0.000	0.000	0.000	0.000	0.000	0.000	0.000	0.000	0.000	0.000	0.000	120	546	23770	23337	-1.462	Error	Error	6331	17439	0	0	6204	17133	0	0	0	0
1	3	6	""	"YKR041W"	2740	14200	120	3312	3081	864	74	98	227	99	99	0	1199	1148	385	119	140	221	95	91	0	0	0	0	0	0	0	0	0	0	0	0	0	0	0	0	0	0	0	2.998	2.922	2.900	2.922	1.837	3.011	0.826	0.000	0.000	0.000	0.000	0.000	0.000	0.000	0.000	0.000	0.000	0.000	0.000	0.000	0.000	120	590	4318	4036	1.584	Error	Error	3238	1080	0	0	3007	1029	0	0	0	0
1	4	6	""	"YKR073C"	2940	14210	80	286	299	142	74	77	27	92	92	0	327	358	173	121	123	35	94	84	0	0	0	0	0	0	0	0	0	0	0	0	0	0	0	0	0	0	0	1.029	0.949	0.849	0.891	2.525	0.829	0.611	0.000	0.000	0.000	0.000	0.000	0.000	0.000	0.000	0.000	0.000	0.000	0.000	0.000	0.000	52	328	418	462	0.041	Error	Error	212	206	0	0	225	237	0	0	0	0
1	5	6	""	"YKR012C"	3130	14200	120	3783	3322	1289	73	79	40	99	99	0	4045	3551	1320	120	159	640	94	89	0	0	0	0	0	0	0	0	0	0	0	0	0	0	0	0	0	0	0	0.945	0.947	0.951	0.894	2.060	0.935	0.868	0.000	0.000	0.000	0.000	0.000	0.000	0.000	0.000	0.000	0.000	0.000	0.000	0.000	0.000	120	568	7635	6680	-0.081	Error	Error	3710	3925	0	0	3249	3431	0	0	0	0
1	6	6	""	"YKR043C"	3320	14200	120	6156	5557	1924	73	78	41	99	98	0	19285	17670	5739	124	172	713	97	97	0	0	0	0	0	0	0	0	0	0	0	0	0	0	0	0	0	0	0	0.317	0.313	0.321	0.296	2.219	0.297	0.878	0.000	0.000	0.000	0.000	0.000	0.000	0.000	0.000	0.000	0.000	0.000	0.000	0.000	0.000	120	457	25244	23030	-1.655	Error	Error	6083	19161	0	0	5484	17546	0	0	0	0
1	7	6	""	"YKR075C"	3500	14200	110	5964	5571	1271	76	97	176	100	100	0	5566	5345	1303	128	148	161	100	100	0	0	0	0	0	0	0	0	0	0	0	0	0	0	0	0	0	0	0	1.083	1.053	1.061	1.063	1.291	1.070	0.897	0.000	0.000	0.000	0.000	0.000	0.000	0.000	0.000	0.000	0.000	0.000	0.000	0.000	0.000	80	462	11326	10712	0.115	Error	Error	5888	5438	0	0	5495	5217	0	0	0	0
1	8	6	"YPT52"	"YKR014C"	3700	14200	120	4751	4136	1689	79	99	165	95	93	0	5781	5424	2123	131	151	156	96	95	0	0	0	0	0	0	0	0	0	0	0	0	0	0	0	0	0	0	0	0.827	0.766	0.785	0.731	2.133	0.753	0.860	0.000	0.000	0.000	0.000	0.000	0.000	0.000	0.000	0.000	0.000	0.000	0.000	0.000	0.000	120	520	10322	9350	-0.274	Error	Error	4672	5650	0	0	4057	5293	0	0	0	0
1	9	6	""	"YKR045C"	3880	14200	120	5585	4910	1805	82	89	37	100	100	0	8748	7703	3140	142	159	141	98	98	0	0	0	0	0	0	0	0	0	0	0	0	0	0	0	0	0	0	0	0.639	0.639	0.627	0.662	2.385	0.596	0.839	0.000	0.000	0.000	0.000	0.000	0.000	0.000	0.000	0.000	0.000	0.000	0.000	0.000	0.000	120	513	14109	12389	-0.645	Error	Error	5503	8606	0	0	4828	7561	0	0	0	0
1	10	6	""	"YKR077W"	4080	14200	120	11435	10790	4143	82	97	104	97	96	0	7109	6991	2433	140	154	119	99	98	0	0	0	0	0	0	0	0	0	0	0	0	0	0	0	0	0	0	0	1.629	1.563	1.627	1.351	2.222	1.649	0.879	0.000	0.000	0.000	0.000	0.000	0.000	0.000	0.000	0.000	0.000	0.000	0.000	0.000	0.000	120	534	18322	17559	0.704	Error	Error	11353	6969	0	0	10708	6851	0	0	0	0
1	11	6	"FRE1"	"YLR214W"	4260	14200	120	4623	4259	1493	77	117	360	95	95	0	9063	8669	2827	131	164	296	97	97	0	0	0	0	0	0	0	0	0	0	0	0	0	0	0	0	0	0	0	0.509	0.490	0.504	0.493	2.024	0.470	0.867	0.000	0.000	0.000	0.000	0.000	0.000	0.000	0.000	0.000	0.000	0.000	0.000	0.000	0.000	120	540	13478	12720	-0.974	Error	Error	4546	8932	0	0	4182	8538	0	0	0	0
1	12	6	"MAP1"	"YLR244C"	4450	14200	110	4719	4491	1211	78	120	279	100	100	0	8926	8642	2251	131	213	568	100	98	0	0	0	0	0	0	0	0	0	0	0	0	0	0	0	0	0	0	0	0.528	0.519	0.521	0.514	1.225	0.507	0.913	0.000	0.000	0.000	0.000	0.000	0.000	0.000	0.000	0.000	0.000	0.000	0.000	0.000	0.000	80	504	13436	12924	-0.922	Error	Error	4641	8795	0	0	4413	8511	0	0	0	0
1	13	6	"CDC46"	"YLR274W"	4650	14200	120	4589	4687	2058	78	122	296	94	94	0	6004	6161	2625	130	205	534	97	97	0	0	0	0	0	0	0	0	0	0	0	0	0	0	0	0	0	0	0	0.768	0.764	0.785	0.697	2.027	0.765	0.866	0.000	0.000	0.000	0.000	0.000	0.000	0.000	0.000	0.000	0.000	0.000	0.000	0.000	0.000	120	577	10385	10640	-0.381	Error	Error	4511	5874	0	0	4609	6031	0	0	0	0
1	14	6	"CPR6"	"YLR216C"	4840	14200	120	5847	5423	1792	72	113	426	95	95	0	4647	4401	1340	123	141	217	98	97	0	0	0	0	0	0	0	0	0	0	0	0	0	0	0	0	0	0	0	1.277	1.251	1.279	1.145	1.849	1.283	0.880	0.000	0.000	0.000	0.000	0.000	0.000	0.000	0.000	0.000	0.000	0.000	0.000	0.000	0.000	120	543	10299	9629	0.352	Error	Error	5775	4524	0	0	5351	4278	0	0	0	0
1	15	6	"ERF2"	"YLR246W"	5030	14200	120	1776	1655	614	73	86	125	94	94	0	3871	3731	1310	124	132	99	98	97	0	0	0	0	0	0	0	0	0	0	0	0	0	0	0	0	0	0	0	0.454	0.439	0.453	0.425	1.816	0.428	0.851	0.000	0.000	0.000	0.000	0.000	0.000	0.000	0.000	0.000	0.000	0.000	0.000	0.000	0.000	120	540	5450	5189	-1.138	Error	Error	1703	3747	0	0	1582	3607	0	0	0	0
1	16	6	"DBP9"	"YLR276C"	5220	14200	120	5834	5226	2199	79	85	42	98	95	0	22636	21118	8777	127	136	61	100	98	0	0	0	0	0	0	0	0	0	0	0	0	0	0	0	0	0	0	0	0.256	0.245	0.255	0.256	1.905	0.236	0.905	0.000	0.000	0.000	0.000	0.000	0.000	0.000	0.000	0.000	0.000	0.000	0.000	0.000	0.000	120	505	28264	26138	-1.968	Error	Error	5755	22509	0	0	5147	20991	0	0	0	0
1	17	6	""	"YLR218C"	5410	14200	120	3377	2985	1055	78	98	159	95	95	0	2704	2470	739	131	146	114	99	97	0	0	0	0	0	0	0	0	0	0	0	0	0	0	0	0	0	0	0	1.282	1.243	1.301	1.120	1.911	1.302	0.886	0.000	0.000	0.000	0.000	0.000	0.000	0.000	0.000	0.000	0.000	0.000	0.000	0.000	0.000	120	549	5872	5246	0.359	Error	Error	3299	2573	0	0	2907	2339	0	0	0	0
1	18	6	"RCK2"	"YLR248W"	5590	14200	110	8212	8157	1685	79	155	534	100	100	0	3190	3141	657	133	174	264	100	100	0	0	0	0	0	0	0	0	0	0	0	0	0	0	0	0	0	0	0	2.660	2.686	2.664	2.693	1.217	2.783	0.899	0.000	0.000	0.000	0.000	0.000	0.000	0.000	0.000	0.000	0.000	0.000	0.000	0.000	0.000	80	508	11190	11086	1.412	Error	Error	8133	3057	0	0	8078	3008	0	0	0	0
1	19	6	""	"YLR278C"	5790	14200	110	757	759	362	76	152	529	65	8	0	667	700	419	132	178	271	78	50	0	0	0	0	0	0	0	0	0	0	0	0	0	0	0	0	0	0	0	1.273	1.202	1.247	1.331	1.873	1.102	0.686	0.000	0.000	0.000	0.000	0.000	0.000	0.000	0.000	0.000	0.000	0.000	0.000	0.000	0.000	80	500	1216	1251	0.348	Error	Error	681	535	0	0	683	568	0	0	0	0
1	20	6	"CCC1"	"YLR220W"	5990	14200	120	3477	3160	1144	76	97	139	95	94	0	12513	11664	3684	131	147	91	99	99	0	0	0	0	0	0	0	0	0	0	0	0	0	0	0	0	0	0	0	0.275	0.267	0.272	0.251	1.658	0.264	0.903	0.000	0.000	0.000	0.000	0.000	0.000	0.000	0.000	0.000	0.000	0.000	0.000	0.000	0.000	120	597	15783	14617	-1.864	Error	Error	3401	12382	0	0	3084	11533	0	0	0	0
1	21	6	"SSP120"	"YLR250W"	6180	14200	110	3556	3389	892	80	105	220	100	100	0	6941	6436	1780	130	169	496	100	100	0	0	0	0	0	0	0	0	0	0	0	0	0	0	0	0	0	0	0	0.510	0.525	0.532	0.527	1.384	0.497	0.885	0.000	0.000	0.000	0.000	0.000	0.000	0.000	0.000	0.000	0.000	0.000	0.000	0.000	0.000	80	516	10287	9615	-0.970	Error	Error	3476	6811	0	0	3309	6306	0	0	0	0
1	22	6	""	"YLR280C"	6380	14210	110	408	407	146	74	109	337	48	1	0	652	625	255	127	159	378	72	15	0	0	0	0	0	0	0	0	0	0	0	0	0	0	0	0	0	0	0	0.636	0.669	0.659	0.730	1.924	0.626	0.755	0.000	0.000	0.000	0.000	0.000	0.000	0.000	0.000	0.000	0.000	0.000	0.000	0.000	0.000	80	558	859	831	-0.652	Error	Error	334	525	0	0	333	498	0	0	0	0
1	1	7	"CTK3"	"YML112W"	2380	14390	110	10173	9542	2436	72	137	539	100	100	0	4483	4368	1123	116	161	347	98	98	0	0	0	0	0	0	0	0	0	0	0	0	0	0	0	0	0	0	0	2.313	2.227	2.253	2.249	1.313	2.312	0.887	0.000	0.000	0.000	0.000	0.000	0.000	0.000	0.000	0.000	0.000	0.000	0.000	0.000	0.000	80	540	14468	13722	1.210	Error	Error	10101	4367	0	0	9470	4252	0	0	0	0
1	2	7	""	"YMR010W"	2570	14390	110	7202	6585	1836	74	156	576	100	100	0	7371	6781	2078	119	188	418	98	97	0	0	0	0	0	0	0	0	0	0	0	0	0	0	0	0	0	0	0	0.983	0.977	0.993	1.022	1.487	0.974	0.903	0.000	0.000	0.000	0.000	0.000	0.000	0.000	0.000	0.000	0.000	0.000	0.000	0.000	0.000	80	512	14380	13173	-0.025	Error	Error	7128	7252	0	0	6511	6662	0	0	0	0
1	3	7	""	"YMR041C"	2760	14390	110	7878	7158	1887	76	157	568	100	100	0	5077	4806	1381	121	200	475	100	98	0	0	0	0	0	0	0	0	0	0	0	0	0	0	0	0	0	0	0	1.574	1.512	1.551	1.534	1.412	1.529	0.873	0.000	0.000	0.000	0.000	0.000	0.000	0.000	0.000	0.000	0.000	0.000	0.000	0.000	0.000	80	512	12758	11767	0.655	Error	Error	7802	4956	0	0	7082	4685	0	0	0	0
1	4	7	""	"YML114C"	2950	14390	110	10998	10351	2883	74	191	688	100	100	0	5169	5012	1465	117	201	479	100	98	0	0	0	0	0	0	0	0	0	0	0	0	0	0	0	0	0	0	0	2.162	2.099	2.103	2.122	1.327	2.158	0.895	0.000	0.000	0.000	0.000	0.000	0.000	0.000	0.000	0.000	0.000	0.000	0.000	0.000	0.000	80	528	15976	15172	1.113	Error	Error	10924	5052	0	0	10277	4895	0	0	0	0
1	5	7	"CLU1"	"YMR012W"	3140	14390	110	485	486	145	74	142	486	28	0	0	602	598	213	120	168	283	82	33	0	0	0	0	0	0	0	0	0	0	0	0	0	0	0	0	0	0	0	0.853	0.862	0.826	0.883	1.715	0.742	0.660	0.000	0.000	0.000	0.000	0.000	0.000	0.000	0.000	0.000	0.000	0.000	0.000	0.000	0.000	80	430	893	890	-0.230	Error	Error	411	482	0	0	412	478	0	0	0	0
1	6	7	"mcm1"	"YMR043W"	3310	14380	150	92	114	75	74	79	37	33	19	0	139	164	96	126	134	58	23	12	0	0	0	0	0	0	0	0	0	0	0	0	0	0	0	0	0	0	0	1.385	1.053	0.847	0.851	4.417	0.594	0.378	0.000	0.000	0.000	0.000	0.000	0.000	0.000	0.000	0.000	0.000	0.000	0.000	0.000	0.000	156	674	31	78	0.469	Error	Error	18	13	0	0	40	38	0	0	-50	0
1	7	7	"atr1"	"YML116W"	3520	14390	110	6674	6583	1509	74	126	373	100	100	0	17051	16807	4029	126	259	1034	100	100	0	0	0	0	0	0	0	0	0	0	0	0	0	0	0	0	0	0	0	0.390	0.390	0.388	0.391	1.223	0.377	0.921	0.000	0.000	0.000	0.000	0.000	0.000	0.000	0.000	0.000	0.000	0.000	0.000	0.000	0.000	80	524	23525	23190	-1.359	Error	Error	6600	16925	0	0	6509	16681	0	0	0	0
1	8	7	""	"YMR014W"	3710	14390	110	4345	4480	1327	79	160	467	100	100	0	13090	13746	4480	133	381	1411	100	100	0	0	0	0	0	0	0	0	0	0	0	0	0	0	0	0	0	0	0	0.329	0.323	0.325	0.327	1.331	0.303	0.874	0.000	0.000	0.000	0.000	0.000	0.000	0.000	0.000	0.000	0.000	0.000	0.000	0.000	0.000	80	511	17223	18014	-1.603	Error	Error	4266	12957	0	0	4401	13613	0	0	0	0
1	9	7	""	"YMR045C"	3900	14390	110	14477	14892	4463	83	312	1481	100	100	0	22821	23216	6813	141	610	2894	100	98	0	0	0	0	0	0	0	0	0	0	0	0	0	0	0	0	0	0	0	0.635	0.642	0.630	0.644	1.287	0.606	0.877	0.000	0.000	0.000	0.000	0.000	0.000	0.000	0.000	0.000	0.000	0.000	0.000	0.000	0.000	80	508	37074	37884	-0.656	Error	Error	14394	22680	0	0	14809	23075	0	0	0	0
1	10	7	""	"YML117W-A"	4100	14400	120	3047	2806	951	81	264	1391	87	58	0	4697	4426	1663	137	501	2665	84	25	0	0	0	0	0	0	0	0	0	0	0	0	0	0	0	0	0	0	0	0.650	0.635	0.651	0.667	1.980	0.608	0.873	0.000	0.000	0.000	0.000	0.000	0.000	0.000	0.000	0.000	0.000	0.000	0.000	0.000	0.000	120	556	7526	7014	-0.621	Error	Error	2966	4560	0	0	2725	4289	0	0	0	0
1	11	7	"SOK2"	"YMR016C"	4290	14400	120	9954	9714	2470	78	84	58	100	100	0	12667	11924	3989	133	139	59	99	97	0	0	0	0	0	0	0	0	0	0	0	0	0	0	0	0	0	0	0	0.788	0.817	0.828	0.959	2.483	0.788	0.879	0.000	0.000	0.000	0.000	0.000	0.000	0.000	0.000	0.000	0.000	0.000	0.000	0.000	0.000	120	502	22410	21427	-0.344	Error	Error	9876	12534	0	0	9636	11791	0	0	0	0
1	12	7	""	"YMR046W-A"	4480	14400	120	11010	9972	2712	80	103	222	100	100	0	18963	17532	5544	132	190	562	95	95	0	0	0	0	0	0	0	0	0	0	0	0	0	0	0	0	0	0	0	0.580	0.569	0.579	0.630	2.326	0.537	0.875	0.000	0.000	0.000	0.000	0.000	0.000	0.000	0.000	0.000	0.000	0.000	0.000	0.000	0.000	120	566	29761	27292	-0.785	Error	Error	10930	18831	0	0	9892	17400	0	0	0	0
1	13	7	"PUB1"	"YNL016W"	4670	14390	110	1221	1229	460	76	93	180	97	96	0	1473	1429	552	126	132	46	98	96	0	0	0	0	0	0	0	0	0	0	0	0	0	0	0	0	0	0	0	0.850	0.885	0.896	0.928	1.721	0.899	0.807	0.000	0.000	0.000	0.000	0.000	0.000	0.000	0.000	0.000	0.000	0.000	0.000	0.000	0.000	80	495	2492	2456	-0.234	Error	Error	1145	1347	0	0	1153	1303	0	0	0	0
1	14	7	"ALG11"	"YNL048W"	4860	14390	110	11529	11205	2442	77	126	392	100	100	0	15582	15241	3472	124	172	513	100	100	0	0	0	0	0	0	0	0	0	0	0	0	0	0	0	0	0	0	0	0.741	0.736	0.754	0.738	1.246	0.718	0.885	0.000	0.000	0.000	0.000	0.000	0.000	0.000	0.000	0.000	0.000	0.000	0.000	0.000	0.000	80	495	26910	26245	-0.433	Error	Error	11452	15458	0	0	11128	15117	0	0	0	0
1	15	7	"TPM1"	"YNL079C"	5050	14390	110	5596	5182	1344	82	127	360	100	100	0	3285	3114	1011	129	178	510	98	93	0	0	0	0	0	0	0	0	0	0	0	0	0	0	0	0	0	0	0	1.747	1.709	1.717	1.790	1.486	1.727	0.874	0.000	0.000	0.000	0.000	0.000	0.000	0.000	0.000	0.000	0.000	0.000	0.000	0.000	0.000	80	500	8670	8085	0.805	Error	Error	5514	3156	0	0	5100	2985	0	0	0	0
1	16	7	""	"YNL018C"	5230	14390	110	13135	13287	4386	88	148	462	100	100	0	13750	12650	4541	135	201	489	100	100	0	0	0	0	0	0	0	0	0	0	0	0	0	0	0	0	0	0	0	0.958	1.055	1.073	1.082	1.479	1.054	0.879	0.000	0.000	0.000	0.000	0.000	0.000	0.000	0.000	0.000	0.000	0.000	0.000	0.000	0.000	80	509	26662	25714	-0.061	Error	Error	13047	13615	0	0	13199	12515	0	0	0	0
1	17	7	""	"YNL050C"	5430	14390	110	3769	3365	1374	92	145	405	97	92	0	12933	11827	4375	148	237	648	100	100	0	0	0	0	0	0	0	0	0	0	0	0	0	0	0	0	0	0	0	0.288	0.280	0.281	0.265	1.943	0.271	0.836	0.000	0.000	0.000	0.000	0.000	0.000	0.000	0.000	0.000	0.000	0.000	0.000	0.000	0.000	80	522	16462	14952	-1.798	Error	Error	3677	12785	0	0	3273	11679	0	0	0	0
1	18	7	""	"YNL081C"	5620	14390	110	2823	2565	810	83	139	419	98	92	0	14464	13764	4189	139	259	924	100	98	0	0	0	0	0	0	0	0	0	0	0	0	0	0	0	0	0	0	0	0.191	0.182	0.184	0.181	1.592	0.173	0.877	0.000	0.000	0.000	0.000	0.000	0.000	0.000	0.000	0.000	0.000	0.000	0.000	0.000	0.000	80	513	17065	16107	-2.386	Error	Error	2740	14325	0	0	2482	13625	0	0	0	0
1	19	7	"ARK1"	"YNL020C"	5810	14400	120	6141	5957	1605	77	96	136	100	100	0	9283	8686	2882	133	207	752	96	96	0	0	0	0	0	0	0	0	0	0	0	0	0	0	0	0	0	0	0	0.663	0.687	0.697	0.721	1.904	0.648	0.875	0.000	0.000	0.000	0.000	0.000	0.000	0.000	0.000	0.000	0.000	0.000	0.000	0.000	0.000	120	561	15214	14433	-0.594	Error	Error	6064	9150	0	0	5880	8553	0	0	0	0
1	20	7	"COX5A"	"YNL052W"	6000	14390	110	2624	2438	689	75	86	81	100	100	0	3472	3296	1031	129	138	72	100	100	0	0	0	0	0	0	0	0	0	0	0	0	0	0	0	0	0	0	0	0.762	0.746	0.750	0.758	1.422	0.736	0.883	0.000	0.000	0.000	0.000	0.000	0.000	0.000	0.000	0.000	0.000	0.000	0.000	0.000	0.000	80	477	5892	5530	-0.391	Error	Error	2549	3343	0	0	2363	3167	0	0	0	0
1	21	7	""	"YNL083W"	6190	14400	120	7323	7133	2085	75	88	92	100	100	0	6861	6391	2198	125	136	93	98	97	0	0	0	0	0	0	0	0	0	0	0	0	0	0	0	0	0	0	0	1.076	1.126	1.099	1.198	2.036	1.108	0.867	0.000	0.000	0.000	0.000	0.000	0.000	0.000	0.000	0.000	0.000	0.000	0.000	0.000	0.000	120	563	13984	13324	0.106	Error	Error	7248	6736	0	0	7058	6266	0	0	0	0
1	22	7	""	"YNL022C"	6380	14400	120	9198	8370	2885	69	72	25	100	100	0	5475	5087	1811	121	125	36	97	97	0	0	0	0	0	0	0	0	0	0	0	0	0	0	0	0	0	0	0	1.705	1.672	1.653	1.665	1.666	1.719	0.898	0.000	0.000	0.000	0.000	0.000	0.000	0.000	0.000	0.000	0.000	0.000	0.000	0.000	0.000	120	591	14483	13267	0.770	Error	Error	9129	5354	0	0	8301	4966	0	0	0	0
1	1	8	"VAC7"	"YNL054W"	2390	14590	120	2042	2204	1108	69	99	375	97	93	0	1688	1709	895	115	133	168	93	91	0	0	0	0	0	0	0	0	0	0	0	0	0	0	0	0	0	0	0	1.254	1.339	1.288	1.364	2.103	1.344	0.736	0.000	0.000	0.000	0.000	0.000	0.000	0.000	0.000	0.000	0.000	0.000	0.000	0.000	0.000	120	618	3546	3729	0.327	Error	Error	1973	1573	0	0	2135	1594	0	0	0	0
1	2	8	"mkt1"	"YNL085W"	2570	14580	110	5643	5872	1977	74	133	430	100	100	0	7385	7734	2720	117	212	688	100	100	0	0	0	0	0	0	0	0	0	0	0	0	0	0	0	0	0	0	0	0.766	0.761	0.759	0.772	1.302	0.736	0.870	0.000	0.000	0.000	0.000	0.000	0.000	0.000	0.000	0.000	0.000	0.000	0.000	0.000	0.000	80	481	12837	13415	-0.384	Error	Error	5569	7268	0	0	5798	7617	0	0	0	0
1	3	8	"BIO4"	"YNR057C"	2760	14580	110	10023	9071	3326	79	253	944	100	96	0	6483	5933	2400	125	297	920	97	88	0	0	0	0	0	0	0	0	0	0	0	0	0	0	0	0	0	0	0	1.564	1.548	1.584	1.611	1.687	1.557	0.861	0.000	0.000	0.000	0.000	0.000	0.000	0.000	0.000	0.000	0.000	0.000	0.000	0.000	0.000	80	530	16302	14800	0.645	Error	Error	9944	6358	0	0	8992	5808	0	0	0	0
1	4	8	"HTA3"	"YOL012C"	2950	14580	110	5239	4688	1486	73	255	955	97	91	0	2381	2143	742	116	237	699	88	81	0	0	0	0	0	0	0	0	0	0	0	0	0	0	0	0	0	0	0	2.281	2.277	2.258	2.337	1.556	2.307	0.863	0.000	0.000	0.000	0.000	0.000	0.000	0.000	0.000	0.000	0.000	0.000	0.000	0.000	0.000	80	508	7431	6642	1.190	Error	Error	5166	2265	0	0	4615	2027	0	0	0	0
1	5	8	"NTG2"	"YOL043C"	3150	14580	120	5560	4770	2232	71	124	401	92	89	0	21651	18958	9167	118	154	234	98	96	0	0	0	0	0	0	0	0	0	0	0	0	0	0	0	0	0	0	0	0.255	0.249	0.252	0.257	2.652	0.225	0.790	0.000	0.000	0.000	0.000	0.000	0.000	0.000	0.000	0.000	0.000	0.000	0.000	0.000	0.000	120	553	27022	23539	-1.972	Error	Error	5489	21533	0	0	4699	18840	0	0	0	0
1	6	8	""	"YNR059W"	3330	14580	110	6151	5925	1852	72	93	177	100	100	0	5410	5437	2135	124	141	138	100	100	0	0	0	0	0	0	0	0	0	0	0	0	0	0	0	0	0	0	0	1.150	1.102	1.188	1.171	1.544	1.104	0.831	0.000	0.000	0.000	0.000	0.000	0.000	0.000	0.000	0.000	0.000	0.000	0.000	0.000	0.000	80	463	11365	11166	0.202	Error	Error	6079	5286	0	0	5853	5313	0	0	0	0
1	7	8	""	"YOL013W-A"	3520	14580	110	5819	5266	1642	76	120	316	100	100	0	11554	10540	3378	128	193	589	100	100	0	0	0	0	0	0	0	0	0	0	0	0	0	0	0	0	0	0	0	0.503	0.498	0.507	0.507	1.596	0.479	0.872	0.000	0.000	0.000	0.000	0.000	0.000	0.000	0.000	0.000	0.000	0.000	0.000	0.000	0.000	80	516	17169	15602	-0.992	Error	Error	5743	11426	0	0	5190	10412	0	0	0	0
1	8	8	""	"YOL045W"	3710	14580	110	1080	1107	355	80	115	275	100	93	0	1167	1249	452	131	196	601	92	35	0	0	0	0	0	0	0	0	0	0	0	0	0	0	0	0	0	0	0	0.965	0.919	0.918	0.951	1.525	0.896	0.761	0.000	0.000	0.000	0.000	0.000	0.000	0.000	0.000	0.000	0.000	0.000	0.000	0.000	0.000	80	512	2036	2145	-0.051	Error	Error	1000	1036	0	0	1027	1118	0	0	0	0
1	9	8	""	"YNR061C"	3900	14580	110	12116	11125	3125	80	171	952	100	100	0	6936	6575	1954	135	230	1317	100	95	0	0	0	0	0	0	0	0	0	0	0	0	0	0	0	0	0	0	0	1.770	1.715	1.764	1.729	1.310	1.788	0.894	0.000	0.000	0.000	0.000	0.000	0.000	0.000	0.000	0.000	0.000	0.000	0.000	0.000	0.000	80	500	18837	17485	0.824	Error	Error	12036	6801	0	0	11045	6440	0	0	0	0
1	10	8	""	"YOL015W"	4080	14580	110	6563	6367	1596	78	146	403	100	100	0	15108	15209	4280	130	307	1155	100	100	0	0	0	0	0	0	0	0	0	0	0	0	0	0	0	0	0	0	0	0.433	0.417	0.417	0.422	1.305	0.397	0.898	0.000	0.000	0.000	0.000	0.000	0.000	0.000	0.000	0.000	0.000	0.000	0.000	0.000	0.000	80	477	21463	21368	-1.208	Error	Error	6485	14978	0	0	6289	15079	0	0	0	0
1	11	8	""	"YOL047C"	4290	14580	120	4635	4270	1587	77	130	362	94	94	0	4148	3895	1381	130	286	1103	93	89	0	0	0	0	0	0	0	0	0	0	0	0	0	0	0	0	0	0	0	1.134	1.114	1.105	1.031	2.360	1.142	0.869	0.000	0.000	0.000	0.000	0.000	0.000	0.000	0.000	0.000	0.000	0.000	0.000	0.000	0.000	120	522	8576	7958	0.182	Error	Error	4558	4018	0	0	4193	3765	0	0	0	0
1	12	8	""	"YNR063W"	4460	14580	110	11047	10868	2238	83	178	669	100	100	0	13907	14131	2930	135	302	1160	100	100	0	0	0	0	0	0	0	0	0	0	0	0	0	0	0	0	0	0	0	0.796	0.771	0.784	0.768	1.202	0.761	0.922	0.000	0.000	0.000	0.000	0.000	0.000	0.000	0.000	0.000	0.000	0.000	0.000	0.000	0.000	80	452	24736	24781	-0.329	Error	Error	10964	13772	0	0	10785	13996	0	0	0	0
1	13	8	""	"YOL017W"	4650	14580	110	6663	6769	1329	79	204	699	100	100	0	12242	12337	2825	122	361	1300	100	100	0	0	0	0	0	0	0	0	0	0	0	0	0	0	0	0	0	0	0	0.543	0.548	0.541	0.552	1.217	0.525	0.910	0.000	0.000	0.000	0.000	0.000	0.000	0.000	0.000	0.000	0.000	0.000	0.000	0.000	0.000	80	506	18704	18905	-0.880	Error	Error	6584	12120	0	0	6690	12215	0	0	0	0
1	14	8	"GSH2"	"YOL049W"	4850	14580	120	2549	2597	1495	74	144	458	95	87	0	3249	3372	2166	120	228	808	89	84	0	0	0	0	0	0	0	0	0	0	0	0	0	0	0	0	0	0	0	0.791	0.776	0.783	0.793	2.390	0.710	0.743	0.000	0.000	0.000	0.000	0.000	0.000	0.000	0.000	0.000	0.000	0.000	0.000	0.000	0.000	120	575	5604	5775	-0.338	Error	Error	2475	3129	0	0	2523	3252	0	0	0	0
1	15	8	"RIS1"	"YOR191W"	5040	14580	110	472	465	171	74	96	160	93	67	0	487	529	246	124	128	42	98	93	0	0	0	0	0	0	0	0	0	0	0	0	0	0	0	0	0	0	0	1.096	0.965	1.066	1.024	1.660	0.918	0.672	0.000	0.000	0.000	0.000	0.000	0.000	0.000	0.000	0.000	0.000	0.000	0.000	0.000	0.000	80	506	761	796	0.133	Error	Error	398	363	0	0	391	405	0	0	0	0
1	16	8	"MCT1"	"YOR221C"	5230	14580	110	11334	10143	2663	80	133	446	100	100	0	7530	6878	1985	123	151	321	100	100	0	0	0	0	0	0	0	0	0	0	0	0	0	0	0	0	0	0	0	1.519	1.490	1.497	1.517	1.397	1.501	0.885	0.000	0.000	0.000	0.000	0.000	0.000	0.000	0.000	0.000	0.000	0.000	0.000	0.000	0.000	80	512	18661	16818	0.603	Error	Error	11254	7407	0	0	10063	6755	0	0	0	0
1	17	8	""	"YOR253W"	5410	14580	110	2647	2459	715	88	136	310	100	98	0	3200	2946	952	130	168	269	100	96	0	0	0	0	0	0	0	0	0	0	0	0	0	0	0	0	0	0	0	0.834	0.842	0.817	0.872	1.420	0.824	0.876	0.000	0.000	0.000	0.000	0.000	0.000	0.000	0.000	0.000	0.000	0.000	0.000	0.000	0.000	80	484	5629	5187	-0.263	Error	Error	2559	3070	0	0	2371	2816	0	0	0	0
1	18	8	""	"YOR192C-A"	5600	14580	110	51540	48223	10455	88	294	1826	100	100	0	40145	38004	8894	138	343	1750	100	100	0	0	0	0	0	0	0	0	0	0	0	0	0	0	0	0	0	0	0	1.286	1.271	1.260	1.284	1.283	1.276	0.901	0.000	0.000	0.000	0.000	0.000	0.000	0.000	0.000	0.000	0.000	0.000	0.000	0.000	0.000	80	492	91459	86001	0.363	Error	Error	51452	40007	0	0	48135	37866	0	0	0	0
1	19	8	""	"YOR223W"	5800	14580	120	7469	6591	2388	79	252	1798	94	87	0	4839	4498	1516	129	294	1682	92	80	0	0	0	0	0	0	0	0	0	0	0	0	0	0	0	0	0	0	0	1.569	1.491	1.497	1.437	2.173	1.566	0.882	0.000	0.000	0.000	0.000	0.000	0.000	0.000	0.000	0.000	0.000	0.000	0.000	0.000	0.000	120	502	12100	10881	0.650	Error	Error	7390	4710	0	0	6512	4369	0	0	0	0
1	20	8	""	"YOR255W"	5980	14580	110	7463	6850	1695	78	121	304	100	100	0	5853	5565	1530	128	169	293	100	100	0	0	0	0	0	0	0	0	0	0	0	0	0	0	0	0	0	0	0	1.290	1.246	1.271	1.265	1.299	1.256	0.905	0.000	0.000	0.000	0.000	0.000	0.000	0.000	0.000	0.000	0.000	0.000	0.000	0.000	0.000	80	464	13110	12209	0.367	Error	Error	7385	5725	0	0	6772	5437	0	0	0	0
1	21	8	""	"YOR193W"	6170	14580	110	3598	3480	669	74	117	306	100	100	0	2528	2503	566	126	169	295	100	100	0	0	0	0	0	0	0	0	0	0	0	0	0	0	0	0	0	0	0	1.467	1.433	1.440	1.452	1.288	1.432	0.906	0.000	0.000	0.000	0.000	0.000	0.000	0.000	0.000	0.000	0.000	0.000	0.000	0.000	0.000	80	466	5926	5783	0.553	Error	Error	3524	2402	0	0	3406	2377	0	0	0	0
1	22	8	""	"YOR225W"	6360	14580	110	1211	1196	247	71	80	77	100	100	0	715	702	170	120	133	134	100	96	0	0	0	0	0	0	0	0	0	0	0	0	0	0	0	0	0	0	0	1.916	1.933	1.960	1.985	1.338	1.947	0.872	0.000	0.000	0.000	0.000	0.000	0.000	0.000	0.000	0.000	0.000	0.000	0.000	0.000	0.000	80	498	1735	1707	0.938	Error	Error	1140	595	0	0	1125	582	0	0	0	0
1	1	9	"cdc31"	"YOR257W"	2360	14770	110	4991	4735	1217	68	79	94	100	100	0	3410	3283	853	119	129	94	100	100	0	0	0	0	0	0	0	0	0	0	0	0	0	0	0	0	0	0	0	1.496	1.475	1.464	1.479	1.259	1.535	0.882	0.000	0.000	0.000	0.000	0.000	0.000	0.000	0.000	0.000	0.000	0.000	0.000	0.000	0.000	80	458	8214	7831	0.581	Error	Error	4923	3291	0	0	4667	3164	0	0	0	0
1	2	9	"SLK19"	"YOR195W"	2550	14770	120	6573	6346	1893	70	109	342	98	97	0	7839	7464	2263	121	154	352	96	95	0	0	0	0	0	0	0	0	0	0	0	0	0	0	0	0	0	0	0	0.843	0.855	0.834	0.866	2.294	0.825	0.818	0.000	0.000	0.000	0.000	0.000	0.000	0.000	0.000	0.000	0.000	0.000	0.000	0.000	0.000	120	490	14221	13619	-0.247	Error	Error	6503	7718	0	0	6276	7343	0	0	0	0
1	3	9	""	"YOR227W"	2730	14770	110	1411	1500	569	72	95	310	100	93	0	1625	1741	773	123	132	66	100	100	0	0	0	0	0	0	0	0	0	0	0	0	0	0	0	0	0	0	0	0.891	0.883	0.899	0.909	1.422	0.819	0.831	0.000	0.000	0.000	0.000	0.000	0.000	0.000	0.000	0.000	0.000	0.000	0.000	0.000	0.000	80	448	2841	3046	-0.166	Error	Error	1339	1502	0	0	1428	1618	0	0	0	0
1	4	9	"RPT4"	"YOR259C"	2930	14770	120	3983	3730	1376	71	106	344	95	95	0	2473	2301	880	116	132	157	94	92	0	0	0	0	0	0	0	0	0	0	0	0	0	0	0	0	0	0	0	1.660	1.675	1.699	1.511	2.067	1.691	0.809	0.000	0.000	0.000	0.000	0.000	0.000	0.000	0.000	0.000	0.000	0.000	0.000	0.000	0.000	120	529	6269	5844	0.731	Error	Error	3912	2357	0	0	3659	2185	0	0	0	0
1	5	9	"NIP100"	"YPL174C"	3120	14770	120	6500	6053	2487	65	70	56	100	100	0	9948	8966	4584	109	113	32	98	98	0	0	0	0	0	0	0	0	0	0	0	0	0	0	0	0	0	0	0	0.654	0.676	0.669	0.796	2.958	0.609	0.801	0.000	0.000	0.000	0.000	0.000	0.000	0.000	0.000	0.000	0.000	0.000	0.000	0.000	0.000	120	495	16274	14845	-0.613	Error	Error	6435	9839	0	0	5988	8857	0	0	0	0
1	6	9	""	"YPL205C"	3320	14770	120	2072	1881	671	69	146	546	89	83	0	1274	1174	476	114	136	219	87	85	0	0	0	0	0	0	0	0	0	0	0	0	0	0	0	0	0	0	0	1.727	1.709	1.704	1.716	2.088	1.715	0.775	0.000	0.000	0.000	0.000	0.000	0.000	0.000	0.000	0.000	0.000	0.000	0.000	0.000	0.000	120	548	3163	2872	0.788	Error	Error	2003	1160	0	0	1812	1060	0	0	0	0
1	7	9	"SUI3"	"YPL237W"	3520	14760	110	5560	4891	1839	74	237	942	91	88	0	4513	4098	1614	124	189	487	96	92	0	0	0	0	0	0	0	0	0	0	0	0	0	0	0	0	0	0	0	1.250	1.212	1.201	1.262	1.911	1.242	0.815	0.000	0.000	0.000	0.000	0.000	0.000	0.000	0.000	0.000	0.000	0.000	0.000	0.000	0.000	80	462	9875	8791	0.322	Error	Error	5486	4389	0	0	4817	3974	0	0	0	0
1	8	9	""	"YPL176C"	3690	14770	120	7433	7120	2599	78	420	1670	96	88	0	5028	5029	1933	131	354	1166	95	88	0	0	0	0	0	0	0	0	0	0	0	0	0	0	0	0	0	0	0	1.502	1.438	1.463	1.397	1.896	1.502	0.758	0.000	0.000	0.000	0.000	0.000	0.000	0.000	0.000	0.000	0.000	0.000	0.000	0.000	0.000	120	526	12252	11940	0.587	Error	Error	7355	4897	0	0	7042	4898	0	0	0	0
1	9	9	""	"YPL207W"	3880	14770	120	7316	7087	3290	78	478	1697	94	84	0	5901	5597	2347	131	424	1261	93	90	0	0	0	0	0	0	0	0	0	0	0	0	0	0	0	0	0	0	0	1.254	1.282	1.289	1.250	2.067	1.358	0.827	0.000	0.000	0.000	0.000	0.000	0.000	0.000	0.000	0.000	0.000	0.000	0.000	0.000	0.000	120	544	13008	12475	0.327	Error	Error	7238	5770	0	0	7009	5466	0	0	0	0
1	10	9	"YAR1"	"YPL239W"	4070	14770	120	3075	2788	938	74	227	855	90	82	0	1409	1275	501	130	278	874	78	5	0	0	0	0	0	0	0	0	0	0	0	0	0	0	0	0	0	0	0	2.346	2.370	2.318	2.571	2.298	1.881	0.728	0.000	0.000	0.000	0.000	0.000	0.000	0.000	0.000	0.000	0.000	0.000	0.000	0.000	0.000	120	543	4280	3859	1.230	Error	Error	3001	1279	0	0	2714	1145	0	0	0	0
1	11	9	"MUD13"	"YPL178W"	4260	14770	120	2156	1906	748	74	77	27	99	98	0	8520	7622	2999	130	138	95	98	98	0	0	0	0	0	0	0	0	0	0	0	0	0	0	0	0	0	0	0	0.248	0.245	0.250	0.255	2.142	0.227	0.861	0.000	0.000	0.000	0.000	0.000	0.000	0.000	0.000	0.000	0.000	0.000	0.000	0.000	0.000	120	531	10472	9324	-2.011	Error	Error	2082	8390	0	0	1832	7492	0	0	0	0
1	12	9	"ipl1"	"YPL209C"	4440	14770	110	7221	6444	2279	79	250	998	98	90	0	3452	3084	1056	133	227	515	95	91	0	0	0	0	0	0	0	0	0	0	0	0	0	0	0	0	0	0	0	2.152	2.157	2.244	2.178	1.601	2.211	0.870	0.000	0.000	0.000	0.000	0.000	0.000	0.000	0.000	0.000	0.000	0.000	0.000	0.000	0.000	80	504	10461	9316	1.106	Error	Error	7142	3319	0	0	6365	2951	0	0	0	0
1	13	9	"cin2"	"YPL241C"	4650	14770	120	3512	3096	1238	78	239	949	90	80	0	1735	1621	651	124	234	634	87	67	0	0	0	0	0	0	0	0	0	0	0	0	0	0	0	0	0	0	0	2.132	2.016	2.019	2.079	2.000	2.125	0.844	0.000	0.000	0.000	0.000	0.000	0.000	0.000	0.000	0.000	0.000	0.000	0.000	0.000	0.000	120	582	5045	4515	1.092	Error	Error	3434	1611	0	0	3018	1497	0	0	0	0
1	14	9	""	"YPL180W"	4840	14770	120	11185	10093	3958	72	75	24	100	100	0	5851	5457	1829	120	123	35	99	99	0	0	0	0	0	0	0	0	0	0	0	0	0	0	0	0	0	0	0	1.939	1.878	1.873	1.799	1.948	2.017	0.859	0.000	0.000	0.000	0.000	0.000	0.000	0.000	0.000	0.000	0.000	0.000	0.000	0.000	0.000	120	534	16844	15358	0.955	Error	Error	11113	5731	0	0	10021	5337	0	0	0	0
1	15	9	"NIP7"	"YPL211W"	5030	14780	120	3751	3495	1540	70	73	28	100	99	0	2481	2307	1189	119	123	35	93	89	0	0	0	0	0	0	0	0	0	0	0	0	0	0	0	0	0	0	0	1.558	1.565	1.566	1.767	2.396	1.539	0.818	0.000	0.000	0.000	0.000	0.000	0.000	0.000	0.000	0.000	0.000	0.000	0.000	0.000	0.000	120	556	6043	5613	0.640	Error	Error	3681	2362	0	0	3425	2188	0	0	0	0
1	16	9	"SRP68"	"YPL243W"	5230	14780	120	4694	4451	2230	70	93	225	98	95	0	11684	11148	6484	114	122	67	97	97	0	0	0	0	0	0	0	0	0	0	0	0	0	0	0	0	0	0	0	0.400	0.397	0.378	0.457	2.733	0.350	0.823	0.000	0.000	0.000	0.000	0.000	0.000	0.000	0.000	0.000	0.000	0.000	0.000	0.000	0.000	120	513	16194	15415	-1.323	Error	Error	4624	11570	0	0	4381	11034	0	0	0	0
1	17	9	"EMPTY"	"EMPTY"	5410	14770	150	104	112	60	73	105	257	1	0	0	138	161	76	120	142	176	6	0	0	0	0	0	0	0	0	0	0	0	0	0	0	0	0	0	0	0	0	1.722	0.951	0.815	0.974	3.709	0.257	0.055	0.000	0.000	0.000	0.000	0.000	0.000	0.000	0.000	0.000	0.000	0.000	0.000	0.000	0.000	156	620	49	80	0.784	Error	Error	31	18	0	0	39	41	0	0	-75	0
1	18	9	"EMPTY"	"EMPTY"	5600	14770	150	91	107	61	75	236	1640	0	0	0	137	156	82	124	273	1532	0	0	0	0	0	0	0	0	0	0	0	0	0	0	0	0	0	0	0	0	0	1.231	1.000	0.663	0.688	4.212	12.000	0.575	0.000	0.000	0.000	0.000	0.000	0.000	0.000	0.000	0.000	0.000	0.000	0.000	0.000	0.000	156	611	29	64	0.300	Error	Error	16	13	0	0	32	32	0	0	-75	0
1	19	9	"EMPTY"	"EMPTY"	5790	14770	150	91	97	48	74	217	1662	0	0	0	143	160	77	120	237	1465	0	0	0	0	0	0	0	0	0	0	0	0	0	0	0	0	0	0	0	0	0	0.739	0.575	0.762	0.751	4.054	0.399	0.156	0.000	0.000	0.000	0.000	0.000	0.000	0.000	0.000	0.000	0.000	0.000	0.000	0.000	0.000	156	587	40	63	-0.436	Error	Error	17	23	0	0	23	40	0	0	-75	0
1	20	9	"EMPTY"	"EMPTY"	5980	14770	150	91	99	43	74	103	264	0	0	0	145	161	76	124	156	259	1	0	0	0	0	0	0	0	0	0	0	0	0	0	0	0	0	0	0	0	0	0.810	0.676	0.660	0.631	3.929	1.470	0.082	0.000	0.000	0.000	0.000	0.000	0.000	0.000	0.000	0.000	0.000	0.000	0.000	0.000	0.000	156	598	38	62	-0.305	Error	Error	17	21	0	0	25	37	0	0	-75	0
1	21	9	"EMPTY"	"EMPTY"	6170	14770	150	89	93	39	70	102	262	0	0	0	145	158	71	125	156	251	0	0	0	0	0	0	0	0	0	0	0	0	0	0	0	0	0	0	0	0	0	0.950	0.697	0.523	0.525	3.515	0.224	0.047	0.000	0.000	0.000	0.000	0.000	0.000	0.000	0.000	0.000	0.000	0.000	0.000	0.000	0.000	156	627	39	56	-0.074	Error	Error	19	20	0	0	23	33	0	0	-75	0
1	22	9	"EMPTY"	"EMPTY"	6360	14770	150	88	105	73	68	76	63	16	7	0	134	168	150	116	130	136	9	3	0	0	0	0	0	0	0	0	0	0	0	0	0	0	0	0	0	0	0	1.111	0.712	0.808	0.811	3.270	0.378	0.314	0.000	0.000	0.000	0.000	0.000	0.000	0.000	0.000	0.000	0.000	0.000	0.000	0.000	0.000	156	826	38	89	0.152	Error	Error	20	18	0	0	37	52	0	0	-75	0
1	1	10	"EMPTY"	"EMPTY"	2370	14950	150	79	87	39	65	72	72	10	1	0	125	135	50	117	124	73	12	2	0	0	0	0	0	0	0	0	0	0	0	0	0	0	0	0	0	0	0	1.750	1.222	0.719	0.739	3.878	5.093	0.019	0.000	0.000	0.000	0.000	0.000	0.000	0.000	0.000	0.000	0.000	0.000	0.000	0.000	0.000	156	798	22	40	0.807	Error	Error	14	8	0	0	22	18	0	0	-75	0
1	2	10	"EMPTY"	"EMPTY"	2560	14950	150	82	90	40	67	77	88	9	0	0	133	150	69	119	132	112	10	1	0	0	0	0	0	0	0	0	0	0	0	0	0	0	0	0	0	0	0	1.071	0.742	0.673	0.730	3.639	0.253	0.095	0.000	0.000	0.000	0.000	0.000	0.000	0.000	0.000	0.000	0.000	0.000	0.000	0.000	0.000	156	586	29	54	0.100	Error	Error	15	14	0	0	23	31	0	0	-75	0
1	3	10	"EMPTY"	"EMPTY"	2750	14950	150	84	92	46	67	72	45	23	5	0	132	146	67	117	126	65	21	6	0	0	0	0	0	0	0	0	0	0	0	0	0	0	0	0	0	0	0	1.133	0.862	0.626	0.569	3.659	0.710	0.171	0.000	0.000	0.000	0.000	0.000	0.000	0.000	0.000	0.000	0.000	0.000	0.000	0.000	0.000	156	595	32	54	0.181	Error	Error	17	15	0	0	25	29	0	0	-75	0
1	4	10	"EMPTY"	"EMPTY"	2940	14960	150	80	88	42	66	74	62	14	3	0	133	151	71	118	124	56	22	10	0	0	0	0	0	0	0	0	0	0	0	0	0	0	0	0	0	0	0	0.933	0.667	0.710	0.761	3.286	0.365	0.144	0.000	0.000	0.000	0.000	0.000	0.000	0.000	0.000	0.000	0.000	0.000	0.000	0.000	0.000	156	596	29	55	-0.100	Error	Error	14	15	0	0	22	33	0	0	-75	0
1	5	10	"EMPTY"	"EMPTY"	3130	14960	150	83	91	44	65	74	84	10	1	0	133	158	95	117	127	81	19	8	0	0	0	0	0	0	0	0	0	0	0	0	0	0	0	0	0	0	0	1.125	0.634	0.511	0.611	4.147	0.317	0.227	0.000	0.000	0.000	0.000	0.000	0.000	0.000	0.000	0.000	0.000	0.000	0.000	0.000	0.000	156	577	34	67	0.170	Error	Error	18	16	0	0	26	41	0	0	-75	0
1	6	10	"EMPTY"	"EMPTY"	3320	14960	150	79	92	43	67	112	444	0	0	0	144	153	66	116	138	206	2	0	0	0	0	0	0	0	0	0	0	0	0	0	0	0	0	0	0	0	0	0.429	0.676	0.500	0.567	4.023	0.320	0.110	0.000	0.000	0.000	0.000	0.000	0.000	0.000	0.000	0.000	0.000	0.000	0.000	0.000	0.000	156	666	40	62	-1.222	Error	Error	12	28	0	0	25	37	0	0	-75	0
1	7	10	""	"iYBL019W"	3530	14960	120	353	346	151	70	107	402	15	0	0	673	642	295	120	126	127	87	83	0	0	0	0	0	0	0	0	0	0	0	0	0	0	0	0	0	0	0	0.512	0.529	0.521	0.498	2.083	0.466	0.683	0.000	0.000	0.000	0.000	0.000	0.000	0.000	0.000	0.000	0.000	0.000	0.000	0.000	0.000	120	561	836	798	-0.966	Error	Error	283	553	0	0	276	522	0	0	0	0
1	8	10	""	"iYBL015W"	3720	14970	120	4667	4494	1629	74	135	688	99	95	0	4772	4613	1895	129	183	608	95	93	0	0	0	0	0	0	0	0	0	0	0	0	0	0	0	0	0	0	0	0.989	0.986	0.962	1.033	2.079	0.955	0.863	0.000	0.000	0.000	0.000	0.000	0.000	0.000	0.000	0.000	0.000	0.000	0.000	0.000	0.000	120	544	9236	8904	-0.016	Error	Error	4593	4643	0	0	4420	4484	0	0	0	0
1	9	10	""	"iYBL014C"	3910	14960	110	1526	1424	458	74	84	78	100	98	0	1163	1151	390	133	141	69	100	100	0	0	0	0	0	0	0	0	0	0	0	0	0	0	0	0	0	0	0	1.410	1.326	1.372	1.351	1.509	1.431	0.824	0.000	0.000	0.000	0.000	0.000	0.000	0.000	0.000	0.000	0.000	0.000	0.000	0.000	0.000	80	484	2482	2368	0.495	Error	Error	1452	1030	0	0	1350	1018	0	0	0	0
1	10	10	""	"iYBR001C"	4090	14960	110	1493	1439	379	74	101	155	100	100	0	3099	3054	801	130	181	310	100	100	0	0	0	0	0	0	0	0	0	0	0	0	0	0	0	0	0	0	0	0.478	0.467	0.486	0.465	1.308	0.442	0.871	0.000	0.000	0.000	0.000	0.000	0.000	0.000	0.000	0.000	0.000	0.000	0.000	0.000	0.000	80	500	4388	4289	-1.065	Error	Error	1419	2969	0	0	1365	2924	0	0	0	0
1	11	10	""	"iYBR005W"	4280	14960	110	3981	3637	1601	78	191	600	92	88	0	10906	9745	4509	137	478	1813	88	85	0	0	0	0	0	0	0	0	0	0	0	0	0	0	0	0	0	0	0	0.362	0.370	0.367	0.385	1.933	0.340	0.847	0.000	0.000	0.000	0.000	0.000	0.000	0.000	0.000	0.000	0.000	0.000	0.000	0.000	0.000	80	508	14672	13167	-1.464	Error	Error	3903	10769	0	0	3559	9608	0	0	0	0
1	12	10	""	"iYBR008C"	4480	14970	120	4611	4338	1909	77	234	865	94	89	0	6214	5584	2935	132	422	1702	81	75	0	0	0	0	0	0	0	0	0	0	0	0	0	0	0	0	0	0	0	0.745	0.782	0.739	0.931	2.678	0.722	0.846	0.000	0.000	0.000	0.000	0.000	0.000	0.000	0.000	0.000	0.000	0.000	0.000	0.000	0.000	120	579	10616	9713	-0.424	Error	Error	4534	6082	0	0	4261	5452	0	0	0	0
1	13	10	""	"iYBR022W"	4670	14970	120	681	607	245	71	75	42	94	92	0	2246	2088	981	124	134	76	93	91	0	0	0	0	0	0	0	0	0	0	0	0	0	0	0	0	0	0	0	0.287	0.273	0.272	0.288	2.497	0.240	0.796	0.000	0.000	0.000	0.000	0.000	0.000	0.000	0.000	0.000	0.000	0.000	0.000	0.000	0.000	120	529	2732	2500	-1.799	Error	Error	610	2122	0	0	536	1964	0	0	0	0
1	14	10	""	"iYBR027C"	4850	14970	110	587	558	227	68	73	31	93	92	0	702	666	264	119	125	45	92	92	0	0	0	0	0	0	0	0	0	0	0	0	0	0	0	0	0	0	0	0.890	0.896	0.877	0.861	2.107	0.889	0.734	0.000	0.000	0.000	0.000	0.000	0.000	0.000	0.000	0.000	0.000	0.000	0.000	0.000	0.000	80	490	1102	1037	-0.168	Error	Error	519	583	0	0	490	547	0	0	0	0
1	15	10	""	"iYBR031W"	5050	14960	110	774	670	329	68	76	56	92	87	0	2770	2312	1184	113	130	142	86	83	0	0	0	0	0	0	0	0	0	0	0	0	0	0	0	0	0	0	0	0.266	0.274	0.275	0.292	2.311	0.257	0.830	0.000	0.000	0.000	0.000	0.000	0.000	0.000	0.000	0.000	0.000	0.000	0.000	0.000	0.000	80	491	3363	2801	-1.912	Error	Error	706	2657	0	0	602	2199	0	0	0	0
1	16	10	""	"iYBRWdelta16"	5240	14970	120	3167	2711	1241	69	76	54	97	95	0	4402	3674	1924	115	132	137	87	84	0	0	0	0	0	0	0	0	0	0	0	0	0	0	0	0	0	0	0	0.723	0.742	0.706	0.907	3.215	0.686	0.825	0.000	0.000	0.000	0.000	0.000	0.000	0.000	0.000	0.000	0.000	0.000	0.000	0.000	0.000	120	525	7385	6201	-0.469	Error	Error	3098	4287	0	0	2642	3559	0	0	0	0
1	17	10	""	"iYBR048W"	5430	14970	120	3319	2824	1411	70	71	23	100	99	0	9482	8576	4767	116	124	61	99	96	0	0	0	0	0	0	0	0	0	0	0	0	0	0	0	0	0	0	0	0.347	0.326	0.316	0.371	2.908	0.294	0.839	0.000	0.000	0.000	0.000	0.000	0.000	0.000	0.000	0.000	0.000	0.000	0.000	0.000	0.000	120	503	12615	11214	-1.527	Error	Error	3249	9366	0	0	2754	8460	0	0	0	0
1	18	10	""	"iYBR053C-0"	5620	14970	120	4494	4255	1511	70	71	24	100	100	0	1521	1397	560	119	124	36	95	95	0	0	0	0	0	0	0	0	0	0	0	0	0	0	0	0	0	0	0	3.155	3.275	3.171	3.377	1.855	3.350	0.847	0.000	0.000	0.000	0.000	0.000	0.000	0.000	0.000	0.000	0.000	0.000	0.000	0.000	0.000	120	497	5826	5463	1.658	Error	Error	4424	1402	0	0	4185	1278	0	0	0	0
1	19	10	""	"iYCR022C"	5810	14970	120	2993	2749	1059	71	83	146	100	100	0	5464	5119	2289	120	175	583	92	90	0	0	0	0	0	0	0	0	0	0	0	0	0	0	0	0	0	0	0	0.547	0.536	0.513	0.624	2.512	0.484	0.820	0.000	0.000	0.000	0.000	0.000	0.000	0.000	0.000	0.000	0.000	0.000	0.000	0.000	0.000	120	503	8266	7677	-0.871	Error	Error	2922	5344	0	0	2678	4999	0	0	0	0
1	20	10	""	"iYCR025C"	6000	14970	120	3346	3050	1320	71	78	63	100	96	0	1197	1123	544	125	145	363	85	72	0	0	0	0	0	0	0	0	0	0	0	0	0	0	0	0	0	0	0	3.055	2.985	2.825	2.787	1.731	2.971	0.514	0.000	0.000	0.000	0.000	0.000	0.000	0.000	0.000	0.000	0.000	0.000	0.000	0.000	0.000	120	518	4347	3977	1.611	Error	Error	3275	1072	0	0	2979	998	0	0	0	0
1	21	10	""	"iYCRWdelta11"	6190	14960	110	3264	3034	1096	70	91	187	98	98	0	11752	10962	3672	123	173	534	100	100	0	0	0	0	0	0	0	0	0	0	0	0	0	0	0	0	0	0	0	0.275	0.273	0.283	0.270	1.411	0.258	0.863	0.000	0.000	0.000	0.000	0.000	0.000	0.000	0.000	0.000	0.000	0.000	0.000	0.000	0.000	80	478	14823	13803	-1.864	Error	Error	3194	11629	0	0	2964	10839	0	0	0	0
1	22	10	""	"iYCR043C"	6370	14960	110	666	638	200	70	88	173	96	83	0	703	697	212	118	169	517	65	1	0	0	0	0	0	0	0	0	0	0	0	0	0	0	0	0	0	0	0	1.019	0.981	0.981	0.994	1.568	0.893	0.674	0.000	0.000	0.000	0.000	0.000	0.000	0.000	0.000	0.000	0.000	0.000	0.000	0.000	0.000	80	516	1181	1147	0.027	Error	Error	596	585	0	0	568	579	0	0	0	0
1	1	11	""	"iYCR047C"	2390	15150	120	1643	1470	607	68	74	55	97	95	0	1418	1309	632	121	129	95	87	85	0	0	0	0	0	0	0	0	0	0	0	0	0	0	0	0	0	0	0	1.214	1.180	1.210	1.267	2.546	1.133	0.780	0.000	0.000	0.000	0.000	0.000	0.000	0.000	0.000	0.000	0.000	0.000	0.000	0.000	0.000	120	644	2872	2590	0.280	Error	Error	1575	1297	0	0	1402	1188	0	0	0	0
1	2	11	""	"iYCR053W"	2600	15150	110	833	777	295	68	87	171	90	85	0	4824	4277	1699	120	135	116	93	93	0	0	0	0	0	0	0	0	0	0	0	0	0	0	0	0	0	0	0	0.163	0.171	0.172	0.173	2.016	0.151	0.787	0.000	0.000	0.000	0.000	0.000	0.000	0.000	0.000	0.000	0.000	0.000	0.000	0.000	0.000	80	481	5469	4866	-2.620	Error	Error	765	4704	0	0	709	4157	0	0	0	0
1	3	11	""	"iYCR075C"	2770	15150	110	4468	4404	1606	71	98	195	100	100	0	4552	4629	1507	126	137	91	100	100	0	0	0	0	0	0	0	0	0	0	0	0	0	0	0	0	0	0	0	0.993	0.962	0.976	0.943	1.449	0.981	0.878	0.000	0.000	0.000	0.000	0.000	0.000	0.000	0.000	0.000	0.000	0.000	0.000	0.000	0.000	80	496	8823	8836	-0.009	Error	Error	4397	4426	0	0	4333	4503	0	0	0	0
1	4	11	""	"iYCR081W"	2970	15150	110	1988	1845	609	70	86	110	100	96	0	3180	3025	1275	128	141	129	92	90	0	0	0	0	0	0	0	0	0	0	0	0	0	0	0	0	0	0	0	0.628	0.613	0.637	0.726	2.448	0.574	0.829	0.000	0.000	0.000	0.000	0.000	0.000	0.000	0.000	0.000	0.000	0.000	0.000	0.000	0.000	80	485	4970	4672	-0.670	Error	Error	1918	3052	0	0	1775	2897	0	0	0	0
1	5	11	""	"iYCR085W"	3140	15150	110	1367	1389	552	71	89	129	95	95	0	768	808	335	124	138	96	92	87	0	0	0	0	0	0	0	0	0	0	0	0	0	0	0	0	0	0	0	2.012	1.927	1.933	1.851	1.724	1.920	0.777	0.000	0.000	0.000	0.000	0.000	0.000	0.000	0.000	0.000	0.000	0.000	0.000	0.000	0.000	80	480	1940	2002	1.009	Error	Error	1296	644	0	0	1318	684	0	0	0	0
1	6	11	""	"itT(AGU)C"	3340	15140	110	1637	1416	661	70	96	154	92	90	0	3767	3454	1551	124	156	204	92	90	0	0	0	0	0	0	0	0	0	0	0	0	0	0	0	0	0	0	0	0.430	0.404	0.427	0.414	2.552	0.391	0.837	0.000	0.000	0.000	0.000	0.000	0.000	0.000	0.000	0.000	0.000	0.000	0.000	0.000	0.000	80	503	5210	4676	-1.217	Error	Error	1567	3643	0	0	1346	3330	0	0	0	0
1	7	11	""	"iYCR100C"	3530	15150	100	1949	1779	564	73	83	84	100	97	0	1631	1484	560	123	146	194	92	88	0	0	0	0	0	0	0	0	0	0	0	0	0	0	0	0	0	0	0	1.244	1.253	1.257	1.306	1.831	1.223	0.820	0.000	0.000	0.000	0.000	0.000	0.000	0.000	0.000	0.000	0.000	0.000	0.000	0.000	0.000	80	449	3384	3067	0.315	Error	Error	1876	1508	0	0	1706	1361	0	0	0	0
1	8	11	""	"iYCR103C"	3710	15150	110	7295	6381	2418	77	160	590	95	91	0	11915	10725	3938	135	307	1260	96	93	0	0	0	0	0	0	0	0	0	0	0	0	0	0	0	0	0	0	0	0.613	0.595	0.602	0.581	1.793	0.555	0.863	0.000	0.000	0.000	0.000	0.000	0.000	0.000	0.000	0.000	0.000	0.000	0.000	0.000	0.000	80	495	18998	16894	-0.707	Error	Error	7218	11780	0	0	6304	10590	0	0	0	0
1	9	11	""	"iYDR045C"	3910	15150	110	2803	2517	826	78	156	565	93	90	0	5607	5369	1799	141	305	1228	95	90	0	0	0	0	0	0	0	0	0	0	0	0	0	0	0	0	0	0	0	0.499	0.467	0.473	0.469	1.647	0.444	0.855	0.000	0.000	0.000	0.000	0.000	0.000	0.000	0.000	0.000	0.000	0.000	0.000	0.000	0.000	80	522	8191	7667	-1.004	Error	Error	2725	5466	0	0	2439	5228	0	0	0	0
1	10	11	""	"iYDR050C"	4100	15150	110	4842	4333	1504	76	98	137	100	100	0	2766	2565	986	131	161	201	98	93	0	0	0	0	0	0	0	0	0	0	0	0	0	0	0	0	0	0	0	1.809	1.749	1.739	1.795	1.698	1.769	0.819	0.000	0.000	0.000	0.000	0.000	0.000	0.000	0.000	0.000	0.000	0.000	0.000	0.000	0.000	80	512	7401	6691	0.855	Error	Error	4766	2635	0	0	4257	2434	0	0	0	0
1	11	11	""	"iYDR055W"	4290	15150	110	1206	1099	362	78	128	376	90	82	0	1025	942	342	133	236	1051	18	0	0	0	0	0	0	0	0	0	0	0	0	0	0	0	0	0	0	0	0	1.265	1.262	1.246	1.293	2.036	1.279	0.805	0.000	0.000	0.000	0.000	0.000	0.000	0.000	0.000	0.000	0.000	0.000	0.000	0.000	0.000	80	530	2020	1830	0.339	Error	Error	1128	892	0	0	1021	809	0	0	0	0
1	12	11	""	"iYDR070C"	4480	15150	110	2043	1861	631	73	83	64	100	97	0	2355	2124	731	131	150	127	97	96	0	0	0	0	0	0	0	0	0	0	0	0	0	0	0	0	0	0	0	0.886	0.897	0.894	0.887	1.953	0.877	0.850	0.000	0.000	0.000	0.000	0.000	0.000	0.000	0.000	0.000	0.000	0.000	0.000	0.000	0.000	80	484	4194	3781	-0.175	Error	Error	1970	2224	0	0	1788	1993	0	0	0	0
1	13	11	""	"iYDR074W"	4660	15150	110	2581	2372	810	70	97	163	97	95	0	1963	1829	649	126	159	200	96	92	0	0	0	0	0	0	0	0	0	0	0	0	0	0	0	0	0	0	0	1.367	1.352	1.301	1.284	1.732	1.338	0.834	0.000	0.000	0.000	0.000	0.000	0.000	0.000	0.000	0.000	0.000	0.000	0.000	0.000	0.000	80	491	4348	4005	0.451	Error	Error	2511	1837	0	0	2302	1703	0	0	0	0
1	14	11	""	"iYDR078C"	4860	15150	110	1163	1076	378	71	93	150	93	90	0	1163	1104	393	118	144	174	95	91	0	0	0	0	0	0	0	0	0	0	0	0	0	0	0	0	0	0	0	1.045	1.019	1.073	0.966	1.576	1.028	0.819	0.000	0.000	0.000	0.000	0.000	0.000	0.000	0.000	0.000	0.000	0.000	0.000	0.000	0.000	80	528	2137	1991	0.063	Error	Error	1092	1045	0	0	1005	986	0	0	0	0
1	15	11	""	"iYDR092W"	5050	15150	110	2577	2398	890	68	86	113	98	96	0	1309	1206	438	115	133	143	96	90	0	0	0	0	0	0	0	0	0	0	0	0	0	0	0	0	0	0	0	2.101	2.136	2.075	2.092	1.930	2.248	0.818	0.000	0.000	0.000	0.000	0.000	0.000	0.000	0.000	0.000	0.000	0.000	0.000	0.000	0.000	80	518	3703	3421	1.071	Error	Error	2509	1194	0	0	2330	1091	0	0	0	0
1	16	11	""	"iYDR098C"	5230	15150	110	563	513	202	70	93	136	91	77	0	702	669	273	120	141	129	87	85	0	0	0	0	0	0	0	0	0	0	0	0	0	0	0	0	0	0	0	0.847	0.807	0.773	0.853	2.154	0.762	0.740	0.000	0.000	0.000	0.000	0.000	0.000	0.000	0.000	0.000	0.000	0.000	0.000	0.000	0.000	80	497	1075	992	-0.239	Error	Error	493	582	0	0	443	549	0	0	0	0
1	17	11	""	"iYDRCdelta9-1"	5430	15150	110	894	870	453	71	81	61	93	92	0	655	638	308	121	148	245	80	57	0	0	0	0	0	0	0	0	0	0	0	0	0	0	0	0	0	0	0	1.541	1.545	1.511	1.439	1.699	1.590	0.718	0.000	0.000	0.000	0.000	0.000	0.000	0.000	0.000	0.000	0.000	0.000	0.000	0.000	0.000	80	504	1357	1316	0.624	Error	Error	823	534	0	0	799	517	0	0	0	0
1	18	11	""	"iYDR115W"	5630	15160	120	746	681	267	70	86	148	92	82	0	584	560	218	124	147	204	84	63	0	0	0	0	0	0	0	0	0	0	0	0	0	0	0	0	0	0	0	1.470	1.401	1.398	1.343	2.338	1.422	0.752	0.000	0.000	0.000	0.000	0.000	0.000	0.000	0.000	0.000	0.000	0.000	0.000	0.000	0.000	120	548	1136	1047	0.555	Error	Error	676	460	0	0	611	436	0	0	0	0
1	19	11	""	"iYDR119W"	5810	15150	110	3249	3015	1453	73	148	376	96	87	0	6228	5763	2761	128	288	826	87	87	0	0	0	0	0	0	0	0	0	0	0	0	0	0	0	0	0	0	0	0.521	0.522	0.547	0.573	2.399	0.506	0.854	0.000	0.000	0.000	0.000	0.000	0.000	0.000	0.000	0.000	0.000	0.000	0.000	0.000	0.000	80	445	9276	8577	-0.942	Error	Error	3176	6100	0	0	2942	5635	0	0	0	0
1	20	11	""	"iYDR123C"	6000	15160	120	4184	4032	1756	73	138	347	97	95	0	3310	3062	1636	126	284	838	85	77	0	0	0	0	0	0	0	0	0	0	0	0	0	0	0	0	0	0	0	1.291	1.348	1.304	1.445	2.149	1.238	0.744	0.000	0.000	0.000	0.000	0.000	0.000	0.000	0.000	0.000	0.000	0.000	0.000	0.000	0.000	120	530	7295	6895	0.369	Error	Error	4111	3184	0	0	3959	2936	0	0	0	0
1	21	11	""	"iYDR431W"	6180	15160	110	363	338	143	71	81	97	83	73	0	381	367	180	120	137	171	71	31	0	0	0	0	0	0	0	0	0	0	0	0	0	0	0	0	0	0	0	1.119	1.081	0.971	0.921	2.441	0.995	0.620	0.000	0.000	0.000	0.000	0.000	0.000	0.000	0.000	0.000	0.000	0.000	0.000	0.000	0.000	80	475	553	514	0.162	Error	Error	292	261	0	0	267	247	0	0	0	0
1	22	11	""	"iYDR436W"	6370	15150	110	1957	1740	961	70	89	155	93	83	0	1440	1351	718	119	138	119	87	86	0	0	0	0	0	0	0	0	0	0	0	0	0	0	0	0	0	0	0	1.428	1.356	1.387	1.315	2.382	1.428	0.815	0.000	0.000	0.000	0.000	0.000	0.000	0.000	0.000	0.000	0.000	0.000	0.000	0.000	0.000	80	560	3208	2902	0.514	Error	Error	1887	1321	0	0	1670	1232	0	0	0	0
1	1	12	""	"iYDR439W-1"	2380	15340	110	4452	3871	1611	70	124	410	95	88	0	10117	9028	4234	123	272	1128	91	86	0	0	0	0	0	0	0	0	0	0	0	0	0	0	0	0	0	0	0	0.438	0.427	0.431	0.447	1.940	0.388	0.836	0.000	0.000	0.000	0.000	0.000	0.000	0.000	0.000	0.000	0.000	0.000	0.000	0.000	0.000	80	522	14376	12706	-1.189	Error	Error	4382	9994	0	0	3801	8905	0	0	0	0
1	2	12	""	"iYDR457W"	2580	15340	120	207	214	94	68	122	400	1	0	0	418	408	179	123	267	1094	0	0	0	0	0	0	0	0	0	0	0	0	0	0	0	0	0	0	0	0	0	0.471	0.512	0.488	0.474	2.434	0.306	0.368	0.000	0.000	0.000	0.000	0.000	0.000	0.000	0.000	0.000	0.000	0.000	0.000	0.000	0.000	120	555	434	431	-1.086	Error	Error	139	295	0	0	146	285	0	0	0	0
1	3	12	""	"iYDR461W"	2750	15340	110	4651	4097	1787	70	191	655	92	85	0	2005	1848	813	126	183	306	88	85	0	0	0	0	0	0	0	0	0	0	0	0	0	0	0	0	0	0	0	2.438	2.339	2.418	2.271	2.015	2.456	0.800	0.000	0.000	0.000	0.000	0.000	0.000	0.000	0.000	0.000	0.000	0.000	0.000	0.000	0.000	80	482	6460	5749	1.286	Error	Error	4581	1879	0	0	4027	1722	0	0	0	0
1	4	12	""	"iYDR465C"	2940	15340	110	4294	3796	1652	73	255	789	88	82	0	3138	2828	1283	128	244	503	88	82	0	0	0	0	0	0	0	0	0	0	0	0	0	0	0	0	0	0	0	1.402	1.379	1.414	1.513	2.260	1.394	0.829	0.000	0.000	0.000	0.000	0.000	0.000	0.000	0.000	0.000	0.000	0.000	0.000	0.000	0.000	80	515	7231	6423	0.488	Error	Error	4221	3010	0	0	3723	2700	0	0	0	0
1	5	12	""	"iYDR481C"	3130	15340	110	1836	1582	729	76	183	538	83	76	0	1522	1260	632	127	219	444	78	75	0	0	0	0	0	0	0	0	0	0	0	0	0	0	0	0	0	0	0	1.262	1.329	1.289	1.233	1.959	1.327	0.829	0.000	0.000	0.000	0.000	0.000	0.000	0.000	0.000	0.000	0.000	0.000	0.000	0.000	0.000	80	528	3155	2639	0.335	Error	Error	1760	1395	0	0	1506	1133	0	0	0	0
1	6	12	""	"iYDR485C"	3320	15340	110	1846	1603	735	74	133	281	85	83	0	1280	1122	546	130	172	216	82	80	0	0	0	0	0	0	0	0	0	0	0	0	0	0	0	0	0	0	0	1.541	1.541	1.540	1.489	1.772	1.586	0.826	0.000	0.000	0.000	0.000	0.000	0.000	0.000	0.000	0.000	0.000	0.000	0.000	0.000	0.000	80	539	2922	2521	0.624	Error	Error	1772	1150	0	0	1529	992	0	0	0	0
1	7	12	""	"iYDR489W"	3510	15340	110	1263	1124	531	74	111	218	85	78	0	1091	958	444	131	156	147	85	82	0	0	0	0	0	0	0	0	0	0	0	0	0	0	0	0	0	0	0	1.239	1.270	1.199	1.241	2.420	1.262	0.827	0.000	0.000	0.000	0.000	0.000	0.000	0.000	0.000	0.000	0.000	0.000	0.000	0.000	0.000	80	516	2149	1877	0.309	Error	Error	1189	960	0	0	1050	827	0	0	0	0
1	8	12	""	"itL(CAA)D"	3690	15340	110	1759	1721	929	79	159	384	83	80	0	2851	2940	1731	138	263	640	83	81	0	0	0	0	0	0	0	0	0	0	0	0	0	0	0	0	0	0	0	0.619	0.586	0.597	0.659	2.872	0.535	0.808	0.000	0.000	0.000	0.000	0.000	0.000	0.000	0.000	0.000	0.000	0.000	0.000	0.000	0.000	80	514	4393	4444	-0.691	Error	Error	1680	2713	0	0	1642	2802	0	0	0	0
1	9	12	""	"iYDR511W"	3890	15340	120	474	433	182	73	141	362	63	0	0	565	535	224	138	270	674	6	0	0	0	0	0	0	0	0	0	0	0	0	0	0	0	0	0	0	0	0	0.939	0.907	0.927	0.812	2.108	0.550	0.639	0.000	0.000	0.000	0.000	0.000	0.000	0.000	0.000	0.000	0.000	0.000	0.000	0.000	0.000	120	577	828	757	-0.091	Error	Error	401	427	0	0	360	397	0	0	0	0
1	10	12	""	"iYDR516C"	4080	15340	120	3809	3366	1438	71	77	72	99	96	0	4294	3749	1606	130	139	66	95	93	0	0	0	0	0	0	0	0	0	0	0	0	0	0	0	0	0	0	0	0.898	0.910	0.903	0.934	2.718	0.906	0.823	0.000	0.000	0.000	0.000	0.000	0.000	0.000	0.000	0.000	0.000	0.000	0.000	0.000	0.000	120	549	7902	6914	-0.156	Error	Error	3738	4164	0	0	3295	3619	0	0	0	0
1	11	12	""	"iYER141W"	4260	15340	110	334	326	127	72	80	48	88	87	0	791	757	339	124	149	124	87	82	0	0	0	0	0	0	0	0	0	0	0	0	0	0	0	0	0	0	0	0.393	0.401	0.403	0.384	2.136	0.360	0.717	0.000	0.000	0.000	0.000	0.000	0.000	0.000	0.000	0.000	0.000	0.000	0.000	0.000	0.000	80	510	929	887	-1.348	Error	Error	262	667	0	0	254	633	0	0	0	0
1	12	12	""	"iYER145C"	4460	15340	110	2239	2203	1103	73	100	156	93	91	0	967	969	442	130	161	149	90	88	0	0	0	0	0	0	0	0	0	0	0	0	0	0	0	0	0	0	0	2.588	2.539	2.517	2.438	2.051	2.636	0.828	0.000	0.000	0.000	0.000	0.000	0.000	0.000	0.000	0.000	0.000	0.000	0.000	0.000	0.000	80	521	3003	2969	1.372	Error	Error	2166	837	0	0	2130	839	0	0	0	0
1	13	12	""	"iYER149C"	4650	15350	120	3787	3752	1477	70	95	162	99	96	0	4738	4555	2147	126	140	88	98	96	0	0	0	0	0	0	0	0	0	0	0	0	0	0	0	0	0	0	0	0.806	0.831	0.803	0.871	1.890	0.776	0.825	0.000	0.000	0.000	0.000	0.000	0.000	0.000	0.000	0.000	0.000	0.000	0.000	0.000	0.000	120	570	8329	8111	-0.311	Error	Error	3717	4612	0	0	3682	4429	0	0	0	0
1	14	12	""	"iYER163C-0"	4830	15340	110	3541	3232	1410	73	129	387	93	91	0	1662	1489	685	125	152	185	88	83	0	0	0	0	0	0	0	0	0	0	0	0	0	0	0	0	0	0	0	2.256	2.316	2.282	2.670	2.512	2.425	0.846	0.000	0.000	0.000	0.000	0.000	0.000	0.000	0.000	0.000	0.000	0.000	0.000	0.000	0.000	80	501	5005	4523	1.174	Error	Error	3468	1537	0	0	3159	1364	0	0	0	0
1	15	12	""	"iYER166W"	5020	15340	110	3889	3957	2163	70	194	606	91	85	0	2936	2910	1652	121	207	443	87	82	0	0	0	0	0	0	0	0	0	0	0	0	0	0	0	0	0	0	0	1.357	1.394	1.336	1.432	2.401	1.407	0.832	0.000	0.000	0.000	0.000	0.000	0.000	0.000	0.000	0.000	0.000	0.000	0.000	0.000	0.000	80	520	6634	6676	0.440	Error	Error	3819	2815	0	0	3887	2789	0	0	0	0
1	16	12	""	"iYER170W"	5200	15340	110	1728	1577	704	70	203	574	87	75	0	1311	1126	529	126	230	465	81	67	0	0	0	0	0	0	0	0	0	0	0	0	0	0	0	0	0	0	0	1.399	1.507	1.450	1.458	2.126	1.420	0.807	0.000	0.000	0.000	0.000	0.000	0.000	0.000	0.000	0.000	0.000	0.000	0.000	0.000	0.000	80	532	2843	2507	0.485	Error	Error	1658	1185	0	0	1507	1000	0	0	0	0
1	17	12	""	"iYER183C-1"	5400	15340	110	4578	4046	1716	73	206	587	92	88	0	7424	6678	2978	123	323	991	91	87	0	0	0	0	0	0	0	0	0	0	0	0	0	0	0	0	0	0	0	0.617	0.606	0.612	0.642	2.063	0.567	0.837	0.000	0.000	0.000	0.000	0.000	0.000	0.000	0.000	0.000	0.000	0.000	0.000	0.000	0.000	80	542	11806	10528	-0.697	Error	Error	4505	7301	0	0	3973	6555	0	0	0	0
1	18	12	""	"iYERComega1-0"	5590	15340	110	3271	3593	1896	75	213	639	92	87	0	3186	3122	1654	127	352	1066	87	68	0	0	0	0	0	0	0	0	0	0	0	0	0	0	0	0	0	0	0	1.045	1.175	1.202	1.227	2.107	1.145	0.802	0.000	0.000	0.000	0.000	0.000	0.000	0.000	0.000	0.000	0.000	0.000	0.000	0.000	0.000	80	500	6255	6513	0.063	Error	Error	3196	3059	0	0	3518	2995	0	0	0	0
1	19	12	""	"iYERWomega2-1"	5790	15350	120	13774	13641	7634	73	141	394	96	95	0	25837	23331	13310	127	195	421	93	90	0	0	0	0	0	0	0	0	0	0	0	0	0	0	0	0	0	0	0	0.533	0.585	0.548	0.671	3.101	0.542	0.825	0.000	0.000	0.000	0.000	0.000	0.000	0.000	0.000	0.000	0.000	0.000	0.000	0.000	0.000	120	572	39411	36772	-0.908	Error	Error	13701	25710	0	0	13568	23204	0	0	0	0
1	20	12	""	"iYFL054C"	5970	15340	110	1019	925	371	73	96	133	92	90	0	976	916	380	128	157	156	92	85	0	0	0	0	0	0	0	0	0	0	0	0	0	0	0	0	0	0	0	1.116	1.081	1.078	1.042	2.106	1.032	0.783	0.000	0.000	0.000	0.000	0.000	0.000	0.000	0.000	0.000	0.000	0.000	0.000	0.000	0.000	80	469	1794	1640	0.158	Error	Error	946	848	0	0	852	788	0	0	0	0
1	21	12	""	"iYFL051C-0"	6170	15340	120	8681	8362	3850	72	92	123	98	97	0	22076	20169	9507	120	145	144	99	99	0	0	0	0	0	0	0	0	0	0	0	0	0	0	0	0	0	0	0	0.392	0.413	0.412	0.418	2.303	0.389	0.846	0.000	0.000	0.000	0.000	0.000	0.000	0.000	0.000	0.000	0.000	0.000	0.000	0.000	0.000	120	557	30565	28339	-1.351	Error	Error	8609	21956	0	0	8290	20049	0	0	0	0
1	22	12	""	"iYFL048C"	6350	15340	110	1005	942	266	69	83	107	98	96	0	1032	969	285	119	131	94	98	97	0	0	0	0	0	0	0	0	0	0	0	0	0	0	0	0	0	0	0	1.025	1.027	1.048	1.052	1.828	1.035	0.818	0.000	0.000	0.000	0.000	0.000	0.000	0.000	0.000	0.000	0.000	0.000	0.000	0.000	0.000	80	528	1849	1723	0.036	Error	Error	936	913	0	0	873	850	0	0	0	0
1	1	13	""	"iYGL095C"	2390	15530	120	2640	2408	992	67	100	330	94	87	0	3868	3445	1686	118	184	727	86	81	0	0	0	0	0	0	0	0	0	0	0	0	0	0	0	0	0	0	0	0.686	0.704	0.694	0.760	2.634	0.641	0.800	0.000	0.000	0.000	0.000	0.000	0.000	0.000	0.000	0.000	0.000	0.000	0.000	0.000	0.000	120	628	6323	5668	-0.543	Error	Error	2573	3750	0	0	2341	3327	0	0	0	0
1	2	13	""	"iYGL091C"	2570	15520	110	162	182	100	67	73	30	86	65	0	237	256	126	119	126	40	81	70	0	0	0	0	0	0	0	0	0	0	0	0	0	0	0	0	0	0	0	0.805	0.839	0.848	0.789	2.469	0.703	0.427	0.000	0.000	0.000	0.000	0.000	0.000	0.000	0.000	0.000	0.000	0.000	0.000	0.000	0.000	80	486	213	252	-0.313	Error	Error	95	118	0	0	115	137	0	0	0	0
1	3	13	""	"iYGL087C"	2770	15530	110	2168	2034	752	70	123	374	93	90	0	1383	1260	505	122	154	178	88	87	0	0	0	0	0	0	0	0	0	0	0	0	0	0	0	0	0	0	0	1.664	1.726	1.687	1.630	1.792	1.750	0.816	0.000	0.000	0.000	0.000	0.000	0.000	0.000	0.000	0.000	0.000	0.000	0.000	0.000	0.000	80	534	3359	3102	0.734	Error	Error	2098	1261	0	0	1964	1138	0	0	0	0
1	4	13	""	"iYGL068W"	2970	15530	120	1588	1455	708	71	139	431	84	75	0	1311	1172	593	126	177	327	82	75	0	0	0	0	0	0	0	0	0	0	0	0	0	0	0	0	0	0	0	1.280	1.323	1.297	1.231	2.508	1.321	0.786	0.000	0.000	0.000	0.000	0.000	0.000	0.000	0.000	0.000	0.000	0.000	0.000	0.000	0.000	120	571	2702	2430	0.356	Error	Error	1517	1185	0	0	1384	1046	0	0	0	0
1	5	13	""	"iYGL064C"	3140	15530	110	1959	1761	782	74	129	280	92	83	0	1047	944	434	128	162	171	86	81	0	0	0	0	0	0	0	0	0	0	0	0	0	0	0	0	0	0	0	2.051	2.067	2.020	1.885	1.881	2.160	0.771	0.000	0.000	0.000	0.000	0.000	0.000	0.000	0.000	0.000	0.000	0.000	0.000	0.000	0.000	80	482	2804	2503	1.036	Error	Error	1885	919	0	0	1687	816	0	0	0	0
1	6	13	""	"iYGL060W"	3330	15530	110	2308	2065	862	77	164	364	93	87	0	2180	2038	969	131	202	311	87	86	0	0	0	0	0	0	0	0	0	0	0	0	0	0	0	0	0	0	0	1.089	1.042	1.037	1.220	2.933	1.018	0.812	0.000	0.000	0.000	0.000	0.000	0.000	0.000	0.000	0.000	0.000	0.000	0.000	0.000	0.000	80	538	4280	3895	0.123	Error	Error	2231	2049	0	0	1988	1907	0	0	0	0
1	7	13	""	"iYGLWdelta10"	3530	15530	110	4494	4257	2011	74	161	439	95	93	0	2795	2452	1224	130	207	362	88	83	0	0	0	0	0	0	0	0	0	0	0	0	0	0	0	0	0	0	0	1.659	1.801	1.777	1.940	2.202	1.813	0.832	0.000	0.000	0.000	0.000	0.000	0.000	0.000	0.000	0.000	0.000	0.000	0.000	0.000	0.000	80	538	7085	6505	0.730	Error	Error	4420	2665	0	0	4183	2322	0	0	0	0
1	8	13	""	"iYGL042C"	3720	15530	110	2356	2184	930	76	170	466	91	83	0	5396	4885	2013	135	255	616	92	88	0	0	0	0	0	0	0	0	0	0	0	0	0	0	0	0	0	0	0	0.433	0.444	0.442	0.459	2.265	0.416	0.832	0.000	0.000	0.000	0.000	0.000	0.000	0.000	0.000	0.000	0.000	0.000	0.000	0.000	0.000	80	518	7541	6858	-1.206	Error	Error	2280	5261	0	0	2108	4750	0	0	0	0
1	9	13	""	"itL(CAA)G2"	3900	15530	110	2882	2643	1069	72	224	642	92	85	0	4009	3519	1641	135	378	972	83	81	0	0	0	0	0	0	0	0	0	0	0	0	0	0	0	0	0	0	0	0.725	0.760	0.744	0.891	2.678	0.698	0.805	0.000	0.000	0.000	0.000	0.000	0.000	0.000	0.000	0.000	0.000	0.000	0.000	0.000	0.000	80	499	6684	5955	-0.463	Error	Error	2810	3874	0	0	2571	3384	0	0	0	0
1	10	13	""	"iYGL026C"	4090	15530	110	1770	1617	621	74	241	654	88	68	0	1094	1017	422	134	340	845	67	0	0	0	0	0	0	0	0	0	0	0	0	0	0	0	0	0	0	0	0	1.767	1.747	1.696	1.798	1.934	1.263	0.644	0.000	0.000	0.000	0.000	0.000	0.000	0.000	0.000	0.000	0.000	0.000	0.000	0.000	0.000	80	521	2656	2426	0.821	Error	Error	1696	960	0	0	1543	883	0	0	0	0
1	11	13	""	"iYGL021W"	4290	15530	110	464	437	192	73	122	267	72	15	0	948	854	373	128	181	209	82	77	0	0	0	0	0	0	0	0	0	0	0	0	0	0	0	0	0	0	0	0.477	0.501	0.476	0.494	2.216	0.458	0.740	0.000	0.000	0.000	0.000	0.000	0.000	0.000	0.000	0.000	0.000	0.000	0.000	0.000	0.000	80	536	1211	1090	-1.068	Error	Error	391	820	0	0	364	726	0	0	0	0
1	12	13	""	"iYGL017W"	4480	15530	110	1167	1054	451	74	97	141	92	87	0	1027	916	358	130	159	139	91	88	0	0	0	0	0	0	0	0	0	0	0	0	0	0	0	0	0	0	0	1.219	1.247	1.184	1.212	2.372	1.309	0.800	0.000	0.000	0.000	0.000	0.000	0.000	0.000	0.000	0.000	0.000	0.000	0.000	0.000	0.000	80	528	1990	1766	0.285	Error	Error	1093	897	0	0	980	786	0	0	0	0
1	13	13	""	"iYGR269W"	4670	15530	110	1491	1285	684	69	90	111	95	88	0	814	775	377	129	147	105	88	83	0	0	0	0	0	0	0	0	0	0	0	0	0	0	0	0	0	0	0	2.076	1.882	1.816	1.723	1.808	1.971	0.803	0.000	0.000	0.000	0.000	0.000	0.000	0.000	0.000	0.000	0.000	0.000	0.000	0.000	0.000	80	508	2107	1862	1.054	Error	Error	1422	685	0	0	1216	646	0	0	0	0
1	14	13	""	"iYGR273C"	4860	15530	110	2058	1910	1066	72	125	328	83	82	0	6805	6692	3639	127	228	703	91	90	0	0	0	0	0	0	0	0	0	0	0	0	0	0	0	0	0	0	0	0.297	0.280	0.276	0.282	2.538	0.267	0.875	0.000	0.000	0.000	0.000	0.000	0.000	0.000	0.000	0.000	0.000	0.000	0.000	0.000	0.000	80	530	8664	8403	-1.750	Error	Error	1986	6678	0	0	1838	6565	0	0	0	0
1	15	13	""	"iYGR277C"	5050	15530	110	2252	2028	992	71	148	428	86	76	0	1200	1115	491	121	245	749	72	11	0	0	0	0	0	0	0	0	0	0	0	0	0	0	0	0	0	0	0	2.021	1.969	2.004	1.867	1.902	2.139	0.826	0.000	0.000	0.000	0.000	0.000	0.000	0.000	0.000	0.000	0.000	0.000	0.000	0.000	0.000	80	530	3260	2951	1.015	Error	Error	2181	1079	0	0	1957	994	0	0	0	0
1	16	13	""	"iYGR292W-0"	5240	15530	110	3247	3024	1760	72	135	317	92	88	0	2202	2067	1131	122	161	200	90	87	0	0	0	0	0	0	0	0	0	0	0	0	0	0	0	0	0	0	0	1.526	1.518	1.463	1.571	2.423	1.609	0.827	0.000	0.000	0.000	0.000	0.000	0.000	0.000	0.000	0.000	0.000	0.000	0.000	0.000	0.000	80	542	5255	4897	0.610	Error	Error	3175	2080	0	0	2952	1945	0	0	0	0
1	17	13	""	"iYGR295C-1"	5430	15530	110	17325	15245	9681	72	243	1103	90	86	0	29367	26158	16045	119	431	2193	85	83	0	0	0	0	0	0	0	0	0	0	0	0	0	0	0	0	0	0	0	0.590	0.583	0.588	0.640	2.296	0.565	0.850	0.000	0.000	0.000	0.000	0.000	0.000	0.000	0.000	0.000	0.000	0.000	0.000	0.000	0.000	80	526	46501	41212	-0.761	Error	Error	17253	29248	0	0	15173	26039	0	0	0	0
1	18	13	""	"iYHL048W"	5620	15530	110	2254	1935	1070	71	221	1064	75	51	0	5568	4977	2853	122	410	2120	76	60	0	0	0	0	0	0	0	0	0	0	0	0	0	0	0	0	0	0	0	0.401	0.384	0.375	0.377	2.249	0.358	0.846	0.000	0.000	0.000	0.000	0.000	0.000	0.000	0.000	0.000	0.000	0.000	0.000	0.000	0.000	80	536	7629	6719	-1.319	Error	Error	2183	5446	0	0	1864	4855	0	0	0	0
1	19	13	""	"iYHL034C"	5820	15540	120	1023	1144	794	68	82	96	95	87	0	1075	1100	756	119	145	204	83	80	0	0	0	0	0	0	0	0	0	0	0	0	0	0	0	0	0	0	0	0.999	1.097	1.101	1.046	2.660	1.092	0.785	0.000	0.000	0.000	0.000	0.000	0.000	0.000	0.000	0.000	0.000	0.000	0.000	0.000	0.000	120	579	1911	2057	-0.002	Error	Error	955	956	0	0	1076	981	0	0	0	0
1	20	13	""	"iYHL030W"	6010	15530	110	1371	1138	558	68	87	115	90	83	0	5947	5089	2290	119	136	113	92	91	0	0	0	0	0	0	0	0	0	0	0	0	0	0	0	0	0	0	0	0.224	0.215	0.221	0.207	2.684	0.202	0.844	0.000	0.000	0.000	0.000	0.000	0.000	0.000	0.000	0.000	0.000	0.000	0.000	0.000	0.000	80	508	7131	6040	-2.161	Error	Error	1303	5828	0	0	1070	4970	0	0	0	0
1	21	13	""	"iYHL026C"	6200	15540	120	3367	3116	1514	67	74	66	99	96	0	3379	2930	1566	118	135	164	87	85	0	0	0	0	0	0	0	0	0	0	0	0	0	0	0	0	0	0	0	1.012	1.084	1.078	1.117	3.063	1.073	0.779	0.000	0.000	0.000	0.000	0.000	0.000	0.000	0.000	0.000	0.000	0.000	0.000	0.000	0.000	120	560	6561	5861	0.017	Error	Error	3300	3261	0	0	3049	2812	0	0	0	0
1	22	13	""	"iYHL011C"	6390	15540	120	2354	2082	938	66	73	64	98	96	0	1890	1663	800	112	124	91	89	86	0	0	0	0	0	0	0	0	0	0	0	0	0	0	0	0	0	0	0	1.287	1.300	1.293	1.198	2.232	1.319	0.827	0.000	0.000	0.000	0.000	0.000	0.000	0.000	0.000	0.000	0.000	0.000	0.000	0.000	0.000	120	617	4066	3567	0.364	Error	Error	2288	1778	0	0	2016	1551	0	0	0	0
1	1	14	""	"iYHLWdelta2"	2390	15720	110	408	415	240	65	68	28	91	86	0	716	818	533	120	129	85	87	86	0	0	0	0	0	0	0	0	0	0	0	0	0	0	0	0	0	0	0	0.576	0.501	0.484	0.505	2.380	0.441	0.792	0.000	0.000	0.000	0.000	0.000	0.000	0.000	0.000	0.000	0.000	0.000	0.000	0.000	0.000	80	552	939	1048	-0.797	Error	Error	343	596	0	0	350	698	0	0	0	0
1	2	14	""	"iYHL003C"	2580	15720	110	3057	2679	1401	68	90	152	97	92	0	4712	4580	2480	123	168	310	92	88	0	0	0	0	0	0	0	0	0	0	0	0	0	0	0	0	0	0	0	0.651	0.586	0.601	0.626	2.368	0.547	0.765	0.000	0.000	0.000	0.000	0.000	0.000	0.000	0.000	0.000	0.000	0.000	0.000	0.000	0.000	80	534	7578	7068	-0.619	Error	Error	2989	4589	0	0	2611	4457	0	0	0	0
1	3	14	""	"iYIL106W"	2770	15720	110	1357	1151	529	73	110	198	87	82	0	3217	2891	1242	129	212	480	88	87	0	0	0	0	0	0	0	0	0	0	0	0	0	0	0	0	0	0	0	0.416	0.390	0.401	0.377	2.134	0.368	0.807	0.000	0.000	0.000	0.000	0.000	0.000	0.000	0.000	0.000	0.000	0.000	0.000	0.000	0.000	80	510	4372	3840	-1.266	Error	Error	1284	3088	0	0	1078	2762	0	0	0	0
1	4	14	""	"iYIL103W-1"	2960	15720	110	5931	5207	2881	75	129	305	97	91	0	2568	2235	1226	136	200	394	87	81	0	0	0	0	0	0	0	0	0	0	0	0	0	0	0	0	0	0	0	2.408	2.445	2.403	2.545	1.954	2.628	0.855	0.000	0.000	0.000	0.000	0.000	0.000	0.000	0.000	0.000	0.000	0.000	0.000	0.000	0.000	80	493	8288	7231	1.268	Error	Error	5856	2432	0	0	5132	2099	0	0	0	0
1	5	14	""	"iYIL100W"	3150	15720	110	1220	1068	495	74	128	309	87	75	0	1340	1210	538	132	166	172	86	85	0	0	0	0	0	0	0	0	0	0	0	0	0	0	0	0	0	0	0	0.949	0.922	0.951	1.000	2.385	0.897	0.803	0.000	0.000	0.000	0.000	0.000	0.000	0.000	0.000	0.000	0.000	0.000	0.000	0.000	0.000	80	511	2354	2072	-0.076	Error	Error	1146	1208	0	0	994	1078	0	0	0	0
1	6	14	""	"iYIL088C"	3340	15720	110	2499	2110	975	76	120	237	96	85	0	2262	1967	854	127	178	263	92	87	0	0	0	0	0	0	0	0	0	0	0	0	0	0	0	0	0	0	0	1.135	1.105	1.142	1.116	1.930	1.111	0.868	0.000	0.000	0.000	0.000	0.000	0.000	0.000	0.000	0.000	0.000	0.000	0.000	0.000	0.000	80	511	4558	3874	0.183	Error	Error	2423	2135	0	0	2034	1840	0	0	0	0
1	7	14	""	"itI(AAU)I2"	3530	15720	110	1034	879	410	70	127	317	80	72	0	1255	1137	512	124	180	283	87	78	0	0	0	0	0	0	0	0	0	0	0	0	0	0	0	0	0	0	0	0.852	0.799	0.829	0.795	2.348	0.795	0.795	0.000	0.000	0.000	0.000	0.000	0.000	0.000	0.000	0.000	0.000	0.000	0.000	0.000	0.000	80	528	2095	1822	-0.230	Error	Error	964	1131	0	0	809	1013	0	0	0	0
1	8	14	""	"iYIL076W"	3720	15720	110	1282	1124	585	74	114	210	85	78	0	7731	6574	3331	135	255	722	90	85	0	0	0	0	0	0	0	0	0	0	0	0	0	0	0	0	0	0	0	0.159	0.163	0.169	0.169	2.295	0.156	0.855	0.000	0.000	0.000	0.000	0.000	0.000	0.000	0.000	0.000	0.000	0.000	0.000	0.000	0.000	80	535	8804	7489	-2.653	Error	Error	1208	7596	0	0	1050	6439	0	0	0	0
1	9	14	""	"iYIL057C"	3920	15720	110	1843	1605	760	75	132	352	87	77	0	1865	1652	791	135	259	761	77	63	0	0	0	0	0	0	0	0	0	0	0	0	0	0	0	0	0	0	0	1.022	1.009	0.988	0.960	2.272	1.013	0.798	0.000	0.000	0.000	0.000	0.000	0.000	0.000	0.000	0.000	0.000	0.000	0.000	0.000	0.000	80	530	3498	3047	0.031	Error	Error	1768	1730	0	0	1530	1517	0	0	0	0
1	10	14	""	"iYIL054W"	4100	15720	110	701	618	262	72	104	185	83	75	0	596	571	245	131	182	720	8	0	0	0	0	0	0	0	0	0	0	0	0	0	0	0	0	0	0	0	0	1.353	1.241	1.348	1.278	2.150	1.275	0.752	0.000	0.000	0.000	0.000	0.000	0.000	0.000	0.000	0.000	0.000	0.000	0.000	0.000	0.000	80	483	1094	986	0.436	Error	Error	629	465	0	0	546	440	0	0	0	0
1	11	14	""	"iYIL050W"	4290	15730	120	1144	1010	514	71	102	227	84	76	0	745	671	345	129	207	780	22	0	0	0	0	0	0	0	0	0	0	0	0	0	0	0	0	0	0	0	0	1.742	1.732	1.630	1.496	2.402	0.374	0.171	0.000	0.000	0.000	0.000	0.000	0.000	0.000	0.000	0.000	0.000	0.000	0.000	0.000	0.000	120	594	1689	1481	0.801	Error	Error	1073	616	0	0	939	542	0	0	0	0
1	12	14	""	"iYIL034C"	4490	15720	110	2997	2556	1308	72	96	172	95	88	0	2069	1777	858	131	142	92	90	86	0	0	0	0	0	0	0	0	0	0	0	0	0	0	0	0	0	0	0	1.509	1.509	1.550	1.616	2.443	1.608	0.841	0.000	0.000	0.000	0.000	0.000	0.000	0.000	0.000	0.000	0.000	0.000	0.000	0.000	0.000	80	505	4863	4130	0.594	Error	Error	2925	1938	0	0	2484	1646	0	0	0	0
1	13	14	""	"iYIL030C"	4660	15730	110	1290	1114	452	72	112	206	91	82	0	937	816	377	128	162	164	82	80	0	0	0	0	0	0	0	0	0	0	0	0	0	0	0	0	0	0	0	1.506	1.515	1.489	1.492	1.913	1.432	0.796	0.000	0.000	0.000	0.000	0.000	0.000	0.000	0.000	0.000	0.000	0.000	0.000	0.000	0.000	80	513	2027	1730	0.590	Error	Error	1218	809	0	0	1042	688	0	0	0	0
1	14	14	""	"iYIL028W"	4860	15720	110	5172	4424	2375	72	126	263	97	93	0	9788	8353	4348	125	215	556	88	88	0	0	0	0	0	0	0	0	0	0	0	0	0	0	0	0	0	0	0	0.528	0.529	0.538	0.598	2.646	0.522	0.885	0.000	0.000	0.000	0.000	0.000	0.000	0.000	0.000	0.000	0.000	0.000	0.000	0.000	0.000	80	552	14763	12580	-0.922	Error	Error	5100	9663	0	0	4352	8228	0	0	0	0
1	15	14	""	"iYJL006C"	5060	15720	110	374	345	167	69	101	221	62	18	0	625	566	268	120	174	453	56	3	0	0	0	0	0	0	0	0	0	0	0	0	0	0	0	0	0	0	0	0.604	0.619	0.609	0.572	2.303	0.586	0.776	0.000	0.000	0.000	0.000	0.000	0.000	0.000	0.000	0.000	0.000	0.000	0.000	0.000	0.000	80	519	810	722	-0.727	Error	Error	305	505	0	0	276	446	0	0	0	0
1	16	14	""	"iYJL003W"	5230	15730	110	1058	920	419	71	98	166	83	80	0	2433	2074	1053	117	185	384	83	81	0	0	0	0	0	0	0	0	0	0	0	0	0	0	0	0	0	0	0	0.426	0.434	0.433	0.518	2.872	0.399	0.860	0.000	0.000	0.000	0.000	0.000	0.000	0.000	0.000	0.000	0.000	0.000	0.000	0.000	0.000	80	505	3303	2806	-1.231	Error	Error	987	2316	0	0	849	1957	0	0	0	0
1	17	14	""	"iYJR001W"	5440	15730	120	1557	1335	625	70	169	918	73	10	0	2807	2344	1304	120	285	1555	72	30	0	0	0	0	0	0	0	0	0	0	0	0	0	0	0	0	0	0	0	0.553	0.569	0.555	0.643	3.272	0.502	0.823	0.000	0.000	0.000	0.000	0.000	0.000	0.000	0.000	0.000	0.000	0.000	0.000	0.000	0.000	120	591	4174	3489	-0.854	Error	Error	1487	2687	0	0	1265	2224	0	0	0	0
1	18	14	""	"iYJR015W"	5620	15730	100	502	474	216	67	78	75	86	83	0	3346	2969	1682	121	158	256	87	83	0	0	0	0	0	0	0	0	0	0	0	0	0	0	0	0	0	0	0	0.135	0.143	0.142	0.188	2.970	0.124	0.728	0.000	0.000	0.000	0.000	0.000	0.000	0.000	0.000	0.000	0.000	0.000	0.000	0.000	0.000	80	444	3660	3255	-2.890	Error	Error	435	3225	0	0	407	2848	0	0	0	0
1	19	14	""	"iYJR021C"	5810	15730	100	584	526	275	68	76	46	90	86	0	891	802	446	118	159	256	76	72	0	0	0	0	0	0	0	0	0	0	0	0	0	0	0	0	0	0	0	0.668	0.670	0.679	0.687	2.321	0.611	0.751	0.000	0.000	0.000	0.000	0.000	0.000	0.000	0.000	0.000	0.000	0.000	0.000	0.000	0.000	80	450	1289	1142	-0.583	Error	Error	516	773	0	0	458	684	0	0	0	0
1	20	14	""	"iYJR031C"	6000	15730	110	2115	1883	735	65	108	239	98	92	0	1436	1312	576	116	161	260	87	82	0	0	0	0	0	0	0	0	0	0	0	0	0	0	0	0	0	0	0	1.553	1.520	1.540	1.695	1.997	1.504	0.841	0.000	0.000	0.000	0.000	0.000	0.000	0.000	0.000	0.000	0.000	0.000	0.000	0.000	0.000	80	528	3370	3014	0.635	Error	Error	2050	1320	0	0	1818	1196	0	0	0	0
1	21	14	""	"itS(AGA)J"	6190	15730	110	2878	2627	1100	67	148	363	93	87	0	3712	3195	1547	118	221	458	87	83	0	0	0	0	0	0	0	0	0	0	0	0	0	0	0	0	0	0	0	0.782	0.832	0.818	0.900	2.297	0.785	0.864	0.000	0.000	0.000	0.000	0.000	0.000	0.000	0.000	0.000	0.000	0.000	0.000	0.000	0.000	80	489	6405	5637	-0.355	Error	Error	2811	3594	0	0	2560	3077	0	0	0	0
1	22	14	""	"iYJR050W"	6370	15730	110	2759	2528	1411	67	145	368	90	81	0	1691	1495	770	114	200	402	82	77	0	0	0	0	0	0	0	0	0	0	0	0	0	0	0	0	0	0	0	1.707	1.782	1.773	1.653	1.693	1.778	0.792	0.000	0.000	0.000	0.000	0.000	0.000	0.000	0.000	0.000	0.000	0.000	0.000	0.000	0.000	80	521	4269	3842	0.771	Error	Error	2692	1577	0	0	2461	1381	0	0	0	0
1	1	15	""	"iYJR052W"	2380	15920	100	788	733	310	67	77	68	95	91	0	743	685	359	121	133	76	85	78	0	0	0	0	0	0	0	0	0	0	0	0	0	0	0	0	0	0	0	1.159	1.181	1.181	1.200	2.282	1.051	0.766	0.000	0.000	0.000	0.000	0.000	0.000	0.000	0.000	0.000	0.000	0.000	0.000	0.000	0.000	80	471	1343	1230	0.213	Error	Error	721	622	0	0	666	564	0	0	0	0
1	2	15	""	"iYJR063W"	2580	15920	120	4018	3284	1637	69	94	161	96	90	0	1621	1430	711	122	152	214	85	81	0	0	0	0	0	0	0	0	0	0	0	0	0	0	0	0	0	0	0	2.634	2.458	2.478	2.192	2.530	2.582	0.829	0.000	0.000	0.000	0.000	0.000	0.000	0.000	0.000	0.000	0.000	0.000	0.000	0.000	0.000	120	577	5448	4523	1.397	Error	Error	3949	1499	0	0	3215	1308	0	0	0	0
1	3	15	""	"iYJR067C"	2770	15910	120	886	832	328	71	80	84	96	90	0	2408	2260	869	128	147	245	93	91	0	0	0	0	0	0	0	0	0	0	0	0	0	0	0	0	0	0	0	0.357	0.357	0.354	0.364	1.940	0.336	0.843	0.000	0.000	0.000	0.000	0.000	0.000	0.000	0.000	0.000	0.000	0.000	0.000	0.000	0.000	120	528	3095	2893	-1.484	Error	Error	815	2280	0	0	761	2132	0	0	0	0
1	4	15	""	"iYJR072C"	2960	15910	120	402	372	153	75	101	242	71	5	0	463	452	171	134	150	107	85	76	0	0	0	0	0	0	0	0	0	0	0	0	0	0	0	0	0	0	0	0.994	0.934	0.925	0.873	1.851	0.927	0.712	0.000	0.000	0.000	0.000	0.000	0.000	0.000	0.000	0.000	0.000	0.000	0.000	0.000	0.000	120	538	656	615	-0.009	Error	Error	327	329	0	0	297	318	0	0	0	0
1	5	15	""	"itV(AAC)K2"	3140	15910	120	3339	2924	1043	74	97	211	100	93	0	9678	8708	3105	136	160	153	100	100	0	0	0	0	0	0	0	0	0	0	0	0	0	0	0	0	0	0	0	0.342	0.332	0.341	0.338	1.641	0.311	0.868	0.000	0.000	0.000	0.000	0.000	0.000	0.000	0.000	0.000	0.000	0.000	0.000	0.000	0.000	120	529	12807	11422	-1.547	Error	Error	3265	9542	0	0	2850	8572	0	0	0	0
1	6	15	""	"iYKL027W"	3330	15910	120	2450	2076	1004	70	89	160	93	88	0	11643	10340	4496	131	148	135	96	92	0	0	0	0	0	0	0	0	0	0	0	0	0	0	0	0	0	0	0	0.207	0.196	0.211	0.211	2.268	0.189	0.856	0.000	0.000	0.000	0.000	0.000	0.000	0.000	0.000	0.000	0.000	0.000	0.000	0.000	0.000	120	561	13892	12215	-2.274	Error	Error	2380	11512	0	0	2006	10209	0	0	0	0
1	7	15	""	"iYKL023W"	3510	15910	110	1019	902	408	69	84	99	93	88	0	1545	1317	651	124	147	152	82	82	0	0	0	0	0	0	0	0	0	0	0	0	0	0	0	0	0	0	0	0.669	0.698	0.703	0.719	2.062	0.663	0.851	0.000	0.000	0.000	0.000	0.000	0.000	0.000	0.000	0.000	0.000	0.000	0.000	0.000	0.000	80	462	2371	2026	-0.581	Error	Error	950	1421	0	0	833	1193	0	0	0	0
1	8	15	""	"iYKL007W"	3700	15920	120	1247	1091	481	72	89	106	90	85	0	2540	2156	1069	133	177	338	84	80	0	0	0	0	0	0	0	0	0	0	0	0	0	0	0	0	0	0	0	0.488	0.504	0.493	0.555	3.136	0.454	0.797	0.000	0.000	0.000	0.000	0.000	0.000	0.000	0.000	0.000	0.000	0.000	0.000	0.000	0.000	120	566	3582	3042	-1.035	Error	Error	1175	2407	0	0	1019	2023	0	0	0	0
1	9	15	""	"iYKL004W"	3880	15910	110	1779	1610	541	78	103	162	98	98	0	6114	5560	1821	136	208	529	100	97	0	0	0	0	0	0	0	0	0	0	0	0	0	0	0	0	0	0	0	0.285	0.282	0.289	0.282	1.385	0.276	0.907	0.000	0.000	0.000	0.000	0.000	0.000	0.000	0.000	0.000	0.000	0.000	0.000	0.000	0.000	80	494	7679	6956	-1.813	Error	Error	1701	5978	0	0	1532	5424	0	0	0	0
1	10	15	""	"iCEN11"	4080	15910	120	944	873	340	72	96	145	93	89	0	4764	4281	1546	132	229	821	96	90	0	0	0	0	0	0	0	0	0	0	0	0	0	0	0	0	0	0	0	0.188	0.193	0.195	0.183	1.689	0.189	0.891	0.000	0.000	0.000	0.000	0.000	0.000	0.000	0.000	0.000	0.000	0.000	0.000	0.000	0.000	120	569	5504	4950	-2.409	Error	Error	872	4632	0	0	801	4149	0	0	0	0
1	11	15	""	"iYKR015C"	4250	15910	110	4665	4506	1319	71	132	432	100	100	0	5192	5083	1737	126	275	1061	95	92	0	0	0	0	0	0	0	0	0	0	0	0	0	0	0	0	0	0	0	0.907	0.895	0.875	0.934	1.488	0.849	0.842	0.000	0.000	0.000	0.000	0.000	0.000	0.000	0.000	0.000	0.000	0.000	0.000	0.000	0.000	80	460	9660	9392	-0.141	Error	Error	4594	5066	0	0	4435	4957	0	0	0	0
1	12	15	""	"iYKR019C"	4440	15910	110	1976	1762	661	74	144	429	95	81	0	1482	1369	468	129	242	730	85	31	0	0	0	0	0	0	0	0	0	0	0	0	0	0	0	0	0	0	0	1.406	1.361	1.370	1.390	1.706	1.425	0.857	0.000	0.000	0.000	0.000	0.000	0.000	0.000	0.000	0.000	0.000	0.000	0.000	0.000	0.000	80	533	3255	2928	0.491	Error	Error	1902	1353	0	0	1688	1240	0	0	0	0
1	13	15	""	"iYKR023W"	4630	15910	110	791	720	259	73	94	152	95	87	0	3740	3486	1140	132	172	246	98	97	0	0	0	0	0	0	0	0	0	0	0	0	0	0	0	0	0	0	0	0.199	0.193	0.198	0.190	1.530	0.188	0.853	0.000	0.000	0.000	0.000	0.000	0.000	0.000	0.000	0.000	0.000	0.000	0.000	0.000	0.000	80	520	4326	4001	-2.329	Error	Error	718	3608	0	0	647	3354	0	0	0	0
1	14	15	""	"iYKRCdelta11"	4820	15910	110	2839	3061	1570	71	115	294	100	97	0	1574	1668	672	120	174	332	98	92	0	0	0	0	0	0	0	0	0	0	0	0	0	0	0	0	0	0	0	1.904	1.932	1.862	1.877	1.492	2.093	0.834	0.000	0.000	0.000	0.000	0.000	0.000	0.000	0.000	0.000	0.000	0.000	0.000	0.000	0.000	80	536	4222	4538	0.929	Error	Error	2768	1454	0	0	2990	1548	0	0	0	0
1	15	15	""	"iYKR042W"	5010	15910	110	941	859	312	68	103	266	93	76	0	2373	2133	773	118	146	189	97	96	0	0	0	0	0	0	0	0	0	0	0	0	0	0	0	0	0	0	0	0.387	0.393	0.387	0.393	1.434	0.383	0.871	0.000	0.000	0.000	0.000	0.000	0.000	0.000	0.000	0.000	0.000	0.000	0.000	0.000	0.000	80	533	3128	2806	-1.369	Error	Error	873	2255	0	0	791	2015	0	0	0	0
1	16	15	""	"iYKR046C"	5210	15920	120	1025	970	412	69	78	79	98	93	0	1413	1297	578	114	147	368	85	79	0	0	0	0	0	0	0	0	0	0	0	0	0	0	0	0	0	0	0	0.736	0.762	0.787	0.786	2.085	0.727	0.852	0.000	0.000	0.000	0.000	0.000	0.000	0.000	0.000	0.000	0.000	0.000	0.000	0.000	0.000	120	576	2255	2084	-0.442	Error	Error	956	1299	0	0	901	1183	0	0	0	0
1	17	15	""	"iYLR167W"	5400	15910	110	488	449	200	67	74	49	95	87	0	572	506	243	113	137	365	63	5	0	0	0	0	0	0	0	0	0	0	0	0	0	0	0	0	0	0	0	0.917	0.972	0.943	0.929	1.841	0.216	0.144	0.000	0.000	0.000	0.000	0.000	0.000	0.000	0.000	0.000	0.000	0.000	0.000	0.000	0.000	80	485	880	775	-0.125	Error	Error	421	459	0	0	382	393	0	0	0	0
1	18	15	""	"iYLR173W"	5590	15910	110	1702	1524	573	66	82	88	100	100	0	1086	981	390	117	129	81	96	92	0	0	0	0	0	0	0	0	0	0	0	0	0	0	0	0	0	0	0	1.688	1.688	1.585	1.762	1.937	1.689	0.831	0.000	0.000	0.000	0.000	0.000	0.000	0.000	0.000	0.000	0.000	0.000	0.000	0.000	0.000	80	513	2605	2322	0.756	Error	Error	1636	969	0	0	1458	864	0	0	0	0
1	19	15	""	"iYLR177W"	5780	15910	110	881	781	392	72	78	53	95	90	0	1983	1776	864	119	127	57	96	91	0	0	0	0	0	0	0	0	0	0	0	0	0	0	0	0	0	0	0	0.434	0.428	0.416	0.401	2.041	0.411	0.839	0.000	0.000	0.000	0.000	0.000	0.000	0.000	0.000	0.000	0.000	0.000	0.000	0.000	0.000	80	518	2673	2366	-1.204	Error	Error	809	1864	0	0	709	1657	0	0	0	0
1	20	15	""	"iYLR193C"	5970	15910	110	1755	1507	615	69	78	87	98	93	0	1192	1075	435	116	123	62	95	92	0	0	0	0	0	0	0	0	0	0	0	0	0	0	0	0	0	0	0	1.567	1.499	1.493	1.459	1.819	1.544	0.830	0.000	0.000	0.000	0.000	0.000	0.000	0.000	0.000	0.000	0.000	0.000	0.000	0.000	0.000	80	518	2762	2397	0.648	Error	Error	1686	1076	0	0	1438	959	0	0	0	0
1	21	15	""	"iYLR198C"	6160	15910	110	542	488	235	68	80	110	85	76	0	1862	1645	855	120	145	241	86	80	0	0	0	0	0	0	0	0	0	0	0	0	0	0	0	0	0	0	0	0.272	0.275	0.259	0.255	2.158	0.234	0.767	0.000	0.000	0.000	0.000	0.000	0.000	0.000	0.000	0.000	0.000	0.000	0.000	0.000	0.000	80	518	2216	1945	-1.878	Error	Error	474	1742	0	0	420	1525	0	0	0	0
1	22	15	""	"iYLR204W"	6350	15910	110	1293	1144	459	66	81	136	96	91	0	775	728	262	115	131	109	96	88	0	0	0	0	0	0	0	0	0	0	0	0	0	0	0	0	0	0	0	1.859	1.759	1.772	1.761	1.740	1.858	0.807	0.000	0.000	0.000	0.000	0.000	0.000	0.000	0.000	0.000	0.000	0.000	0.000	0.000	0.000	80	547	1887	1691	0.895	Error	Error	1227	660	0	0	1078	613	0	0	0	0
1	1	16	""	"iYLR221C"	2370	16090	110	1211	1069	445	65	75	81	97	92	0	2756	2389	1109	119	124	67	96	91	0	0	0	0	0	0	0	0	0	0	0	0	0	0	0	0	0	0	0	0.435	0.442	0.447	0.508	2.682	0.406	0.806	0.000	0.000	0.000	0.000	0.000	0.000	0.000	0.000	0.000	0.000	0.000	0.000	0.000	0.000	80	512	3783	3274	-1.202	Error	Error	1146	2637	0	0	1004	2270	0	0	0	0
1	2	16	""	"iYLR225C"	2540	16100	110	1237	1068	509	68	94	147	88	85	0	984	947	482	119	145	141	83	77	0	0	0	0	0	0	0	0	0	0	0	0	0	0	0	0	0	0	0	1.351	1.208	1.278	1.299	2.367	1.204	0.776	0.000	0.000	0.000	0.000	0.000	0.000	0.000	0.000	0.000	0.000	0.000	0.000	0.000	0.000	80	502	2034	1828	0.435	Error	Error	1169	865	0	0	1000	828	0	0	0	0
1	3	16	""	"iYLRWdelta11"	2750	16090	110	519	476	180	70	94	137	88	75	0	901	815	333	126	150	136	85	85	0	0	0	0	0	0	0	0	0	0	0	0	0	0	0	0	0	0	0	0.579	0.589	0.600	0.587	1.959	0.541	0.798	0.000	0.000	0.000	0.000	0.000	0.000	0.000	0.000	0.000	0.000	0.000	0.000	0.000	0.000	80	514	1224	1095	-0.787	Error	Error	449	775	0	0	406	689	0	0	0	0
1	4	16	""	"iYLR244C"	2930	16110	110	454	421	144	72	75	38	98	95	0	617	549	235	128	139	78	85	82	0	0	0	0	0	0	0	0	0	0	0	0	0	0	0	0	0	0	0	0.781	0.829	0.789	0.900	2.207	0.747	0.721	0.000	0.000	0.000	0.000	0.000	0.000	0.000	0.000	0.000	0.000	0.000	0.000	0.000	0.000	80	507	871	770	-0.356	Error	Error	382	489	0	0	349	421	0	0	0	0
1	5	16	""	"iYLR247C"	3110	16100	110	3563	3251	1483	71	138	374	93	90	0	1605	1476	695	130	170	197	90	81	0	0	0	0	0	0	0	0	0	0	0	0	0	0	0	0	0	0	0	2.367	2.363	2.282	2.550	2.083	2.468	0.809	0.000	0.000	0.000	0.000	0.000	0.000	0.000	0.000	0.000	0.000	0.000	0.000	0.000	0.000	80	526	4967	4526	1.243	Error	Error	3492	1475	0	0	3180	1346	0	0	0	0
1	6	16	""	"iYLR252W"	3320	16110	110	1580	1362	557	69	133	371	86	77	0	2193	1869	913	127	166	191	92	87	0	0	0	0	0	0	0	0	0	0	0	0	0	0	0	0	0	0	0	0.731	0.742	0.714	0.817	2.020	0.702	0.842	0.000	0.000	0.000	0.000	0.000	0.000	0.000	0.000	0.000	0.000	0.000	0.000	0.000	0.000	80	524	3577	3035	-0.451	Error	Error	1511	2066	0	0	1293	1742	0	0	0	0
1	7	16	""	"iYML046W"	3520	16100	120	447	427	174	68	78	80	91	85	0	655	604	240	122	140	143	86	78	0	0	0	0	0	0	0	0	0	0	0	0	0	0	0	0	0	0	0	0.711	0.745	0.739	0.778	2.576	0.708	0.754	0.000	0.000	0.000	0.000	0.000	0.000	0.000	0.000	0.000	0.000	0.000	0.000	0.000	0.000	120	592	912	841	-0.492	Error	Error	379	533	0	0	359	482	0	0	0	0
1	8	16	""	"iYML042W"	3700	16100	110	957	885	321	73	92	119	97	92	0	1195	1074	401	130	161	175	91	86	0	0	0	0	0	0	0	0	0	0	0	0	0	0	0	0	0	0	0	0.830	0.860	0.827	0.876	1.879	0.837	0.833	0.000	0.000	0.000	0.000	0.000	0.000	0.000	0.000	0.000	0.000	0.000	0.000	0.000	0.000	80	458	1949	1756	-0.269	Error	Error	884	1065	0	0	812	944	0	0	0	0
1	9	16	""	"iYML038C"	3900	16110	120	312	357	190	75	114	227	54	20	0	345	371	177	134	191	353	24	0	0	0	0	0	0	0	0	0	0	0	0	0	0	0	0	0	0	0	0	1.123	1.190	1.123	1.184	2.153	1.043	0.620	0.000	0.000	0.000	0.000	0.000	0.000	0.000	0.000	0.000	0.000	0.000	0.000	0.000	0.000	120	608	448	519	0.168	Error	Error	237	211	0	0	282	237	0	0	0	0
1	10	16	""	"iYML021C"	4090	16100	110	4320	3788	1921	70	122	365	93	90	0	3548	3270	1575	128	180	366	90	88	0	0	0	0	0	0	0	0	0	0	0	0	0	0	0	0	0	0	0	1.243	1.183	1.124	1.180	1.770	1.200	0.864	0.000	0.000	0.000	0.000	0.000	0.000	0.000	0.000	0.000	0.000	0.000	0.000	0.000	0.000	80	500	7670	6860	0.313	Error	Error	4250	3420	0	0	3718	3142	0	0	0	0
1	11	16	""	"iYML017W"	4290	16100	110	678	664	385	71	131	410	68	26	0	2777	2622	2021	124	205	499	83	76	0	0	0	0	0	0	0	0	0	0	0	0	0	0	0	0	0	0	0	0.229	0.237	0.252	0.260	2.201	0.195	0.723	0.000	0.000	0.000	0.000	0.000	0.000	0.000	0.000	0.000	0.000	0.000	0.000	0.000	0.000	80	540	3260	3091	-2.128	Error	Error	607	2653	0	0	593	2498	0	0	0	0
1	12	16	""	"iYML013C-A"	4470	16100	110	1998	1663	1054	72	118	263	80	73	0	1093	997	587	124	169	241	78	68	0	0	0	0	0	0	0	0	0	0	0	0	0	0	0	0	0	0	0	1.988	1.822	1.695	1.482	2.174	1.883	0.794	0.000	0.000	0.000	0.000	0.000	0.000	0.000	0.000	0.000	0.000	0.000	0.000	0.000	0.000	80	514	2895	2464	0.991	Error	Error	1926	969	0	0	1591	873	0	0	0	0
1	13	16	""	"iYMR002W"	4660	16100	110	703	634	334	72	122	243	75	62	0	1349	1208	735	127	189	260	78	71	0	0	0	0	0	0	0	0	0	0	0	0	0	0	0	0	0	0	0	0.516	0.520	0.480	0.477	2.375	0.473	0.777	0.000	0.000	0.000	0.000	0.000	0.000	0.000	0.000	0.000	0.000	0.000	0.000	0.000	0.000	80	536	1853	1643	-0.954	Error	Error	631	1222	0	0	562	1081	0	0	0	0
1	14	16	""	"iYMR006C"	4860	16100	110	1498	1232	600	71	113	258	87	78	0	4408	3670	1881	121	197	419	90	82	0	0	0	0	0	0	0	0	0	0	0	0	0	0	0	0	0	0	0	0.333	0.327	0.337	0.385	2.921	0.300	0.821	0.000	0.000	0.000	0.000	0.000	0.000	0.000	0.000	0.000	0.000	0.000	0.000	0.000	0.000	80	556	5714	4710	-1.587	Error	Error	1427	4287	0	0	1161	3549	0	0	0	0
1	15	16	""	"iYMR010W-0"	5060	16110	120	1351	1302	546	71	94	178	96	92	0	2680	2402	1089	121	187	463	90	86	0	0	0	0	0	0	0	0	0	0	0	0	0	0	0	0	0	0	0	0.500	0.540	0.543	0.581	2.376	0.513	0.831	0.000	0.000	0.000	0.000	0.000	0.000	0.000	0.000	0.000	0.000	0.000	0.000	0.000	0.000	120	605	3839	3512	-0.999	Error	Error	1280	2559	0	0	1231	2281	0	0	0	0
1	16	16	""	"iYMR021C"	5240	16100	110	1426	1298	510	71	77	50	100	98	0	2429	2275	837	122	146	371	93	92	0	0	0	0	0	0	0	0	0	0	0	0	0	0	0	0	0	0	0	0.587	0.570	0.587	0.579	1.703	0.546	0.865	0.000	0.000	0.000	0.000	0.000	0.000	0.000	0.000	0.000	0.000	0.000	0.000	0.000	0.000	80	473	3662	3380	-0.768	Error	Error	1355	2307	0	0	1227	2153	0	0	0	0
1	17	16	""	"iYMR024W"	5440	16110	120	1591	1491	895	71	91	128	89	85	0	1642	1426	858	120	160	357	79	74	0	0	0	0	0	0	0	0	0	0	0	0	0	0	0	0	0	0	0	0.999	1.087	0.970	0.988	2.436	1.087	0.799	0.000	0.000	0.000	0.000	0.000	0.000	0.000	0.000	0.000	0.000	0.000	0.000	0.000	0.000	120	594	3042	2726	-0.002	Error	Error	1520	1522	0	0	1420	1306	0	0	0	0
1	18	16	""	"iYMR029C"	5620	16110	120	3860	3602	1692	71	81	90	98	96	0	5642	5068	2640	123	136	108	94	91	0	0	0	0	0	0	0	0	0	0	0	0	0	0	0	0	0	0	0	0.687	0.714	0.680	0.755	2.675	0.655	0.807	0.000	0.000	0.000	0.000	0.000	0.000	0.000	0.000	0.000	0.000	0.000	0.000	0.000	0.000	120	557	9308	8476	-0.543	Error	Error	3789	5519	0	0	3531	4945	0	0	0	0
1	19	16	""	"iYMR312W"	5820	16110	120	1028	925	355	75	83	78	95	90	0	796	729	305	126	142	121	87	83	0	0	0	0	0	0	0	0	0	0	0	0	0	0	0	0	0	0	0	1.422	1.410	1.324	1.336	2.237	1.378	0.805	0.000	0.000	0.000	0.000	0.000	0.000	0.000	0.000	0.000	0.000	0.000	0.000	0.000	0.000	120	587	1623	1453	0.508	Error	Error	953	670	0	0	850	603	0	0	0	0
1	20	16	""	"iYMR316C-A"	6010	16110	120	2571	2395	1133	73	77	30	100	98	0	5149	4569	2400	123	136	98	95	93	0	0	0	0	0	0	0	0	0	0	0	0	0	0	0	0	0	0	0	0.497	0.522	0.512	0.566	2.811	0.477	0.772	0.000	0.000	0.000	0.000	0.000	0.000	0.000	0.000	0.000	0.000	0.000	0.000	0.000	0.000	120	561	7524	6768	-1.009	Error	Error	2498	5026	0	0	2322	4446	0	0	0	0
1	21	16	""	"iYMR319C-1"	6200	16110	120	4592	4262	2407	70	90	190	97	93	0	2472	2263	1322	123	182	518	80	77	0	0	0	0	0	0	0	0	0	0	0	0	0	0	0	0	0	0	0	1.925	1.959	1.857	2.052	2.270	2.020	0.807	0.000	0.000	0.000	0.000	0.000	0.000	0.000	0.000	0.000	0.000	0.000	0.000	0.000	0.000	120	558	6871	6332	0.945	Error	Error	4522	2349	0	0	4192	2140	0	0	0	0
1	22	16	""	"iYNL331C"	6380	16110	120	3101	2882	1505	64	68	28	99	98	0	3102	2906	1814	112	118	51	93	91	0	0	0	0	0	0	0	0	0	0	0	0	0	0	0	0	0	0	0	1.016	1.009	0.977	1.087	2.708	0.930	0.748	0.000	0.000	0.000	0.000	0.000	0.000	0.000	0.000	0.000	0.000	0.000	0.000	0.000	0.000	120	635	6027	5612	0.023	Error	Error	3037	2990	0	0	2818	2794	0	0	0	0
1	1	17	""	"iYNL327W"	2400	16300	110	461	419	181	64	76	118	86	75	0	1416	1245	603	118	139	384	82	76	0	0	0	0	0	0	0	0	0	0	0	0	0	0	0	0	0	0	0	0.306	0.315	0.294	0.317	2.009	0.274	0.820	0.000	0.000	0.000	0.000	0.000	0.000	0.000	0.000	0.000	0.000	0.000	0.000	0.000	0.000	80	569	1695	1482	-1.709	Error	Error	397	1298	0	0	355	1127	0	0	0	0
1	2	17	""	"iYNL322C"	2590	16290	110	2070	1853	840	68	87	117	97	95	0	1117	1050	457	123	153	301	85	81	0	0	0	0	0	0	0	0	0	0	0	0	0	0	0	0	0	0	0	2.014	1.926	1.854	1.930	1.730	1.868	0.619	0.000	0.000	0.000	0.000	0.000	0.000	0.000	0.000	0.000	0.000	0.000	0.000	0.000	0.000	80	514	2996	2712	1.010	Error	Error	2002	994	0	0	1785	927	0	0	0	0
1	3	17	""	"iYNL302C"	2770	16300	120	2821	2504	1131	70	87	120	97	95	0	1263	1197	613	127	160	291	82	78	0	0	0	0	0	0	0	0	0	0	0	0	0	0	0	0	0	0	0	2.422	2.275	2.275	2.442	2.429	2.348	0.780	0.000	0.000	0.000	0.000	0.000	0.000	0.000	0.000	0.000	0.000	0.000	0.000	0.000	0.000	120	609	3887	3504	1.276	Error	Error	2751	1136	0	0	2434	1070	0	0	0	0
1	4	17	""	"iYNL298W"	2970	16300	110	1096	958	453	72	85	87	87	86	0	5658	4681	2362	136	158	127	91	87	0	0	0	0	0	0	0	0	0	0	0	0	0	0	0	0	0	0	0	0.185	0.195	0.200	0.232	3.088	0.170	0.830	0.000	0.000	0.000	0.000	0.000	0.000	0.000	0.000	0.000	0.000	0.000	0.000	0.000	0.000	80	516	6546	5431	-2.431	Error	Error	1024	5522	0	0	886	4545	0	0	0	0
1	5	17	""	"iYNL293W"	3160	16290	110	1719	1433	696	70	98	193	88	80	0	1624	1488	649	130	151	132	90	86	0	0	0	0	0	0	0	0	0	0	0	0	0	0	0	0	0	0	0	1.104	1.004	1.049	1.020	2.972	1.012	0.813	0.000	0.000	0.000	0.000	0.000	0.000	0.000	0.000	0.000	0.000	0.000	0.000	0.000	0.000	80	517	3143	2721	0.142	Error	Error	1649	1494	0	0	1363	1358	0	0	0	0
1	6	17	""	"iYNL284C"	3350	16300	120	3334	3042	1384	72	82	86	99	97	0	3624	3674	3129	126	156	270	92	89	0	0	0	0	0	0	0	0	0	0	0	0	0	0	0	0	0	0	0	0.933	0.837	0.927	0.897	2.196	0.599	0.616	0.000	0.000	0.000	0.000	0.000	0.000	0.000	0.000	0.000	0.000	0.000	0.000	0.000	0.000	120	573	6760	6518	-0.101	Error	Error	3262	3498	0	0	2970	3548	0	0	0	0
1	7	17	""	"iYNL281W"	3530	16300	110	1503	1275	549	74	94	145	92	87	0	2221	1935	852	126	176	280	91	86	0	0	0	0	0	0	0	0	0	0	0	0	0	0	0	0	0	0	0	0.682	0.664	0.652	0.625	2.437	0.628	0.820	0.000	0.000	0.000	0.000	0.000	0.000	0.000	0.000	0.000	0.000	0.000	0.000	0.000	0.000	80	488	3524	3010	-0.552	Error	Error	1429	2095	0	0	1201	1809	0	0	0	0
1	8	17	""	"iYNL276C"	3730	16300	120	1862	1773	820	75	103	159	98	91	0	2172	1962	938	132	184	276	88	83	0	0	0	0	0	0	0	0	0	0	0	0	0	0	0	0	0	0	0	0.876	0.928	0.900	1.080	2.739	0.901	0.800	0.000	0.000	0.000	0.000	0.000	0.000	0.000	0.000	0.000	0.000	0.000	0.000	0.000	0.000	120	568	3827	3528	-0.191	Error	Error	1787	2040	0	0	1698	1830	0	0	0	0
1	9	17	""	"iYNR042W"	3890	16300	110	2308	2080	933	76	171	428	90	80	0	1184	1075	422	137	197	254	90	82	0	0	0	0	0	0	0	0	0	0	0	0	0	0	0	0	0	0	0	2.132	2.136	2.128	2.095	1.632	2.189	0.851	0.000	0.000	0.000	0.000	0.000	0.000	0.000	0.000	0.000	0.000	0.000	0.000	0.000	0.000	80	457	3279	2942	1.092	Error	Error	2232	1047	0	0	2004	938	0	0	0	0
1	10	17	""	"iYNR046W"	4100	16300	120	1733	1681	929	71	172	466	84	76	0	1140	1086	583	131	201	316	82	71	0	0	0	0	0	0	0	0	0	0	0	0	0	0	0	0	0	0	0	1.647	1.686	1.695	1.636	2.662	1.831	0.729	0.000	0.000	0.000	0.000	0.000	0.000	0.000	0.000	0.000	0.000	0.000	0.000	0.000	0.000	120	608	2671	2565	0.720	Error	Error	1662	1009	0	0	1610	955	0	0	0	0
1	11	17	""	"iYNR050C"	4280	16300	110	2513	2212	1038	69	109	225	95	90	0	3090	2846	1414	128	195	332	95	91	0	0	0	0	0	0	0	0	0	0	0	0	0	0	0	0	0	0	0	0.825	0.788	0.784	0.795	1.700	0.759	0.842	0.000	0.000	0.000	0.000	0.000	0.000	0.000	0.000	0.000	0.000	0.000	0.000	0.000	0.000	80	502	5406	4861	-0.277	Error	Error	2444	2962	0	0	2143	2718	0	0	0	0
1	12	17	""	"iYNR063W"	4480	16300	120	1892	1730	731	71	130	311	92	86	0	3784	3321	1631	130	198	340	90	85	0	0	0	0	0	0	0	0	0	0	0	0	0	0	0	0	0	0	0	0.498	0.520	0.496	0.540	2.790	0.485	0.839	0.000	0.000	0.000	0.000	0.000	0.000	0.000	0.000	0.000	0.000	0.000	0.000	0.000	0.000	120	589	5475	4850	-1.005	Error	Error	1821	3654	0	0	1659	3191	0	0	0	0
1	13	17	""	"iYNR068C"	4670	16300	120	1218	1116	533	70	82	70	95	90	0	1463	1305	676	126	155	232	85	77	0	0	0	0	0	0	0	0	0	0	0	0	0	0	0	0	0	0	0	0.859	0.887	0.914	0.920	2.477	0.811	0.762	0.000	0.000	0.000	0.000	0.000	0.000	0.000	0.000	0.000	0.000	0.000	0.000	0.000	0.000	120	576	2485	2225	-0.220	Error	Error	1148	1337	0	0	1046	1179	0	0	0	0
1	14	17	""	"iYNR071C"	4860	16310	110	1532	1636	849	70	90	133	96	95	0	2701	2931	1749	124	166	283	90	87	0	0	0	0	0	0	0	0	0	0	0	0	0	0	0	0	0	0	0	0.567	0.558	0.565	0.667	2.450	0.515	0.748	0.000	0.000	0.000	0.000	0.000	0.000	0.000	0.000	0.000	0.000	0.000	0.000	0.000	0.000	80	517	4039	4373	-0.818	Error	Error	1462	2577	0	0	1566	2807	0	0	0	0
1	15	17	""	"iYOL160W-1"	5050	16310	110	4542	4237	2319	73	94	182	96	92	0	4272	4059	2576	122	186	415	88	81	0	0	0	0	0	0	0	0	0	0	0	0	0	0	0	0	0	0	0	1.077	1.058	1.056	1.192	2.093	1.012	0.821	0.000	0.000	0.000	0.000	0.000	0.000	0.000	0.000	0.000	0.000	0.000	0.000	0.000	0.000	80	474	8619	8101	0.107	Error	Error	4469	4150	0	0	4164	3937	0	0	0	0
1	16	17	""	"iYOL157C"	5240	16310	120	6463	6241	4135	74	91	161	96	93	0	7287	6304	4714	124	178	381	81	79	0	0	0	0	0	0	0	0	0	0	0	0	0	0	0	0	0	0	0	0.892	0.998	0.978	1.273	2.781	0.936	0.833	0.000	0.000	0.000	0.000	0.000	0.000	0.000	0.000	0.000	0.000	0.000	0.000	0.000	0.000	120	560	13552	12347	-0.165	Error	Error	6389	7163	0	0	6167	6180	0	0	0	0
1	17	17	""	"iYOL155C-1"	5410	16310	110	793	988	1047	76	148	279	68	57	0	960	1145	1262	126	199	308	75	60	0	0	0	0	0	0	0	0	0	0	0	0	0	0	0	0	0	0	0	0.860	0.895	0.837	0.813	2.489	0.789	0.682	0.000	0.000	0.000	0.000	0.000	0.000	0.000	0.000	0.000	0.000	0.000	0.000	0.000	0.000	80	500	1551	1931	-0.218	Error	Error	717	834	0	0	912	1019	0	0	0	0
1	18	17	""	"iYOL138C"	5640	16300	110	1196	1045	692	75	150	296	75	65	0	866	750	493	130	197	274	70	61	0	0	0	0	0	0	0	0	0	0	0	0	0	0	0	0	0	0	0	1.523	1.565	1.404	1.168	2.530	1.605	0.792	0.000	0.000	0.000	0.000	0.000	0.000	0.000	0.000	0.000	0.000	0.000	0.000	0.000	0.000	80	521	1857	1590	0.607	Error	Error	1121	736	0	0	970	620	0	0	0	0
1	19	17	""	"iYOL133W"	5810	16310	110	1798	1864	1195	75	86	89	95	90	0	1096	1057	666	126	145	113	81	77	0	0	0	0	0	0	0	0	0	0	0	0	0	0	0	0	0	0	0	1.776	1.922	1.699	1.923	1.909	1.974	0.766	0.000	0.000	0.000	0.000	0.000	0.000	0.000	0.000	0.000	0.000	0.000	0.000	0.000	0.000	80	487	2693	2720	0.829	Error	Error	1723	970	0	0	1789	931	0	0	0	0
1	20	17	""	"iYOL129W"	5990	16300	110	1238	1070	512	76	101	148	92	86	0	2022	1771	890	129	181	287	85	82	0	0	0	0	0	0	0	0	0	0	0	0	0	0	0	0	0	0	0	0.614	0.605	0.595	0.628	2.144	0.570	0.822	0.000	0.000	0.000	0.000	0.000	0.000	0.000	0.000	0.000	0.000	0.000	0.000	0.000	0.000	80	500	3055	2636	-0.704	Error	Error	1162	1893	0	0	994	1642	0	0	0	0
1	21	17	""	"iYOR161C"	6180	16310	110	3840	3196	1560	73	129	308	92	88	0	6738	5975	3377	125	275	750	93	81	0	0	0	0	0	0	0	0	0	0	0	0	0	0	0	0	0	0	0	0.570	0.534	0.507	0.559	2.094	0.475	0.859	0.000	0.000	0.000	0.000	0.000	0.000	0.000	0.000	0.000	0.000	0.000	0.000	0.000	0.000	80	523	10380	8973	-0.812	Error	Error	3767	6613	0	0	3123	5850	0	0	0	0
1	22	17	""	"iYOR165W"	6380	16310	110	860	758	350	69	105	271	81	71	0	1397	1120	623	116	220	669	68	45	0	0	0	0	0	0	0	0	0	0	0	0	0	0	0	0	0	0	0	0.617	0.686	0.653	0.687	2.127	0.597	0.812	0.000	0.000	0.000	0.000	0.000	0.000	0.000	0.000	0.000	0.000	0.000	0.000	0.000	0.000	80	554	2072	1693	-0.696	Error	Error	791	1281	0	0	689	1004	0	0	0	0
1	1	18	""	"iYOR172W"	2390	16480	110	3360	2941	1473	67	101	230	98	90	0	3807	3385	1655	117	167	474	88	85	0	0	0	0	0	0	0	0	0	0	0	0	0	0	0	0	0	0	0	0.892	0.879	0.905	0.970	2.338	0.843	0.813	0.000	0.000	0.000	0.000	0.000	0.000	0.000	0.000	0.000	0.000	0.000	0.000	0.000	0.000	80	546	6983	6142	-0.164	Error	Error	3293	3690	0	0	2874	3268	0	0	0	0
1	2	18	""	"iYOR183W"	2570	16490	110	895	840	316	72	111	209	91	85	0	639	586	243	127	190	410	66	3	0	0	0	0	0	0	0	0	0	0	0	0	0	0	0	0	0	0	0	1.607	1.673	1.715	1.813	1.699	1.156	0.487	0.000	0.000	0.000	0.000	0.000	0.000	0.000	0.000	0.000	0.000	0.000	0.000	0.000	0.000	80	510	1335	1227	0.685	Error	Error	823	512	0	0	768	459	0	0	0	0
1	3	18	""	"iYOR187W"	2760	16490	110	2255	1923	813	72	148	363	90	83	0	1306	1145	517	133	193	357	82	72	0	0	0	0	0	0	0	0	0	0	0	0	0	0	0	0	0	0	0	1.861	1.829	1.862	1.831	1.544	1.979	0.781	0.000	0.000	0.000	0.000	0.000	0.000	0.000	0.000	0.000	0.000	0.000	0.000	0.000	0.000	80	510	3356	2863	0.896	Error	Error	2183	1173	0	0	1851	1012	0	0	0	0
1	4	18	""	"iYOR191W"	2960	16480	110	4362	3633	1860	74	183	469	93	81	0	15920	13296	6870	141	345	1224	97	88	0	0	0	0	0	0	0	0	0	0	0	0	0	0	0	0	0	0	0	0.272	0.271	0.268	0.264	1.859	0.246	0.838	0.000	0.000	0.000	0.000	0.000	0.000	0.000	0.000	0.000	0.000	0.000	0.000	0.000	0.000	80	522	20067	16714	-1.880	Error	Error	4288	15779	0	0	3559	13155	0	0	0	0
1	5	18	""	"iYOR208W"	3150	16480	110	1064	922	421	72	121	267	81	78	0	4086	3499	1618	131	301	1182	82	73	0	0	0	0	0	0	0	0	0	0	0	0	0	0	0	0	0	0	0	0.251	0.252	0.261	0.250	2.636	0.231	0.835	0.000	0.000	0.000	0.000	0.000	0.000	0.000	0.000	0.000	0.000	0.000	0.000	0.000	0.000	80	536	4947	4218	-1.995	Error	Error	992	3955	0	0	850	3368	0	0	0	0
1	6	18	""	"iYOR212W"	3330	16490	110	1749	1503	650	72	113	235	90	87	0	3738	3226	1578	128	243	568	90	78	0	0	0	0	0	0	0	0	0	0	0	0	0	0	0	0	0	0	0	0.465	0.462	0.465	0.490	1.678	0.437	0.838	0.000	0.000	0.000	0.000	0.000	0.000	0.000	0.000	0.000	0.000	0.000	0.000	0.000	0.000	80	510	5287	4529	-1.106	Error	Error	1677	3610	0	0	1431	3098	0	0	0	0
1	7	18	""	"iYOR216C"	3520	16490	110	1683	1454	680	74	155	336	86	80	0	1174	1059	534	132	266	570	72	43	0	0	0	0	0	0	0	0	0	0	0	0	0	0	0	0	0	0	0	1.544	1.489	1.566	1.547	1.813	1.479	0.659	0.000	0.000	0.000	0.000	0.000	0.000	0.000	0.000	0.000	0.000	0.000	0.000	0.000	0.000	80	511	2651	2307	0.627	Error	Error	1609	1042	0	0	1380	927	0	0	0	0
1	8	18	""	"iYOR234C"	3710	16490	110	1858	1710	701	77	166	378	92	85	0	1278	1164	492	137	201	248	86	80	0	0	0	0	0	0	0	0	0	0	0	0	0	0	0	0	0	0	0	1.561	1.590	1.583	1.729	1.747	1.622	0.832	0.000	0.000	0.000	0.000	0.000	0.000	0.000	0.000	0.000	0.000	0.000	0.000	0.000	0.000	80	512	2922	2660	0.642	Error	Error	1781	1141	0	0	1633	1027	0	0	0	0
1	9	18	""	"iYOR238W"	3900	16490	110	3066	2687	1005	77	163	368	95	90	0	1512	1354	522	136	188	220	93	87	0	0	0	0	0	0	0	0	0	0	0	0	0	0	0	0	0	0	0	2.172	2.143	2.175	2.206	1.538	2.196	0.849	0.000	0.000	0.000	0.000	0.000	0.000	0.000	0.000	0.000	0.000	0.000	0.000	0.000	0.000	80	526	4365	3828	1.119	Error	Error	2989	1376	0	0	2610	1218	0	0	0	0
1	10	18	""	"iYOR243C"	4080	16490	110	1383	1214	498	74	157	355	88	77	0	1461	1301	553	135	212	299	87	81	0	0	0	0	0	0	0	0	0	0	0	0	0	0	0	0	0	0	0	0.987	0.978	0.993	1.057	1.896	1.011	0.807	0.000	0.000	0.000	0.000	0.000	0.000	0.000	0.000	0.000	0.000	0.000	0.000	0.000	0.000	80	510	2635	2306	-0.019	Error	Error	1309	1326	0	0	1140	1166	0	0	0	0
1	11	18	""	"iYPL131W"	4280	16490	110	1816	1574	676	72	139	271	92	85	0	1707	1520	677	133	219	324	87	81	0	0	0	0	0	0	0	0	0	0	0	0	0	0	0	0	0	0	0	1.108	1.083	1.089	1.168	1.860	1.069	0.816	0.000	0.000	0.000	0.000	0.000	0.000	0.000	0.000	0.000	0.000	0.000	0.000	0.000	0.000	80	538	3318	2889	0.148	Error	Error	1744	1574	0	0	1502	1387	0	0	0	0
1	12	18	""	"iYPL127C"	4470	16490	110	4591	3722	1897	72	207	656	87	82	0	1816	1576	805	137	222	357	83	77	0	0	0	0	0	0	0	0	0	0	0	0	0	0	0	0	0	0	0	2.691	2.536	2.519	2.507	1.835	2.680	0.822	0.000	0.000	0.000	0.000	0.000	0.000	0.000	0.000	0.000	0.000	0.000	0.000	0.000	0.000	80	511	6198	5089	1.428	Error	Error	4519	1679	0	0	3650	1439	0	0	0	0
1	13	18	""	"iYPL123C"	4660	16490	110	1396	1203	588	74	209	657	70	51	0	2339	2090	1050	137	256	505	83	75	0	0	0	0	0	0	0	0	0	0	0	0	0	0	0	0	0	0	0	0.600	0.578	0.576	0.631	1.788	0.536	0.772	0.000	0.000	0.000	0.000	0.000	0.000	0.000	0.000	0.000	0.000	0.000	0.000	0.000	0.000	80	511	3524	3082	-0.736	Error	Error	1322	2202	0	0	1129	1953	0	0	0	0
1	14	18	""	"iYPL106C"	4850	16490	110	3367	2866	1341	74	164	429	91	86	0	2034	1787	824	133	253	512	82	77	0	0	0	0	0	0	0	0	0	0	0	0	0	0	0	0	0	0	0	1.732	1.688	1.633	1.834	1.926	1.769	0.805	0.000	0.000	0.000	0.000	0.000	0.000	0.000	0.000	0.000	0.000	0.000	0.000	0.000	0.000	80	512	5194	4446	0.793	Error	Error	3293	1901	0	0	2792	1654	0	0	0	0
1	15	18	""	"iYPL101W"	5060	16500	140	1058	945	600	77	229	835	58	7	0	808	712	453	129	384	1599	0	0	0	0	0	0	0	0	0	0	0	0	0	0	0	0	0	0	0	0	0	1.445	1.489	1.388	1.405	2.969	1.431	0.777	0.000	0.000	0.000	0.000	0.000	0.000	0.000	0.000	0.000	0.000	0.000	0.000	0.000	0.000	156	694	1660	1451	0.531	Error	Error	981	679	0	0	868	583	0	0	0	0
1	16	18	""	"iYPL095C"	5240	16490	110	2768	2437	1328	76	113	171	93	88	0	3978	3486	1914	129	210	416	91	83	0	0	0	0	0	0	0	0	0	0	0	0	0	0	0	0	0	0	0	0.699	0.703	0.720	0.721	1.909	0.648	0.801	0.000	0.000	0.000	0.000	0.000	0.000	0.000	0.000	0.000	0.000	0.000	0.000	0.000	0.000	80	436	6541	5718	-0.516	Error	Error	2692	3849	0	0	2361	3357	0	0	0	0
1	17	18	""	"iYPL079W"	5420	16490	110	1842	1585	972	75	130	232	82	78	0	4890	4153	2348	132	272	664	83	80	0	0	0	0	0	0	0	0	0	0	0	0	0	0	0	0	0	0	0	0.371	0.376	0.395	0.386	2.698	0.342	0.732	0.000	0.000	0.000	0.000	0.000	0.000	0.000	0.000	0.000	0.000	0.000	0.000	0.000	0.000	80	506	6525	5531	-1.429	Error	Error	1767	4758	0	0	1510	4021	0	0	0	0
1	18	18	""	"iYPL076W-1"	5610	16490	110	4039	3628	2086	78	167	430	85	80	0	2033	1778	1104	135	246	579	76	65	0	0	0	0	0	0	0	0	0	0	0	0	0	0	0	0	0	0	0	2.087	2.161	1.998	2.163	1.942	2.210	0.820	0.000	0.000	0.000	0.000	0.000	0.000	0.000	0.000	0.000	0.000	0.000	0.000	0.000	0.000	80	563	5859	5193	1.061	Error	Error	3961	1898	0	0	3550	1643	0	0	0	0
1	19	18	""	"iYPL070W"	5820	16500	110	1111	1005	548	76	129	380	76	65	0	4951	4250	2552	130	174	243	91	87	0	0	0	0	0	0	0	0	0	0	0	0	0	0	0	0	0	0	0	0.215	0.225	0.222	0.237	1.913	0.201	0.852	0.000	0.000	0.000	0.000	0.000	0.000	0.000	0.000	0.000	0.000	0.000	0.000	0.000	0.000	80	510	5856	5049	-2.220	Error	Error	1035	4821	0	0	929	4120	0	0	0	0
1	20	18	""	"iYPL057C"	5990	16490	110	2016	1773	925	73	109	247	88	85	0	1028	968	531	128	157	184	83	75	0	0	0	0	0	0	0	0	0	0	0	0	0	0	0	0	0	0	0	2.159	2.024	1.912	2.114	2.114	2.064	0.798	0.000	0.000	0.000	0.000	0.000	0.000	0.000	0.000	0.000	0.000	0.000	0.000	0.000	0.000	80	503	2843	2540	1.110	Error	Error	1943	900	0	0	1700	840	0	0	0	0
1	21	18	""	"iYPL053C"	6180	16490	110	1679	1706	1133	73	131	311	82	72	0	1212	1209	702	123	166	217	85	73	0	0	0	0	0	0	0	0	0	0	0	0	0	0	0	0	0	0	0	1.475	1.504	1.511	1.460	2.106	1.527	0.840	0.000	0.000	0.000	0.000	0.000	0.000	0.000	0.000	0.000	0.000	0.000	0.000	0.000	0.000	80	516	2695	2719	0.560	Error	Error	1606	1089	0	0	1633	1086	0	0	0	0
1	22	18	""	"iYPL049C"	6370	16490	110	1006	1044	689	69	107	231	85	70	0	666	684	449	121	152	178	81	68	0	0	0	0	0	0	0	0	0	0	0	0	0	0	0	0	0	0	0	1.719	1.732	1.745	1.615	1.751	1.799	0.701	0.000	0.000	0.000	0.000	0.000	0.000	0.000	0.000	0.000	0.000	0.000	0.000	0.000	0.000	80	548	1482	1538	0.782	Error	Error	937	545	0	0	975	563	0	0	0	0
1	1	19	""	"YORWdelta19"	2380	16680	110	615	552	229	67	81	92	88	83	0	1556	1389	658	119	157	225	88	83	0	0	0	0	0	0	0	0	0	0	0	0	0	0	0	0	0	0	0	0.381	0.382	0.378	0.414	2.069	0.346	0.843	0.000	0.000	0.000	0.000	0.000	0.000	0.000	0.000	0.000	0.000	0.000	0.000	0.000	0.000	80	547	1985	1755	-1.391	Error	Error	548	1437	0	0	485	1270	0	0	0	0
1	2	19	""	"TEL15R-5"	2580	16680	120	36182	33501	17412	73	217	933	98	97	0	30718	27665	15589	131	333	1543	91	88	0	0	0	0	0	0	0	0	0	0	0	0	0	0	0	0	0	0	0	1.181	1.214	1.178	1.288	2.461	1.207	0.857	0.000	0.000	0.000	0.000	0.000	0.000	0.000	0.000	0.000	0.000	0.000	0.000	0.000	0.000	120	606	66696	60962	0.239	Error	Error	36109	30587	0	0	33428	27534	0	0	0	0
1	3	19	""	"YPLCtau1"	2780	16670	110	7521	6590	3619	74	263	1088	86	81	0	17676	16949	9004	139	355	1772	93	87	0	0	0	0	0	0	0	0	0	0	0	0	0	0	0	0	0	0	0	0.425	0.388	0.363	0.368	2.278	0.376	0.848	0.000	0.000	0.000	0.000	0.000	0.000	0.000	0.000	0.000	0.000	0.000	0.000	0.000	0.000	80	450	24984	23326	-1.236	Error	Error	7447	17537	0	0	6516	16810	0	0	0	0
1	4	19	""	"Q0055"	2960	16680	120	191	194	80	70	120	365	0	0	0	378	365	173	134	228	957	0	0	0	0	0	0	0	0	0	0	0	0	0	0	0	0	0	0	0	0	0	0.496	0.537	0.486	0.509	2.499	0.406	0.490	0.000	0.000	0.000	0.000	0.000	0.000	0.000	0.000	0.000	0.000	0.000	0.000	0.000	0.000	120	490	365	355	-1.012	Error	Error	121	244	0	0	124	231	0	0	0	0
1	5	19	""	"Q0075"	3130	16690	110	154	167	75	70	80	68	61	31	0	292	299	113	130	147	113	70	30	0	0	0	0	0	0	0	0	0	0	0	0	0	0	0	0	0	0	0	0.519	0.574	0.605	0.531	2.404	0.487	0.471	0.000	0.000	0.000	0.000	0.000	0.000	0.000	0.000	0.000	0.000	0.000	0.000	0.000	0.000	80	435	246	266	-0.948	Error	Error	84	162	0	0	97	169	0	0	0	0
1	6	19	""	"Q0095"	3320	16690	110	212	212	91	72	85	53	78	65	0	341	323	154	131	156	83	78	56	0	0	0	0	0	0	0	0	0	0	0	0	0	0	0	0	0	0	0	0.667	0.729	0.641	0.632	2.267	0.579	0.521	0.000	0.000	0.000	0.000	0.000	0.000	0.000	0.000	0.000	0.000	0.000	0.000	0.000	0.000	80	479	350	332	-0.585	Error	Error	140	210	0	0	140	192	0	0	0	0
1	7	19	""	"Q0180"	3530	16680	120	4596	4436	2342	71	94	150	99	96	0	770	732	357	130	155	124	82	77	0	0	0	0	0	0	0	0	0	0	0	0	0	0	0	0	0	0	0	7.070	7.251	6.815	7.076	1.897	7.954	0.784	0.000	0.000	0.000	0.000	0.000	0.000	0.000	0.000	0.000	0.000	0.000	0.000	0.000	0.000	120	529	5165	4967	2.822	Error	Error	4525	640	0	0	4365	602	0	0	0	0
1	8	19	""	"IntQ0185A"	3710	16680	110	10944	9034	4085	76	366	1447	95	87	0	1232	1125	490	131	174	207	88	82	0	0	0	0	0	0	0	0	0	0	0	0	0	0	0	0	0	0	0	9.871	9.012	8.869	9.065	1.473	9.443	0.823	0.000	0.000	0.000	0.000	0.000	0.000	0.000	0.000	0.000	0.000	0.000	0.000	0.000	0.000	80	458	11969	9952	3.303	Error	Error	10868	1101	0	0	8958	994	0	0	0	0
1	9	19	""	"Q0195"	3910	16690	110	320	319	154	72	335	1398	0	0	0	303	300	129	130	170	196	43	5	0	0	0	0	0	0	0	0	0	0	0	0	0	0	0	0	0	0	0	1.434	1.453	1.205	1.353	2.248	1.351	0.537	0.000	0.000	0.000	0.000	0.000	0.000	0.000	0.000	0.000	0.000	0.000	0.000	0.000	0.000	80	484	421	417	0.520	Error	Error	248	173	0	0	247	170	0	0	0	0
1	10	19	""	"Q0257"	4100	16680	110	270	260	90	66	77	92	85	57	0	378	367	121	131	140	90	87	70	0	0	0	0	0	0	0	0	0	0	0	0	0	0	0	0	0	0	0	0.826	0.822	0.802	0.769	2.020	0.725	0.551	0.000	0.000	0.000	0.000	0.000	0.000	0.000	0.000	0.000	0.000	0.000	0.000	0.000	0.000	80	468	451	430	-0.276	Error	Error	204	247	0	0	194	236	0	0	0	0
1	11	19	""	"IntQ0280A"	4280	16680	110	699	620	261	67	84	106	88	85	0	678	646	285	129	146	93	86	85	0	0	0	0	0	0	0	0	0	0	0	0	0	0	0	0	0	0	0	1.151	1.070	1.018	1.057	2.408	1.058	0.771	0.000	0.000	0.000	0.000	0.000	0.000	0.000	0.000	0.000	0.000	0.000	0.000	0.000	0.000	80	478	1181	1070	0.203	Error	Error	632	549	0	0	553	517	0	0	0	0
1	12	19	""	"Q0295"	4480	16680	110	2259	2256	1359	75	140	364	90	83	0	1026	993	588	135	167	168	82	76	0	0	0	0	0	0	0	0	0	0	0	0	0	0	0	0	0	0	0	2.451	2.542	2.445	2.366	2.281	2.587	0.796	0.000	0.000	0.000	0.000	0.000	0.000	0.000	0.000	0.000	0.000	0.000	0.000	0.000	0.000	80	500	3075	3039	1.293	Error	Error	2184	891	0	0	2181	858	0	0	0	0
1	13	19	""	"iYHR216W"	4680	16680	110	8997	8157	4981	78	228	714	88	86	0	20397	16975	11126	142	405	1638	82	77	0	0	0	0	0	0	0	0	0	0	0	0	0	0	0	0	0	0	0	0.440	0.480	0.483	0.555	2.450	0.438	0.820	0.000	0.000	0.000	0.000	0.000	0.000	0.000	0.000	0.000	0.000	0.000	0.000	0.000	0.000	80	478	29174	24912	-1.183	Error	Error	8919	20255	0	0	8079	16833	0	0	0	0
1	14	19	""	"TEL9L"	4860	16680	110	14973	12713	6077	84	506	1546	92	90	0	24185	22151	10315	143	967	3288	91	88	0	0	0	0	0	0	0	0	0	0	0	0	0	0	0	0	0	0	0	0.619	0.574	0.562	0.589	1.830	0.546	0.878	0.000	0.000	0.000	0.000	0.000	0.000	0.000	0.000	0.000	0.000	0.000	0.000	0.000	0.000	80	510	38931	34637	-0.691	Error	Error	14889	24042	0	0	12629	22008	0	0	0	0
1	15	19	""	"YILCdelta3"	5080	16680	110	5735	5821	5155	83	469	1530	72	65	0	10316	10553	9603	137	827	3026	66	62	0	0	0	0	0	0	0	0	0	0	0	0	0	0	0	0	0	0	0	0.555	0.551	0.569	0.720	3.236	0.526	0.817	0.000	0.000	0.000	0.000	0.000	0.000	0.000	0.000	0.000	0.000	0.000	0.000	0.000	0.000	80	453	15831	16154	-0.849	Error	Error	5652	10179	0	0	5738	10416	0	0	0	0
1	16	19	""	"YJRWdelta14"	5250	16680	110	640	601	312	77	107	145	80	77	0	856	812	432	131	151	112	85	81	0	0	0	0	0	0	0	0	0	0	0	0	0	0	0	0	0	0	0	0.777	0.769	0.754	0.722	2.010	0.727	0.809	0.000	0.000	0.000	0.000	0.000	0.000	0.000	0.000	0.000	0.000	0.000	0.000	0.000	0.000	80	480	1288	1205	-0.365	Error	Error	563	725	0	0	524	681	0	0	0	0
1	17	19	""	"SNR64"	5450	16680	100	836	728	469	74	142	235	72	62	0	765	666	465	131	202	360	65	41	0	0	0	0	0	0	0	0	0	0	0	0	0	0	0	0	0	0	0	1.202	1.222	1.105	0.962	2.815	1.112	0.761	0.000	0.000	0.000	0.000	0.000	0.000	0.000	0.000	0.000	0.000	0.000	0.000	0.000	0.000	80	465	1396	1189	0.265	Error	Error	762	634	0	0	654	535	0	0	0	0
1	18	19	""	"YKL162C-A"	5650	16690	110	753	671	367	75	125	259	75	66	0	1133	1012	661	128	175	251	72	68	0	0	0	0	0	0	0	0	0	0	0	0	0	0	0	0	0	0	0	0.675	0.674	0.651	0.631	1.969	0.615	0.807	0.000	0.000	0.000	0.000	0.000	0.000	0.000	0.000	0.000	0.000	0.000	0.000	0.000	0.000	80	465	1683	1480	-0.568	Error	Error	678	1005	0	0	596	884	0	0	0	0
1	19	19	""	"itQ(UUG)L"	5810	16680	110	754	707	364	73	78	36	97	95	0	1409	1330	656	127	142	89	93	90	0	0	0	0	0	0	0	0	0	0	0	0	0	0	0	0	0	0	0	0.531	0.527	0.506	0.484	1.999	0.495	0.852	0.000	0.000	0.000	0.000	0.000	0.000	0.000	0.000	0.000	0.000	0.000	0.000	0.000	0.000	80	445	1963	1837	-0.913	Error	Error	681	1282	0	0	634	1203	0	0	0	0
1	20	19	""	"RDN25-1B"	6000	16680	110	2604	2213	1209	73	108	211	91	87	0	28560	25585	14257	134	459	2475	90	87	0	0	0	0	0	0	0	0	0	0	0	0	0	0	0	0	0	0	0	0.089	0.084	0.086	0.091	2.319	0.081	0.888	0.000	0.000	0.000	0.000	0.000	0.000	0.000	0.000	0.000	0.000	0.000	0.000	0.000	0.000	80	496	30957	27591	-3.489	Error	Error	2531	28426	0	0	2140	25451	0	0	0	0
1	21	19	""	"RDN37-1"	6190	16680	110	3956	3324	1912	73	132	287	93	86	0	14030	12357	7430	136	581	2686	82	72	0	0	0	0	0	0	0	0	0	0	0	0	0	0	0	0	0	0	0	0.279	0.266	0.249	0.274	2.518	0.246	0.874	0.000	0.000	0.000	0.000	0.000	0.000	0.000	0.000	0.000	0.000	0.000	0.000	0.000	0.000	80	484	17777	15472	-1.839	Error	Error	3883	13894	0	0	3251	12221	0	0	0	0
1	22	19	""	"iYLR162W-A"	6370	16680	110	3169	2731	1633	71	129	308	87	78	0	23058	19368	12249	130	504	2169	88	81	0	0	0	0	0	0	0	0	0	0	0	0	0	0	0	0	0	0	0	0.135	0.138	0.133	0.143	2.366	0.128	0.849	0.000	0.000	0.000	0.000	0.000	0.000	0.000	0.000	0.000	0.000	0.000	0.000	0.000	0.000	80	516	26026	21898	-2.888	Error	Error	3098	22928	0	0	2660	19238	0	0	0	0
1	1	20	""	"tI(UAU)L"	2400	16860	110	245	246	114	65	72	44	83	78	0	321	327	153	116	127	101	80	51	0	0	0	0	0	0	0	0	0	0	0	0	0	0	0	0	0	0	0	0.878	0.858	0.715	0.720	2.174	0.742	0.620	0.000	0.000	0.000	0.000	0.000	0.000	0.000	0.000	0.000	0.000	0.000	0.000	0.000	0.000	80	556	385	392	-0.188	Error	Error	180	205	0	0	181	211	0	0	0	0
1	2	20	""	"YLRWdelta17"	2570	16870	110	869	815	408	67	87	107	90	85	0	1508	1417	760	119	159	221	82	81	0	0	0	0	0	0	0	0	0	0	0	0	0	0	0	0	0	0	0	0.577	0.576	0.553	0.572	1.966	0.539	0.807	0.000	0.000	0.000	0.000	0.000	0.000	0.000	0.000	0.000	0.000	0.000	0.000	0.000	0.000	80	501	2191	2046	-0.792	Error	Error	802	1389	0	0	748	1298	0	0	0	0
1	3	20	"EMPTY"	"EMPTY"	2770	16860	150	70	70	24	69	176	810	0	0	0	123	126	33	126	267	1332	0	0	0	0	0	0	0	0	0	0	0	0	0	0	0	0	0	0	0	0	0	-0.333	100000.000	0.935	0.862	4.352	0.588	0.657	0.000	0.000	0.000	0.000	0.000	0.000	0.000	0.000	0.000	0.000	0.000	0.000	0.000	0.000	156	812	-2	1	Error	Error	Error	1	-3	0	0	1	0	0	0	-75	0
1	4	20	"EMPTY"	"EMPTY"	2960	16860	150	63	66	23	66	71	53	2	0	0	118	126	38	123	127	37	13	5	0	0	0	0	0	0	0	0	0	0	0	0	0	0	0	0	0	0	0	0.600	0.000	0.682	0.591	3.364	0.045	0.002	0.000	0.000	0.000	0.000	0.000	0.000	0.000	0.000	0.000	0.000	0.000	0.000	0.000	0.000	156	699	-8	3	-0.737	Error	Error	-3	-5	0	0	0	3	0	0	-75	0
1	5	20	"EMPTY"	"EMPTY"	3150	16860	150	64	67	25	67	70	28	10	2	0	127	127	36	125	132	49	7	0	0	0	0	0	0	0	0	0	0	0	0	0	0	0	0	0	0	0	0	-1.500	0.000	0.667	0.654	4.451	0.100	0.006	0.000	0.000	0.000	0.000	0.000	0.000	0.000	0.000	0.000	0.000	0.000	0.000	0.000	0.000	156	707	-1	2	Error	Error	Error	-3	2	0	0	0	2	0	0	-75	0
1	6	20	"EMPTY"	"EMPTY"	3340	16860	150	66	67	22	67	73	39	5	0	0	118	122	34	127	138	62	5	0	0	0	0	0	0	0	0	0	0	0	0	0	0	0	0	0	0	0	0	0.111	0.000	0.781	0.706	3.486	0.257	0.039	0.000	0.000	0.000	0.000	0.000	0.000	0.000	0.000	0.000	0.000	0.000	0.000	0.000	0.000	156	740	-10	-5	-3.170	Error	Error	-1	-9	0	0	0	-5	0	0	-75	0
1	7	20	"EMPTY"	"EMPTY"	3530	16860	150	64	65	22	65	69	32	8	0	0	119	122	33	121	127	46	9	1	0	0	0	0	0	0	0	0	0	0	0	0	0	0	0	0	0	0	0	0.500	0.000	0.664	0.747	5.269	0.011	0.000	0.000	0.000	0.000	0.000	0.000	0.000	0.000	0.000	0.000	0.000	0.000	0.000	0.000	0.000	156	724	-3	1	-1.000	Error	Error	-1	-2	0	0	0	1	0	0	-75	0
1	8	20	"EMPTY"	"EMPTY"	3720	16860	150	66	67	21	65	221	1085	0	0	0	125	127	36	121	143	144	0	0	0	0	0	0	0	0	0	0	0	0	0	0	0	0	0	0	0	0	0	0.250	0.333	0.571	0.612	4.273	13.525	0.403	0.000	0.000	0.000	0.000	0.000	0.000	0.000	0.000	0.000	0.000	0.000	0.000	0.000	0.000	156	735	5	8	-2.000	Error	Error	1	4	0	0	2	6	0	0	-75	0
1	9	20	"EMPTY"	"EMPTY"	3910	16860	150	66	69	25	67	176	886	0	0	0	139	137	33	131	145	112	0	0	0	0	0	0	0	0	0	0	0	0	0	0	0	0	0	0	0	0	0	-0.125	0.333	0.844	0.773	4.057	0.029	0.001	0.000	0.000	0.000	0.000	0.000	0.000	0.000	0.000	0.000	0.000	0.000	0.000	0.000	0.000	156	751	7	8	Error	Error	Error	-1	8	0	0	2	6	0	0	-75	0
1	10	20	"EMPTY"	"EMPTY"	4100	16860	150	63	65	23	63	66	24	14	5	0	126	130	37	127	130	38	17	3	0	0	0	0	0	0	0	0	0	0	0	0	0	0	0	0	0	0	0	0.000	0.667	0.444	0.593	4.533	24.523	0.001	0.000	0.000	0.000	0.000	0.000	0.000	0.000	0.000	0.000	0.000	0.000	0.000	0.000	0.000	156	741	-1	5	Error	Error	Error	0	-1	0	0	2	3	0	0	-75	0
1	11	20	"EMPTY"	"EMPTY"	4290	16860	150	65	66	23	64	72	52	1	0	0	120	125	51	119	129	76	4	0	0	0	0	0	0	0	0	0	0	0	0	0	0	0	0	0	0	0	0	1.000	0.333	0.811	0.963	4.401	0.285	0.061	0.000	0.000	0.000	0.000	0.000	0.000	0.000	0.000	0.000	0.000	0.000	0.000	0.000	0.000	156	756	2	8	0.000	Error	Error	1	1	0	0	2	6	0	0	-75	0
1	12	20	"EMPTY"	"EMPTY"	4480	16860	150	68	68	22	67	94	204	0	0	0	126	129	35	125	139	100	1	0	0	0	0	0	0	0	0	0	0	0	0	0	0	0	0	0	0	0	0	1.000	0.250	0.625	0.602	3.379	3.524	0.401	0.000	0.000	0.000	0.000	0.000	0.000	0.000	0.000	0.000	0.000	0.000	0.000	0.000	0.000	156	770	2	5	0.000	Error	Error	1	1	0	0	1	4	0	0	-75	0
1	13	20	"EMPTY"	"EMPTY"	4670	16860	150	66	66	22	70	156	563	0	0	0	118	123	33	129	261	1216	0	0	0	0	0	0	0	0	0	0	0	0	0	0	0	0	0	0	0	0	0	0.364	0.667	0.667	0.587	3.281	0.470	0.810	0.000	0.000	0.000	0.000	0.000	0.000	0.000	0.000	0.000	0.000	0.000	0.000	0.000	0.000	156	756	-15	-10	-1.459	Error	Error	-4	-11	0	0	-4	-6	0	0	-75	0
1	14	20	"EMPTY"	"EMPTY"	4860	16870	150	63	66	24	70	269	1097	0	0	0	113	120	39	123	470	2293	0	0	0	0	0	0	0	0	0	0	0	0	0	0	0	0	0	0	0	0	0	0.700	1.333	0.792	0.775	4.299	12.541	0.152	0.000	0.000	0.000	0.000	0.000	0.000	0.000	0.000	0.000	0.000	0.000	0.000	0.000	0.000	156	791	-17	-7	-0.515	Error	Error	-7	-10	0	0	-4	-3	0	0	-75	0
1	15	20	"EMPTY"	"EMPTY"	5050	16870	150	70	72	24	70	291	1219	0	0	0	114	119	33	122	457	2177	0	0	0	0	0	0	0	0	0	0	0	0	0	0	0	0	0	0	0	0	0	0.000	-0.667	0.722	0.673	3.355	0.818	0.424	0.000	0.000	0.000	0.000	0.000	0.000	0.000	0.000	0.000	0.000	0.000	0.000	0.000	0.000	156	793	-8	-1	Error	Error	Error	0	-8	0	0	2	-3	0	0	-75	0
1	16	20	"EMPTY"	"EMPTY"	5240	16870	150	65	70	26	68	83	100	0	0	0	120	119	30	122	133	81	0	0	0	0	0	0	0	0	0	0	0	0	0	0	0	0	0	0	0	0	0	1.500	-0.667	0.655	0.703	4.283	0.101	0.003	0.000	0.000	0.000	0.000	0.000	0.000	0.000	0.000	0.000	0.000	0.000	0.000	0.000	0.000	156	773	-5	-1	0.585	Error	Error	-3	-2	0	0	2	-3	0	0	-75	0
1	17	20	"EMPTY"	"EMPTY"	5430	16870	150	66	69	24	69	93	136	0	0	0	118	125	41	123	141	115	1	0	0	0	0	0	0	0	0	0	0	0	0	0	0	0	0	0	0	0	0	0.600	0.000	0.607	0.604	4.662	1.421	0.246	0.000	0.000	0.000	0.000	0.000	0.000	0.000	0.000	0.000	0.000	0.000	0.000	0.000	0.000	156	790	-8	2	-0.737	Error	Error	-3	-5	0	0	0	2	0	0	-75	0
1	18	20	"EMPTY"	"EMPTY"	5620	16870	150	67	69	23	66	88	119	0	0	0	123	131	46	123	144	148	1	0	0	0	0	0	0	0	0	0	0	0	0	0	0	0	0	0	0	0	0	100000.000	0.375	0.618	0.557	4.141	1.058	0.200	0.000	0.000	0.000	0.000	0.000	0.000	0.000	0.000	0.000	0.000	0.000	0.000	0.000	0.000	156	760	1	11	16.610	Error	Error	1	0	0	0	3	8	0	0	-75	0
1	19	20	"EMPTY"	"EMPTY"	5810	16870	150	66	68	26	67	72	34	8	0	0	121	127	46	124	132	73	4	1	0	0	0	0	0	0	0	0	0	0	0	0	0	0	0	0	0	0	0	0.333	0.333	0.788	0.700	3.856	0.104	0.025	0.000	0.000	0.000	0.000	0.000	0.000	0.000	0.000	0.000	0.000	0.000	0.000	0.000	0.000	156	752	-4	4	-1.585	Error	Error	-1	-3	0	0	1	3	0	0	-75	0
1	20	20	"EMPTY"	"EMPTY"	6000	16870	150	65	66	22	68	86	138	0	0	0	124	122	31	122	315	1955	0	0	0	0	0	0	0	0	0	0	0	0	0	0	0	0	0	0	0	0	0	-1.500	100000.000	0.813	0.867	4.503	0.182	0.006	0.000	0.000	0.000	0.000	0.000	0.000	0.000	0.000	0.000	0.000	0.000	0.000	0.000	0.000	156	784	-1	-2	Error	Error	Error	-3	2	0	0	-2	0	0	0	-75	0
1	21	20	"EMPTY"	"EMPTY"	6190	16870	150	67	66	22	69	98	201	0	0	0	114	119	31	123	336	1855	0	0	0	0	0	0	0	0	0	0	0	0	0	0	0	0	0	0	0	0	0	0.222	0.750	0.944	0.837	3.103	4.441	0.057	0.000	0.000	0.000	0.000	0.000	0.000	0.000	0.000	0.000	0.000	0.000	0.000	0.000	0.000	156	777	-11	-7	-2.170	Error	Error	-2	-9	0	0	-3	-4	0	0	-75	0
1	22	20	"EMPTY"	"EMPTY"	6380	16870	150	63	66	21	67	96	219	0	0	0	116	118	32	121	302	1555	0	0	0	0	0	0	0	0	0	0	0	0	0	0	0	0	0	0	0	0	0	0.800	0.333	0.637	0.614	4.416	0.325	0.827	0.000	0.000	0.000	0.000	0.000	0.000	0.000	0.000	0.000	0.000	0.000	0.000	0.000	0.000	156	970	-9	-4	-0.322	Error	Error	-4	-5	0	0	-1	-3	0	0	-75	0
2	1	1	"VPS8"	"YAL002W"	6850	13200	140	366	364	121	79	84	54	96	92	0	597	612	214	138	147	72	97	93	0	0	0	0	0	0	0	0	0	0	0	0	0	0	0	0	0	0	0	0.625	0.601	0.638	0.633	1.919	0.519	0.663	0.000	0.000	0.000	0.000	0.000	0.000	0.000	0.000	0.000	0.000	0.000	0.000	0.000	0.000	156	790	746	759	-0.677	Error	Error	287	459	0	0	285	474	0	0	0	0
2	2	1	"MTW1"	"YAL034W-A"	7040	13200	130	3785	3586	1758	78	85	54	100	100	0	26579	24968	12725	129	146	126	100	100	0	0	0	0	0	0	0	0	0	0	0	0	0	0	0	0	0	0	0	0.140	0.141	0.146	0.147	1.747	0.130	0.825	0.000	0.000	0.000	0.000	0.000	0.000	0.000	0.000	0.000	0.000	0.000	0.000	0.000	0.000	120	594	30157	28347	-2.835	Error	Error	3707	26450	0	0	3508	24839	0	0	0	0
2	3	1	""	"YAL064W-B"	7230	13200	140	6607	6051	2232	84	90	36	99	99	0	13558	13088	4966	138	153	110	99	99	0	0	0	0	0	0	0	0	0	0	0	0	0	0	0	0	0	0	0	0.486	0.461	0.467	0.447	1.858	0.430	0.817	0.000	0.000	0.000	0.000	0.000	0.000	0.000	0.000	0.000	0.000	0.000	0.000	0.000	0.000	156	692	19943	18917	-1.041	Error	Error	6523	13420	0	0	5967	12950	0	0	0	0
2	4	1	""	"YAL004W"	7430	13220	140	6458	6378	1811	85	89	35	100	100	0	5121	4883	1737	140	149	59	100	99	0	0	0	0	0	0	0	0	0	0	0	0	0	0	0	0	0	0	0	1.279	1.327	1.318	1.406	1.742	1.258	0.793	0.000	0.000	0.000	0.000	0.000	0.000	0.000	0.000	0.000	0.000	0.000	0.000	0.000	0.000	156	646	11354	11036	0.356	Error	Error	6373	4981	0	0	6293	4743	0	0	0	0
2	5	1	"FUN12"	"YAL035W"	7620	13200	140	1823	1742	905	79	83	30	98	98	0	3939	3861	2185	133	138	44	96	96	0	0	0	0	0	0	0	0	0	0	0	0	0	0	0	0	0	0	0	0.458	0.446	0.453	0.454	2.489	0.408	0.820	0.000	0.000	0.000	0.000	0.000	0.000	0.000	0.000	0.000	0.000	0.000	0.000	0.000	0.000	156	691	5550	5391	-1.126	Error	Error	1744	3806	0	0	1663	3728	0	0	0	0
2	6	1	""	"YAL066W"	7810	13200	130	128	134	50	78	81	28	62	42	0	222	241	83	129	136	43	80	55	0	0	0	0	0	0	0	0	0	0	0	0	0	0	0	0	0	0	0	0.538	0.500	0.599	0.570	2.932	0.274	0.143	0.000	0.000	0.000	0.000	0.000	0.000	0.000	0.000	0.000	0.000	0.000	0.000	0.000	0.000	120	577	143	168	-0.895	Error	Error	50	93	0	0	56	112	0	0	0	0
2	7	1	"ERP2"	"YAL007C"	7990	13200	140	191	200	73	76	80	56	87	50	0	351	365	142	126	131	43	97	90	0	0	0	0	0	0	0	0	0	0	0	0	0	0	0	0	0	0	0	0.511	0.519	0.531	0.535	2.032	0.405	0.433	0.000	0.000	0.000	0.000	0.000	0.000	0.000	0.000	0.000	0.000	0.000	0.000	0.000	0.000	156	705	340	363	-0.968	Error	Error	115	225	0	0	124	239	0	0	0	0
2	8	1	""	"YAL037W"	8180	13190	130	2776	2807	1042	77	82	40	100	100	0	5595	4955	2026	133	152	164	100	100	0	0	0	0	0	0	0	0	0	0	0	0	0	0	0	0	0	0	0	0.494	0.566	0.594	0.581	1.408	0.526	0.899	0.000	0.000	0.000	0.000	0.000	0.000	0.000	0.000	0.000	0.000	0.000	0.000	0.000	0.000	120	609	8161	7552	-1.017	Error	Error	2699	5462	0	0	2730	4822	0	0	0	0
2	9	1	""	"YAL068C"	8380	13200	150	6017	6134	2931	88	112	262	98	97	0	12620	12310	5186	146	185	360	100	99	0	0	0	0	0	0	0	0	0	0	0	0	0	0	0	0	0	0	0	0.475	0.497	0.514	0.469	1.617	0.493	0.861	0.000	0.000	0.000	0.000	0.000	0.000	0.000	0.000	0.000	0.000	0.000	0.000	0.000	0.000	156	822	18403	18210	-1.073	Error	Error	5929	12474	0	0	6046	12164	0	0	0	0
2	10	1	"spo7"	"YAL009W"	8570	13190	130	4355	4303	854	90	93	32	100	100	0	10763	10499	2671	153	162	53	100	100	0	0	0	0	0	0	0	0	0	0	0	0	0	0	0	0	0	0	0	0.402	0.407	0.412	0.413	1.279	0.380	0.886	0.000	0.000	0.000	0.000	0.000	0.000	0.000	0.000	0.000	0.000	0.000	0.000	0.000	0.000	120	606	14875	14559	-1.315	Error	Error	4265	10610	0	0	4213	10346	0	0	0	0
2	11	1	"cyc3"	"YAL039C"	8760	13190	140	1930	1988	852	87	91	38	98	96	0	1091	1148	529	148	155	60	97	96	0	0	0	0	0	0	0	0	0	0	0	0	0	0	0	0	0	0	0	1.954	1.901	1.903	1.874	1.748	1.904	0.848	0.000	0.000	0.000	0.000	0.000	0.000	0.000	0.000	0.000	0.000	0.000	0.000	0.000	0.000	156	725	2786	2901	0.967	Error	Error	1843	943	0	0	1901	1000	0	0	0	0
2	12	1	"ERP1"	"YAR002C-A"	8960	13220	140	200	208	84	87	105	142	35	2	0	355	361	142	156	175	210	44	5	0	0	0	0	0	0	0	0	0	0	0	0	0	0	0	0	0	0	0	0.568	0.590	0.567	0.529	2.379	0.695	0.491	0.000	0.000	0.000	0.000	0.000	0.000	0.000	0.000	0.000	0.000	0.000	0.000	0.000	0.000	156	682	312	326	-0.816	Error	Error	113	199	0	0	121	205	0	0	0	0
2	13	1	"SLI15"	"YBR156C"	9170	13220	150	2222	2392	1288	83	108	216	99	96	0	3727	4191	2383	152	179	261	98	96	0	0	0	0	0	0	0	0	0	0	0	0	0	0	0	0	0	0	0	0.598	0.572	0.558	0.607	1.933	0.516	0.766	0.000	0.000	0.000	0.000	0.000	0.000	0.000	0.000	0.000	0.000	0.000	0.000	0.000	0.000	156	694	5714	6348	-0.741	Error	Error	2139	3575	0	0	2309	4039	0	0	0	0
2	14	1	""	"YBR187W"	9350	13220	150	3957	3927	1482	83	102	221	100	98	0	1864	1891	726	142	157	121	98	96	0	0	0	0	0	0	0	0	0	0	0	0	0	0	0	0	0	0	0	2.250	2.198	2.251	2.272	1.772	2.329	0.778	0.000	0.000	0.000	0.000	0.000	0.000	0.000	0.000	0.000	0.000	0.000	0.000	0.000	0.000	156	660	5596	5593	1.170	Error	Error	3874	1722	0	0	3844	1749	0	0	0	0
2	15	1	""	"YBR219C"	9520	13220	150	1566	1604	728	83	100	200	98	93	0	1140	1155	529	147	160	117	96	91	0	0	0	0	0	0	0	0	0	0	0	0	0	0	0	0	0	0	0	1.493	1.509	1.510	1.576	1.903	1.624	0.711	0.000	0.000	0.000	0.000	0.000	0.000	0.000	0.000	0.000	0.000	0.000	0.000	0.000	0.000	156	702	2476	2529	0.579	Error	Error	1483	993	0	0	1521	1008	0	0	0	0
2	16	1	""	"YBR158W"	9720	13220	150	2410	2558	1248	87	93	51	100	100	0	1819	1996	988	154	161	68	99	98	0	0	0	0	0	0	0	0	0	0	0	0	0	0	0	0	0	0	0	1.395	1.341	1.363	1.374	1.583	1.393	0.753	0.000	0.000	0.000	0.000	0.000	0.000	0.000	0.000	0.000	0.000	0.000	0.000	0.000	0.000	156	696	3988	4313	0.480	Error	Error	2323	1665	0	0	2471	1842	0	0	0	0
2	17	1	"RPS9B"	"YBR189W"	9900	13220	150	2882	2828	923	93	107	122	100	99	0	1707	1706	589	152	172	206	96	96	0	0	0	0	0	0	0	0	0	0	0	0	0	0	0	0	0	0	0	1.794	1.760	1.808	1.870	1.812	1.901	0.801	0.000	0.000	0.000	0.000	0.000	0.000	0.000	0.000	0.000	0.000	0.000	0.000	0.000	0.000	156	703	4344	4289	0.843	Error	Error	2789	1555	0	0	2735	1554	0	0	0	0
2	18	1	"pdb1"	"YBR221C"	10100	13220	150	2114	2194	868	89	103	120	100	98	0	1384	1411	548	143	160	201	95	94	0	0	0	0	0	0	0	0	0	0	0	0	0	0	0	0	0	0	0	1.632	1.660	1.677	1.724	1.800	1.833	0.746	0.000	0.000	0.000	0.000	0.000	0.000	0.000	0.000	0.000	0.000	0.000	0.000	0.000	0.000	156	705	3266	3373	0.706	Error	Error	2025	1241	0	0	2105	1268	0	0	0	0
2	19	1	"cdc28"	"YBR160W"	10280	13230	150	4649	4618	1838	81	94	161	100	100	0	2529	2570	1096	136	152	186	96	94	0	0	0	0	0	0	0	0	0	0	0	0	0	0	0	0	0	0	0	1.909	1.864	1.842	1.938	1.659	1.930	0.728	0.000	0.000	0.000	0.000	0.000	0.000	0.000	0.000	0.000	0.000	0.000	0.000	0.000	0.000	156	668	6961	6971	0.933	Error	Error	4568	2393	0	0	4537	2434	0	0	0	0
2	20	1	"RPL21A"	"YBR191W"	10480	13220	150	2641	2557	952	76	81	32	100	99	0	2391	2298	933	130	136	42	98	97	0	0	0	0	0	0	0	0	0	0	0	0	0	0	0	0	0	0	0	1.134	1.144	1.161	1.204	1.614	1.165	0.786	0.000	0.000	0.000	0.000	0.000	0.000	0.000	0.000	0.000	0.000	0.000	0.000	0.000	0.000	156	701	4826	4649	0.182	Error	Error	2565	2261	0	0	2481	2168	0	0	0	0
2	21	1	""	"YBR223C"	10650	13220	150	2595	2616	1136	77	102	217	96	95	0	1593	1651	804	131	145	124	95	91	0	0	0	0	0	0	0	0	0	0	0	0	0	0	0	0	0	0	0	1.722	1.670	1.678	1.773	1.736	1.800	0.695	0.000	0.000	0.000	0.000	0.000	0.000	0.000	0.000	0.000	0.000	0.000	0.000	0.000	0.000	156	727	3980	4059	0.784	Error	Error	2518	1462	0	0	2539	1520	0	0	0	0
2	22	1	""	"YBR162C"	10860	13230	150	3383	3400	1507	78	98	193	100	100	0	3596	3671	1737	129	145	136	98	96	0	0	0	0	0	0	0	0	0	0	0	0	0	0	0	0	0	0	0	0.953	0.938	0.952	0.992	1.952	0.848	0.756	0.000	0.000	0.000	0.000	0.000	0.000	0.000	0.000	0.000	0.000	0.000	0.000	0.000	0.000	156	934	6772	6864	-0.069	Error	Error	3305	3467	0	0	3322	3542	0	0	0	0
2	1	2	"MED8"	"YBR193C"	6860	13410	140	2428	2496	1239	85	97	112	96	93	0	7986	8248	4476	140	153	108	96	95	0	0	0	0	0	0	0	0	0	0	0	0	0	0	0	0	0	0	0	0.299	0.297	0.295	0.317	2.192	0.269	0.817	0.000	0.000	0.000	0.000	0.000	0.000	0.000	0.000	0.000	0.000	0.000	0.000	0.000	0.000	156	676	10189	10519	-1.744	Error	Error	2343	7846	0	0	2411	8108	0	0	0	0
2	2	2	""	"YBR225W"	7040	13410	150	6710	6712	2526	85	101	125	100	100	0	11215	11314	4858	127	153	162	100	100	0	0	0	0	0	0	0	0	0	0	0	0	0	0	0	0	0	0	0	0.597	0.592	0.609	0.605	1.506	0.560	0.804	0.000	0.000	0.000	0.000	0.000	0.000	0.000	0.000	0.000	0.000	0.000	0.000	0.000	0.000	156	550	17713	17814	-0.743	Error	Error	6625	11088	0	0	6627	11187	0	0	0	0
2	3	2	""	"YDL062W"	7240	13410	150	2413	2344	619	85	89	39	100	100	0	1410	1367	412	126	142	125	97	96	0	0	0	0	0	0	0	0	0	0	0	0	0	0	0	0	0	0	0	1.813	1.820	1.819	1.923	1.659	1.849	0.853	0.000	0.000	0.000	0.000	0.000	0.000	0.000	0.000	0.000	0.000	0.000	0.000	0.000	0.000	156	489	3612	3500	0.858	Error	Error	2328	1284	0	0	2259	1241	0	0	0	0
2	4	2	""	"YDL094C"	7420	13410	150	4146	3753	1388	86	94	76	100	98	0	4171	3811	1452	136	147	99	98	98	0	0	0	0	0	0	0	0	0	0	0	0	0	0	0	0	0	0	0	1.006	0.998	1.025	1.028	1.764	1.009	0.829	0.000	0.000	0.000	0.000	0.000	0.000	0.000	0.000	0.000	0.000	0.000	0.000	0.000	0.000	156	484	8095	7342	0.009	Error	Error	4060	4035	0	0	3667	3675	0	0	0	0
2	5	2	"CDC48"	"YDL126C"	7620	13420	150	5317	5509	2632	83	92	73	100	100	0	6219	6556	3233	136	147	97	99	98	0	0	0	0	0	0	0	0	0	0	0	0	0	0	0	0	0	0	0	0.860	0.845	0.853	0.906	2.004	0.785	0.773	0.000	0.000	0.000	0.000	0.000	0.000	0.000	0.000	0.000	0.000	0.000	0.000	0.000	0.000	156	557	11317	11846	-0.217	Error	Error	5234	6083	0	0	5426	6420	0	0	0	0
2	6	2	"UBC9"	"YDL064W"	7800	13410	150	2209	2080	737	81	92	85	98	97	0	3909	3678	1315	129	147	115	98	96	0	0	0	0	0	0	0	0	0	0	0	0	0	0	0	0	0	0	0	0.563	0.563	0.563	0.566	1.670	0.534	0.864	0.000	0.000	0.000	0.000	0.000	0.000	0.000	0.000	0.000	0.000	0.000	0.000	0.000	0.000	156	600	5908	5548	-0.829	Error	Error	2128	3780	0	0	1999	3549	0	0	0	0
2	7	2	""	"YDL096C"	8000	13420	150	3195	2923	976	80	93	85	98	98	0	1660	1538	640	125	144	116	94	92	0	0	0	0	0	0	0	0	0	0	0	0	0	0	0	0	0	0	0	2.029	2.012	1.953	2.065	1.595	1.996	0.827	0.000	0.000	0.000	0.000	0.000	0.000	0.000	0.000	0.000	0.000	0.000	0.000	0.000	0.000	156	611	4650	4256	1.021	Error	Error	3115	1535	0	0	2843	1413	0	0	0	0
2	8	2	"VCX1"	"YDL128W"	8190	13410	150	2545	3472	2370	80	123	352	96	93	0	2692	3543	2531	127	166	389	95	88	0	0	0	0	0	0	0	0	0	0	0	0	0	0	0	0	0	0	0	0.961	0.993	0.999	1.054	1.986	0.934	0.771	0.000	0.000	0.000	0.000	0.000	0.000	0.000	0.000	0.000	0.000	0.000	0.000	0.000	0.000	156	638	5030	6808	-0.057	Error	Error	2465	2565	0	0	3392	3416	0	0	0	0
2	9	2	"IDP1"	"YDL066W"	8400	13420	150	3941	3766	1316	87	147	419	97	94	0	5450	5216	2059	136	193	468	96	94	0	0	0	0	0	0	0	0	0	0	0	0	0	0	0	0	0	0	0	0.725	0.724	0.739	0.759	1.635	0.655	0.827	0.000	0.000	0.000	0.000	0.000	0.000	0.000	0.000	0.000	0.000	0.000	0.000	0.000	0.000	156	560	9168	8759	-0.463	Error	Error	3854	5314	0	0	3679	5080	0	0	0	0
2	10	2	"SNU23"	"YDL098C"	8570	13420	150	2797	2684	862	95	115	197	100	100	0	2940	2819	1033	154	176	234	96	96	0	0	0	0	0	0	0	0	0	0	0	0	0	0	0	0	0	0	0	0.970	0.971	0.978	1.012	1.542	0.934	0.877	0.000	0.000	0.000	0.000	0.000	0.000	0.000	0.000	0.000	0.000	0.000	0.000	0.000	0.000	156	559	5488	5254	-0.044	Error	Error	2702	2786	0	0	2589	2665	0	0	0	0
2	11	2	"RPP1B"	"YDL130W"	8770	13420	150	2510	2496	839	100	112	101	99	97	0	1890	1812	665	165	182	185	95	94	0	0	0	0	0	0	0	0	0	0	0	0	0	0	0	0	0	0	0	1.397	1.455	1.448	1.532	1.623	1.394	0.774	0.000	0.000	0.000	0.000	0.000	0.000	0.000	0.000	0.000	0.000	0.000	0.000	0.000	0.000	156	550	4135	4043	0.482	Error	Error	2410	1725	0	0	2396	1647	0	0	0	0
2	12	2	""	"YDL068W"	8950	13420	150	2789	2609	734	101	112	107	100	98	0	6752	6333	1929	171	190	201	98	98	0	0	0	0	0	0	0	0	0	0	0	0	0	0	0	0	0	0	0	0.408	0.407	0.411	0.426	1.623	0.385	0.888	0.000	0.000	0.000	0.000	0.000	0.000	0.000	0.000	0.000	0.000	0.000	0.000	0.000	0.000	156	469	9269	8670	-1.292	Error	Error	2688	6581	0	0	2508	6162	0	0	0	0
2	13	2	""	"YDL100C"	9130	13410	150	4463	4207	1508	94	170	561	96	93	0	3033	2996	1248	158	218	424	93	92	0	0	0	0	0	0	0	0	0	0	0	0	0	0	0	0	0	0	0	1.520	1.449	1.482	1.515	1.625	1.470	0.775	0.000	0.000	0.000	0.000	0.000	0.000	0.000	0.000	0.000	0.000	0.000	0.000	0.000	0.000	156	464	7244	6951	0.604	Error	Error	4369	2875	0	0	4113	2838	0	0	0	0
2	14	2	"LYS21"	"YDL131W"	9320	13410	150	4226	4233	1662	86	184	603	96	92	0	2383	2395	926	142	206	431	95	92	0	0	0	0	0	0	0	0	0	0	0	0	0	0	0	0	0	0	0	1.847	1.841	1.888	1.839	1.537	1.844	0.820	0.000	0.000	0.000	0.000	0.000	0.000	0.000	0.000	0.000	0.000	0.000	0.000	0.000	0.000	156	488	6381	6400	0.885	Error	Error	4140	2241	0	0	4147	2253	0	0	0	0
2	15	2	"CCT6"	"YDR188W"	9530	13420	150	3315	3286	1089	88	129	283	100	98	0	2062	2063	755	146	176	223	98	96	0	0	0	0	0	0	0	0	0	0	0	0	0	0	0	0	0	0	0	1.684	1.668	1.753	1.707	1.435	1.671	0.808	0.000	0.000	0.000	0.000	0.000	0.000	0.000	0.000	0.000	0.000	0.000	0.000	0.000	0.000	156	534	5143	5115	0.752	Error	Error	3227	1916	0	0	3198	1917	0	0	0	0
2	16	2	"adr1"	"YDR216W"	9720	13410	150	2160	2431	1616	94	107	102	100	99	0	4449	5162	3687	158	185	186	100	100	0	0	0	0	0	0	0	0	0	0	0	0	0	0	0	0	0	0	0	0.481	0.467	0.457	0.469	1.700	0.374	0.671	0.000	0.000	0.000	0.000	0.000	0.000	0.000	0.000	0.000	0.000	0.000	0.000	0.000	0.000	156	497	6357	7341	-1.054	Error	Error	2066	4291	0	0	2337	5004	0	0	0	0
2	17	2	""	"YDR248C"	9910	13420	150	970	1165	699	92	114	145	97	92	0	2882	3311	2083	156	187	249	96	94	0	0	0	0	0	0	0	0	0	0	0	0	0	0	0	0	0	0	0	0.322	0.340	0.331	0.342	1.700	0.288	0.716	0.000	0.000	0.000	0.000	0.000	0.000	0.000	0.000	0.000	0.000	0.000	0.000	0.000	0.000	156	501	3604	4228	-1.634	Error	Error	878	2726	0	0	1073	3155	0	0	0	0
2	18	2	""	"YDR190C"	10100	13420	140	3753	3719	1585	85	106	151	100	100	0	7603	7384	3210	142	172	253	100	100	0	0	0	0	0	0	0	0	0	0	0	0	0	0	0	0	0	0	0	0.492	0.502	0.493	0.510	1.608	0.469	0.839	0.000	0.000	0.000	0.000	0.000	0.000	0.000	0.000	0.000	0.000	0.000	0.000	0.000	0.000	156	465	11129	10876	-1.024	Error	Error	3668	7461	0	0	3634	7242	0	0	0	0
2	19	2	"SPR28"	"YDR218C"	10280	13420	150	4564	4723	2098	82	153	478	98	97	0	2802	2916	1300	138	194	360	98	95	0	0	0	0	0	0	0	0	0	0	0	0	0	0	0	0	0	0	0	1.682	1.671	1.663	1.720	1.726	1.800	0.794	0.000	0.000	0.000	0.000	0.000	0.000	0.000	0.000	0.000	0.000	0.000	0.000	0.000	0.000	156	457	7146	7419	0.751	Error	Error	4482	2664	0	0	4641	2778	0	0	0	0
2	20	2	""	"YDR250C"	10470	13420	140	1574	1543	592	80	141	466	91	85	0	967	959	377	130	179	359	89	66	0	0	0	0	0	0	0	0	0	0	0	0	0	0	0	0	0	0	0	1.785	1.765	1.726	1.715	1.532	1.630	0.816	0.000	0.000	0.000	0.000	0.000	0.000	0.000	0.000	0.000	0.000	0.000	0.000	0.000	0.000	156	426	2331	2292	0.836	Error	Error	1494	837	0	0	1463	829	0	0	0	0
2	21	2	"NUP42"	"YDR192C"	10660	13420	140	3121	3376	1812	84	108	148	98	96	0	4674	4889	2615	133	158	135	98	96	0	0	0	0	0	0	0	0	0	0	0	0	0	0	0	0	0	0	0	0.669	0.692	0.684	0.715	1.867	0.679	0.858	0.000	0.000	0.000	0.000	0.000	0.000	0.000	0.000	0.000	0.000	0.000	0.000	0.000	0.000	156	461	7578	8048	-0.580	Error	Error	3037	4541	0	0	3292	4756	0	0	0	0
2	22	2	""	"YDR220C"	10860	13420	150	1372	1307	555	80	103	175	92	88	0	897	877	339	135	151	109	91	89	0	0	0	0	0	0	0	0	0	0	0	0	0	0	0	0	0	0	0	1.696	1.654	1.613	1.640	1.942	1.703	0.768	0.000	0.000	0.000	0.000	0.000	0.000	0.000	0.000	0.000	0.000	0.000	0.000	0.000	0.000	156	720	2054	1969	0.762	Error	Error	1292	762	0	0	1227	742	0	0	0	0
2	1	3	"BTT1"	"YDR252W"	6870	13610	140	1941	1826	683	84	96	106	100	98	0	3591	3294	1315	144	156	99	98	98	0	0	0	0	0	0	0	0	0	0	0	0	0	0	0	0	0	0	0	0.539	0.553	0.537	0.579	1.962	0.510	0.819	0.000	0.000	0.000	0.000	0.000	0.000	0.000	0.000	0.000	0.000	0.000	0.000	0.000	0.000	156	670	5304	4892	-0.892	Error	Error	1857	3447	0	0	1742	3150	0	0	0	0
2	2	3	"MSS116"	"YDR194C"	7070	13610	150	6627	6700	2639	90	106	128	100	100	0	3945	3920	1760	140	161	115	96	96	0	0	0	0	0	0	0	0	0	0	0	0	0	0	0	0	0	0	0	1.718	1.749	1.700	1.891	2.034	1.766	0.773	0.000	0.000	0.000	0.000	0.000	0.000	0.000	0.000	0.000	0.000	0.000	0.000	0.000	0.000	156	453	10342	10390	0.781	Error	Error	6537	3805	0	0	6610	3780	0	0	0	0
2	3	3	""	"YDR222W"	7250	13610	160	4842	4846	2354	83	89	40	100	99	0	3931	4003	2078	133	145	63	95	94	0	0	0	0	0	0	0	0	0	0	0	0	0	0	0	0	0	0	0	1.253	1.231	1.193	1.215	2.256	1.225	0.802	0.000	0.000	0.000	0.000	0.000	0.000	0.000	0.000	0.000	0.000	0.000	0.000	0.000	0.000	208	475	8557	8633	0.325	Error	Error	4759	3798	0	0	4763	3870	0	0	0	0
2	4	3	"CHL4"	"YDR254W"	7440	13600	150	5073	4760	2248	81	92	77	99	97	0	13918	13018	6263	134	154	130	99	99	0	0	0	0	0	0	0	0	0	0	0	0	0	0	0	0	0	0	0	0.362	0.363	0.367	0.366	2.233	0.322	0.732	0.000	0.000	0.000	0.000	0.000	0.000	0.000	0.000	0.000	0.000	0.000	0.000	0.000	0.000	156	529	18776	17563	-1.465	Error	Error	4992	13784	0	0	4679	12884	0	0	0	0
2	5	3	"UBC8"	"YEL012W"	7650	13600	130	5906	5551	1399	81	94	105	100	100	0	7179	6893	1783	134	154	162	100	100	0	0	0	0	0	0	0	0	0	0	0	0	0	0	0	0	0	0	0	0.827	0.809	0.821	0.809	1.387	0.788	0.886	0.000	0.000	0.000	0.000	0.000	0.000	0.000	0.000	0.000	0.000	0.000	0.000	0.000	0.000	120	529	12870	12229	-0.274	Error	Error	5825	7045	0	0	5470	6759	0	0	0	0
2	6	3	"GDA1"	"YEL042W"	7850	13620	120	3309	3482	1440	77	97	125	100	99	0	2227	2315	1259	129	157	196	94	90	0	0	0	0	0	0	0	0	0	0	0	0	0	0	0	0	0	0	0	1.541	1.558	1.528	1.695	2.157	1.500	0.723	0.000	0.000	0.000	0.000	0.000	0.000	0.000	0.000	0.000	0.000	0.000	0.000	0.000	0.000	120	475	5330	5591	0.623	Error	Error	3232	2098	0	0	3405	2186	0	0	0	0
2	7	3	""	"YEL073C"	8030	13610	120	227	237	90	76	83	38	95	85	0	332	363	162	123	136	77	88	65	0	0	0	0	0	0	0	0	0	0	0	0	0	0	0	0	0	0	0	0.722	0.671	0.671	0.718	1.964	0.517	0.537	0.000	0.000	0.000	0.000	0.000	0.000	0.000	0.000	0.000	0.000	0.000	0.000	0.000	0.000	120	426	360	401	-0.469	Error	Error	151	209	0	0	161	240	0	0	0	0
2	8	3	""	"YEL014C"	8220	13610	140	2117	1994	692	73	93	189	96	95	0	1475	1366	588	120	129	81	95	92	0	0	0	0	0	0	0	0	0	0	0	0	0	0	0	0	0	0	0	1.508	1.542	1.528	1.707	2.138	1.495	0.832	0.000	0.000	0.000	0.000	0.000	0.000	0.000	0.000	0.000	0.000	0.000	0.000	0.000	0.000	156	527	3399	3167	0.593	Error	Error	2044	1355	0	0	1921	1246	0	0	0	0
2	9	3	""	"YEL044W"	8420	13610	140	2010	2026	864	75	96	196	97	96	0	1106	1084	452	124	138	166	94	92	0	0	0	0	0	0	0	0	0	0	0	0	0	0	0	0	0	0	0	1.970	2.032	1.996	2.055	1.975	2.150	0.790	0.000	0.000	0.000	0.000	0.000	0.000	0.000	0.000	0.000	0.000	0.000	0.000	0.000	0.000	156	464	2917	2911	0.979	Error	Error	1935	982	0	0	1951	960	0	0	0	0
2	10	3	""	"YEL075C"	8600	13610	140	23048	22185	8377	89	102	154	100	100	0	13739	13085	5489	143	158	173	98	98	0	0	0	0	0	0	0	0	0	0	0	0	0	0	0	0	0	0	0	1.689	1.707	1.745	1.818	2.023	1.719	0.848	0.000	0.000	0.000	0.000	0.000	0.000	0.000	0.000	0.000	0.000	0.000	0.000	0.000	0.000	156	435	36555	35038	0.756	Error	Error	22959	13596	0	0	22096	12942	0	0	0	0
2	11	3	""	"YEL016C"	8800	13610	140	8727	8617	2511	97	102	46	100	100	0	6921	6855	1879	159	164	50	100	99	0	0	0	0	0	0	0	0	0	0	0	0	0	0	0	0	0	0	0	1.276	1.272	1.281	1.262	1.713	1.299	0.888	0.000	0.000	0.000	0.000	0.000	0.000	0.000	0.000	0.000	0.000	0.000	0.000	0.000	0.000	156	415	15392	15216	0.352	Error	Error	8630	6762	0	0	8520	6696	0	0	0	0
2	12	3	"GLY1"	"YEL046C"	8980	13610	140	5759	5547	1615	96	124	325	100	100	0	3363	3159	1082	159	186	247	96	96	0	0	0	0	0	0	0	0	0	0	0	0	0	0	0	0	0	0	0	1.767	1.817	1.781	1.827	1.582	1.822	0.849	0.000	0.000	0.000	0.000	0.000	0.000	0.000	0.000	0.000	0.000	0.000	0.000	0.000	0.000	156	446	8867	8451	0.822	Error	Error	5663	3204	0	0	5451	3000	0	0	0	0
2	13	3	""	"YEL076C-A"	9180	13610	140	24223	23400	8247	88	160	544	99	99	0	12934	11909	4272	148	213	441	99	98	0	0	0	0	0	0	0	0	0	0	0	0	0	0	0	0	0	0	0	1.888	1.982	1.993	1.959	1.697	2.057	0.865	0.000	0.000	0.000	0.000	0.000	0.000	0.000	0.000	0.000	0.000	0.000	0.000	0.000	0.000	156	511	36921	35073	0.917	Error	Error	24135	12786	0	0	23312	11761	0	0	0	0
2	14	3	""	"YEL017W"	9360	13610	130	344	352	120	83	99	137	86	44	0	351	384	174	135	148	109	85	47	0	0	0	0	0	0	0	0	0	0	0	0	0	0	0	0	0	0	0	1.208	1.080	1.143	1.155	1.952	0.983	0.380	0.000	0.000	0.000	0.000	0.000	0.000	0.000	0.000	0.000	0.000	0.000	0.000	0.000	0.000	120	477	477	518	0.273	Error	Error	261	216	0	0	269	249	0	0	0	0
2	15	3	""	"YEL048C"	9540	13610	130	2464	2348	679	84	110	176	100	98	0	2599	2457	754	137	179	281	100	95	0	0	0	0	0	0	0	0	0	0	0	0	0	0	0	0	0	0	0	0.967	0.976	0.972	0.987	1.575	0.948	0.849	0.000	0.000	0.000	0.000	0.000	0.000	0.000	0.000	0.000	0.000	0.000	0.000	0.000	0.000	120	504	4842	4584	-0.049	Error	Error	2380	2462	0	0	2264	2320	0	0	0	0
2	16	3	""	"YEL077C"	9740	13610	140	22592	26205	13321	89	115	172	100	100	1	21695	23577	10447	148	193	280	99	99	0	0	0	0	0	0	0	0	0	0	0	0	0	0	0	0	0	0	0	1.044	1.115	1.115	1.065	1.484	1.171	0.836	0.000	0.000	0.000	0.000	0.000	0.000	0.000	0.000	0.000	0.000	0.000	0.000	0.000	0.000	156	538	44050	49545	0.063	Error	Error	22503	21547	0	0	26116	23429	0	0	0	0
2	17	3	"RPL29"	"YFR032C-A"	9940	13610	130	977	953	249	84	91	37	100	100	0	678	662	195	145	160	107	97	94	0	0	0	0	0	0	0	0	0	0	0	0	0	0	0	0	0	0	0	1.675	1.681	1.665	1.737	1.696	1.787	0.728	0.000	0.000	0.000	0.000	0.000	0.000	0.000	0.000	0.000	0.000	0.000	0.000	0.000	0.000	120	485	1426	1386	0.745	Error	Error	893	533	0	0	869	517	0	0	0	0
2	18	3	""	"YGL007W"	10120	13610	130	2444	2321	766	82	112	203	100	99	0	1070	1042	324	138	161	125	97	95	0	0	0	0	0	0	0	0	0	0	0	0	0	0	0	0	0	0	0	2.534	2.477	2.485	2.499	1.578	2.671	0.821	0.000	0.000	0.000	0.000	0.000	0.000	0.000	0.000	0.000	0.000	0.000	0.000	0.000	0.000	120	503	3294	3143	1.342	Error	Error	2362	932	0	0	2239	904	0	0	0	0
2	19	3	""	"YGL039W"	10330	13610	140	2784	2710	1045	80	158	482	96	92	0	7838	7357	2439	132	189	356	99	98	0	0	0	0	0	0	0	0	0	0	0	0	0	0	0	0	0	0	0	0.351	0.364	0.381	0.352	1.673	0.357	0.873	0.000	0.000	0.000	0.000	0.000	0.000	0.000	0.000	0.000	0.000	0.000	0.000	0.000	0.000	156	479	10410	9855	-1.511	Error	Error	2704	7706	0	0	2630	7225	0	0	0	0
2	20	3	"pho4"	"YFR034C"	10510	13610	140	2856	2761	796	78	99	200	98	97	0	1189	1157	304	128	139	82	98	98	0	0	0	0	0	0	0	0	0	0	0	0	0	0	0	0	0	0	0	2.618	2.607	2.570	2.495	1.539	2.788	0.836	0.000	0.000	0.000	0.000	0.000	0.000	0.000	0.000	0.000	0.000	0.000	0.000	0.000	0.000	156	438	3839	3712	1.389	Error	Error	2778	1061	0	0	2683	1029	0	0	0	0
2	21	3	"leu1"	"YGL009C"	10700	13610	140	4561	4871	2251	77	91	136	99	98	0	13760	14273	6133	127	142	123	100	99	0	0	0	0	0	0	0	0	0	0	0	0	0	0	0	0	0	0	0	0.329	0.339	0.342	0.329	1.616	0.329	0.884	0.000	0.000	0.000	0.000	0.000	0.000	0.000	0.000	0.000	0.000	0.000	0.000	0.000	0.000	156	492	18117	18940	-1.604	Error	Error	4484	13633	0	0	4794	14146	0	0	0	0
2	22	3	""	"YGL041C"	10890	13610	130	2354	2403	815	76	79	27	100	100	0	5298	5236	2005	133	138	38	100	100	0	0	0	0	0	0	0	0	0	0	0	0	0	0	0	0	0	0	0	0.441	0.456	0.448	0.482	1.607	0.420	0.828	0.000	0.000	0.000	0.000	0.000	0.000	0.000	0.000	0.000	0.000	0.000	0.000	0.000	0.000	120	598	7443	7430	-1.181	Error	Error	2278	5165	0	0	2327	5103	0	0	0	0
2	1	4	"cdc26"	"YFR036W"	6900	13800	140	2920	2700	770	84	92	63	100	100	0	2664	2582	724	141	160	163	98	98	0	0	0	0	0	0	0	0	0	0	0	0	0	0	0	0	0	0	0	1.124	1.072	1.082	1.101	1.848	1.078	0.873	0.000	0.000	0.000	0.000	0.000	0.000	0.000	0.000	0.000	0.000	0.000	0.000	0.000	0.000	156	637	5359	5057	0.169	Error	Error	2836	2523	0	0	2616	2441	0	0	0	0
2	2	4	"SCL1"	"YGL011C"	7090	13800	140	5295	4979	1695	89	93	40	100	99	0	13104	12865	4089	147	167	102	100	99	0	0	0	0	0	0	0	0	0	0	0	0	0	0	0	0	0	0	0	0.402	0.384	0.392	0.371	1.562	0.376	0.912	0.000	0.000	0.000	0.000	0.000	0.000	0.000	0.000	0.000	0.000	0.000	0.000	0.000	0.000	156	446	18163	17608	-1.315	Error	Error	5206	12957	0	0	4890	12718	0	0	0	0
2	3	4	"dst1"	"YGL043W"	7280	13810	120	3247	3494	1945	81	87	39	100	100	0	3243	3600	2274	134	150	69	95	94	0	0	0	0	0	0	0	0	0	0	0	0	0	0	0	0	0	0	0	1.018	0.985	1.034	1.162	2.377	0.928	0.780	0.000	0.000	0.000	0.000	0.000	0.000	0.000	0.000	0.000	0.000	0.000	0.000	0.000	0.000	120	424	6275	6879	0.026	Error	Error	3166	3109	0	0	3413	3466	0	0	0	0
2	4	4	""	"YFR038W"	7460	13800	130	5339	5307	2266	79	98	149	100	100	0	6928	7047	3019	128	167	314	100	100	0	0	0	0	0	0	0	0	0	0	0	0	0	0	0	0	0	0	0	0.774	0.756	0.745	0.750	1.471	0.720	0.866	0.000	0.000	0.000	0.000	0.000	0.000	0.000	0.000	0.000	0.000	0.000	0.000	0.000	0.000	120	531	12060	12147	-0.370	Error	Error	5260	6800	0	0	5228	6919	0	0	0	0
2	5	4	"PDR1"	"YGL013C"	7650	13800	130	3497	4279	3143	81	113	197	99	98	0	11204	13989	10016	132	222	599	100	99	0	0	0	0	0	0	0	0	0	0	0	0	0	0	0	0	0	0	0	0.309	0.303	0.307	0.292	1.596	0.286	0.858	0.000	0.000	0.000	0.000	0.000	0.000	0.000	0.000	0.000	0.000	0.000	0.000	0.000	0.000	120	542	14488	18055	-1.697	Error	Error	3416	11072	0	0	4198	13857	0	0	0	0
2	6	4	""	"YGL045W"	7840	13800	140	6676	6939	3207	76	96	138	99	98	0	9141	9368	4593	131	190	517	97	96	0	0	0	0	0	0	0	0	0	0	0	0	0	0	0	0	0	0	0	0.733	0.743	0.762	0.774	1.963	0.708	0.847	0.000	0.000	0.000	0.000	0.000	0.000	0.000	0.000	0.000	0.000	0.000	0.000	0.000	0.000	156	547	15610	16100	-0.449	Error	Error	6600	9010	0	0	6863	9237	0	0	0	0
2	7	4	"PRP31"	"YGR091W"	8050	13800	140	4656	4308	1424	75	79	33	100	99	0	3941	3714	1188	125	131	43	98	98	0	0	0	0	0	0	0	0	0	0	0	0	0	0	0	0	0	0	0	1.200	1.179	1.176	1.195	1.876	1.209	0.867	0.000	0.000	0.000	0.000	0.000	0.000	0.000	0.000	0.000	0.000	0.000	0.000	0.000	0.000	156	519	8397	7822	0.264	Error	Error	4581	3816	0	0	4233	3589	0	0	0	0
2	8	4	"MEP1"	"YGR121C"	8230	13800	130	6354	6197	2728	73	79	57	100	100	0	3608	3788	1721	125	132	58	100	100	0	0	0	0	0	0	0	0	0	0	0	0	0	0	0	0	0	0	0	1.803	1.672	1.714	1.675	1.577	1.685	0.867	0.000	0.000	0.000	0.000	0.000	0.000	0.000	0.000	0.000	0.000	0.000	0.000	0.000	0.000	120	479	9764	9787	0.851	Error	Error	6281	3483	0	0	6124	3663	0	0	0	0
2	9	4	"rsr1"	"YGR152C"	8420	13810	120	925	986	438	73	81	62	100	100	0	855	899	410	130	142	75	99	97	0	0	0	0	0	0	0	0	0	0	0	0	0	0	0	0	0	0	0	1.175	1.187	1.203	1.229	1.576	1.160	0.702	0.000	0.000	0.000	0.000	0.000	0.000	0.000	0.000	0.000	0.000	0.000	0.000	0.000	0.000	120	458	1577	1682	0.233	Error	Error	852	725	0	0	913	769	0	0	0	0
2	10	4	""	"YGR093W"	8610	13800	140	4185	4167	1332	80	85	38	100	100	0	3053	3017	883	135	144	61	98	98	0	0	0	0	0	0	0	0	0	0	0	0	0	0	0	0	0	0	0	1.407	1.418	1.458	1.399	1.568	1.464	0.869	0.000	0.000	0.000	0.000	0.000	0.000	0.000	0.000	0.000	0.000	0.000	0.000	0.000	0.000	156	498	7023	6969	0.492	Error	Error	4105	2918	0	0	4087	2882	0	0	0	0
2	11	4	""	"YGR122W"	8800	13800	140	6070	5925	2199	87	91	32	99	99	0	8896	8842	3052	141	145	42	99	98	0	0	0	0	0	0	0	0	0	0	0	0	0	0	0	0	0	0	0	0.683	0.671	0.672	0.641	1.560	0.664	0.906	0.000	0.000	0.000	0.000	0.000	0.000	0.000	0.000	0.000	0.000	0.000	0.000	0.000	0.000	156	475	14738	14539	-0.549	Error	Error	5983	8755	0	0	5838	8701	0	0	0	0
2	12	4	""	"YGR154C"	8980	13800	130	5690	5612	1883	88	167	548	100	99	0	3470	3475	1101	139	199	378	100	98	0	0	0	0	0	0	0	0	0	0	0	0	0	0	0	0	0	0	0	1.682	1.656	1.671	1.638	1.391	1.685	0.888	0.000	0.000	0.000	0.000	0.000	0.000	0.000	0.000	0.000	0.000	0.000	0.000	0.000	0.000	120	485	8933	8860	0.750	Error	Error	5602	3331	0	0	5524	3336	0	0	0	0
2	13	4	"RRP46"	"YGR095C"	9180	13800	130	2350	2206	775	81	157	533	95	90	0	5550	5625	2113	137	198	372	100	99	0	0	0	0	0	0	0	0	0	0	0	0	0	0	0	0	0	0	0	0.419	0.387	0.394	0.387	1.431	0.374	0.774	0.000	0.000	0.000	0.000	0.000	0.000	0.000	0.000	0.000	0.000	0.000	0.000	0.000	0.000	120	514	7682	7613	-1.254	Error	Error	2269	5413	0	0	2125	5488	0	0	0	0
2	14	4	"ASN2"	"YGR124W"	9360	13800	130	8633	8494	2704	84	134	430	100	100	0	6387	6331	2073	137	186	385	100	100	0	0	0	0	0	0	0	0	0	0	0	0	0	0	0	0	0	0	0	1.368	1.358	1.377	1.363	1.320	1.362	0.898	0.000	0.000	0.000	0.000	0.000	0.000	0.000	0.000	0.000	0.000	0.000	0.000	0.000	0.000	120	502	14799	14604	0.452	Error	Error	8549	6250	0	0	8410	6194	0	0	0	0
2	15	4	""	"YGR156W"	9550	13800	130	6512	6372	1930	84	146	448	100	100	0	3792	3806	1042	137	199	429	100	99	0	0	0	0	0	0	0	0	0	0	0	0	0	0	0	0	0	0	0	1.759	1.714	1.726	1.705	1.294	1.750	0.896	0.000	0.000	0.000	0.000	0.000	0.000	0.000	0.000	0.000	0.000	0.000	0.000	0.000	0.000	120	510	10083	9957	0.814	Error	Error	6428	3655	0	0	6288	3669	0	0	0	0
2	16	4	"ASK10"	"YGR097W"	9750	13800	140	936	1045	567	79	101	146	94	93	0	2512	2926	2165	132	184	416	95	94	0	0	0	0	0	0	0	0	0	0	0	0	0	0	0	0	0	0	0	0.360	0.346	0.372	0.357	1.800	0.270	0.707	0.000	0.000	0.000	0.000	0.000	0.000	0.000	0.000	0.000	0.000	0.000	0.000	0.000	0.000	156	551	3237	3760	-1.474	Error	Error	857	2380	0	0	966	2794	0	0	0	0
2	17	4	""	"YGR126W"	9930	13800	130	2550	2538	767	80	109	143	100	100	0	4446	4582	1529	135	182	286	100	100	0	0	0	0	0	0	0	0	0	0	0	0	0	0	0	0	0	0	0	0.573	0.553	0.546	0.558	1.279	0.518	0.902	0.000	0.000	0.000	0.000	0.000	0.000	0.000	0.000	0.000	0.000	0.000	0.000	0.000	0.000	120	519	6781	6905	-0.804	Error	Error	2470	4311	0	0	2458	4447	0	0	0	0
2	18	4	"MTR3"	"YGR158C"	10130	13800	130	3356	3117	827	80	158	470	100	97	0	7743	7390	2139	136	204	345	100	100	0	0	0	0	0	0	0	0	0	0	0	0	0	0	0	0	0	0	0	0.431	0.419	0.421	0.423	1.355	0.398	0.906	0.000	0.000	0.000	0.000	0.000	0.000	0.000	0.000	0.000	0.000	0.000	0.000	0.000	0.000	120	539	10883	10291	-1.215	Error	Error	3276	7607	0	0	3037	7254	0	0	0	0
2	19	4	""	"YHR113W"	10320	13810	140	4851	4625	1237	77	91	125	100	99	0	3635	3415	1027	127	135	69	97	97	0	0	0	0	0	0	0	0	0	0	0	0	0	0	0	0	0	0	0	1.361	1.383	1.350	1.504	1.884	1.387	0.908	0.000	0.000	0.000	0.000	0.000	0.000	0.000	0.000	0.000	0.000	0.000	0.000	0.000	0.000	156	500	8282	7836	0.445	Error	Error	4774	3508	0	0	4548	3288	0	0	0	0
2	20	4	""	"YHR143W"	10500	13800	130	3336	3413	1070	77	81	54	100	100	0	3706	3589	1202	124	136	121	100	100	0	0	0	0	0	0	0	0	0	0	0	0	0	0	0	0	0	0	0	0.910	0.963	0.989	0.987	1.377	0.923	0.877	0.000	0.000	0.000	0.000	0.000	0.000	0.000	0.000	0.000	0.000	0.000	0.000	0.000	0.000	120	456	6841	6801	-0.136	Error	Error	3259	3582	0	0	3336	3465	0	0	0	0
2	21	4	"ENO2"	"YHR174W"	10700	13810	140	4984	5013	1624	77	81	53	100	100	0	6341	5984	2274	127	138	117	96	96	0	0	0	0	0	0	0	0	0	0	0	0	0	0	0	0	0	0	0	0.790	0.843	0.820	0.913	1.867	0.808	0.894	0.000	0.000	0.000	0.000	0.000	0.000	0.000	0.000	0.000	0.000	0.000	0.000	0.000	0.000	156	466	11121	10793	-0.341	Error	Error	4907	6214	0	0	4936	5857	0	0	0	0
2	22	4	""	"YHR115C"	10890	13810	140	5510	5240	1462	78	81	27	100	100	0	10690	9872	3335	132	136	39	98	98	0	0	0	0	0	0	0	0	0	0	0	0	0	0	0	0	0	0	0	0.514	0.530	0.519	0.581	1.915	0.501	0.898	0.000	0.000	0.000	0.000	0.000	0.000	0.000	0.000	0.000	0.000	0.000	0.000	0.000	0.000	156	673	15990	14902	-0.959	Error	Error	5432	10558	0	0	5162	9740	0	0	0	0
2	1	5	"DCD1"	"YHR144C"	6890	13990	130	4007	3786	880	86	102	130	100	100	0	4059	3918	830	140	167	222	100	100	0	0	0	0	0	0	0	0	0	0	0	0	0	0	0	0	0	0	0	1.001	0.979	1.002	0.972	1.299	0.981	0.905	0.000	0.000	0.000	0.000	0.000	0.000	0.000	0.000	0.000	0.000	0.000	0.000	0.000	0.000	120	588	7840	7478	0.001	Error	Error	3921	3919	0	0	3700	3778	0	0	0	0
2	2	5	""	"YHR176W"	7090	13990	140	5361	5058	1482	92	111	146	98	98	0	5692	5579	1516	148	192	252	99	98	0	0	0	0	0	0	0	0	0	0	0	0	0	0	0	0	0	0	0	0.950	0.914	0.924	0.901	1.767	0.928	0.858	0.000	0.000	0.000	0.000	0.000	0.000	0.000	0.000	0.000	0.000	0.000	0.000	0.000	0.000	156	464	10813	10397	-0.073	Error	Error	5269	5544	0	0	4966	5431	0	0	0	0
2	3	5	"TOM71"	"YHR117W"	7270	13990	130	4540	4591	1934	84	95	82	100	100	0	9951	9951	4416	142	216	614	100	100	0	0	0	0	0	0	0	0	0	0	0	0	0	0	0	0	0	0	0	0.454	0.459	0.464	0.464	1.458	0.432	0.882	0.000	0.000	0.000	0.000	0.000	0.000	0.000	0.000	0.000	0.000	0.000	0.000	0.000	0.000	120	488	14265	14316	-1.138	Error	Error	4456	9809	0	0	4507	9809	0	0	0	0
2	4	5	""	"YHR146W"	7470	13990	130	4413	4260	1503	82	98	139	100	100	0	4142	3970	1318	128	172	332	99	95	0	0	0	0	0	0	0	0	0	0	0	0	0	0	0	0	0	0	0	1.079	1.087	1.096	1.088	1.493	1.103	0.887	0.000	0.000	0.000	0.000	0.000	0.000	0.000	0.000	0.000	0.000	0.000	0.000	0.000	0.000	120	566	8345	8020	0.110	Error	Error	4331	4014	0	0	4178	3842	0	0	0	0
2	5	5	"STB5"	"YHR178W"	7660	13990	130	9965	10080	3114	85	97	105	100	100	0	5826	5908	1693	126	161	430	100	100	0	0	0	0	0	0	0	0	0	0	0	0	0	0	0	0	0	0	0	1.733	1.729	1.727	1.727	1.256	1.772	0.909	0.000	0.000	0.000	0.000	0.000	0.000	0.000	0.000	0.000	0.000	0.000	0.000	0.000	0.000	120	482	15580	15777	0.794	Error	Error	9880	5700	0	0	9995	5782	0	0	0	0
2	6	5	"SET1"	"YHR119W"	7850	14000	140	11197	11334	4398	80	92	100	99	99	0	7613	7242	2925	129	150	340	94	94	0	0	0	0	0	0	0	0	0	0	0	0	0	0	0	0	0	0	0	1.485	1.582	1.573	1.622	1.767	1.595	0.917	0.000	0.000	0.000	0.000	0.000	0.000	0.000	0.000	0.000	0.000	0.000	0.000	0.000	0.000	156	474	18601	18367	0.571	Error	Error	11117	7484	0	0	11254	7113	0	0	0	0
2	7	5	"IMP3"	"YHR148W"	8030	13990	130	4183	3805	1273	78	81	31	100	100	0	9508	8790	3059	131	137	40	100	100	0	0	0	0	0	0	0	0	0	0	0	0	0	0	0	0	0	0	0	0.438	0.430	0.435	0.425	1.557	0.410	0.887	0.000	0.000	0.000	0.000	0.000	0.000	0.000	0.000	0.000	0.000	0.000	0.000	0.000	0.000	120	464	13482	12386	-1.192	Error	Error	4105	9377	0	0	3727	8659	0	0	0	0
2	8	5	""	"YHR180W"	8220	13990	130	2033	1954	525	76	82	56	100	100	0	2121	2101	618	132	138	55	100	100	0	0	0	0	0	0	0	0	0	0	0	0	0	0	0	0	0	0	0	0.984	0.954	0.984	0.981	1.465	0.944	0.871	0.000	0.000	0.000	0.000	0.000	0.000	0.000	0.000	0.000	0.000	0.000	0.000	0.000	0.000	120	478	3946	3847	-0.023	Error	Error	1957	1989	0	0	1878	1969	0	0	0	0
2	9	5	""	"YJL049W"	8400	13990	130	3531	3446	979	75	83	63	100	100	0	14033	14309	5316	134	162	270	100	100	0	0	0	0	0	0	0	0	0	0	0	0	0	0	0	0	0	0	0	0.249	0.238	0.247	0.243	1.297	0.209	0.871	0.000	0.000	0.000	0.000	0.000	0.000	0.000	0.000	0.000	0.000	0.000	0.000	0.000	0.000	120	468	17355	17546	-2.008	Error	Error	3456	13899	0	0	3371	14175	0	0	0	0
2	10	5	"ARP4"	"YJL081C"	8590	13990	130	6400	6386	1954	77	85	54	100	100	0	17772	17581	5959	132	165	289	100	100	0	0	0	0	0	0	0	0	0	0	0	0	0	0	0	0	0	0	0	0.358	0.362	0.377	0.366	1.331	0.332	0.880	0.000	0.000	0.000	0.000	0.000	0.000	0.000	0.000	0.000	0.000	0.000	0.000	0.000	0.000	120	484	23963	23758	-1.480	Error	Error	6323	17640	0	0	6309	17449	0	0	0	0
2	11	5	""	"YJL113W"	8780	14000	130	317	378	348	79	85	46	94	86	0	711	762	383	132	144	133	93	85	0	0	0	0	0	0	0	0	0	0	0	0	0	0	0	0	0	0	0	0.411	0.475	0.404	0.413	1.878	0.495	0.441	0.000	0.000	0.000	0.000	0.000	0.000	0.000	0.000	0.000	0.000	0.000	0.000	0.000	0.000	120	439	817	929	-1.283	Error	Error	238	579	0	0	299	630	0	0	0	0
2	12	5	""	"YJL051W"	8960	14000	140	7739	9083	4649	83	120	346	99	98	0	3658	4171	2193	133	158	223	94	93	0	0	0	0	0	0	0	0	0	0	0	0	0	0	0	0	0	0	0	2.172	2.229	2.165	2.397	1.809	2.266	0.904	0.000	0.000	0.000	0.000	0.000	0.000	0.000	0.000	0.000	0.000	0.000	0.000	0.000	0.000	156	468	11181	13038	1.119	Error	Error	7656	3525	0	0	9000	4038	0	0	0	0
2	13	5	""	"YJL083W"	9150	13990	130	6834	6795	2415	79	119	341	100	100	0	4072	4050	1457	132	163	237	100	100	0	0	0	0	0	0	0	0	0	0	0	0	0	0	0	0	0	0	0	1.714	1.714	1.743	1.728	1.335	1.732	0.890	0.000	0.000	0.000	0.000	0.000	0.000	0.000	0.000	0.000	0.000	0.000	0.000	0.000	0.000	120	499	10695	10634	0.778	Error	Error	6755	3940	0	0	6716	3918	0	0	0	0
2	14	5	"asf1"	"YJL115W"	9340	13990	130	5561	5188	1343	78	105	298	100	100	0	5049	4910	1382	131	157	247	100	100	0	0	0	0	0	0	0	0	0	0	0	0	0	0	0	0	0	0	0	1.115	1.069	1.083	1.076	1.348	1.056	0.879	0.000	0.000	0.000	0.000	0.000	0.000	0.000	0.000	0.000	0.000	0.000	0.000	0.000	0.000	120	491	10401	9889	0.157	Error	Error	5483	4918	0	0	5110	4779	0	0	0	0
2	15	5	"PEP8"	"YJL053W"	9530	13990	140	5457	5227	1713	80	130	422	98	97	0	2929	2870	834	127	170	359	98	96	0	0	0	0	0	0	0	0	0	0	0	0	0	0	0	0	0	0	0	1.919	1.876	1.911	1.834	1.590	1.993	0.862	0.000	0.000	0.000	0.000	0.000	0.000	0.000	0.000	0.000	0.000	0.000	0.000	0.000	0.000	156	494	8179	7890	0.940	Error	Error	5377	2802	0	0	5147	2743	0	0	0	0
2	16	5	"EXO70"	"YJL085W"	9710	13990	130	5458	5225	1621	78	97	152	100	100	0	13259	12945	4307	129	191	501	100	100	0	0	0	0	0	0	0	0	0	0	0	0	0	0	0	0	0	0	0	0.410	0.402	0.407	0.406	1.317	0.383	0.900	0.000	0.000	0.000	0.000	0.000	0.000	0.000	0.000	0.000	0.000	0.000	0.000	0.000	0.000	120	463	18510	17963	-1.287	Error	Error	5380	13130	0	0	5147	12816	0	0	0	0
2	17	5	"PHO86"	"YJL117W"	9910	14000	130	5059	4564	1806	77	105	166	100	100	0	3595	3371	1257	132	212	527	94	91	0	0	0	0	0	0	0	0	0	0	0	0	0	0	0	0	0	0	0	1.439	1.385	1.417	1.387	1.594	1.385	0.820	0.000	0.000	0.000	0.000	0.000	0.000	0.000	0.000	0.000	0.000	0.000	0.000	0.000	0.000	120	496	8445	7726	0.525	Error	Error	4982	3463	0	0	4487	3239	0	0	0	0
2	18	5	""	"YJL055W"	10080	13990	130	6966	6717	1842	78	248	876	100	99	0	2691	2612	729	131	234	442	100	95	0	0	0	0	0	0	0	0	0	0	0	0	0	0	0	0	0	0	0	2.691	2.676	2.730	2.709	1.398	2.763	0.890	0.000	0.000	0.000	0.000	0.000	0.000	0.000	0.000	0.000	0.000	0.000	0.000	0.000	0.000	120	496	9448	9120	1.428	Error	Error	6888	2560	0	0	6639	2481	0	0	0	0
2	19	5	"TRL1"	"YJL087C"	10290	14000	140	3500	3992	2211	80	227	877	98	89	0	5860	6628	3980	127	198	376	95	95	0	0	0	0	0	0	0	0	0	0	0	0	0	0	0	0	0	0	0	0.597	0.602	0.596	0.653	2.079	0.580	0.814	0.000	0.000	0.000	0.000	0.000	0.000	0.000	0.000	0.000	0.000	0.000	0.000	0.000	0.000	156	487	9153	10413	-0.745	Error	Error	3420	5733	0	0	3912	6501	0	0	0	0
2	20	5	""	"YJL119C"	10470	13990	130	2534	2514	755	80	92	110	100	100	0	1226	1230	367	123	143	145	99	98	0	0	0	0	0	0	0	0	0	0	0	0	0	0	0	0	0	0	0	2.225	2.199	2.208	2.235	1.462	2.316	0.856	0.000	0.000	0.000	0.000	0.000	0.000	0.000	0.000	0.000	0.000	0.000	0.000	0.000	0.000	120	425	3557	3541	1.154	Error	Error	2454	1103	0	0	2434	1107	0	0	0	0
2	21	5	"PHD1"	"YKL043W"	10670	13990	140	11585	10749	2531	78	92	107	100	100	0	5784	5622	1290	127	145	142	98	98	0	0	0	0	0	0	0	0	0	0	0	0	0	0	0	0	0	0	0	2.034	1.942	1.953	1.901	1.390	2.000	0.896	0.000	0.000	0.000	0.000	0.000	0.000	0.000	0.000	0.000	0.000	0.000	0.000	0.000	0.000	156	446	17164	16166	1.024	Error	Error	11507	5657	0	0	10671	5495	0	0	0	0
2	22	5	"MUD2"	"YKL074C"	10850	13990	140	7067	6659	1820	77	80	27	100	99	0	4545	4367	1189	131	134	37	99	99	0	0	0	0	0	0	0	0	0	0	0	0	0	0	0	0	0	0	0	1.584	1.554	1.554	1.543	1.572	1.572	0.903	0.000	0.000	0.000	0.000	0.000	0.000	0.000	0.000	0.000	0.000	0.000	0.000	0.000	0.000	156	526	11404	10818	0.663	Error	Error	6990	4414	0	0	6582	4236	0	0	0	0
2	1	6	""	"YKL105C"	6870	14180	140	4037	4932	2923	82	94	111	100	100	0	10394	12249	7331	134	149	146	99	99	0	0	0	0	0	0	0	0	0	0	0	0	0	0	0	0	0	0	0	0.385	0.400	0.402	0.396	1.748	0.370	0.816	0.000	0.000	0.000	0.000	0.000	0.000	0.000	0.000	0.000	0.000	0.000	0.000	0.000	0.000	156	678	14215	16965	-1.375	Error	Error	3955	10260	0	0	4850	12115	0	0	0	0
2	2	6	"PRI2"	"YKL045W"	7060	14180	140	6392	6268	1498	90	105	136	100	100	0	3255	3262	726	144	166	198	98	98	0	0	0	0	0	0	0	0	0	0	0	0	0	0	0	0	0	0	0	2.026	1.981	1.978	1.912	1.426	2.043	0.900	0.000	0.000	0.000	0.000	0.000	0.000	0.000	0.000	0.000	0.000	0.000	0.000	0.000	0.000	156	506	9413	9296	1.018	Error	Error	6302	3111	0	0	6178	3118	0	0	0	0
2	3	6	""	"YKL076C"	7240	14170	130	3221	3125	807	86	113	209	100	99	0	14852	14462	3558	146	317	1289	100	100	0	0	0	0	0	0	0	0	0	0	0	0	0	0	0	0	0	0	0	0.213	0.212	0.213	0.211	1.348	0.201	0.872	0.000	0.000	0.000	0.000	0.000	0.000	0.000	0.000	0.000	0.000	0.000	0.000	0.000	0.000	120	509	17841	17355	-2.230	Error	Error	3135	14706	0	0	3039	14316	0	0	0	0
2	4	6	""	"YKL107W"	7450	14180	100	235	240	98	79	105	205	30	1	0	675	711	370	135	324	1377	3	0	0	0	0	0	0	0	0	0	0	0	0	0	0	0	0	0	0	0	0	0.289	0.280	0.293	0.285	2.295	0.234	0.594	0.000	0.000	0.000	0.000	0.000	0.000	0.000	0.000	0.000	0.000	0.000	0.000	0.000	0.000	80	437	696	737	-1.791	Error	Error	156	540	0	0	161	576	0	0	0	0
2	5	6	""	"YKL047W"	7640	14180	140	5010	4746	1415	83	88	47	100	100	0	7151	6574	2255	130	145	86	99	98	0	0	0	0	0	0	0	0	0	0	0	0	0	0	0	0	0	0	0	0.702	0.724	0.711	0.761	2.070	0.687	0.878	0.000	0.000	0.000	0.000	0.000	0.000	0.000	0.000	0.000	0.000	0.000	0.000	0.000	0.000	156	514	11948	11107	-0.511	Error	Error	4927	7021	0	0	4663	6444	0	0	0	0
2	6	6	""	"YKL078W"	7830	14180	140	8316	9450	4082	82	88	49	100	100	0	6360	7082	3134	130	137	45	98	98	0	0	0	0	0	0	0	0	0	0	0	0	0	0	0	0	0	0	0	1.322	1.348	1.354	1.325	1.519	1.354	0.881	0.000	0.000	0.000	0.000	0.000	0.000	0.000	0.000	0.000	0.000	0.000	0.000	0.000	0.000	156	423	14464	16320	0.402	Error	Error	8234	6230	0	0	9368	6952	0	0	0	0
2	7	6	"HAP4"	"YKL109W"	8020	14180	140	3594	3428	1299	80	85	31	100	100	0	2522	2344	969	132	137	38	96	96	0	0	0	0	0	0	0	0	0	0	0	0	0	0	0	0	0	0	0	1.470	1.514	1.508	1.525	1.969	1.553	0.798	0.000	0.000	0.000	0.000	0.000	0.000	0.000	0.000	0.000	0.000	0.000	0.000	0.000	0.000	156	470	5904	5560	0.556	Error	Error	3514	2390	0	0	3348	2212	0	0	0	0
2	8	6	"CSE4"	"YKL049C"	8220	14180	140	4123	3786	1168	78	82	28	100	99	0	3108	2951	812	133	137	40	99	98	0	0	0	0	0	0	0	0	0	0	0	0	0	0	0	0	0	0	0	1.360	1.316	1.358	1.252	1.893	1.367	0.862	0.000	0.000	0.000	0.000	0.000	0.000	0.000	0.000	0.000	0.000	0.000	0.000	0.000	0.000	156	485	7020	6526	0.443	Error	Error	4045	2975	0	0	3708	2818	0	0	0	0
2	9	6	"VMA5"	"YKL080W"	8390	14180	140	2541	2443	578	76	82	43	100	100	0	2077	2062	592	132	156	266	98	98	0	0	0	0	0	0	0	0	0	0	0	0	0	0	0	0	0	0	0	1.267	1.226	1.238	1.278	1.694	1.204	0.850	0.000	0.000	0.000	0.000	0.000	0.000	0.000	0.000	0.000	0.000	0.000	0.000	0.000	0.000	156	450	4410	4297	0.342	Error	Error	2465	1945	0	0	2367	1930	0	0	0	0
2	10	6	""	"YKL111C"	8580	14180	140	302	317	120	76	84	55	98	88	0	575	581	207	129	158	290	77	29	0	0	0	0	0	0	0	0	0	0	0	0	0	0	0	0	0	0	0	0.507	0.533	0.541	0.553	2.219	0.475	0.656	0.000	0.000	0.000	0.000	0.000	0.000	0.000	0.000	0.000	0.000	0.000	0.000	0.000	0.000	156	461	672	693	-0.981	Error	Error	226	446	0	0	241	452	0	0	0	0
2	11	6	"snf7"	"YLR025W"	8770	14180	140	3688	3649	1093	76	81	46	100	100	0	5066	4936	1706	127	139	135	99	99	0	0	0	0	0	0	0	0	0	0	0	0	0	0	0	0	0	0	0	0.731	0.743	0.742	0.759	1.556	0.715	0.868	0.000	0.000	0.000	0.000	0.000	0.000	0.000	0.000	0.000	0.000	0.000	0.000	0.000	0.000	156	424	8551	8382	-0.451	Error	Error	3612	4939	0	0	3573	4809	0	0	0	0
2	12	6	"ERG3"	"YLR056W"	8960	14180	140	4899	4719	1255	82	85	30	100	100	0	2601	2506	752	133	141	46	98	98	0	0	0	0	0	0	0	0	0	0	0	0	0	0	0	0	0	0	0	1.952	1.954	1.928	1.998	1.611	1.984	0.866	0.000	0.000	0.000	0.000	0.000	0.000	0.000	0.000	0.000	0.000	0.000	0.000	0.000	0.000	156	415	7285	7010	0.965	Error	Error	4817	2468	0	0	4637	2373	0	0	0	0
2	13	6	"GAA1"	"YLR088W"	9150	14180	140	4539	4716	1737	77	91	122	99	99	0	6248	6397	2370	131	160	276	99	98	0	0	0	0	0	0	0	0	0	0	0	0	0	0	0	0	0	0	0	0.729	0.740	0.751	0.730	1.493	0.717	0.828	0.000	0.000	0.000	0.000	0.000	0.000	0.000	0.000	0.000	0.000	0.000	0.000	0.000	0.000	156	507	10579	10905	-0.455	Error	Error	4462	6117	0	0	4639	6266	0	0	0	0
2	14	6	"AAT2"	"YLR027C"	9350	14180	140	4174	4079	1266	73	95	201	99	99	0	3015	2910	917	125	169	391	98	97	0	0	0	0	0	0	0	0	0	0	0	0	0	0	0	0	0	0	0	1.419	1.438	1.401	1.414	1.552	1.472	0.876	0.000	0.000	0.000	0.000	0.000	0.000	0.000	0.000	0.000	0.000	0.000	0.000	0.000	0.000	156	541	6991	6791	0.505	Error	Error	4101	2890	0	0	4006	2785	0	0	0	0
2	15	6	"SHM2"	"YLR058C"	9540	14180	140	2851	2923	1209	75	79	49	100	100	0	10261	10011	3963	124	133	74	100	100	0	0	0	0	0	0	0	0	0	0	0	0	0	0	0	0	0	0	0	0.274	0.288	0.292	0.283	1.674	0.278	0.882	0.000	0.000	0.000	0.000	0.000	0.000	0.000	0.000	0.000	0.000	0.000	0.000	0.000	0.000	156	472	12913	12735	-1.869	Error	Error	2776	10137	0	0	2848	9887	0	0	0	0
2	16	6	"XDJ1"	"YLR090W"	9730	14180	140	5181	5224	2136	76	90	137	99	99	0	8380	8341	3519	131	192	521	98	98	0	0	0	0	0	0	0	0	0	0	0	0	0	0	0	0	0	0	0	0.619	0.627	0.627	0.648	1.965	0.600	0.861	0.000	0.000	0.000	0.000	0.000	0.000	0.000	0.000	0.000	0.000	0.000	0.000	0.000	0.000	156	499	13354	13358	-0.692	Error	Error	5105	8249	0	0	5148	8210	0	0	0	0
2	17	6	"RPL15A"	"YLR029C"	9910	14180	130	3843	3750	1080	75	100	212	99	99	0	2570	2563	675	131	161	208	100	100	0	0	0	0	0	0	0	0	0	0	0	0	0	0	0	0	0	0	0	1.545	1.511	1.554	1.477	1.494	1.589	0.857	0.000	0.000	0.000	0.000	0.000	0.000	0.000	0.000	0.000	0.000	0.000	0.000	0.000	0.000	120	475	6207	6107	0.628	Error	Error	3768	2439	0	0	3675	2432	0	0	0	0
2	18	6	"FRS1"	"YLR060W"	10110	14180	140	4614	4680	1498	76	220	838	100	97	0	2432	2499	939	125	203	385	96	93	0	0	0	0	0	0	0	0	0	0	0	0	0	0	0	0	0	0	0	1.967	1.939	1.945	2.035	1.671	1.971	0.832	0.000	0.000	0.000	0.000	0.000	0.000	0.000	0.000	0.000	0.000	0.000	0.000	0.000	0.000	156	512	6845	6978	0.976	Error	Error	4538	2307	0	0	4604	2374	0	0	0	0
2	19	6	"SUL2"	"YLR092W"	10310	14180	140	4260	4701	2024	73	80	55	100	100	0	7521	7650	3349	122	130	46	100	99	0	0	0	0	0	0	0	0	0	0	0	0	0	0	0	0	0	0	0	0.566	0.615	0.639	0.626	1.855	0.590	0.827	0.000	0.000	0.000	0.000	0.000	0.000	0.000	0.000	0.000	0.000	0.000	0.000	0.000	0.000	156	470	11586	12156	-0.821	Error	Error	4187	7399	0	0	4628	7528	0	0	0	0
2	20	6	""	"YLR031W"	10500	14180	140	3148	2928	749	76	86	94	99	99	0	1979	1940	506	121	133	82	100	100	0	0	0	0	0	0	0	0	0	0	0	0	0	0	0	0	0	0	0	1.653	1.568	1.599	1.564	1.614	1.626	0.867	0.000	0.000	0.000	0.000	0.000	0.000	0.000	0.000	0.000	0.000	0.000	0.000	0.000	0.000	156	479	4930	4671	0.725	Error	Error	3072	1858	0	0	2852	1819	0	0	0	0
2	21	6	""	"YLR062C"	10690	14180	140	1266	1190	377	76	78	26	98	98	0	1196	1182	385	125	126	33	100	99	0	0	0	0	0	0	0	0	0	0	0	0	0	0	0	0	0	0	0	1.111	1.054	1.098	1.051	1.783	1.048	0.777	0.000	0.000	0.000	0.000	0.000	0.000	0.000	0.000	0.000	0.000	0.000	0.000	0.000	0.000	156	469	2261	2171	0.152	Error	Error	1190	1071	0	0	1114	1057	0	0	0	0
2	22	6	"GIS3"	"YLR094C"	10890	14180	140	3473	3444	1369	76	80	31	98	98	0	2125	2107	767	130	134	47	98	98	0	0	0	0	0	0	0	0	0	0	0	0	0	0	0	0	0	0	0	1.703	1.704	1.755	1.652	1.772	1.797	0.866	0.000	0.000	0.000	0.000	0.000	0.000	0.000	0.000	0.000	0.000	0.000	0.000	0.000	0.000	156	706	5392	5345	0.768	Error	Error	3397	1995	0	0	3368	1977	0	0	0	0
2	1	7	""	"YLR400W"	6900	14370	140	3109	3035	784	76	81	30	100	100	0	1340	1328	379	129	135	40	98	98	0	0	0	0	0	0	0	0	0	0	0	0	0	0	0	0	0	0	0	2.505	2.468	2.481	2.486	1.473	2.521	0.881	0.000	0.000	0.000	0.000	0.000	0.000	0.000	0.000	0.000	0.000	0.000	0.000	0.000	0.000	156	689	4244	4158	1.325	Error	Error	3033	1211	0	0	2959	1199	0	0	0	0
2	2	7	"sen1"	"YLR430W"	7080	14360	80	212	227	89	86	92	38	90	75	0	311	329	126	144	149	48	86	73	0	0	0	0	0	0	0	0	0	0	0	0	0	0	0	0	0	0	0	0.754	0.762	0.697	0.777	2.204	0.607	0.436	0.000	0.000	0.000	0.000	0.000	0.000	0.000	0.000	0.000	0.000	0.000	0.000	0.000	0.000	52	287	293	326	-0.406	Error	Error	126	167	0	0	141	185	0	0	0	0
2	3	7	"PAU4"	"YLR461W"	7280	14370	140	3543	4340	2704	82	105	181	100	99	0	7555	8436	5364	135	259	1107	95	90	0	0	0	0	0	0	0	0	0	0	0	0	0	0	0	0	0	0	0	0.466	0.513	0.513	0.575	2.349	0.494	0.892	0.000	0.000	0.000	0.000	0.000	0.000	0.000	0.000	0.000	0.000	0.000	0.000	0.000	0.000	156	675	10881	12559	-1.100	Error	Error	3461	7420	0	0	4258	8301	0	0	0	0
2	4	7	""	"YLR402W"	7470	14380	120	3473	3289	1064	78	83	35	100	100	0	1264	1272	475	130	144	86	96	95	0	0	0	0	0	0	0	0	0	0	0	0	0	0	0	0	0	0	0	2.994	2.812	2.839	2.959	1.707	2.807	0.829	0.000	0.000	0.000	0.000	0.000	0.000	0.000	0.000	0.000	0.000	0.000	0.000	0.000	0.000	120	463	4529	4353	1.582	Error	Error	3395	1134	0	0	3211	1142	0	0	0	0
2	5	7	""	"YLR432W"	7650	14370	140	8923	9221	4199	81	91	128	99	99	0	18004	18391	9360	135	156	116	98	98	0	0	0	0	0	0	0	0	0	0	0	0	0	0	0	0	0	0	0	0.495	0.501	0.508	0.533	1.846	0.466	0.884	0.000	0.000	0.000	0.000	0.000	0.000	0.000	0.000	0.000	0.000	0.000	0.000	0.000	0.000	156	513	26711	27396	-1.015	Error	Error	8842	17869	0	0	9140	18256	0	0	0	0
2	6	7	""	"YLR463C"	7840	14370	140	14302	13906	6580	84	97	146	99	99	0	7441	7152	3632	134	148	89	96	96	0	0	0	0	0	0	0	0	0	0	0	0	0	0	0	0	0	0	0	1.946	1.970	1.947	2.083	1.962	1.966	0.891	0.000	0.000	0.000	0.000	0.000	0.000	0.000	0.000	0.000	0.000	0.000	0.000	0.000	0.000	156	499	21525	20840	0.960	Error	Error	14218	7307	0	0	13822	7018	0	0	0	0
2	7	7	""	"YLR404W"	8040	14370	140	2410	2275	878	80	86	45	100	100	0	4472	4321	1839	131	144	131	99	98	0	0	0	0	0	0	0	0	0	0	0	0	0	0	0	0	0	0	0	0.537	0.524	0.532	0.533	1.746	0.492	0.871	0.000	0.000	0.000	0.000	0.000	0.000	0.000	0.000	0.000	0.000	0.000	0.000	0.000	0.000	156	531	6671	6385	-0.898	Error	Error	2330	4341	0	0	2195	4190	0	0	0	0
2	8	7	""	"YLR434C"	8230	14380	120	1652	1560	539	78	80	44	100	98	0	2932	2799	1132	132	134	44	99	98	0	0	0	0	0	0	0	0	0	0	0	0	0	0	0	0	0	0	0	0.562	0.556	0.548	0.579	1.591	0.515	0.861	0.000	0.000	0.000	0.000	0.000	0.000	0.000	0.000	0.000	0.000	0.000	0.000	0.000	0.000	120	451	4374	4149	-0.831	Error	Error	1574	2800	0	0	1482	2667	0	0	0	0
2	9	7	""	"YLR465C"	8420	14370	140	10508	11102	5513	81	83	29	100	100	0	5550	5638	2884	133	142	75	98	97	0	0	0	0	0	0	0	0	0	0	0	0	0	0	0	0	0	0	0	1.925	2.002	2.018	2.113	2.082	2.031	0.897	0.000	0.000	0.000	0.000	0.000	0.000	0.000	0.000	0.000	0.000	0.000	0.000	0.000	0.000	156	464	15844	16526	0.945	Error	Error	10427	5417	0	0	11021	5505	0	0	0	0
2	10	7	"RPL31B"	"YLR406C"	8610	14370	140	382	427	223	80	81	27	96	93	0	442	488	265	130	134	38	98	94	0	0	0	0	0	0	0	0	0	0	0	0	0	0	0	0	0	0	0	0.968	0.969	1.076	0.959	2.299	0.897	0.598	0.000	0.000	0.000	0.000	0.000	0.000	0.000	0.000	0.000	0.000	0.000	0.000	0.000	0.000	156	463	614	705	-0.047	Error	Error	302	312	0	0	347	358	0	0	0	0
2	11	7	"ECM30"	"YLR436C"	8810	14370	140	2938	3554	2514	77	79	26	100	100	0	3891	4511	2801	129	134	39	100	100	0	0	0	0	0	0	0	0	0	0	0	0	0	0	0	0	0	0	0	0.760	0.793	0.757	0.785	1.496	0.820	0.850	0.000	0.000	0.000	0.000	0.000	0.000	0.000	0.000	0.000	0.000	0.000	0.000	0.000	0.000	156	438	6623	7859	-0.395	Error	Error	2861	3762	0	0	3477	4382	0	0	0	0
2	12	7	"YRF1-5"	"YLR467W"	8980	14380	140	6318	7136	5317	77	82	32	100	99	0	7113	7955	6189	131	139	60	94	94	0	0	0	0	0	0	0	0	0	0	0	0	0	0	0	0	0	0	0	0.894	0.902	0.881	0.986	2.203	0.866	0.807	0.000	0.000	0.000	0.000	0.000	0.000	0.000	0.000	0.000	0.000	0.000	0.000	0.000	0.000	156	454	13223	14883	-0.162	Error	Error	6241	6982	0	0	7059	7824	0	0	0	0
2	13	7	""	"YMR160W"	9170	14370	130	8675	8543	2701	79	160	577	100	100	0	8107	8005	2617	130	231	678	100	99	0	0	0	0	0	0	0	0	0	0	0	0	0	0	0	0	0	0	0	1.078	1.075	1.075	1.081	1.251	1.057	0.917	0.000	0.000	0.000	0.000	0.000	0.000	0.000	0.000	0.000	0.000	0.000	0.000	0.000	0.000	120	527	16573	16339	0.108	Error	Error	8596	7977	0	0	8464	7875	0	0	0	0
2	14	7	"SGS1"	"YMR190C"	9380	14380	130	295	304	110	79	165	593	0	0	0	464	513	244	133	241	698	5	0	0	0	0	0	0	0	0	0	0	0	0	0	0	0	0	0	0	0	0	0.653	0.592	0.591	0.609	2.048	0.720	0.869	0.000	0.000	0.000	0.000	0.000	0.000	0.000	0.000	0.000	0.000	0.000	0.000	0.000	0.000	120	497	547	605	-0.616	Error	Error	216	331	0	0	225	380	0	0	0	0
2	15	7	"ERG8"	"YMR220W"	9560	14370	130	7105	7053	2528	75	92	186	100	100	0	16324	15975	6179	135	216	774	99	98	0	0	0	0	0	0	0	0	0	0	0	0	0	0	0	0	0	0	0	0.434	0.441	0.441	0.454	1.423	0.417	0.887	0.000	0.000	0.000	0.000	0.000	0.000	0.000	0.000	0.000	0.000	0.000	0.000	0.000	0.000	120	479	23219	22818	-1.203	Error	Error	7030	16189	0	0	6978	15840	0	0	0	0
2	16	7	""	"YMR162C"	9740	14370	130	297	293	101	73	90	182	62	7	0	697	701	219	135	213	747	20	0	0	0	0	0	0	0	0	0	0	0	0	0	0	0	0	0	0	0	0	0.399	0.389	0.386	0.369	1.829	0.208	0.573	0.000	0.000	0.000	0.000	0.000	0.000	0.000	0.000	0.000	0.000	0.000	0.000	0.000	0.000	120	501	786	786	-1.327	Error	Error	224	562	0	0	220	566	0	0	0	0
2	17	7	""	"YMR192W"	9940	14380	140	6157	6302	2580	73	95	191	100	99	0	4493	4344	2020	134	164	195	96	95	0	0	0	0	0	0	0	0	0	0	0	0	0	0	0	0	0	0	0	1.396	1.480	1.468	1.555	1.671	1.457	0.883	0.000	0.000	0.000	0.000	0.000	0.000	0.000	0.000	0.000	0.000	0.000	0.000	0.000	0.000	156	498	10443	10439	0.481	Error	Error	6084	4359	0	0	6229	4210	0	0	0	0
2	18	7	""	"YMR222C"	10120	14370	150	101	134	92	73	92	155	12	1	0	154	188	112	133	164	244	6	1	0	0	0	0	0	0	0	0	0	0	0	0	0	0	0	0	0	0	0	1.333	1.109	0.889	0.856	3.620	0.754	0.428	0.000	0.000	0.000	0.000	0.000	0.000	0.000	0.000	0.000	0.000	0.000	0.000	0.000	0.000	156	503	49	116	0.415	Error	Error	28	21	0	0	61	55	0	0	-50	0
2	19	7	"MSS11"	"YMR164C"	10320	14380	140	281	303	106	72	77	34	100	98	0	316	334	126	125	133	51	92	80	0	0	0	0	0	0	0	0	0	0	0	0	0	0	0	0	0	0	0	1.094	1.105	1.039	1.183	2.034	1.003	0.522	0.000	0.000	0.000	0.000	0.000	0.000	0.000	0.000	0.000	0.000	0.000	0.000	0.000	0.000	156	525	400	440	0.130	Error	Error	209	191	0	0	231	209	0	0	0	0
2	20	7	"MRPL24"	"YMR193W"	10510	14370	130	3302	3251	993	74	80	71	100	100	0	1965	1945	594	122	132	85	100	100	0	0	0	0	0	0	0	0	0	0	0	0	0	0	0	0	0	0	0	1.751	1.743	1.788	1.759	1.344	1.754	0.885	0.000	0.000	0.000	0.000	0.000	0.000	0.000	0.000	0.000	0.000	0.000	0.000	0.000	0.000	120	469	5071	5000	0.809	Error	Error	3228	1843	0	0	3177	1823	0	0	0	0
2	21	7	"MRE11"	"YMR224C"	10700	14380	140	777	836	348	77	83	71	98	97	0	1182	1257	607	130	168	421	91	69	0	0	0	0	0	0	0	0	0	0	0	0	0	0	0	0	0	0	0	0.665	0.673	0.698	0.722	1.845	0.612	0.795	0.000	0.000	0.000	0.000	0.000	0.000	0.000	0.000	0.000	0.000	0.000	0.000	0.000	0.000	156	502	1752	1886	-0.588	Error	Error	700	1052	0	0	759	1127	0	0	0	0
2	22	7	""	"YMR166C"	10880	14370	130	6962	6879	1890	78	88	115	100	100	0	3674	3673	1039	133	146	128	100	100	0	0	0	0	0	0	0	0	0	0	0	0	0	0	0	0	0	0	0	1.944	1.921	1.873	1.929	1.254	1.940	0.918	0.000	0.000	0.000	0.000	0.000	0.000	0.000	0.000	0.000	0.000	0.000	0.000	0.000	0.000	120	585	10425	10341	0.959	Error	Error	6884	3541	0	0	6801	3540	0	0	0	0
2	1	8	"RPL36A"	"YMR194W"	6900	14560	130	3284	3270	933	73	79	53	100	100	0	1758	1669	493	128	136	56	100	100	0	0	0	0	0	0	0	0	0	0	0	0	0	0	0	0	0	0	0	1.970	2.075	2.095	2.100	1.365	2.112	0.887	0.000	0.000	0.000	0.000	0.000	0.000	0.000	0.000	0.000	0.000	0.000	0.000	0.000	0.000	120	574	4841	4738	0.978	Error	Error	3211	1630	0	0	3197	1541	0	0	0	0
2	2	8	""	"YMR226C"	7080	14560	130	4602	4681	1710	79	118	302	100	100	0	3767	3803	1410	129	173	339	100	98	0	0	0	0	0	0	0	0	0	0	0	0	0	0	0	0	0	0	0	1.243	1.253	1.283	1.269	1.436	1.244	0.885	0.000	0.000	0.000	0.000	0.000	0.000	0.000	0.000	0.000	0.000	0.000	0.000	0.000	0.000	120	567	8161	8276	0.314	Error	Error	4523	3638	0	0	4602	3674	0	0	0	0
2	3	8	""	"YNL207W"	7290	14570	120	175	185	77	74	116	331	0	0	0	249	282	126	119	168	374	6	0	0	0	0	0	0	0	0	0	0	0	0	0	0	0	0	0	0	0	0	0.777	0.681	0.752	0.727	2.944	0.501	0.377	0.000	0.000	0.000	0.000	0.000	0.000	0.000	0.000	0.000	0.000	0.000	0.000	0.000	0.000	120	459	231	274	-0.364	Error	Error	101	130	0	0	111	163	0	0	0	0
2	4	8	"lap3"	"YNL239W"	7470	14560	130	5445	5306	1491	74	86	121	100	100	0	2486	2465	738	121	137	111	100	100	0	0	0	0	0	0	0	0	0	0	0	0	0	0	0	0	0	0	0	2.271	2.232	2.216	2.259	1.327	2.266	0.885	0.000	0.000	0.000	0.000	0.000	0.000	0.000	0.000	0.000	0.000	0.000	0.000	0.000	0.000	120	474	7736	7576	1.183	Error	Error	5371	2365	0	0	5232	2344	0	0	0	0
2	5	8	"bni1"	"YNL271C"	7660	14570	130	341	350	107	79	103	189	78	15	0	390	401	121	134	155	133	89	47	0	0	0	0	0	0	0	0	0	0	0	0	0	0	0	0	0	0	0	1.023	1.015	1.021	1.025	1.750	1.309	0.587	0.000	0.000	0.000	0.000	0.000	0.000	0.000	0.000	0.000	0.000	0.000	0.000	0.000	0.000	120	486	518	538	0.033	Error	Error	262	256	0	0	271	267	0	0	0	0
2	6	8	"SSB2"	"YNL209W"	7850	14570	130	4926	4789	1467	86	102	150	100	100	0	3922	3711	1233	143	163	102	99	99	0	0	0	0	0	0	0	0	0	0	0	0	0	0	0	0	0	0	0	1.281	1.318	1.302	1.356	1.662	1.317	0.849	0.000	0.000	0.000	0.000	0.000	0.000	0.000	0.000	0.000	0.000	0.000	0.000	0.000	0.000	120	489	8619	8271	0.357	Error	Error	4840	3779	0	0	4703	3568	0	0	0	0
2	7	8	"zwf1"	"YNL241C"	8030	14560	130	3398	3468	951	85	95	76	100	100	0	14084	13638	3753	139	179	319	100	100	0	0	0	0	0	0	0	0	0	0	0	0	0	0	0	0	0	0	0	0.238	0.251	0.259	0.251	1.311	0.243	0.910	0.000	0.000	0.000	0.000	0.000	0.000	0.000	0.000	0.000	0.000	0.000	0.000	0.000	0.000	120	535	17258	16882	-2.074	Error	Error	3313	13945	0	0	3383	13499	0	0	0	0
2	8	8	"TOF1"	"YNL273W"	8230	14570	130	504	530	224	77	83	66	96	91	0	880	953	509	130	163	330	87	60	0	0	0	0	0	0	0	0	0	0	0	0	0	0	0	0	0	0	0	0.569	0.550	0.578	0.583	1.739	0.363	0.635	0.000	0.000	0.000	0.000	0.000	0.000	0.000	0.000	0.000	0.000	0.000	0.000	0.000	0.000	120	485	1177	1276	-0.813	Error	Error	427	750	0	0	453	823	0	0	0	0
2	9	8	""	"YNL211C"	8410	14560	130	2457	2352	588	81	82	33	100	100	0	5711	5507	1256	129	143	93	100	100	0	0	0	0	0	0	0	0	0	0	0	0	0	0	0	0	0	0	0	0.426	0.422	0.422	0.418	1.297	0.411	0.924	0.000	0.000	0.000	0.000	0.000	0.000	0.000	0.000	0.000	0.000	0.000	0.000	0.000	0.000	120	456	7958	7649	-1.232	Error	Error	2376	5582	0	0	2271	5378	0	0	0	0
2	10	8	"SLA2"	"YNL243W"	8600	14560	140	4334	5226	3314	80	82	32	100	100	0	2474	2909	1575	131	142	89	98	98	0	0	0	0	0	0	0	0	0	0	0	0	0	0	0	0	0	0	0	1.816	1.852	1.876	1.781	1.622	2.062	0.815	0.000	0.000	0.000	0.000	0.000	0.000	0.000	0.000	0.000	0.000	0.000	0.000	0.000	0.000	156	502	6597	7924	0.860	Error	Error	4254	2343	0	0	5146	2778	0	0	0	0
2	11	8	""	"YNL275W"	8800	14560	130	6440	6181	1748	77	81	45	100	100	0	10770	10360	2820	130	136	69	100	100	0	0	0	0	0	0	0	0	0	0	0	0	0	0	0	0	0	0	0	0.598	0.597	0.591	0.596	1.260	0.574	0.916	0.000	0.000	0.000	0.000	0.000	0.000	0.000	0.000	0.000	0.000	0.000	0.000	0.000	0.000	120	479	17003	16334	-0.742	Error	Error	6363	10640	0	0	6104	10230	0	0	0	0
2	12	8	""	"YNL213C"	8980	14560	130	3334	3278	971	77	86	81	100	100	0	2526	2515	795	132	146	115	99	99	0	0	0	0	0	0	0	0	0	0	0	0	0	0	0	0	0	0	0	1.360	1.343	1.346	1.383	1.486	1.348	0.868	0.000	0.000	0.000	0.000	0.000	0.000	0.000	0.000	0.000	0.000	0.000	0.000	0.000	0.000	120	453	5651	5584	0.444	Error	Error	3257	2394	0	0	3201	2383	0	0	0	0
2	13	8	""	"YNL245C"	9170	14560	130	2460	2373	706	83	138	469	99	95	0	2121	2133	630	135	193	456	98	94	0	0	0	0	0	0	0	0	0	0	0	0	0	0	0	0	0	0	0	1.197	1.146	1.126	1.147	1.366	1.134	0.891	0.000	0.000	0.000	0.000	0.000	0.000	0.000	0.000	0.000	0.000	0.000	0.000	0.000	0.000	120	489	4363	4288	0.259	Error	Error	2377	1986	0	0	2290	1998	0	0	0	0
2	14	8	"met2"	"YNL277W"	9360	14560	140	4444	4738	2390	85	145	507	96	94	0	5776	5962	2855	141	205	513	97	96	0	0	0	0	0	0	0	0	0	0	0	0	0	0	0	0	0	0	0	0.774	0.799	0.800	0.799	1.845	0.798	0.903	0.000	0.000	0.000	0.000	0.000	0.000	0.000	0.000	0.000	0.000	0.000	0.000	0.000	0.000	156	513	9994	10474	-0.370	Error	Error	4359	5635	0	0	4653	5821	0	0	0	0
2	15	8	"ALG6"	"YOR002W"	9550	14560	130	5409	5258	1243	78	104	229	100	100	0	14676	14153	3577	144	237	778	100	100	0	0	0	0	0	0	0	0	0	0	0	0	0	0	0	0	0	0	0	0.367	0.370	0.379	0.371	1.230	0.354	0.922	0.000	0.000	0.000	0.000	0.000	0.000	0.000	0.000	0.000	0.000	0.000	0.000	0.000	0.000	120	485	19863	19189	-1.447	Error	Error	5331	14532	0	0	5180	14009	0	0	0	0
2	16	8	"DHS1"	"YOR033C"	9740	14560	130	6807	7070	2122	78	110	245	100	100	0	14174	14366	4412	137	262	849	100	100	0	0	0	0	0	0	0	0	0	0	0	0	0	0	0	0	0	0	0	0.479	0.491	0.497	0.493	1.270	0.473	0.906	0.000	0.000	0.000	0.000	0.000	0.000	0.000	0.000	0.000	0.000	0.000	0.000	0.000	0.000	120	487	20766	21221	-1.061	Error	Error	6729	14037	0	0	6992	14229	0	0	0	0
2	17	8	"CYT1"	"YOR065W"	9930	14570	140	4775	4867	1526	80	175	665	98	98	0	2891	2728	1046	132	214	457	94	92	0	0	0	0	0	0	0	0	0	0	0	0	0	0	0	0	0	0	0	1.702	1.844	1.810	2.014	1.871	1.814	0.830	0.000	0.000	0.000	0.000	0.000	0.000	0.000	0.000	0.000	0.000	0.000	0.000	0.000	0.000	156	479	7454	7383	0.767	Error	Error	4695	2759	0	0	4787	2596	0	0	0	0
2	18	8	""	"YOR004W"	10110	14560	130	3569	3381	924	77	90	81	100	100	0	10835	10517	3396	136	176	293	100	100	0	0	0	0	0	0	0	0	0	0	0	0	0	0	0	0	0	0	0	0.326	0.318	0.329	0.321	1.370	0.298	0.899	0.000	0.000	0.000	0.000	0.000	0.000	0.000	0.000	0.000	0.000	0.000	0.000	0.000	0.000	120	461	14191	13685	-1.615	Error	Error	3492	10699	0	0	3304	10381	0	0	0	0
2	19	8	"SHE4"	"YOR035C"	10310	14560	130	5652	6056	2541	77	87	77	100	100	0	3799	3919	1565	129	160	281	100	100	0	0	0	0	0	0	0	0	0	0	0	0	0	0	0	0	0	0	0	1.519	1.578	1.588	1.562	1.275	1.605	0.906	0.000	0.000	0.000	0.000	0.000	0.000	0.000	0.000	0.000	0.000	0.000	0.000	0.000	0.000	120	491	9245	9769	0.603	Error	Error	5575	3670	0	0	5979	3790	0	0	0	0
2	20	8	"alg8"	"YOR067C"	10500	14560	130	6352	6117	2221	76	84	73	100	100	0	12514	11948	4369	123	131	81	100	100	0	0	0	0	0	0	0	0	0	0	0	0	0	0	0	0	0	0	0	0.506	0.511	0.514	0.514	1.343	0.489	0.901	0.000	0.000	0.000	0.000	0.000	0.000	0.000	0.000	0.000	0.000	0.000	0.000	0.000	0.000	120	479	18667	17866	-0.981	Error	Error	6276	12391	0	0	6041	11825	0	0	0	0
2	21	8	""	"YOR006C"	10680	14560	130	5494	5168	1343	77	91	105	100	100	0	23998	22841	6586	132	195	593	100	100	0	0	0	0	0	0	0	0	0	0	0	0	0	0	0	0	0	0	0	0.227	0.224	0.225	0.227	1.321	0.214	0.921	0.000	0.000	0.000	0.000	0.000	0.000	0.000	0.000	0.000	0.000	0.000	0.000	0.000	0.000	120	451	29283	27800	-2.139	Error	Error	5417	23866	0	0	5091	22709	0	0	0	0
2	22	8	"cyc2"	"YOR037W"	10870	14560	130	7615	7612	2027	77	96	149	100	100	0	10557	10536	2788	134	201	568	100	99	0	0	0	0	0	0	0	0	0	0	0	0	0	0	0	0	0	0	0	0.723	0.724	0.733	0.729	1.231	0.709	0.915	0.000	0.000	0.000	0.000	0.000	0.000	0.000	0.000	0.000	0.000	0.000	0.000	0.000	0.000	120	586	17961	17937	-0.468	Error	Error	7538	10423	0	0	7535	10402	0	0	0	0
2	1	9	"VPS5"	"YOR069W"	6880	14750	140	3775	3621	1233	74	79	51	98	98	0	15401	15556	5319	130	136	51	99	98	0	0	0	0	0	0	0	0	0	0	0	0	0	0	0	0	0	0	0	0.242	0.230	0.235	0.226	1.936	0.220	0.906	0.000	0.000	0.000	0.000	0.000	0.000	0.000	0.000	0.000	0.000	0.000	0.000	0.000	0.000	156	669	18972	18973	-2.045	Error	Error	3701	15271	0	0	3547	15426	0	0	0	0
2	2	9	"SLG1"	"YOR008C"	7070	14750	140	7308	7023	2502	75	113	321	98	98	0	11508	11105	4064	124	160	310	98	98	0	0	0	0	0	0	0	0	0	0	0	0	0	0	0	0	0	0	0	0.635	0.633	0.647	0.650	1.992	0.609	0.870	0.000	0.000	0.000	0.000	0.000	0.000	0.000	0.000	0.000	0.000	0.000	0.000	0.000	0.000	156	443	18617	17929	-0.654	Error	Error	7233	11384	0	0	6948	10981	0	0	0	0
2	3	9	"CKB2"	"YOR039W"	7250	14750	140	4711	4225	1349	74	116	319	98	96	0	2913	2638	949	119	159	311	94	92	0	0	0	0	0	0	0	0	0	0	0	0	0	0	0	0	0	0	0	1.660	1.648	1.645	1.628	1.732	1.669	0.861	0.000	0.000	0.000	0.000	0.000	0.000	0.000	0.000	0.000	0.000	0.000	0.000	0.000	0.000	156	447	7431	6670	0.731	Error	Error	4637	2794	0	0	4151	2519	0	0	0	0
2	4	9	""	"YOR071C"	7450	14750	140	5127	5381	2946	73	92	126	100	98	0	5867	6232	3348	123	143	104	98	98	0	0	0	0	0	0	0	0	0	0	0	0	0	0	0	0	0	0	0	0.880	0.869	0.870	0.899	2.187	0.860	0.858	0.000	0.000	0.000	0.000	0.000	0.000	0.000	0.000	0.000	0.000	0.000	0.000	0.000	0.000	156	473	10798	11417	-0.185	Error	Error	5054	5744	0	0	5308	6109	0	0	0	0
2	5	9	"ATF1"	"YOR377W"	7650	14750	140	6375	5994	1912	77	92	124	99	99	0	10230	9853	2820	131	148	108	99	99	0	0	0	0	0	0	0	0	0	0	0	0	0	0	0	0	0	0	0	0.624	0.609	0.624	0.603	1.813	0.591	0.866	0.000	0.000	0.000	0.000	0.000	0.000	0.000	0.000	0.000	0.000	0.000	0.000	0.000	0.000	156	470	16397	15639	-0.681	Error	Error	6298	10099	0	0	5917	9722	0	0	0	0
2	6	9	"HST2"	"YPL015C"	7840	14750	140	5007	4857	1463	85	102	104	100	100	0	7400	7269	2155	142	157	73	100	100	0	0	0	0	0	0	0	0	0	0	0	0	0	0	0	0	0	0	0	0.678	0.670	0.683	0.669	1.621	0.645	0.868	0.000	0.000	0.000	0.000	0.000	0.000	0.000	0.000	0.000	0.000	0.000	0.000	0.000	0.000	156	481	12180	11899	-0.560	Error	Error	4922	7258	0	0	4772	7127	0	0	0	0
2	7	9	""	"YPL047W"	8040	14760	130	2084	1993	511	83	97	90	100	100	0	1258	1238	379	137	166	266	98	90	0	0	0	0	0	0	0	0	0	0	0	0	0	0	0	0	0	0	0	1.785	1.735	1.792	1.786	1.509	1.753	0.841	0.000	0.000	0.000	0.000	0.000	0.000	0.000	0.000	0.000	0.000	0.000	0.000	0.000	0.000	120	466	3122	3011	0.836	Error	Error	2001	1121	0	0	1910	1101	0	0	0	0
2	8	9	""	"YOR379C"	8220	14750	140	330	333	132	73	81	60	96	88	0	385	410	155	126	154	319	33	3	0	0	0	0	0	0	0	0	0	0	0	0	0	0	0	0	0	0	0	0.992	0.915	0.945	0.936	2.023	0.848	0.612	0.000	0.000	0.000	0.000	0.000	0.000	0.000	0.000	0.000	0.000	0.000	0.000	0.000	0.000	156	440	516	544	-0.011	Error	Error	257	259	0	0	260	284	0	0	0	0
2	9	9	""	"YPL017C"	8400	14750	140	5188	5021	1983	72	76	31	100	100	0	3022	2938	1198	120	131	85	98	98	0	0	0	0	0	0	0	0	0	0	0	0	0	0	0	0	0	0	0	1.763	1.756	1.765	1.820	1.709	1.765	0.877	0.000	0.000	0.000	0.000	0.000	0.000	0.000	0.000	0.000	0.000	0.000	0.000	0.000	0.000	156	484	8018	7767	0.818	Error	Error	5116	2902	0	0	4949	2818	0	0	0	0
2	10	9	"DIG1"	"YPL049C"	8600	14750	140	5699	6195	2976	74	78	38	100	100	0	3150	3428	1711	124	130	64	98	97	0	0	0	0	0	0	0	0	0	0	0	0	0	0	0	0	0	0	0	1.859	1.853	1.844	1.870	1.624	1.924	0.854	0.000	0.000	0.000	0.000	0.000	0.000	0.000	0.000	0.000	0.000	0.000	0.000	0.000	0.000	156	540	8651	9425	0.894	Error	Error	5625	3026	0	0	6121	3304	0	0	0	0
2	11	9	"FRE3"	"YOR381W"	8780	14750	120	478	487	206	76	78	28	99	98	0	448	510	367	125	130	39	97	95	0	0	0	0	0	0	0	0	0	0	0	0	0	0	0	0	0	0	0	1.245	1.068	1.240	1.151	1.848	0.754	0.531	0.000	0.000	0.000	0.000	0.000	0.000	0.000	0.000	0.000	0.000	0.000	0.000	0.000	0.000	120	474	725	796	0.316	Error	Error	402	323	0	0	411	385	0	0	0	0
2	12	9	""	"YPL019C"	8980	14750	140	3895	4483	2295	77	85	76	99	99	0	3104	3548	1839	129	141	107	99	98	0	0	0	0	0	0	0	0	0	0	0	0	0	0	0	0	0	0	0	1.283	1.289	1.338	1.314	1.743	1.296	0.838	0.000	0.000	0.000	0.000	0.000	0.000	0.000	0.000	0.000	0.000	0.000	0.000	0.000	0.000	156	537	6793	7825	0.360	Error	Error	3818	2975	0	0	4406	3419	0	0	0	0
2	13	9	"ARL3"	"YPL051W"	9170	14750	140	3072	3184	1424	81	96	138	99	99	0	5969	5982	2702	138	187	423	98	95	0	0	0	0	0	0	0	0	0	0	0	0	0	0	0	0	0	0	0	0.513	0.531	0.538	0.545	1.847	0.506	0.864	0.000	0.000	0.000	0.000	0.000	0.000	0.000	0.000	0.000	0.000	0.000	0.000	0.000	0.000	156	497	8822	8947	-0.963	Error	Error	2991	5831	0	0	3103	5844	0	0	0	0
2	14	9	""	"YOR383C"	9360	14750	140	3926	3835	1200	81	93	122	100	99	0	6794	6523	1968	142	187	411	98	96	0	0	0	0	0	0	0	0	0	0	0	0	0	0	0	0	0	0	0	0.578	0.588	0.599	0.590	1.617	0.569	0.874	0.000	0.000	0.000	0.000	0.000	0.000	0.000	0.000	0.000	0.000	0.000	0.000	0.000	0.000	156	510	10497	10135	-0.791	Error	Error	3845	6652	0	0	3754	6381	0	0	0	0
2	15	9	"ECM23"	"YPL021W"	9560	14750	140	1826	1731	631	78	92	145	98	95	0	5809	5580	1908	144	213	613	98	95	0	0	0	0	0	0	0	0	0	0	0	0	0	0	0	0	0	0	0	0.309	0.304	0.312	0.296	1.785	0.289	0.875	0.000	0.000	0.000	0.000	0.000	0.000	0.000	0.000	0.000	0.000	0.000	0.000	0.000	0.000	156	492	7413	7089	-1.696	Error	Error	1748	5665	0	0	1653	5436	0	0	0	0
2	16	9	"KTR6"	"YPL053C"	9740	14750	140	2649	2506	792	80	97	166	98	98	0	2210	2186	736	138	212	602	96	88	0	0	0	0	0	0	0	0	0	0	0	0	0	0	0	0	0	0	0	1.240	1.185	1.193	1.179	1.628	1.169	0.826	0.000	0.000	0.000	0.000	0.000	0.000	0.000	0.000	0.000	0.000	0.000	0.000	0.000	0.000	156	454	4641	4474	0.310	Error	Error	2569	2072	0	0	2426	2048	0	0	0	0
2	17	9	""	"YPR078C"	9920	14750	130	6811	6595	2646	85	290	1074	97	93	0	2483	2423	966	133	232	502	95	88	0	0	0	0	0	0	0	0	0	0	0	0	0	0	0	0	0	0	0	2.862	2.843	2.795	2.845	1.583	2.931	0.846	0.000	0.000	0.000	0.000	0.000	0.000	0.000	0.000	0.000	0.000	0.000	0.000	0.000	0.000	120	458	9076	8800	1.517	Error	Error	6726	2350	0	0	6510	2290	0	0	0	0
2	18	9	"RPC40"	"YPR110C"	10130	14750	140	4600	4288	1350	81	259	990	94	92	0	5634	5265	1658	130	232	479	97	95	0	0	0	0	0	0	0	0	0	0	0	0	0	0	0	0	0	0	0	0.821	0.819	0.821	0.829	1.679	0.844	0.813	0.000	0.000	0.000	0.000	0.000	0.000	0.000	0.000	0.000	0.000	0.000	0.000	0.000	0.000	156	540	10023	9342	-0.284	Error	Error	4519	5504	0	0	4207	5135	0	0	0	0
2	19	9	""	"YPR139C"	10320	14750	140	3619	3325	1045	77	97	156	99	98	0	2745	2614	777	125	151	216	98	98	0	0	0	0	0	0	0	0	0	0	0	0	0	0	0	0	0	0	0	1.352	1.305	1.338	1.284	1.577	1.313	0.896	0.000	0.000	0.000	0.000	0.000	0.000	0.000	0.000	0.000	0.000	0.000	0.000	0.000	0.000	156	506	6162	5737	0.435	Error	Error	3542	2620	0	0	3248	2489	0	0	0	0
2	20	9	"tef1"	"YPR080W"	10510	14750	140	9008	8639	2345	75	87	98	100	100	0	4096	3970	1125	123	136	106	99	98	0	0	0	0	0	0	0	0	0	0	0	0	0	0	0	0	0	0	0	2.248	2.226	2.189	2.255	1.522	2.302	0.871	0.000	0.000	0.000	0.000	0.000	0.000	0.000	0.000	0.000	0.000	0.000	0.000	0.000	0.000	156	489	12906	12411	1.169	Error	Error	8933	3973	0	0	8564	3847	0	0	0	0
2	21	9	""	"YPR112C"	10700	14750	140	4993	5383	2603	75	85	77	98	98	0	7891	8129	3665	129	182	555	98	98	0	0	0	0	0	0	0	0	0	0	0	0	0	0	0	0	0	0	0	0.634	0.664	0.680	0.643	1.677	0.659	0.904	0.000	0.000	0.000	0.000	0.000	0.000	0.000	0.000	0.000	0.000	0.000	0.000	0.000	0.000	156	509	12680	13308	-0.658	Error	Error	4918	7762	0	0	5308	8000	0	0	0	0
2	22	9	"kar3"	"YPR141C"	10900	14750	140	257	259	89	72	80	72	89	69	0	367	365	124	126	143	195	67	7	0	0	0	0	0	0	0	0	0	0	0	0	0	0	0	0	0	0	0	0.768	0.782	0.819	0.757	2.051	0.722	0.611	0.000	0.000	0.000	0.000	0.000	0.000	0.000	0.000	0.000	0.000	0.000	0.000	0.000	0.000	156	716	426	426	-0.382	Error	Error	185	241	0	0	187	239	0	0	0	0
2	1	10	"DIB1"	"YPR082C"	6910	14940	140	3265	3017	863	73	77	27	100	100	0	2808	2646	748	133	137	43	98	98	0	0	0	0	0	0	0	0	0	0	0	0	0	0	0	0	0	0	0	1.193	1.172	1.195	1.158	1.620	1.180	0.871	0.000	0.000	0.000	0.000	0.000	0.000	0.000	0.000	0.000	0.000	0.000	0.000	0.000	0.000	156	610	5867	5457	0.255	Error	Error	3192	2675	0	0	2944	2513	0	0	0	0
2	2	10	""	"YPR114W"	7100	14940	140	5725	5314	1408	74	77	25	100	100	0	2624	2449	793	129	132	37	98	98	0	0	0	0	0	0	0	0	0	0	0	0	0	0	0	0	0	0	0	2.265	2.259	2.221	2.436	1.873	2.294	0.845	0.000	0.000	0.000	0.000	0.000	0.000	0.000	0.000	0.000	0.000	0.000	0.000	0.000	0.000	156	407	8146	7560	1.179	Error	Error	5651	2495	0	0	5240	2320	0	0	0	0
2	3	10	""	"YPR143W"	7290	14940	140	2274	2109	717	78	89	57	98	98	0	2685	2594	797	130	144	73	99	98	0	0	0	0	0	0	0	0	0	0	0	0	0	0	0	0	0	0	0	0.859	0.824	0.811	0.782	1.536	0.823	0.872	0.000	0.000	0.000	0.000	0.000	0.000	0.000	0.000	0.000	0.000	0.000	0.000	0.000	0.000	156	404	4751	4495	-0.218	Error	Error	2196	2555	0	0	2031	2464	0	0	0	0
2	4	10	""	"YPR084W"	7470	14940	140	8826	8059	2260	83	95	61	100	98	0	13262	12376	3141	138	158	94	99	98	0	0	0	0	0	0	0	0	0	0	0	0	0	0	0	0	0	0	0	0.666	0.652	0.656	0.610	1.605	0.633	0.877	0.000	0.000	0.000	0.000	0.000	0.000	0.000	0.000	0.000	0.000	0.000	0.000	0.000	0.000	156	459	21867	20214	-0.586	Error	Error	8743	13124	0	0	7976	12238	0	0	0	0
2	5	10	""	"YPR116W"	7670	14940	140	3100	2925	1045	82	87	35	100	99	0	1828	1765	555	140	154	82	98	97	0	0	0	0	0	0	0	0	0	0	0	0	0	0	0	0	0	0	0	1.788	1.750	1.814	1.729	1.897	1.849	0.851	0.000	0.000	0.000	0.000	0.000	0.000	0.000	0.000	0.000	0.000	0.000	0.000	0.000	0.000	156	486	4706	4468	0.838	Error	Error	3018	1688	0	0	2843	1625	0	0	0	0
2	6	10	"ASN1"	"YPR145W"	7860	14940	140	6240	6315	2184	83	90	54	100	100	0	7739	8084	2839	140	147	53	100	99	0	0	0	0	0	0	0	0	0	0	0	0	0	0	0	0	0	0	0	0.810	0.784	0.793	0.772	1.451	0.775	0.852	0.000	0.000	0.000	0.000	0.000	0.000	0.000	0.000	0.000	0.000	0.000	0.000	0.000	0.000	156	471	13756	14176	-0.304	Error	Error	6157	7599	0	0	6232	7944	0	0	0	0
2	7	10	""	"iYAL056W"	8060	14940	140	1048	1035	404	82	90	63	97	96	0	1726	1751	691	137	151	97	97	95	0	0	0	0	0	0	0	0	0	0	0	0	0	0	0	0	0	0	0	0.608	0.590	0.588	0.597	2.037	0.568	0.866	0.000	0.000	0.000	0.000	0.000	0.000	0.000	0.000	0.000	0.000	0.000	0.000	0.000	0.000	156	452	2555	2567	-0.718	Error	Error	966	1589	0	0	953	1614	0	0	0	0
2	8	10	""	"iYAL051W"	8240	14940	140	433	397	159	72	75	29	94	92	0	1831	1688	666	125	133	72	96	94	0	0	0	0	0	0	0	0	0	0	0	0	0	0	0	0	0	0	0	0.212	0.208	0.207	0.216	2.376	0.192	0.786	0.000	0.000	0.000	0.000	0.000	0.000	0.000	0.000	0.000	0.000	0.000	0.000	0.000	0.000	156	477	2067	1888	-2.241	Error	Error	361	1706	0	0	325	1563	0	0	0	0
2	9	10	""	"iYAL046C"	8440	14950	130	606	572	199	70	74	33	98	97	0	740	699	272	117	121	36	95	92	0	0	0	0	0	0	0	0	0	0	0	0	0	0	0	0	0	0	0	0.860	0.863	0.865	0.925	2.019	0.839	0.756	0.000	0.000	0.000	0.000	0.000	0.000	0.000	0.000	0.000	0.000	0.000	0.000	0.000	0.000	120	510	1159	1084	-0.217	Error	Error	536	623	0	0	502	582	0	0	0	0
2	10	10	""	"iYAL031C"	8630	14950	130	1529	1410	578	73	76	33	100	99	0	2177	2068	873	122	128	39	97	97	0	0	0	0	0	0	0	0	0	0	0	0	0	0	0	0	0	0	0	0.709	0.687	0.687	0.692	1.605	0.662	0.880	0.000	0.000	0.000	0.000	0.000	0.000	0.000	0.000	0.000	0.000	0.000	0.000	0.000	0.000	120	512	3511	3283	-0.497	Error	Error	1456	2055	0	0	1337	1946	0	0	0	0
2	11	10	""	"iYAL027W"	8820	14950	120	1051	924	431	75	77	27	96	95	0	3713	3232	1568	125	130	38	97	94	0	0	0	0	0	0	0	0	0	0	0	0	0	0	0	0	0	0	0	0.272	0.273	0.285	0.295	2.316	0.249	0.830	0.000	0.000	0.000	0.000	0.000	0.000	0.000	0.000	0.000	0.000	0.000	0.000	0.000	0.000	120	494	4564	3956	-1.878	Error	Error	976	3588	0	0	849	3107	0	0	0	0
2	12	10	""	"iYAL023C"	9000	14940	130	1840	1744	548	75	83	66	100	100	0	1245	1235	459	125	138	70	98	96	0	0	0	0	0	0	0	0	0	0	0	0	0	0	0	0	0	0	0	1.576	1.504	1.467	1.581	1.693	1.477	0.850	0.000	0.000	0.000	0.000	0.000	0.000	0.000	0.000	0.000	0.000	0.000	0.000	0.000	0.000	120	481	2885	2779	0.656	Error	Error	1765	1120	0	0	1669	1110	0	0	0	0
2	13	10	""	"iYAL007C"	9180	14940	130	2596	2739	1250	81	133	308	99	95	0	5422	5274	2507	140	265	753	96	91	0	0	0	0	0	0	0	0	0	0	0	0	0	0	0	0	0	0	0	0.476	0.518	0.527	0.540	1.715	0.484	0.856	0.000	0.000	0.000	0.000	0.000	0.000	0.000	0.000	0.000	0.000	0.000	0.000	0.000	0.000	120	515	7797	7792	-1.071	Error	Error	2515	5282	0	0	2658	5134	0	0	0	0
2	14	10	""	"iYAL003W"	9380	14940	130	3562	3511	1478	80	130	301	99	97	0	5310	4953	2226	141	262	744	95	89	0	0	0	0	0	0	0	0	0	0	0	0	0	0	0	0	0	0	0	0.674	0.713	0.701	0.756	1.730	0.668	0.867	0.000	0.000	0.000	0.000	0.000	0.000	0.000	0.000	0.000	0.000	0.000	0.000	0.000	0.000	120	535	8651	8243	-0.570	Error	Error	3482	5169	0	0	3431	4812	0	0	0	0
2	15	10	""	"iYAR002W"	9570	14940	130	1092	1010	333	76	87	77	98	96	0	2785	2578	951	134	170	225	98	96	0	0	0	0	0	0	0	0	0	0	0	0	0	0	0	0	0	0	0	0.383	0.382	0.375	0.389	1.730	0.352	0.850	0.000	0.000	0.000	0.000	0.000	0.000	0.000	0.000	0.000	0.000	0.000	0.000	0.000	0.000	120	490	3667	3378	-1.384	Error	Error	1016	2651	0	0	934	2444	0	0	0	0
2	16	10	""	"itL(CAA)A"	9760	14940	140	5117	4862	1652	78	87	60	100	98	0	7932	7718	2420	135	168	211	98	98	0	0	0	0	0	0	0	0	0	0	0	0	0	0	0	0	0	0	0	0.646	0.631	0.625	0.614	1.607	0.624	0.894	0.000	0.000	0.000	0.000	0.000	0.000	0.000	0.000	0.000	0.000	0.000	0.000	0.000	0.000	156	460	12836	12367	-0.630	Error	Error	5039	7797	0	0	4784	7583	0	0	0	0
2	17	10	""	"iYAR028W"	9950	14950	140	2350	2381	1093	80	218	915	87	66	0	3361	3316	1720	131	184	355	96	92	0	0	0	0	0	0	0	0	0	0	0	0	0	0	0	0	0	0	0	0.703	0.722	0.714	0.791	1.895	0.671	0.846	0.000	0.000	0.000	0.000	0.000	0.000	0.000	0.000	0.000	0.000	0.000	0.000	0.000	0.000	156	477	5500	5486	-0.509	Error	Error	2270	3230	0	0	2301	3185	0	0	0	0
2	18	10	""	"iYAR035W"	10140	14940	130	1022	1006	350	74	82	62	100	100	0	1179	1183	488	120	134	80	98	93	0	0	0	0	0	0	0	0	0	0	0	0	0	0	0	0	0	0	0	0.895	0.877	0.859	0.962	1.752	0.837	0.849	0.000	0.000	0.000	0.000	0.000	0.000	0.000	0.000	0.000	0.000	0.000	0.000	0.000	0.000	120	470	2007	1995	-0.160	Error	Error	948	1059	0	0	932	1063	0	0	0	0
2	19	10	""	"iYBR162C"	10320	14940	130	3013	2781	917	74	129	324	99	97	0	1783	1703	592	123	170	236	96	91	0	0	0	0	0	0	0	0	0	0	0	0	0	0	0	0	0	0	0	1.770	1.713	1.746	1.756	1.562	1.698	0.866	0.000	0.000	0.000	0.000	0.000	0.000	0.000	0.000	0.000	0.000	0.000	0.000	0.000	0.000	120	495	4599	4287	0.824	Error	Error	2939	1660	0	0	2707	1580	0	0	0	0
2	20	10	""	"iYBR165W"	10520	14940	140	415	397	145	73	123	315	58	1	0	1384	1244	505	124	162	223	89	86	0	0	0	0	0	0	0	0	0	0	0	0	0	0	0	0	0	0	0	0.271	0.289	0.285	0.294	1.855	0.407	0.434	0.000	0.000	0.000	0.000	0.000	0.000	0.000	0.000	0.000	0.000	0.000	0.000	0.000	0.000	156	515	1602	1444	-1.881	Error	Error	342	1260	0	0	324	1120	0	0	0	0
2	21	10	""	"iYBR169C"	10720	14950	140	1443	1374	476	71	82	91	98	98	0	1657	1493	641	122	141	134	94	89	0	0	0	0	0	0	0	0	0	0	0	0	0	0	0	0	0	0	0	0.894	0.950	0.946	1.029	1.928	0.900	0.854	0.000	0.000	0.000	0.000	0.000	0.000	0.000	0.000	0.000	0.000	0.000	0.000	0.000	0.000	156	484	2907	2674	-0.162	Error	Error	1372	1535	0	0	1303	1371	0	0	0	0
2	22	10	""	"iYBR187W"	10910	14950	140	2151	1988	606	71	73	29	100	100	0	1080	1014	364	122	128	62	94	94	0	0	0	0	0	0	0	0	0	0	0	0	0	0	0	0	0	0	0	2.171	2.149	2.169	2.225	1.689	2.147	0.860	0.000	0.000	0.000	0.000	0.000	0.000	0.000	0.000	0.000	0.000	0.000	0.000	0.000	0.000	156	674	3038	2809	1.118	Error	Error	2080	958	0	0	1917	892	0	0	0	0
2	1	11	""	"iYBR192W"	6920	15130	140	2004	1852	620	72	74	25	99	99	0	6258	5991	1692	134	138	39	99	99	0	0	0	0	0	0	0	0	0	0	0	0	0	0	0	0	0	0	0	0.315	0.304	0.316	0.292	1.764	0.294	0.864	0.000	0.000	0.000	0.000	0.000	0.000	0.000	0.000	0.000	0.000	0.000	0.000	0.000	0.000	156	608	8056	7637	-1.664	Error	Error	1932	6124	0	0	1780	5857	0	0	0	0
2	2	11	""	"iYBR196C"	7110	15130	140	4515	4621	2405	75	79	26	100	99	0	1985	1986	864	132	137	40	98	98	0	0	0	0	0	0	0	0	0	0	0	0	0	0	0	0	0	0	0	2.396	2.452	2.436	2.329	1.786	2.678	0.857	0.000	0.000	0.000	0.000	0.000	0.000	0.000	0.000	0.000	0.000	0.000	0.000	0.000	0.000	156	418	6293	6400	1.261	Error	Error	4440	1853	0	0	4546	1854	0	0	0	0
2	3	11	""	"iYBRCdelta19"	7300	15130	140	1772	1773	892	79	82	28	98	98	0	2960	2875	1392	129	135	44	99	98	0	0	0	0	0	0	0	0	0	0	0	0	0	0	0	0	0	0	0	0.598	0.617	0.609	0.589	1.922	0.605	0.844	0.000	0.000	0.000	0.000	0.000	0.000	0.000	0.000	0.000	0.000	0.000	0.000	0.000	0.000	156	408	4524	4440	-0.742	Error	Error	1693	2831	0	0	1694	2746	0	0	0	0
2	4	11	""	"iYBR212W"	7480	15130	130	3522	3298	1451	83	92	79	100	99	0	2446	2327	966	137	154	96	98	95	0	0	0	0	0	0	0	0	0	0	0	0	0	0	0	0	0	0	0	1.489	1.468	1.491	1.476	1.721	1.538	0.857	0.000	0.000	0.000	0.000	0.000	0.000	0.000	0.000	0.000	0.000	0.000	0.000	0.000	0.000	120	447	5748	5405	0.575	Error	Error	3439	2309	0	0	3215	2190	0	0	0	0
2	5	11	""	"iYBR216C"	7670	15130	130	1353	1265	415	84	96	83	99	96	0	2025	1877	666	143	167	131	96	94	0	0	0	0	0	0	0	0	0	0	0	0	0	0	0	0	0	0	0	0.674	0.681	0.681	0.717	1.693	0.653	0.841	0.000	0.000	0.000	0.000	0.000	0.000	0.000	0.000	0.000	0.000	0.000	0.000	0.000	0.000	120	491	3151	2915	-0.569	Error	Error	1269	1882	0	0	1181	1734	0	0	0	0
2	6	11	""	"iYBR237W"	7870	15130	140	1236	1170	508	82	89	48	98	97	0	7400	6883	2985	142	157	108	100	99	0	0	0	0	0	0	0	0	0	0	0	0	0	0	0	0	0	0	0	0.159	0.161	0.163	0.165	1.858	0.153	0.864	0.000	0.000	0.000	0.000	0.000	0.000	0.000	0.000	0.000	0.000	0.000	0.000	0.000	0.000	156	466	8412	7829	-2.653	Error	Error	1154	7258	0	0	1088	6741	0	0	0	0
2	7	11	""	"iYBR241C"	8050	15130	130	1826	1719	485	82	97	106	100	99	0	1684	1572	491	139	160	136	99	95	0	0	0	0	0	0	0	0	0	0	0	0	0	0	0	0	0	0	0	1.129	1.142	1.147	1.191	1.520	1.122	0.860	0.000	0.000	0.000	0.000	0.000	0.000	0.000	0.000	0.000	0.000	0.000	0.000	0.000	0.000	120	445	3289	3070	0.175	Error	Error	1744	1545	0	0	1637	1433	0	0	0	0
2	8	11	""	"iYBR246W"	8240	15130	130	1351	1274	457	76	93	108	99	98	0	2756	2593	921	128	154	156	98	98	0	0	0	0	0	0	0	0	0	0	0	0	0	0	0	0	0	0	0	0.485	0.486	0.497	0.496	1.532	0.452	0.857	0.000	0.000	0.000	0.000	0.000	0.000	0.000	0.000	0.000	0.000	0.000	0.000	0.000	0.000	120	466	3903	3663	-1.043	Error	Error	1275	2628	0	0	1198	2465	0	0	0	0
2	9	11	""	"iYDL140C"	8440	15140	140	808	784	221	73	78	40	100	100	0	579	565	199	125	133	86	93	89	0	0	0	0	0	0	0	0	0	0	0	0	0	0	0	0	0	0	0	1.619	1.616	1.602	1.836	2.006	1.511	0.707	0.000	0.000	0.000	0.000	0.000	0.000	0.000	0.000	0.000	0.000	0.000	0.000	0.000	0.000	156	532	1189	1151	0.695	Error	Error	735	454	0	0	711	440	0	0	0	0
2	10	11	""	"iYDL136W"	8630	15130	130	1541	1428	500	74	78	30	100	100	0	4125	3819	1325	128	133	42	99	99	0	0	0	0	0	0	0	0	0	0	0	0	0	0	0	0	0	0	0	0.367	0.367	0.372	0.365	1.645	0.358	0.843	0.000	0.000	0.000	0.000	0.000	0.000	0.000	0.000	0.000	0.000	0.000	0.000	0.000	0.000	120	514	5464	5045	-1.446	Error	Error	1467	3997	0	0	1354	3691	0	0	0	0
2	11	11	""	"iYDL133W"	8810	15140	120	979	1187	745	76	83	49	98	94	0	646	713	411	134	141	53	86	85	0	0	0	0	0	0	0	0	0	0	0	0	0	0	0	0	0	0	0	1.764	1.919	1.927	1.860	1.931	1.915	0.786	0.000	0.000	0.000	0.000	0.000	0.000	0.000	0.000	0.000	0.000	0.000	0.000	0.000	0.000	120	440	1415	1690	0.819	Error	Error	903	512	0	0	1111	579	0	0	0	0
2	12	11	""	"iYDL117W"	9000	15130	130	1853	1708	503	80	108	173	99	96	0	1178	1093	378	135	160	142	93	91	0	0	0	0	0	0	0	0	0	0	0	0	0	0	0	0	0	0	0	1.700	1.699	1.674	1.813	1.919	1.718	0.849	0.000	0.000	0.000	0.000	0.000	0.000	0.000	0.000	0.000	0.000	0.000	0.000	0.000	0.000	120	499	2816	2586	0.765	Error	Error	1773	1043	0	0	1628	958	0	0	0	0
2	13	11	""	"iYDL113C"	9190	15130	130	1607	1598	587	80	140	297	98	91	0	1233	1152	454	140	225	572	83	42	0	0	0	0	0	0	0	0	0	0	0	0	0	0	0	0	0	0	0	1.397	1.500	1.478	1.576	1.706	1.505	0.809	0.000	0.000	0.000	0.000	0.000	0.000	0.000	0.000	0.000	0.000	0.000	0.000	0.000	0.000	120	528	2620	2530	0.482	Error	Error	1527	1093	0	0	1518	1012	0	0	0	0
2	14	11	""	"iYDL109C"	9380	15130	130	1400	1614	929	77	99	124	98	96	0	918	1003	573	133	160	164	89	81	0	0	0	0	0	0	0	0	0	0	0	0	0	0	0	0	0	0	0	1.685	1.767	1.700	1.830	1.892	1.781	0.815	0.000	0.000	0.000	0.000	0.000	0.000	0.000	0.000	0.000	0.000	0.000	0.000	0.000	0.000	120	548	2108	2407	0.753	Error	Error	1323	785	0	0	1537	870	0	0	0	0
2	15	11	""	"iYDL090C"	9570	15130	130	2312	2207	681	76	103	157	100	99	0	2476	2325	816	128	167	227	95	93	0	0	0	0	0	0	0	0	0	0	0	0	0	0	0	0	0	0	0	0.952	0.970	0.955	1.061	1.729	0.958	0.851	0.000	0.000	0.000	0.000	0.000	0.000	0.000	0.000	0.000	0.000	0.000	0.000	0.000	0.000	120	488	4584	4328	-0.071	Error	Error	2236	2348	0	0	2131	2197	0	0	0	0
2	16	11	""	"iYDL086W"	9760	15140	140	2181	2076	554	77	101	150	100	100	0	1956	1840	665	126	171	238	94	92	0	0	0	0	0	0	0	0	0	0	0	0	0	0	0	0	0	0	0	1.150	1.166	1.128	1.292	1.906	1.091	0.837	0.000	0.000	0.000	0.000	0.000	0.000	0.000	0.000	0.000	0.000	0.000	0.000	0.000	0.000	156	449	3934	3713	0.201	Error	Error	2104	1830	0	0	1999	1714	0	0	0	0
2	17	11	""	"iYDL082W"	9960	15120	160	588	607	413	74	80	42	79	76	0	1752	1874	1425	123	133	65	81	79	0	0	0	0	0	0	0	0	0	0	0	0	0	0	0	0	0	0	0	0.316	0.304	0.304	0.332	2.503	0.275	0.832	0.000	0.000	0.000	0.000	0.000	0.000	0.000	0.000	0.000	0.000	0.000	0.000	0.000	0.000	208	488	2143	2284	-1.664	Error	Error	514	1629	0	0	533	1751	0	0	0	0
2	18	11	""	"iYDL065C"	10160	15140	130	1080	1015	295	71	80	65	100	99	0	1663	1570	549	120	129	70	99	95	0	0	0	0	0	0	0	0	0	0	0	0	0	0	0	0	0	0	0	0.654	0.651	0.667	0.681	1.637	0.604	0.843	0.000	0.000	0.000	0.000	0.000	0.000	0.000	0.000	0.000	0.000	0.000	0.000	0.000	0.000	120	424	2552	2394	-0.613	Error	Error	1009	1543	0	0	944	1450	0	0	0	0
2	19	11	""	"iYDL060W"	10330	15130	130	391	366	139	71	109	262	64	4	0	501	471	191	121	147	177	82	55	0	0	0	0	0	0	0	0	0	0	0	0	0	0	0	0	0	0	0	0.842	0.843	0.811	0.832	2.186	0.790	0.684	0.000	0.000	0.000	0.000	0.000	0.000	0.000	0.000	0.000	0.000	0.000	0.000	0.000	0.000	120	501	700	645	-0.248	Error	Error	320	380	0	0	295	350	0	0	0	0
2	20	11	""	"iYDL056W"	10530	15130	130	928	878	275	69	75	40	100	100	0	3812	3614	1188	121	129	50	100	98	0	0	0	0	0	0	0	0	0	0	0	0	0	0	0	0	0	0	0	0.233	0.232	0.235	0.239	1.535	0.217	0.858	0.000	0.000	0.000	0.000	0.000	0.000	0.000	0.000	0.000	0.000	0.000	0.000	0.000	0.000	120	483	4550	4302	-2.103	Error	Error	859	3691	0	0	809	3493	0	0	0	0
2	21	11	""	"iYDRWdelta12"	10700	15130	130	1599	1436	496	70	91	132	98	94	0	1486	1357	524	122	150	170	92	89	0	0	0	0	0	0	0	0	0	0	0	0	0	0	0	0	0	0	0	1.121	1.106	1.068	1.144	1.678	1.079	0.834	0.000	0.000	0.000	0.000	0.000	0.000	0.000	0.000	0.000	0.000	0.000	0.000	0.000	0.000	120	499	2893	2601	0.165	Error	Error	1529	1364	0	0	1366	1235	0	0	0	0
2	22	11	""	"iYDR244W"	10900	15140	140	752	706	303	71	86	115	92	87	0	595	566	270	121	144	149	82	71	0	0	0	0	0	0	0	0	0	0	0	0	0	0	0	0	0	0	0	1.437	1.427	1.306	1.470	1.979	1.258	0.740	0.000	0.000	0.000	0.000	0.000	0.000	0.000	0.000	0.000	0.000	0.000	0.000	0.000	0.000	156	666	1155	1080	0.523	Error	Error	681	474	0	0	635	445	0	0	0	0
2	1	12	""	"iYDR248C"	6910	15320	140	2020	1833	647	69	71	24	99	99	0	5233	4877	1726	129	136	43	100	98	0	0	0	0	0	0	0	0	0	0	0	0	0	0	0	0	0	0	0	0.382	0.372	0.376	0.380	1.787	0.350	0.882	0.000	0.000	0.000	0.000	0.000	0.000	0.000	0.000	0.000	0.000	0.000	0.000	0.000	0.000	156	616	7055	6512	-1.387	Error	Error	1951	5104	0	0	1764	4748	0	0	0	0
2	2	12	""	"itG(GCC)D2"	7100	15320	140	1189	1097	348	75	78	28	98	98	0	1290	1227	397	135	144	46	97	96	0	0	0	0	0	0	0	0	0	0	0	0	0	0	0	0	0	0	0	0.965	0.936	0.945	0.913	1.801	0.912	0.838	0.000	0.000	0.000	0.000	0.000	0.000	0.000	0.000	0.000	0.000	0.000	0.000	0.000	0.000	156	390	2269	2114	-0.052	Error	Error	1114	1155	0	0	1022	1092	0	0	0	0
2	3	12	""	"iYDR265W"	7290	15320	140	1039	938	350	78	84	75	94	92	0	1250	1182	434	132	142	109	94	90	0	0	0	0	0	0	0	0	0	0	0	0	0	0	0	0	0	0	0	0.860	0.819	0.823	0.794	1.850	0.795	0.802	0.000	0.000	0.000	0.000	0.000	0.000	0.000	0.000	0.000	0.000	0.000	0.000	0.000	0.000	156	400	2079	1910	-0.218	Error	Error	961	1118	0	0	860	1050	0	0	0	0
2	4	12	""	"iYDR271C"	7470	15320	140	686	659	233	79	92	101	94	89	0	715	690	231	134	147	122	93	89	0	0	0	0	0	0	0	0	0	0	0	0	0	0	0	0	0	0	0	1.045	1.043	1.034	1.035	1.796	0.973	0.763	0.000	0.000	0.000	0.000	0.000	0.000	0.000	0.000	0.000	0.000	0.000	0.000	0.000	0.000	156	428	1188	1136	0.063	Error	Error	607	581	0	0	580	556	0	0	0	0
2	5	12	""	"iYDR286C"	7660	15320	140	4267	3925	1456	82	93	82	100	99	0	2361	2245	857	142	159	109	97	95	0	0	0	0	0	0	0	0	0	0	0	0	0	0	0	0	0	0	0	1.886	1.827	1.885	1.872	1.790	1.838	0.872	0.000	0.000	0.000	0.000	0.000	0.000	0.000	0.000	0.000	0.000	0.000	0.000	0.000	0.000	156	454	6404	5946	0.915	Error	Error	4185	2219	0	0	3843	2103	0	0	0	0
2	6	12	""	"iYDR292C"	7850	15320	140	2714	2689	1141	81	86	48	100	99	0	3528	3431	1449	140	165	285	95	92	0	0	0	0	0	0	0	0	0	0	0	0	0	0	0	0	0	0	0	0.777	0.792	0.802	0.817	1.899	0.775	0.874	0.000	0.000	0.000	0.000	0.000	0.000	0.000	0.000	0.000	0.000	0.000	0.000	0.000	0.000	156	424	6021	5899	-0.364	Error	Error	2633	3388	0	0	2608	3291	0	0	0	0
2	7	12	""	"iYDR296W"	8030	15320	140	3243	3014	1170	80	91	97	100	99	0	1738	1651	658	135	160	284	94	91	0	0	0	0	0	0	0	0	0	0	0	0	0	0	0	0	0	0	0	1.973	1.935	1.949	1.987	1.740	1.993	0.833	0.000	0.000	0.000	0.000	0.000	0.000	0.000	0.000	0.000	0.000	0.000	0.000	0.000	0.000	156	439	4766	4450	0.981	Error	Error	3163	1603	0	0	2934	1516	0	0	0	0
2	8	12	""	"iYDR311W"	8230	15310	150	97	109	51	79	94	105	6	1	0	149	175	86	131	156	150	11	2	0	0	0	0	0	0	0	0	0	0	0	0	0	0	0	0	0	0	0	1.000	0.682	0.641	0.775	3.272	0.414	0.193	0.000	0.000	0.000	0.000	0.000	0.000	0.000	0.000	0.000	0.000	0.000	0.000	0.000	0.000	156	490	36	74	0.000	Error	Error	18	18	0	0	30	44	0	0	-50	0
2	9	12	""	"iYDR315C"	8420	15320	140	1008	916	352	77	81	41	98	97	0	693	674	252	128	138	87	94	88	0	0	0	0	0	0	0	0	0	0	0	0	0	0	0	0	0	0	0	1.648	1.537	1.524	1.538	1.766	1.587	0.809	0.000	0.000	0.000	0.000	0.000	0.000	0.000	0.000	0.000	0.000	0.000	0.000	0.000	0.000	156	502	1496	1385	0.721	Error	Error	931	565	0	0	839	546	0	0	0	0
2	10	12	""	"iYDR317W"	8610	15320	90	140	172	90	77	79	29	76	55	0	197	215	103	125	131	39	65	50	0	0	0	0	0	0	0	0	0	0	0	0	0	0	0	0	0	0	0	0.875	1.056	1.113	1.113	3.245	0.857	0.156	0.000	0.000	0.000	0.000	0.000	0.000	0.000	0.000	0.000	0.000	0.000	0.000	0.000	0.000	52	336	135	185	-0.193	Error	Error	63	72	0	0	95	90	0	0	0	0
2	11	12	""	"itK(CUU)E1"	8800	15320	140	479	446	173	76	81	36	95	91	0	1040	975	385	135	144	59	94	91	0	0	0	0	0	0	0	0	0	0	0	0	0	0	0	0	0	0	0	0.445	0.440	0.436	0.431	1.850	0.409	0.791	0.000	0.000	0.000	0.000	0.000	0.000	0.000	0.000	0.000	0.000	0.000	0.000	0.000	0.000	156	513	1308	1210	-1.167	Error	Error	403	905	0	0	370	840	0	0	0	0
2	12	12	""	"iYELWdelta6"	8990	15320	140	833	766	276	79	104	169	93	85	0	2306	2079	797	141	163	139	96	94	0	0	0	0	0	0	0	0	0	0	0	0	0	0	0	0	0	0	0	0.348	0.354	0.358	0.366	1.797	0.334	0.846	0.000	0.000	0.000	0.000	0.000	0.000	0.000	0.000	0.000	0.000	0.000	0.000	0.000	0.000	156	439	2919	2625	-1.522	Error	Error	754	2165	0	0	687	1938	0	0	0	0
2	13	12	""	"iYEL007W"	9170	15320	140	1737	1868	1021	78	110	188	95	92	0	5434	5887	3518	136	161	143	95	94	0	0	0	0	0	0	0	0	0	0	0	0	0	0	0	0	0	0	0	0.313	0.311	0.309	0.342	2.250	0.287	0.894	0.000	0.000	0.000	0.000	0.000	0.000	0.000	0.000	0.000	0.000	0.000	0.000	0.000	0.000	156	469	6957	7541	-1.675	Error	Error	1659	5298	0	0	1790	5751	0	0	0	0
2	14	12	""	"isnR14"	9360	15330	130	1146	1152	602	75	89	114	91	86	0	3762	4004	2378	130	144	128	91	89	0	0	0	0	0	0	0	0	0	0	0	0	0	0	0	0	0	0	0	0.295	0.278	0.290	0.321	2.314	0.249	0.860	0.000	0.000	0.000	0.000	0.000	0.000	0.000	0.000	0.000	0.000	0.000	0.000	0.000	0.000	120	454	4703	4951	-1.762	Error	Error	1071	3632	0	0	1077	3874	0	0	0	0
2	15	12	""	"iYER010C-1"	9550	15320	140	1820	2108	1364	74	95	146	95	93	0	1529	1672	1049	124	150	190	90	86	0	0	0	0	0	0	0	0	0	0	0	0	0	0	0	0	0	0	0	1.243	1.314	1.238	1.320	1.983	1.322	0.862	0.000	0.000	0.000	0.000	0.000	0.000	0.000	0.000	0.000	0.000	0.000	0.000	0.000	0.000	156	473	3151	3582	0.313	Error	Error	1746	1405	0	0	2034	1548	0	0	0	0
2	16	12	""	"iYER012W"	9740	15320	140	1318	1311	618	75	94	144	96	92	0	1084	1090	502	121	150	188	92	86	0	0	0	0	0	0	0	0	0	0	0	0	0	0	0	0	0	0	0	1.291	1.276	1.286	1.233	1.706	1.298	0.825	0.000	0.000	0.000	0.000	0.000	0.000	0.000	0.000	0.000	0.000	0.000	0.000	0.000	0.000	156	438	2206	2205	0.368	Error	Error	1243	963	0	0	1236	969	0	0	0	0
2	17	12	""	"iYER027C"	9940	15320	140	1768	1793	834	74	78	31	100	99	0	1602	1580	757	124	132	58	96	96	0	0	0	0	0	0	0	0	0	0	0	0	0	0	0	0	0	0	0	1.146	1.181	1.175	1.170	1.742	1.183	0.850	0.000	0.000	0.000	0.000	0.000	0.000	0.000	0.000	0.000	0.000	0.000	0.000	0.000	0.000	156	458	3172	3175	0.197	Error	Error	1694	1478	0	0	1719	1456	0	0	0	0
2	18	12	""	"iYER031C"	10130	15320	140	1793	1656	622	74	78	32	100	100	0	1334	1201	506	123	127	43	94	92	0	0	0	0	0	0	0	0	0	0	0	0	0	0	0	0	0	0	0	1.419	1.468	1.416	1.559	1.932	1.465	0.844	0.000	0.000	0.000	0.000	0.000	0.000	0.000	0.000	0.000	0.000	0.000	0.000	0.000	0.000	156	420	2930	2660	0.505	Error	Error	1719	1211	0	0	1582	1078	0	0	0	0
2	19	12	""	"iYER035W"	10310	15320	140	1160	1111	393	71	74	32	100	100	0	2388	2279	866	119	125	46	98	98	0	0	0	0	0	0	0	0	0	0	0	0	0	0	0	0	0	0	0	0.480	0.481	0.490	0.501	1.751	0.451	0.876	0.000	0.000	0.000	0.000	0.000	0.000	0.000	0.000	0.000	0.000	0.000	0.000	0.000	0.000	156	441	3358	3200	-1.059	Error	Error	1089	2269	0	0	1040	2160	0	0	0	0
2	20	12	""	"iYERWdelta9"	10510	15320	150	85	94	42	68	73	38	25	8	0	131	151	73	117	123	44	30	12	0	0	0	0	0	0	0	0	0	0	0	0	0	0	0	0	0	0	0	1.214	0.765	0.692	0.722	2.969	0.429	0.201	0.000	0.000	0.000	0.000	0.000	0.000	0.000	0.000	0.000	0.000	0.000	0.000	0.000	0.000	156	602	31	60	0.280	Error	Error	17	14	0	0	26	34	0	0	-50	0
2	21	12	""	"iYER050C"	10690	15320	90	101	122	60	67	69	30	51	32	0	152	184	112	118	120	32	50	34	0	0	0	0	0	0	0	0	0	0	0	0	0	0	0	0	0	0	0	1.000	0.833	0.589	0.830	3.901	0.421	0.186	0.000	0.000	0.000	0.000	0.000	0.000	0.000	0.000	0.000	0.000	0.000	0.000	0.000	0.000	52	343	68	121	0.000	Error	Error	34	34	0	0	55	66	0	0	0	0
2	22	12	""	"iYER053C-1"	10890	15320	150	79	86	37	68	83	107	3	0	0	133	150	71	121	142	143	8	1	0	0	0	0	0	0	0	0	0	0	0	0	0	0	0	0	0	0	0	0.917	0.621	0.547	0.610	4.481	0.229	0.074	0.000	0.000	0.000	0.000	0.000	0.000	0.000	0.000	0.000	0.000	0.000	0.000	0.000	0.000	156	768	23	47	-0.126	Error	Error	11	12	0	0	18	29	0	0	-50	0
2	1	13	""	"iYFR048W"	6920	15500	140	2050	1807	697	67	71	25	99	98	0	6810	6290	2288	126	130	43	99	99	0	0	0	0	0	0	0	0	0	0	0	0	0	0	0	0	0	0	0	0.297	0.282	0.290	0.271	1.898	0.269	0.858	0.000	0.000	0.000	0.000	0.000	0.000	0.000	0.000	0.000	0.000	0.000	0.000	0.000	0.000	156	615	8667	7904	-1.753	Error	Error	1983	6684	0	0	1740	6164	0	0	0	0
2	2	13	""	"iYFR052W"	7110	15500	140	665	619	248	76	78	27	94	94	0	888	830	331	133	140	47	92	92	0	0	0	0	0	0	0	0	0	0	0	0	0	0	0	0	0	0	0	0.780	0.779	0.764	0.723	1.989	0.741	0.767	0.000	0.000	0.000	0.000	0.000	0.000	0.000	0.000	0.000	0.000	0.000	0.000	0.000	0.000	156	417	1344	1240	-0.358	Error	Error	589	755	0	0	543	697	0	0	0	0
2	3	13	""	"iYFR054C-0"	7300	15510	140	2165	2206	1102	77	84	73	100	97	0	3214	3314	1745	133	142	107	96	93	0	0	0	0	0	0	0	0	0	0	0	0	0	0	0	0	0	0	0	0.678	0.669	0.654	0.719	2.202	0.621	0.804	0.000	0.000	0.000	0.000	0.000	0.000	0.000	0.000	0.000	0.000	0.000	0.000	0.000	0.000	156	428	5169	5310	-0.561	Error	Error	2088	3081	0	0	2129	3181	0	0	0	0
2	4	13	""	"iYGL257C"	7500	15510	150	3595	3370	1219	78	86	74	99	98	0	1851	1726	633	135	145	108	94	93	0	0	0	0	0	0	0	0	0	0	0	0	0	0	0	0	0	0	0	2.050	2.069	2.041	2.127	1.936	2.124	0.831	0.000	0.000	0.000	0.000	0.000	0.000	0.000	0.000	0.000	0.000	0.000	0.000	0.000	0.000	156	418	5233	4883	1.035	Error	Error	3517	1716	0	0	3292	1591	0	0	0	0
2	5	13	""	"iYGL256W-3"	7680	15510	140	4038	3789	1405	82	84	30	100	100	0	2158	2030	845	140	146	44	96	94	0	0	0	0	0	0	0	0	0	0	0	0	0	0	0	0	0	0	0	1.960	1.961	1.897	2.121	2.090	1.980	0.817	0.000	0.000	0.000	0.000	0.000	0.000	0.000	0.000	0.000	0.000	0.000	0.000	0.000	0.000	156	402	5974	5597	0.971	Error	Error	3956	2018	0	0	3707	1890	0	0	0	0
2	6	13	""	"iYGL252C"	7870	15510	140	4066	3955	1677	83	85	30	100	99	0	2999	2888	1244	138	157	275	96	94	0	0	0	0	0	0	0	0	0	0	0	0	0	0	0	0	0	0	0	1.392	1.408	1.404	1.440	1.693	1.417	0.856	0.000	0.000	0.000	0.000	0.000	0.000	0.000	0.000	0.000	0.000	0.000	0.000	0.000	0.000	156	418	6844	6622	0.477	Error	Error	3983	2861	0	0	3872	2750	0	0	0	0
2	7	13	""	"iYGL233W"	8060	15510	140	376	369	133	79	81	26	94	91	0	587	563	205	135	154	268	81	28	0	0	0	0	0	0	0	0	0	0	0	0	0	0	0	0	0	0	0	0.657	0.678	0.677	0.666	1.986	0.298	0.325	0.000	0.000	0.000	0.000	0.000	0.000	0.000	0.000	0.000	0.000	0.000	0.000	0.000	0.000	156	440	749	718	-0.606	Error	Error	297	452	0	0	290	428	0	0	0	0
2	8	13	""	"iYGL228W"	8250	15510	140	3603	3405	1318	77	78	26	100	99	0	2552	2424	1034	130	138	43	96	95	0	0	0	0	0	0	0	0	0	0	0	0	0	0	0	0	0	0	0	1.456	1.451	1.416	1.526	2.035	1.447	0.838	0.000	0.000	0.000	0.000	0.000	0.000	0.000	0.000	0.000	0.000	0.000	0.000	0.000	0.000	156	438	5948	5622	0.542	Error	Error	3526	2422	0	0	3328	2294	0	0	0	0
2	9	13	""	"itV(AAC)G3-0"	8440	15510	140	4269	4062	1443	75	82	77	100	100	0	2550	2388	902	123	141	134	97	96	0	0	0	0	0	0	0	0	0	0	0	0	0	0	0	0	0	0	0	1.728	1.760	1.754	1.772	1.571	1.744	0.883	0.000	0.000	0.000	0.000	0.000	0.000	0.000	0.000	0.000	0.000	0.000	0.000	0.000	0.000	156	477	6621	6252	0.789	Error	Error	4194	2427	0	0	3987	2265	0	0	0	0
2	10	13	""	"iYGL208W"	8630	15510	140	3533	3249	1142	73	77	29	100	100	0	2074	1914	706	126	134	70	96	96	0	0	0	0	0	0	0	0	0	0	0	0	0	0	0	0	0	0	0	1.776	1.776	1.813	1.840	1.884	1.813	0.864	0.000	0.000	0.000	0.000	0.000	0.000	0.000	0.000	0.000	0.000	0.000	0.000	0.000	0.000	156	525	5408	4964	0.829	Error	Error	3460	1948	0	0	3176	1788	0	0	0	0
2	11	13	""	"itH(GUG)G1"	8820	15510	140	1110	1028	332	75	78	26	98	97	0	2156	2013	684	130	137	57	98	97	0	0	0	0	0	0	0	0	0	0	0	0	0	0	0	0	0	0	0	0.511	0.506	0.504	0.507	1.723	0.477	0.877	0.000	0.000	0.000	0.000	0.000	0.000	0.000	0.000	0.000	0.000	0.000	0.000	0.000	0.000	156	478	3061	2836	-0.969	Error	Error	1035	2026	0	0	953	1883	0	0	0	0
2	12	13	""	"itK(UUU)G1"	9010	15510	140	2779	2610	922	78	80	27	100	100	0	1723	1667	628	136	232	1427	61	1	0	0	0	0	0	0	0	0	0	0	0	0	0	0	0	0	0	0	0	1.702	1.654	1.697	1.753	1.923	1.678	0.865	0.000	0.000	0.000	0.000	0.000	0.000	0.000	0.000	0.000	0.000	0.000	0.000	0.000	0.000	156	427	4288	4063	0.767	Error	Error	2701	1587	0	0	2532	1531	0	0	0	0
2	13	13	""	"iYGR091W"	9200	15510	140	1271	1205	462	76	78	27	99	99	0	851	812	328	132	231	1459	0	0	0	0	0	0	0	0	0	0	0	0	0	0	0	0	0	0	0	0	0	1.662	1.660	1.627	1.668	1.804	0.109	0.043	0.000	0.000	0.000	0.000	0.000	0.000	0.000	0.000	0.000	0.000	0.000	0.000	0.000	0.000	156	408	1914	1809	0.733	Error	Error	1195	719	0	0	1129	680	0	0	0	0
2	14	13	""	"iYGR095C"	9390	15510	140	767	700	263	74	78	46	95	92	0	987	891	365	126	131	39	91	91	0	0	0	0	0	0	0	0	0	0	0	0	0	0	0	0	0	0	0	0.805	0.818	0.807	0.764	1.932	0.766	0.813	0.000	0.000	0.000	0.000	0.000	0.000	0.000	0.000	0.000	0.000	0.000	0.000	0.000	0.000	156	449	1554	1391	-0.313	Error	Error	693	861	0	0	626	765	0	0	0	0
2	15	13	""	"iYGR099W"	9580	15510	140	1547	1618	902	74	80	48	97	94	0	904	871	474	122	130	49	89	87	0	0	0	0	0	0	0	0	0	0	0	0	0	0	0	0	0	0	0	1.884	2.061	1.981	1.983	2.171	2.085	0.835	0.000	0.000	0.000	0.000	0.000	0.000	0.000	0.000	0.000	0.000	0.000	0.000	0.000	0.000	156	460	2255	2293	0.914	Error	Error	1473	782	0	0	1544	749	0	0	0	0
2	16	13	""	"iYGR111W"	9770	15510	140	1802	1661	757	73	77	28	98	96	0	981	957	473	125	132	50	91	88	0	0	0	0	0	0	0	0	0	0	0	0	0	0	0	0	0	0	0	2.020	1.909	1.918	1.948	2.027	1.928	0.782	0.000	0.000	0.000	0.000	0.000	0.000	0.000	0.000	0.000	0.000	0.000	0.000	0.000	0.000	156	480	2585	2420	1.014	Error	Error	1729	856	0	0	1588	832	0	0	0	0
2	17	13	""	"iYGR117C"	9960	15510	130	1900	2048	1145	77	80	31	97	95	0	1594	1669	965	127	133	44	90	88	0	0	0	0	0	0	0	0	0	0	0	0	0	0	0	0	0	0	0	1.243	1.278	1.292	1.339	2.073	1.276	0.844	0.000	0.000	0.000	0.000	0.000	0.000	0.000	0.000	0.000	0.000	0.000	0.000	0.000	0.000	120	484	3290	3513	0.313	Error	Error	1823	1467	0	0	1971	1542	0	0	0	0
2	18	13	""	"itN(GUU)G"	10150	15510	140	762	698	330	77	80	33	94	92	0	570	537	269	125	133	45	85	82	0	0	0	0	0	0	0	0	0	0	0	0	0	0	0	0	0	0	0	1.539	1.507	1.427	1.434	2.251	1.447	0.785	0.000	0.000	0.000	0.000	0.000	0.000	0.000	0.000	0.000	0.000	0.000	0.000	0.000	0.000	156	451	1130	1033	0.622	Error	Error	685	445	0	0	621	412	0	0	0	0
2	19	13	""	"iYGR133W"	10340	15510	140	2204	2078	1057	74	74	25	98	96	0	1009	948	479	121	126	38	92	90	0	0	0	0	0	0	0	0	0	0	0	0	0	0	0	0	0	0	0	2.399	2.423	2.417	2.513	2.086	2.528	0.812	0.000	0.000	0.000	0.000	0.000	0.000	0.000	0.000	0.000	0.000	0.000	0.000	0.000	0.000	156	454	3018	2831	1.262	Error	Error	2130	888	0	0	2004	827	0	0	0	0
2	20	13	""	"iYGR138C"	10540	15520	130	361	349	148	70	71	24	94	89	0	399	376	152	116	120	37	87	85	0	0	0	0	0	0	0	0	0	0	0	0	0	0	0	0	0	0	0	1.028	1.073	1.000	0.940	2.152	1.031	0.645	0.000	0.000	0.000	0.000	0.000	0.000	0.000	0.000	0.000	0.000	0.000	0.000	0.000	0.000	120	463	574	539	0.040	Error	Error	291	283	0	0	279	260	0	0	0	0
2	21	13	""	"iYGR142W"	10710	15510	130	1144	1154	577	69	81	90	94	92	0	1500	1546	842	120	144	163	88	87	0	0	0	0	0	0	0	0	0	0	0	0	0	0	0	0	0	0	0	0.779	0.761	0.727	0.829	2.509	0.712	0.834	0.000	0.000	0.000	0.000	0.000	0.000	0.000	0.000	0.000	0.000	0.000	0.000	0.000	0.000	120	516	2455	2511	-0.360	Error	Error	1075	1380	0	0	1085	1426	0	0	0	0
2	22	13	""	"iYGR154C"	10910	15510	140	2518	2521	1253	68	79	78	96	95	0	1324	1275	613	122	140	141	91	90	0	0	0	0	0	0	0	0	0	0	0	0	0	0	0	0	0	0	0	2.038	2.127	2.142	2.080	2.125	2.236	0.794	0.000	0.000	0.000	0.000	0.000	0.000	0.000	0.000	0.000	0.000	0.000	0.000	0.000	0.000	156	703	3652	3606	1.027	Error	Error	2450	1202	0	0	2453	1153	0	0	0	0
2	1	14	""	"iYGR158C"	6920	15700	140	1202	1103	443	67	70	24	97	97	0	1721	1557	658	122	128	41	93	93	0	0	0	0	0	0	0	0	0	0	0	0	0	0	0	0	0	0	0	0.710	0.722	0.716	0.730	1.940	0.681	0.860	0.000	0.000	0.000	0.000	0.000	0.000	0.000	0.000	0.000	0.000	0.000	0.000	0.000	0.000	156	643	2734	2471	-0.494	Error	Error	1135	1599	0	0	1036	1435	0	0	0	0
2	2	14	""	"iYGRCdelta30"	7110	15700	140	1153	1043	403	76	77	25	98	96	0	1255	1154	463	127	133	43	94	92	0	0	0	0	0	0	0	0	0	0	0	0	0	0	0	0	0	0	0	0.955	0.942	0.936	0.932	2.071	0.910	0.839	0.000	0.000	0.000	0.000	0.000	0.000	0.000	0.000	0.000	0.000	0.000	0.000	0.000	0.000	156	437	2205	1994	-0.067	Error	Error	1077	1128	0	0	967	1027	0	0	0	0
2	3	14	""	"iYHR094C"	7300	15700	140	1498	1396	556	75	76	25	98	98	0	910	862	372	127	132	41	92	91	0	0	0	0	0	0	0	0	0	0	0	0	0	0	0	0	0	0	0	1.817	1.797	1.741	1.831	2.061	1.819	0.782	0.000	0.000	0.000	0.000	0.000	0.000	0.000	0.000	0.000	0.000	0.000	0.000	0.000	0.000	156	435	2206	2056	0.862	Error	Error	1423	783	0	0	1321	735	0	0	0	0
2	4	14	""	"iYHR098C"	7490	15700	140	3302	3446	1618	79	84	40	99	99	0	1470	1406	680	134	154	101	92	92	0	0	0	0	0	0	0	0	0	0	0	0	0	0	0	0	0	0	0	2.412	2.647	2.692	2.705	1.833	2.747	0.829	0.000	0.000	0.000	0.000	0.000	0.000	0.000	0.000	0.000	0.000	0.000	0.000	0.000	0.000	156	410	4559	4639	1.270	Error	Error	3223	1336	0	0	3367	1272	0	0	0	0
2	5	14	""	"iYHR102W"	7680	15700	140	1789	2156	1297	82	87	40	97	94	0	1593	1714	1018	135	159	102	91	87	0	0	0	0	0	0	0	0	0	0	0	0	0	0	0	0	0	0	0	1.171	1.313	1.317	1.282	1.956	1.326	0.861	0.000	0.000	0.000	0.000	0.000	0.000	0.000	0.000	0.000	0.000	0.000	0.000	0.000	0.000	156	393	3165	3653	0.227	Error	Error	1707	1458	0	0	2074	1579	0	0	0	0
2	6	14	""	"iYHR119W"	7870	15700	140	1971	1756	688	81	83	27	100	98	0	1730	1599	671	135	139	40	93	93	0	0	0	0	0	0	0	0	0	0	0	0	0	0	0	0	0	0	0	1.185	1.144	1.145	1.165	1.932	1.105	0.860	0.000	0.000	0.000	0.000	0.000	0.000	0.000	0.000	0.000	0.000	0.000	0.000	0.000	0.000	156	440	3485	3139	0.245	Error	Error	1890	1595	0	0	1675	1464	0	0	0	0
2	7	14	""	"iYHR123W"	8070	15700	140	706	810	503	77	80	28	94	92	0	4637	5067	3081	135	141	52	94	93	0	0	0	0	0	0	0	0	0	0	0	0	0	0	0	0	0	0	0	0.140	0.149	0.155	0.152	2.289	0.143	0.852	0.000	0.000	0.000	0.000	0.000	0.000	0.000	0.000	0.000	0.000	0.000	0.000	0.000	0.000	156	434	5131	5665	-2.839	Error	Error	629	4502	0	0	733	4932	0	0	0	0
2	8	14	""	"iYHR127W"	8260	15700	140	861	914	509	74	76	28	94	94	0	4054	4119	2187	130	140	52	94	93	0	0	0	0	0	0	0	0	0	0	0	0	0	0	0	0	0	0	0	0.201	0.211	0.205	0.213	2.270	0.205	0.863	0.000	0.000	0.000	0.000	0.000	0.000	0.000	0.000	0.000	0.000	0.000	0.000	0.000	0.000	156	410	4711	4829	-2.318	Error	Error	787	3924	0	0	840	3989	0	0	0	0
2	9	14	""	"iYHR143W"	8430	15700	130	1419	1470	786	74	95	144	95	91	0	1343	1382	760	128	158	194	90	88	0	0	0	0	0	0	0	0	0	0	0	0	0	0	0	0	0	0	0	1.107	1.113	1.112	1.129	1.884	1.062	0.830	0.000	0.000	0.000	0.000	0.000	0.000	0.000	0.000	0.000	0.000	0.000	0.000	0.000	0.000	120	423	2560	2650	0.147	Error	Error	1345	1215	0	0	1396	1254	0	0	0	0
2	10	14	""	"iYHRCdelta11"	8630	15700	140	1029	990	428	74	92	135	92	88	0	805	765	344	128	153	181	87	80	0	0	0	0	0	0	0	0	0	0	0	0	0	0	0	0	0	0	0	1.411	1.438	1.427	1.437	1.964	1.310	0.786	0.000	0.000	0.000	0.000	0.000	0.000	0.000	0.000	0.000	0.000	0.000	0.000	0.000	0.000	156	483	1632	1553	0.496	Error	Error	955	677	0	0	916	637	0	0	0	0
2	11	14	""	"iYHR149C"	8820	15710	130	690	801	464	74	76	24	95	95	0	677	675	383	127	130	38	86	85	0	0	0	0	0	0	0	0	0	0	0	0	0	0	0	0	0	0	0	1.120	1.327	1.263	1.250	1.923	1.306	0.798	0.000	0.000	0.000	0.000	0.000	0.000	0.000	0.000	0.000	0.000	0.000	0.000	0.000	0.000	120	455	1166	1275	0.163	Error	Error	616	550	0	0	727	548	0	0	0	0
2	12	14	""	"iYHR164C"	9020	15700	140	2074	1941	741	76	78	25	98	97	0	1903	1771	692	131	223	1410	72	0	0	0	0	0	0	0	0	0	0	0	0	0	0	0	0	0	0	0	0	1.128	1.137	1.133	1.111	1.861	1.139	0.859	0.000	0.000	0.000	0.000	0.000	0.000	0.000	0.000	0.000	0.000	0.000	0.000	0.000	0.000	156	437	3770	3505	0.173	Error	Error	1998	1772	0	0	1865	1640	0	0	0	0
2	13	14	""	"iYHR168W"	9200	15700	140	1234	1091	444	75	77	25	94	94	0	718	683	264	128	228	1474	0	0	0	0	0	0	0	0	0	0	0	0	0	0	0	0	0	0	0	0	0	1.964	1.831	1.855	1.662	2.396	0.072	0.024	0.000	0.000	0.000	0.000	0.000	0.000	0.000	0.000	0.000	0.000	0.000	0.000	0.000	0.000	156	400	1749	1571	0.974	Error	Error	1159	590	0	0	1016	555	0	0	0	0
2	14	14	""	"iYHR173C"	9390	15700	140	507	479	198	74	79	47	92	88	0	444	441	191	124	129	37	89	87	0	0	0	0	0	0	0	0	0	0	0	0	0	0	0	0	0	0	0	1.353	1.278	1.320	1.196	2.398	1.228	0.713	0.000	0.000	0.000	0.000	0.000	0.000	0.000	0.000	0.000	0.000	0.000	0.000	0.000	0.000	156	449	753	722	0.436	Error	Error	433	320	0	0	405	317	0	0	0	0
2	15	14	""	"itT(AGU)J"	9590	15710	130	959	942	604	76	82	47	88	86	0	977	850	508	125	132	44	82	80	0	0	0	0	0	0	0	0	0	0	0	0	0	0	0	0	0	0	0	1.036	1.194	1.129	1.092	2.344	1.213	0.771	0.000	0.000	0.000	0.000	0.000	0.000	0.000	0.000	0.000	0.000	0.000	0.000	0.000	0.000	120	432	1735	1591	0.052	Error	Error	883	852	0	0	866	725	0	0	0	0
2	16	14	""	"iYJL197W"	9770	15700	140	1464	1411	766	75	78	25	96	94	0	1753	1678	918	127	133	42	91	89	0	0	0	0	0	0	0	0	0	0	0	0	0	0	0	0	0	0	0	0.854	0.861	0.861	0.843	2.333	0.841	0.841	0.000	0.000	0.000	0.000	0.000	0.000	0.000	0.000	0.000	0.000	0.000	0.000	0.000	0.000	156	466	3015	2887	-0.227	Error	Error	1389	1626	0	0	1336	1551	0	0	0	0
2	17	14	""	"iYJL192C"	9960	15710	130	1754	1501	739	77	81	32	96	95	0	1095	961	518	127	134	46	87	83	0	0	0	0	0	0	0	0	0	0	0	0	0	0	0	0	0	0	0	1.732	1.707	1.623	1.645	2.025	1.658	0.820	0.000	0.000	0.000	0.000	0.000	0.000	0.000	0.000	0.000	0.000	0.000	0.000	0.000	0.000	120	477	2645	2258	0.793	Error	Error	1677	968	0	0	1424	834	0	0	0	0
2	18	14	""	"iYJL173C"	10160	15700	140	3757	3383	1552	79	83	34	99	98	0	4875	4651	2114	128	138	48	98	98	0	0	0	0	0	0	0	0	0	0	0	0	0	0	0	0	0	0	0	0.775	0.730	0.737	0.714	1.919	0.720	0.866	0.000	0.000	0.000	0.000	0.000	0.000	0.000	0.000	0.000	0.000	0.000	0.000	0.000	0.000	156	454	8425	7827	-0.368	Error	Error	3678	4747	0	0	3304	4523	0	0	0	0
2	19	14	""	"iYJL168C"	10340	15700	140	2859	2554	1276	75	76	27	99	98	0	1780	1633	883	125	131	40	92	89	0	0	0	0	0	0	0	0	0	0	0	0	0	0	0	0	0	0	0	1.682	1.644	1.640	1.830	2.334	1.618	0.829	0.000	0.000	0.000	0.000	0.000	0.000	0.000	0.000	0.000	0.000	0.000	0.000	0.000	0.000	156	412	4439	3987	0.750	Error	Error	2784	1655	0	0	2479	1508	0	0	0	0
2	20	14	""	"iYJL164C"	10530	15700	140	1764	2017	1448	70	72	24	98	96	0	1325	1482	1086	119	126	40	89	85	0	0	0	0	0	0	0	0	0	0	0	0	0	0	0	0	0	0	0	1.405	1.428	1.388	1.431	2.514	1.406	0.829	0.000	0.000	0.000	0.000	0.000	0.000	0.000	0.000	0.000	0.000	0.000	0.000	0.000	0.000	156	443	2900	3310	0.490	Error	Error	1694	1206	0	0	1947	1363	0	0	0	0
2	21	14	""	"isnR128"	10730	15700	140	461	433	177	71	84	93	89	81	0	439	424	175	122	147	169	81	41	0	0	0	0	0	0	0	0	0	0	0	0	0	0	0	0	0	0	0	1.230	1.199	1.150	1.118	2.244	1.164	0.709	0.000	0.000	0.000	0.000	0.000	0.000	0.000	0.000	0.000	0.000	0.000	0.000	0.000	0.000	156	447	707	664	0.299	Error	Error	390	317	0	0	362	302	0	0	0	0
2	22	14	""	"iYJL146W"	10910	15710	140	1620	1842	1075	70	76	67	96	95	0	1225	1321	808	121	131	100	89	85	0	0	0	0	0	0	0	0	0	0	0	0	0	0	0	0	0	0	0	1.404	1.477	1.422	1.582	2.328	1.456	0.864	0.000	0.000	0.000	0.000	0.000	0.000	0.000	0.000	0.000	0.000	0.000	0.000	0.000	0.000	156	659	2654	2972	0.490	Error	Error	1550	1104	0	0	1772	1200	0	0	0	0
2	1	15	""	"iYJL141C"	6920	15890	140	1863	1972	1163	66	70	24	99	98	0	1772	1800	952	116	122	36	98	95	0	0	0	0	0	0	0	0	0	0	0	0	0	0	0	0	0	0	0	1.085	1.132	1.088	1.121	2.098	1.179	0.848	0.000	0.000	0.000	0.000	0.000	0.000	0.000	0.000	0.000	0.000	0.000	0.000	0.000	0.000	156	584	3453	3590	0.118	Error	Error	1797	1656	0	0	1906	1684	0	0	0	0
2	2	15	""	"iYJL125C"	7100	15890	140	1860	1737	761	73	74	23	98	96	0	974	920	419	121	127	37	92	89	0	0	0	0	0	0	0	0	0	0	0	0	0	0	0	0	0	0	0	2.095	2.083	2.062	2.053	2.138	2.143	0.820	0.000	0.000	0.000	0.000	0.000	0.000	0.000	0.000	0.000	0.000	0.000	0.000	0.000	0.000	156	375	2640	2463	1.067	Error	Error	1787	853	0	0	1664	799	0	0	0	0
2	3	15	""	"iYJL120W"	7290	15890	140	1260	1211	525	70	72	25	96	95	0	686	664	290	122	126	36	90	89	0	0	0	0	0	0	0	0	0	0	0	0	0	0	0	0	0	0	0	2.110	2.105	2.068	1.987	2.223	2.188	0.782	0.000	0.000	0.000	0.000	0.000	0.000	0.000	0.000	0.000	0.000	0.000	0.000	0.000	0.000	156	402	1754	1683	1.077	Error	Error	1190	564	0	0	1141	542	0	0	0	0
2	4	15	""	"iYJL115W"	7480	15890	140	803	777	287	73	78	41	98	97	0	1234	1136	447	128	149	103	90	89	0	0	0	0	0	0	0	0	0	0	0	0	0	0	0	0	0	0	0	0.660	0.698	0.706	0.703	1.858	0.662	0.840	0.000	0.000	0.000	0.000	0.000	0.000	0.000	0.000	0.000	0.000	0.000	0.000	0.000	0.000	156	383	1836	1712	-0.599	Error	Error	730	1106	0	0	704	1008	0	0	0	0
2	5	15	""	"iYKL211C"	7660	15890	140	2256	2194	991	76	82	41	99	98	0	1303	1329	638	133	155	105	92	89	0	0	0	0	0	0	0	0	0	0	0	0	0	0	0	0	0	0	0	1.863	1.771	1.799	1.848	1.938	1.817	0.781	0.000	0.000	0.000	0.000	0.000	0.000	0.000	0.000	0.000	0.000	0.000	0.000	0.000	0.000	156	360	3350	3314	0.898	Error	Error	2180	1170	0	0	2118	1196	0	0	0	0
2	6	15	""	"itT(CGU)K"	7840	15890	140	1941	1738	685	79	83	39	99	96	0	844	780	338	132	139	62	89	86	0	0	0	0	0	0	0	0	0	0	0	0	0	0	0	0	0	0	0	2.615	2.560	2.482	2.542	1.862	2.554	0.821	0.000	0.000	0.000	0.000	0.000	0.000	0.000	0.000	0.000	0.000	0.000	0.000	0.000	0.000	156	422	2574	2307	1.387	Error	Error	1862	712	0	0	1659	648	0	0	0	0
2	7	15	""	"iYKL205W"	8040	15890	140	1124	1022	414	81	86	39	96	93	0	1359	1237	536	135	145	66	93	90	0	0	0	0	0	0	0	0	0	0	0	0	0	0	0	0	0	0	0	0.852	0.854	0.837	0.888	1.983	0.818	0.835	0.000	0.000	0.000	0.000	0.000	0.000	0.000	0.000	0.000	0.000	0.000	0.000	0.000	0.000	156	458	2267	2043	-0.231	Error	Error	1043	1224	0	0	941	1102	0	0	0	0
2	8	15	""	"iYKLCdelta2"	8220	15880	130	420	397	146	77	84	45	91	89	0	869	803	301	134	150	80	90	89	0	0	0	0	0	0	0	0	0	0	0	0	0	0	0	0	0	0	0	0.467	0.478	0.466	0.475	1.701	0.435	0.765	0.000	0.000	0.000	0.000	0.000	0.000	0.000	0.000	0.000	0.000	0.000	0.000	0.000	0.000	120	405	1078	989	-1.100	Error	Error	343	735	0	0	320	669	0	0	0	0
2	9	15	""	"iYKL187C"	8410	15890	140	1732	1813	841	76	90	116	98	96	0	1412	1441	696	130	150	135	92	91	0	0	0	0	0	0	0	0	0	0	0	0	0	0	0	0	0	0	0	1.292	1.325	1.314	1.295	1.819	1.348	0.805	0.000	0.000	0.000	0.000	0.000	0.000	0.000	0.000	0.000	0.000	0.000	0.000	0.000	0.000	156	492	2938	3048	0.369	Error	Error	1656	1282	0	0	1737	1311	0	0	0	0
2	10	15	""	"iYKL183W"	8600	15890	140	1723	1697	775	76	92	134	97	92	0	710	708	320	130	150	154	89	79	0	0	0	0	0	0	0	0	0	0	0	0	0	0	0	0	0	0	0	2.840	2.804	2.729	2.645	1.770	2.884	0.824	0.000	0.000	0.000	0.000	0.000	0.000	0.000	0.000	0.000	0.000	0.000	0.000	0.000	0.000	156	448	2227	2199	1.506	Error	Error	1647	580	0	0	1621	578	0	0	0	0
2	11	15	""	"iYKL166C-1"	8790	15890	140	1612	1556	699	73	74	24	100	98	0	1319	1318	639	130	135	38	93	93	0	0	0	0	0	0	0	0	0	0	0	0	0	0	0	0	0	0	0	1.294	1.248	1.217	1.211	1.918	1.201	0.832	0.000	0.000	0.000	0.000	0.000	0.000	0.000	0.000	0.000	0.000	0.000	0.000	0.000	0.000	156	412	2728	2671	0.372	Error	Error	1539	1189	0	0	1483	1188	0	0	0	0
2	12	15	""	"iYKL164C-1"	8980	15890	140	2252	2163	857	75	76	25	100	100	0	1357	1319	571	134	140	40	94	92	0	0	0	0	0	0	0	0	0	0	0	0	0	0	0	0	0	0	0	1.780	1.762	1.776	1.733	1.677	1.748	0.833	0.000	0.000	0.000	0.000	0.000	0.000	0.000	0.000	0.000	0.000	0.000	0.000	0.000	0.000	156	415	3400	3273	0.832	Error	Error	2177	1223	0	0	2088	1185	0	0	0	0
2	13	15	""	"iYKL162C"	9170	15890	140	2763	2520	1092	75	77	25	100	98	0	1771	1670	787	131	136	39	94	92	0	0	0	0	0	0	0	0	0	0	0	0	0	0	0	0	0	0	0	1.639	1.589	1.588	1.687	2.069	1.589	0.844	0.000	0.000	0.000	0.000	0.000	0.000	0.000	0.000	0.000	0.000	0.000	0.000	0.000	0.000	156	414	4328	3984	0.713	Error	Error	2688	1640	0	0	2445	1539	0	0	0	0
2	14	15	""	"iYKL148C"	9360	15890	140	1400	1318	611	75	77	26	99	98	0	694	694	315	126	131	38	91	89	0	0	0	0	0	0	0	0	0	0	0	0	0	0	0	0	0	0	0	2.333	2.188	2.145	2.166	1.959	2.266	0.787	0.000	0.000	0.000	0.000	0.000	0.000	0.000	0.000	0.000	0.000	0.000	0.000	0.000	0.000	156	406	1893	1811	1.222	Error	Error	1325	568	0	0	1243	568	0	0	0	0
2	15	15	""	"iYKL143W"	9540	15890	140	1639	1453	584	75	78	29	97	94	0	996	929	828	125	130	40	89	85	0	0	0	0	0	0	0	0	0	0	0	0	0	0	0	0	0	0	0	1.796	1.714	1.687	1.794	2.530	1.280	0.484	0.000	0.000	0.000	0.000	0.000	0.000	0.000	0.000	0.000	0.000	0.000	0.000	0.000	0.000	156	419	2435	2182	0.844	Error	Error	1564	871	0	0	1378	804	0	0	0	0
2	16	15	""	"iYKL139W"	9740	15890	140	1222	1419	928	74	77	26	98	95	0	7724	8689	6328	127	130	39	96	95	0	0	0	0	0	0	0	0	0	0	0	0	0	0	0	0	0	0	0	0.151	0.157	0.161	0.195	3.324	0.140	0.838	0.000	0.000	0.000	0.000	0.000	0.000	0.000	0.000	0.000	0.000	0.000	0.000	0.000	0.000	156	480	8745	9907	-2.726	Error	Error	1148	7597	0	0	1345	8562	0	0	0	0
2	17	15	""	"iYLL025W"	9930	15890	140	1631	1575	643	73	76	27	100	98	0	4666	4272	1983	130	136	43	95	94	0	0	0	0	0	0	0	0	0	0	0	0	0	0	0	0	0	0	0	0.343	0.363	0.366	0.391	2.259	0.327	0.839	0.000	0.000	0.000	0.000	0.000	0.000	0.000	0.000	0.000	0.000	0.000	0.000	0.000	0.000	156	473	6094	5644	-1.542	Error	Error	1558	4536	0	0	1502	4142	0	0	0	0
2	18	15	""	"iYLL021W"	10120	15880	130	336	366	181	73	77	28	93	90	0	1111	1104	575	129	137	46	90	90	0	0	0	0	0	0	0	0	0	0	0	0	0	0	0	0	0	0	0	0.268	0.301	0.300	0.315	2.271	0.267	0.746	0.000	0.000	0.000	0.000	0.000	0.000	0.000	0.000	0.000	0.000	0.000	0.000	0.000	0.000	120	446	1245	1268	-1.901	Error	Error	263	982	0	0	293	975	0	0	0	0
2	19	15	""	"iYLL017W"	10310	15890	140	1352	1339	731	71	74	26	98	96	0	1040	1073	676	126	130	40	91	91	0	0	0	0	0	0	0	0	0	0	0	0	0	0	0	0	0	0	0	1.402	1.339	1.287	1.402	2.393	1.259	0.800	0.000	0.000	0.000	0.000	0.000	0.000	0.000	0.000	0.000	0.000	0.000	0.000	0.000	0.000	156	463	2195	2215	0.487	Error	Error	1281	914	0	0	1268	947	0	0	0	0
2	20	15	""	"iYLL001W"	10500	15890	140	1347	1287	535	67	70	24	98	98	0	4937	4612	2118	120	123	34	96	95	0	0	0	0	0	0	0	0	0	0	0	0	0	0	0	0	0	0	0	0.266	0.272	0.271	0.294	2.415	0.252	0.875	0.000	0.000	0.000	0.000	0.000	0.000	0.000	0.000	0.000	0.000	0.000	0.000	0.000	0.000	156	451	6097	5712	-1.912	Error	Error	1280	4817	0	0	1220	4492	0	0	0	0
2	21	15	""	"iYLR003C"	10680	15880	130	674	630	243	67	71	31	97	94	0	1164	1076	449	121	126	47	91	90	0	0	0	0	0	0	0	0	0	0	0	0	0	0	0	0	0	0	0	0.582	0.590	0.598	0.595	2.037	0.559	0.776	0.000	0.000	0.000	0.000	0.000	0.000	0.000	0.000	0.000	0.000	0.000	0.000	0.000	0.000	120	434	1650	1518	-0.781	Error	Error	607	1043	0	0	563	955	0	0	0	0
2	22	15	""	"iYLR007W"	10880	15890	140	859	857	354	72	75	31	98	96	0	1576	1500	655	124	130	44	94	92	0	0	0	0	0	0	0	0	0	0	0	0	0	0	0	0	0	0	0	0.542	0.570	0.573	0.562	1.748	0.541	0.851	0.000	0.000	0.000	0.000	0.000	0.000	0.000	0.000	0.000	0.000	0.000	0.000	0.000	0.000	156	591	2239	2161	-0.884	Error	Error	787	1452	0	0	785	1376	0	0	0	0
2	1	16	""	"iYLR024C"	6900	16080	130	1759	1815	973	66	69	27	100	99	0	1227	1233	746	115	119	34	93	93	0	0	0	0	0	0	0	0	0	0	0	0	0	0	0	0	0	0	0	1.522	1.564	1.634	1.820	2.408	1.572	0.681	0.000	0.000	0.000	0.000	0.000	0.000	0.000	0.000	0.000	0.000	0.000	0.000	0.000	0.000	120	548	2805	2867	0.606	Error	Error	1693	1112	0	0	1749	1118	0	0	0	0
2	2	16	""	"iYLR028C"	7070	16070	140	1351	1372	648	68	70	23	96	96	0	1196	1258	593	116	120	34	94	94	0	0	0	0	0	0	0	0	0	0	0	0	0	0	0	0	0	0	0	1.188	1.142	1.168	1.110	1.832	1.110	0.838	0.000	0.000	0.000	0.000	0.000	0.000	0.000	0.000	0.000	0.000	0.000	0.000	0.000	0.000	156	413	2363	2446	0.248	Error	Error	1283	1080	0	0	1304	1142	0	0	0	0
2	3	16	""	"iYLR032W"	7270	16070	140	1565	1434	563	67	70	24	98	95	0	3154	2914	1139	116	120	34	96	96	0	0	0	0	0	0	0	0	0	0	0	0	0	0	0	0	0	0	0	0.493	0.489	0.502	0.477	2.003	0.466	0.841	0.000	0.000	0.000	0.000	0.000	0.000	0.000	0.000	0.000	0.000	0.000	0.000	0.000	0.000	156	433	4536	4165	-1.020	Error	Error	1498	3038	0	0	1367	2798	0	0	0	0
2	4	16	""	"iYLR044C"	7460	16080	140	4523	4062	1590	67	70	25	100	100	0	2158	1914	869	121	123	32	94	92	0	0	0	0	0	0	0	0	0	0	0	0	0	0	0	0	0	0	0	2.188	2.228	2.211	2.302	1.805	2.216	0.865	0.000	0.000	0.000	0.000	0.000	0.000	0.000	0.000	0.000	0.000	0.000	0.000	0.000	0.000	156	410	6493	5788	1.129	Error	Error	4456	2037	0	0	3995	1793	0	0	0	0
2	5	16	""	"iYLR048W"	7650	16070	140	868	828	381	68	72	25	98	96	0	1481	1452	658	128	129	33	94	93	0	0	0	0	0	0	0	0	0	0	0	0	0	0	0	0	0	0	0	0.591	0.574	0.573	0.544	1.708	0.543	0.819	0.000	0.000	0.000	0.000	0.000	0.000	0.000	0.000	0.000	0.000	0.000	0.000	0.000	0.000	156	403	2153	2084	-0.758	Error	Error	800	1353	0	0	760	1324	0	0	0	0
2	6	16	""	"iYLR052W"	7830	16070	130	883	843	314	75	83	54	95	94	0	895	838	299	131	140	67	93	93	0	0	0	0	0	0	0	0	0	0	0	0	0	0	0	0	0	0	0	1.058	1.086	1.070	1.010	1.755	1.082	0.815	0.000	0.000	0.000	0.000	0.000	0.000	0.000	0.000	0.000	0.000	0.000	0.000	0.000	0.000	120	439	1572	1475	0.081	Error	Error	808	764	0	0	768	707	0	0	0	0
2	7	16	""	"iYLR364W"	8040	16070	150	2473	2380	1006	82	97	69	97	96	0	1364	1318	512	137	164	106	94	92	0	0	0	0	0	0	0	0	0	0	0	0	0	0	0	0	0	0	0	1.949	1.946	1.963	1.913	1.670	2.071	0.855	0.000	0.000	0.000	0.000	0.000	0.000	0.000	0.000	0.000	0.000	0.000	0.000	0.000	0.000	156	545	3618	3479	0.962	Error	Error	2391	1227	0	0	2298	1181	0	0	0	0
2	8	16	""	"iYLR369W"	8230	16070	130	1227	1100	383	79	99	180	94	91	0	1429	1328	495	131	162	153	90	90	0	0	0	0	0	0	0	0	0	0	0	0	0	0	0	0	0	0	0	0.884	0.853	0.845	0.895	1.966	0.811	0.845	0.000	0.000	0.000	0.000	0.000	0.000	0.000	0.000	0.000	0.000	0.000	0.000	0.000	0.000	120	539	2446	2218	-0.177	Error	Error	1148	1298	0	0	1021	1197	0	0	0	0
2	9	16	""	"iYLR373C"	8430	16080	130	607	556	214	72	75	27	95	95	0	691	658	271	122	129	48	89	89	0	0	0	0	0	0	0	0	0	0	0	0	0	0	0	0	0	0	0	0.940	0.903	0.864	0.873	2.011	0.846	0.765	0.000	0.000	0.000	0.000	0.000	0.000	0.000	0.000	0.000	0.000	0.000	0.000	0.000	0.000	120	509	1104	1020	-0.089	Error	Error	535	569	0	0	484	536	0	0	0	0
2	10	16	""	"iYLR389C"	8620	16080	140	2392	2218	760	70	73	25	99	98	0	1420	1300	569	123	127	38	91	91	0	0	0	0	0	0	0	0	0	0	0	0	0	0	0	0	0	0	0	1.790	1.825	1.762	1.973	2.213	1.786	0.824	0.000	0.000	0.000	0.000	0.000	0.000	0.000	0.000	0.000	0.000	0.000	0.000	0.000	0.000	156	471	3619	3325	0.840	Error	Error	2322	1297	0	0	2148	1177	0	0	0	0
2	11	16	""	"iYLR394W"	8810	16070	140	2387	2274	970	74	76	25	98	98	0	6800	6491	2795	133	139	44	98	96	0	0	0	0	0	0	0	0	0	0	0	0	0	0	0	0	0	0	0	0.347	0.346	0.346	0.340	1.908	0.323	0.866	0.000	0.000	0.000	0.000	0.000	0.000	0.000	0.000	0.000	0.000	0.000	0.000	0.000	0.000	156	440	8980	8558	-1.527	Error	Error	2313	6667	0	0	2200	6358	0	0	0	0
2	12	16	""	"iYLR398C"	9000	16080	140	1499	1450	588	76	76	26	100	100	0	1645	1614	745	136	146	44	95	95	0	0	0	0	0	0	0	0	0	0	0	0	0	0	0	0	0	0	0	0.943	0.930	0.909	0.948	1.708	0.881	0.817	0.000	0.000	0.000	0.000	0.000	0.000	0.000	0.000	0.000	0.000	0.000	0.000	0.000	0.000	156	431	2932	2852	-0.085	Error	Error	1423	1509	0	0	1374	1478	0	0	0	0
2	13	16	""	"iYLR412W-1"	9190	16080	140	1296	1286	486	73	75	24	99	98	0	1696	1612	642	130	136	38	95	95	0	0	0	0	0	0	0	0	0	0	0	0	0	0	0	0	0	0	0	0.781	0.818	0.814	0.821	1.920	0.778	0.826	0.000	0.000	0.000	0.000	0.000	0.000	0.000	0.000	0.000	0.000	0.000	0.000	0.000	0.000	156	439	2789	2695	-0.357	Error	Error	1223	1566	0	0	1213	1482	0	0	0	0
2	14	16	""	"iYLR417W"	9390	16080	140	1198	1057	411	72	75	25	98	96	0	2215	1996	757	125	132	51	96	95	0	0	0	0	0	0	0	0	0	0	0	0	0	0	0	0	0	0	0	0.539	0.526	0.525	0.519	1.927	0.509	0.861	0.000	0.000	0.000	0.000	0.000	0.000	0.000	0.000	0.000	0.000	0.000	0.000	0.000	0.000	156	450	3216	2856	-0.892	Error	Error	1126	2090	0	0	985	1871	0	0	0	0
2	15	16	""	"iYLRCdelta24"	9570	16080	140	964	996	457	72	75	26	98	97	0	932	896	400	125	128	38	96	94	0	0	0	0	0	0	0	0	0	0	0	0	0	0	0	0	0	0	0	1.105	1.198	1.173	1.204	1.932	1.186	0.844	0.000	0.000	0.000	0.000	0.000	0.000	0.000	0.000	0.000	0.000	0.000	0.000	0.000	0.000	156	511	1699	1695	0.144	Error	Error	892	807	0	0	924	771	0	0	0	0
2	16	16	""	"iYLR436C"	9770	16090	130	744	719	321	70	73	25	96	95	0	539	556	321	128	131	37	87	86	0	0	0	0	0	0	0	0	0	0	0	0	0	0	0	0	0	0	0	1.640	1.516	1.493	1.455	2.106	1.384	0.659	0.000	0.000	0.000	0.000	0.000	0.000	0.000	0.000	0.000	0.000	0.000	0.000	0.000	0.000	120	486	1085	1077	0.714	Error	Error	674	411	0	0	649	428	0	0	0	0
2	17	16	""	"iYLR439W"	9960	16080	140	789	825	458	68	71	26	93	92	0	2001	2029	1118	125	132	41	93	91	0	0	0	0	0	0	0	0	0	0	0	0	0	0	0	0	0	0	0	0.384	0.398	0.400	0.375	2.155	0.384	0.887	0.000	0.000	0.000	0.000	0.000	0.000	0.000	0.000	0.000	0.000	0.000	0.000	0.000	0.000	156	489	2597	2661	-1.380	Error	Error	721	1876	0	0	757	1904	0	0	0	0
2	18	16	""	"iYLR444C"	10130	16080	130	681	635	243	68	73	39	97	95	0	569	547	234	123	132	55	88	88	0	0	0	0	0	0	0	0	0	0	0	0	0	0	0	0	0	0	0	1.374	1.337	1.332	1.289	1.807	1.271	0.762	0.000	0.000	0.000	0.000	0.000	0.000	0.000	0.000	0.000	0.000	0.000	0.000	0.000	0.000	120	503	1059	991	0.459	Error	Error	613	446	0	0	567	424	0	0	0	0
2	19	16	""	"iYMR130W"	10340	16080	140	837	775	286	69	74	37	94	93	0	4582	4041	1603	124	131	52	96	94	0	0	0	0	0	0	0	0	0	0	0	0	0	0	0	0	0	0	0	0.172	0.180	0.181	0.187	2.055	0.168	0.871	0.000	0.000	0.000	0.000	0.000	0.000	0.000	0.000	0.000	0.000	0.000	0.000	0.000	0.000	156	524	5226	4623	-2.537	Error	Error	768	4458	0	0	706	3917	0	0	0	0
2	20	16	""	"iYMR134W"	10520	16080	130	1465	1753	1150	69	75	44	96	95	0	1590	2043	1492	125	135	82	92	91	0	0	0	0	0	0	0	0	0	0	0	0	0	0	0	0	0	0	0	0.953	0.878	0.891	0.985	2.301	0.805	0.826	0.000	0.000	0.000	0.000	0.000	0.000	0.000	0.000	0.000	0.000	0.000	0.000	0.000	0.000	120	478	2861	3602	-0.070	Error	Error	1396	1465	0	0	1684	1918	0	0	0	0
2	21	16	""	"iYMR138W"	10720	16080	140	2946	3059	1342	70	75	46	97	96	0	1583	1602	722	125	136	83	94	92	0	0	0	0	0	0	0	0	0	0	0	0	0	0	0	0	0	0	0	1.973	2.024	2.024	1.965	1.557	2.063	0.866	0.000	0.000	0.000	0.000	0.000	0.000	0.000	0.000	0.000	0.000	0.000	0.000	0.000	0.000	156	550	4334	4466	0.980	Error	Error	2876	1458	0	0	2989	1477	0	0	0	0
2	22	16	""	"iYMR155W"	10910	16080	140	674	619	253	71	74	26	96	95	0	1493	1387	581	131	137	73	94	90	0	0	0	0	0	0	0	0	0	0	0	0	0	0	0	0	0	0	0	0.443	0.436	0.431	0.431	1.862	0.411	0.836	0.000	0.000	0.000	0.000	0.000	0.000	0.000	0.000	0.000	0.000	0.000	0.000	0.000	0.000	156	684	1965	1804	-1.175	Error	Error	603	1362	0	0	548	1256	0	0	0	0
2	1	17	""	"itM(CAU)M"	6920	16260	130	458	435	171	66	68	22	94	91	0	981	916	382	114	116	33	92	91	0	0	0	0	0	0	0	0	0	0	0	0	0	0	0	0	0	0	0	0.452	0.460	0.450	0.455	2.092	0.417	0.746	0.000	0.000	0.000	0.000	0.000	0.000	0.000	0.000	0.000	0.000	0.000	0.000	0.000	0.000	120	576	1259	1171	-1.145	Error	Error	392	867	0	0	369	802	0	0	0	0
2	2	17	""	"iYMR161W"	7110	16270	140	1579	1505	559	67	68	23	98	98	0	7105	6599	2729	116	120	34	99	98	0	0	0	0	0	0	0	0	0	0	0	0	0	0	0	0	0	0	0	0.216	0.222	0.223	0.247	2.403	0.201	0.865	0.000	0.000	0.000	0.000	0.000	0.000	0.000	0.000	0.000	0.000	0.000	0.000	0.000	0.000	156	476	8501	7921	-2.209	Error	Error	1512	6989	0	0	1438	6483	0	0	0	0
2	3	17	""	"iYMR176W"	7300	16270	140	2671	2532	1069	67	69	24	99	98	0	2619	2495	1090	118	121	35	94	94	0	0	0	0	0	0	0	0	0	0	0	0	0	0	0	0	0	0	0	1.041	1.037	1.051	1.050	2.115	1.028	0.861	0.000	0.000	0.000	0.000	0.000	0.000	0.000	0.000	0.000	0.000	0.000	0.000	0.000	0.000	156	440	5105	4842	0.058	Error	Error	2604	2501	0	0	2465	2377	0	0	0	0
2	4	17	""	"iYMR180C"	7490	16270	140	1900	1739	645	67	70	24	100	98	0	1293	1250	555	119	122	34	93	92	0	0	0	0	0	0	0	0	0	0	0	0	0	0	0	0	0	0	0	1.561	1.478	1.390	1.549	2.129	1.435	0.771	0.000	0.000	0.000	0.000	0.000	0.000	0.000	0.000	0.000	0.000	0.000	0.000	0.000	0.000	156	433	3007	2803	0.643	Error	Error	1833	1174	0	0	1672	1131	0	0	0	0
2	5	17	""	"iYMR183C"	7680	16270	140	1323	1262	589	68	71	24	96	95	0	1214	1195	594	126	127	33	91	91	0	0	0	0	0	0	0	0	0	0	0	0	0	0	0	0	0	0	0	1.153	1.117	1.098	1.104	2.181	1.081	0.828	0.000	0.000	0.000	0.000	0.000	0.000	0.000	0.000	0.000	0.000	0.000	0.000	0.000	0.000	156	456	2343	2263	0.206	Error	Error	1255	1088	0	0	1194	1069	0	0	0	0
2	6	17	""	"iYMR198W"	7870	16270	140	5082	4673	1675	73	80	51	99	99	0	2373	2200	796	131	143	76	96	96	0	0	0	0	0	0	0	0	0	0	0	0	0	0	0	0	0	0	0	2.234	2.223	2.231	2.209	1.908	2.279	0.885	0.000	0.000	0.000	0.000	0.000	0.000	0.000	0.000	0.000	0.000	0.000	0.000	0.000	0.000	156	513	7251	6669	1.160	Error	Error	5009	2242	0	0	4600	2069	0	0	0	0
2	7	17	""	"iYMR202W"	8060	16270	140	595	577	213	77	112	208	89	70	0	1122	1070	415	137	180	169	89	87	0	0	0	0	0	0	0	0	0	0	0	0	0	0	0	0	0	0	0	0.526	0.536	0.520	0.530	1.911	0.574	0.635	0.000	0.000	0.000	0.000	0.000	0.000	0.000	0.000	0.000	0.000	0.000	0.000	0.000	0.000	156	537	1503	1433	-0.927	Error	Error	518	985	0	0	500	933	0	0	0	0
2	8	17	""	"iYMR206W"	8250	16280	130	3876	3507	1590	80	118	216	95	91	0	3816	3372	1696	138	189	194	90	90	0	0	0	0	0	0	0	0	0	0	0	0	0	0	0	0	0	0	0	1.032	1.060	1.012	1.033	2.203	1.049	0.834	0.000	0.000	0.000	0.000	0.000	0.000	0.000	0.000	0.000	0.000	0.000	0.000	0.000	0.000	120	499	7474	6661	0.046	Error	Error	3796	3678	0	0	3427	3234	0	0	0	0
2	9	17	""	"iYNL148C"	8430	16270	130	1026	960	321	72	77	37	96	96	0	649	604	219	124	140	102	90	86	0	0	0	0	0	0	0	0	0	0	0	0	0	0	0	0	0	0	0	1.817	1.850	1.810	1.884	1.729	1.797	0.735	0.000	0.000	0.000	0.000	0.000	0.000	0.000	0.000	0.000	0.000	0.000	0.000	0.000	0.000	120	516	1479	1368	0.862	Error	Error	954	525	0	0	888	480	0	0	0	0
2	10	17	""	"iYNL144C-0"	8630	16270	140	3826	3611	1612	71	73	26	98	98	0	2036	1909	888	122	136	108	92	91	0	0	0	0	0	0	0	0	0	0	0	0	0	0	0	0	0	0	0	1.962	1.981	2.040	2.125	1.996	2.043	0.846	0.000	0.000	0.000	0.000	0.000	0.000	0.000	0.000	0.000	0.000	0.000	0.000	0.000	0.000	156	560	5669	5327	0.972	Error	Error	3755	1914	0	0	3540	1787	0	0	0	0
2	11	17	""	"iYNL141W"	8820	16270	130	1494	1361	431	73	75	26	97	96	0	4862	4443	1651	132	139	47	96	96	0	0	0	0	0	0	0	0	0	0	0	0	0	0	0	0	0	0	0	0.300	0.299	0.288	0.322	1.809	0.275	0.880	0.000	0.000	0.000	0.000	0.000	0.000	0.000	0.000	0.000	0.000	0.000	0.000	0.000	0.000	120	511	6151	5599	-1.735	Error	Error	1421	4730	0	0	1288	4311	0	0	0	0
2	12	17	""	"iYNL125C"	9010	16270	140	2342	2256	853	77	85	73	99	97	0	1526	1487	531	142	153	60	97	95	0	0	0	0	0	0	0	0	0	0	0	0	0	0	0	0	0	0	0	1.637	1.620	1.590	1.633	1.745	1.680	0.861	0.000	0.000	0.000	0.000	0.000	0.000	0.000	0.000	0.000	0.000	0.000	0.000	0.000	0.000	156	525	3649	3524	0.711	Error	Error	2265	1384	0	0	2179	1345	0	0	0	0
2	13	17	""	"iYNL121C"	9200	16270	140	2267	2316	1235	73	79	38	99	98	0	1480	1465	749	129	139	51	96	94	0	0	0	0	0	0	0	0	0	0	0	0	0	0	0	0	0	0	0	1.624	1.679	1.655	1.658	1.833	1.730	0.887	0.000	0.000	0.000	0.000	0.000	0.000	0.000	0.000	0.000	0.000	0.000	0.000	0.000	0.000	156	495	3545	3579	0.700	Error	Error	2194	1351	0	0	2243	1336	0	0	0	0
2	14	17	""	"iYNL116W"	9380	16270	130	1117	1043	358	71	75	29	97	96	0	2745	2531	895	119	128	53	95	93	0	0	0	0	0	0	0	0	0	0	0	0	0	0	0	0	0	0	0	0.398	0.403	0.402	0.405	1.779	0.377	0.862	0.000	0.000	0.000	0.000	0.000	0.000	0.000	0.000	0.000	0.000	0.000	0.000	0.000	0.000	120	497	3672	3384	-1.328	Error	Error	1046	2626	0	0	972	2412	0	0	0	0
2	15	17	""	"iYNL097C"	9580	16280	130	4540	4191	1800	71	73	24	100	100	0	4599	4201	1873	122	130	52	96	95	0	0	0	0	0	0	0	0	0	0	0	0	0	0	0	0	0	0	0	0.998	1.010	1.016	1.093	2.126	0.997	0.879	0.000	0.000	0.000	0.000	0.000	0.000	0.000	0.000	0.000	0.000	0.000	0.000	0.000	0.000	120	519	8946	8199	-0.003	Error	Error	4469	4477	0	0	4120	4079	0	0	0	0
2	16	17	""	"iYNL094W"	9770	16280	140	3143	3125	1801	69	71	23	100	100	0	1990	1931	1134	124	128	36	93	91	0	0	0	0	0	0	0	0	0	0	0	0	0	0	0	0	0	0	0	1.647	1.691	1.644	1.824	2.303	1.711	0.865	0.000	0.000	0.000	0.000	0.000	0.000	0.000	0.000	0.000	0.000	0.000	0.000	0.000	0.000	156	485	4940	4863	0.720	Error	Error	3074	1866	0	0	3056	1807	0	0	0	0
2	17	17	""	"iYNL089C"	9960	16280	140	1307	1382	804	67	69	24	100	99	0	868	922	502	122	125	36	91	91	0	0	0	0	0	0	0	0	0	0	0	0	0	0	0	0	0	0	0	1.662	1.644	1.541	1.617	2.142	1.690	0.843	0.000	0.000	0.000	0.000	0.000	0.000	0.000	0.000	0.000	0.000	0.000	0.000	0.000	0.000	156	456	1986	2115	0.733	Error	Error	1240	746	0	0	1315	800	0	0	0	0
2	18	17	""	"iYNL073W"	10140	16270	130	1318	1241	467	69	74	40	100	97	0	1434	1363	545	120	126	50	94	93	0	0	0	0	0	0	0	0	0	0	0	0	0	0	0	0	0	0	0	0.951	0.943	0.941	0.914	1.931	0.904	0.839	0.000	0.000	0.000	0.000	0.000	0.000	0.000	0.000	0.000	0.000	0.000	0.000	0.000	0.000	120	498	2563	2415	-0.073	Error	Error	1249	1314	0	0	1172	1243	0	0	0	0
2	19	17	""	"iYNL069C"	10340	16280	140	2588	2630	1451	71	74	28	100	100	0	1349	1346	752	124	133	56	90	89	0	0	0	0	0	0	0	0	0	0	0	0	0	0	0	0	0	0	0	2.055	2.094	1.978	2.327	2.265	2.128	0.875	0.000	0.000	0.000	0.000	0.000	0.000	0.000	0.000	0.000	0.000	0.000	0.000	0.000	0.000	156	540	3742	3781	1.039	Error	Error	2517	1225	0	0	2559	1222	0	0	0	0
2	20	17	""	"iYNL065W"	10520	16270	130	1375	1276	392	71	75	43	100	100	0	4499	4243	1346	129	143	111	96	96	0	0	0	0	0	0	0	0	0	0	0	0	0	0	0	0	0	0	0	0.298	0.293	0.293	0.308	1.984	0.274	0.870	0.000	0.000	0.000	0.000	0.000	0.000	0.000	0.000	0.000	0.000	0.000	0.000	0.000	0.000	120	515	5674	5319	-1.745	Error	Error	1304	4370	0	0	1205	4114	0	0	0	0
2	21	17	""	"itG(GCC)O2"	10720	16270	130	965	898	365	71	73	27	98	97	0	1659	1614	753	126	134	97	93	92	0	0	0	0	0	0	0	0	0	0	0	0	0	0	0	0	0	0	0	0.583	0.556	0.544	0.563	1.808	0.510	0.834	0.000	0.000	0.000	0.000	0.000	0.000	0.000	0.000	0.000	0.000	0.000	0.000	0.000	0.000	120	518	2427	2315	-0.778	Error	Error	894	1533	0	0	827	1488	0	0	0	0
2	22	17	""	"iYOL019W"	10910	16280	140	2703	2446	895	71	73	24	100	100	0	7302	6368	2646	128	133	43	96	95	0	0	0	0	0	0	0	0	0	0	0	0	0	0	0	0	0	0	0	0.367	0.381	0.375	0.441	2.540	0.358	0.888	0.000	0.000	0.000	0.000	0.000	0.000	0.000	0.000	0.000	0.000	0.000	0.000	0.000	0.000	156	701	9806	8615	-1.447	Error	Error	2632	7174	0	0	2375	6240	0	0	0	0
2	1	18	""	"iYOL015W"	6920	16460	140	2123	2074	862	63	65	21	99	99	0	7652	7157	3143	114	118	47	99	98	0	0	0	0	0	0	0	0	0	0	0	0	0	0	0	0	0	0	0	0.273	0.286	0.291	0.307	2.111	0.251	0.829	0.000	0.000	0.000	0.000	0.000	0.000	0.000	0.000	0.000	0.000	0.000	0.000	0.000	0.000	156	681	9598	9054	-1.872	Error	Error	2060	7538	0	0	2011	7043	0	0	0	0
2	2	18	""	"iYOL001W"	7110	16460	140	364	353	147	67	67	23	96	94	0	839	826	345	118	120	32	95	94	0	0	0	0	0	0	0	0	0	0	0	0	0	0	0	0	0	0	0	0.412	0.404	0.407	0.403	1.864	0.381	0.777	0.000	0.000	0.000	0.000	0.000	0.000	0.000	0.000	0.000	0.000	0.000	0.000	0.000	0.000	156	454	1018	994	-1.280	Error	Error	297	721	0	0	286	708	0	0	0	0
2	3	18	""	"iYOR003W"	7300	16460	140	1724	1697	862	66	67	23	98	97	0	3459	3493	1823	118	122	37	98	96	0	0	0	0	0	0	0	0	0	0	0	0	0	0	0	0	0	0	0	0.496	0.483	0.481	0.513	2.067	0.457	0.865	0.000	0.000	0.000	0.000	0.000	0.000	0.000	0.000	0.000	0.000	0.000	0.000	0.000	0.000	156	420	4999	5006	-1.011	Error	Error	1658	3341	0	0	1631	3375	0	0	0	0
2	4	18	""	"iYOR007C"	7490	16460	140	1446	1355	534	68	70	23	98	97	0	3251	2994	1210	119	123	38	96	95	0	0	0	0	0	0	0	0	0	0	0	0	0	0	0	0	0	0	0	0.440	0.448	0.450	0.483	2.216	0.429	0.885	0.000	0.000	0.000	0.000	0.000	0.000	0.000	0.000	0.000	0.000	0.000	0.000	0.000	0.000	156	420	4510	4162	-1.185	Error	Error	1378	3132	0	0	1287	2875	0	0	0	0
2	5	18	""	"iYOR018W"	7680	16460	140	1581	1722	999	70	72	24	97	97	0	9497	8949	4991	126	130	36	99	98	0	0	0	0	0	0	0	0	0	0	0	0	0	0	0	0	0	0	0	0.161	0.187	0.190	0.186	1.852	0.181	0.879	0.000	0.000	0.000	0.000	0.000	0.000	0.000	0.000	0.000	0.000	0.000	0.000	0.000	0.000	156	428	10882	10475	-2.633	Error	Error	1511	9371	0	0	1652	8823	0	0	0	0
2	6	18	""	"iYOR021C"	7860	16460	130	1963	1790	630	71	77	39	99	97	0	2153	1957	723	131	141	76	94	94	0	0	0	0	0	0	0	0	0	0	0	0	0	0	0	0	0	0	0	0.936	0.941	0.921	0.973	1.786	0.923	0.858	0.000	0.000	0.000	0.000	0.000	0.000	0.000	0.000	0.000	0.000	0.000	0.000	0.000	0.000	120	448	3914	3545	-0.096	Error	Error	1892	2022	0	0	1719	1826	0	0	0	0
2	7	18	""	"iYOR026W"	8050	16460	130	1365	1270	426	77	102	81	96	95	0	1105	1020	368	137	185	148	92	90	0	0	0	0	0	0	0	0	0	0	0	0	0	0	0	0	0	0	0	1.331	1.351	1.315	1.317	1.516	1.354	0.843	0.000	0.000	0.000	0.000	0.000	0.000	0.000	0.000	0.000	0.000	0.000	0.000	0.000	0.000	120	470	2256	2076	0.412	Error	Error	1288	968	0	0	1193	883	0	0	0	0
2	8	18	""	"iYOR042W"	8250	16460	140	749	686	272	77	108	111	90	88	0	486	457	189	136	187	145	82	63	0	0	0	0	0	0	0	0	0	0	0	0	0	0	0	0	0	0	0	1.920	1.897	1.909	1.744	2.152	1.652	0.559	0.000	0.000	0.000	0.000	0.000	0.000	0.000	0.000	0.000	0.000	0.000	0.000	0.000	0.000	156	460	1022	930	0.941	Error	Error	672	350	0	0	609	321	0	0	0	0
2	9	18	""	"iYOR045W"	8430	16460	130	1448	1430	649	72	80	41	98	96	0	7314	6888	3322	128	166	260	95	93	0	0	0	0	0	0	0	0	0	0	0	0	0	0	0	0	0	0	0	0.191	0.201	0.207	0.218	1.905	0.187	0.892	0.000	0.000	0.000	0.000	0.000	0.000	0.000	0.000	0.000	0.000	0.000	0.000	0.000	0.000	120	484	8562	8118	-2.385	Error	Error	1376	7186	0	0	1358	6760	0	0	0	0
2	10	18	""	"iYOR049C"	8620	16460	130	2310	2154	848	74	82	63	98	95	0	3549	3385	1360	130	174	280	93	93	0	0	0	0	0	0	0	0	0	0	0	0	0	0	0	0	0	0	0	0.654	0.639	0.635	0.661	1.809	0.624	0.885	0.000	0.000	0.000	0.000	0.000	0.000	0.000	0.000	0.000	0.000	0.000	0.000	0.000	0.000	120	521	5655	5335	-0.613	Error	Error	2236	3419	0	0	2080	3255	0	0	0	0
2	11	18	""	"iYOR356W"	8820	16470	130	234	232	85	73	85	87	80	40	0	331	337	129	132	151	138	73	25	0	0	0	0	0	0	0	0	0	0	0	0	0	0	0	0	0	0	0	0.809	0.776	0.722	0.707	1.901	0.564	0.425	0.000	0.000	0.000	0.000	0.000	0.000	0.000	0.000	0.000	0.000	0.000	0.000	0.000	0.000	120	566	360	364	-0.306	Error	Error	161	199	0	0	159	205	0	0	0	0
2	12	18	""	"iYOR360C"	9020	16470	130	1749	1664	817	73	85	77	96	95	0	1746	1604	784	137	146	60	91	91	0	0	0	0	0	0	0	0	0	0	0	0	0	0	0	0	0	0	0	1.042	1.085	1.083	1.091	1.886	1.082	0.881	0.000	0.000	0.000	0.000	0.000	0.000	0.000	0.000	0.000	0.000	0.000	0.000	0.000	0.000	120	522	3285	3058	0.059	Error	Error	1676	1609	0	0	1591	1467	0	0	0	0
2	13	18	""	"iYOR366W"	9200	16470	130	1898	1686	651	72	79	41	99	97	0	3299	3050	1207	129	138	52	95	95	0	0	0	0	0	0	0	0	0	0	0	0	0	0	0	0	0	0	0	0.576	0.553	0.556	0.560	1.692	0.530	0.866	0.000	0.000	0.000	0.000	0.000	0.000	0.000	0.000	0.000	0.000	0.000	0.000	0.000	0.000	120	500	4996	4535	-0.796	Error	Error	1826	3170	0	0	1614	2921	0	0	0	0
2	14	18	""	"iYOR380W-1"	9390	16470	140	3247	3234	1500	70	73	29	100	100	0	2054	2006	1062	120	125	47	94	91	0	0	0	0	0	0	0	0	0	0	0	0	0	0	0	0	0	0	0	1.643	1.678	1.610	1.919	2.277	1.646	0.845	0.000	0.000	0.000	0.000	0.000	0.000	0.000	0.000	0.000	0.000	0.000	0.000	0.000	0.000	156	563	5111	5050	0.716	Error	Error	3177	1934	0	0	3164	1886	0	0	0	0
2	15	18	""	"iYOR383C"	9580	16460	130	2536	2449	1037	72	75	26	97	97	0	4500	3957	1817	123	129	37	95	94	0	0	0	0	0	0	0	0	0	0	0	0	0	0	0	0	0	0	0	0.563	0.620	0.635	0.664	1.899	0.593	0.893	0.000	0.000	0.000	0.000	0.000	0.000	0.000	0.000	0.000	0.000	0.000	0.000	0.000	0.000	120	479	6841	6211	-0.829	Error	Error	2464	4377	0	0	2377	3834	0	0	0	0
2	16	18	""	"iYOR387C-0"	9770	16470	140	1961	1854	1020	71	74	26	100	99	0	2084	1982	1100	129	134	39	92	89	0	0	0	0	0	0	0	0	0	0	0	0	0	0	0	0	0	0	0	0.967	0.962	0.929	1.021	2.168	0.951	0.880	0.000	0.000	0.000	0.000	0.000	0.000	0.000	0.000	0.000	0.000	0.000	0.000	0.000	0.000	156	452	3845	3636	-0.049	Error	Error	1890	1955	0	0	1783	1853	0	0	0	0
2	17	18	""	"iYPL275W-2"	9950	16470	140	2797	2577	1034	70	72	25	100	99	0	1581	1447	667	124	128	38	92	89	0	0	0	0	0	0	0	0	0	0	0	0	0	0	0	0	0	0	0	1.872	1.895	1.791	2.204	2.386	1.868	0.855	0.000	0.000	0.000	0.000	0.000	0.000	0.000	0.000	0.000	0.000	0.000	0.000	0.000	0.000	156	454	4184	3830	0.904	Error	Error	2727	1457	0	0	2507	1323	0	0	0	0
2	18	18	""	"iYPL272C-1"	10140	16460	130	2950	2748	1355	69	73	27	100	97	0	1625	1460	680	121	127	40	93	93	0	0	0	0	0	0	0	0	0	0	0	0	0	0	0	0	0	0	0	1.916	2.001	1.965	1.984	1.707	2.077	0.871	0.000	0.000	0.000	0.000	0.000	0.000	0.000	0.000	0.000	0.000	0.000	0.000	0.000	0.000	120	500	4385	4018	0.938	Error	Error	2881	1504	0	0	2679	1339	0	0	0	0
2	19	18	""	"iYPL268W"	10330	16460	130	1316	1260	477	74	79	39	97	96	0	1396	1304	502	126	139	71	95	93	0	0	0	0	0	0	0	0	0	0	0	0	0	0	0	0	0	0	0	0.978	1.007	0.987	1.041	1.644	0.989	0.870	0.000	0.000	0.000	0.000	0.000	0.000	0.000	0.000	0.000	0.000	0.000	0.000	0.000	0.000	120	498	2512	2364	-0.032	Error	Error	1242	1270	0	0	1186	1178	0	0	0	0
2	20	18	""	"iYPL253C"	10520	16460	130	3028	2790	1172	73	81	52	98	96	0	13995	12777	5656	135	168	304	95	95	0	0	0	0	0	0	0	0	0	0	0	0	0	0	0	0	0	0	0	0.213	0.215	0.215	0.230	1.862	0.203	0.896	0.000	0.000	0.000	0.000	0.000	0.000	0.000	0.000	0.000	0.000	0.000	0.000	0.000	0.000	120	521	16815	15359	-2.230	Error	Error	2955	13860	0	0	2717	12642	0	0	0	0
2	21	18	""	"iYPL249C"	10720	16470	140	2988	3205	1826	72	79	50	99	98	0	3138	3471	2012	129	157	293	91	90	0	0	0	0	0	0	0	0	0	0	0	0	0	0	0	0	0	0	0	0.969	0.937	0.956	0.990	2.007	0.919	0.891	0.000	0.000	0.000	0.000	0.000	0.000	0.000	0.000	0.000	0.000	0.000	0.000	0.000	0.000	156	551	5925	6475	-0.045	Error	Error	2916	3009	0	0	3133	3342	0	0	0	0
2	22	18	""	"iYPL245W"	10910	16470	130	712	680	270	71	74	35	96	94	0	951	874	356	125	130	39	93	92	0	0	0	0	0	0	0	0	0	0	0	0	0	0	0	0	0	0	0	0.776	0.813	0.814	0.796	2.022	0.790	0.823	0.000	0.000	0.000	0.000	0.000	0.000	0.000	0.000	0.000	0.000	0.000	0.000	0.000	0.000	120	603	1467	1358	-0.366	Error	Error	641	826	0	0	609	749	0	0	0	0
2	1	19	""	"iYPR067W"	6910	16650	130	623	590	234	63	66	28	95	95	0	1773	1732	688	113	121	71	93	93	0	0	0	0	0	0	0	0	0	0	0	0	0	0	0	0	0	0	0	0.337	0.326	0.332	0.319	1.931	0.306	0.837	0.000	0.000	0.000	0.000	0.000	0.000	0.000	0.000	0.000	0.000	0.000	0.000	0.000	0.000	120	615	2220	2146	-1.568	Error	Error	560	1660	0	0	527	1619	0	0	0	0
2	2	19	""	"iYPR071W"	7110	16650	140	1664	1590	655	65	67	29	98	98	0	1653	1605	612	117	125	79	95	93	0	0	0	0	0	0	0	0	0	0	0	0	0	0	0	0	0	0	0	1.041	1.025	1.026	0.959	1.924	1.041	0.872	0.000	0.000	0.000	0.000	0.000	0.000	0.000	0.000	0.000	0.000	0.000	0.000	0.000	0.000	156	494	3135	3013	0.058	Error	Error	1599	1536	0	0	1525	1488	0	0	0	0
2	3	19	""	"iYPR074C"	7300	16650	140	1937	1825	666	65	68	23	98	97	0	1228	1175	440	119	123	39	96	95	0	0	0	0	0	0	0	0	0	0	0	0	0	0	0	0	0	0	0	1.688	1.667	1.642	1.699	2.019	1.692	0.848	0.000	0.000	0.000	0.000	0.000	0.000	0.000	0.000	0.000	0.000	0.000	0.000	0.000	0.000	156	430	2981	2816	0.755	Error	Error	1872	1109	0	0	1760	1056	0	0	0	0
2	4	19	""	"iYPR094W"	7490	16650	140	498	467	154	69	70	23	96	96	0	589	567	180	123	127	38	94	93	0	0	0	0	0	0	0	0	0	0	0	0	0	0	0	0	0	0	0	0.921	0.896	0.886	0.882	1.930	0.879	0.795	0.000	0.000	0.000	0.000	0.000	0.000	0.000	0.000	0.000	0.000	0.000	0.000	0.000	0.000	156	420	895	842	-0.119	Error	Error	429	466	0	0	398	444	0	0	0	0
2	5	19	""	"iYPR098C"	7680	16650	140	1522	1419	532	70	71	24	99	96	0	2404	2364	800	127	134	41	96	96	0	0	0	0	0	0	0	0	0	0	0	0	0	0	0	0	0	0	0	0.638	0.603	0.593	0.559	1.720	0.598	0.881	0.000	0.000	0.000	0.000	0.000	0.000	0.000	0.000	0.000	0.000	0.000	0.000	0.000	0.000	156	423	3729	3586	-0.649	Error	Error	1452	2277	0	0	1349	2237	0	0	0	0
2	6	19	""	"iYPR103W"	7870	16650	140	1350	1274	538	70	75	39	96	96	0	5526	5294	2274	130	142	79	96	95	0	0	0	0	0	0	0	0	0	0	0	0	0	0	0	0	0	0	0	0.237	0.233	0.236	0.246	2.159	0.221	0.884	0.000	0.000	0.000	0.000	0.000	0.000	0.000	0.000	0.000	0.000	0.000	0.000	0.000	0.000	156	448	6676	6368	-2.076	Error	Error	1280	5396	0	0	1204	5164	0	0	0	0
2	7	19	""	"iYPRWsigma2-0"	8060	16650	140	2917	2716	1076	75	109	98	96	94	0	3900	3732	1406	135	195	174	96	96	0	0	0	0	0	0	0	0	0	0	0	0	0	0	0	0	0	0	0	0.755	0.734	0.756	0.712	1.848	0.727	0.887	0.000	0.000	0.000	0.000	0.000	0.000	0.000	0.000	0.000	0.000	0.000	0.000	0.000	0.000	156	418	6607	6238	-0.406	Error	Error	2842	3765	0	0	2641	3597	0	0	0	0
2	8	19	""	"itC(GCA)P2"	8240	16650	170	750	739	436	77	108	95	82	78	0	861	845	493	135	192	165	80	75	0	0	0	0	0	0	0	0	0	0	0	0	0	0	0	0	0	0	0	0.927	0.932	0.884	0.874	2.079	0.886	0.827	0.000	0.000	0.000	0.000	0.000	0.000	0.000	0.000	0.000	0.000	0.000	0.000	0.000	0.000	208	459	1399	1372	-0.109	Error	Error	673	726	0	0	662	710	0	0	0	0
2	9	19	""	"iYPR121W-0"	8440	16660	140	2342	2369	1188	72	77	34	99	99	0	2314	2276	1271	134	159	226	90	88	0	0	0	0	0	0	0	0	0	0	0	0	0	0	0	0	0	0	0	1.041	1.072	1.041	1.141	1.832	1.027	0.882	0.000	0.000	0.000	0.000	0.000	0.000	0.000	0.000	0.000	0.000	0.000	0.000	0.000	0.000	156	435	4450	4439	0.058	Error	Error	2270	2180	0	0	2297	2142	0	0	0	0
2	10	19	""	"itN(GUU)P"	8630	16650	140	650	671	371	74	83	65	93	90	0	2075	2090	1103	139	173	230	92	90	0	0	0	0	0	0	0	0	0	0	0	0	0	0	0	0	0	0	0	0.298	0.306	0.308	0.290	1.685	0.298	0.868	0.000	0.000	0.000	0.000	0.000	0.000	0.000	0.000	0.000	0.000	0.000	0.000	0.000	0.000	156	465	2512	2548	-1.749	Error	Error	576	1936	0	0	597	1951	0	0	0	0
2	11	19	""	"iYPR141C"	8820	16660	140	631	611	241	70	78	61	94	92	0	639	622	281	136	145	98	88	83	0	0	0	0	0	0	0	0	0	0	0	0	0	0	0	0	0	0	0	1.115	1.113	1.121	1.132	1.840	1.003	0.745	0.000	0.000	0.000	0.000	0.000	0.000	0.000	0.000	0.000	0.000	0.000	0.000	0.000	0.000	156	466	1064	1027	0.157	Error	Error	561	503	0	0	541	486	0	0	0	0
2	12	19	""	"iSNR45"	9020	16660	140	2394	2219	923	72	76	31	100	100	0	1100	1096	467	132	139	42	94	92	0	0	0	0	0	0	0	0	0	0	0	0	0	0	0	0	0	0	0	2.399	2.227	2.231	2.353	2.042	2.283	0.844	0.000	0.000	0.000	0.000	0.000	0.000	0.000	0.000	0.000	0.000	0.000	0.000	0.000	0.000	156	469	3290	3111	1.262	Error	Error	2322	968	0	0	2147	964	0	0	0	0
2	13	19	""	"iYAL064C-A-3"	9210	16660	130	396	398	199	70	73	27	94	91	0	407	391	182	130	135	39	87	82	0	0	0	0	0	0	0	0	0	0	0	0	0	0	0	0	0	0	0	1.177	1.257	1.197	1.111	2.046	1.184	0.706	0.000	0.000	0.000	0.000	0.000	0.000	0.000	0.000	0.000	0.000	0.000	0.000	0.000	0.000	120	441	603	589	0.235	Error	Error	326	277	0	0	328	261	0	0	0	0
2	14	19	""	"iYBLWdelta3"	9390	16660	120	566	509	231	68	71	26	93	89	0	1133	1017	451	125	129	34	90	89	0	0	0	0	0	0	0	0	0	0	0	0	0	0	0	0	0	0	0	0.494	0.494	0.466	0.468	1.791	0.465	0.837	0.000	0.000	0.000	0.000	0.000	0.000	0.000	0.000	0.000	0.000	0.000	0.000	0.000	0.000	120	420	1506	1333	-1.017	Error	Error	498	1008	0	0	441	892	0	0	0	0
2	15	19	""	"YBLCdelta7"	9590	16660	140	726	666	325	70	74	26	96	94	0	711	675	313	128	132	35	91	89	0	0	0	0	0	0	0	0	0	0	0	0	0	0	0	0	0	0	0	1.125	1.090	1.023	1.073	1.949	1.082	0.797	0.000	0.000	0.000	0.000	0.000	0.000	0.000	0.000	0.000	0.000	0.000	0.000	0.000	0.000	156	471	1239	1143	0.170	Error	Error	656	583	0	0	596	547	0	0	0	0
2	16	19	""	"itE(UUC)C"	9770	16660	130	375	362	132	71	74	26	93	91	0	513	503	194	135	138	41	91	89	0	0	0	0	0	0	0	0	0	0	0	0	0	0	0	0	0	0	0	0.804	0.791	0.801	0.771	2.122	0.714	0.735	0.000	0.000	0.000	0.000	0.000	0.000	0.000	0.000	0.000	0.000	0.000	0.000	0.000	0.000	120	399	682	659	-0.314	Error	Error	304	378	0	0	291	368	0	0	0	0
2	17	19	""	"itL(CAA)C"	9960	16660	140	2007	1920	748	68	71	26	100	99	0	4853	4361	1911	130	132	40	97	96	0	0	0	0	0	0	0	0	0	0	0	0	0	0	0	0	0	0	0	0.411	0.438	0.433	0.471	1.982	0.406	0.880	0.000	0.000	0.000	0.000	0.000	0.000	0.000	0.000	0.000	0.000	0.000	0.000	0.000	0.000	156	437	6662	6083	-1.284	Error	Error	1939	4723	0	0	1852	4231	0	0	0	0
2	18	19	""	"iYCL014W"	10160	16660	140	616	582	230	69	72	27	97	94	0	2723	2413	1038	124	131	40	95	94	0	0	0	0	0	0	0	0	0	0	0	0	0	0	0	0	0	0	0	0.210	0.224	0.222	0.234	2.008	0.210	0.868	0.000	0.000	0.000	0.000	0.000	0.000	0.000	0.000	0.000	0.000	0.000	0.000	0.000	0.000	156	445	3146	2802	-2.248	Error	Error	547	2599	0	0	513	2289	0	0	0	0
2	19	19	""	"iYCR002C"	10340	16660	140	939	872	324	72	77	39	98	97	0	2021	1875	760	131	144	70	94	94	0	0	0	0	0	0	0	0	0	0	0	0	0	0	0	0	0	0	0	0.459	0.459	0.460	0.506	2.137	0.434	0.889	0.000	0.000	0.000	0.000	0.000	0.000	0.000	0.000	0.000	0.000	0.000	0.000	0.000	0.000	156	441	2757	2544	-1.124	Error	Error	867	1890	0	0	800	1744	0	0	0	0
2	20	19	""	"iYCR006C"	10530	16660	140	1262	1233	466	73	82	55	100	98	0	2221	2157	904	139	170	314	92	89	0	0	0	0	0	0	0	0	0	0	0	0	0	0	0	0	0	0	0	0.571	0.575	0.576	0.612	1.824	0.533	0.847	0.000	0.000	0.000	0.000	0.000	0.000	0.000	0.000	0.000	0.000	0.000	0.000	0.000	0.000	156	448	3271	3178	-0.808	Error	Error	1189	2082	0	0	1160	2018	0	0	0	0
2	21	19	""	"iYCRCdelta6-A"	10720	16660	140	1741	1790	851	72	81	56	98	98	0	2440	2413	1244	134	159	305	91	89	0	0	0	0	0	0	0	0	0	0	0	0	0	0	0	0	0	0	0	0.724	0.754	0.745	0.810	1.925	0.718	0.901	0.000	0.000	0.000	0.000	0.000	0.000	0.000	0.000	0.000	0.000	0.000	0.000	0.000	0.000	156	425	3975	3997	-0.466	Error	Error	1669	2306	0	0	1718	2279	0	0	0	0
2	22	19	""	"YCRCtau1"	10900	16660	120	172	205	181	70	75	37	87	65	0	311	370	532	125	133	77	82	63	0	0	0	0	0	0	0	0	0	0	0	0	0	0	0	0	0	0	0	0.548	0.551	0.518	0.558	2.391	0.249	0.393	0.000	0.000	0.000	0.000	0.000	0.000	0.000	0.000	0.000	0.000	0.000	0.000	0.000	0.000	120	496	288	380	-0.867	Error	Error	102	186	0	0	135	245	0	0	0	0
2	1	20	""	"SNR189"	6920	16840	130	331	324	119	63	66	28	93	92	0	323	310	121	114	122	84	82	67	0	0	0	0	0	0	0	0	0	0	0	0	0	0	0	0	0	0	0	1.282	1.332	1.288	1.160	1.978	0.977	0.405	0.000	0.000	0.000	0.000	0.000	0.000	0.000	0.000	0.000	0.000	0.000	0.000	0.000	0.000	120	741	477	457	0.359	Error	Error	268	209	0	0	261	196	0	0	0	0
2	2	20	""	"YCRWomega3"	7110	16840	130	1452	1373	538	66	67	25	97	95	0	3097	2929	1231	119	126	78	93	92	0	0	0	0	0	0	0	0	0	0	0	0	0	0	0	0	0	0	0	0.465	0.465	0.470	0.468	1.862	0.442	0.868	0.000	0.000	0.000	0.000	0.000	0.000	0.000	0.000	0.000	0.000	0.000	0.000	0.000	0.000	120	602	4364	4117	-1.103	Error	Error	1386	2978	0	0	1307	2810	0	0	0	0
2	3	20	"EMPTY"	"EMPTY"	7300	16840	150	67	68	22	66	68	23	14	2	0	123	125	35	121	125	37	11	3	0	0	0	0	0	0	0	0	0	0	0	0	0	0	0	0	0	0	0	0.500	0.500	0.684	0.761	3.698	0.070	0.004	0.000	0.000	0.000	0.000	0.000	0.000	0.000	0.000	0.000	0.000	0.000	0.000	0.000	0.000	156	704	3	6	-1.000	Error	Error	1	2	0	0	2	4	0	0	-75	0
2	4	20	"EMPTY"	"EMPTY"	7490	16840	150	64	67	23	64	68	23	18	6	0	124	125	33	124	129	35	12	2	0	0	0	0	0	0	0	0	0	0	0	0	0	0	0	0	0	0	0	0.000	3.000	0.647	0.712	3.891	88.004	0.000	0.000	0.000	0.000	0.000	0.000	0.000	0.000	0.000	0.000	0.000	0.000	0.000	0.000	0.000	156	678	0	4	Error	Error	Error	0	0	0	0	3	1	0	0	-75	0
2	5	20	"EMPTY"	"EMPTY"	7680	16840	150	68	71	23	67	68	22	18	3	0	134	137	45	125	132	61	8	1	0	0	0	0	0	0	0	0	0	0	0	0	0	0	0	0	0	0	0	0.111	0.333	0.655	0.693	4.431	0.041	0.003	0.000	0.000	0.000	0.000	0.000	0.000	0.000	0.000	0.000	0.000	0.000	0.000	0.000	0.000	156	678	10	16	-3.170	Error	Error	1	9	0	0	4	12	0	0	-75	0
2	6	20	"EMPTY"	"EMPTY"	7870	16840	150	69	69	22	67	68	23	14	3	0	130	135	37	123	131	65	8	0	0	0	0	0	0	0	0	0	0	0	0	0	0	0	0	0	0	0	0	0.286	0.167	0.830	0.708	4.395	0.108	0.026	0.000	0.000	0.000	0.000	0.000	0.000	0.000	0.000	0.000	0.000	0.000	0.000	0.000	0.000	156	678	9	14	-1.807	Error	Error	2	7	0	0	2	12	0	0	-75	0
2	7	20	"EMPTY"	"EMPTY"	8060	16840	150	66	68	22	70	108	129	0	0	0	134	139	37	129	217	311	0	0	0	0	0	0	0	0	0	0	0	0	0	0	0	0	0	0	0	0	0	-0.800	-0.200	0.588	0.554	3.811	0.409	0.672	0.000	0.000	0.000	0.000	0.000	0.000	0.000	0.000	0.000	0.000	0.000	0.000	0.000	0.000	156	654	1	8	Error	Error	Error	-4	5	0	0	-2	10	0	0	-75	0
2	8	20	"EMPTY"	"EMPTY"	8250	16840	150	70	74	39	73	112	130	2	0	0	134	161	127	140	229	313	3	2	0	0	0	0	0	0	0	0	0	0	0	0	0	0	0	0	0	0	0	0.500	0.048	0.832	0.807	3.985	0.369	0.730	0.000	0.000	0.000	0.000	0.000	0.000	0.000	0.000	0.000	0.000	0.000	0.000	0.000	0.000	156	640	-9	22	-1.000	Error	Error	-3	-6	0	0	1	21	0	0	-75	0
2	9	20	"EMPTY"	"EMPTY"	8440	16840	150	71	71	26	71	75	27	12	3	0	136	139	38	141	147	51	7	0	0	0	0	0	0	0	0	0	0	0	0	0	0	0	0	0	0	0	0	0.000	0.000	0.719	0.733	4.583	0.116	0.014	0.000	0.000	0.000	0.000	0.000	0.000	0.000	0.000	0.000	0.000	0.000	0.000	0.000	0.000	156	654	-5	-2	Error	Error	Error	0	-5	0	0	0	-2	0	0	-75	0
2	10	20	"EMPTY"	"EMPTY"	8630	16840	150	67	69	23	71	74	26	10	1	0	133	137	39	138	144	52	9	1	0	0	0	0	0	0	0	0	0	0	0	0	0	0	0	0	0	0	0	0.800	2.000	0.607	0.668	3.964	0.075	0.007	0.000	0.000	0.000	0.000	0.000	0.000	0.000	0.000	0.000	0.000	0.000	0.000	0.000	0.000	156	658	-9	-3	-0.322	Error	Error	-4	-5	0	0	-2	-1	0	0	-75	0
2	11	20	"EMPTY"	"EMPTY"	8820	16840	150	71	72	24	68	71	23	18	3	0	134	141	42	130	135	37	22	6	0	0	0	0	0	0	0	0	0	0	0	0	0	0	0	0	0	0	0	0.750	0.364	0.597	0.570	5.197	0.036	0.001	0.000	0.000	0.000	0.000	0.000	0.000	0.000	0.000	0.000	0.000	0.000	0.000	0.000	0.000	156	660	7	15	-0.415	Error	Error	3	4	0	0	4	11	0	0	-75	0
2	12	20	"EMPTY"	"EMPTY"	9010	16840	150	68	70	26	69	71	23	17	5	0	135	141	36	133	138	47	12	2	0	0	0	0	0	0	0	0	0	0	0	0	0	0	0	0	0	0	0	-0.500	0.125	0.671	0.675	4.623	64.545	0.000	0.000	0.000	0.000	0.000	0.000	0.000	0.000	0.000	0.000	0.000	0.000	0.000	0.000	0.000	156	663	1	9	Error	Error	Error	-1	2	0	0	1	8	0	0	-75	0
2	13	20	"EMPTY"	"EMPTY"	9200	16840	150	69	71	24	70	72	26	14	1	0	128	129	32	133	141	53	4	0	0	0	0	0	0	0	0	0	0	0	0	0	0	0	0	0	0	0	0	0.200	-0.250	0.562	0.740	4.356	0.012	0.000	0.000	0.000	0.000	0.000	0.000	0.000	0.000	0.000	0.000	0.000	0.000	0.000	0.000	0.000	156	672	-6	-3	-2.322	Error	Error	-1	-5	0	0	1	-4	0	0	-75	0
2	14	20	"EMPTY"	"EMPTY"	9390	16840	150	65	68	23	70	72	26	11	1	0	129	135	43	134	140	41	10	3	0	0	0	0	0	0	0	0	0	0	0	0	0	0	0	0	0	0	0	1.000	-2.000	0.850	0.763	3.588	0.078	0.006	0.000	0.000	0.000	0.000	0.000	0.000	0.000	0.000	0.000	0.000	0.000	0.000	0.000	0.000	156	683	-10	-1	0.000	Error	Error	-5	-5	0	0	-2	1	0	0	-75	0
2	15	20	"EMPTY"	"EMPTY"	9580	16840	150	70	72	24	70	72	25	17	1	0	131	133	40	135	139	39	9	2	0	0	0	0	0	0	0	0	0	0	0	0	0	0	0	0	0	0	0	0.000	-1.000	0.652	0.648	3.504	0.099	0.007	0.000	0.000	0.000	0.000	0.000	0.000	0.000	0.000	0.000	0.000	0.000	0.000	0.000	0.000	156	668	-4	0	Error	Error	Error	0	-4	0	0	2	-2	0	0	-75	0
2	16	20	"EMPTY"	"EMPTY"	9770	16840	150	69	70	23	72	73	24	14	1	0	133	135	35	136	141	47	7	0	0	0	0	0	0	0	0	0	0	0	0	0	0	0	0	0	0	0	0	1.000	2.000	0.709	0.708	3.877	0.015	0.021	0.000	0.000	0.000	0.000	0.000	0.000	0.000	0.000	0.000	0.000	0.000	0.000	0.000	0.000	156	657	-6	-3	0.000	Error	Error	-3	-3	0	0	-2	-1	0	0	-75	0
2	17	20	"EMPTY"	"EMPTY"	9960	16840	150	66	68	21	68	71	24	10	2	0	135	139	39	134	138	39	20	3	0	0	0	0	0	0	0	0	0	0	0	0	0	0	0	0	0	0	0	-2.000	0.000	0.550	0.547	3.786	0.029	0.001	0.000	0.000	0.000	0.000	0.000	0.000	0.000	0.000	0.000	0.000	0.000	0.000	0.000	0.000	156	664	-1	5	Error	Error	Error	-2	1	0	0	0	5	0	0	-75	0
2	18	20	"EMPTY"	"EMPTY"	10150	16840	150	68	69	22	66	69	24	14	4	0	136	141	40	135	139	36	17	5	0	0	0	0	0	0	0	0	0	0	0	0	0	0	0	0	0	0	0	2.000	0.500	0.615	0.588	4.528	115.427	0.000	0.000	0.000	0.000	0.000	0.000	0.000	0.000	0.000	0.000	0.000	0.000	0.000	0.000	0.000	156	640	3	9	1.000	Error	Error	2	1	0	0	3	6	0	0	-75	0
2	19	20	"EMPTY"	"EMPTY"	10340	16840	150	71	72	22	69	72	24	16	2	0	142	149	42	139	145	40	21	4	0	0	0	0	0	0	0	0	0	0	0	0	0	0	0	0	0	0	0	0.667	0.300	0.426	0.536	4.822	0.028	0.001	0.000	0.000	0.000	0.000	0.000	0.000	0.000	0.000	0.000	0.000	0.000	0.000	0.000	0.000	156	629	5	13	-0.585	Error	Error	2	3	0	0	3	10	0	0	-75	0
2	20	20	"EMPTY"	"EMPTY"	10530	16840	150	77	78	28	70	74	36	10	1	0	147	164	179	140	148	51	15	3	0	0	0	0	0	0	0	0	0	0	0	0	0	0	0	0	0	0	0	1.000	0.333	0.600	0.596	3.950	0.062	0.027	0.000	0.000	0.000	0.000	0.000	0.000	0.000	0.000	0.000	0.000	0.000	0.000	0.000	0.000	156	640	14	32	0.000	Error	Error	7	7	0	0	8	24	0	0	-75	0
2	21	20	"EMPTY"	"EMPTY"	10720	16840	150	72	73	27	70	75	37	11	1	0	134	143	41	136	144	51	12	2	0	0	0	0	0	0	0	0	0	0	0	0	0	0	0	0	0	0	0	-1.000	0.429	0.889	0.709	3.695	0.392	0.037	0.000	0.000	0.000	0.000	0.000	0.000	0.000	0.000	0.000	0.000	0.000	0.000	0.000	0.000	156	645	0	10	Error	Error	Error	2	-2	0	0	3	7	0	0	-75	0
2	22	20	"EMPTY"	"EMPTY"	10910	16840	150	64	67	22	69	71	24	12	1	0	128	132	44	128	136	67	3	0	0	0	0	0	0	0	0	0	0	0	0	0	0	0	0	0	0	0	0	100000.000	-0.500	0.692	0.786	3.304	0.091	0.010	0.000	0.000	0.000	0.000	0.000	0.000	0.000	0.000	0.000	0.000	0.000	0.000	0.000	0.000	156	890	-5	2	16.610	Error	Error	-5	0	0	0	-2	4	0	0	-75	0
3	1	1	""	"YBL083C"	11390	13190	120	3064	2829	1076	93	97	36	100	100	0	1852	1682	691	164	180	174	90	85	0	0	0	0	0	0	0	0	0	0	0	0	0	0	0	0	0	0	0	1.760	1.802	1.851	2.010	2.026	1.823	0.813	0.000	0.000	0.000	0.000	0.000	0.000	0.000	0.000	0.000	0.000	0.000	0.000	0.000	0.000	120	652	4659	4254	0.816	Error	Error	2971	1688	0	0	2736	1518	0	0	0	0
3	2	1	""	"YBL112C"	11580	13200	120	10277	9822	4677	104	110	42	100	100	0	9005	8660	4427	176	189	69	96	95	0	0	0	0	0	0	0	0	0	0	0	0	0	0	0	0	0	0	0	1.152	1.145	1.149	1.290	2.403	1.108	0.860	0.000	0.000	0.000	0.000	0.000	0.000	0.000	0.000	0.000	0.000	0.000	0.000	0.000	0.000	120	561	19002	18202	0.204	Error	Error	10173	8829	0	0	9718	8484	0	0	0	0
3	3	1	"CDS1"	"YBR029C"	11770	13190	140	1086	1067	668	96	105	47	91	87	0	750	787	534	170	186	76	85	82	0	0	0	0	0	0	0	0	0	0	0	0	0	0	0	0	0	0	0	1.707	1.574	1.632	1.400	2.451	1.575	0.536	0.000	0.000	0.000	0.000	0.000	0.000	0.000	0.000	0.000	0.000	0.000	0.000	0.000	0.000	156	716	1570	1588	0.771	Error	Error	990	580	0	0	971	617	0	0	0	0
3	4	1	"BOI1"	"YBL085W"	11950	13190	120	188	191	69	87	93	36	80	65	0	336	349	147	164	177	63	82	64	0	0	0	0	0	0	0	0	0	0	0	0	0	0	0	0	0	0	0	0.587	0.562	0.528	0.557	2.511	0.356	0.325	0.000	0.000	0.000	0.000	0.000	0.000	0.000	0.000	0.000	0.000	0.000	0.000	0.000	0.000	120	550	273	289	-0.768	Error	Error	101	172	0	0	104	185	0	0	0	0
3	5	1	"NTH2"	"YBR001C"	12140	13200	120	2717	2672	1100	82	87	33	100	100	0	10310	9677	4670	159	186	281	95	95	0	0	0	0	0	0	0	0	0	0	0	0	0	0	0	0	0	0	0	0.260	0.272	0.280	0.298	2.126	0.233	0.805	0.000	0.000	0.000	0.000	0.000	0.000	0.000	0.000	0.000	0.000	0.000	0.000	0.000	0.000	120	588	12786	12108	-1.946	Error	Error	2635	10151	0	0	2590	9518	0	0	0	0
3	6	1	"RPL4A"	"YBR031W"	12340	13200	130	2463	2403	1083	81	86	33	100	99	0	3785	3674	1788	157	188	288	92	91	0	0	0	0	0	0	0	0	0	0	0	0	0	0	0	0	0	0	0	0.657	0.660	0.638	0.692	2.078	0.571	0.724	0.000	0.000	0.000	0.000	0.000	0.000	0.000	0.000	0.000	0.000	0.000	0.000	0.000	0.000	120	615	6010	5839	-0.607	Error	Error	2382	3628	0	0	2322	3517	0	0	0	0
3	7	1	"RPL23A"	"YBL087C"	12510	13200	120	3312	3322	1528	89	93	34	100	100	0	2512	2448	1336	169	228	1100	82	55	0	0	0	0	0	0	0	0	0	0	0	0	0	0	0	0	0	0	0	1.376	1.419	1.417	1.532	2.393	0.930	0.404	0.000	0.000	0.000	0.000	0.000	0.000	0.000	0.000	0.000	0.000	0.000	0.000	0.000	0.000	120	564	5566	5512	0.460	Error	Error	3223	2343	0	0	3233	2279	0	0	0	0
3	8	1	"COQ1"	"YBR003W"	12710	13190	120	5698	5013	2102	91	100	62	100	100	0	14448	13040	5328	170	197	200	99	97	0	0	0	0	0	0	0	0	0	0	0	0	0	0	0	0	0	0	0	0.393	0.382	0.417	0.393	1.883	0.347	0.807	0.000	0.000	0.000	0.000	0.000	0.000	0.000	0.000	0.000	0.000	0.000	0.000	0.000	0.000	120	601	19885	17792	-1.348	Error	Error	5607	14278	0	0	4922	12870	0	0	0	0
3	9	1	""	"YBR033W"	12900	13200	120	3602	3494	1518	85	95	64	100	100	0	7113	7353	3815	150	178	206	98	95	0	0	0	0	0	0	0	0	0	0	0	0	0	0	0	0	0	0	0	0.505	0.473	0.494	0.509	1.849	0.409	0.738	0.000	0.000	0.000	0.000	0.000	0.000	0.000	0.000	0.000	0.000	0.000	0.000	0.000	0.000	120	574	10480	10612	-0.985	Error	Error	3517	6963	0	0	3409	7203	0	0	0	0
3	10	1	""	"YBL089W"	13090	13200	120	3211	2896	1203	80	101	298	92	90	0	10307	9443	4784	136	188	551	92	92	0	0	0	0	0	0	0	0	0	0	0	0	0	0	0	0	0	0	0	0.308	0.303	0.309	0.357	2.241	0.265	0.827	0.000	0.000	0.000	0.000	0.000	0.000	0.000	0.000	0.000	0.000	0.000	0.000	0.000	0.000	120	601	13302	12123	-1.700	Error	Error	3131	10171	0	0	2816	9307	0	0	0	0
3	11	1	""	"YBR005W"	13280	13200	120	2152	1975	1003	78	82	31	98	96	0	4584	4376	2322	134	145	62	95	95	0	0	0	0	0	0	0	0	0	0	0	0	0	0	0	0	0	0	0	0.466	0.447	0.488	0.474	2.507	0.393	0.778	0.000	0.000	0.000	0.000	0.000	0.000	0.000	0.000	0.000	0.000	0.000	0.000	0.000	0.000	120	558	6524	6139	-1.101	Error	Error	2074	4450	0	0	1897	4242	0	0	0	0
3	12	1	"PDX3"	"YBR035C"	13460	13200	120	3312	3250	1542	75	77	26	99	98	0	1896	1760	875	124	131	44	90	90	0	0	0	0	0	0	0	0	0	0	0	0	0	0	0	0	0	0	0	1.827	1.941	1.887	2.015	2.484	2.004	0.792	0.000	0.000	0.000	0.000	0.000	0.000	0.000	0.000	0.000	0.000	0.000	0.000	0.000	0.000	120	607	5009	4811	0.869	Error	Error	3237	1772	0	0	3175	1636	0	0	0	0
3	13	1	""	"YCL047C"	13670	13200	120	4760	4536	1916	77	80	28	100	100	0	7916	7332	3524	132	139	43	96	95	0	0	0	0	0	0	0	0	0	0	0	0	0	0	0	0	0	0	0	0.602	0.619	0.625	0.707	2.663	0.584	0.861	0.000	0.000	0.000	0.000	0.000	0.000	0.000	0.000	0.000	0.000	0.000	0.000	0.000	0.000	120	575	12467	11659	-0.733	Error	Error	4683	7784	0	0	4459	7200	0	0	0	0
3	14	1	"RVS161"	"YCR009C"	13840	13190	120	3021	2716	1132	74	77	28	100	98	0	10139	9205	3888	131	216	1833	90	85	0	0	0	0	0	0	0	0	0	0	0	0	0	0	0	0	0	0	0	0.294	0.291	0.306	0.308	2.305	0.223	0.680	0.000	0.000	0.000	0.000	0.000	0.000	0.000	0.000	0.000	0.000	0.000	0.000	0.000	0.000	120	553	12955	11716	-1.764	Error	Error	2947	10008	0	0	2642	9074	0	0	0	0
3	15	1	"PHO87"	"YCR037C"	14030	13200	120	2301	2277	1036	77	83	34	98	96	0	4726	4547	2484	132	139	45	91	90	0	0	0	0	0	0	0	0	0	0	0	0	0	0	0	0	0	0	0	0.484	0.498	0.489	0.524	2.121	0.405	0.750	0.000	0.000	0.000	0.000	0.000	0.000	0.000	0.000	0.000	0.000	0.000	0.000	0.000	0.000	120	580	6818	6615	-1.047	Error	Error	2224	4594	0	0	2200	4415	0	0	0	0
3	16	1	""	"YCL049C"	14220	13200	120	3042	2771	1110	75	79	29	99	97	0	3089	2815	1302	126	131	41	92	92	0	0	0	0	0	0	0	0	0	0	0	0	0	0	0	0	0	0	0	1.001	1.003	0.996	1.025	1.868	0.932	0.814	0.000	0.000	0.000	0.000	0.000	0.000	0.000	0.000	0.000	0.000	0.000	0.000	0.000	0.000	120	564	5930	5385	0.002	Error	Error	2967	2963	0	0	2696	2689	0	0	0	0
3	17	1	"adp1"	"YCR011C"	14400	13200	130	2261	2255	1036	74	76	28	99	99	0	5358	5329	2837	124	131	52	98	98	0	0	0	0	0	0	0	0	0	0	0	0	0	0	0	0	0	0	0	0.418	0.419	0.417	0.435	2.139	0.356	0.751	0.000	0.000	0.000	0.000	0.000	0.000	0.000	0.000	0.000	0.000	0.000	0.000	0.000	0.000	120	643	7421	7386	-1.259	Error	Error	2187	5234	0	0	2181	5205	0	0	0	0
3	18	1	"MATAlpha2"	"YCR039C"	14600	13200	120	4718	4690	2032	82	90	57	99	99	0	9040	8707	3857	141	156	81	99	97	0	0	0	0	0	0	0	0	0	0	0	0	0	0	0	0	0	0	0	0.521	0.538	0.548	0.560	2.211	0.502	0.833	0.000	0.000	0.000	0.000	0.000	0.000	0.000	0.000	0.000	0.000	0.000	0.000	0.000	0.000	120	578	13535	13174	-0.941	Error	Error	4636	8899	0	0	4608	8566	0	0	0	0
3	19	1	"LRE1"	"YCL051W"	14780	13200	120	3322	3030	1279	82	88	44	98	97	0	9549	8788	3873	142	159	85	98	97	0	0	0	0	0	0	0	0	0	0	0	0	0	0	0	0	0	0	0	0.344	0.341	0.348	0.334	2.102	0.308	0.791	0.000	0.000	0.000	0.000	0.000	0.000	0.000	0.000	0.000	0.000	0.000	0.000	0.000	0.000	120	575	12647	11594	-1.538	Error	Error	3240	9407	0	0	2948	8646	0	0	0	0
3	20	1	""	"YCR013C"	14980	13200	120	1988	1786	745	81	83	28	100	95	0	4708	4360	1821	138	147	50	97	96	0	0	0	0	0	0	0	0	0	0	0	0	0	0	0	0	0	0	0	0.417	0.404	0.433	0.411	2.330	0.365	0.772	0.000	0.000	0.000	0.000	0.000	0.000	0.000	0.000	0.000	0.000	0.000	0.000	0.000	0.000	120	578	6477	5927	-1.261	Error	Error	1907	4570	0	0	1705	4222	0	0	0	0
3	21	1	""	"YCR041W"	15160	13200	120	6986	6826	3143	92	105	153	99	99	0	11548	10974	4831	165	190	247	100	99	0	0	0	0	0	0	0	0	0	0	0	0	0	0	0	0	0	0	0	0.606	0.623	0.632	0.608	1.769	0.602	0.845	0.000	0.000	0.000	0.000	0.000	0.000	0.000	0.000	0.000	0.000	0.000	0.000	0.000	0.000	120	580	18277	17543	-0.723	Error	Error	6894	11383	0	0	6734	10809	0	0	0	0
3	22	1	"SPB1"	"YCL054W"	15360	13210	130	1908	2303	1597	82	85	32	100	97	0	3586	4267	3057	149	159	62	93	92	0	0	0	0	0	0	0	0	0	0	0	0	0	0	0	0	0	0	0	0.531	0.539	0.546	0.586	2.178	0.485	0.768	0.000	0.000	0.000	0.000	0.000	0.000	0.000	0.000	0.000	0.000	0.000	0.000	0.000	0.000	120	737	5263	6339	-0.912	Error	Error	1826	3437	0	0	2221	4118	0	0	0	0
3	1	2	""	"YCR015C"	11360	13390	120	4012	3583	1707	95	163	541	90	84	0	5415	4921	2539	173	301	841	85	80	0	0	0	0	0	0	0	0	0	0	0	0	0	0	0	0	0	0	0	0.747	0.735	0.724	0.834	2.524	0.695	0.833	0.000	0.000	0.000	0.000	0.000	0.000	0.000	0.000	0.000	0.000	0.000	0.000	0.000	0.000	120	518	9159	8236	-0.420	Error	Error	3917	5242	0	0	3488	4748	0	0	0	0
3	2	2	""	"YCR043C"	11540	13390	130	1613	1475	660	103	170	528	85	75	0	1065	976	455	185	310	821	58	1	0	0	0	0	0	0	0	0	0	0	0	0	0	0	0	0	0	0	0	1.716	1.735	1.743	1.853	2.158	0.920	0.612	0.000	0.000	0.000	0.000	0.000	0.000	0.000	0.000	0.000	0.000	0.000	0.000	0.000	0.000	120	543	2390	2163	0.779	Error	Error	1510	880	0	0	1372	791	0	0	0	0
3	3	2	""	"YDR003W"	11740	13390	120	2024	1914	648	105	113	49	100	100	0	4368	4169	1571	190	204	83	100	99	0	0	0	0	0	0	0	0	0	0	0	0	0	0	0	0	0	0	0	0.459	0.455	0.483	0.475	1.764	0.411	0.799	0.000	0.000	0.000	0.000	0.000	0.000	0.000	0.000	0.000	0.000	0.000	0.000	0.000	0.000	120	510	6097	5788	-1.122	Error	Error	1919	4178	0	0	1809	3979	0	0	0	0
3	4	2	""	"YDR034C-A"	11930	13390	120	6940	6227	2221	109	117	45	100	100	0	12662	11553	4283	201	217	83	99	98	0	0	0	0	0	0	0	0	0	0	0	0	0	0	0	0	0	0	0	0.548	0.539	0.554	0.558	1.914	0.515	0.864	0.000	0.000	0.000	0.000	0.000	0.000	0.000	0.000	0.000	0.000	0.000	0.000	0.000	0.000	120	506	19292	17470	-0.867	Error	Error	6831	12461	0	0	6118	11352	0	0	0	0
3	5	2	""	"YDR063W"	12120	13390	120	326	341	116	99	107	42	95	94	0	490	503	189	181	197	79	90	84	0	0	0	0	0	0	0	0	0	0	0	0	0	0	0	0	0	0	0	0.735	0.752	0.766	0.795	2.191	0.599	0.504	0.000	0.000	0.000	0.000	0.000	0.000	0.000	0.000	0.000	0.000	0.000	0.000	0.000	0.000	120	527	536	564	-0.445	Error	Error	227	309	0	0	242	322	0	0	0	0
3	6	2	"MAF1"	"YDR005C"	12300	13390	120	1798	1728	793	89	93	32	99	97	0	7586	7846	4076	165	181	136	98	95	0	0	0	0	0	0	0	0	0	0	0	0	0	0	0	0	0	0	0	0.230	0.213	0.226	0.227	2.119	0.182	0.791	0.000	0.000	0.000	0.000	0.000	0.000	0.000	0.000	0.000	0.000	0.000	0.000	0.000	0.000	120	493	9130	9320	-2.118	Error	Error	1709	7421	0	0	1639	7681	0	0	0	0
3	7	2	""	"YDR034C-D"	12490	13390	120	10381	10040	4158	99	112	102	100	100	0	19139	18529	7848	197	281	1190	97	96	0	0	0	0	0	0	0	0	0	0	0	0	0	0	0	0	0	0	0	0.543	0.542	0.537	0.557	1.705	0.502	0.836	0.000	0.000	0.000	0.000	0.000	0.000	0.000	0.000	0.000	0.000	0.000	0.000	0.000	0.000	120	491	29224	28273	-0.881	Error	Error	10282	18942	0	0	9941	18332	0	0	0	0
3	8	2	""	"YDR065W"	12690	13390	120	5633	5699	2251	105	119	101	100	100	0	9571	9400	3808	196	272	1137	98	95	0	0	0	0	0	0	0	0	0	0	0	0	0	0	0	0	0	0	0	0.590	0.608	0.625	0.608	1.570	0.578	0.855	0.000	0.000	0.000	0.000	0.000	0.000	0.000	0.000	0.000	0.000	0.000	0.000	0.000	0.000	120	534	14903	14798	-0.762	Error	Error	5528	9375	0	0	5594	9204	0	0	0	0
3	9	2	"trp1"	"YDR007W"	12890	13390	120	3023	2865	1289	92	101	46	99	99	0	2292	2340	969	158	175	86	98	97	0	0	0	0	0	0	0	0	0	0	0	0	0	0	0	0	0	0	0	1.373	1.271	1.330	1.213	1.768	1.339	0.784	0.000	0.000	0.000	0.000	0.000	0.000	0.000	0.000	0.000	0.000	0.000	0.000	0.000	0.000	120	475	5065	4955	0.458	Error	Error	2931	2134	0	0	2773	2182	0	0	0	0
3	10	2	"ARO3"	"YDR035W"	13050	13400	120	5455	5000	2182	89	167	662	93	85	0	6435	6199	3075	144	286	979	89	85	0	0	0	0	0	0	0	0	0	0	0	0	0	0	0	0	0	0	0	0.853	0.811	0.811	0.846	1.561	0.777	0.823	0.000	0.000	0.000	0.000	0.000	0.000	0.000	0.000	0.000	0.000	0.000	0.000	0.000	0.000	120	494	11657	10966	-0.229	Error	Error	5366	6291	0	0	4911	6055	0	0	0	0
3	11	2	""	"YDR067C"	13270	13390	130	5985	5313	2216	89	166	642	90	86	0	12514	11022	5064	146	284	937	92	88	0	0	0	0	0	0	0	0	0	0	0	0	0	0	0	0	0	0	0	0.477	0.480	0.491	0.504	1.638	0.444	0.858	0.000	0.000	0.000	0.000	0.000	0.000	0.000	0.000	0.000	0.000	0.000	0.000	0.000	0.000	120	527	18264	16100	-1.069	Error	Error	5896	12368	0	0	5224	10876	0	0	0	0
3	12	2	"GAL3"	"YDR009W"	13430	13400	120	5165	4933	1786	78	85	50	100	100	0	6521	5960	2507	131	141	66	100	98	0	0	0	0	0	0	0	0	0	0	0	0	0	0	0	0	0	0	0	0.796	0.833	0.868	0.905	1.596	0.801	0.833	0.000	0.000	0.000	0.000	0.000	0.000	0.000	0.000	0.000	0.000	0.000	0.000	0.000	0.000	120	441	11477	10684	-0.329	Error	Error	5087	6390	0	0	4855	5829	0	0	0	0
3	13	2	"KRS1"	"YDR037W"	13630	13390	130	5273	4768	1810	83	87	32	100	100	0	16946	15239	6280	137	145	57	100	100	0	0	0	0	0	0	0	0	0	0	0	0	0	0	0	0	0	0	0	0.309	0.310	0.315	0.329	1.898	0.293	0.870	0.000	0.000	0.000	0.000	0.000	0.000	0.000	0.000	0.000	0.000	0.000	0.000	0.000	0.000	120	556	21999	19787	-1.695	Error	Error	5190	16809	0	0	4685	15102	0	0	0	0
3	14	2	"DOA4"	"YDR069C"	13830	13390	130	316	310	135	79	83	30	90	87	0	691	676	300	129	213	1796	0	0	0	0	0	0	0	0	0	0	0	0	0	0	0	0	0	0	0	0	0	0.422	0.422	0.433	0.379	1.892	0.007	0.012	0.000	0.000	0.000	0.000	0.000	0.000	0.000	0.000	0.000	0.000	0.000	0.000	0.000	0.000	120	576	799	778	-1.246	Error	Error	237	562	0	0	231	547	0	0	0	0
3	15	2	""	"YDR365W-B"	14030	13390	130	13443	12876	6621	80	84	31	100	100	0	17603	16901	9330	128	136	50	100	100	0	0	0	0	0	0	0	0	0	0	0	0	0	0	0	0	0	0	0	0.765	0.763	0.772	0.889	1.863	0.705	0.876	0.000	0.000	0.000	0.000	0.000	0.000	0.000	0.000	0.000	0.000	0.000	0.000	0.000	0.000	120	574	30838	29569	-0.387	Error	Error	13363	17475	0	0	12796	16773	0	0	0	0
3	16	2	"NCB2"	"YDR397C"	14220	13390	130	2272	2435	1457	78	82	30	99	95	0	2199	2310	1369	119	127	46	91	90	0	0	0	0	0	0	0	0	0	0	0	0	0	0	0	0	0	0	0	1.055	1.076	1.068	1.015	1.752	1.029	0.824	0.000	0.000	0.000	0.000	0.000	0.000	0.000	0.000	0.000	0.000	0.000	0.000	0.000	0.000	120	549	4274	4548	0.077	Error	Error	2194	2080	0	0	2357	2191	0	0	0	0
3	17	2	"TIF35"	"YDR429C"	14400	13390	120	4116	4018	1792	77	87	79	98	95	0	6106	5577	2814	120	127	58	98	93	0	0	0	0	0	0	0	0	0	0	0	0	0	0	0	0	0	0	0	0.675	0.722	0.744	0.860	2.125	0.661	0.863	0.000	0.000	0.000	0.000	0.000	0.000	0.000	0.000	0.000	0.000	0.000	0.000	0.000	0.000	120	524	10025	9398	-0.568	Error	Error	4039	5986	0	0	3941	5457	0	0	0	0
3	18	2	""	"YDR367W"	14610	13390	130	2717	2435	963	84	98	84	95	95	0	3291	2819	1310	132	146	78	87	85	0	0	0	0	0	0	0	0	0	0	0	0	0	0	0	0	0	0	0	0.833	0.875	0.880	0.922	2.082	0.833	0.883	0.000	0.000	0.000	0.000	0.000	0.000	0.000	0.000	0.000	0.000	0.000	0.000	0.000	0.000	120	541	5792	5038	-0.263	Error	Error	2633	3159	0	0	2351	2687	0	0	0	0
3	19	2	"HPT1"	"YDR399W"	14780	13390	130	4132	4020	1736	85	94	51	99	98	0	3387	3156	1575	137	153	91	95	91	0	0	0	0	0	0	0	0	0	0	0	0	0	0	0	0	0	0	0	1.245	1.303	1.334	1.521	2.155	1.261	0.831	0.000	0.000	0.000	0.000	0.000	0.000	0.000	0.000	0.000	0.000	0.000	0.000	0.000	0.000	120	526	7297	6954	0.316	Error	Error	4047	3250	0	0	3935	3019	0	0	0	0
3	20	2	""	"YDR431W"	14970	13390	120	1352	1240	560	84	149	495	83	66	0	732	684	329	139	166	207	82	72	0	0	0	0	0	0	0	0	0	0	0	0	0	0	0	0	0	0	0	2.138	2.121	2.087	1.836	1.927	2.145	0.762	0.000	0.000	0.000	0.000	0.000	0.000	0.000	0.000	0.000	0.000	0.000	0.000	0.000	0.000	120	537	1861	1701	1.096	Error	Error	1268	593	0	0	1156	545	0	0	0	0
3	21	2	"xrs2"	"YDR369C"	15180	13390	130	5986	5679	1946	95	156	482	99	98	0	7871	7518	2950	165	192	198	99	99	0	0	0	0	0	0	0	0	0	0	0	0	0	0	0	0	0	0	0	0.764	0.759	0.782	0.783	1.431	0.710	0.853	0.000	0.000	0.000	0.000	0.000	0.000	0.000	0.000	0.000	0.000	0.000	0.000	0.000	0.000	120	563	13597	12937	-0.387	Error	Error	5891	7706	0	0	5584	7353	0	0	0	0
3	22	2	""	"YDR401W"	15350	13390	120	2306	2224	1066	86	91	31	96	96	0	5987	5714	2985	155	167	63	96	96	0	0	0	0	0	0	0	0	0	0	0	0	0	0	0	0	0	0	0	0.381	0.385	0.401	0.403	2.193	0.349	0.763	0.000	0.000	0.000	0.000	0.000	0.000	0.000	0.000	0.000	0.000	0.000	0.000	0.000	0.000	120	555	8052	7697	-1.393	Error	Error	2220	5832	0	0	2138	5559	0	0	0	0
3	1	3	""	"YDR433W"	11380	13590	140	742	882	579	83	124	412	76	34	0	668	729	458	149	219	587	43	10	0	0	0	0	0	0	0	0	0	0	0	0	0	0	0	0	0	0	0	1.270	1.378	1.463	1.513	2.398	1.326	0.686	0.000	0.000	0.000	0.000	0.000	0.000	0.000	0.000	0.000	0.000	0.000	0.000	0.000	0.000	156	704	1178	1379	0.345	Error	Error	659	519	0	0	799	580	0	0	0	0
3	2	3	""	"YDR371W"	11570	13590	130	7477	6868	2105	97	109	79	100	100	0	9387	8609	2944	184	213	279	100	99	0	0	0	0	0	0	0	0	0	0	0	0	0	0	0	0	0	0	0	0.802	0.804	0.799	0.821	1.657	0.779	0.827	0.000	0.000	0.000	0.000	0.000	0.000	0.000	0.000	0.000	0.000	0.000	0.000	0.000	0.000	120	506	16583	15196	-0.318	Error	Error	7380	9203	0	0	6771	8425	0	0	0	0
3	3	3	"DIT1"	"YDR403W"	11760	13580	120	3776	3786	1458	106	119	80	100	100	0	9882	9570	4249	191	228	278	100	100	0	0	0	0	0	0	0	0	0	0	0	0	0	0	0	0	0	0	0	0.379	0.392	0.406	0.405	1.707	0.349	0.786	0.000	0.000	0.000	0.000	0.000	0.000	0.000	0.000	0.000	0.000	0.000	0.000	0.000	0.000	120	492	13361	13059	-1.401	Error	Error	3670	9691	0	0	3680	9379	0	0	0	0
3	4	3	""	"YDR435C"	11950	13580	120	2583	2617	1234	113	126	94	100	100	0	5240	5029	2579	186	244	404	98	93	0	0	0	0	0	0	0	0	0	0	0	0	0	0	0	0	0	0	0	0.489	0.517	0.533	0.545	1.560	0.486	0.850	0.000	0.000	0.000	0.000	0.000	0.000	0.000	0.000	0.000	0.000	0.000	0.000	0.000	0.000	120	558	7524	7347	-1.033	Error	Error	2470	5054	0	0	2504	4843	0	0	0	0
3	5	3	"SWI4"	"YER111C"	12180	13590	110	295	286	93	100	112	92	82	56	0	345	332	120	173	226	464	1	0	0	0	0	0	0	0	0	0	0	0	0	0	0	0	0	0	0	0	0	1.134	1.170	1.013	1.176	2.395	0.883	0.482	0.000	0.000	0.000	0.000	0.000	0.000	0.000	0.000	0.000	0.000	0.000	0.000	0.000	0.000	80	507	367	345	0.181	Error	Error	195	172	0	0	186	159	0	0	0	0
3	6	3	""	"YER140W"	12370	13580	120	4083	4527	2576	93	96	32	100	99	0	3585	3908	2144	167	190	286	95	95	0	0	0	0	0	0	0	0	0	0	0	0	0	0	0	0	0	0	0	1.167	1.185	1.281	1.185	1.772	1.197	0.821	0.000	0.000	0.000	0.000	0.000	0.000	0.000	0.000	0.000	0.000	0.000	0.000	0.000	0.000	120	509	7408	8175	0.223	Error	Error	3990	3418	0	0	4434	3741	0	0	0	0
3	7	3	"rad3"	"YER171W"	12560	13580	120	2481	2707	1718	96	106	100	100	100	0	10215	10921	6747	169	194	139	100	99	0	0	0	0	0	0	0	0	0	0	0	0	0	0	0	0	0	0	0	0.237	0.243	0.253	0.248	2.002	0.221	0.777	0.000	0.000	0.000	0.000	0.000	0.000	0.000	0.000	0.000	0.000	0.000	0.000	0.000	0.000	120	495	12431	13363	-2.075	Error	Error	2385	10046	0	0	2611	10752	0	0	0	0
3	8	3	""	"YER113C"	12750	13580	120	4963	5175	2319	97	103	46	100	100	0	3649	3835	1647	165	187	90	100	100	0	0	0	0	0	0	0	0	0	0	0	0	0	0	0	0	0	0	0	1.397	1.384	1.441	1.382	1.704	1.432	0.794	0.000	0.000	0.000	0.000	0.000	0.000	0.000	0.000	0.000	0.000	0.000	0.000	0.000	0.000	120	502	8350	8748	0.482	Error	Error	4866	3484	0	0	5078	3670	0	0	0	0
3	9	3	"MAG1"	"YER142C"	12930	13580	110	1351	1479	874	89	109	101	93	92	0	3547	3936	2722	141	216	376	86	82	0	0	0	0	0	0	0	0	0	0	0	0	0	0	0	0	0	0	0	0.371	0.366	0.384	0.437	2.556	0.323	0.811	0.000	0.000	0.000	0.000	0.000	0.000	0.000	0.000	0.000	0.000	0.000	0.000	0.000	0.000	80	447	4668	5185	-1.432	Error	Error	1262	3406	0	0	1390	3795	0	0	0	0
3	10	3	"rad24"	"YER173W"	13130	13580	120	3808	4309	2789	96	136	351	98	96	0	3488	3715	2188	153	253	614	95	90	0	0	0	0	0	0	0	0	0	0	0	0	0	0	0	0	0	0	0	1.113	1.183	1.218	1.135	1.780	1.244	0.785	0.000	0.000	0.000	0.000	0.000	0.000	0.000	0.000	0.000	0.000	0.000	0.000	0.000	0.000	120	511	7047	7775	0.155	Error	Error	3712	3335	0	0	4213	3562	0	0	0	0
3	11	3	"spr6"	"YER115C"	13320	13580	120	2643	2388	1096	98	109	57	99	97	0	1149	1184	483	161	188	94	95	92	0	0	0	0	0	0	0	0	0	0	0	0	0	0	0	0	0	0	0	2.576	2.239	2.351	2.096	2.089	2.454	0.764	0.000	0.000	0.000	0.000	0.000	0.000	0.000	0.000	0.000	0.000	0.000	0.000	0.000	0.000	120	458	3533	3313	1.365	Error	Error	2545	988	0	0	2290	1023	0	0	0	0
3	12	3	"UBP5"	"YER144C"	13510	13580	120	1883	2401	1723	86	90	31	100	100	0	3844	5014	4231	142	149	51	99	99	0	0	0	0	0	0	0	0	0	0	0	0	0	0	0	0	0	0	0	0.485	0.475	0.541	0.553	2.017	0.399	0.750	0.000	0.000	0.000	0.000	0.000	0.000	0.000	0.000	0.000	0.000	0.000	0.000	0.000	0.000	120	480	5499	7187	-1.043	Error	Error	1797	3702	0	0	2315	4872	0	0	0	0
3	13	3	""	"YER175C"	13700	13580	120	5346	4989	1968	81	85	29	100	100	0	2983	2852	1161	135	145	48	98	98	0	0	0	0	0	0	0	0	0	0	0	0	0	0	0	0	0	0	0	1.849	1.806	1.808	1.810	2.008	1.882	0.794	0.000	0.000	0.000	0.000	0.000	0.000	0.000	0.000	0.000	0.000	0.000	0.000	0.000	0.000	120	495	8113	7625	0.886	Error	Error	5265	2848	0	0	4908	2717	0	0	0	0
3	14	3	"RPL23B"	"YER117W"	13890	13590	120	5115	5212	2339	83	87	36	100	100	0	4314	4248	2231	133	146	63	97	95	0	0	0	0	0	0	0	0	0	0	0	0	0	0	0	0	0	0	0	1.204	1.246	1.218	1.434	2.334	1.203	0.847	0.000	0.000	0.000	0.000	0.000	0.000	0.000	0.000	0.000	0.000	0.000	0.000	0.000	0.000	120	506	9213	9244	0.267	Error	Error	5032	4181	0	0	5129	4115	0	0	0	0
3	15	3	"LSM5"	"YER146W"	14070	13580	110	645	612	276	85	88	34	90	88	0	536	524	211	124	135	52	91	87	0	0	0	0	0	0	0	0	0	0	0	0	0	0	0	0	0	0	0	1.359	1.317	1.322	1.161	2.336	1.408	0.687	0.000	0.000	0.000	0.000	0.000	0.000	0.000	0.000	0.000	0.000	0.000	0.000	0.000	0.000	80	468	972	927	0.443	Error	Error	560	412	0	0	527	400	0	0	0	0
3	16	3	"bmh1"	"YER177W"	14260	13580	110	7934	7188	3364	80	96	131	100	100	0	6021	5558	2482	119	142	164	97	97	0	0	0	0	0	0	0	0	0	0	0	0	0	0	0	0	0	0	0	1.331	1.307	1.322	1.297	1.918	1.327	0.861	0.000	0.000	0.000	0.000	0.000	0.000	0.000	0.000	0.000	0.000	0.000	0.000	0.000	0.000	80	506	13756	12547	0.412	Error	Error	7854	5902	0	0	7108	5439	0	0	0	0
3	17	3	"cup2"	"YGL166W"	14470	13580	120	4209	4179	2161	79	94	127	98	97	0	3004	3097	2033	125	144	157	97	95	0	0	0	0	0	0	0	0	0	0	0	0	0	0	0	0	0	0	0	1.435	1.380	1.483	1.319	2.124	1.342	0.647	0.000	0.000	0.000	0.000	0.000	0.000	0.000	0.000	0.000	0.000	0.000	0.000	0.000	0.000	120	553	7009	7072	0.521	Error	Error	4130	2879	0	0	4100	2972	0	0	0	0
3	18	3	""	"YGL198W"	14650	13580	110	4710	4272	1827	76	89	110	100	100	0	1784	1663	671	121	133	70	95	93	0	0	0	0	0	0	0	0	0	0	0	0	0	0	0	0	0	0	0	2.787	2.721	2.781	2.790	1.758	2.845	0.882	0.000	0.000	0.000	0.000	0.000	0.000	0.000	0.000	0.000	0.000	0.000	0.000	0.000	0.000	80	456	6297	5738	1.478	Error	Error	4634	1663	0	0	4196	1542	0	0	0	0
3	19	3	"SAP4"	"YGL229C"	14850	13590	120	5897	6331	3275	75	86	103	100	99	0	7447	7853	4336	120	133	139	95	94	0	0	0	0	0	0	0	0	0	0	0	0	0	0	0	0	0	0	0	0.795	0.809	0.815	0.959	2.559	0.775	0.860	0.000	0.000	0.000	0.000	0.000	0.000	0.000	0.000	0.000	0.000	0.000	0.000	0.000	0.000	120	522	13149	13989	-0.332	Error	Error	5822	7327	0	0	6256	7733	0	0	0	0
3	20	3	""	"YGL168W"	15020	13580	110	1634	1447	585	84	98	102	97	91	0	4228	3740	1480	137	191	336	91	90	0	0	0	0	0	0	0	0	0	0	0	0	0	0	0	0	0	0	0	0.379	0.378	0.378	0.388	1.883	0.354	0.865	0.000	0.000	0.000	0.000	0.000	0.000	0.000	0.000	0.000	0.000	0.000	0.000	0.000	0.000	80	473	5641	4966	-1.400	Error	Error	1550	4091	0	0	1363	3603	0	0	0	0
3	21	3	"EMP24"	"YGL200C"	15210	13580	110	5601	5161	1850	102	129	185	100	100	0	2286	2203	716	175	225	308	95	95	0	0	0	0	0	0	0	0	0	0	0	0	0	0	0	0	0	0	0	2.605	2.495	2.550	2.521	1.625	2.667	0.851	0.000	0.000	0.000	0.000	0.000	0.000	0.000	0.000	0.000	0.000	0.000	0.000	0.000	0.000	80	511	7610	7087	1.381	Error	Error	5499	2111	0	0	5059	2028	0	0	0	0
3	22	3	""	"YGL231C"	15400	13580	110	4291	3756	1464	92	144	322	100	95	0	10044	8988	3520	169	302	920	92	91	0	0	0	0	0	0	0	0	0	0	0	0	0	0	0	0	0	0	0	0.425	0.415	0.423	0.429	1.788	0.393	0.885	0.000	0.000	0.000	0.000	0.000	0.000	0.000	0.000	0.000	0.000	0.000	0.000	0.000	0.000	80	547	14074	12483	-1.234	Error	Error	4199	9875	0	0	3664	8819	0	0	0	0
3	1	4	""	"YGL170C"	11420	13770	120	2355	2254	896	82	87	31	100	100	0	9494	9102	3118	153	167	136	100	100	0	0	0	0	0	0	0	0	0	0	0	0	0	0	0	0	0	0	0	0.243	0.243	0.253	0.229	1.647	0.228	0.832	0.000	0.000	0.000	0.000	0.000	0.000	0.000	0.000	0.000	0.000	0.000	0.000	0.000	0.000	120	531	11614	11121	-2.039	Error	Error	2273	9341	0	0	2172	8949	0	0	0	0
3	2	4	"ARO8"	"YGL202W"	11610	13770	120	5531	5524	2205	98	106	72	99	99	0	11661	11643	3620	175	199	222	98	98	0	0	0	0	0	0	0	0	0	0	0	0	0	0	0	0	0	0	0	0.473	0.473	0.470	0.446	1.539	0.476	0.897	0.000	0.000	0.000	0.000	0.000	0.000	0.000	0.000	0.000	0.000	0.000	0.000	0.000	0.000	120	479	16919	16894	-1.080	Error	Error	5433	11486	0	0	5426	11468	0	0	0	0
3	3	4	"SEC15"	"YGL233W"	11800	13770	120	3053	3465	2000	107	114	43	99	99	0	3286	3600	1785	176	193	96	100	100	0	0	0	0	0	0	0	0	0	0	0	0	0	0	0	0	0	0	0	0.947	0.981	0.963	0.921	1.662	1.023	0.866	0.000	0.000	0.000	0.000	0.000	0.000	0.000	0.000	0.000	0.000	0.000	0.000	0.000	0.000	120	494	6056	6782	-0.078	Error	Error	2946	3110	0	0	3358	3424	0	0	0	0
3	4	4	"NUP49"	"YGL172W"	11990	13770	120	5218	5103	1719	108	114	42	100	100	0	2800	2782	821	167	177	63	99	99	0	0	0	0	0	0	0	0	0	0	0	0	0	0	0	0	0	0	0	1.941	1.910	1.966	1.875	1.448	1.991	0.874	0.000	0.000	0.000	0.000	0.000	0.000	0.000	0.000	0.000	0.000	0.000	0.000	0.000	0.000	120	506	7743	7610	0.957	Error	Error	5110	2633	0	0	4995	2615	0	0	0	0
3	5	4	""	"YGL204C"	12180	13770	120	1247	1111	469	107	113	40	97	95	0	1677	1569	600	169	188	262	91	88	0	0	0	0	0	0	0	0	0	0	0	0	0	0	0	0	0	0	0	0.756	0.717	0.739	0.677	1.800	0.707	0.823	0.000	0.000	0.000	0.000	0.000	0.000	0.000	0.000	0.000	0.000	0.000	0.000	0.000	0.000	120	506	2648	2404	-0.404	Error	Error	1140	1508	0	0	1004	1400	0	0	0	0
3	6	4	""	"YGL235W"	12370	13770	120	2089	2081	980	94	100	38	100	100	0	1849	1860	876	160	180	261	90	89	0	0	0	0	0	0	0	0	0	0	0	0	0	0	0	0	0	0	0	1.181	1.169	1.167	1.240	2.229	1.172	0.845	0.000	0.000	0.000	0.000	0.000	0.000	0.000	0.000	0.000	0.000	0.000	0.000	0.000	0.000	120	514	3684	3687	0.240	Error	Error	1995	1689	0	0	1987	1700	0	0	0	0
3	7	4	"RTT102"	"YGR275W"	12570	13770	120	3054	2771	898	87	90	32	100	100	0	2140	1955	686	151	160	53	97	97	0	0	0	0	0	0	0	0	0	0	0	0	0	0	0	0	0	0	0	1.492	1.488	1.493	1.541	1.782	1.505	0.855	0.000	0.000	0.000	0.000	0.000	0.000	0.000	0.000	0.000	0.000	0.000	0.000	0.000	0.000	120	512	4956	4488	0.577	Error	Error	2967	1989	0	0	2684	1804	0	0	0	0
3	8	4	""	"YHL009W-B"	12760	13770	120	376	375	154	90	98	43	90	87	0	833	818	369	157	179	118	90	86	0	0	0	0	0	0	0	0	0	0	0	0	0	0	0	0	0	0	0	0.423	0.431	0.442	0.424	1.929	0.364	0.692	0.000	0.000	0.000	0.000	0.000	0.000	0.000	0.000	0.000	0.000	0.000	0.000	0.000	0.000	120	498	962	946	-1.241	Error	Error	286	676	0	0	285	661	0	0	0	0
3	9	4	""	"YHL041W"	12950	13770	120	1619	1432	584	89	106	87	97	91	0	704	661	250	147	189	260	84	56	0	0	0	0	0	0	0	0	0	0	0	0	0	0	0	0	0	0	0	2.747	2.613	2.619	2.636	1.928	2.804	0.779	0.000	0.000	0.000	0.000	0.000	0.000	0.000	0.000	0.000	0.000	0.000	0.000	0.000	0.000	120	521	2087	1857	1.458	Error	Error	1530	557	0	0	1343	514	0	0	0	0
3	10	4	""	"YGR277C"	13140	13760	120	7405	7058	2789	93	99	42	100	100	0	3534	3352	1335	146	160	70	97	95	0	0	0	0	0	0	0	0	0	0	0	0	0	0	0	0	0	0	0	2.158	2.172	2.263	2.175	1.805	2.246	0.865	0.000	0.000	0.000	0.000	0.000	0.000	0.000	0.000	0.000	0.000	0.000	0.000	0.000	0.000	120	513	10700	10171	1.110	Error	Error	7312	3388	0	0	6965	3206	0	0	0	0
3	11	4	"PRS3"	"YHL011C"	13330	13770	120	7089	6807	2501	97	102	39	100	100	0	5832	5435	2279	155	169	67	99	99	0	0	0	0	0	0	0	0	0	0	0	0	0	0	0	0	0	0	0	1.232	1.271	1.303	1.313	1.460	1.228	0.911	0.000	0.000	0.000	0.000	0.000	0.000	0.000	0.000	0.000	0.000	0.000	0.000	0.000	0.000	120	530	12669	11990	0.301	Error	Error	6992	5677	0	0	6710	5280	0	0	0	0
3	12	4	"ECM34"	"YHL043W"	13520	13770	120	3136	3146	1266	88	91	30	100	100	0	4648	4466	1896	149	157	49	100	99	0	0	0	0	0	0	0	0	0	0	0	0	0	0	0	0	0	0	0	0.677	0.708	0.719	0.770	1.739	0.690	0.885	0.000	0.000	0.000	0.000	0.000	0.000	0.000	0.000	0.000	0.000	0.000	0.000	0.000	0.000	120	501	7547	7375	-0.562	Error	Error	3048	4499	0	0	3058	4317	0	0	0	0
3	13	4	"SCW4"	"YGR279C"	13710	13770	120	5027	4668	1802	84	86	27	100	100	0	4886	4510	1745	140	149	48	99	99	0	0	0	0	0	0	0	0	0	0	0	0	0	0	0	0	0	0	0	1.042	1.049	1.078	1.059	1.457	1.049	0.906	0.000	0.000	0.000	0.000	0.000	0.000	0.000	0.000	0.000	0.000	0.000	0.000	0.000	0.000	120	512	9689	8954	0.059	Error	Error	4943	4746	0	0	4584	4370	0	0	0	0
3	14	4	""	"YHL013C"	13900	13770	120	4537	4075	1665	88	95	51	100	100	0	11481	10374	4813	145	160	100	98	98	0	0	0	0	0	0	0	0	0	0	0	0	0	0	0	0	0	0	0	0.392	0.390	0.401	0.409	1.738	0.364	0.867	0.000	0.000	0.000	0.000	0.000	0.000	0.000	0.000	0.000	0.000	0.000	0.000	0.000	0.000	120	483	15785	14216	-1.349	Error	Error	4449	11336	0	0	3987	10229	0	0	0	0
3	15	4	""	"YHL045W"	14080	13770	120	11411	10608	5052	89	95	48	100	100	0	17294	16109	7860	142	160	102	100	100	0	0	0	0	0	0	0	0	0	0	0	0	0	0	0	0	0	0	0	0.660	0.659	0.699	0.732	1.965	0.643	0.891	0.000	0.000	0.000	0.000	0.000	0.000	0.000	0.000	0.000	0.000	0.000	0.000	0.000	0.000	120	515	28474	26486	-0.599	Error	Error	11322	17152	0	0	10519	15967	0	0	0	0
3	16	4	"YOR1"	"YGR281W"	14280	13770	120	1042	1001	470	90	104	128	94	89	0	1937	1964	974	141	161	111	92	90	0	0	0	0	0	0	0	0	0	0	0	0	0	0	0	0	0	0	0	0.530	0.500	0.517	0.520	2.183	0.460	0.781	0.000	0.000	0.000	0.000	0.000	0.000	0.000	0.000	0.000	0.000	0.000	0.000	0.000	0.000	120	514	2748	2734	-0.916	Error	Error	952	1796	0	0	911	1823	0	0	0	0
3	17	4	"RPS20"	"YHL015W"	14460	13770	120	2857	2404	1067	89	97	45	97	95	0	3397	3000	1397	143	157	68	95	94	0	0	0	0	0	0	0	0	0	0	0	0	0	0	0	0	0	0	0	0.851	0.810	0.810	0.811	2.230	0.784	0.838	0.000	0.000	0.000	0.000	0.000	0.000	0.000	0.000	0.000	0.000	0.000	0.000	0.000	0.000	120	484	6022	5172	-0.233	Error	Error	2768	3254	0	0	2315	2857	0	0	0	0
3	18	4	""	"YHL047C"	14650	13770	120	3850	4013	2562	81	99	116	98	97	0	5292	5801	3876	132	178	372	96	92	0	0	0	0	0	0	0	0	0	0	0	0	0	0	0	0	0	0	0	0.730	0.694	0.681	0.710	2.025	0.660	0.872	0.000	0.000	0.000	0.000	0.000	0.000	0.000	0.000	0.000	0.000	0.000	0.000	0.000	0.000	120	540	8929	9601	-0.453	Error	Error	3769	5160	0	0	3932	5669	0	0	0	0
3	19	4	""	"YIL077C"	14840	13770	120	4999	4877	2082	78	90	69	100	100	0	13178	12614	5255	129	175	362	99	96	0	0	0	0	0	0	0	0	0	0	0	0	0	0	0	0	0	0	0	0.377	0.384	0.397	0.404	1.690	0.368	0.876	0.000	0.000	0.000	0.000	0.000	0.000	0.000	0.000	0.000	0.000	0.000	0.000	0.000	0.000	120	486	17970	17284	-1.407	Error	Error	4921	13049	0	0	4799	12485	0	0	0	0
3	20	4	"SEC24"	"YIL109C"	15020	13770	110	7561	7203	2770	90	115	203	100	100	0	10569	9819	4075	157	198	375	100	100	0	0	0	0	0	0	0	0	0	0	0	0	0	0	0	0	0	0	0	0.718	0.736	0.735	0.752	1.327	0.705	0.904	0.000	0.000	0.000	0.000	0.000	0.000	0.000	0.000	0.000	0.000	0.000	0.000	0.000	0.000	80	480	17883	16775	-0.479	Error	Error	7471	10412	0	0	7113	9662	0	0	0	0
3	21	4	""	"YIL141W"	15210	13770	110	4520	3860	1555	114	181	393	97	86	0	4595	3970	1767	200	295	596	90	85	0	0	0	0	0	0	0	0	0	0	0	0	0	0	0	0	0	0	0	1.003	0.994	1.000	1.097	1.718	0.936	0.876	0.000	0.000	0.000	0.000	0.000	0.000	0.000	0.000	0.000	0.000	0.000	0.000	0.000	0.000	80	507	8801	7516	0.004	Error	Error	4406	4395	0	0	3746	3770	0	0	0	0
3	22	4	""	"YIL079C"	15410	13780	120	5055	4755	1851	102	165	376	100	95	0	3749	3404	1534	189	319	747	87	84	0	0	0	0	0	0	0	0	0	0	0	0	0	0	0	0	0	0	0	1.391	1.447	1.437	1.598	1.867	1.401	0.885	0.000	0.000	0.000	0.000	0.000	0.000	0.000	0.000	0.000	0.000	0.000	0.000	0.000	0.000	120	612	8513	7868	0.476	Error	Error	4953	3560	0	0	4653	3215	0	0	0	0
3	1	5	"COX5b"	"YIL111W"	11420	13960	120	2442	2344	1022	84	88	32	100	99	0	3489	3514	1531	161	168	52	98	97	0	0	0	0	0	0	0	0	0	0	0	0	0	0	0	0	0	0	0	0.709	0.674	0.695	0.680	2.210	0.648	0.831	0.000	0.000	0.000	0.000	0.000	0.000	0.000	0.000	0.000	0.000	0.000	0.000	0.000	0.000	120	576	5686	5613	-0.497	Error	Error	2358	3328	0	0	2260	3353	0	0	0	0
3	2	5	"SSL2"	"YIL143C"	11610	13960	120	4507	4745	2300	98	101	38	100	100	0	6681	7288	3255	162	171	71	100	100	0	0	0	0	0	0	0	0	0	0	0	0	0	0	0	0	0	0	0	0.676	0.652	0.664	0.647	1.612	0.634	0.821	0.000	0.000	0.000	0.000	0.000	0.000	0.000	0.000	0.000	0.000	0.000	0.000	0.000	0.000	120	496	10928	11773	-0.564	Error	Error	4409	6519	0	0	4647	7126	0	0	0	0
3	3	5	""	"YIL082W"	11800	13960	120	22460	21275	7315	112	116	42	100	100	0	15601	14871	4906	168	181	64	100	100	0	0	0	0	0	0	0	0	0	0	0	0	0	0	0	0	0	0	0	1.448	1.439	1.477	1.456	1.665	1.480	0.878	0.000	0.000	0.000	0.000	0.000	0.000	0.000	0.000	0.000	0.000	0.000	0.000	0.000	0.000	120	496	37781	35866	0.534	Error	Error	22348	15433	0	0	21163	14703	0	0	0	0
3	4	5	""	"YIL113W"	11990	13960	120	2024	1768	707	112	116	39	99	99	0	1292	1171	417	172	179	57	97	95	0	0	0	0	0	0	0	0	0	0	0	0	0	0	0	0	0	0	0	1.707	1.658	1.689	1.629	1.907	1.736	0.823	0.000	0.000	0.000	0.000	0.000	0.000	0.000	0.000	0.000	0.000	0.000	0.000	0.000	0.000	120	500	3032	2655	0.772	Error	Error	1912	1120	0	0	1656	999	0	0	0	0
3	5	5	""	"YIL145C"	12180	13960	130	8070	7732	2555	121	127	48	100	100	0	2756	2685	892	179	189	59	99	99	0	0	0	0	0	0	0	0	0	0	0	0	0	0	0	0	0	0	0	3.085	3.037	3.165	3.001	1.520	3.212	0.838	0.000	0.000	0.000	0.000	0.000	0.000	0.000	0.000	0.000	0.000	0.000	0.000	0.000	0.000	120	525	10526	10117	1.625	Error	Error	7949	2577	0	0	7611	2506	0	0	0	0
3	6	5	""	"YIL083C"	12360	13960	120	3790	3525	1355	108	116	46	99	99	0	2149	1997	791	165	177	63	97	97	0	0	0	0	0	0	0	0	0	0	0	0	0	0	0	0	0	0	0	1.856	1.865	1.868	1.986	1.887	1.898	0.851	0.000	0.000	0.000	0.000	0.000	0.000	0.000	0.000	0.000	0.000	0.000	0.000	0.000	0.000	120	484	5666	5249	0.892	Error	Error	3682	1984	0	0	3417	1832	0	0	0	0
3	7	5	"NUP159"	"YIL115C"	12550	13960	130	571	548	238	89	94	33	95	90	0	530	537	222	156	166	56	91	87	0	0	0	0	0	0	0	0	0	0	0	0	0	0	0	0	0	0	0	1.289	1.205	1.204	1.150	2.014	1.170	0.650	0.000	0.000	0.000	0.000	0.000	0.000	0.000	0.000	0.000	0.000	0.000	0.000	0.000	0.000	120	545	856	840	0.366	Error	Error	482	374	0	0	459	381	0	0	0	0
3	8	5	"SLN1"	"YIL147C"	12740	13960	130	4457	4450	1961	97	106	44	100	100	0	6127	6527	3233	168	191	118	100	100	0	0	0	0	0	0	0	0	0	0	0	0	0	0	0	0	0	0	0	0.732	0.685	0.734	0.696	1.829	0.635	0.722	0.000	0.000	0.000	0.000	0.000	0.000	0.000	0.000	0.000	0.000	0.000	0.000	0.000	0.000	120	533	10319	10712	-0.451	Error	Error	4360	5959	0	0	4353	6359	0	0	0	0
3	9	5	""	"YJR015W"	12930	13960	120	2716	2512	1028	103	113	46	98	96	0	10282	10243	3899	188	207	125	99	99	0	0	0	0	0	0	0	0	0	0	0	0	0	0	0	0	0	0	0	0.259	0.240	0.255	0.226	1.851	0.227	0.846	0.000	0.000	0.000	0.000	0.000	0.000	0.000	0.000	0.000	0.000	0.000	0.000	0.000	0.000	120	480	12707	12464	-1.950	Error	Error	2613	10094	0	0	2409	10055	0	0	0	0
3	10	5	"ANB1"	"YJR047C"	13110	13970	120	3347	3009	999	101	107	40	100	100	0	3381	2922	1302	167	179	72	96	94	0	0	0	0	0	0	0	0	0	0	0	0	0	0	0	0	0	0	0	1.010	1.056	1.027	1.182	1.697	0.980	0.887	0.000	0.000	0.000	0.000	0.000	0.000	0.000	0.000	0.000	0.000	0.000	0.000	0.000	0.000	120	515	6460	5663	0.014	Error	Error	3246	3214	0	0	2908	2755	0	0	0	0
3	11	5	""	"YJR079W"	13300	13970	110	545	517	264	97	101	37	88	85	0	499	483	246	155	168	64	80	77	0	0	0	0	0	0	0	0	0	0	0	0	0	0	0	0	0	0	0	1.302	1.280	1.218	1.221	2.190	1.182	0.687	0.000	0.000	0.000	0.000	0.000	0.000	0.000	0.000	0.000	0.000	0.000	0.000	0.000	0.000	80	460	792	748	0.381	Error	Error	448	344	0	0	420	328	0	0	0	0
3	12	5	"ess1"	"YJR017C"	13490	13960	120	2632	2304	965	87	89	31	99	99	0	2992	2693	1035	144	153	52	99	95	0	0	0	0	0	0	0	0	0	0	0	0	0	0	0	0	0	0	0	0.894	0.870	0.898	0.832	1.881	0.878	0.880	0.000	0.000	0.000	0.000	0.000	0.000	0.000	0.000	0.000	0.000	0.000	0.000	0.000	0.000	120	517	5393	4766	-0.162	Error	Error	2545	2848	0	0	2217	2549	0	0	0	0
3	13	5	"UTR1"	"YJR049C"	13680	13970	120	4780	4835	2293	82	86	29	100	100	0	4105	3997	2183	139	146	46	95	93	0	0	0	0	0	0	0	0	0	0	0	0	0	0	0	0	0	0	0	1.185	1.232	1.261	1.567	2.331	1.189	0.898	0.000	0.000	0.000	0.000	0.000	0.000	0.000	0.000	0.000	0.000	0.000	0.000	0.000	0.000	120	507	8664	8611	0.244	Error	Error	4698	3966	0	0	4753	3858	0	0	0	0
3	14	5	""	"YJR082C"	13860	13960	110	4677	3911	1753	88	110	189	93	88	0	2325	1992	1002	143	169	156	91	82	0	0	0	0	0	0	0	0	0	0	0	0	0	0	0	0	0	0	0	2.103	2.068	2.047	2.185	1.789	2.031	0.853	0.000	0.000	0.000	0.000	0.000	0.000	0.000	0.000	0.000	0.000	0.000	0.000	0.000	0.000	80	450	6771	5672	1.073	Error	Error	4589	2182	0	0	3823	1849	0	0	0	0
3	15	5	"TES1"	"YJR019C"	14050	13960	120	4516	4064	1704	85	106	178	96	94	0	6131	5622	2201	146	168	152	99	99	0	0	0	0	0	0	0	0	0	0	0	0	0	0	0	0	0	0	0	0.740	0.727	0.747	0.682	1.867	0.715	0.841	0.000	0.000	0.000	0.000	0.000	0.000	0.000	0.000	0.000	0.000	0.000	0.000	0.000	0.000	120	511	10416	9455	-0.434	Error	Error	4431	5985	0	0	3979	5476	0	0	0	0
3	16	5	"osm1"	"YJR051W"	14240	13960	120	9222	8245	3380	87	92	34	100	100	0	6175	5725	2254	149	161	69	99	99	0	0	0	0	0	0	0	0	0	0	0	0	0	0	0	0	0	0	0	1.516	1.463	1.552	1.445	1.907	1.517	0.838	0.000	0.000	0.000	0.000	0.000	0.000	0.000	0.000	0.000	0.000	0.000	0.000	0.000	0.000	120	499	15161	13734	0.600	Error	Error	9135	6026	0	0	8158	5576	0	0	0	0
3	17	5	""	"YJR084W"	14430	13960	120	4640	4128	1627	88	97	41	100	100	0	3099	2888	1044	151	165	71	99	99	0	0	0	0	0	0	0	0	0	0	0	0	0	0	0	0	0	0	0	1.544	1.476	1.529	1.439	1.748	1.507	0.848	0.000	0.000	0.000	0.000	0.000	0.000	0.000	0.000	0.000	0.000	0.000	0.000	0.000	0.000	120	511	7500	6777	0.627	Error	Error	4552	2948	0	0	4040	2737	0	0	0	0
3	18	5	"rec107"	"YJR021C"	14610	13960	110	6058	5738	2816	84	137	335	97	92	0	6654	6486	3315	143	241	588	97	90	0	0	0	0	0	0	0	0	0	0	0	0	0	0	0	0	0	0	0	0.918	0.891	0.868	0.877	1.759	0.849	0.893	0.000	0.000	0.000	0.000	0.000	0.000	0.000	0.000	0.000	0.000	0.000	0.000	0.000	0.000	80	464	12485	11997	-0.124	Error	Error	5974	6511	0	0	5654	6343	0	0	0	0
3	19	5	"BFA1"	"YJR053W"	14810	13960	130	4751	4440	2202	86	132	303	96	90	0	2935	2841	1348	148	246	570	91	84	0	0	0	0	0	0	0	0	0	0	0	0	0	0	0	0	0	0	0	1.674	1.617	1.646	1.608	2.017	1.638	0.782	0.000	0.000	0.000	0.000	0.000	0.000	0.000	0.000	0.000	0.000	0.000	0.000	0.000	0.000	120	574	7452	7047	0.743	Error	Error	4665	2787	0	0	4354	2693	0	0	0	0
3	20	5	"ste18"	"YJR086W"	15000	13960	120	1298	1174	474	99	118	183	90	85	0	1011	936	346	172	205	306	84	73	0	0	0	0	0	0	0	0	0	0	0	0	0	0	0	0	0	0	0	1.429	1.407	1.431	1.315	2.251	1.431	0.820	0.000	0.000	0.000	0.000	0.000	0.000	0.000	0.000	0.000	0.000	0.000	0.000	0.000	0.000	120	526	2038	1839	0.515	Error	Error	1199	839	0	0	1075	764	0	0	0	0
3	21	5	""	"YKR007W"	15200	13960	120	4632	4067	1627	113	144	277	99	97	0	8144	7517	2344	206	239	304	99	98	0	0	0	0	0	0	0	0	0	0	0	0	0	0	0	0	0	0	0	0.569	0.541	0.567	0.506	1.735	0.550	0.879	0.000	0.000	0.000	0.000	0.000	0.000	0.000	0.000	0.000	0.000	0.000	0.000	0.000	0.000	120	519	12457	11265	-0.813	Error	Error	4519	7938	0	0	3954	7311	0	0	0	0
3	22	5	""	"YKR038C"	15380	13960	120	5513	5097	1860	105	117	80	99	99	0	2918	2847	832	182	215	173	99	99	0	0	0	0	0	0	0	0	0	0	0	0	0	0	0	0	0	0	0	1.977	1.873	1.900	1.778	1.518	1.967	0.788	0.000	0.000	0.000	0.000	0.000	0.000	0.000	0.000	0.000	0.000	0.000	0.000	0.000	0.000	120	535	8144	7657	0.983	Error	Error	5408	2736	0	0	4992	2665	0	0	0	0
3	1	6	""	"YKR070W"	11390	14150	120	3052	2791	976	85	90	48	100	100	0	14232	13707	4620	159	172	141	100	100	0	0	0	0	0	0	0	0	0	0	0	0	0	0	0	0	0	0	0	0.211	0.200	0.205	0.194	1.711	0.181	0.825	0.000	0.000	0.000	0.000	0.000	0.000	0.000	0.000	0.000	0.000	0.000	0.000	0.000	0.000	120	529	17040	16254	-2.246	Error	Error	2967	14073	0	0	2706	13548	0	0	0	0
3	2	6	"FOX2"	"YKR009C"	11580	14150	120	3967	4190	1568	89	92	31	100	100	0	15364	16171	6811	154	163	53	99	99	0	0	0	0	0	0	0	0	0	0	0	0	0	0	0	0	0	0	0	0.255	0.256	0.263	0.261	1.370	0.237	0.902	0.000	0.000	0.000	0.000	0.000	0.000	0.000	0.000	0.000	0.000	0.000	0.000	0.000	0.000	120	483	19088	20118	-1.972	Error	Error	3878	15210	0	0	4101	16017	0	0	0	0
3	3	6	""	"YKR040C"	11770	14150	130	2950	2686	1021	98	102	39	99	96	0	1360	1225	536	156	162	50	91	89	0	0	0	0	0	0	0	0	0	0	0	0	0	0	0	0	0	0	0	2.369	2.421	2.401	2.581	2.079	2.385	0.815	0.000	0.000	0.000	0.000	0.000	0.000	0.000	0.000	0.000	0.000	0.000	0.000	0.000	0.000	120	530	4056	3657	1.244	Error	Error	2852	1204	0	0	2588	1069	0	0	0	0
3	4	6	"sis2"	"YKR072C"	11960	14150	120	8463	8527	2828	111	116	43	100	100	0	7606	7677	2815	174	182	55	100	100	0	0	0	0	0	0	0	0	0	0	0	0	0	0	0	0	0	0	0	1.124	1.122	1.165	1.155	1.472	1.097	0.852	0.000	0.000	0.000	0.000	0.000	0.000	0.000	0.000	0.000	0.000	0.000	0.000	0.000	0.000	120	510	15784	15919	0.168	Error	Error	8352	7432	0	0	8416	7503	0	0	0	0
3	5	6	""	"YKR011C"	12160	14150	120	4977	4662	1220	126	134	53	100	100	0	4354	4012	1253	201	213	107	99	99	0	0	0	0	0	0	0	0	0	0	0	0	0	0	0	0	0	0	0	1.168	1.190	1.210	1.258	1.550	1.150	0.915	0.000	0.000	0.000	0.000	0.000	0.000	0.000	0.000	0.000	0.000	0.000	0.000	0.000	0.000	120	510	9004	8347	0.224	Error	Error	4851	4153	0	0	4536	3811	0	0	0	0
3	6	6	"UTH1"	"YKR042W"	12350	14150	120	4433	4025	1287	113	123	52	100	100	0	3667	3445	1213	179	189	67	100	100	0	0	0	0	0	0	0	0	0	0	0	0	0	0	0	0	0	0	0	1.239	1.198	1.260	1.277	1.558	1.152	0.879	0.000	0.000	0.000	0.000	0.000	0.000	0.000	0.000	0.000	0.000	0.000	0.000	0.000	0.000	120	494	7808	7178	0.309	Error	Error	4320	3488	0	0	3912	3266	0	0	0	0
3	7	6	""	"YKR074W"	12540	14150	120	2331	2069	765	102	107	38	98	98	0	2788	2564	805	166	177	61	100	100	0	0	0	0	0	0	0	0	0	0	0	0	0	0	0	0	0	0	0	0.850	0.820	0.846	0.783	1.662	0.833	0.853	0.000	0.000	0.000	0.000	0.000	0.000	0.000	0.000	0.000	0.000	0.000	0.000	0.000	0.000	120	501	4851	4365	-0.234	Error	Error	2229	2622	0	0	1967	2398	0	0	0	0
3	8	6	"PRY2"	"YKR013W"	12730	14150	120	4967	4644	1734	112	115	43	100	100	0	8048	7601	2638	187	201	84	100	100	0	0	0	0	0	0	0	0	0	0	0	0	0	0	0	0	0	0	0	0.618	0.611	0.639	0.613	1.698	0.588	0.870	0.000	0.000	0.000	0.000	0.000	0.000	0.000	0.000	0.000	0.000	0.000	0.000	0.000	0.000	120	482	12716	11946	-0.695	Error	Error	4855	7861	0	0	4532	7414	0	0	0	0
3	9	6	""	"YKR044W"	12910	14150	120	8276	7884	2870	114	120	45	100	100	0	13520	12719	5155	199	219	95	99	99	0	0	0	0	0	0	0	0	0	0	0	0	0	0	0	0	0	0	0	0.613	0.621	0.644	0.667	1.883	0.586	0.890	0.000	0.000	0.000	0.000	0.000	0.000	0.000	0.000	0.000	0.000	0.000	0.000	0.000	0.000	120	478	21483	20290	-0.707	Error	Error	8162	13321	0	0	7770	12520	0	0	0	0
3	10	6	"ECM4"	"YKR076W"	13100	14150	120	8477	7684	2497	114	117	39	100	100	0	4656	4410	1515	188	203	84	100	100	0	0	0	0	0	0	0	0	0	0	0	0	0	0	0	0	0	0	0	1.872	1.793	1.912	1.838	1.648	1.788	0.839	0.000	0.000	0.000	0.000	0.000	0.000	0.000	0.000	0.000	0.000	0.000	0.000	0.000	0.000	120	492	12831	11792	0.904	Error	Error	8363	4468	0	0	7570	4222	0	0	0	0
3	11	6	"CRR1"	"YLR213C"	13290	14150	120	6557	6047	2060	101	106	37	100	100	0	4789	4712	1299	167	180	69	99	99	0	0	0	0	0	0	0	0	0	0	0	0	0	0	0	0	0	0	0	1.397	1.308	1.341	1.244	1.593	1.357	0.899	0.000	0.000	0.000	0.000	0.000	0.000	0.000	0.000	0.000	0.000	0.000	0.000	0.000	0.000	120	519	11078	10491	0.482	Error	Error	6456	4622	0	0	5946	4545	0	0	0	0
3	12	6	""	"YLR243W"	13490	14150	120	379	378	161	92	96	33	92	87	0	647	625	240	156	163	55	90	90	0	0	0	0	0	0	0	0	0	0	0	0	0	0	0	0	0	0	0	0.585	0.610	0.580	0.547	1.982	0.576	0.699	0.000	0.000	0.000	0.000	0.000	0.000	0.000	0.000	0.000	0.000	0.000	0.000	0.000	0.000	120	510	778	755	-0.775	Error	Error	287	491	0	0	286	469	0	0	0	0
3	13	6	"PIG1"	"YLR273C"	13670	14150	120	3692	4632	4735	85	88	30	100	100	0	3125	5261	9369	142	151	46	97	97	0	0	0	0	0	0	0	0	0	0	0	0	0	0	0	0	0	0	0	1.209	0.888	1.317	1.188	2.205	0.498	0.533	0.000	0.000	0.000	0.000	0.000	0.000	0.000	0.000	0.000	0.000	0.000	0.000	0.000	0.000	120	504	6590	9666	0.274	Error	Error	3607	2983	0	0	4547	5119	0	0	0	0
3	14	6	""	"YLR215C"	13870	14150	120	3137	3021	1133	87	102	166	99	98	0	6837	6822	2236	149	161	101	100	100	0	0	0	0	0	0	0	0	0	0	0	0	0	0	0	0	0	0	0	0.456	0.440	0.447	0.418	1.588	0.434	0.893	0.000	0.000	0.000	0.000	0.000	0.000	0.000	0.000	0.000	0.000	0.000	0.000	0.000	0.000	120	551	9738	9607	-1.133	Error	Error	3050	6688	0	0	2934	6673	0	0	0	0
3	15	6	"CDD1"	"YLR245C"	14060	14150	120	1086	1051	432	84	88	31	100	99	0	1456	1342	570	150	155	48	93	90	0	0	0	0	0	0	0	0	0	0	0	0	0	0	0	0	0	0	0	0.767	0.811	0.866	0.880	2.126	0.793	0.848	0.000	0.000	0.000	0.000	0.000	0.000	0.000	0.000	0.000	0.000	0.000	0.000	0.000	0.000	120	516	2308	2159	-0.382	Error	Error	1002	1306	0	0	967	1192	0	0	0	0
3	16	6	"SMD2"	"YLR275W"	14250	14150	120	2011	1813	778	90	93	32	100	99	0	10207	9702	3682	173	183	68	100	100	0	0	0	0	0	0	0	0	0	0	0	0	0	0	0	0	0	0	0	0.191	0.181	0.188	0.170	1.658	0.177	0.885	0.000	0.000	0.000	0.000	0.000	0.000	0.000	0.000	0.000	0.000	0.000	0.000	0.000	0.000	120	500	11955	11252	-2.385	Error	Error	1921	10034	0	0	1723	9529	0	0	0	0
3	17	6	""	"YLR217W"	14430	14160	120	3037	2797	1076	88	93	33	100	99	0	2089	1864	870	162	178	91	91	87	0	0	0	0	0	0	0	0	0	0	0	0	0	0	0	0	0	0	0	1.530	1.592	1.564	1.873	2.139	1.504	0.866	0.000	0.000	0.000	0.000	0.000	0.000	0.000	0.000	0.000	0.000	0.000	0.000	0.000	0.000	120	509	4876	4411	0.614	Error	Error	2949	1927	0	0	2709	1702	0	0	0	0
3	18	6	""	"YLR247C"	14630	14150	120	889	1035	596	82	109	280	97	75	0	1243	1401	864	146	179	324	98	85	0	0	0	0	0	0	0	0	0	0	0	0	0	0	0	0	0	0	0	0.736	0.759	0.755	0.749	1.739	0.694	0.733	0.000	0.000	0.000	0.000	0.000	0.000	0.000	0.000	0.000	0.000	0.000	0.000	0.000	0.000	120	567	1904	2208	-0.443	Error	Error	807	1097	0	0	953	1255	0	0	0	0
3	19	6	"YSH1"	"YLR277C"	14830	14150	120	2318	2650	1642	88	91	32	99	99	0	1848	2360	1341	147	155	50	100	99	0	0	0	0	0	0	0	0	0	0	0	0	0	0	0	0	0	0	0	1.311	1.158	1.198	1.075	1.948	1.198	0.841	0.000	0.000	0.000	0.000	0.000	0.000	0.000	0.000	0.000	0.000	0.000	0.000	0.000	0.000	120	511	3931	4775	0.391	Error	Error	2230	1701	0	0	2562	2213	0	0	0	0
3	20	6	""	"YLR219W"	15010	14150	120	6154	6236	2357	90	94	33	100	99	0	6729	6527	2423	157	166	56	100	100	0	0	0	0	0	0	0	0	0	0	0	0	0	0	0	0	0	0	0	0.923	0.965	1.002	0.957	1.670	0.948	0.867	0.000	0.000	0.000	0.000	0.000	0.000	0.000	0.000	0.000	0.000	0.000	0.000	0.000	0.000	120	514	12636	12516	-0.116	Error	Error	6064	6572	0	0	6146	6370	0	0	0	0
3	21	6	"yef3"	"YLR249W"	15210	14150	120	1990	2398	1449	96	102	39	99	98	0	2615	3157	2109	184	197	93	99	99	0	0	0	0	0	0	0	0	0	0	0	0	0	0	0	0	0	0	0	0.779	0.774	0.815	0.776	1.750	0.720	0.859	0.000	0.000	0.000	0.000	0.000	0.000	0.000	0.000	0.000	0.000	0.000	0.000	0.000	0.000	120	526	4325	5275	-0.360	Error	Error	1894	2431	0	0	2302	2973	0	0	0	0
3	22	6	""	"YLR279W"	15400	14140	120	235	221	90	91	95	37	80	72	0	321	332	229	169	184	92	68	39	0	0	0	0	0	0	0	0	0	0	0	0	0	0	0	0	0	0	0	0.947	0.798	0.877	0.796	2.563	0.301	0.285	0.000	0.000	0.000	0.000	0.000	0.000	0.000	0.000	0.000	0.000	0.000	0.000	0.000	0.000	120	585	296	293	-0.078	Error	Error	144	152	0	0	130	163	0	0	0	0
3	1	7	"BUL2"	"YML111W"	11410	14320	120	8624	9205	3545	83	89	50	100	100	0	5349	5722	2108	139	151	134	100	100	0	0	0	0	0	0	0	0	0	0	0	0	0	0	0	0	0	0	0	1.639	1.634	1.645	1.629	1.358	1.654	0.897	0.000	0.000	0.000	0.000	0.000	0.000	0.000	0.000	0.000	0.000	0.000	0.000	0.000	0.000	120	579	13751	14705	0.713	Error	Error	8541	5210	0	0	9122	5583	0	0	0	0
3	2	7	""	"YMR009W"	11600	14340	120	3497	3207	1166	86	91	35	100	100	0	2189	1999	681	140	147	45	100	100	0	0	0	0	0	0	0	0	0	0	0	0	0	0	0	0	0	0	0	1.665	1.679	1.704	1.661	1.575	1.734	0.873	0.000	0.000	0.000	0.000	0.000	0.000	0.000	0.000	0.000	0.000	0.000	0.000	0.000	0.000	120	519	5460	4980	0.735	Error	Error	3411	2049	0	0	3121	1859	0	0	0	0
3	3	7	""	"YMR040W"	11790	14340	130	1944	1751	687	91	95	36	97	97	0	1458	1368	521	149	155	45	96	95	0	0	0	0	0	0	0	0	0	0	0	0	0	0	0	0	0	0	0	1.416	1.362	1.397	1.397	2.203	1.388	0.821	0.000	0.000	0.000	0.000	0.000	0.000	0.000	0.000	0.000	0.000	0.000	0.000	0.000	0.000	120	558	3162	2879	0.501	Error	Error	1853	1309	0	0	1660	1219	0	0	0	0
3	4	7	"DAT1"	"YML113W"	11990	14340	120	8755	8118	2333	101	106	40	100	100	0	3966	3734	1052	165	173	56	100	100	0	0	0	0	0	0	0	0	0	0	0	0	0	0	0	0	0	0	0	2.277	2.246	2.313	2.251	1.451	2.341	0.871	0.000	0.000	0.000	0.000	0.000	0.000	0.000	0.000	0.000	0.000	0.000	0.000	0.000	0.000	120	528	12455	11586	1.187	Error	Error	8654	3801	0	0	8017	3569	0	0	0	0
3	5	7	"HXT2"	"YMR011W"	12180	14340	120	10747	10688	4127	115	122	47	100	100	0	11070	11164	3869	200	216	114	100	100	0	0	0	0	0	0	0	0	0	0	0	0	0	0	0	0	0	0	0	0.978	0.964	1.039	0.938	1.515	0.985	0.869	0.000	0.000	0.000	0.000	0.000	0.000	0.000	0.000	0.000	0.000	0.000	0.000	0.000	0.000	120	497	21502	21537	-0.032	Error	Error	10632	10870	0	0	10573	10964	0	0	0	0
3	6	7	"arg80"	"YMR042W"	12360	14340	130	3768	3528	1288	110	115	45	99	99	0	1662	1601	554	179	194	70	98	97	0	0	0	0	0	0	0	0	0	0	0	0	0	0	0	0	0	0	0	2.467	2.404	2.519	2.409	1.622	2.479	0.849	0.000	0.000	0.000	0.000	0.000	0.000	0.000	0.000	0.000	0.000	0.000	0.000	0.000	0.000	120	562	5141	4840	1.303	Error	Error	3658	1483	0	0	3418	1422	0	0	0	0
3	7	7	"van1"	"YML115C"	12560	14340	120	7052	6442	1998	109	111	37	100	100	0	12744	12436	3215	171	181	58	100	100	0	0	0	0	0	0	0	0	0	0	0	0	0	0	0	0	0	0	0	0.552	0.516	0.538	0.496	1.475	0.511	0.887	0.000	0.000	0.000	0.000	0.000	0.000	0.000	0.000	0.000	0.000	0.000	0.000	0.000	0.000	120	527	19516	18598	-0.857	Error	Error	6943	12573	0	0	6333	12265	0	0	0	0
3	8	7	"sec59"	"YMR013C"	12750	14340	120	4770	4464	1669	103	107	38	100	99	0	9186	9180	3005	180	191	71	100	98	0	0	0	0	0	0	0	0	0	0	0	0	0	0	0	0	0	0	0	0.518	0.485	0.509	0.463	1.570	0.479	0.890	0.000	0.000	0.000	0.000	0.000	0.000	0.000	0.000	0.000	0.000	0.000	0.000	0.000	0.000	120	515	13673	13361	-0.948	Error	Error	4667	9006	0	0	4361	9000	0	0	0	0
3	9	7	""	"YMR044W"	12940	14340	120	5983	5720	1971	106	110	40	100	100	0	21879	21267	7334	186	200	82	100	100	0	0	0	0	0	0	0	0	0	0	0	0	0	0	0	0	0	0	0	0.271	0.266	0.285	0.262	1.533	0.249	0.856	0.000	0.000	0.000	0.000	0.000	0.000	0.000	0.000	0.000	0.000	0.000	0.000	0.000	0.000	120	511	27570	26695	-1.884	Error	Error	5877	21693	0	0	5614	21081	0	0	0	0
3	10	7	""	"YML117W"	13130	14350	120	5521	6461	3516	94	100	38	100	100	0	5165	5424	3322	156	174	84	97	95	0	0	0	0	0	0	0	0	0	0	0	0	0	0	0	0	0	0	0	1.083	1.209	1.205	1.361	1.975	1.166	0.901	0.000	0.000	0.000	0.000	0.000	0.000	0.000	0.000	0.000	0.000	0.000	0.000	0.000	0.000	120	523	10436	11635	0.116	Error	Error	5427	5009	0	0	6367	5268	0	0	0	0
3	11	7	"ERG5"	"YMR015C"	13320	14340	120	5385	4821	2176	95	101	39	100	98	0	20077	17739	7839	151	164	64	100	100	0	0	0	0	0	0	0	0	0	0	0	0	0	0	0	0	0	0	0	0.265	0.269	0.272	0.257	1.792	0.259	0.899	0.000	0.000	0.000	0.000	0.000	0.000	0.000	0.000	0.000	0.000	0.000	0.000	0.000	0.000	120	499	25216	22314	-1.913	Error	Error	5290	19926	0	0	4726	17588	0	0	0	0
3	12	7	""	"YMR046C"	13500	14350	130	43729	42871	15183	101	108	44	100	100	5	24051	23009	10518	159	169	57	99	96	0	0	0	0	0	0	0	0	0	0	0	0	0	0	0	0	0	0	0	1.826	1.872	1.769	2.159	2.298	1.796	0.905	0.000	0.000	0.000	0.000	0.000	0.000	0.000	0.000	0.000	0.000	0.000	0.000	0.000	0.000	120	571	67520	65620	0.869	Error	Error	43628	23892	0	0	42770	22850	0	0	0	0
3	13	7	"PBI2"	"YNL015W"	13690	14340	110	729	647	258	91	105	71	90	83	0	1811	1594	694	150	182	177	90	83	0	0	0	0	0	0	0	0	0	0	0	0	0	0	0	0	0	0	0	0.384	0.385	0.381	0.381	1.940	0.360	0.825	0.000	0.000	0.000	0.000	0.000	0.000	0.000	0.000	0.000	0.000	0.000	0.000	0.000	0.000	80	491	2299	2000	-1.380	Error	Error	638	1661	0	0	556	1444	0	0	0	0
3	14	7	""	"YNL047C"	13890	14350	120	5158	5363	2275	90	99	64	100	100	0	8000	8244	4574	156	182	166	95	94	0	0	0	0	0	0	0	0	0	0	0	0	0	0	0	0	0	0	0	0.646	0.652	0.646	0.833	2.597	0.591	0.898	0.000	0.000	0.000	0.000	0.000	0.000	0.000	0.000	0.000	0.000	0.000	0.000	0.000	0.000	120	557	12912	13361	-0.630	Error	Error	5068	7844	0	0	5273	8088	0	0	0	0
3	15	7	""	"YNL078W"	14080	14350	120	5775	5548	2063	92	94	34	100	100	0	2747	2521	1113	158	163	47	99	97	0	0	0	0	0	0	0	0	0	0	0	0	0	0	0	0	0	0	0	2.195	2.309	2.355	2.600	1.722	2.274	0.893	0.000	0.000	0.000	0.000	0.000	0.000	0.000	0.000	0.000	0.000	0.000	0.000	0.000	0.000	120	516	8272	7819	1.134	Error	Error	5683	2589	0	0	5456	2363	0	0	0	0
3	16	7	""	"YNL017C"	14270	14350	120	4437	4151	1714	103	107	37	100	100	0	4810	4368	1959	181	197	90	95	94	0	0	0	0	0	0	0	0	0	0	0	0	0	0	0	0	0	0	0	0.936	0.967	0.986	1.085	2.061	0.950	0.903	0.000	0.000	0.000	0.000	0.000	0.000	0.000	0.000	0.000	0.000	0.000	0.000	0.000	0.000	120	509	8963	8235	-0.095	Error	Error	4334	4629	0	0	4048	4187	0	0	0	0
3	17	7	"SFB2"	"YNL049C"	14460	14350	120	5548	5930	3212	98	106	39	100	100	0	4710	5134	2956	172	183	94	100	98	0	0	0	0	0	0	0	0	0	0	0	0	0	0	0	0	0	0	0	1.201	1.175	1.209	1.253	1.623	1.140	0.901	0.000	0.000	0.000	0.000	0.000	0.000	0.000	0.000	0.000	0.000	0.000	0.000	0.000	0.000	120	503	9988	10794	0.264	Error	Error	5450	4538	0	0	5832	4962	0	0	0	0
3	18	7	""	"YNL080C"	14650	14350	120	5015	4597	1455	99	103	38	100	100	0	7702	6902	2631	171	178	60	99	99	0	0	0	0	0	0	0	0	0	0	0	0	0	0	0	0	0	0	0	0.653	0.668	0.656	0.731	1.773	0.632	0.921	0.000	0.000	0.000	0.000	0.000	0.000	0.000	0.000	0.000	0.000	0.000	0.000	0.000	0.000	120	516	12447	11229	-0.615	Error	Error	4916	7531	0	0	4498	6731	0	0	0	0
3	19	7	""	"YNL019C"	14840	14350	120	8877	7983	2857	102	105	39	100	100	0	6654	5968	2597	170	176	61	98	98	0	0	0	0	0	0	0	0	0	0	0	0	0	0	0	0	0	0	0	1.353	1.359	1.355	1.545	1.966	1.303	0.911	0.000	0.000	0.000	0.000	0.000	0.000	0.000	0.000	0.000	0.000	0.000	0.000	0.000	0.000	120	515	15259	13679	0.437	Error	Error	8775	6484	0	0	7881	5798	0	0	0	0
3	20	7	""	"YNL051W"	15030	14350	120	3520	3268	1168	88	92	34	100	100	0	9921	8817	4245	159	167	59	99	97	0	0	0	0	0	0	0	0	0	0	0	0	0	0	0	0	0	0	0	0.352	0.367	0.370	0.431	2.010	0.330	0.894	0.000	0.000	0.000	0.000	0.000	0.000	0.000	0.000	0.000	0.000	0.000	0.000	0.000	0.000	120	513	13194	11838	-1.508	Error	Error	3432	9762	0	0	3180	8658	0	0	0	0
3	21	7	"pms1"	"YNL082W"	15220	14350	120	3639	4183	2129	91	97	43	100	100	0	11856	14617	8786	177	190	107	98	98	0	0	0	0	0	0	0	0	0	0	0	0	0	0	0	0	0	0	0	0.304	0.283	0.293	0.317	1.929	0.255	0.883	0.000	0.000	0.000	0.000	0.000	0.000	0.000	0.000	0.000	0.000	0.000	0.000	0.000	0.000	120	513	15227	18532	-1.719	Error	Error	3548	11679	0	0	4092	14440	0	0	0	0
3	22	7	"HDA1"	"YNL021W"	15410	14350	120	4187	4170	1025	89	93	41	100	100	0	4304	4192	1248	164	179	104	98	98	0	0	0	0	0	0	0	0	0	0	0	0	0	0	0	0	0	0	0	0.990	1.013	1.029	1.076	1.788	1.001	0.877	0.000	0.000	0.000	0.000	0.000	0.000	0.000	0.000	0.000	0.000	0.000	0.000	0.000	0.000	120	593	8238	8109	-0.015	Error	Error	4098	4140	0	0	4081	4028	0	0	0	0
3	1	8	"MSG5"	"YNL053W"	11420	14540	120	5650	5361	2229	80	85	30	100	100	0	4237	4124	2119	131	136	37	97	96	0	0	0	0	0	0	0	0	0	0	0	0	0	0	0	0	0	0	0	1.357	1.323	1.311	1.562	2.178	1.254	0.860	0.000	0.000	0.000	0.000	0.000	0.000	0.000	0.000	0.000	0.000	0.000	0.000	0.000	0.000	120	612	9676	9274	0.440	Error	Error	5570	4106	0	0	5281	3993	0	0	0	0
3	2	8	"END3"	"YNL084C"	11600	14530	110	4328	4076	2163	83	97	129	100	93	0	9450	10352	6619	136	167	306	92	90	0	0	0	0	0	0	0	0	0	0	0	0	0	0	0	0	0	0	0	0.456	0.391	0.392	0.465	2.009	0.340	0.849	0.000	0.000	0.000	0.000	0.000	0.000	0.000	0.000	0.000	0.000	0.000	0.000	0.000	0.000	80	471	13559	14209	-1.134	Error	Error	4245	9314	0	0	3993	10216	0	0	0	0
3	3	8	"BIO5"	"YNR056C"	11800	14530	120	6923	7084	3612	84	96	121	100	99	0	3917	4273	2050	145	170	285	97	92	0	0	0	0	0	0	0	0	0	0	0	0	0	0	0	0	0	0	0	1.813	1.696	1.719	1.658	1.805	1.774	0.863	0.000	0.000	0.000	0.000	0.000	0.000	0.000	0.000	0.000	0.000	0.000	0.000	0.000	0.000	120	545	10611	11128	0.858	Error	Error	6839	3772	0	0	7000	4128	0	0	0	0
3	4	8	"PLB3"	"YOL011W"	11990	14540	120	4023	4130	1909	88	93	34	100	100	0	4817	4826	2439	152	159	47	99	99	0	0	0	0	0	0	0	0	0	0	0	0	0	0	0	0	0	0	0	0.844	0.865	0.890	0.955	1.999	0.827	0.857	0.000	0.000	0.000	0.000	0.000	0.000	0.000	0.000	0.000	0.000	0.000	0.000	0.000	0.000	120	472	8600	8716	-0.246	Error	Error	3935	4665	0	0	4042	4674	0	0	0	0
3	5	8	""	"YOL042W"	12170	14540	120	3415	3276	887	103	109	38	100	100	0	11143	10273	3577	182	196	71	100	99	0	0	0	0	0	0	0	0	0	0	0	0	0	0	0	0	0	0	0	0.302	0.314	0.315	0.346	1.946	0.279	0.865	0.000	0.000	0.000	0.000	0.000	0.000	0.000	0.000	0.000	0.000	0.000	0.000	0.000	0.000	120	482	14273	13264	-1.727	Error	Error	3312	10961	0	0	3173	10091	0	0	0	0
3	6	8	"BIO3"	"YNR058W"	12360	14540	120	3907	3772	1516	99	103	33	100	100	0	3221	3339	1481	174	185	66	99	99	0	0	0	0	0	0	0	0	0	0	0	0	0	0	0	0	0	0	0	1.250	1.161	1.200	1.166	1.675	1.124	0.852	0.000	0.000	0.000	0.000	0.000	0.000	0.000	0.000	0.000	0.000	0.000	0.000	0.000	0.000	120	490	6855	6838	0.322	Error	Error	3808	3047	0	0	3673	3165	0	0	0	0
3	7	8	"HRD1"	"YOL013C"	12550	14540	120	7357	7788	3401	98	101	35	100	100	0	6364	6583	2925	164	170	53	100	100	0	0	0	0	0	0	0	0	0	0	0	0	0	0	0	0	0	0	0	1.171	1.198	1.187	1.202	1.587	1.189	0.887	0.000	0.000	0.000	0.000	0.000	0.000	0.000	0.000	0.000	0.000	0.000	0.000	0.000	0.000	120	514	13459	14109	0.228	Error	Error	7259	6200	0	0	7690	6419	0	0	0	0
3	8	8	"PEX15"	"YOL044W"	12740	14530	110	2351	2332	1304	97	108	88	98	96	0	8052	7659	4280	167	194	291	92	88	0	0	0	0	0	0	0	0	0	0	0	0	0	0	0	0	0	0	0	0.286	0.298	0.322	0.337	2.150	0.271	0.863	0.000	0.000	0.000	0.000	0.000	0.000	0.000	0.000	0.000	0.000	0.000	0.000	0.000	0.000	80	461	10139	9727	-1.807	Error	Error	2254	7885	0	0	2235	7492	0	0	0	0
3	9	8	"FRE4"	"YNR060W"	12930	14540	120	3139	3454	1684	100	109	83	100	100	0	5978	5836	3080	162	189	273	98	96	0	0	0	0	0	0	0	0	0	0	0	0	0	0	0	0	0	0	0	0.523	0.591	0.590	0.652	1.982	0.544	0.883	0.000	0.000	0.000	0.000	0.000	0.000	0.000	0.000	0.000	0.000	0.000	0.000	0.000	0.000	120	535	8855	9028	-0.936	Error	Error	3039	5816	0	0	3354	5674	0	0	0	0
3	10	8	""	"YOL014W"	13120	14530	110	891	763	340	90	101	54	91	91	0	2910	2556	1189	146	173	152	93	88	0	0	0	0	0	0	0	0	0	0	0	0	0	0	0	0	0	0	0	0.290	0.279	0.284	0.273	1.970	0.252	0.815	0.000	0.000	0.000	0.000	0.000	0.000	0.000	0.000	0.000	0.000	0.000	0.000	0.000	0.000	80	447	3565	3083	-1.787	Error	Error	801	2764	0	0	673	2410	0	0	0	0
3	11	8	""	"YOL046C"	13310	14540	120	4756	4510	1882	92	101	53	100	100	0	3196	2872	1415	147	173	141	95	89	0	0	0	0	0	0	0	0	0	0	0	0	0	0	0	0	0	0	0	1.530	1.621	1.638	1.812	1.957	1.546	0.860	0.000	0.000	0.000	0.000	0.000	0.000	0.000	0.000	0.000	0.000	0.000	0.000	0.000	0.000	120	522	7713	7143	0.613	Error	Error	4664	3049	0	0	4418	2725	0	0	0	0
3	12	8	""	"YNR062C"	13500	14540	120	3841	3926	1785	91	98	37	100	100	0	2728	2664	1354	144	151	46	96	95	0	0	0	0	0	0	0	0	0	0	0	0	0	0	0	0	0	0	0	1.451	1.522	1.561	1.755	2.188	1.495	0.846	0.000	0.000	0.000	0.000	0.000	0.000	0.000	0.000	0.000	0.000	0.000	0.000	0.000	0.000	120	499	6334	6355	0.537	Error	Error	3750	2584	0	0	3835	2520	0	0	0	0
3	13	8	"CMK2"	"YOL016C"	13680	14530	110	2372	2485	1435	87	112	170	98	90	0	5890	5858	3613	148	224	542	86	85	0	0	0	0	0	0	0	0	0	0	0	0	0	0	0	0	0	0	0	0.398	0.420	0.420	0.502	2.279	0.375	0.835	0.000	0.000	0.000	0.000	0.000	0.000	0.000	0.000	0.000	0.000	0.000	0.000	0.000	0.000	80	490	8027	8108	-1.329	Error	Error	2285	5742	0	0	2398	5710	0	0	0	0
3	14	8	""	"YOL048C"	13880	14530	110	3302	2959	1234	94	117	169	100	96	0	6953	6192	2916	158	233	532	90	87	0	0	0	0	0	0	0	0	0	0	0	0	0	0	0	0	0	0	0	0.472	0.475	0.495	0.534	1.832	0.431	0.864	0.000	0.000	0.000	0.000	0.000	0.000	0.000	0.000	0.000	0.000	0.000	0.000	0.000	0.000	80	473	10003	8899	-1.083	Error	Error	3208	6795	0	0	2865	6034	0	0	0	0
3	15	8	"spr1"	"YOR190W"	14070	14540	120	5835	5299	1809	92	100	81	100	100	0	4357	3854	1699	155	173	158	96	95	0	0	0	0	0	0	0	0	0	0	0	0	0	0	0	0	0	0	0	1.367	1.408	1.402	1.612	2.005	1.326	0.879	0.000	0.000	0.000	0.000	0.000	0.000	0.000	0.000	0.000	0.000	0.000	0.000	0.000	0.000	120	521	9945	8906	0.451	Error	Error	5743	4202	0	0	5207	3699	0	0	0	0
3	16	8	""	"YOR220W"	14260	14540	120	4976	4493	1399	100	103	34	100	100	0	3931	3495	1310	164	175	61	99	98	0	0	0	0	0	0	0	0	0	0	0	0	0	0	0	0	0	0	0	1.294	1.319	1.297	1.453	1.906	1.271	0.883	0.000	0.000	0.000	0.000	0.000	0.000	0.000	0.000	0.000	0.000	0.000	0.000	0.000	0.000	120	491	8643	7724	0.372	Error	Error	4876	3767	0	0	4393	3331	0	0	0	0
3	17	8	""	"YOR252W"	14450	14540	120	3343	3050	993	110	114	39	100	100	0	3126	2860	966	182	189	72	98	98	0	0	0	0	0	0	0	0	0	0	0	0	0	0	0	0	0	0	0	1.098	1.098	1.097	1.089	1.557	1.099	0.870	0.000	0.000	0.000	0.000	0.000	0.000	0.000	0.000	0.000	0.000	0.000	0.000	0.000	0.000	120	456	6177	5618	0.135	Error	Error	3233	2944	0	0	2940	2678	0	0	0	0
3	18	8	""	"YOR192C"	14640	14540	120	8140	7984	2423	114	116	41	100	100	0	12136	12186	4494	187	198	77	99	98	0	0	0	0	0	0	0	0	0	0	0	0	0	0	0	0	0	0	0	0.672	0.656	0.654	0.717	1.935	0.625	0.893	0.000	0.000	0.000	0.000	0.000	0.000	0.000	0.000	0.000	0.000	0.000	0.000	0.000	0.000	120	456	19975	19869	-0.574	Error	Error	8026	11949	0	0	7870	11999	0	0	0	0
3	19	8	""	"YOR222W"	14830	14540	120	4684	4165	1339	114	117	38	100	100	0	2960	2723	887	192	197	65	99	99	0	0	0	0	0	0	0	0	0	0	0	0	0	0	0	0	0	0	0	1.651	1.601	1.655	1.641	1.756	1.640	0.871	0.000	0.000	0.000	0.000	0.000	0.000	0.000	0.000	0.000	0.000	0.000	0.000	0.000	0.000	120	456	7338	6582	0.723	Error	Error	4570	2768	0	0	4051	2531	0	0	0	0
3	20	8	"SEC63"	"YOR254C"	15020	14540	120	1408	1477	748	100	106	39	98	96	0	1221	1251	718	184	197	82	88	87	0	0	0	0	0	0	0	0	0	0	0	0	0	0	0	0	0	0	0	1.261	1.291	1.282	1.269	2.087	1.206	0.833	0.000	0.000	0.000	0.000	0.000	0.000	0.000	0.000	0.000	0.000	0.000	0.000	0.000	0.000	120	440	2345	2444	0.335	Error	Error	1308	1037	0	0	1377	1067	0	0	0	0
3	21	8	""	"YOR192C-B"	15200	14540	120	3689	3863	1712	100	105	37	100	100	0	6246	5919	2882	189	201	80	98	98	0	0	0	0	0	0	0	0	0	0	0	0	0	0	0	0	0	0	0	0.593	0.657	0.670	0.734	1.979	0.602	0.838	0.000	0.000	0.000	0.000	0.000	0.000	0.000	0.000	0.000	0.000	0.000	0.000	0.000	0.000	120	438	9646	9493	-0.755	Error	Error	3589	6057	0	0	3763	5730	0	0	0	0
3	22	8	"rpb8"	"YOR224C"	15390	14540	120	3418	3069	1087	95	100	41	100	100	0	2060	1832	775	170	182	94	94	90	0	0	0	0	0	0	0	0	0	0	0	0	0	0	0	0	0	0	0	1.758	1.789	1.826	2.055	2.030	1.739	0.865	0.000	0.000	0.000	0.000	0.000	0.000	0.000	0.000	0.000	0.000	0.000	0.000	0.000	0.000	120	538	5213	4636	0.814	Error	Error	3323	1890	0	0	2974	1662	0	0	0	0
3	1	9	""	"YOR256C"	11400	14720	120	7466	7389	3794	80	84	30	100	100	0	4924	5269	2594	132	137	47	99	98	0	0	0	0	0	0	0	0	0	0	0	0	0	0	0	0	0	0	0	1.541	1.423	1.550	1.394	1.796	1.475	0.854	0.000	0.000	0.000	0.000	0.000	0.000	0.000	0.000	0.000	0.000	0.000	0.000	0.000	0.000	120	538	12178	12446	0.624	Error	Error	7386	4792	0	0	7309	5137	0	0	0	0
3	2	9	"TOA1"	"YOR194C"	11590	14730	120	6191	5509	2119	82	94	119	100	99	0	3641	3229	1394	132	152	241	93	90	0	0	0	0	0	0	0	0	0	0	0	0	0	0	0	0	0	0	0	1.741	1.752	1.739	2.019	2.111	1.762	0.881	0.000	0.000	0.000	0.000	0.000	0.000	0.000	0.000	0.000	0.000	0.000	0.000	0.000	0.000	120	471	9618	8524	0.800	Error	Error	6109	3509	0	0	5427	3097	0	0	0	0
3	3	9	"ISU2"	"YOR226C"	11770	14730	120	2677	2567	823	83	86	31	100	100	0	1292	1287	460	135	140	43	99	99	0	0	0	0	0	0	0	0	0	0	0	0	0	0	0	0	0	0	0	2.242	2.156	2.159	2.223	1.580	2.169	0.856	0.000	0.000	0.000	0.000	0.000	0.000	0.000	0.000	0.000	0.000	0.000	0.000	0.000	0.000	120	458	3751	3636	1.165	Error	Error	2594	1157	0	0	2484	1152	0	0	0	0
3	4	9	""	"YOR258W"	11960	14720	120	2153	2028	887	82	84	30	100	98	0	2039	1928	868	142	147	42	97	96	0	0	0	0	0	0	0	0	0	0	0	0	0	0	0	0	0	0	0	1.092	1.090	1.124	1.118	1.892	1.057	0.822	0.000	0.000	0.000	0.000	0.000	0.000	0.000	0.000	0.000	0.000	0.000	0.000	0.000	0.000	120	459	3968	3732	0.127	Error	Error	2071	1897	0	0	1946	1786	0	0	0	0
3	5	9	"MRPL40"	"YPL173W"	12150	14720	120	5779	4759	2275	86	90	32	100	100	0	8081	6882	3584	150	159	51	100	98	0	0	0	0	0	0	0	0	0	0	0	0	0	0	0	0	0	0	0	0.718	0.694	0.734	0.730	2.103	0.651	0.844	0.000	0.000	0.000	0.000	0.000	0.000	0.000	0.000	0.000	0.000	0.000	0.000	0.000	0.000	120	464	13624	11405	-0.478	Error	Error	5693	7931	0	0	4673	6732	0	0	0	0
3	6	9	"HRR25"	"YPL204W"	12350	14720	120	348	329	144	86	89	30	86	85	0	396	382	189	146	156	56	79	75	0	0	0	0	0	0	0	0	0	0	0	0	0	0	0	0	0	0	0	1.048	1.030	0.944	0.896	1.998	0.826	0.610	0.000	0.000	0.000	0.000	0.000	0.000	0.000	0.000	0.000	0.000	0.000	0.000	0.000	0.000	120	461	512	479	0.068	Error	Error	262	250	0	0	243	236	0	0	0	0
3	7	9	""	"YPL236C"	12530	14720	130	3720	3478	1742	93	97	42	99	99	0	3296	3241	1701	156	162	57	100	98	0	0	0	0	0	0	0	0	0	0	0	0	0	0	0	0	0	0	0	1.155	1.097	1.143	1.110	1.847	1.078	0.780	0.000	0.000	0.000	0.000	0.000	0.000	0.000	0.000	0.000	0.000	0.000	0.000	0.000	0.000	120	513	6767	6470	0.208	Error	Error	3627	3140	0	0	3385	3085	0	0	0	0
3	8	9	"spt14"	"YPL175W"	12720	14720	120	7075	5959	2627	98	110	88	100	100	0	13078	11284	4886	164	191	277	99	98	0	0	0	0	0	0	0	0	0	0	0	0	0	0	0	0	0	0	0	0.540	0.527	0.527	0.518	1.857	0.498	0.848	0.000	0.000	0.000	0.000	0.000	0.000	0.000	0.000	0.000	0.000	0.000	0.000	0.000	0.000	120	526	19891	16981	-0.888	Error	Error	6977	12914	0	0	5861	11120	0	0	0	0
3	9	9	""	"YPL206C"	12910	14720	120	9523	8145	3953	100	106	42	100	100	0	5488	4668	2237	156	170	75	100	99	0	0	0	0	0	0	0	0	0	0	0	0	0	0	0	0	0	0	0	1.767	1.783	1.818	1.767	1.847	1.817	0.847	0.000	0.000	0.000	0.000	0.000	0.000	0.000	0.000	0.000	0.000	0.000	0.000	0.000	0.000	120	502	14755	12557	0.822	Error	Error	9423	5332	0	0	8045	4512	0	0	0	0
3	10	9	""	"YPL238C"	13100	14720	120	2011	1684	845	88	99	54	95	94	0	1278	1131	595	147	170	141	80	80	0	0	0	0	0	0	0	0	0	0	0	0	0	0	0	0	0	0	0	1.700	1.622	1.621	1.561	2.240	1.593	0.795	0.000	0.000	0.000	0.000	0.000	0.000	0.000	0.000	0.000	0.000	0.000	0.000	0.000	0.000	120	530	3054	2580	0.766	Error	Error	1923	1131	0	0	1596	984	0	0	0	0
3	11	9	"CUP9"	"YPL177C"	13290	14720	120	3550	3183	1526	88	94	38	100	99	0	10567	9896	4867	147	163	69	100	99	0	0	0	0	0	0	0	0	0	0	0	0	0	0	0	0	0	0	0	0.332	0.317	0.314	0.313	1.889	0.295	0.866	0.000	0.000	0.000	0.000	0.000	0.000	0.000	0.000	0.000	0.000	0.000	0.000	0.000	0.000	120	517	13882	12844	-1.590	Error	Error	3462	10420	0	0	3095	9749	0	0	0	0
3	12	9	""	"YPL208W"	13490	14730	130	6396	6094	2541	89	91	31	100	100	0	2669	2665	1227	149	157	55	97	97	0	0	0	0	0	0	0	0	0	0	0	0	0	0	0	0	0	0	0	2.503	2.387	2.387	2.519	1.914	2.427	0.822	0.000	0.000	0.000	0.000	0.000	0.000	0.000	0.000	0.000	0.000	0.000	0.000	0.000	0.000	120	541	8827	8521	1.324	Error	Error	6307	2520	0	0	6005	2516	0	0	0	0
3	13	9	"hsp82"	"YPL240C"	13670	14720	130	3235	3362	1698	85	99	147	98	97	0	4576	4767	2541	140	178	414	98	97	0	0	0	0	0	0	0	0	0	0	0	0	0	0	0	0	0	0	0	0.710	0.708	0.746	0.698	1.625	0.671	0.816	0.000	0.000	0.000	0.000	0.000	0.000	0.000	0.000	0.000	0.000	0.000	0.000	0.000	0.000	120	571	7586	7904	-0.494	Error	Error	3150	4436	0	0	3277	4627	0	0	0	0
3	14	9	"PPQ1"	"YPL179W"	13870	14720	130	11921	10339	4310	87	94	76	100	100	0	8394	7283	2776	141	155	144	100	99	0	0	0	0	0	0	0	0	0	0	0	0	0	0	0	0	0	0	0	1.434	1.435	1.460	1.377	1.667	1.501	0.869	0.000	0.000	0.000	0.000	0.000	0.000	0.000	0.000	0.000	0.000	0.000	0.000	0.000	0.000	120	599	20087	17394	0.520	Error	Error	11834	8253	0	0	10252	7142	0	0	0	0
3	15	9	"SRP72"	"YPL210C"	14060	14730	120	3055	3137	1768	83	87	28	100	100	0	1974	1929	1242	139	147	46	92	85	0	0	0	0	0	0	0	0	0	0	0	0	0	0	0	0	0	0	0	1.620	1.706	1.704	2.065	2.510	1.650	0.827	0.000	0.000	0.000	0.000	0.000	0.000	0.000	0.000	0.000	0.000	0.000	0.000	0.000	0.000	120	512	4807	4844	0.696	Error	Error	2972	1835	0	0	3054	1790	0	0	0	0
3	16	9	"IQG1"	"YPL242C"	14260	14730	130	709	777	438	88	92	31	99	97	0	1046	1222	838	147	153	46	94	91	0	0	0	0	0	0	0	0	0	0	0	0	0	0	0	0	0	0	0	0.691	0.641	0.685	0.732	2.127	0.495	0.683	0.000	0.000	0.000	0.000	0.000	0.000	0.000	0.000	0.000	0.000	0.000	0.000	0.000	0.000	120	524	1520	1764	-0.534	Error	Error	621	899	0	0	689	1075	0	0	0	0
3	17	9	"EMPTY"	"EMPTY"	14440	14720	150	109	123	59	99	102	36	28	14	0	196	207	99	163	171	56	37	16	0	0	0	0	0	0	0	0	0	0	0	0	0	0	0	0	0	0	0	0.303	0.545	0.539	0.514	3.201	0.295	0.100	0.000	0.000	0.000	0.000	0.000	0.000	0.000	0.000	0.000	0.000	0.000	0.000	0.000	0.000	156	540	43	68	-1.722	Error	Error	10	33	0	0	24	44	0	0	-75	0
3	18	9	"EMPTY"	"EMPTY"	14630	14720	150	107	122	70	104	106	38	27	13	0	151	185	120	175	182	64	14	8	0	0	0	0	0	0	0	0	0	0	0	0	0	0	0	0	0	0	0	-0.125	1.800	0.602	0.625	2.960	0.379	0.231	0.000	0.000	0.000	0.000	0.000	0.000	0.000	0.000	0.000	0.000	0.000	0.000	0.000	0.000	156	496	-21	28	Error	Error	Error	3	-24	0	0	18	10	0	0	-75	0
3	19	9	"EMPTY"	"EMPTY"	14820	14720	150	155	194	120	97	104	37	60	41	0	219	279	171	169	179	65	42	32	0	0	0	0	0	0	0	0	0	0	0	0	0	0	0	0	0	0	0	1.160	0.882	0.702	0.806	3.628	0.596	0.412	0.000	0.000	0.000	0.000	0.000	0.000	0.000	0.000	0.000	0.000	0.000	0.000	0.000	0.000	156	485	108	207	0.214	Error	Error	58	50	0	0	97	110	0	0	-75	0
3	20	9	"EMPTY"	"EMPTY"	15010	14720	150	105	116	57	96	104	36	29	12	0	179	215	162	178	310	2730	0	0	0	0	0	0	0	0	0	0	0	0	0	0	0	0	0	0	0	0	0	9.000	0.541	0.618	0.632	3.845	0.000	0.001	0.000	0.000	0.000	0.000	0.000	0.000	0.000	0.000	0.000	0.000	0.000	0.000	0.000	0.000	156	519	10	57	3.170	Error	Error	9	1	0	0	20	37	0	0	-75	0
3	21	9	"EMPTY"	"EMPTY"	15200	14720	150	107	124	61	99	104	36	30	14	0	203	222	108	185	320	2724	0	0	0	0	0	0	0	0	0	0	0	0	0	0	0	0	0	0	0	0	0	0.444	0.676	0.468	0.516	4.004	0.000	0.000	0.000	0.000	0.000	0.000	0.000	0.000	0.000	0.000	0.000	0.000	0.000	0.000	0.000	0.000	156	521	26	62	-1.170	Error	Error	8	18	0	0	25	37	0	0	-75	0
3	22	9	"EMPTY"	"EMPTY"	15390	14720	150	101	112	51	93	97	31	28	14	0	166	190	100	173	183	61	21	10	0	0	0	0	0	0	0	0	0	0	0	0	0	0	0	0	0	0	0	-1.143	1.118	0.537	0.512	3.491	0.172	0.060	0.000	0.000	0.000	0.000	0.000	0.000	0.000	0.000	0.000	0.000	0.000	0.000	0.000	0.000	156	733	1	36	Error	Error	Error	8	-7	0	0	19	17	0	0	-75	0
3	1	10	"EMPTY"	"EMPTY"	11400	14910	150	80	88	46	70	72	28	27	11	0	125	133	58	124	130	48	17	5	0	0	0	0	0	0	0	0	0	0	0	0	0	0	0	0	0	0	0	10.000	2.000	0.724	0.791	3.915	0.185	0.027	0.000	0.000	0.000	0.000	0.000	0.000	0.000	0.000	0.000	0.000	0.000	0.000	0.000	0.000	156	781	11	27	3.322	Error	Error	10	1	0	0	18	9	0	0	-75	0
3	2	10	"EMPTY"	"EMPTY"	11590	14910	150	86	94	39	74	78	32	28	10	0	139	145	62	128	134	53	19	7	0	0	0	0	0	0	0	0	0	0	0	0	0	0	0	0	0	0	0	1.091	1.176	0.644	0.636	3.700	0.349	0.118	0.000	0.000	0.000	0.000	0.000	0.000	0.000	0.000	0.000	0.000	0.000	0.000	0.000	0.000	156	525	23	37	0.126	Error	Error	12	11	0	0	20	17	0	0	-75	0
3	3	10	"EMPTY"	"EMPTY"	11780	14910	150	84	96	45	75	79	30	28	16	0	136	157	82	130	138	99	13	6	0	0	0	0	0	0	0	0	0	0	0	0	0	0	0	0	0	0	0	1.500	0.778	0.655	0.582	3.609	0.175	0.221	0.000	0.000	0.000	0.000	0.000	0.000	0.000	0.000	0.000	0.000	0.000	0.000	0.000	0.000	156	526	15	48	0.585	Error	Error	9	6	0	0	21	27	0	0	-75	0
3	4	10	"EMPTY"	"EMPTY"	11970	14910	150	91	99	48	74	78	30	32	17	0	146	170	91	137	150	117	17	5	0	0	0	0	0	0	0	0	0	0	0	0	0	0	0	0	0	0	0	1.889	0.758	0.581	0.638	3.722	0.238	0.119	0.000	0.000	0.000	0.000	0.000	0.000	0.000	0.000	0.000	0.000	0.000	0.000	0.000	0.000	156	557	26	58	0.918	Error	Error	17	9	0	0	25	33	0	0	-75	0
3	5	10	"EMPTY"	"EMPTY"	12160	14910	150	91	106	54	79	88	113	9	0	0	153	184	115	145	200	546	1	0	0	0	0	0	0	0	0	0	0	0	0	0	0	0	0	0	0	0	0	1.500	0.692	0.790	0.794	4.052	0.255	0.139	0.000	0.000	0.000	0.000	0.000	0.000	0.000	0.000	0.000	0.000	0.000	0.000	0.000	0.000	156	587	20	66	0.585	Error	Error	12	8	0	0	27	39	0	0	-75	0
3	6	10	"EMPTY"	"EMPTY"	12350	14910	150	91	103	51	87	93	61	14	5	0	150	162	82	147	183	420	0	0	0	0	0	0	0	0	0	0	0	0	0	0	0	0	0	0	0	0	0	1.333	1.067	0.642	0.633	3.828	0.283	0.074	0.000	0.000	0.000	0.000	0.000	0.000	0.000	0.000	0.000	0.000	0.000	0.000	0.000	0.000	156	652	7	31	0.415	Error	Error	4	3	0	0	16	15	0	0	-75	0
3	7	10	""	"iYBL030C-0"	12570	14920	120	3033	3368	1715	95	98	41	100	100	0	1373	1468	787	154	161	51	96	95	0	0	0	0	0	0	0	0	0	0	0	0	0	0	0	0	0	0	0	2.410	2.491	2.559	2.731	1.812	2.499	0.878	0.000	0.000	0.000	0.000	0.000	0.000	0.000	0.000	0.000	0.000	0.000	0.000	0.000	0.000	120	528	4157	4587	1.269	Error	Error	2938	1219	0	0	3273	1314	0	0	0	0
3	8	10	""	"iYBL027W"	12750	14920	120	5112	4750	2113	95	97	36	100	100	0	4412	4192	2123	160	168	68	99	99	0	0	0	0	0	0	0	0	0	0	0	0	0	0	0	0	0	0	0	1.180	1.155	1.168	1.215	1.603	1.094	0.862	0.000	0.000	0.000	0.000	0.000	0.000	0.000	0.000	0.000	0.000	0.000	0.000	0.000	0.000	120	500	9269	8687	0.239	Error	Error	5017	4252	0	0	4655	4032	0	0	0	0
3	9	10	""	"iYBL023C"	12940	14920	120	1848	1649	813	88	92	34	96	95	0	1690	1470	818	145	154	57	89	85	0	0	0	0	0	0	0	0	0	0	0	0	0	0	0	0	0	0	0	1.139	1.178	1.097	1.328	2.238	1.063	0.836	0.000	0.000	0.000	0.000	0.000	0.000	0.000	0.000	0.000	0.000	0.000	0.000	0.000	0.000	120	516	3305	2886	0.188	Error	Error	1760	1545	0	0	1561	1325	0	0	0	0
3	10	10	""	"iYBL009W"	13130	14920	120	1805	1656	611	81	86	33	100	100	0	3666	3243	1331	134	144	54	100	98	0	0	0	0	0	0	0	0	0	0	0	0	0	0	0	0	0	0	0	0.488	0.507	0.499	0.535	1.803	0.471	0.877	0.000	0.000	0.000	0.000	0.000	0.000	0.000	0.000	0.000	0.000	0.000	0.000	0.000	0.000	120	516	5256	4684	-1.035	Error	Error	1724	3532	0	0	1575	3109	0	0	0	0
3	11	10	""	"iYBL005W"	13320	14920	120	3548	3207	1557	89	94	34	99	99	0	4534	3920	2120	150	162	61	97	94	0	0	0	0	0	0	0	0	0	0	0	0	0	0	0	0	0	0	0	0.789	0.827	0.829	0.943	2.202	0.769	0.867	0.000	0.000	0.000	0.000	0.000	0.000	0.000	0.000	0.000	0.000	0.000	0.000	0.000	0.000	120	515	7843	6888	-0.342	Error	Error	3459	4384	0	0	3118	3770	0	0	0	0
3	12	10	""	"iYBL003C"	13510	14920	120	1264	1282	682	89	90	30	95	94	0	3903	3676	2272	147	157	54	91	89	0	0	0	0	0	0	0	0	0	0	0	0	0	0	0	0	0	0	0	0.313	0.338	0.348	0.426	2.538	0.299	0.858	0.000	0.000	0.000	0.000	0.000	0.000	0.000	0.000	0.000	0.000	0.000	0.000	0.000	0.000	120	513	4931	4722	-1.677	Error	Error	1175	3756	0	0	1193	3529	0	0	0	0
3	13	10	""	"iYBRCdelta11"	13710	14920	120	157	159	71	80	82	27	69	61	0	316	296	141	134	139	39	80	71	0	0	0	0	0	0	0	0	0	0	0	0	0	0	0	0	0	0	0	0.423	0.488	0.502	0.480	3.000	0.414	0.438	0.000	0.000	0.000	0.000	0.000	0.000	0.000	0.000	0.000	0.000	0.000	0.000	0.000	0.000	120	517	259	241	-1.241	Error	Error	77	182	0	0	79	162	0	0	0	0
3	14	10	""	"iYBR014C"	13890	14920	120	1853	1829	1167	78	81	28	97	95	0	4169	4109	2649	134	139	41	96	95	0	0	0	0	0	0	0	0	0	0	0	0	0	0	0	0	0	0	0	0.440	0.441	0.457	0.502	2.486	0.415	0.852	0.000	0.000	0.000	0.000	0.000	0.000	0.000	0.000	0.000	0.000	0.000	0.000	0.000	0.000	120	497	5810	5726	-1.185	Error	Error	1775	4035	0	0	1751	3975	0	0	0	0
3	15	10	""	"iYBR018C"	14080	14920	120	2520	2314	1306	80	83	29	100	100	0	2305	2267	1285	142	144	40	96	95	0	0	0	0	0	0	0	0	0	0	0	0	0	0	0	0	0	0	0	1.128	1.051	1.072	1.127	1.995	1.021	0.878	0.000	0.000	0.000	0.000	0.000	0.000	0.000	0.000	0.000	0.000	0.000	0.000	0.000	0.000	120	501	4603	4359	0.174	Error	Error	2440	2163	0	0	2234	2125	0	0	0	0
3	16	10	""	"iYBR035C"	14270	14920	120	3330	3177	1619	86	90	31	100	100	0	1947	1874	890	147	152	44	99	96	0	0	0	0	0	0	0	0	0	0	0	0	0	0	0	0	0	0	0	1.802	1.790	1.830	1.821	1.747	1.849	0.871	0.000	0.000	0.000	0.000	0.000	0.000	0.000	0.000	0.000	0.000	0.000	0.000	0.000	0.000	120	497	5044	4818	0.850	Error	Error	3244	1800	0	0	3091	1727	0	0	0	0
3	17	10	""	"iYBR038W"	14460	14920	120	1995	1949	1039	92	96	33	100	99	0	2792	2650	1377	158	167	50	97	94	0	0	0	0	0	0	0	0	0	0	0	0	0	0	0	0	0	0	0	0.722	0.745	0.769	0.779	1.885	0.724	0.865	0.000	0.000	0.000	0.000	0.000	0.000	0.000	0.000	0.000	0.000	0.000	0.000	0.000	0.000	120	497	4537	4349	-0.469	Error	Error	1903	2634	0	0	1857	2492	0	0	0	0
3	18	10	""	"iYBR042C"	14650	14920	120	729	707	339	91	94	32	94	91	0	1612	1564	818	164	169	51	90	90	0	0	0	0	0	0	0	0	0	0	0	0	0	0	0	0	0	0	0	0.441	0.440	0.421	0.437	1.893	0.403	0.849	0.000	0.000	0.000	0.000	0.000	0.000	0.000	0.000	0.000	0.000	0.000	0.000	0.000	0.000	120	444	2086	2016	-1.182	Error	Error	638	1448	0	0	616	1400	0	0	0	0
3	19	10	""	"iYCR018C"	14820	14910	150	132	143	72	92	96	33	53	36	0	203	220	106	162	169	57	42	23	0	0	0	0	0	0	0	0	0	0	0	0	0	0	0	0	0	0	0	0.976	0.879	0.648	0.792	3.342	0.454	0.234	0.000	0.000	0.000	0.000	0.000	0.000	0.000	0.000	0.000	0.000	0.000	0.000	0.000	0.000	156	567	81	109	-0.036	Error	Error	40	41	0	0	51	58	0	0	-50	0
3	20	10	""	"iYCRCtau1"	15030	14920	120	327	397	304	97	102	34	80	79	0	488	519	359	178	301	2714	0	0	0	0	0	0	0	0	0	0	0	0	0	0	0	0	0	0	0	0	0	0.742	0.880	0.813	0.748	2.465	0.817	0.704	0.000	0.000	0.000	0.000	0.000	0.000	0.000	0.000	0.000	0.000	0.000	0.000	0.000	0.000	120	525	540	641	-0.431	Error	Error	230	310	0	0	300	341	0	0	0	0
3	21	10	""	"iYCR020C"	15230	14920	120	763	687	306	96	100	33	95	93	0	1606	1464	608	185	322	2803	0	0	0	0	0	0	0	0	0	0	0	0	0	0	0	0	0	0	0	0	0	0.469	0.462	0.465	0.441	2.015	0.450	0.849	0.000	0.000	0.000	0.000	0.000	0.000	0.000	0.000	0.000	0.000	0.000	0.000	0.000	0.000	120	492	2088	1870	-1.091	Error	Error	667	1421	0	0	591	1279	0	0	0	0
3	22	10	""	"iSNR65"	15410	14920	120	1376	1240	623	92	94	31	96	95	0	927	862	392	175	182	56	87	87	0	0	0	0	0	0	0	0	0	0	0	0	0	0	0	0	0	0	0	1.707	1.671	1.651	1.520	1.965	1.671	0.786	0.000	0.000	0.000	0.000	0.000	0.000	0.000	0.000	0.000	0.000	0.000	0.000	0.000	0.000	120	554	2036	1835	0.772	Error	Error	1284	752	0	0	1148	687	0	0	0	0
3	1	11	""	"iYCR033W"	11430	15110	120	1537	1479	923	67	71	28	95	90	0	2322	2404	1754	121	126	42	88	85	0	0	0	0	0	0	0	0	0	0	0	0	0	0	0	0	0	0	0	0.668	0.618	0.605	0.684	2.586	0.549	0.828	0.000	0.000	0.000	0.000	0.000	0.000	0.000	0.000	0.000	0.000	0.000	0.000	0.000	0.000	120	570	3671	3695	-0.582	Error	Error	1470	2201	0	0	1412	2283	0	0	0	0
3	2	11	""	"iYCR037C"	11620	15110	120	4600	4386	2381	71	75	32	98	98	0	3010	2753	1728	125	134	67	89	86	0	0	0	0	0	0	0	0	0	0	0	0	0	0	0	0	0	0	0	1.570	1.642	1.567	1.926	2.380	1.560	0.829	0.000	0.000	0.000	0.000	0.000	0.000	0.000	0.000	0.000	0.000	0.000	0.000	0.000	0.000	120	502	7414	6943	0.651	Error	Error	4529	2885	0	0	4315	2628	0	0	0	0
3	3	11	""	"iYCR060W"	11810	15110	120	3630	3911	2661	71	74	28	100	99	0	1255	1336	948	125	133	99	83	80	0	0	0	0	0	0	0	0	0	0	0	0	0	0	0	0	0	0	0	3.150	3.171	3.013	3.383	2.072	3.322	0.755	0.000	0.000	0.000	0.000	0.000	0.000	0.000	0.000	0.000	0.000	0.000	0.000	0.000	0.000	120	499	4689	5051	1.655	Error	Error	3559	1130	0	0	3840	1211	0	0	0	0
3	4	11	""	"iYCR066W"	11990	15100	110	984	908	533	76	84	80	85	80	0	4289	4266	3016	133	186	497	77	75	0	0	0	0	0	0	0	0	0	0	0	0	0	0	0	0	0	0	0	0.218	0.201	0.205	0.262	2.637	0.162	0.765	0.000	0.000	0.000	0.000	0.000	0.000	0.000	0.000	0.000	0.000	0.000	0.000	0.000	0.000	80	450	5064	4965	-2.194	Error	Error	908	4156	0	0	832	4133	0	0	0	0
3	5	11	""	"iYCR071C"	12170	15100	110	2032	1820	1105	85	136	286	81	77	0	5933	5336	3409	155	364	1097	77	75	0	0	0	0	0	0	0	0	0	0	0	0	0	0	0	0	0	0	0	0.337	0.335	0.333	0.361	2.151	0.307	0.808	0.000	0.000	0.000	0.000	0.000	0.000	0.000	0.000	0.000	0.000	0.000	0.000	0.000	0.000	80	476	7725	6916	-1.569	Error	Error	1947	5778	0	0	1735	5181	0	0	0	0
3	6	11	""	"iYCR090C-1"	12370	15110	120	6610	5797	2395	92	133	259	100	100	0	4867	4326	1980	157	304	929	90	79	0	0	0	0	0	0	0	0	0	0	0	0	0	0	0	0	0	0	0	1.384	1.368	1.404	1.466	1.851	1.336	0.866	0.000	0.000	0.000	0.000	0.000	0.000	0.000	0.000	0.000	0.000	0.000	0.000	0.000	0.000	120	545	11228	9874	0.469	Error	Error	6518	4710	0	0	5705	4169	0	0	0	0
3	7	11	""	"iYCR094W"	12570	15110	120	789	776	440	99	103	36	94	90	0	2098	1980	1105	159	167	49	91	90	0	0	0	0	0	0	0	0	0	0	0	0	0	0	0	0	0	0	0	0.356	0.372	0.381	0.325	2.269	0.347	0.785	0.000	0.000	0.000	0.000	0.000	0.000	0.000	0.000	0.000	0.000	0.000	0.000	0.000	0.000	120	513	2629	2498	-1.491	Error	Error	690	1939	0	0	677	1821	0	0	0	0
3	8	11	""	"iYCRWomega3"	12760	15110	120	1864	2088	1492	93	95	32	96	96	0	4945	5098	3594	162	175	106	94	90	0	0	0	0	0	0	0	0	0	0	0	0	0	0	0	0	0	0	0	0.370	0.404	0.409	0.419	2.286	0.387	0.854	0.000	0.000	0.000	0.000	0.000	0.000	0.000	0.000	0.000	0.000	0.000	0.000	0.000	0.000	120	488	6554	6931	-1.433	Error	Error	1771	4783	0	0	1995	4936	0	0	0	0
3	9	11	""	"iYDR036C"	12940	15110	120	3919	3524	1917	91	95	35	100	100	0	2781	2582	1356	152	164	58	99	96	0	0	0	0	0	0	0	0	0	0	0	0	0	0	0	0	0	0	0	1.456	1.413	1.464	1.461	1.970	1.447	0.846	0.000	0.000	0.000	0.000	0.000	0.000	0.000	0.000	0.000	0.000	0.000	0.000	0.000	0.000	120	496	6457	5863	0.542	Error	Error	3828	2629	0	0	3433	2430	0	0	0	0
3	10	11	""	"iYDR040C"	13140	15110	120	1972	2240	2070	92	96	35	99	99	0	1752	2186	2289	155	163	56	95	92	0	0	0	0	0	0	0	0	0	0	0	0	0	0	0	0	0	0	0	1.177	1.058	1.119	1.117	2.284	0.950	0.604	0.000	0.000	0.000	0.000	0.000	0.000	0.000	0.000	0.000	0.000	0.000	0.000	0.000	0.000	120	510	3477	4179	0.235	Error	Error	1880	1597	0	0	2148	2031	0	0	0	0
3	11	11	""	"iYDR043C-0"	13330	15110	120	1196	1346	929	96	100	34	98	96	0	623	712	501	162	170	57	83	80	0	0	0	0	0	0	0	0	0	0	0	0	0	0	0	0	0	0	0	2.386	2.273	2.221	2.402	1.909	2.239	0.748	0.000	0.000	0.000	0.000	0.000	0.000	0.000	0.000	0.000	0.000	0.000	0.000	0.000	0.000	120	496	1561	1800	1.255	Error	Error	1100	461	0	0	1250	550	0	0	0	0
3	12	11	""	"itD(GUC)D"	13520	15110	120	597	548	252	87	90	30	93	90	0	679	619	281	151	155	45	85	85	0	0	0	0	0	0	0	0	0	0	0	0	0	0	0	0	0	0	0	0.966	0.985	0.920	0.904	2.159	0.943	0.748	0.000	0.000	0.000	0.000	0.000	0.000	0.000	0.000	0.000	0.000	0.000	0.000	0.000	0.000	120	496	1038	929	-0.050	Error	Error	510	528	0	0	461	468	0	0	0	0
3	13	11	""	"iYDR062W"	13710	15110	120	1361	1488	969	81	84	30	95	95	0	1298	1237	729	141	146	46	88	85	0	0	0	0	0	0	0	0	0	0	0	0	0	0	0	0	0	0	0	1.106	1.284	1.331	1.210	2.175	1.330	0.847	0.000	0.000	0.000	0.000	0.000	0.000	0.000	0.000	0.000	0.000	0.000	0.000	0.000	0.000	120	496	2437	2503	0.146	Error	Error	1280	1157	0	0	1407	1096	0	0	0	0
3	14	11	""	"iYDR066C"	13900	15110	120	713	886	737	78	80	30	91	87	0	1772	2031	1598	137	146	52	85	85	0	0	0	0	0	0	0	0	0	0	0	0	0	0	0	0	0	0	0	0.388	0.427	0.412	0.387	2.424	0.417	0.820	0.000	0.000	0.000	0.000	0.000	0.000	0.000	0.000	0.000	0.000	0.000	0.000	0.000	0.000	120	494	2270	2702	-1.364	Error	Error	635	1635	0	0	808	1894	0	0	0	0
3	15	11	""	"iYDR082W"	14090	15110	120	388	363	177	77	80	28	87	82	0	558	534	250	144	152	62	85	83	0	0	0	0	0	0	0	0	0	0	0	0	0	0	0	0	0	0	0	0.751	0.733	0.709	0.644	2.039	0.682	0.746	0.000	0.000	0.000	0.000	0.000	0.000	0.000	0.000	0.000	0.000	0.000	0.000	0.000	0.000	120	489	725	676	-0.413	Error	Error	311	414	0	0	286	390	0	0	0	0
3	16	11	""	"iYDR086C"	14270	15110	120	1785	1493	731	88	92	35	98	94	0	1111	1010	427	155	162	55	91	88	0	0	0	0	0	0	0	0	0	0	0	0	0	0	0	0	0	0	0	1.775	1.643	1.704	1.561	2.081	1.738	0.824	0.000	0.000	0.000	0.000	0.000	0.000	0.000	0.000	0.000	0.000	0.000	0.000	0.000	0.000	120	492	2653	2260	0.828	Error	Error	1697	956	0	0	1405	855	0	0	0	0
3	17	11	""	"itR(ACG)D-1"	14460	15110	120	2473	2354	1052	97	100	32	100	100	0	1770	1646	686	163	171	51	97	97	0	0	0	0	0	0	0	0	0	0	0	0	0	0	0	0	0	0	0	1.479	1.522	1.524	1.541	1.616	1.528	0.879	0.000	0.000	0.000	0.000	0.000	0.000	0.000	0.000	0.000	0.000	0.000	0.000	0.000	0.000	120	498	3983	3740	0.564	Error	Error	2376	1607	0	0	2257	1483	0	0	0	0
3	18	11	""	"iYDR102C"	14650	15110	120	1156	1139	641	98	101	33	95	94	0	747	767	390	173	178	55	89	85	0	0	0	0	0	0	0	0	0	0	0	0	0	0	0	0	0	0	0	1.843	1.753	1.760	1.650	2.005	1.743	0.808	0.000	0.000	0.000	0.000	0.000	0.000	0.000	0.000	0.000	0.000	0.000	0.000	0.000	0.000	120	505	1632	1635	0.882	Error	Error	1058	574	0	0	1041	594	0	0	0	0
3	19	11	""	"iYDRCsigma2"	14850	15110	120	348	341	174	107	112	40	80	75	0	558	522	242	183	199	75	80	75	0	0	0	0	0	0	0	0	0	0	0	0	0	0	0	0	0	0	0	0.643	0.690	0.655	0.612	2.089	0.669	0.702	0.000	0.000	0.000	0.000	0.000	0.000	0.000	0.000	0.000	0.000	0.000	0.000	0.000	0.000	120	492	616	573	-0.638	Error	Error	241	375	0	0	234	339	0	0	0	0
3	20	11	""	"iYDR109C"	15030	15110	120	3219	3280	1950	125	141	73	100	100	0	2586	2558	1347	216	257	155	94	90	0	0	0	0	0	0	0	0	0	0	0	0	0	0	0	0	0	0	0	1.305	1.347	1.377	1.333	1.951	1.384	0.869	0.000	0.000	0.000	0.000	0.000	0.000	0.000	0.000	0.000	0.000	0.000	0.000	0.000	0.000	120	463	5464	5497	0.385	Error	Error	3094	2370	0	0	3155	2342	0	0	0	0
3	21	11	""	"iYDR418W"	15220	15110	120	314	451	378	111	118	51	79	68	0	357	429	269	201	222	103	59	40	0	0	0	0	0	0	0	0	0	0	0	0	0	0	0	0	0	0	0	1.301	1.491	1.378	1.147	3.376	1.487	0.629	0.000	0.000	0.000	0.000	0.000	0.000	0.000	0.000	0.000	0.000	0.000	0.000	0.000	0.000	120	496	359	568	0.380	Error	Error	203	156	0	0	340	228	0	0	0	0
3	22	11	""	"iYDR421W"	15410	15110	120	1000	1042	747	93	95	31	95	93	0	6085	5894	3878	185	196	63	97	96	0	0	0	0	0	0	0	0	0	0	0	0	0	0	0	0	0	0	0	0.154	0.166	0.173	0.166	2.246	0.165	0.863	0.000	0.000	0.000	0.000	0.000	0.000	0.000	0.000	0.000	0.000	0.000	0.000	0.000	0.000	120	573	6807	6658	-2.702	Error	Error	907	5900	0	0	949	5709	0	0	0	0
3	1	12	""	"iYDR426C"	11420	15300	120	414	390	219	68	72	31	85	80	0	584	532	311	120	125	34	78	77	0	0	0	0	0	0	0	0	0	0	0	0	0	0	0	0	0	0	0	0.746	0.782	0.761	0.669	2.275	0.722	0.785	0.000	0.000	0.000	0.000	0.000	0.000	0.000	0.000	0.000	0.000	0.000	0.000	0.000	0.000	120	557	810	734	-0.423	Error	Error	346	464	0	0	322	412	0	0	0	0
3	2	12	""	"itK(CUU)D2"	11590	15290	110	459	412	221	73	84	59	78	77	0	836	770	504	129	151	117	73	71	0	0	0	0	0	0	0	0	0	0	0	0	0	0	0	0	0	0	0	0.546	0.529	0.468	0.461	2.311	0.458	0.757	0.000	0.000	0.000	0.000	0.000	0.000	0.000	0.000	0.000	0.000	0.000	0.000	0.000	0.000	80	435	1093	980	-0.873	Error	Error	386	707	0	0	339	641	0	0	0	0
3	3	12	""	"iYDR448W"	11790	15300	120	640	564	278	73	81	51	85	80	0	779	635	378	129	147	109	73	67	0	0	0	0	0	0	0	0	0	0	0	0	0	0	0	0	0	0	0	0.872	0.970	0.883	0.948	2.276	0.830	0.763	0.000	0.000	0.000	0.000	0.000	0.000	0.000	0.000	0.000	0.000	0.000	0.000	0.000	0.000	120	510	1217	997	-0.197	Error	Error	567	650	0	0	491	506	0	0	0	0
3	4	12	""	"iYDR452W"	11980	15300	120	863	792	395	74	81	72	90	85	0	983	871	471	130	162	420	75	50	0	0	0	0	0	0	0	0	0	0	0	0	0	0	0	0	0	0	0	0.925	0.969	0.996	0.956	2.493	0.907	0.757	0.000	0.000	0.000	0.000	0.000	0.000	0.000	0.000	0.000	0.000	0.000	0.000	0.000	0.000	120	491	1642	1459	-0.113	Error	Error	789	853	0	0	718	741	0	0	0	0
3	5	12	""	"iYDR470C"	12160	15300	120	2016	1802	1055	83	106	187	86	80	0	1191	1089	641	143	195	481	74	55	0	0	0	0	0	0	0	0	0	0	0	0	0	0	0	0	0	0	0	1.844	1.817	1.753	1.795	2.148	1.884	0.790	0.000	0.000	0.000	0.000	0.000	0.000	0.000	0.000	0.000	0.000	0.000	0.000	0.000	0.000	120	510	2981	2665	0.883	Error	Error	1933	1048	0	0	1719	946	0	0	0	0
3	6	12	""	"iYDR473C-0"	12360	15300	120	4510	4423	2503	88	93	48	100	100	0	4633	4502	2595	147	157	75	100	96	0	0	0	0	0	0	0	0	0	0	0	0	0	0	0	0	0	0	0	0.986	0.995	1.007	1.038	1.804	0.985	0.886	0.000	0.000	0.000	0.000	0.000	0.000	0.000	0.000	0.000	0.000	0.000	0.000	0.000	0.000	120	495	8908	8690	-0.021	Error	Error	4422	4486	0	0	4335	4355	0	0	0	0
3	7	12	""	"iYDR476C"	12540	15300	120	4822	4416	1718	97	103	42	100	100	0	2861	2609	1125	154	161	48	99	99	0	0	0	0	0	0	0	0	0	0	0	0	0	0	0	0	0	0	0	1.745	1.759	1.738	1.857	1.650	1.729	0.896	0.000	0.000	0.000	0.000	0.000	0.000	0.000	0.000	0.000	0.000	0.000	0.000	0.000	0.000	120	505	7432	6774	0.804	Error	Error	4725	2707	0	0	4319	2455	0	0	0	0
3	8	12	""	"iYDR494W"	12730	15290	110	1234	1002	587	95	110	105	80	76	0	6017	4593	2924	164	246	564	75	71	0	0	0	0	0	0	0	0	0	0	0	0	0	0	0	0	0	0	0	0.195	0.205	0.197	0.215	2.230	0.186	0.831	0.000	0.000	0.000	0.000	0.000	0.000	0.000	0.000	0.000	0.000	0.000	0.000	0.000	0.000	80	464	6992	5336	-2.361	Error	Error	1139	5853	0	0	907	4429	0	0	0	0
3	9	12	""	"iYDR498C"	12920	15300	120	4592	4297	2184	95	108	99	100	99	0	3643	3279	1797	167	245	539	83	79	0	0	0	0	0	0	0	0	0	0	0	0	0	0	0	0	0	0	0	1.294	1.350	1.350	1.438	1.651	1.306	0.846	0.000	0.000	0.000	0.000	0.000	0.000	0.000	0.000	0.000	0.000	0.000	0.000	0.000	0.000	120	511	7973	7314	0.372	Error	Error	4497	3476	0	0	4202	3112	0	0	0	0
3	10	12	""	"iYDR502C"	13110	15300	120	233	232	103	94	97	34	82	76	0	297	306	167	166	172	56	68	54	0	0	0	0	0	0	0	0	0	0	0	0	0	0	0	0	0	0	0	1.061	0.986	0.850	0.841	2.556	0.620	0.435	0.000	0.000	0.000	0.000	0.000	0.000	0.000	0.000	0.000	0.000	0.000	0.000	0.000	0.000	120	496	270	278	0.086	Error	Error	139	131	0	0	138	140	0	0	0	0
3	11	12	""	"itV(AAC)E1"	13300	15300	120	3841	3430	1292	89	93	30	100	100	0	2299	2131	807	163	167	50	99	99	0	0	0	0	0	0	0	0	0	0	0	0	0	0	0	0	0	0	0	1.757	1.698	1.699	1.772	1.695	1.731	0.851	0.000	0.000	0.000	0.000	0.000	0.000	0.000	0.000	0.000	0.000	0.000	0.000	0.000	0.000	120	492	5888	5309	0.813	Error	Error	3752	2136	0	0	3341	1968	0	0	0	0
3	12	12	""	"itI(AAU)E1"	13490	15300	120	282	273	115	86	90	30	86	82	0	518	482	244	161	163	48	80	78	0	0	0	0	0	0	0	0	0	0	0	0	0	0	0	0	0	0	0	0.549	0.583	0.498	0.457	2.304	0.453	0.603	0.000	0.000	0.000	0.000	0.000	0.000	0.000	0.000	0.000	0.000	0.000	0.000	0.000	0.000	120	490	553	508	-0.865	Error	Error	196	357	0	0	187	321	0	0	0	0
3	13	12	""	"iYERCdelta20"	13680	15300	120	3105	2725	1404	83	86	30	98	96	0	5232	4764	2763	156	159	48	92	89	0	0	0	0	0	0	0	0	0	0	0	0	0	0	0	0	0	0	0	0.595	0.573	0.590	0.653	2.168	0.527	0.857	0.000	0.000	0.000	0.000	0.000	0.000	0.000	0.000	0.000	0.000	0.000	0.000	0.000	0.000	120	496	8098	7250	-0.748	Error	Error	3022	5076	0	0	2642	4608	0	0	0	0
3	14	12	""	"iYER153C"	13870	15300	120	728	632	292	83	85	29	94	88	0	1045	896	466	148	154	49	85	81	0	0	0	0	0	0	0	0	0	0	0	0	0	0	0	0	0	0	0	0.719	0.734	0.722	0.758	2.399	0.661	0.791	0.000	0.000	0.000	0.000	0.000	0.000	0.000	0.000	0.000	0.000	0.000	0.000	0.000	0.000	120	499	1542	1297	-0.476	Error	Error	645	897	0	0	549	748	0	0	0	0
3	15	12	""	"iYER157W"	14050	15290	110	387	340	170	80	86	48	77	76	0	1255	1057	642	148	172	137	73	70	0	0	0	0	0	0	0	0	0	0	0	0	0	0	0	0	0	0	0	0.277	0.286	0.272	0.293	2.387	0.248	0.755	0.000	0.000	0.000	0.000	0.000	0.000	0.000	0.000	0.000	0.000	0.000	0.000	0.000	0.000	80	468	1414	1169	-1.850	Error	Error	307	1107	0	0	260	909	0	0	0	0
3	16	12	""	"iYER159C"	14240	15290	110	984	1126	928	86	103	107	78	76	0	799	996	860	167	200	174	68	67	0	0	0	0	0	0	0	0	0	0	0	0	0	0	0	0	0	0	0	1.421	1.255	1.178	1.259	2.802	1.117	0.836	0.000	0.000	0.000	0.000	0.000	0.000	0.000	0.000	0.000	0.000	0.000	0.000	0.000	0.000	80	493	1530	1869	0.507	Error	Error	898	632	0	0	1040	829	0	0	0	0
3	17	12	""	"iYER174C"	14440	15300	120	803	830	443	92	106	98	86	84	0	912	887	535	168	187	124	77	74	0	0	0	0	0	0	0	0	0	0	0	0	0	0	0	0	0	0	0	0.956	1.026	1.000	1.097	2.345	0.928	0.810	0.000	0.000	0.000	0.000	0.000	0.000	0.000	0.000	0.000	0.000	0.000	0.000	0.000	0.000	120	526	1455	1457	-0.065	Error	Error	711	744	0	0	738	719	0	0	0	0
3	18	12	""	"iYER178W"	14630	15300	120	940	912	478	99	104	35	91	89	0	3349	3121	1936	179	188	63	92	88	0	0	0	0	0	0	0	0	0	0	0	0	0	0	0	0	0	0	0	0.265	0.276	0.271	0.311	2.773	0.241	0.819	0.000	0.000	0.000	0.000	0.000	0.000	0.000	0.000	0.000	0.000	0.000	0.000	0.000	0.000	120	480	4011	3755	-1.914	Error	Error	841	3170	0	0	813	2942	0	0	0	0
3	19	12	""	"iYER181C"	14810	15300	120	1744	1693	869	122	482	3351	2	0	0	1179	1103	649	202	516	3717	0	0	0	0	0	0	0	0	0	0	0	0	0	0	0	0	0	0	0	0	0	1.660	1.744	1.657	2.039	2.225	1.957	0.527	0.000	0.000	0.000	0.000	0.000	0.000	0.000	0.000	0.000	0.000	0.000	0.000	0.000	0.000	120	494	2599	2472	0.731	Error	Error	1622	977	0	0	1571	901	0	0	0	0
3	20	12	""	"iYFL064C"	15010	15290	130	37051	32924	15397	169	542	3237	96	92	4	65463	53429	19869	294	643	3594	98	91	49	0	0	0	0	0	0	0	0	0	0	0	0	0	0	0	0	0	0	0.566	0.616	0.605	0.607	1.593	0.617	0.877	0.000	0.000	0.000	0.000	0.000	0.000	0.000	0.000	0.000	0.000	0.000	0.000	0.000	0.000	120	528	102051	85890	-0.821	Error	Error	36882	65169	0	0	32755	53135	0	0	0	0
3	21	12	""	"iYFL061W"	15190	15300	130	1007	888	415	151	198	150	83	82	0	1078	956	524	270	354	276	74	68	0	0	0	0	0	0	0	0	0	0	0	0	0	0	0	0	0	0	0	1.059	1.074	0.975	0.889	2.275	0.830	0.706	0.000	0.000	0.000	0.000	0.000	0.000	0.000	0.000	0.000	0.000	0.000	0.000	0.000	0.000	120	511	1664	1423	0.083	Error	Error	856	808	0	0	737	686	0	0	0	0
3	22	12	""	"iYFL056C-0"	15380	15300	120	3402	3034	1433	111	113	41	95	93	0	2370	1986	1110	204	219	84	83	81	0	0	0	0	0	0	0	0	0	0	0	0	0	0	0	0	0	0	0	1.519	1.640	1.584	1.787	2.071	1.543	0.861	0.000	0.000	0.000	0.000	0.000	0.000	0.000	0.000	0.000	0.000	0.000	0.000	0.000	0.000	120	575	5457	4705	0.603	Error	Error	3291	2166	0	0	2923	1782	0	0	0	0
3	1	13	""	"iYGL100W"	11410	15480	120	1291	1121	557	73	76	33	94	90	0	920	815	440	125	131	40	86	85	0	0	0	0	0	0	0	0	0	0	0	0	0	0	0	0	0	0	0	1.532	1.519	1.474	1.455	2.427	1.448	0.822	0.000	0.000	0.000	0.000	0.000	0.000	0.000	0.000	0.000	0.000	0.000	0.000	0.000	0.000	120	598	2013	1738	0.615	Error	Error	1218	795	0	0	1048	690	0	0	0	0
3	2	13	""	"itH(GUG)G2"	11620	15480	120	2271	1893	1070	80	86	51	91	88	0	3226	2748	1500	132	146	81	84	83	0	0	0	0	0	0	0	0	0	0	0	0	0	0	0	0	0	0	0	0.708	0.693	0.719	0.703	2.481	0.689	0.873	0.000	0.000	0.000	0.000	0.000	0.000	0.000	0.000	0.000	0.000	0.000	0.000	0.000	0.000	120	558	5285	4429	-0.498	Error	Error	2191	3094	0	0	1813	2616	0	0	0	0
3	3	13	""	"iYGL096W-0"	11810	15480	120	1397	1251	632	74	77	28	94	92	0	2682	2371	1259	128	134	42	90	86	0	0	0	0	0	0	0	0	0	0	0	0	0	0	0	0	0	0	0	0.518	0.525	0.528	0.499	1.810	0.490	0.820	0.000	0.000	0.000	0.000	0.000	0.000	0.000	0.000	0.000	0.000	0.000	0.000	0.000	0.000	120	476	3877	3420	-0.949	Error	Error	1323	2554	0	0	1177	2243	0	0	0	0
3	4	13	""	"iYGL083W"	11990	15480	120	4155	3551	1883	77	82	35	97	96	0	2820	2312	1265	131	141	54	85	85	0	0	0	0	0	0	0	0	0	0	0	0	0	0	0	0	0	0	0	1.517	1.593	1.582	1.586	2.137	1.559	0.866	0.000	0.000	0.000	0.000	0.000	0.000	0.000	0.000	0.000	0.000	0.000	0.000	0.000	0.000	120	475	6767	5655	0.601	Error	Error	4078	2689	0	0	3474	2181	0	0	0	0
3	5	13	""	"iYGL079W"	12180	15480	120	720	662	330	81	86	49	90	84	0	2332	2020	1095	142	151	70	87	85	0	0	0	0	0	0	0	0	0	0	0	0	0	0	0	0	0	0	0	0.292	0.309	0.312	0.324	2.027	0.278	0.838	0.000	0.000	0.000	0.000	0.000	0.000	0.000	0.000	0.000	0.000	0.000	0.000	0.000	0.000	120	498	2829	2459	-1.777	Error	Error	639	2190	0	0	581	1878	0	0	0	0
3	6	13	""	"iYGL075C"	12370	15490	120	2019	1835	810	81	84	28	97	95	0	990	893	467	141	149	48	86	83	0	0	0	0	0	0	0	0	0	0	0	0	0	0	0	0	0	0	0	2.283	2.332	2.267	2.580	2.014	2.272	0.816	0.000	0.000	0.000	0.000	0.000	0.000	0.000	0.000	0.000	0.000	0.000	0.000	0.000	0.000	120	511	2787	2506	1.191	Error	Error	1938	849	0	0	1754	752	0	0	0	0
3	7	13	""	"iYGL056C"	12570	15490	130	2636	2276	1171	89	98	46	96	92	0	2211	1889	1074	149	163	102	85	81	0	0	0	0	0	0	0	0	0	0	0	0	0	0	0	0	0	0	0	1.235	1.257	1.206	1.361	2.271	1.210	0.790	0.000	0.000	0.000	0.000	0.000	0.000	0.000	0.000	0.000	0.000	0.000	0.000	0.000	0.000	120	566	4609	3927	0.305	Error	Error	2547	2062	0	0	2187	1740	0	0	0	0
3	8	13	""	"iYGL053W"	12760	15490	120	1164	1013	578	91	108	103	84	81	0	1509	1294	727	155	219	502	73	64	0	0	0	0	0	0	0	0	0	0	0	0	0	0	0	0	0	0	0	0.792	0.809	0.799	0.757	2.185	0.796	0.822	0.000	0.000	0.000	0.000	0.000	0.000	0.000	0.000	0.000	0.000	0.000	0.000	0.000	0.000	120	530	2427	2061	-0.336	Error	Error	1073	1354	0	0	922	1139	0	0	0	0
3	9	13	""	"iYGL049C"	12950	15490	120	2082	1832	989	91	96	37	95	89	0	1315	1168	674	161	170	61	85	79	0	0	0	0	0	0	0	0	0	0	0	0	0	0	0	0	0	0	0	1.725	1.729	1.653	1.792	2.105	1.675	0.819	0.000	0.000	0.000	0.000	0.000	0.000	0.000	0.000	0.000	0.000	0.000	0.000	0.000	0.000	120	496	3145	2748	0.787	Error	Error	1991	1154	0	0	1741	1007	0	0	0	0
3	10	13	""	"iYGL036W"	13140	15490	120	428	425	230	92	95	32	85	80	0	1636	1511	944	167	173	61	85	81	0	0	0	0	0	0	0	0	0	0	0	0	0	0	0	0	0	0	0	0.229	0.248	0.255	0.265	2.425	0.221	0.765	0.000	0.000	0.000	0.000	0.000	0.000	0.000	0.000	0.000	0.000	0.000	0.000	0.000	0.000	120	496	1805	1677	-2.128	Error	Error	336	1469	0	0	333	1344	0	0	0	0
3	11	13	""	"iYGL033W"	13330	15490	120	2743	2504	1298	88	92	30	99	95	0	2660	2473	1308	163	169	57	90	86	0	0	0	0	0	0	0	0	0	0	0	0	0	0	0	0	0	0	0	1.063	1.046	1.022	1.108	2.291	1.030	0.869	0.000	0.000	0.000	0.000	0.000	0.000	0.000	0.000	0.000	0.000	0.000	0.000	0.000	0.000	120	480	5152	4726	0.089	Error	Error	2655	2497	0	0	2416	2310	0	0	0	0
3	12	13	""	"iYGL029W"	13510	15490	120	505	499	250	86	89	30	87	85	0	2166	1926	1066	164	171	55	88	85	0	0	0	0	0	0	0	0	0	0	0	0	0	0	0	0	0	0	0	0.209	0.234	0.229	0.237	2.296	0.211	0.803	0.000	0.000	0.000	0.000	0.000	0.000	0.000	0.000	0.000	0.000	0.000	0.000	0.000	0.000	120	496	2421	2175	-2.256	Error	Error	419	2002	0	0	413	1762	0	0	0	0
3	13	13	""	"itT(UGU)G2"	13710	15490	120	607	558	255	85	88	32	91	88	0	1000	900	447	161	170	62	87	84	0	0	0	0	0	0	0	0	0	0	0	0	0	0	0	0	0	0	0	0.622	0.640	0.628	0.576	2.299	0.596	0.824	0.000	0.000	0.000	0.000	0.000	0.000	0.000	0.000	0.000	0.000	0.000	0.000	0.000	0.000	120	510	1361	1212	-0.685	Error	Error	522	839	0	0	473	739	0	0	0	0
3	14	13	""	"iYGR258C-1"	13900	15490	120	1061	1156	761	84	88	30	97	96	0	1157	1209	816	151	159	58	89	85	0	0	0	0	0	0	0	0	0	0	0	0	0	0	0	0	0	0	0	0.971	1.013	0.974	1.020	2.438	0.973	0.807	0.000	0.000	0.000	0.000	0.000	0.000	0.000	0.000	0.000	0.000	0.000	0.000	0.000	0.000	120	503	1983	2130	-0.042	Error	Error	977	1006	0	0	1072	1058	0	0	0	0
3	15	13	""	"iYGR263C"	14090	15490	120	1375	1233	595	83	90	42	97	94	0	1391	1239	593	167	185	117	86	81	0	0	0	0	0	0	0	0	0	0	0	0	0	0	0	0	0	0	0	1.056	1.073	1.100	1.059	1.983	1.062	0.823	0.000	0.000	0.000	0.000	0.000	0.000	0.000	0.000	0.000	0.000	0.000	0.000	0.000	0.000	120	539	2516	2222	0.078	Error	Error	1292	1224	0	0	1150	1072	0	0	0	0
3	16	13	""	"iYGR281W"	14280	15490	120	836	789	408	86	99	96	90	85	0	4025	3911	2041	180	197	109	95	93	0	0	0	0	0	0	0	0	0	0	0	0	0	0	0	0	0	0	0	0.195	0.188	0.203	0.191	2.235	0.176	0.818	0.000	0.000	0.000	0.000	0.000	0.000	0.000	0.000	0.000	0.000	0.000	0.000	0.000	0.000	120	516	4595	4434	-2.358	Error	Error	750	3845	0	0	703	3731	0	0	0	0
3	17	13	""	"iYGR285C"	14460	15490	120	772	726	443	86	90	31	90	89	0	538	528	306	165	174	61	84	77	0	0	0	0	0	0	0	0	0	0	0	0	0	0	0	0	0	0	0	1.839	1.763	1.694	1.605	2.261	1.660	0.760	0.000	0.000	0.000	0.000	0.000	0.000	0.000	0.000	0.000	0.000	0.000	0.000	0.000	0.000	120	482	1059	1003	0.879	Error	Error	686	373	0	0	640	363	0	0	0	0
3	18	13	""	"iYGR288W-0"	14650	15490	120	2649	2395	1129	97	101	35	99	99	0	3507	3156	1504	170	180	62	97	95	0	0	0	0	0	0	0	0	0	0	0	0	0	0	0	0	0	0	0	0.765	0.770	0.767	0.805	2.202	0.733	0.838	0.000	0.000	0.000	0.000	0.000	0.000	0.000	0.000	0.000	0.000	0.000	0.000	0.000	0.000	120	494	5889	5284	-0.387	Error	Error	2552	3337	0	0	2298	2986	0	0	0	0
3	19	13	""	"iYHL046C"	14840	15490	120	1634	1546	723	125	221	1259	62	5	0	3081	2889	1304	223	246	111	98	95	0	0	0	0	0	0	0	0	0	0	0	0	0	0	0	0	0	0	0	0.528	0.533	0.564	0.526	1.746	0.516	0.865	0.000	0.000	0.000	0.000	0.000	0.000	0.000	0.000	0.000	0.000	0.000	0.000	0.000	0.000	120	503	4367	4087	-0.921	Error	Error	1509	2858	0	0	1421	2666	0	0	0	0
3	20	13	""	"iYHL042W"	15030	15490	120	1439	1737	1384	156	242	1069	58	25	0	818	891	605	281	336	232	74	53	0	0	0	0	0	0	0	0	0	0	0	0	0	0	0	0	0	0	0	2.389	2.592	2.511	2.350	2.406	2.607	0.735	0.000	0.000	0.000	0.000	0.000	0.000	0.000	0.000	0.000	0.000	0.000	0.000	0.000	0.000	120	509	1820	2191	1.257	Error	Error	1283	537	0	0	1581	610	0	0	0	0
3	21	13	""	"iYHL038C"	15220	15490	120	1890	1725	841	130	147	71	97	90	0	2542	2337	1206	227	271	152	94	89	0	0	0	0	0	0	0	0	0	0	0	0	0	0	0	0	0	0	0	0.760	0.756	0.760	0.756	1.915	0.712	0.868	0.000	0.000	0.000	0.000	0.000	0.000	0.000	0.000	0.000	0.000	0.000	0.000	0.000	0.000	120	531	4075	3705	-0.395	Error	Error	1760	2315	0	0	1595	2110	0	0	0	0
3	22	13	""	"itH(GUG)H"	15420	15490	120	368	348	170	108	115	57	80	74	0	906	820	397	199	216	96	85	82	0	0	0	0	0	0	0	0	0	0	0	0	0	0	0	0	0	0	0	0.368	0.386	0.397	0.348	1.956	0.363	0.718	0.000	0.000	0.000	0.000	0.000	0.000	0.000	0.000	0.000	0.000	0.000	0.000	0.000	0.000	120	600	967	861	-1.443	Error	Error	260	707	0	0	240	621	0	0	0	0
3	1	14	""	"iYHL019C"	11430	15680	120	974	873	489	74	78	30	90	86	0	846	726	443	129	136	44	78	76	0	0	0	0	0	0	0	0	0	0	0	0	0	0	0	0	0	0	0	1.255	1.338	1.200	1.276	3.011	1.289	0.759	0.000	0.000	0.000	0.000	0.000	0.000	0.000	0.000	0.000	0.000	0.000	0.000	0.000	0.000	120	593	1617	1396	0.328	Error	Error	900	717	0	0	799	597	0	0	0	0
3	2	14	""	"iYHL015W"	11620	15680	120	600	622	392	77	80	26	88	84	0	1145	1175	844	135	141	44	79	78	0	0	0	0	0	0	0	0	0	0	0	0	0	0	0	0	0	0	0	0.518	0.524	0.510	0.543	2.644	0.465	0.817	0.000	0.000	0.000	0.000	0.000	0.000	0.000	0.000	0.000	0.000	0.000	0.000	0.000	0.000	120	512	1533	1585	-0.949	Error	Error	523	1010	0	0	545	1040	0	0	0	0
3	3	14	""	"iYIL118W"	11810	15680	120	573	554	335	72	76	27	85	82	0	1032	881	576	126	131	42	78	75	0	0	0	0	0	0	0	0	0	0	0	0	0	0	0	0	0	0	0	0.553	0.638	0.642	0.666	2.818	0.573	0.767	0.000	0.000	0.000	0.000	0.000	0.000	0.000	0.000	0.000	0.000	0.000	0.000	0.000	0.000	120	512	1407	1237	-0.855	Error	Error	501	906	0	0	482	755	0	0	0	0
3	4	14	""	"iYIL114C"	12000	15680	120	671	753	501	73	80	34	92	89	0	483	529	350	131	137	47	80	78	0	0	0	0	0	0	0	0	0	0	0	0	0	0	0	0	0	0	0	1.699	1.709	1.659	1.554	2.381	1.628	0.771	0.000	0.000	0.000	0.000	0.000	0.000	0.000	0.000	0.000	0.000	0.000	0.000	0.000	0.000	120	509	950	1078	0.765	Error	Error	598	352	0	0	680	398	0	0	0	0
3	5	14	""	"iYIL110W"	12190	15680	120	518	477	252	77	82	31	86	82	0	1933	1604	965	140	146	52	81	79	0	0	0	0	0	0	0	0	0	0	0	0	0	0	0	0	0	0	0	0.246	0.273	0.278	0.348	2.836	0.247	0.813	0.000	0.000	0.000	0.000	0.000	0.000	0.000	0.000	0.000	0.000	0.000	0.000	0.000	0.000	120	495	2234	1864	-2.024	Error	Error	441	1793	0	0	400	1464	0	0	0	0
3	6	14	""	"iYIL096C"	12370	15680	120	867	801	392	79	82	28	98	93	0	1184	1080	583	141	147	43	90	88	0	0	0	0	0	0	0	0	0	0	0	0	0	0	0	0	0	0	0	0.756	0.769	0.741	0.804	2.188	0.707	0.850	0.000	0.000	0.000	0.000	0.000	0.000	0.000	0.000	0.000	0.000	0.000	0.000	0.000	0.000	120	482	1831	1661	-0.404	Error	Error	788	1043	0	0	722	939	0	0	0	0
3	7	14	""	"iYIL093C"	12560	15680	120	1614	1459	830	86	94	42	94	90	0	1202	1084	642	149	201	847	61	6	0	0	0	0	0	0	0	0	0	0	0	0	0	0	0	0	0	0	0	1.451	1.468	1.427	1.504	2.097	0.538	0.215	0.000	0.000	0.000	0.000	0.000	0.000	0.000	0.000	0.000	0.000	0.000	0.000	0.000	0.000	120	498	2581	2308	0.537	Error	Error	1528	1053	0	0	1373	935	0	0	0	0
3	8	14	""	"iYIL089W"	12750	15680	120	1518	1491	861	89	97	43	95	91	0	2850	2663	1673	152	203	836	75	71	0	0	0	0	0	0	0	0	0	0	0	0	0	0	0	0	0	0	0	0.530	0.558	0.570	0.612	2.268	0.498	0.811	0.000	0.000	0.000	0.000	0.000	0.000	0.000	0.000	0.000	0.000	0.000	0.000	0.000	0.000	120	512	4127	3913	-0.917	Error	Error	1429	2698	0	0	1402	2511	0	0	0	0
3	9	14	""	"iYIL072W"	12950	15680	120	1967	1673	833	87	91	33	97	96	0	3666	3180	1639	160	168	65	96	92	0	0	0	0	0	0	0	0	0	0	0	0	0	0	0	0	0	0	0	0.536	0.525	0.552	0.559	2.151	0.492	0.857	0.000	0.000	0.000	0.000	0.000	0.000	0.000	0.000	0.000	0.000	0.000	0.000	0.000	0.000	120	494	5386	4606	-0.899	Error	Error	1880	3506	0	0	1586	3020	0	0	0	0
3	10	14	""	"iYIL068C"	13130	15680	120	866	833	413	87	91	31	96	92	0	773	745	355	169	179	65	87	82	0	0	0	0	0	0	0	0	0	0	0	0	0	0	0	0	0	0	0	1.290	1.295	1.265	1.270	1.991	1.264	0.783	0.000	0.000	0.000	0.000	0.000	0.000	0.000	0.000	0.000	0.000	0.000	0.000	0.000	0.000	120	485	1383	1322	0.367	Error	Error	779	604	0	0	746	576	0	0	0	0
3	11	14	""	"iYIL063C"	13330	15680	120	629	596	315	87	91	30	88	86	0	557	525	276	166	173	60	77	75	0	0	0	0	0	0	0	0	0	0	0	0	0	0	0	0	0	0	0	1.386	1.418	1.296	1.192	2.696	1.319	0.767	0.000	0.000	0.000	0.000	0.000	0.000	0.000	0.000	0.000	0.000	0.000	0.000	0.000	0.000	120	498	933	868	0.471	Error	Error	542	391	0	0	509	359	0	0	0	0
3	12	14	""	"iYIL046W"	13520	15680	120	2134	1904	937	88	90	29	100	96	0	2524	2276	1142	169	174	55	94	91	0	0	0	0	0	0	0	0	0	0	0	0	0	0	0	0	0	0	0	0.869	0.862	0.891	0.887	2.015	0.828	0.862	0.000	0.000	0.000	0.000	0.000	0.000	0.000	0.000	0.000	0.000	0.000	0.000	0.000	0.000	120	467	4401	3923	-0.203	Error	Error	2046	2355	0	0	1816	2107	0	0	0	0
3	13	14	""	"iYIL042C"	13700	15680	120	1649	1406	668	86	89	32	98	93	0	1070	934	435	161	171	65	85	83	0	0	0	0	0	0	0	0	0	0	0	0	0	0	0	0	0	0	0	1.719	1.708	1.710	1.746	2.203	1.697	0.866	0.000	0.000	0.000	0.000	0.000	0.000	0.000	0.000	0.000	0.000	0.000	0.000	0.000	0.000	120	469	2472	2093	0.782	Error	Error	1563	909	0	0	1320	773	0	0	0	0
3	14	14	""	"iYIL038C"	13890	15680	120	1042	1093	704	85	88	31	95	92	0	705	745	456	156	164	61	84	80	0	0	0	0	0	0	0	0	0	0	0	0	0	0	0	0	0	0	0	1.743	1.711	1.703	1.533	2.121	1.702	0.800	0.000	0.000	0.000	0.000	0.000	0.000	0.000	0.000	0.000	0.000	0.000	0.000	0.000	0.000	120	506	1506	1597	0.802	Error	Error	957	549	0	0	1008	589	0	0	0	0
3	15	14	""	"iYJL014W"	14090	15680	120	1097	984	472	85	90	33	98	95	0	8077	6877	3232	185	201	118	100	99	0	0	0	0	0	0	0	0	0	0	0	0	0	0	0	0	0	0	0	0.128	0.134	0.139	0.126	1.850	0.129	0.873	0.000	0.000	0.000	0.000	0.000	0.000	0.000	0.000	0.000	0.000	0.000	0.000	0.000	0.000	120	503	8904	7591	-2.963	Error	Error	1012	7892	0	0	899	6692	0	0	0	0
3	16	14	""	"itK(CUU)J"	14270	15680	120	1304	1143	566	89	93	34	90	89	0	4269	3624	1888	195	209	78	91	88	0	0	0	0	0	0	0	0	0	0	0	0	0	0	0	0	0	0	0	0.298	0.307	0.303	0.301	2.203	0.284	0.851	0.000	0.000	0.000	0.000	0.000	0.000	0.000	0.000	0.000	0.000	0.000	0.000	0.000	0.000	120	494	5289	4483	-1.745	Error	Error	1215	4074	0	0	1054	3429	0	0	0	0
3	17	14	""	"iYJL010C"	14470	15680	120	705	644	243	84	89	35	100	98	0	1084	989	357	160	174	62	99	94	0	0	0	0	0	0	0	0	0	0	0	0	0	0	0	0	0	0	0	0.672	0.676	0.707	0.694	1.703	0.649	0.821	0.000	0.000	0.000	0.000	0.000	0.000	0.000	0.000	0.000	0.000	0.000	0.000	0.000	0.000	120	500	1545	1389	-0.573	Error	Error	621	924	0	0	560	829	0	0	0	0
3	18	14	""	"iYJR005W"	14660	15680	120	2929	2632	1406	94	99	35	99	98	0	5937	5394	2826	164	178	70	100	98	0	0	0	0	0	0	0	0	0	0	0	0	0	0	0	0	0	0	0	0.491	0.485	0.511	0.465	1.783	0.467	0.870	0.000	0.000	0.000	0.000	0.000	0.000	0.000	0.000	0.000	0.000	0.000	0.000	0.000	0.000	120	468	8608	7768	-1.026	Error	Error	2835	5773	0	0	2538	5230	0	0	0	0
3	19	14	""	"iYJR009C-0"	14840	15680	120	1690	1445	756	103	110	46	95	92	0	1684	1439	771	192	209	94	88	84	0	0	0	0	0	0	0	0	0	0	0	0	0	0	0	0	0	0	0	1.064	1.076	1.072	1.035	2.058	1.030	0.836	0.000	0.000	0.000	0.000	0.000	0.000	0.000	0.000	0.000	0.000	0.000	0.000	0.000	0.000	120	492	3079	2589	0.089	Error	Error	1587	1492	0	0	1342	1247	0	0	0	0
3	20	14	""	"iYJR011C"	15040	15680	120	2357	2060	889	94	102	41	98	98	0	5840	5245	2096	176	199	86	99	99	0	0	0	0	0	0	0	0	0	0	0	0	0	0	0	0	0	0	0	0.400	0.388	0.401	0.380	1.632	0.376	0.869	0.000	0.000	0.000	0.000	0.000	0.000	0.000	0.000	0.000	0.000	0.000	0.000	0.000	0.000	120	528	7927	7035	-1.324	Error	Error	2263	5664	0	0	1966	5069	0	0	0	0
3	21	14	""	"iYJR035W"	15230	15680	110	521	455	248	95	102	38	78	77	0	1581	1262	774	171	187	79	77	76	0	0	0	0	0	0	0	0	0	0	0	0	0	0	0	0	0	0	0	0.302	0.330	0.320	0.321	1.688	0.295	0.812	0.000	0.000	0.000	0.000	0.000	0.000	0.000	0.000	0.000	0.000	0.000	0.000	0.000	0.000	80	441	1836	1451	-1.727	Error	Error	426	1410	0	0	360	1091	0	0	0	0
3	22	14	""	"iYJR041C"	15390	15680	110	1033	1021	619	104	136	177	83	73	0	833	816	504	195	227	152	76	70	0	0	0	0	0	0	0	0	0	0	0	0	0	0	0	0	0	0	0	1.456	1.477	1.421	1.311	2.185	1.374	0.827	0.000	0.000	0.000	0.000	0.000	0.000	0.000	0.000	0.000	0.000	0.000	0.000	0.000	0.000	80	488	1567	1538	0.542	Error	Error	929	638	0	0	917	621	0	0	0	0
3	1	15	""	"iYJRWdelta14"	11420	15870	120	2000	1811	945	76	79	31	99	98	0	2325	2051	1166	130	136	42	94	91	0	0	0	0	0	0	0	0	0	0	0	0	0	0	0	0	0	0	0	0.877	0.903	0.919	0.972	2.549	0.861	0.845	0.000	0.000	0.000	0.000	0.000	0.000	0.000	0.000	0.000	0.000	0.000	0.000	0.000	0.000	120	536	4119	3656	-0.190	Error	Error	1924	2195	0	0	1735	1921	0	0	0	0
3	2	15	""	"itR(CCU)J"	11600	15870	120	420	361	183	76	79	27	81	80	0	1059	848	543	132	138	42	77	76	0	0	0	0	0	0	0	0	0	0	0	0	0	0	0	0	0	0	0	0.371	0.398	0.365	0.421	2.403	0.328	0.732	0.000	0.000	0.000	0.000	0.000	0.000	0.000	0.000	0.000	0.000	0.000	0.000	0.000	0.000	120	465	1271	1001	-1.430	Error	Error	344	927	0	0	285	716	0	0	0	0
3	3	15	""	"iYJR056C"	11790	15870	120	2743	2448	1305	73	76	26	98	97	0	1985	1784	1041	128	132	42	85	83	0	0	0	0	0	0	0	0	0	0	0	0	0	0	0	0	0	0	0	1.438	1.434	1.367	1.427	2.200	1.395	0.817	0.000	0.000	0.000	0.000	0.000	0.000	0.000	0.000	0.000	0.000	0.000	0.000	0.000	0.000	120	474	4527	4031	0.524	Error	Error	2670	1857	0	0	2375	1656	0	0	0	0
3	4	15	""	"iYJR059W"	11980	15870	120	2789	2393	1291	70	73	27	100	100	0	1585	1365	776	126	128	34	96	93	0	0	0	0	0	0	0	0	0	0	0	0	0	0	0	0	0	0	0	1.864	1.875	1.911	2.096	2.257	1.903	0.847	0.000	0.000	0.000	0.000	0.000	0.000	0.000	0.000	0.000	0.000	0.000	0.000	0.000	0.000	120	460	4178	3562	0.898	Error	Error	2719	1459	0	0	2323	1239	0	0	0	0
3	5	15	""	"iYKL044W"	12160	15870	120	821	677	365	74	78	28	89	85	0	638	553	316	134	139	43	77	74	0	0	0	0	0	0	0	0	0	0	0	0	0	0	0	0	0	0	0	1.482	1.439	1.278	1.149	2.841	1.313	0.757	0.000	0.000	0.000	0.000	0.000	0.000	0.000	0.000	0.000	0.000	0.000	0.000	0.000	0.000	120	464	1251	1022	0.568	Error	Error	747	504	0	0	603	419	0	0	0	0
3	6	15	""	"iYKL040C"	12350	15870	120	3134	2735	1334	77	79	26	100	100	0	1805	1599	843	135	140	45	95	90	0	0	0	0	0	0	0	0	0	0	0	0	0	0	0	0	0	0	0	1.831	1.816	1.900	2.121	2.122	1.797	0.843	0.000	0.000	0.000	0.000	0.000	0.000	0.000	0.000	0.000	0.000	0.000	0.000	0.000	0.000	120	478	4727	4122	0.872	Error	Error	3057	1670	0	0	2658	1464	0	0	0	0
[truncated: 4,306,839 more chars]
