# Supplementary material for: The Kinetochore Is an Enhancer of Pericentric Cohesin Binding
Source: PLoS Biol. 2004 Jul 27;2(9):e260. doi: 10.1371/journal.pbio.0020260 (PMC490027; doi:10.1371/journal.pbio.0020260)
Supplement: Dataset S7 — Cy3 = cdc16-ts Mcd1-6HA ChIP in A364a; Cy5 = genomic DNA. (4.6 MB XLS). [file pbio.0020260.sd007.xls]

ATF	1.0
27	82    
"Type=GenePix Results 2"
"DateTime=2003/05/01 09:34:09"
"Settings=L:\cohesin3\UP2_171.gps"
"GalFile=L:\arraying&printing\P2uber022803.GAL"
"PixelSize=10"
"Wavelengths=635	532"
"ImageFiles=L:\cohesin3\UP2_171_635.tif 0	L:\cohesin3\UP2_171_532.tif 0"
"NormalizationMethod=None"
"NormalizationFactors=1	1"
"JpegImage="
"RatioFormulations=W1/W2 (635/532)"
"Barcode="
"BackgroundSubtraction=LocalFeature"
"ImageOrigin=1360, 12330"
"JpegOrigin=2020, 12890"
"Creator=GenePix Pro 4.0.1.9"
"Scanner=GenePix 4000B [87097]"
"FocusPosition=0"
"Temperature=29.62"
"LinesAveraged=1"
"Comment=Cy5=total gDNA Cy3=mcd1HA cdc16 HA ChIP A364a"
"PMTGain=570	550"
"ScanPower=100	100"
"LaserPower=3.29	3.79"
"LaserOnTime=20926	20938"
"ScanRegion=136,1233,2075,4971"
"Supplier="
"Block"	"Column"	"Row"	"Name"	"ID"	"X"	"Y"	"Dia."	"F635 Median"	"F635 Mean"	"F635 SD"	"B635 Median"	"B635 Mean"	"B635 SD"	"% > B635+1SD"	"% > B635+2SD"	"F635 % Sat."	"F532 Median"	"F532 Mean"	"F532 SD"	"B532 Median"	"B532 Mean"	"B532 SD"	"% > B532+1SD"	"% > B532+2SD"	"F532 % Sat."	"F3 Median"	"F3 Mean"	"F3 SD"	"B3 Median"	"B3 Mean"	"B3 SD"	"% > B3+1SD"	"% > B3+2SD"	"F3 % Sat."	"F4 Median"	"F4 Mean"	"F4 SD"	"B4 Median"	"B4 Mean"	"B4 SD"	"% > B4+1SD"	"% > B4+2SD"	"F4 % Sat."	"Ratio of Medians (635/532)"	"Ratio of Means (635/532)"	"Median of Ratios (635/532)"	"Mean of Ratios (635/532)"	"Ratios SD (635/532)"	"Rgn Ratio (635/532)"	"Rgn R� (635/532)"	"Ratio of Medians (Ratio/2)"	"Ratio of Means (Ratio/2)"	"Median of Ratios (Ratio/2)"	"Mean of Ratios (Ratio/2)"	"Ratios SD (Ratio/2)"	"Rgn Ratio (Ratio/2)"	"Rgn R� (Ratio/2)"	"Ratio of Medians (Ratio/3)"	"Ratio of Means (Ratio/3)"	"Median of Ratios (Ratio/3)"	"Mean of Ratios (Ratio/3)"	"Ratios SD (Ratio/3)"	"Rgn Ratio (Ratio/3)"	"Rgn R� (Ratio/3)"	"F Pixels"	"B Pixels"	"Sum of Medians"	"Sum of Means"	"Log Ratio (635/532)"	"Log Ratio (Ratio/2)"	"Log Ratio (Ratio/3)"	"F635 Median - B635"	"F532 Median - B532"	"F3 Median - B3"	"F4 Median - B4"	"F635 Mean - B635"	"F532 Mean - B532"	"F3 Mean - B3"	"F4 Mean - B4"	"Flags"	"Normalize"
1	1	1	"cdc27"	"YBL084C"	2300	13230	120	1845	1783	812	64	66	23	98	97	0	3190	3064	1324	101	104	29	98	96	0	0	0	0	0	0	0	0	0	0	0	0	0	0	0	0	0	0	0	0.577	0.580	0.590	0.566	2.052	0.563	0.832	0.000	0.000	0.000	0.000	0.000	0.000	0.000	0.000	0.000	0.000	0.000	0.000	0.000	0.000	120	650	4870	4682	-0.794	Error	Error	1781	3089	0	0	1719	2963	0	0	0	0
1	2	1	""	"YBL113C"	2500	13230	120	29401	26654	8948	66	68	25	100	100	0	42870	37250	14579	106	110	34	100	100	0	0	0	0	0	0	0	0	0	0	0	0	0	0	0	0	0	0	0	0.686	0.716	0.703	0.758	2.172	0.669	0.848	0.000	0.000	0.000	0.000	0.000	0.000	0.000	0.000	0.000	0.000	0.000	0.000	0.000	0.000	120	584	72099	63732	-0.544	Error	Error	29335	42764	0	0	26588	37144	0	0	0	0
1	3	1	""	"YBR030W"	2670	13230	120	3805	3604	1317	63	68	33	100	100	0	2465	2337	923	109	113	34	99	98	0	0	0	0	0	0	0	0	0	0	0	0	0	0	0	0	0	0	0	1.588	1.589	1.556	1.608	2.142	1.652	0.781	0.000	0.000	0.000	0.000	0.000	0.000	0.000	0.000	0.000	0.000	0.000	0.000	0.000	0.000	120	567	6098	5769	0.667	Error	Error	3742	2356	0	0	3541	2228	0	0	0	0
1	4	1	""	"YBL086C"	2860	13230	120	2840	2704	1329	65	69	33	100	100	0	1142	1100	539	110	113	36	95	95	0	0	0	0	0	0	0	0	0	0	0	0	0	0	0	0	0	0	0	2.689	2.666	2.606	2.631	2.213	2.853	0.770	0.000	0.000	0.000	0.000	0.000	0.000	0.000	0.000	0.000	0.000	0.000	0.000	0.000	0.000	120	599	3807	3629	1.427	Error	Error	2775	1032	0	0	2639	990	0	0	0	0
1	5	1	"RER2"	"YBR002C"	3050	13230	120	3353	3242	975	65	67	24	100	100	0	6277	5909	2461	109	113	37	98	98	0	0	0	0	0	0	0	0	0	0	0	0	0	0	0	0	0	0	0	0.533	0.548	0.527	0.616	2.351	0.474	0.792	0.000	0.000	0.000	0.000	0.000	0.000	0.000	0.000	0.000	0.000	0.000	0.000	0.000	0.000	120	613	9456	8977	-0.908	Error	Error	3288	6168	0	0	3177	5800	0	0	0	0
1	6	1	""	"YBR032W"	3260	13240	150	78	95	54	66	69	25	32	22	0	136	312	1810	110	115	39	45	27	0	0	0	0	0	0	0	0	0	0	0	0	0	0	0	0	0	0	0	0.462	0.144	0.500	0.443	3.602	0.001	0.001	0.000	0.000	0.000	0.000	0.000	0.000	0.000	0.000	0.000	0.000	0.000	0.000	0.000	0.000	156	814	38	231	-1.115	Error	Error	12	26	0	0	29	202	0	0	-50	0
1	7	1	"tel1"	"YBL088C"	3430	13220	120	235	238	92	66	69	26	95	89	0	324	352	174	111	116	40	90	84	0	0	0	0	0	0	0	0	0	0	0	0	0	0	0	0	0	0	0	0.793	0.714	0.760	0.822	2.683	0.581	0.580	0.000	0.000	0.000	0.000	0.000	0.000	0.000	0.000	0.000	0.000	0.000	0.000	0.000	0.000	120	546	382	413	-0.334	Error	Error	169	213	0	0	172	241	0	0	0	0
1	8	1	""	"YBR004C"	3620	13220	120	2966	2771	888	63	67	23	100	100	0	9149	8522	2985	107	111	34	99	99	0	0	0	0	0	0	0	0	0	0	0	0	0	0	0	0	0	0	0	0.321	0.322	0.313	0.319	1.805	0.292	0.847	0.000	0.000	0.000	0.000	0.000	0.000	0.000	0.000	0.000	0.000	0.000	0.000	0.000	0.000	120	582	11945	11123	-1.639	Error	Error	2903	9042	0	0	2708	8415	0	0	0	0
1	9	1	"HMT1"	"YBR034C"	3800	13220	130	4388	4122	1718	66	69	24	99	99	0	3570	3418	1313	110	115	35	99	98	0	0	0	0	0	0	0	0	0	0	0	0	0	0	0	0	0	0	0	1.249	1.226	1.266	1.176	1.947	1.252	0.845	0.000	0.000	0.000	0.000	0.000	0.000	0.000	0.000	0.000	0.000	0.000	0.000	0.000	0.000	120	651	7782	7364	0.321	Error	Error	4322	3460	0	0	4056	3308	0	0	0	0
1	10	1	"MRP21"	"YBL090W"	3990	13230	120	4745	4287	1288	70	73	27	100	100	0	6181	5602	1879	118	125	39	98	98	0	0	0	0	0	0	0	0	0	0	0	0	0	0	0	0	0	0	0	0.771	0.769	0.755	0.779	1.890	0.736	0.868	0.000	0.000	0.000	0.000	0.000	0.000	0.000	0.000	0.000	0.000	0.000	0.000	0.000	0.000	120	584	10738	9701	-0.375	Error	Error	4675	6063	0	0	4217	5484	0	0	0	0
1	11	1	""	"YBR006W"	4180	13220	120	4763	4222	1864	70	74	31	99	97	0	19547	17697	7393	120	139	345	98	96	0	0	0	0	0	0	0	0	0	0	0	0	0	0	0	0	0	0	0	0.242	0.236	0.242	0.231	2.132	0.225	0.836	0.000	0.000	0.000	0.000	0.000	0.000	0.000	0.000	0.000	0.000	0.000	0.000	0.000	0.000	120	602	24120	21729	-2.049	Error	Error	4693	19427	0	0	4152	17577	0	0	0	0
1	12	1	"CSG2"	"YBR036C"	4380	13250	130	5581	4970	2237	72	103	314	95	91	0	5688	5028	2376	119	169	466	91	88	0	0	0	0	0	0	0	0	0	0	0	0	0	0	0	0	0	0	0	0.989	0.998	0.978	1.027	2.570	0.998	0.778	0.000	0.000	0.000	0.000	0.000	0.000	0.000	0.000	0.000	0.000	0.000	0.000	0.000	0.000	120	666	11078	9807	-0.016	Error	Error	5509	5569	0	0	4898	4909	0	0	0	0
1	13	1	""	"YCL048W"	4570	13250	120	6023	5643	2100	74	103	321	99	98	0	10923	10293	4433	128	176	488	100	97	0	0	0	0	0	0	0	0	0	0	0	0	0	0	0	0	0	0	0	0.551	0.548	0.548	0.563	1.649	0.511	0.866	0.000	0.000	0.000	0.000	0.000	0.000	0.000	0.000	0.000	0.000	0.000	0.000	0.000	0.000	120	564	16744	15734	-0.860	Error	Error	5949	10795	0	0	5569	10165	0	0	0	0
1	14	1	""	"YCR010C"	4760	13250	120	5411	4868	1638	75	78	28	100	100	0	15602	14548	4751	128	135	53	100	100	0	0	0	0	0	0	0	0	0	0	0	0	0	0	0	0	0	0	0	0.345	0.332	0.340	0.325	1.810	0.311	0.835	0.000	0.000	0.000	0.000	0.000	0.000	0.000	0.000	0.000	0.000	0.000	0.000	0.000	0.000	120	578	20810	19213	-1.536	Error	Error	5336	15474	0	0	4793	14420	0	0	0	0
1	15	1	"bud5"	"YCR038C"	4960	13250	120	6098	6428	3462	75	81	40	100	100	0	5635	5714	3151	124	130	50	100	100	0	0	0	0	0	0	0	0	0	0	0	0	0	0	0	0	0	0	0	1.093	1.136	1.147	1.194	2.069	1.111	0.797	0.000	0.000	0.000	0.000	0.000	0.000	0.000	0.000	0.000	0.000	0.000	0.000	0.000	0.000	120	578	11534	11943	0.128	Error	Error	6023	5511	0	0	6353	5590	0	0	0	0
1	16	1	"apa1"	"YCL050C"	5150	13250	120	5185	4735	1481	86	93	54	100	100	0	15525	14774	4377	140	150	57	100	100	0	0	0	0	0	0	0	0	0	0	0	0	0	0	0	0	0	0	0	0.331	0.318	0.325	0.310	1.600	0.289	0.835	0.000	0.000	0.000	0.000	0.000	0.000	0.000	0.000	0.000	0.000	0.000	0.000	0.000	0.000	120	542	20484	19283	-1.593	Error	Error	5099	15385	0	0	4649	14634	0	0	0	0
1	17	1	"PGK1"	"YCR012W"	5330	13250	120	2372	2184	629	95	113	181	100	97	0	5266	5000	1464	177	218	322	99	97	0	0	0	0	0	0	0	0	0	0	0	0	0	0	0	0	0	0	0	0.447	0.433	0.433	0.435	1.611	0.403	0.831	0.000	0.000	0.000	0.000	0.000	0.000	0.000	0.000	0.000	0.000	0.000	0.000	0.000	0.000	120	535	7366	6912	-1.160	Error	Error	2277	5089	0	0	2089	4823	0	0	0	0
1	18	1	"MATalpha1"	"YCR040W"	5520	13250	130	3880	3454	1089	102	123	174	99	99	0	7364	6941	1881	193	258	481	100	98	0	0	0	0	0	0	0	0	0	0	0	0	0	0	0	0	0	0	0	0.527	0.497	0.515	0.477	1.503	0.487	0.861	0.000	0.000	0.000	0.000	0.000	0.000	0.000	0.000	0.000	0.000	0.000	0.000	0.000	0.000	120	630	10949	10100	-0.925	Error	Error	3778	7171	0	0	3352	6748	0	0	0	0
1	19	1	"PBN1"	"YCL052C"	5710	13250	120	2902	2848	1510	109	118	64	97	97	0	10999	10354	4752	190	223	234	99	98	0	0	0	0	0	0	0	0	0	0	0	0	0	0	0	0	0	0	0	0.258	0.269	0.283	0.249	1.990	0.255	0.783	0.000	0.000	0.000	0.000	0.000	0.000	0.000	0.000	0.000	0.000	0.000	0.000	0.000	0.000	120	564	13602	12903	-1.952	Error	Error	2793	10809	0	0	2739	10164	0	0	0	0
1	20	1	"POL4"	"YCR014C"	5900	13250	130	3095	2981	1004	115	125	69	100	100	0	9489	9423	3688	190	219	203	100	99	0	0	0	0	0	0	0	0	0	0	0	0	0	0	0	0	0	0	0	0.320	0.310	0.316	0.317	1.562	0.286	0.816	0.000	0.000	0.000	0.000	0.000	0.000	0.000	0.000	0.000	0.000	0.000	0.000	0.000	0.000	120	618	12279	12099	-1.642	Error	Error	2980	9299	0	0	2866	9233	0	0	0	0
1	21	1	"TSM1"	"YCR042C"	6090	13250	130	1494	1535	775	114	129	99	100	98	0	1411	1534	786	194	229	307	94	84	0	0	0	0	0	0	0	0	0	0	0	0	0	0	0	0	0	0	0	1.134	1.060	1.127	1.081	1.779	1.092	0.669	0.000	0.000	0.000	0.000	0.000	0.000	0.000	0.000	0.000	0.000	0.000	0.000	0.000	0.000	120	627	2597	2761	0.181	Error	Error	1380	1217	0	0	1421	1340	0	0	0	0
1	22	1	"KAR4"	"YCL055W"	6280	13250	130	2927	2794	1262	109	171	531	92	85	0	2920	2856	1206	186	329	1106	90	65	0	0	0	0	0	0	0	0	0	0	0	0	0	0	0	0	0	0	0	1.031	1.006	1.016	0.977	1.978	1.054	0.789	0.000	0.000	0.000	0.000	0.000	0.000	0.000	0.000	0.000	0.000	0.000	0.000	0.000	0.000	120	726	5552	5355	0.044	Error	Error	2818	2734	0	0	2685	2670	0	0	0	0
1	1	2	""	"YCR016W"	2300	13440	130	3658	3269	1253	63	80	139	97	97	0	7961	7146	3514	105	112	103	96	93	0	0	0	0	0	0	0	0	0	0	0	0	0	0	0	0	0	0	0	0.458	0.455	0.457	0.569	2.738	0.407	0.820	0.000	0.000	0.000	0.000	0.000	0.000	0.000	0.000	0.000	0.000	0.000	0.000	0.000	0.000	120	604	11451	10247	-1.128	Error	Error	3595	7856	0	0	3206	7041	0	0	0	0
1	2	2	""	"YCR044C"	2470	13440	130	6015	5527	2076	68	72	40	100	100	0	2538	2365	804	106	110	35	100	99	0	0	0	0	0	0	0	0	0	0	0	0	0	0	0	0	0	0	0	2.445	2.417	2.489	2.366	1.796	2.763	0.782	0.000	0.000	0.000	0.000	0.000	0.000	0.000	0.000	0.000	0.000	0.000	0.000	0.000	0.000	120	538	8379	7718	1.290	Error	Error	5947	2432	0	0	5459	2259	0	0	0	0
1	3	2	"rad57"	"YDR004W"	2660	13440	120	3709	3358	1148	70	76	48	100	100	0	15381	13705	5478	113	117	37	100	99	0	0	0	0	0	0	0	0	0	0	0	0	0	0	0	0	0	0	0	0.238	0.242	0.236	0.273	2.285	0.217	0.861	0.000	0.000	0.000	0.000	0.000	0.000	0.000	0.000	0.000	0.000	0.000	0.000	0.000	0.000	120	508	18907	16880	-2.069	Error	Error	3639	15268	0	0	3288	13592	0	0	0	0
1	4	2	""	"YDR034C-C"	2850	13440	120	58125	54917	13011	74	103	217	100	100	17	42611	39182	11659	114	124	87	100	100	0	0	0	0	0	0	0	0	0	0	0	0	0	0	0	0	0	0	0	1.366	1.404	1.379	1.438	1.553	1.395	0.885	0.000	0.000	0.000	0.000	0.000	0.000	0.000	0.000	0.000	0.000	0.000	0.000	0.000	0.000	120	509	100548	93911	0.450	Error	Error	58051	42497	0	0	54843	39068	0	0	0	0
1	5	2	"RPS13"	"YDR064W"	3040	13440	120	3588	3318	1163	71	85	106	100	99	0	2684	2464	1054	112	119	49	97	96	0	0	0	0	0	0	0	0	0	0	0	0	0	0	0	0	0	0	0	1.367	1.381	1.374	1.495	1.874	1.349	0.849	0.000	0.000	0.000	0.000	0.000	0.000	0.000	0.000	0.000	0.000	0.000	0.000	0.000	0.000	120	523	6089	5599	0.451	Error	Error	3517	2572	0	0	3247	2352	0	0	0	0
1	6	2	"SOK1"	"YDR006C"	3230	13440	120	2422	2526	1118	68	73	40	100	99	0	3457	3717	2154	110	150	425	92	91	0	0	0	0	0	0	0	0	0	0	0	0	0	0	0	0	0	0	0	0.703	0.681	0.708	0.767	2.206	0.458	0.543	0.000	0.000	0.000	0.000	0.000	0.000	0.000	0.000	0.000	0.000	0.000	0.000	0.000	0.000	120	486	5701	6065	-0.508	Error	Error	2354	3347	0	0	2458	3607	0	0	0	0
1	7	2	""	"YDR034W-B"	3420	13440	120	1254	1139	412	70	83	129	96	95	0	798	761	324	116	186	685	50	2	0	0	0	0	0	0	0	0	0	0	0	0	0	0	0	0	0	0	0	1.736	1.657	1.692	1.829	2.175	1.048	0.320	0.000	0.000	0.000	0.000	0.000	0.000	0.000	0.000	0.000	0.000	0.000	0.000	0.000	0.000	120	517	1866	1714	0.796	Error	Error	1184	682	0	0	1069	645	0	0	0	0
1	8	2	""	"YDR066C"	3620	13440	130	4880	4424	1968	67	74	49	100	100	0	8603	7691	3749	117	124	43	100	100	0	0	0	0	0	0	0	0	0	0	0	0	0	0	0	0	0	0	0	0.567	0.575	0.564	0.621	2.266	0.532	0.860	0.000	0.000	0.000	0.000	0.000	0.000	0.000	0.000	0.000	0.000	0.000	0.000	0.000	0.000	120	554	13299	11931	-0.818	Error	Error	4813	8486	0	0	4357	7574	0	0	0	0
1	9	2	""	"YDR008C"	3800	13440	120	4275	3860	1095	66	71	28	100	100	0	2741	2516	831	111	117	34	99	99	0	0	0	0	0	0	0	0	0	0	0	0	0	0	0	0	0	0	0	1.600	1.578	1.563	1.647	1.616	1.556	0.880	0.000	0.000	0.000	0.000	0.000	0.000	0.000	0.000	0.000	0.000	0.000	0.000	0.000	0.000	120	490	6839	6199	0.678	Error	Error	4209	2630	0	0	3794	2405	0	0	0	0
1	10	2	""	"YDR036C"	3990	13430	130	8231	7584	2943	71	77	39	100	100	0	10994	10574	4249	116	132	177	100	100	0	0	0	0	0	0	0	0	0	0	0	0	0	0	0	0	0	0	0	0.750	0.718	0.742	0.719	1.803	0.688	0.801	0.000	0.000	0.000	0.000	0.000	0.000	0.000	0.000	0.000	0.000	0.000	0.000	0.000	0.000	120	556	19038	17971	-0.415	Error	Error	8160	10878	0	0	7513	10458	0	0	0	0
1	11	2	"DOS2"	"YDR068W"	4180	13430	120	6006	5244	2167	75	85	76	99	97	0	19510	17432	6291	126	148	364	99	98	0	0	0	0	0	0	0	0	0	0	0	0	0	0	0	0	0	0	0	0.306	0.299	0.314	0.287	1.742	0.282	0.842	0.000	0.000	0.000	0.000	0.000	0.000	0.000	0.000	0.000	0.000	0.000	0.000	0.000	0.000	120	541	25315	22475	-1.709	Error	Error	5931	19384	0	0	5169	17306	0	0	0	0
1	12	2	""	"YDR010C"	4370	13430	110	3263	2858	1165	78	150	410	91	87	0	2063	1864	729	128	184	303	92	88	0	0	0	0	0	0	0	0	0	0	0	0	0	0	0	0	0	0	0	1.646	1.601	1.630	1.617	1.654	1.577	0.876	0.000	0.000	0.000	0.000	0.000	0.000	0.000	0.000	0.000	0.000	0.000	0.000	0.000	0.000	80	450	5120	4516	0.719	Error	Error	3185	1935	0	0	2780	1736	0	0	0	0
1	13	2	"ENA5"	"YDR038C"	4560	13430	120	3110	3310	1583	83	175	498	97	94	0	4555	4674	2097	135	261	748	95	93	0	0	0	0	0	0	0	0	0	0	0	0	0	0	0	0	0	0	0	0.685	0.711	0.720	0.715	1.912	0.653	0.697	0.000	0.000	0.000	0.000	0.000	0.000	0.000	0.000	0.000	0.000	0.000	0.000	0.000	0.000	120	503	7447	7766	-0.546	Error	Error	3027	4420	0	0	3227	4539	0	0	0	0
1	14	2	""	"YDR070C"	4760	13430	120	1105	986	370	84	119	298	89	80	0	1574	1430	572	140	225	695	84	52	0	0	0	0	0	0	0	0	0	0	0	0	0	0	0	0	0	0	0	0.712	0.699	0.703	0.674	1.994	0.520	0.748	0.000	0.000	0.000	0.000	0.000	0.000	0.000	0.000	0.000	0.000	0.000	0.000	0.000	0.000	120	488	2455	2192	-0.490	Error	Error	1021	1434	0	0	902	1290	0	0	0	0
1	15	2	""	"YDR366C"	4950	13430	120	9310	8419	2880	90	103	71	100	100	0	16477	15138	4808	149	170	105	100	100	0	0	0	0	0	0	0	0	0	0	0	0	0	0	0	0	0	0	0	0.565	0.556	0.570	0.552	1.666	0.541	0.892	0.000	0.000	0.000	0.000	0.000	0.000	0.000	0.000	0.000	0.000	0.000	0.000	0.000	0.000	120	516	25548	23318	-0.825	Error	Error	9220	16328	0	0	8329	14989	0	0	0	0
1	16	2	""	"YDR398W"	5170	13430	130	4294	4391	2359	92	102	65	100	100	0	2541	2562	1424	156	168	95	95	95	0	0	0	0	0	0	0	0	0	0	0	0	0	0	0	0	0	0	0	1.762	1.787	1.751	1.916	1.842	1.795	0.860	0.000	0.000	0.000	0.000	0.000	0.000	0.000	0.000	0.000	0.000	0.000	0.000	0.000	0.000	120	488	6587	6705	0.817	Error	Error	4202	2385	0	0	4299	2406	0	0	0	0
1	17	2	""	"YDR430C"	5320	13430	120	3359	3740	1866	98	176	554	100	99	0	1961	2257	1142	169	234	421	98	92	0	0	0	0	0	0	0	0	0	0	0	0	0	0	0	0	0	0	0	1.820	1.744	1.865	1.723	1.596	1.876	0.693	0.000	0.000	0.000	0.000	0.000	0.000	0.000	0.000	0.000	0.000	0.000	0.000	0.000	0.000	120	425	5053	5730	0.864	Error	Error	3261	1792	0	0	3642	2088	0	0	0	0
1	18	2	"YPR1"	"YDR368W"	5520	13430	120	2604	2380	920	108	218	586	92	86	0	5323	4870	2448	182	348	822	87	85	0	0	0	0	0	0	0	0	0	0	0	0	0	0	0	0	0	0	0	0.486	0.485	0.486	0.551	2.146	0.428	0.785	0.000	0.000	0.000	0.000	0.000	0.000	0.000	0.000	0.000	0.000	0.000	0.000	0.000	0.000	120	514	7637	6960	-1.042	Error	Error	2496	5141	0	0	2272	4688	0	0	0	0
1	19	2	""	"YDR400W"	5720	13430	120	5455	5533	2005	115	168	319	100	100	0	9669	9173	3488	185	322	771	100	100	0	0	0	0	0	0	0	0	0	0	0	0	0	0	0	0	0	0	0	0.563	0.603	0.652	0.606	1.439	0.569	0.853	0.000	0.000	0.000	0.000	0.000	0.000	0.000	0.000	0.000	0.000	0.000	0.000	0.000	0.000	120	505	14824	14406	-0.829	Error	Error	5340	9484	0	0	5418	8988	0	0	0	0
1	20	2	"NPL3"	"YDR432W"	5900	13430	120	5999	5588	2268	128	141	74	100	100	0	3337	3151	1357	197	217	122	95	93	0	0	0	0	0	0	0	0	0	0	0	0	0	0	0	0	0	0	0	1.870	1.848	1.838	1.926	1.735	1.932	0.837	0.000	0.000	0.000	0.000	0.000	0.000	0.000	0.000	0.000	0.000	0.000	0.000	0.000	0.000	120	470	9011	8414	0.903	Error	Error	5871	3140	0	0	5460	2954	0	0	0	0
1	21	2	""	"YDR370C"	6090	13430	120	8548	7809	2216	135	193	396	100	100	0	4309	4044	1171	205	259	397	99	95	0	0	0	0	0	0	0	0	0	0	0	0	0	0	0	0	0	0	0	2.050	1.999	2.046	2.042	1.412	2.055	0.869	0.000	0.000	0.000	0.000	0.000	0.000	0.000	0.000	0.000	0.000	0.000	0.000	0.000	0.000	120	500	12517	11513	1.036	Error	Error	8413	4104	0	0	7674	3839	0	0	0	0
1	22	2	"DIT2"	"YDR402C"	6290	13430	120	3996	3890	1779	137	211	465	99	95	0	9434	9587	3372	223	368	1035	100	98	0	0	0	0	0	0	0	0	0	0	0	0	0	0	0	0	0	0	0	0.419	0.401	0.422	0.368	1.736	0.389	0.819	0.000	0.000	0.000	0.000	0.000	0.000	0.000	0.000	0.000	0.000	0.000	0.000	0.000	0.000	120	598	13070	13117	-1.255	Error	Error	3859	9211	0	0	3753	9364	0	0	0	0
1	1	3	""	"YDR434W"	2300	13620	120	3056	3359	1924	63	67	31	100	100	0	5017	5479	3551	108	111	32	97	97	0	0	0	0	0	0	0	0	0	0	0	0	0	0	0	0	0	0	0	0.610	0.614	0.634	0.696	2.055	0.557	0.804	0.000	0.000	0.000	0.000	0.000	0.000	0.000	0.000	0.000	0.000	0.000	0.000	0.000	0.000	120	539	7902	8667	-0.714	Error	Error	2993	4909	0	0	3296	5371	0	0	0	0
1	2	3	""	"YDR372C"	2500	13630	130	3376	3133	1409	65	70	39	100	100	0	5112	4659	2646	108	113	34	99	97	0	0	0	0	0	0	0	0	0	0	0	0	0	0	0	0	0	0	0	0.662	0.674	0.658	0.805	2.592	0.591	0.761	0.000	0.000	0.000	0.000	0.000	0.000	0.000	0.000	0.000	0.000	0.000	0.000	0.000	0.000	120	524	8315	7619	-0.596	Error	Error	3311	5004	0	0	3068	4551	0	0	0	0
1	3	3	"rpb7"	"YDR404C"	2680	13620	120	3253	3586	2443	68	111	346	90	85	0	4396	4675	2971	111	122	93	93	90	0	0	0	0	0	0	0	0	0	0	0	0	0	0	0	0	0	0	0	0.743	0.771	0.774	0.825	3.193	0.748	0.714	0.000	0.000	0.000	0.000	0.000	0.000	0.000	0.000	0.000	0.000	0.000	0.000	0.000	0.000	120	499	7470	8082	-0.428	Error	Error	3185	4285	0	0	3518	4564	0	0	0	0
1	4	3	"PPZ2"	"YDR436W"	2880	13620	120	5660	5732	3119	69	113	332	97	94	0	3547	3404	2206	107	120	89	97	92	0	0	0	0	0	0	0	0	0	0	0	0	0	0	0	0	0	0	0	1.625	1.718	1.688	1.987	2.514	1.703	0.780	0.000	0.000	0.000	0.000	0.000	0.000	0.000	0.000	0.000	0.000	0.000	0.000	0.000	0.000	120	560	9031	8960	0.701	Error	Error	5591	3440	0	0	5663	3297	0	0	0	0
1	5	3	"LSM4"	"YER112W"	3100	13610	110	4570	4281	1040	67	100	260	100	100	0	4736	4549	1120	109	146	285	100	100	0	0	0	0	0	0	0	0	0	0	0	0	0	0	0	0	0	0	0	0.973	0.949	0.964	0.949	1.454	0.966	0.862	0.000	0.000	0.000	0.000	0.000	0.000	0.000	0.000	0.000	0.000	0.000	0.000	0.000	0.000	80	501	9130	8654	-0.039	Error	Error	4503	4627	0	0	4214	4440	0	0	0	0
1	6	3	"COX15"	"YER141W"	3300	13610	110	7560	7681	3080	70	157	526	100	96	0	15018	14728	5831	113	319	1219	100	92	0	0	0	0	0	0	0	0	0	0	0	0	0	0	0	0	0	0	0	0.503	0.521	0.513	0.521	1.874	0.501	0.810	0.000	0.000	0.000	0.000	0.000	0.000	0.000	0.000	0.000	0.000	0.000	0.000	0.000	0.000	80	465	22395	22226	-0.993	Error	Error	7490	14905	0	0	7611	14615	0	0	0	0
1	7	3	"BRR2"	"YER172C"	3490	13620	120	388	376	113	70	127	452	6	0	0	584	574	178	119	253	1072	0	0	0	0	0	0	0	0	0	0	0	0	0	0	0	0	0	0	0	0	0	0.684	0.673	0.646	0.666	1.834	0.247	0.746	0.000	0.000	0.000	0.000	0.000	0.000	0.000	0.000	0.000	0.000	0.000	0.000	0.000	0.000	120	506	783	761	-0.548	Error	Error	318	465	0	0	306	455	0	0	0	0
1	8	3	"BOI2"	"YER114C"	3690	13620	120	3576	3470	1437	72	79	88	99	98	0	1770	1783	772	122	127	48	99	98	0	0	0	0	0	0	0	0	0	0	0	0	0	0	0	0	0	0	0	2.126	2.046	2.064	2.047	2.038	2.195	0.790	0.000	0.000	0.000	0.000	0.000	0.000	0.000	0.000	0.000	0.000	0.000	0.000	0.000	0.000	120	498	5152	5059	1.088	Error	Error	3504	1648	0	0	3398	1661	0	0	0	0
1	9	3	"DDI1"	"YER143W"	3870	13610	110	6791	6143	2671	70	109	274	100	100	0	18073	17141	7215	117	235	1082	100	96	0	0	0	0	0	0	0	0	0	0	0	0	0	0	0	0	0	0	0	0.374	0.357	0.368	0.363	1.879	0.335	0.815	0.000	0.000	0.000	0.000	0.000	0.000	0.000	0.000	0.000	0.000	0.000	0.000	0.000	0.000	80	464	24677	23097	-1.418	Error	Error	6721	17956	0	0	6073	17024	0	0	0	0
1	10	3	"GRX4"	"YER174C"	4060	13610	110	1763	1642	605	74	107	254	98	93	0	2771	2639	1078	121	242	1058	86	68	0	0	0	0	0	0	0	0	0	0	0	0	0	0	0	0	0	0	0	0.637	0.623	0.637	0.627	1.708	0.428	0.511	0.000	0.000	0.000	0.000	0.000	0.000	0.000	0.000	0.000	0.000	0.000	0.000	0.000	0.000	80	491	4339	4086	-0.650	Error	Error	1689	2650	0	0	1568	2518	0	0	0	0
1	11	3	""	"YER116C"	4250	13620	120	7960	7291	2473	74	80	57	99	98	0	3100	2908	932	123	130	57	97	97	0	0	0	0	0	0	0	0	0	0	0	0	0	0	0	0	0	0	0	2.649	2.591	2.577	2.372	2.002	2.726	0.856	0.000	0.000	0.000	0.000	0.000	0.000	0.000	0.000	0.000	0.000	0.000	0.000	0.000	0.000	120	544	10863	10002	1.405	Error	Error	7886	2977	0	0	7217	2785	0	0	0	0
1	12	3	"FTR1"	"YER145C"	4440	13620	120	6650	6639	2662	75	119	334	100	99	0	3857	3709	1667	126	157	218	93	93	0	0	0	0	0	0	0	0	0	0	0	0	0	0	0	0	0	0	0	1.762	1.832	1.857	2.077	2.275	1.856	0.852	0.000	0.000	0.000	0.000	0.000	0.000	0.000	0.000	0.000	0.000	0.000	0.000	0.000	0.000	120	526	10306	10147	0.817	Error	Error	6575	3731	0	0	6564	3583	0	0	0	0
1	13	3	"ECM32"	"YER176W"	4630	13620	120	2936	3476	2359	80	95	184	98	98	0	1492	1713	1095	138	169	380	90	81	0	0	0	0	0	0	0	0	0	0	0	0	0	0	0	0	0	0	0	2.109	2.156	2.139	2.191	2.105	2.539	0.623	0.000	0.000	0.000	0.000	0.000	0.000	0.000	0.000	0.000	0.000	0.000	0.000	0.000	0.000	120	516	4210	4971	1.077	Error	Error	2856	1354	0	0	3396	1575	0	0	0	0
1	14	3	"SSU81"	"YER118C"	4820	13620	120	9219	8750	3191	85	95	51	100	100	0	18315	16798	6884	160	178	124	100	98	0	0	0	0	0	0	0	0	0	0	0	0	0	0	0	0	0	0	0	0.503	0.521	0.526	0.556	2.279	0.487	0.881	0.000	0.000	0.000	0.000	0.000	0.000	0.000	0.000	0.000	0.000	0.000	0.000	0.000	0.000	120	510	27289	25303	-0.991	Error	Error	9134	18155	0	0	8665	16638	0	0	0	0
1	15	3	""	"YER147C"	5010	13620	120	7556	7342	2474	92	96	38	98	98	0	4567	4441	1395	163	174	69	98	97	0	0	0	0	0	0	0	0	0	0	0	0	0	0	0	0	0	0	0	1.695	1.695	1.760	1.608	1.772	1.771	0.869	0.000	0.000	0.000	0.000	0.000	0.000	0.000	0.000	0.000	0.000	0.000	0.000	0.000	0.000	120	527	11868	11528	0.761	Error	Error	7464	4404	0	0	7250	4278	0	0	0	0
1	16	3	"pda1"	"YER178W"	5200	13620	120	4916	4791	1878	90	92	32	99	99	0	8627	8331	2845	160	164	54	100	100	0	0	0	0	0	0	0	0	0	0	0	0	0	0	0	0	0	0	0	0.570	0.575	0.586	0.550	1.637	0.571	0.878	0.000	0.000	0.000	0.000	0.000	0.000	0.000	0.000	0.000	0.000	0.000	0.000	0.000	0.000	120	508	13293	12872	-0.811	Error	Error	4826	8467	0	0	4701	8171	0	0	0	0
1	17	3	"pmr1"	"YGL167C"	5400	13620	120	311	320	107	94	123	316	22	0	0	502	515	156	156	176	160	92	56	0	0	0	0	0	0	0	0	0	0	0	0	0	0	0	0	0	0	0	0.627	0.630	0.624	0.596	2.069	0.572	0.494	0.000	0.000	0.000	0.000	0.000	0.000	0.000	0.000	0.000	0.000	0.000	0.000	0.000	0.000	120	534	563	585	-0.673	Error	Error	217	346	0	0	226	359	0	0	0	0
1	18	3	""	"YGL199C"	5580	13620	110	5069	4749	1216	91	119	179	100	100	0	1805	1688	469	146	181	266	100	96	0	0	0	0	0	0	0	0	0	0	0	0	0	0	0	0	0	0	0	3.001	3.021	2.993	3.051	1.429	3.111	0.842	0.000	0.000	0.000	0.000	0.000	0.000	0.000	0.000	0.000	0.000	0.000	0.000	0.000	0.000	80	499	6637	6200	1.585	Error	Error	4978	1659	0	0	4658	1542	0	0	0	0
1	19	3	""	"YGL230C"	5780	13620	110	2557	2453	596	105	124	141	100	100	0	4637	4451	1082	173	197	126	100	100	0	0	0	0	0	0	0	0	0	0	0	0	0	0	0	0	0	0	0	0.549	0.549	0.555	0.545	1.289	0.521	0.867	0.000	0.000	0.000	0.000	0.000	0.000	0.000	0.000	0.000	0.000	0.000	0.000	0.000	0.000	80	501	6916	6626	-0.864	Error	Error	2452	4464	0	0	2348	4278	0	0	0	0
1	20	3	"SUA5"	"YGL169W"	5970	13620	120	3740	3460	1120	122	130	53	98	97	0	7968	7720	2725	196	212	82	99	98	0	0	0	0	0	0	0	0	0	0	0	0	0	0	0	0	0	0	0	0.466	0.444	0.439	0.430	1.753	0.418	0.880	0.000	0.000	0.000	0.000	0.000	0.000	0.000	0.000	0.000	0.000	0.000	0.000	0.000	0.000	120	528	11390	10862	-1.103	Error	Error	3618	7772	0	0	3338	7524	0	0	0	0
1	21	3	"MCM6"	"YGL201C"	6150	13620	110	1410	1745	923	145	161	92	100	100	0	2062	2334	1241	222	247	118	100	100	0	0	0	0	0	0	0	0	0	0	0	0	0	0	0	0	0	0	0	0.688	0.758	0.769	0.757	1.578	0.767	0.797	0.000	0.000	0.000	0.000	0.000	0.000	0.000	0.000	0.000	0.000	0.000	0.000	0.000	0.000	80	473	3105	3712	-0.541	Error	Error	1265	1840	0	0	1600	2112	0	0	0	0
1	22	3	""	"YGL232W"	6330	13620	110	4788	4441	1035	155	208	313	100	100	0	10371	10137	2159	256	393	872	100	100	0	0	0	0	0	0	0	0	0	0	0	0	0	0	0	0	0	0	0	0.458	0.434	0.444	0.430	1.235	0.421	0.905	0.000	0.000	0.000	0.000	0.000	0.000	0.000	0.000	0.000	0.000	0.000	0.000	0.000	0.000	80	525	14748	14167	-1.126	Error	Error	4633	10115	0	0	4286	9881	0	0	0	0
1	1	4	"ROK1"	"YGL171W"	2350	13810	120	6573	6125	1825	64	88	272	97	96	0	8381	8202	2159	111	115	35	100	100	0	0	0	0	0	0	0	0	0	0	0	0	0	0	0	0	0	0	0	0.787	0.749	0.769	0.704	1.627	0.750	0.902	0.000	0.000	0.000	0.000	0.000	0.000	0.000	0.000	0.000	0.000	0.000	0.000	0.000	0.000	120	605	14779	14152	-0.345	Error	Error	6509	8270	0	0	6061	8091	0	0	0	0
1	2	4	"kex1"	"YGL203C"	2540	13810	110	8972	9499	3311	65	109	388	100	100	0	4739	5039	1680	111	117	43	100	100	0	0	0	0	0	0	0	0	0	0	0	0	0	0	0	0	0	0	0	1.925	1.914	1.866	1.923	1.340	2.038	0.855	0.000	0.000	0.000	0.000	0.000	0.000	0.000	0.000	0.000	0.000	0.000	0.000	0.000	0.000	80	478	13535	14362	0.945	Error	Error	8907	4628	0	0	9434	4928	0	0	0	0
1	3	4	"ade5,7"	"YGL234W"	2730	13810	110	9021	8918	1669	68	110	352	100	100	0	4444	4662	1017	112	126	125	100	100	0	0	0	0	0	0	0	0	0	0	0	0	0	0	0	0	0	0	0	2.067	1.945	1.987	1.953	1.286	2.020	0.888	0.000	0.000	0.000	0.000	0.000	0.000	0.000	0.000	0.000	0.000	0.000	0.000	0.000	0.000	80	498	13285	13400	1.047	Error	Error	8953	4332	0	0	8850	4550	0	0	0	0
1	4	4	"KEM1"	"YGL173C"	2910	13820	120	1504	1654	959	69	87	217	98	97	0	1271	1415	1027	114	127	119	92	91	0	0	0	0	0	0	0	0	0	0	0	0	0	0	0	0	0	0	0	1.240	1.218	1.224	1.412	2.440	1.119	0.556	0.000	0.000	0.000	0.000	0.000	0.000	0.000	0.000	0.000	0.000	0.000	0.000	0.000	0.000	120	541	2592	2886	0.311	Error	Error	1435	1157	0	0	1585	1301	0	0	0	0
1	5	4	"POX1"	"YGL205W"	3110	13810	120	8407	8238	2378	67	87	220	98	98	0	5709	5572	1726	115	132	182	98	97	0	0	0	0	0	0	0	0	0	0	0	0	0	0	0	0	0	0	0	1.491	1.497	1.488	1.461	1.676	1.527	0.835	0.000	0.000	0.000	0.000	0.000	0.000	0.000	0.000	0.000	0.000	0.000	0.000	0.000	0.000	120	597	13934	13628	0.576	Error	Error	8340	5594	0	0	8171	5457	0	0	0	0
1	6	4	""	"YGL236C"	3310	13810	120	6352	5863	2257	70	109	390	98	98	0	9375	8836	3692	120	175	690	95	93	0	0	0	0	0	0	0	0	0	0	0	0	0	0	0	0	0	0	0	0.679	0.665	0.674	0.737	2.346	0.645	0.889	0.000	0.000	0.000	0.000	0.000	0.000	0.000	0.000	0.000	0.000	0.000	0.000	0.000	0.000	120	582	15537	14509	-0.559	Error	Error	6282	9255	0	0	5793	8716	0	0	0	0
1	7	4	"RNH70"	"YGR276C"	3500	13810	120	7077	6561	2085	70	73	27	99	99	0	3808	3627	1079	127	131	37	98	97	0	0	0	0	0	0	0	0	0	0	0	0	0	0	0	0	0	0	0	1.904	1.855	1.876	1.774	1.868	1.947	0.888	0.000	0.000	0.000	0.000	0.000	0.000	0.000	0.000	0.000	0.000	0.000	0.000	0.000	0.000	120	541	10688	9991	0.929	Error	Error	7007	3681	0	0	6491	3500	0	0	0	0
1	8	4	""	"YHL010C"	3680	13810	110	8201	7781	1678	73	109	281	100	100	0	5378	5307	1085	129	172	319	100	100	0	0	0	0	0	0	0	0	0	0	0	0	0	0	0	0	0	0	0	1.548	1.489	1.537	1.498	1.344	1.514	0.908	0.000	0.000	0.000	0.000	0.000	0.000	0.000	0.000	0.000	0.000	0.000	0.000	0.000	0.000	80	490	13377	12886	0.631	Error	Error	8128	5249	0	0	7708	5178	0	0	0	0
1	9	4	""	"YHL042W"	3870	13810	110	4629	4315	1327	76	144	379	100	100	0	3133	2921	990	131	239	1068	95	72	0	0	0	0	0	0	0	0	0	0	0	0	0	0	0	0	0	0	0	1.517	1.519	1.509	1.565	1.498	1.231	0.490	0.000	0.000	0.000	0.000	0.000	0.000	0.000	0.000	0.000	0.000	0.000	0.000	0.000	0.000	80	538	7555	7029	0.601	Error	Error	4553	3002	0	0	4239	2790	0	0	0	0
1	10	4	""	"YGR278W"	4060	13810	110	8569	8340	2399	78	151	478	100	100	0	8473	8107	2304	129	276	1270	100	96	0	0	0	0	0	0	0	0	0	0	0	0	0	0	0	0	0	0	0	1.018	1.036	1.078	1.033	1.483	1.007	0.787	0.000	0.000	0.000	0.000	0.000	0.000	0.000	0.000	0.000	0.000	0.000	0.000	0.000	0.000	80	545	16835	16240	0.025	Error	Error	8491	8344	0	0	8262	7978	0	0	0	0
1	11	4	""	"YHL012W"	4260	13810	110	9311	8784	1922	76	149	540	100	100	0	12503	12292	2415	126	183	389	100	100	0	0	0	0	0	0	0	0	0	0	0	0	0	0	0	0	0	0	0	0.746	0.716	0.737	0.707	1.386	0.702	0.881	0.000	0.000	0.000	0.000	0.000	0.000	0.000	0.000	0.000	0.000	0.000	0.000	0.000	0.000	80	507	21612	20874	-0.422	Error	Error	9235	12377	0	0	8708	12166	0	0	0	0
1	12	4	""	"YHL044W"	4440	13810	110	5780	5255	1383	79	145	416	100	100	0	8146	7609	2050	130	240	724	100	100	0	0	0	0	0	0	0	0	0	0	0	0	0	0	0	0	0	0	0	0.711	0.692	0.694	0.691	1.344	0.660	0.889	0.000	0.000	0.000	0.000	0.000	0.000	0.000	0.000	0.000	0.000	0.000	0.000	0.000	0.000	80	505	13717	12655	-0.492	Error	Error	5701	8016	0	0	5176	7479	0	0	0	0
1	13	4	""	"YGR280C"	4640	13810	110	3769	3613	958	76	128	356	100	100	0	3418	3270	853	132	222	666	100	95	0	0	0	0	0	0	0	0	0	0	0	0	0	0	0	0	0	0	0	1.124	1.127	1.170	1.126	1.438	1.159	0.885	0.000	0.000	0.000	0.000	0.000	0.000	0.000	0.000	0.000	0.000	0.000	0.000	0.000	0.000	80	507	6979	6675	0.168	Error	Error	3693	3286	0	0	3537	3138	0	0	0	0
1	14	4	"YLF2"	"YHL014C"	4820	13810	110	6411	6077	1375	85	146	455	100	100	0	22642	21633	4246	155	409	2004	100	100	0	0	0	0	0	0	0	0	0	0	0	0	0	0	0	0	0	0	0	0.281	0.279	0.284	0.277	1.290	0.269	0.906	0.000	0.000	0.000	0.000	0.000	0.000	0.000	0.000	0.000	0.000	0.000	0.000	0.000	0.000	80	495	28813	27470	-1.830	Error	Error	6326	22487	0	0	5992	21478	0	0	0	0
1	15	4	""	"YHL046C"	5010	13810	110	18094	16748	4834	93	192	617	100	100	0	30531	28286	7662	163	534	2280	100	100	0	0	0	0	0	0	0	0	0	0	0	0	0	0	0	0	0	0	0	0.593	0.592	0.611	0.590	1.277	0.576	0.918	0.000	0.000	0.000	0.000	0.000	0.000	0.000	0.000	0.000	0.000	0.000	0.000	0.000	0.000	80	507	48369	44778	-0.754	Error	Error	18001	30368	0	0	16655	28123	0	0	0	0
1	16	4	"BGL2"	"YGR282C"	5200	13810	110	4909	4580	1089	89	151	455	100	100	0	9323	8815	1895	147	320	1230	100	100	0	0	0	0	0	0	0	0	0	0	0	0	0	0	0	0	0	0	0	0.525	0.518	0.526	0.513	1.252	0.501	0.917	0.000	0.000	0.000	0.000	0.000	0.000	0.000	0.000	0.000	0.000	0.000	0.000	0.000	0.000	80	522	13996	13159	-0.929	Error	Error	4820	9176	0	0	4491	8668	0	0	0	0
1	17	4	"dur3"	"YHL016C"	5390	13810	110	8480	7845	2275	88	152	405	100	100	0	18773	17598	5377	139	294	1039	100	100	0	0	0	0	0	0	0	0	0	0	0	0	0	0	0	0	0	0	0	0.450	0.444	0.449	0.445	1.527	0.426	0.876	0.000	0.000	0.000	0.000	0.000	0.000	0.000	0.000	0.000	0.000	0.000	0.000	0.000	0.000	80	508	27026	25216	-1.151	Error	Error	8392	18634	0	0	7757	17459	0	0	0	0
1	18	4	"COS8"	"YHL048W"	5580	13810	110	14978	13185	5590	86	165	517	100	98	0	15291	13501	5633	127	277	1020	100	96	0	0	0	0	0	0	0	0	0	0	0	0	0	0	0	0	0	0	0	0.982	0.979	0.998	1.004	1.532	0.995	0.894	0.000	0.000	0.000	0.000	0.000	0.000	0.000	0.000	0.000	0.000	0.000	0.000	0.000	0.000	80	509	30056	26473	-0.026	Error	Error	14892	15164	0	0	13099	13374	0	0	0	0
1	19	4	"THS1"	"YIL078W"	5770	13820	120	7699	7419	2614	89	124	348	100	98	0	9292	9058	3985	142	195	409	97	96	0	0	0	0	0	0	0	0	0	0	0	0	0	0	0	0	0	0	0	0.832	0.822	0.814	0.870	1.840	0.775	0.870	0.000	0.000	0.000	0.000	0.000	0.000	0.000	0.000	0.000	0.000	0.000	0.000	0.000	0.000	120	569	16760	16246	-0.266	Error	Error	7610	9150	0	0	7330	8916	0	0	0	0
1	20	4	""	"YIL110W"	5970	13820	120	7033	6331	1788	104	110	39	100	100	0	19497	18149	5050	167	183	88	100	100	0	0	0	0	0	0	0	0	0	0	0	0	0	0	0	0	0	0	0	0.358	0.346	0.358	0.345	1.635	0.334	0.892	0.000	0.000	0.000	0.000	0.000	0.000	0.000	0.000	0.000	0.000	0.000	0.000	0.000	0.000	120	528	26259	24209	-1.480	Error	Error	6929	19330	0	0	6227	17982	0	0	0	0
1	21	4	"CCT2"	"YIL142W"	6160	13820	120	5895	5465	1596	130	146	75	100	99	0	4404	4127	1244	198	232	222	98	96	0	0	0	0	0	0	0	0	0	0	0	0	0	0	0	0	0	0	0	1.371	1.358	1.374	1.396	1.804	1.386	0.899	0.000	0.000	0.000	0.000	0.000	0.000	0.000	0.000	0.000	0.000	0.000	0.000	0.000	0.000	120	554	9971	9264	0.455	Error	Error	5765	4206	0	0	5335	3929	0	0	0	0
1	22	4	""	"YIL080W"	6350	13820	120	19640	17492	5984	131	162	236	100	99	0	21874	19586	7084	199	258	475	98	97	0	0	0	0	0	0	0	0	0	0	0	0	0	0	0	0	0	0	0	0.900	0.895	0.905	0.912	1.894	0.885	0.900	0.000	0.000	0.000	0.000	0.000	0.000	0.000	0.000	0.000	0.000	0.000	0.000	0.000	0.000	120	576	41184	36748	-0.152	Error	Error	19509	21675	0	0	17361	19387	0	0	0	0
1	1	5	""	"YIL112W"	2360	14010	120	7406	7584	3207	64	70	53	100	99	0	6428	6488	2784	112	120	119	97	96	0	0	0	0	0	0	0	0	0	0	0	0	0	0	0	0	0	0	0	1.162	1.179	1.164	1.291	2.315	1.205	0.844	0.000	0.000	0.000	0.000	0.000	0.000	0.000	0.000	0.000	0.000	0.000	0.000	0.000	0.000	120	579	13658	13896	0.217	Error	Error	7342	6316	0	0	7520	6376	0	0	0	0
1	2	5	"TID3"	"YIL144W"	2540	14010	120	9223	8722	2344	66	100	288	100	99	0	10232	9573	3677	111	137	359	95	93	0	0	0	0	0	0	0	0	0	0	0	0	0	0	0	0	0	0	0	0.905	0.915	0.879	1.052	2.486	0.857	0.833	0.000	0.000	0.000	0.000	0.000	0.000	0.000	0.000	0.000	0.000	0.000	0.000	0.000	0.000	120	557	19278	18118	-0.144	Error	Error	9157	10121	0	0	8656	9462	0	0	0	0
1	3	5	""	"YIL082W-A"	2740	14010	110	1391	1681	871	69	88	195	100	97	0	1567	1853	930	106	115	62	100	100	0	0	0	0	0	0	0	0	0	0	0	0	0	0	0	0	0	0	0	0.905	0.923	0.905	0.889	1.414	0.849	0.822	0.000	0.000	0.000	0.000	0.000	0.000	0.000	0.000	0.000	0.000	0.000	0.000	0.000	0.000	80	511	2783	3359	-0.144	Error	Error	1322	1461	0	0	1612	1747	0	0	0	0
1	4	5	"POR2"	"YIL114C"	2930	14010	120	4117	3642	1302	69	78	98	99	98	0	1980	1840	659	121	137	229	95	93	0	0	0	0	0	0	0	0	0	0	0	0	0	0	0	0	0	0	0	2.178	2.079	2.043	2.094	2.093	2.175	0.793	0.000	0.000	0.000	0.000	0.000	0.000	0.000	0.000	0.000	0.000	0.000	0.000	0.000	0.000	120	572	5907	5292	1.123	Error	Error	4048	1859	0	0	3573	1719	0	0	0	0
1	5	5	"ECM37"	"YIL146C"	3110	14010	110	638	646	253	70	82	131	96	91	0	576	627	245	126	149	249	86	38	0	0	0	0	0	0	0	0	0	0	0	0	0	0	0	0	0	0	0	1.262	1.150	1.139	1.171	1.620	0.939	0.503	0.000	0.000	0.000	0.000	0.000	0.000	0.000	0.000	0.000	0.000	0.000	0.000	0.000	0.000	80	481	1018	1077	0.336	Error	Error	568	450	0	0	576	501	0	0	0	0
1	6	5	"SDS3"	"YIL084C"	3300	14010	110	6938	6501	1840	76	90	104	100	100	0	3405	3298	785	134	141	55	100	100	0	0	0	0	0	0	0	0	0	0	0	0	0	0	0	0	0	0	0	2.098	2.031	2.039	2.003	1.274	2.113	0.903	0.000	0.000	0.000	0.000	0.000	0.000	0.000	0.000	0.000	0.000	0.000	0.000	0.000	0.000	80	501	10133	9589	1.069	Error	Error	6862	3271	0	0	6425	3164	0	0	0	0
1	7	5	"his5"	"YIL116W"	3480	14010	110	5931	5569	1036	77	113	281	100	100	0	8112	7834	1469	145	194	442	100	100	0	0	0	0	0	0	0	0	0	0	0	0	0	0	0	0	0	0	0	0.735	0.714	0.739	0.715	1.195	0.715	0.904	0.000	0.000	0.000	0.000	0.000	0.000	0.000	0.000	0.000	0.000	0.000	0.000	0.000	0.000	80	484	13821	13181	-0.445	Error	Error	5854	7967	0	0	5492	7689	0	0	0	0
1	8	5	"RPL40A"	"YIL148W"	3660	14010	110	6327	5834	1820	82	204	659	100	97	0	5057	4847	1493	146	283	715	97	95	0	0	0	0	0	0	0	0	0	0	0	0	0	0	0	0	0	0	0	1.272	1.224	1.262	1.230	1.414	1.228	0.871	0.000	0.000	0.000	0.000	0.000	0.000	0.000	0.000	0.000	0.000	0.000	0.000	0.000	0.000	80	535	11156	10453	0.347	Error	Error	6245	4911	0	0	5752	4701	0	0	0	0
1	9	5	"ilv3"	"YJR016C"	3880	14000	110	2897	2763	805	82	183	541	97	93	0	10819	10495	3395	146	300	902	98	98	0	0	0	0	0	0	0	0	0	0	0	0	0	0	0	0	0	0	0	0.264	0.259	0.262	0.265	1.517	0.247	0.871	0.000	0.000	0.000	0.000	0.000	0.000	0.000	0.000	0.000	0.000	0.000	0.000	0.000	0.000	80	498	13488	13030	-1.923	Error	Error	2815	10673	0	0	2681	10349	0	0	0	0
1	10	5	"cyc1"	"YJR048W"	4040	14010	120	1936	1760	548	80	102	186	97	95	0	2623	2397	890	138	196	382	94	89	0	0	0	0	0	0	0	0	0	0	0	0	0	0	0	0	0	0	0	0.747	0.744	0.761	0.793	2.108	0.655	0.748	0.000	0.000	0.000	0.000	0.000	0.000	0.000	0.000	0.000	0.000	0.000	0.000	0.000	0.000	120	514	4341	3939	-0.421	Error	Error	1856	2485	0	0	1680	2259	0	0	0	0
1	11	5	""	"YJR080C"	4230	14010	120	6012	5674	2024	78	126	479	97	95	0	4168	3972	1486	131	155	237	96	95	0	0	0	0	0	0	0	0	0	0	0	0	0	0	0	0	0	0	0	1.470	1.457	1.454	1.439	1.866	1.461	0.883	0.000	0.000	0.000	0.000	0.000	0.000	0.000	0.000	0.000	0.000	0.000	0.000	0.000	0.000	120	537	9971	9437	0.556	Error	Error	5934	4037	0	0	5596	3841	0	0	0	0
1	12	5	""	"YJR018W"	4420	14010	120	2753	2602	826	81	106	267	95	95	0	2723	2604	790	132	169	419	95	93	0	0	0	0	0	0	0	0	0	0	0	0	0	0	0	0	0	0	0	1.031	1.020	1.018	1.020	1.794	1.028	0.883	0.000	0.000	0.000	0.000	0.000	0.000	0.000	0.000	0.000	0.000	0.000	0.000	0.000	0.000	120	535	5263	4993	0.044	Error	Error	2672	2591	0	0	2521	2472	0	0	0	0
1	13	5	"ISY1"	"YJR050W"	4610	14010	120	4171	3847	1266	76	100	196	100	99	0	2501	2337	909	127	146	105	95	95	0	0	0	0	0	0	0	0	0	0	0	0	0	0	0	0	0	0	0	1.725	1.706	1.653	1.792	1.942	1.685	0.875	0.000	0.000	0.000	0.000	0.000	0.000	0.000	0.000	0.000	0.000	0.000	0.000	0.000	0.000	120	537	6469	5981	0.787	Error	Error	4095	2374	0	0	3771	2210	0	0	0	0
1	14	5	""	"YJR083C"	4800	14010	120	7237	6628	2287	78	104	298	99	99	0	3189	2997	1135	128	188	900	92	83	0	0	0	0	0	0	0	0	0	0	0	0	0	0	0	0	0	0	0	2.339	2.283	2.322	2.356	1.912	2.377	0.852	0.000	0.000	0.000	0.000	0.000	0.000	0.000	0.000	0.000	0.000	0.000	0.000	0.000	0.000	120	542	10220	9419	1.226	Error	Error	7159	3061	0	0	6550	2869	0	0	0	0
1	15	5	""	"YJR020W"	4990	14010	120	3385	3063	978	81	107	322	98	95	0	3943	3583	1128	137	174	507	95	93	0	0	0	0	0	0	0	0	0	0	0	0	0	0	0	0	0	0	0	0.868	0.865	0.891	0.865	1.815	0.871	0.875	0.000	0.000	0.000	0.000	0.000	0.000	0.000	0.000	0.000	0.000	0.000	0.000	0.000	0.000	120	541	7110	6428	-0.204	Error	Error	3304	3806	0	0	2982	3446	0	0	0	0
1	16	5	"rad7"	"YJR052W"	5170	14010	110	7490	7259	2138	77	116	339	100	100	0	5064	4854	1422	129	164	292	100	100	0	0	0	0	0	0	0	0	0	0	0	0	0	0	0	0	0	0	0	1.502	1.520	1.526	1.523	1.363	1.533	0.870	0.000	0.000	0.000	0.000	0.000	0.000	0.000	0.000	0.000	0.000	0.000	0.000	0.000	0.000	80	492	12348	11907	0.587	Error	Error	7413	4935	0	0	7182	4725	0	0	0	0
1	17	5	""	"YJR085C"	5370	14010	120	2283	2033	684	77	134	438	95	86	0	1602	1488	498	121	196	747	87	46	0	0	0	0	0	0	0	0	0	0	0	0	0	0	0	0	0	0	0	1.490	1.431	1.417	1.451	1.844	1.450	0.861	0.000	0.000	0.000	0.000	0.000	0.000	0.000	0.000	0.000	0.000	0.000	0.000	0.000	0.000	120	553	3687	3323	0.575	Error	Error	2206	1481	0	0	1956	1367	0	0	0	0
1	18	5	"LSM8"	"YJR022W"	5550	14010	120	1918	1756	529	77	110	318	97	92	0	2458	2106	851	123	147	286	92	87	0	0	0	0	0	0	0	0	0	0	0	0	0	0	0	0	0	0	0	0.788	0.847	0.839	1.003	2.376	0.778	0.842	0.000	0.000	0.000	0.000	0.000	0.000	0.000	0.000	0.000	0.000	0.000	0.000	0.000	0.000	120	521	4176	3662	-0.343	Error	Error	1841	2335	0	0	1679	1983	0	0	0	0
1	19	5	""	"YJR054W"	5740	14010	120	8888	7940	2681	77	81	33	100	99	0	7826	7342	2366	124	130	41	99	99	0	0	0	0	0	0	0	0	0	0	0	0	0	0	0	0	0	0	0	1.144	1.089	1.118	1.043	1.709	1.100	0.892	0.000	0.000	0.000	0.000	0.000	0.000	0.000	0.000	0.000	0.000	0.000	0.000	0.000	0.000	120	517	16513	15081	0.194	Error	Error	8811	7702	0	0	7863	7218	0	0	0	0
1	20	5	""	"YJR087W"	5940	14010	120	2587	2282	787	86	90	33	99	99	0	1672	1588	504	143	151	63	99	99	0	0	0	0	0	0	0	0	0	0	0	0	0	0	0	0	0	0	0	1.636	1.520	1.596	1.486	1.632	1.604	0.855	0.000	0.000	0.000	0.000	0.000	0.000	0.000	0.000	0.000	0.000	0.000	0.000	0.000	0.000	120	526	4030	3641	0.710	Error	Error	2501	1529	0	0	2196	1445	0	0	0	0
1	21	5	"RSC4"	"YKR008W"	6120	14010	110	7480	7139	1551	109	138	175	100	100	0	16377	15851	3449	170	245	503	100	100	0	0	0	0	0	0	0	0	0	0	0	0	0	0	0	0	0	0	0	0.455	0.448	0.463	0.447	1.220	0.437	0.921	0.000	0.000	0.000	0.000	0.000	0.000	0.000	0.000	0.000	0.000	0.000	0.000	0.000	0.000	80	464	23578	22711	-1.137	Error	Error	7371	16207	0	0	7030	15681	0	0	0	0
1	22	5	"gap1"	"YKR039W"	6320	14010	120	7151	6667	2225	113	134	155	99	99	0	8967	8317	2544	169	230	440	99	98	0	0	0	0	0	0	0	0	0	0	0	0	0	0	0	0	0	0	0	0.800	0.804	0.789	0.791	1.574	0.810	0.914	0.000	0.000	0.000	0.000	0.000	0.000	0.000	0.000	0.000	0.000	0.000	0.000	0.000	0.000	120	610	15836	14702	-0.322	Error	Error	7038	8798	0	0	6554	8148	0	0	0	0
1	1	6	""	"YKR071C"	2320	14190	110	7826	7279	1711	66	105	294	100	100	0	19235	18400	4752	115	182	625	100	100	0	0	0	0	0	0	0	0	0	0	0	0	0	0	0	0	0	0	0	0.406	0.394	0.404	0.396	1.307	0.391	0.905	0.000	0.000	0.000	0.000	0.000	0.000	0.000	0.000	0.000	0.000	0.000	0.000	0.000	0.000	80	512	26880	25498	-1.301	Error	Error	7760	19120	0	0	7213	18285	0	0	0	0
1	2	6	"TOF2"	"YKR010C"	2500	14190	110	7164	7067	1775	67	158	498	100	100	0	18198	18589	4556	116	339	1342	100	100	0	0	0	0	0	0	0	0	0	0	0	0	0	0	0	0	0	0	0	0.392	0.379	0.386	0.375	1.325	0.369	0.880	0.000	0.000	0.000	0.000	0.000	0.000	0.000	0.000	0.000	0.000	0.000	0.000	0.000	0.000	80	481	25179	25473	-1.349	Error	Error	7097	18082	0	0	7000	18473	0	0	0	0
1	3	6	""	"YKR041W"	2690	14190	110	3369	3252	735	69	176	537	100	97	0	1278	1292	330	113	272	1123	57	0	0	0	0	0	0	0	0	0	0	0	0	0	0	0	0	0	0	0	0	2.833	2.700	2.798	2.748	1.331	2.709	0.862	0.000	0.000	0.000	0.000	0.000	0.000	0.000	0.000	0.000	0.000	0.000	0.000	0.000	0.000	80	547	4465	4362	1.502	Error	Error	3300	1165	0	0	3183	1179	0	0	0	0
1	4	6	""	"YKR073C"	2900	14210	80	297	323	142	70	74	27	98	96	0	371	400	157	122	126	37	98	94	0	0	0	0	0	0	0	0	0	0	0	0	0	0	0	0	0	0	0	0.912	0.910	0.988	0.954	1.946	0.866	0.557	0.000	0.000	0.000	0.000	0.000	0.000	0.000	0.000	0.000	0.000	0.000	0.000	0.000	0.000	52	327	476	531	-0.133	Error	Error	227	249	0	0	253	278	0	0	0	0
1	5	6	""	"YKR012C"	3090	14190	110	4629	4220	1182	73	132	433	100	100	0	4634	4360	1110	132	198	497	98	98	0	0	0	0	0	0	0	0	0	0	0	0	0	0	0	0	0	0	0	1.012	0.981	0.977	0.990	1.560	1.013	0.879	0.000	0.000	0.000	0.000	0.000	0.000	0.000	0.000	0.000	0.000	0.000	0.000	0.000	0.000	80	525	9058	8375	0.017	Error	Error	4556	4502	0	0	4147	4228	0	0	0	0
1	6	6	""	"YKR043C"	3280	14190	110	7283	6730	1772	80	149	460	100	100	0	21787	20655	4673	140	204	470	100	100	0	0	0	0	0	0	0	0	0	0	0	0	0	0	0	0	0	0	0	0.333	0.324	0.332	0.321	1.398	0.317	0.894	0.000	0.000	0.000	0.000	0.000	0.000	0.000	0.000	0.000	0.000	0.000	0.000	0.000	0.000	80	468	28850	27165	-1.587	Error	Error	7203	21647	0	0	6650	20515	0	0	0	0
1	7	6	""	"YKR075C"	3470	14200	120	6331	5839	1804	77	108	266	98	97	0	5593	5338	1710	143	170	317	97	95	0	0	0	0	0	0	0	0	0	0	0	0	0	0	0	0	0	0	0	1.148	1.109	1.115	1.132	2.307	1.112	0.856	0.000	0.000	0.000	0.000	0.000	0.000	0.000	0.000	0.000	0.000	0.000	0.000	0.000	0.000	120	539	11704	10957	0.199	Error	Error	6254	5450	0	0	5762	5195	0	0	0	0
1	8	6	"YPT52"	"YKR014C"	3660	14200	120	5796	5379	1538	80	126	448	99	98	0	6772	6452	3313	141	169	304	95	95	0	0	0	0	0	0	0	0	0	0	0	0	0	0	0	0	0	0	0	0.862	0.840	0.859	0.941	2.220	0.717	0.745	0.000	0.000	0.000	0.000	0.000	0.000	0.000	0.000	0.000	0.000	0.000	0.000	0.000	0.000	120	511	12347	11610	-0.214	Error	Error	5716	6631	0	0	5299	6311	0	0	0	0
1	9	6	""	"YKR045C"	3830	14190	110	7005	6551	1757	90	195	623	100	100	0	10017	9384	2363	144	344	1246	100	98	0	0	0	0	0	0	0	0	0	0	0	0	0	0	0	0	0	0	0	0.700	0.699	0.715	0.694	1.289	0.687	0.911	0.000	0.000	0.000	0.000	0.000	0.000	0.000	0.000	0.000	0.000	0.000	0.000	0.000	0.000	80	484	16788	15701	-0.514	Error	Error	6915	9873	0	0	6461	9240	0	0	0	0
1	10	6	""	"YKR077W"	4030	14200	120	12882	12301	3406	82	153	522	100	100	0	7657	7074	2386	143	328	1463	95	94	0	0	0	0	0	0	0	0	0	0	0	0	0	0	0	0	0	0	0	1.703	1.763	1.724	1.889	1.888	1.715	0.786	0.000	0.000	0.000	0.000	0.000	0.000	0.000	0.000	0.000	0.000	0.000	0.000	0.000	0.000	120	549	20314	19150	0.768	Error	Error	12800	7514	0	0	12219	6931	0	0	0	0
1	11	6	"FRE1"	"YLR214W"	4220	14200	120	5129	4895	1229	76	83	45	100	100	0	9361	8930	2881	132	147	102	97	95	0	0	0	0	0	0	0	0	0	0	0	0	0	0	0	0	0	0	0	0.548	0.548	0.552	0.614	2.396	0.519	0.870	0.000	0.000	0.000	0.000	0.000	0.000	0.000	0.000	0.000	0.000	0.000	0.000	0.000	0.000	120	522	14282	13617	-0.869	Error	Error	5053	9229	0	0	4819	8798	0	0	0	0
1	12	6	"MAP1"	"YLR244C"	4410	14200	120	5027	4715	1327	77	84	44	100	100	0	8830	7996	2930	131	144	79	97	97	0	0	0	0	0	0	0	0	0	0	0	0	0	0	0	0	0	0	0	0.569	0.590	0.583	0.623	1.880	0.546	0.886	0.000	0.000	0.000	0.000	0.000	0.000	0.000	0.000	0.000	0.000	0.000	0.000	0.000	0.000	120	524	13649	12503	-0.813	Error	Error	4950	8699	0	0	4638	7865	0	0	0	0
1	13	6	"CDC46"	"YLR274W"	4600	14200	120	4976	5142	1891	77	91	118	100	99	0	6080	6123	2346	128	140	70	99	98	0	0	0	0	0	0	0	0	0	0	0	0	0	0	0	0	0	0	0	0.823	0.845	0.818	0.870	1.983	0.817	0.841	0.000	0.000	0.000	0.000	0.000	0.000	0.000	0.000	0.000	0.000	0.000	0.000	0.000	0.000	120	524	10851	11060	-0.281	Error	Error	4899	5952	0	0	5065	5995	0	0	0	0
1	14	6	"CPR6"	"YLR216C"	4790	14190	110	6334	6124	1284	81	121	299	100	100	0	4615	4468	907	128	156	202	100	100	0	0	0	0	0	0	0	0	0	0	0	0	0	0	0	0	0	0	0	1.394	1.392	1.430	1.394	1.218	1.441	0.913	0.000	0.000	0.000	0.000	0.000	0.000	0.000	0.000	0.000	0.000	0.000	0.000	0.000	0.000	80	474	10740	10383	0.479	Error	Error	6253	4487	0	0	6043	4340	0	0	0	0
1	15	6	"ERF2"	"YLR246W"	4980	14200	120	1964	1905	538	78	111	274	100	97	0	3896	3670	1362	128	206	1246	91	79	0	0	0	0	0	0	0	0	0	0	0	0	0	0	0	0	0	0	0	0.501	0.516	0.506	0.602	2.463	0.301	0.508	0.000	0.000	0.000	0.000	0.000	0.000	0.000	0.000	0.000	0.000	0.000	0.000	0.000	0.000	120	564	5654	5369	-0.998	Error	Error	1886	3768	0	0	1827	3542	0	0	0	0
1	16	6	"DBP9"	"YLR276C"	5170	14190	110	6260	5665	1764	74	129	399	100	100	0	24438	22536	7877	122	270	1471	100	100	0	0	0	0	0	0	0	0	0	0	0	0	0	0	0	0	0	0	0	0.254	0.249	0.258	0.252	1.343	0.244	0.900	0.000	0.000	0.000	0.000	0.000	0.000	0.000	0.000	0.000	0.000	0.000	0.000	0.000	0.000	80	506	30502	28005	-1.975	Error	Error	6186	24316	0	0	5591	22414	0	0	0	0
1	17	6	""	"YLR218C"	5370	14200	120	3462	3202	934	75	95	197	99	99	0	2460	2345	760	124	193	635	94	87	0	0	0	0	0	0	0	0	0	0	0	0	0	0	0	0	0	0	0	1.450	1.408	1.391	1.444	1.876	1.400	0.853	0.000	0.000	0.000	0.000	0.000	0.000	0.000	0.000	0.000	0.000	0.000	0.000	0.000	0.000	120	556	5723	5348	0.536	Error	Error	3387	2336	0	0	3127	2221	0	0	0	0
1	18	6	"RCK2"	"YLR248W"	5560	14200	120	7517	7690	2795	75	78	27	100	100	0	2677	2727	1041	122	128	40	97	97	0	0	0	0	0	0	0	0	0	0	0	0	0	0	0	0	0	0	0	2.913	2.923	2.858	2.871	1.814	3.002	0.889	0.000	0.000	0.000	0.000	0.000	0.000	0.000	0.000	0.000	0.000	0.000	0.000	0.000	0.000	120	501	9997	10220	1.542	Error	Error	7442	2555	0	0	7615	2605	0	0	0	0
1	19	6	""	"YLR278C"	5750	14200	120	682	732	364	77	91	154	95	88	0	646	651	297	130	137	45	95	92	0	0	0	0	0	0	0	0	0	0	0	0	0	0	0	0	0	0	0	1.172	1.257	1.302	1.265	2.028	1.273	0.748	0.000	0.000	0.000	0.000	0.000	0.000	0.000	0.000	0.000	0.000	0.000	0.000	0.000	0.000	120	540	1121	1176	0.230	Error	Error	605	516	0	0	655	521	0	0	0	0
1	20	6	"CCC1"	"YLR220W"	5940	14190	110	4316	3833	1162	86	116	241	100	98	0	14103	13660	3229	142	212	631	100	100	0	0	0	0	0	0	0	0	0	0	0	0	0	0	0	0	0	0	0	0.303	0.277	0.292	0.265	1.551	0.272	0.878	0.000	0.000	0.000	0.000	0.000	0.000	0.000	0.000	0.000	0.000	0.000	0.000	0.000	0.000	80	486	18191	17265	-1.723	Error	Error	4230	13961	0	0	3747	13518	0	0	0	0
1	21	6	"SSP120"	"YLR250W"	6140	14200	120	3467	3319	986	94	121	209	98	97	0	6419	5995	1796	153	228	625	97	96	0	0	0	0	0	0	0	0	0	0	0	0	0	0	0	0	0	0	0	0.538	0.552	0.559	0.560	2.038	0.525	0.868	0.000	0.000	0.000	0.000	0.000	0.000	0.000	0.000	0.000	0.000	0.000	0.000	0.000	0.000	120	556	9639	9067	-0.894	Error	Error	3373	6266	0	0	3225	5842	0	0	0	0
1	22	6	""	"YLR280C"	6330	14200	120	411	411	163	94	99	43	94	91	0	624	614	236	146	161	119	90	83	0	0	0	0	0	0	0	0	0	0	0	0	0	0	0	0	0	0	0	0.663	0.677	0.673	0.701	2.185	0.640	0.742	0.000	0.000	0.000	0.000	0.000	0.000	0.000	0.000	0.000	0.000	0.000	0.000	0.000	0.000	120	600	795	785	-0.593	Error	Error	317	478	0	0	317	468	0	0	0	0
1	1	7	"CTK3"	"YML112W"	2350	14390	120	10735	10065	2781	65	93	261	100	100	0	4435	4126	1457	115	154	467	95	93	0	0	0	0	0	0	0	0	0	0	0	0	0	0	0	0	0	0	0	2.470	2.493	2.452	2.482	1.383	2.468	0.890	0.000	0.000	0.000	0.000	0.000	0.000	0.000	0.000	0.000	0.000	0.000	0.000	0.000	0.000	120	622	14990	14011	1.304	Error	Error	10670	4320	0	0	10000	4011	0	0	0	0
1	2	7	""	"YMR010W"	2530	14390	120	7227	6791	2226	65	106	366	98	97	0	6309	6203	2200	117	208	964	96	94	0	0	0	0	0	0	0	0	0	0	0	0	0	0	0	0	0	0	0	1.157	1.105	1.084	1.148	1.978	1.087	0.911	0.000	0.000	0.000	0.000	0.000	0.000	0.000	0.000	0.000	0.000	0.000	0.000	0.000	0.000	120	535	13354	12812	0.210	Error	Error	7162	6192	0	0	6726	6086	0	0	0	0
1	3	7	""	"YMR041C"	2730	14390	120	8069	7571	2193	69	106	306	99	99	0	5117	4814	1316	121	140	137	100	98	0	0	0	0	0	0	0	0	0	0	0	0	0	0	0	0	0	0	0	1.601	1.599	1.658	1.585	1.664	1.656	0.898	0.000	0.000	0.000	0.000	0.000	0.000	0.000	0.000	0.000	0.000	0.000	0.000	0.000	0.000	120	560	12996	12195	0.679	Error	Error	8000	4996	0	0	7502	4693	0	0	0	0
1	4	7	""	"YML114C"	2920	14390	120	12562	11807	3495	71	75	25	100	100	0	5083	4959	1662	127	130	36	99	97	0	0	0	0	0	0	0	0	0	0	0	0	0	0	0	0	0	0	0	2.520	2.429	2.424	2.508	1.713	2.473	0.907	0.000	0.000	0.000	0.000	0.000	0.000	0.000	0.000	0.000	0.000	0.000	0.000	0.000	0.000	120	524	17447	16568	1.334	Error	Error	12491	4956	0	0	11736	4832	0	0	0	0
1	5	7	"CLU1"	"YMR012W"	3110	14390	120	588	572	175	77	101	229	93	60	0	687	736	273	132	188	754	24	0	0	0	0	0	0	0	0	0	0	0	0	0	0	0	0	0	0	0	0	0.921	0.820	0.863	0.858	1.851	0.767	0.730	0.000	0.000	0.000	0.000	0.000	0.000	0.000	0.000	0.000	0.000	0.000	0.000	0.000	0.000	120	489	1066	1099	-0.119	Error	Error	511	555	0	0	495	604	0	0	0	0
1	6	7	"mcm1"	"YMR043W"	3280	14380	150	100	124	74	82	136	407	0	0	0	157	190	106	143	245	1068	0	0	0	0	0	0	0	0	0	0	0	0	0	0	0	0	0	0	0	0	0	1.286	0.894	0.715	0.718	2.887	7.834	0.098	0.000	0.000	0.000	0.000	0.000	0.000	0.000	0.000	0.000	0.000	0.000	0.000	0.000	0.000	156	692	32	89	0.363	Error	Error	18	14	0	0	42	47	0	0	-50	0
1	7	7	"atr1"	"YML116W"	3490	14390	120	7260	6798	1899	79	83	35	100	100	0	16466	15959	4800	142	148	75	100	99	0	0	0	0	0	0	0	0	0	0	0	0	0	0	0	0	0	0	0	0.440	0.425	0.424	0.441	1.906	0.412	0.920	0.000	0.000	0.000	0.000	0.000	0.000	0.000	0.000	0.000	0.000	0.000	0.000	0.000	0.000	120	533	23505	22536	-1.185	Error	Error	7181	16324	0	0	6719	15817	0	0	0	0
1	8	7	""	"YMR014W"	3680	14390	120	4486	4547	1548	79	82	35	99	99	0	13351	13657	4304	137	141	41	100	99	0	0	0	0	0	0	0	0	0	0	0	0	0	0	0	0	0	0	0	0.334	0.330	0.337	0.320	1.535	0.322	0.886	0.000	0.000	0.000	0.000	0.000	0.000	0.000	0.000	0.000	0.000	0.000	0.000	0.000	0.000	120	501	17621	17988	-1.584	Error	Error	4407	13214	0	0	4468	13520	0	0	0	0
1	9	7	""	"YMR045C"	3870	14390	120	14901	15102	6182	82	132	464	97	97	0	24894	24726	9240	142	296	1592	98	98	0	0	0	0	0	0	0	0	0	0	0	0	0	0	0	0	0	0	0	0.599	0.611	0.630	0.594	1.591	0.611	0.889	0.000	0.000	0.000	0.000	0.000	0.000	0.000	0.000	0.000	0.000	0.000	0.000	0.000	0.000	120	538	39571	39604	-0.740	Error	Error	14819	24752	0	0	15020	24584	0	0	0	0
1	10	7	""	"YML117W-A"	4050	14390	110	3936	3783	991	80	103	159	100	100	0	5842	5511	1699	140	281	1379	98	91	0	0	0	0	0	0	0	0	0	0	0	0	0	0	0	0	0	0	0	0.676	0.689	0.701	0.709	1.361	0.569	0.698	0.000	0.000	0.000	0.000	0.000	0.000	0.000	0.000	0.000	0.000	0.000	0.000	0.000	0.000	80	462	9558	9074	-0.564	Error	Error	3856	5702	0	0	3703	5371	0	0	0	0
1	11	7	"SOK2"	"YMR016C"	4240	14390	110	11840	11679	2613	80	159	473	100	100	0	13367	13373	2997	136	244	680	100	100	0	0	0	0	0	0	0	0	0	0	0	0	0	0	0	0	0	0	0	0.889	0.876	0.882	0.876	1.208	0.868	0.919	0.000	0.000	0.000	0.000	0.000	0.000	0.000	0.000	0.000	0.000	0.000	0.000	0.000	0.000	80	510	24991	24836	-0.170	Error	Error	11760	13231	0	0	11599	13237	0	0	0	0
1	12	7	""	"YMR046W-A"	4440	14390	110	13620	12487	2913	80	155	457	100	100	0	24253	22339	5479	137	236	647	100	100	0	0	0	0	0	0	0	0	0	0	0	0	0	0	0	0	0	0	0	0.561	0.559	0.563	0.563	1.228	0.535	0.922	0.000	0.000	0.000	0.000	0.000	0.000	0.000	0.000	0.000	0.000	0.000	0.000	0.000	0.000	80	488	37656	34609	-0.833	Error	Error	13540	24116	0	0	12407	22202	0	0	0	0
1	13	7	"PUB1"	"YNL016W"	4630	14390	120	1454	1396	564	78	96	151	98	95	0	1523	1532	661	128	149	133	97	95	0	0	0	0	0	0	0	0	0	0	0	0	0	0	0	0	0	0	0	0.986	0.939	0.917	0.941	1.884	0.913	0.819	0.000	0.000	0.000	0.000	0.000	0.000	0.000	0.000	0.000	0.000	0.000	0.000	0.000	0.000	120	529	2771	2722	-0.020	Error	Error	1376	1395	0	0	1318	1404	0	0	0	0
1	14	7	"ALG11"	"YNL048W"	4810	14390	110	11781	11294	3234	81	258	1057	100	100	0	15167	15187	4440	128	399	1579	100	98	0	0	0	0	0	0	0	0	0	0	0	0	0	0	0	0	0	0	0	0.778	0.745	0.770	0.749	1.255	0.731	0.919	0.000	0.000	0.000	0.000	0.000	0.000	0.000	0.000	0.000	0.000	0.000	0.000	0.000	0.000	80	495	26739	26272	-0.362	Error	Error	11700	15039	0	0	11213	15059	0	0	0	0
1	15	7	"TPM1"	"YNL079C"	5000	14390	110	6162	5806	1513	81	289	1091	100	97	0	3527	3376	957	131	485	2053	88	15	0	0	0	0	0	0	0	0	0	0	0	0	0	0	0	0	0	0	0	1.791	1.764	1.795	1.788	1.264	1.797	0.869	0.000	0.000	0.000	0.000	0.000	0.000	0.000	0.000	0.000	0.000	0.000	0.000	0.000	0.000	80	495	9477	8970	0.840	Error	Error	6081	3396	0	0	5725	3245	0	0	0	0
1	16	7	""	"YNL018C"	5190	14390	110	16127	15643	3555	83	168	449	100	100	0	14421	13820	3294	130	236	657	100	100	0	0	0	0	0	0	0	0	0	0	0	0	0	0	0	0	0	0	0	1.123	1.137	1.146	1.142	1.219	1.136	0.914	0.000	0.000	0.000	0.000	0.000	0.000	0.000	0.000	0.000	0.000	0.000	0.000	0.000	0.000	80	532	30335	29250	0.167	Error	Error	16044	14291	0	0	15560	13690	0	0	0	0
1	17	7	""	"YNL050C"	5390	14390	110	4156	3872	988	84	115	221	100	100	0	13066	12613	3930	133	229	632	100	100	0	0	0	0	0	0	0	0	0	0	0	0	0	0	0	0	0	0	0	0.315	0.304	0.308	0.313	1.384	0.290	0.907	0.000	0.000	0.000	0.000	0.000	0.000	0.000	0.000	0.000	0.000	0.000	0.000	0.000	0.000	80	504	17005	16268	-1.667	Error	Error	4072	12933	0	0	3788	12480	0	0	0	0
1	18	7	""	"YNL081C"	5580	14390	120	3088	2700	1032	81	93	96	97	95	0	15777	14006	5413	127	184	506	98	98	0	0	0	0	0	0	0	0	0	0	0	0	0	0	0	0	0	0	0	0.192	0.189	0.188	0.183	1.599	0.180	0.913	0.000	0.000	0.000	0.000	0.000	0.000	0.000	0.000	0.000	0.000	0.000	0.000	0.000	0.000	120	534	18657	16498	-2.380	Error	Error	3007	15650	0	0	2619	13879	0	0	0	0
1	19	7	"ARK1"	"YNL020C"	5770	14390	110	6850	6480	1556	81	98	148	100	100	0	9330	9168	2452	128	166	318	100	100	0	0	0	0	0	0	0	0	0	0	0	0	0	0	0	0	0	0	0	0.736	0.708	0.692	0.721	1.333	0.688	0.899	0.000	0.000	0.000	0.000	0.000	0.000	0.000	0.000	0.000	0.000	0.000	0.000	0.000	0.000	80	484	15971	15439	-0.443	Error	Error	6769	9202	0	0	6399	9040	0	0	0	0
1	20	7	"COX5A"	"YNL052W"	5960	14390	110	2932	2761	806	89	125	243	100	100	0	3639	3573	1117	137	208	585	98	95	0	0	0	0	0	0	0	0	0	0	0	0	0	0	0	0	0	0	0	0.812	0.778	0.786	0.786	1.325	0.768	0.906	0.000	0.000	0.000	0.000	0.000	0.000	0.000	0.000	0.000	0.000	0.000	0.000	0.000	0.000	80	521	6345	6108	-0.301	Error	Error	2843	3502	0	0	2672	3436	0	0	0	0
1	21	7	""	"YNL083W"	6150	14390	120	8093	7628	2728	92	110	151	98	97	0	7016	6585	2169	141	171	211	98	97	0	0	0	0	0	0	0	0	0	0	0	0	0	0	0	0	0	0	0	1.164	1.169	1.150	1.124	1.499	1.189	0.910	0.000	0.000	0.000	0.000	0.000	0.000	0.000	0.000	0.000	0.000	0.000	0.000	0.000	0.000	120	550	14876	13980	0.219	Error	Error	8001	6875	0	0	7536	6444	0	0	0	0
1	22	7	""	"YNL022C"	6330	14390	110	9562	8977	2334	91	140	382	100	100	0	5523	5210	1404	142	194	357	100	100	0	0	0	0	0	0	0	0	0	0	0	0	0	0	0	0	0	0	0	1.760	1.753	1.797	1.774	1.285	1.809	0.909	0.000	0.000	0.000	0.000	0.000	0.000	0.000	0.000	0.000	0.000	0.000	0.000	0.000	0.000	80	510	14852	13954	0.816	Error	Error	9471	5381	0	0	8886	5068	0	0	0	0
1	1	8	"VAC7"	"YNL054W"	2340	14580	110	2450	2546	1073	64	98	225	100	100	0	1862	1935	809	116	150	230	100	97	0	0	0	0	0	0	0	0	0	0	0	0	0	0	0	0	0	0	0	1.367	1.364	1.403	1.384	1.395	1.375	0.777	0.000	0.000	0.000	0.000	0.000	0.000	0.000	0.000	0.000	0.000	0.000	0.000	0.000	0.000	80	522	4132	4301	0.451	Error	Error	2386	1746	0	0	2482	1819	0	0	0	0
1	2	8	"mkt1"	"YNL085W"	2540	14580	120	6042	6139	2419	68	116	318	98	96	0	7373	7468	3355	121	192	507	95	94	0	0	0	0	0	0	0	0	0	0	0	0	0	0	0	0	0	0	0	0.824	0.826	0.798	0.848	2.349	0.781	0.849	0.000	0.000	0.000	0.000	0.000	0.000	0.000	0.000	0.000	0.000	0.000	0.000	0.000	0.000	120	548	13226	13418	-0.280	Error	Error	5974	7252	0	0	6071	7347	0	0	0	0
1	3	8	"BIO4"	"YNR057C"	2720	14570	110	11621	10327	3220	70	164	758	100	100	0	6826	6335	1986	124	184	460	100	100	0	0	0	0	0	0	0	0	0	0	0	0	0	0	0	0	0	0	0	1.724	1.651	1.767	1.662	1.453	1.751	0.868	0.000	0.000	0.000	0.000	0.000	0.000	0.000	0.000	0.000	0.000	0.000	0.000	0.000	0.000	80	459	18253	16468	0.785	Error	Error	11551	6702	0	0	10257	6211	0	0	0	0
1	4	8	"HTA3"	"YOL012C"	2920	14580	120	6055	5381	1699	74	164	723	97	95	0	2593	2416	836	130	197	476	93	90	0	0	0	0	0	0	0	0	0	0	0	0	0	0	0	0	0	0	0	2.428	2.322	2.340	2.258	1.737	2.401	0.855	0.000	0.000	0.000	0.000	0.000	0.000	0.000	0.000	0.000	0.000	0.000	0.000	0.000	0.000	120	551	8444	7593	1.280	Error	Error	5981	2463	0	0	5307	2286	0	0	0	0
1	5	8	"NTG2"	"YOL043C"	3100	14570	110	6769	6333	1494	79	155	553	100	100	0	24244	23639	5564	137	456	2414	100	100	0	0	0	0	0	0	0	0	0	0	0	0	0	0	0	0	0	0	0	0.278	0.266	0.274	0.265	1.304	0.251	0.880	0.000	0.000	0.000	0.000	0.000	0.000	0.000	0.000	0.000	0.000	0.000	0.000	0.000	0.000	80	466	30797	29756	-1.849	Error	Error	6690	24107	0	0	6254	23502	0	0	0	0
1	6	8	""	"YNR059W"	3290	14580	110	7056	6911	1969	80	169	554	100	100	0	5863	5941	1794	139	460	2336	95	78	0	0	0	0	0	0	0	0	0	0	0	0	0	0	0	0	0	0	0	1.219	1.177	1.194	1.188	1.338	1.202	0.873	0.000	0.000	0.000	0.000	0.000	0.000	0.000	0.000	0.000	0.000	0.000	0.000	0.000	0.000	80	500	12700	12633	0.285	Error	Error	6976	5724	0	0	6831	5802	0	0	0	0
1	7	8	""	"YOL013W-A"	3480	14580	110	7350	6744	1532	76	103	164	100	100	0	13478	13292	2825	137	196	351	100	100	0	0	0	0	0	0	0	0	0	0	0	0	0	0	0	0	0	0	0	0.545	0.507	0.515	0.504	1.211	0.499	0.915	0.000	0.000	0.000	0.000	0.000	0.000	0.000	0.000	0.000	0.000	0.000	0.000	0.000	0.000	80	482	20615	19823	-0.875	Error	Error	7274	13341	0	0	6668	13155	0	0	0	0
1	8	8	""	"YOL045W"	3670	14580	120	1022	1068	466	75	88	83	98	97	0	1242	1407	1511	132	182	408	92	79	0	0	0	0	0	0	0	0	0	0	0	0	0	0	0	0	0	0	0	0.853	0.779	0.822	0.818	2.142	0.091	0.082	0.000	0.000	0.000	0.000	0.000	0.000	0.000	0.000	0.000	0.000	0.000	0.000	0.000	0.000	120	517	2057	2268	-0.229	Error	Error	947	1110	0	0	993	1275	0	0	0	0
1	9	8	""	"YNR061C"	3860	14580	120	12894	11216	4447	78	139	519	97	95	0	6525	5763	2546	137	296	1556	91	80	0	0	0	0	0	0	0	0	0	0	0	0	0	0	0	0	0	0	0	2.006	1.980	1.965	2.048	2.184	1.898	0.683	0.000	0.000	0.000	0.000	0.000	0.000	0.000	0.000	0.000	0.000	0.000	0.000	0.000	0.000	120	508	19204	16764	1.005	Error	Error	12816	6388	0	0	11138	5626	0	0	0	0
1	10	8	""	"YOL015W"	4050	14580	120	6574	6149	2078	79	97	150	100	99	0	14873	13806	4925	137	244	1473	96	95	0	0	0	0	0	0	0	0	0	0	0	0	0	0	0	0	0	0	0	0.441	0.444	0.451	0.453	1.906	0.405	0.832	0.000	0.000	0.000	0.000	0.000	0.000	0.000	0.000	0.000	0.000	0.000	0.000	0.000	0.000	120	525	21231	19739	-1.182	Error	Error	6495	14736	0	0	6070	13669	0	0	0	0
1	11	8	""	"YOL047C"	4240	14570	110	5696	5371	1377	77	128	417	100	100	0	4610	4351	1135	131	169	477	100	100	0	0	0	0	0	0	0	0	0	0	0	0	0	0	0	0	0	0	0	1.255	1.255	1.276	1.260	1.330	1.286	0.897	0.000	0.000	0.000	0.000	0.000	0.000	0.000	0.000	0.000	0.000	0.000	0.000	0.000	0.000	80	482	10098	9514	0.327	Error	Error	5619	4479	0	0	5294	4220	0	0	0	0
1	12	8	""	"YNR063W"	4430	14580	120	11279	10887	3282	77	111	224	99	99	0	13038	12491	4254	129	154	158	97	96	0	0	0	0	0	0	0	0	0	0	0	0	0	0	0	0	0	0	0	0.868	0.874	0.881	0.897	2.159	0.851	0.900	0.000	0.000	0.000	0.000	0.000	0.000	0.000	0.000	0.000	0.000	0.000	0.000	0.000	0.000	120	540	24111	23172	-0.205	Error	Error	11202	12909	0	0	10810	12362	0	0	0	0
1	13	8	""	"YOL017W"	4620	14580	120	7201	6716	1904	76	79	35	100	100	0	12424	11567	3698	125	131	47	99	99	0	0	0	0	0	0	0	0	0	0	0	0	0	0	0	0	0	0	0	0.579	0.580	0.584	0.591	1.844	0.559	0.882	0.000	0.000	0.000	0.000	0.000	0.000	0.000	0.000	0.000	0.000	0.000	0.000	0.000	0.000	120	508	19424	18082	-0.788	Error	Error	7125	12299	0	0	6640	11442	0	0	0	0
1	14	8	"GSH2"	"YOL049W"	4800	14570	110	2538	3040	2073	75	126	470	98	95	0	3508	4116	2665	119	188	636	98	95	0	0	0	0	0	0	0	0	0	0	0	0	0	0	0	0	0	0	0	0.727	0.742	0.724	0.742	1.540	0.734	0.796	0.000	0.000	0.000	0.000	0.000	0.000	0.000	0.000	0.000	0.000	0.000	0.000	0.000	0.000	80	464	5852	6962	-0.460	Error	Error	2463	3389	0	0	2965	3997	0	0	0	0
1	15	8	"RIS1"	"YOR191W"	4990	14580	120	568	582	257	75	106	245	85	50	0	545	568	260	122	154	196	85	54	0	0	0	0	0	0	0	0	0	0	0	0	0	0	0	0	0	0	0	1.165	1.137	1.073	1.151	1.834	1.030	0.682	0.000	0.000	0.000	0.000	0.000	0.000	0.000	0.000	0.000	0.000	0.000	0.000	0.000	0.000	120	542	916	953	0.221	Error	Error	493	423	0	0	507	446	0	0	0	0
1	16	8	"MCT1"	"YOR221C"	5180	14580	120	11587	10435	3038	80	96	176	100	98	0	7154	6625	1967	126	147	217	98	98	0	0	0	0	0	0	0	0	0	0	0	0	0	0	0	0	0	0	0	1.637	1.593	1.589	1.572	1.706	1.624	0.880	0.000	0.000	0.000	0.000	0.000	0.000	0.000	0.000	0.000	0.000	0.000	0.000	0.000	0.000	120	538	18535	16854	0.711	Error	Error	11507	7028	0	0	10355	6499	0	0	0	0
1	17	8	""	"YOR253W"	5370	14580	110	3075	2837	706	89	113	168	100	100	0	3342	3226	846	132	180	316	100	98	0	0	0	0	0	0	0	0	0	0	0	0	0	0	0	0	0	0	0	0.930	0.888	0.874	0.895	1.271	0.878	0.896	0.000	0.000	0.000	0.000	0.000	0.000	0.000	0.000	0.000	0.000	0.000	0.000	0.000	0.000	80	458	6196	5842	-0.104	Error	Error	2986	3210	0	0	2748	3094	0	0	0	0
1	18	8	""	"YOR192C-A"	5570	14580	120	52791	48434	15016	96	117	161	100	99	2	41529	38235	10577	137	178	271	100	99	0	0	0	0	0	0	0	0	0	0	0	0	0	0	0	0	0	0	0	1.273	1.269	1.297	1.237	1.634	1.301	0.896	0.000	0.000	0.000	0.000	0.000	0.000	0.000	0.000	0.000	0.000	0.000	0.000	0.000	0.000	120	483	94087	86436	0.348	Error	Error	52695	41392	0	0	48338	38098	0	0	0	0
1	19	8	""	"YOR223W"	5740	14570	110	8436	7827	1688	92	187	589	100	100	0	5114	4895	1077	136	213	469	100	100	0	0	0	0	0	0	0	0	0	0	0	0	0	0	0	0	0	0	0	1.676	1.625	1.641	1.629	1.244	1.636	0.912	0.000	0.000	0.000	0.000	0.000	0.000	0.000	0.000	0.000	0.000	0.000	0.000	0.000	0.000	80	450	13322	12494	0.745	Error	Error	8344	4978	0	0	7735	4759	0	0	0	0
1	20	8	""	"YOR255W"	5940	14580	110	8262	7482	1986	91	175	525	100	100	0	6049	5605	1786	135	215	461	100	98	0	0	0	0	0	0	0	0	0	0	0	0	0	0	0	0	0	0	0	1.382	1.351	1.365	1.393	1.359	1.352	0.892	0.000	0.000	0.000	0.000	0.000	0.000	0.000	0.000	0.000	0.000	0.000	0.000	0.000	0.000	80	478	14085	12861	0.466	Error	Error	8171	5914	0	0	7391	5470	0	0	0	0
1	21	8	""	"YOR193W"	6120	14580	110	3981	3803	740	91	171	409	100	100	0	2614	2598	627	132	222	406	100	100	0	0	0	0	0	0	0	0	0	0	0	0	0	0	0	0	0	0	0	1.567	1.505	1.481	1.525	1.247	1.500	0.886	0.000	0.000	0.000	0.000	0.000	0.000	0.000	0.000	0.000	0.000	0.000	0.000	0.000	0.000	80	453	6372	6178	0.648	Error	Error	3890	2482	0	0	3712	2466	0	0	0	0
1	22	8	""	"YOR225W"	6310	14580	110	1349	1271	320	82	152	372	98	87	0	767	749	201	131	196	330	91	43	0	0	0	0	0	0	0	0	0	0	0	0	0	0	0	0	0	0	0	1.992	1.924	1.885	1.965	1.423	1.898	0.774	0.000	0.000	0.000	0.000	0.000	0.000	0.000	0.000	0.000	0.000	0.000	0.000	0.000	0.000	80	512	1903	1807	0.994	Error	Error	1267	636	0	0	1189	618	0	0	0	0
1	1	9	"cdc31"	"YOR257W"	2330	14770	120	5481	4902	1619	64	80	163	98	98	0	3325	3042	1114	115	127	148	95	95	0	0	0	0	0	0	0	0	0	0	0	0	0	0	0	0	0	0	0	1.688	1.653	1.661	1.706	2.164	1.645	0.879	0.000	0.000	0.000	0.000	0.000	0.000	0.000	0.000	0.000	0.000	0.000	0.000	0.000	0.000	120	544	8627	7765	0.755	Error	Error	5417	3210	0	0	4838	2927	0	0	0	0
1	2	9	"SLK19"	"YOR195W"	2500	14760	110	7588	7518	1544	68	180	714	100	100	0	8097	8214	2158	121	282	936	100	100	0	0	0	0	0	0	0	0	0	0	0	0	0	0	0	0	0	0	0	0.943	0.921	0.943	0.934	1.265	0.890	0.889	0.000	0.000	0.000	0.000	0.000	0.000	0.000	0.000	0.000	0.000	0.000	0.000	0.000	0.000	80	421	15496	15543	-0.085	Error	Error	7520	7976	0	0	7450	8093	0	0	0	0
1	3	9	""	"YOR227W"	2700	14770	120	1498	1504	540	69	201	842	87	32	0	1642	1653	756	122	265	870	87	33	0	0	0	0	0	0	0	0	0	0	0	0	0	0	0	0	0	0	0	0.940	0.937	0.907	0.992	2.265	0.868	0.784	0.000	0.000	0.000	0.000	0.000	0.000	0.000	0.000	0.000	0.000	0.000	0.000	0.000	0.000	120	525	2949	2966	-0.089	Error	Error	1429	1520	0	0	1435	1531	0	0	0	0
1	4	9	"RPT4"	"YOR259C"	2880	14760	110	4632	4425	1234	69	163	636	100	98	0	2595	2608	796	123	191	459	98	95	0	0	0	0	0	0	0	0	0	0	0	0	0	0	0	0	0	0	0	1.846	1.753	1.726	1.791	1.368	1.724	0.851	0.000	0.000	0.000	0.000	0.000	0.000	0.000	0.000	0.000	0.000	0.000	0.000	0.000	0.000	80	450	7035	6841	0.884	Error	Error	4563	2472	0	0	4356	2485	0	0	0	0
1	5	9	"NIP100"	"YPL174C"	3080	14760	110	8066	7759	2149	73	198	678	100	100	0	11582	10930	3306	127	265	782	100	100	0	0	0	0	0	0	0	0	0	0	0	0	0	0	0	0	0	0	0	0.698	0.711	0.721	0.718	1.268	0.697	0.905	0.000	0.000	0.000	0.000	0.000	0.000	0.000	0.000	0.000	0.000	0.000	0.000	0.000	0.000	80	506	19448	18489	-0.519	Error	Error	7993	11455	0	0	7686	10803	0	0	0	0
1	6	9	""	"YPL205C"	3270	14760	110	2846	2547	832	75	164	455	97	90	0	1569	1496	491	122	222	564	90	81	0	0	0	0	0	0	0	0	0	0	0	0	0	0	0	0	0	0	0	1.915	1.799	1.827	1.823	1.517	1.795	0.868	0.000	0.000	0.000	0.000	0.000	0.000	0.000	0.000	0.000	0.000	0.000	0.000	0.000	0.000	80	485	4218	3846	0.937	Error	Error	2771	1447	0	0	2472	1374	0	0	0	0
1	7	9	"SUI3"	"YPL237W"	3460	14760	110	6101	6102	1273	73	232	894	100	100	0	4859	4829	888	123	239	582	100	100	0	0	0	0	0	0	0	0	0	0	0	0	0	0	0	0	0	0	0	1.273	1.281	1.299	1.274	1.185	1.329	0.868	0.000	0.000	0.000	0.000	0.000	0.000	0.000	0.000	0.000	0.000	0.000	0.000	0.000	0.000	80	498	10764	10735	0.348	Error	Error	6028	4736	0	0	6029	4706	0	0	0	0
1	8	9	""	"YPL176C"	3650	14770	120	8365	8148	2306	73	453	1741	98	95	0	5252	4978	1819	126	413	1285	93	89	0	0	0	0	0	0	0	0	0	0	0	0	0	0	0	0	0	0	0	1.618	1.664	1.571	1.777	1.934	1.475	0.602	0.000	0.000	0.000	0.000	0.000	0.000	0.000	0.000	0.000	0.000	0.000	0.000	0.000	0.000	120	525	13418	12927	0.694	Error	Error	8292	5126	0	0	8075	4852	0	0	0	0
1	9	9	""	"YPL207W"	3830	14760	110	8251	8320	3101	81	758	2130	100	88	0	5992	6135	2101	133	724	2292	96	76	0	0	0	0	0	0	0	0	0	0	0	0	0	0	0	0	0	0	0	1.394	1.373	1.398	1.361	1.342	1.233	0.665	0.000	0.000	0.000	0.000	0.000	0.000	0.000	0.000	0.000	0.000	0.000	0.000	0.000	0.000	80	477	14029	14241	0.480	Error	Error	8170	5859	0	0	8239	6002	0	0	0	0
1	10	9	"YAR1"	"YPL239W"	4040	14760	120	3573	3185	1067	77	414	1367	88	75	0	1645	1572	462	132	452	1842	13	0	0	0	0	0	0	0	0	0	0	0	0	0	0	0	0	0	0	0	0	2.311	2.158	2.289	2.083	1.681	1.489	0.422	0.000	0.000	0.000	0.000	0.000	0.000	0.000	0.000	0.000	0.000	0.000	0.000	0.000	0.000	120	549	5009	4548	1.208	Error	Error	3496	1513	0	0	3108	1440	0	0	0	0
1	11	9	"MUD13"	"YPL178W"	4220	14760	110	2600	2389	829	75	106	199	98	96	0	9811	9076	3248	130	256	970	98	95	0	0	0	0	0	0	0	0	0	0	0	0	0	0	0	0	0	0	0	0.261	0.259	0.260	0.260	1.460	0.239	0.890	0.000	0.000	0.000	0.000	0.000	0.000	0.000	0.000	0.000	0.000	0.000	0.000	0.000	0.000	80	479	12206	11260	-1.939	Error	Error	2525	9681	0	0	2314	8946	0	0	0	0
1	12	9	"ipl1"	"YPL209C"	4410	14770	120	8391	7671	2259	75	97	171	100	99	0	3434	3114	1151	129	246	938	92	84	0	0	0	0	0	0	0	0	0	0	0	0	0	0	0	0	0	0	0	2.516	2.545	2.507	2.755	1.839	2.514	0.749	0.000	0.000	0.000	0.000	0.000	0.000	0.000	0.000	0.000	0.000	0.000	0.000	0.000	0.000	120	513	11621	10581	1.331	Error	Error	8316	3305	0	0	7596	2985	0	0	0	0
1	13	9	"cin2"	"YPL241C"	4600	14770	120	4116	3839	1142	72	74	27	100	100	0	2044	1871	685	121	127	49	95	95	0	0	0	0	0	0	0	0	0	0	0	0	0	0	0	0	0	0	0	2.103	2.153	2.125	2.269	1.735	2.129	0.904	0.000	0.000	0.000	0.000	0.000	0.000	0.000	0.000	0.000	0.000	0.000	0.000	0.000	0.000	120	529	5967	5517	1.072	Error	Error	4044	1923	0	0	3767	1750	0	0	0	0
1	14	9	""	"YPL180W"	4800	14770	120	12101	10935	3499	72	81	102	100	100	0	5834	5413	1796	119	130	118	99	98	0	0	0	0	0	0	0	0	0	0	0	0	0	0	0	0	0	0	0	2.105	2.052	2.073	2.104	1.846	2.113	0.892	0.000	0.000	0.000	0.000	0.000	0.000	0.000	0.000	0.000	0.000	0.000	0.000	0.000	0.000	120	569	17744	16157	1.074	Error	Error	12029	5715	0	0	10863	5294	0	0	0	0
1	15	9	"NIP7"	"YPL211W"	4990	14770	120	4306	3882	1537	72	75	26	100	99	0	2714	2544	960	118	123	37	99	99	0	0	0	0	0	0	0	0	0	0	0	0	0	0	0	0	0	0	0	1.631	1.570	1.544	1.494	1.763	1.631	0.882	0.000	0.000	0.000	0.000	0.000	0.000	0.000	0.000	0.000	0.000	0.000	0.000	0.000	0.000	120	550	6830	6236	0.706	Error	Error	4234	2596	0	0	3810	2426	0	0	0	0
1	16	9	"SRP68"	"YPL243W"	5200	14770	120	5047	4810	2416	74	77	30	98	98	0	12747	12140	5492	122	134	155	99	99	0	0	0	0	0	0	0	0	0	0	0	0	0	0	0	0	0	0	0	0.394	0.394	0.390	0.365	1.880	0.389	0.876	0.000	0.000	0.000	0.000	0.000	0.000	0.000	0.000	0.000	0.000	0.000	0.000	0.000	0.000	120	476	17598	16754	-1.344	Error	Error	4973	12625	0	0	4736	12018	0	0	0	0
1	17	9	"EMPTY"	"EMPTY"	5370	14760	150	103	125	72	83	101	146	11	0	0	153	199	143	129	165	269	8	1	0	0	0	0	0	0	0	0	0	0	0	0	0	0	0	0	0	0	0	0.833	0.600	0.718	0.741	3.506	0.728	0.344	0.000	0.000	0.000	0.000	0.000	0.000	0.000	0.000	0.000	0.000	0.000	0.000	0.000	0.000	156	595	44	112	-0.263	Error	Error	20	24	0	0	42	70	0	0	-75	0
1	18	9	"EMPTY"	"EMPTY"	5560	14760	150	95	120	74	86	105	140	8	1	0	150	192	144	136	165	221	12	1	0	0	0	0	0	0	0	0	0	0	0	0	0	0	0	0	0	0	0	0.643	0.607	0.636	0.715	3.913	0.339	0.222	0.000	0.000	0.000	0.000	0.000	0.000	0.000	0.000	0.000	0.000	0.000	0.000	0.000	0.000	156	587	23	90	-0.637	Error	Error	9	14	0	0	34	56	0	0	-75	0
1	19	9	"EMPTY"	"EMPTY"	5750	14760	150	99	125	78	83	150	505	0	0	0	147	198	144	131	186	396	5	0	0	0	0	0	0	0	0	0	0	0	0	0	0	0	0	0	0	0	0	1.000	0.627	0.714	0.845	3.863	1.505	0.694	0.000	0.000	0.000	0.000	0.000	0.000	0.000	0.000	0.000	0.000	0.000	0.000	0.000	0.000	156	594	32	109	0.000	Error	Error	16	16	0	0	42	67	0	0	-75	0
1	20	9	"EMPTY"	"EMPTY"	5940	14760	150	96	109	61	81	150	490	0	0	0	135	175	116	128	184	360	5	0	0	0	0	0	0	0	0	0	0	0	0	0	0	0	0	0	0	0	0	2.143	0.596	0.689	0.685	3.616	1.101	0.125	0.000	0.000	0.000	0.000	0.000	0.000	0.000	0.000	0.000	0.000	0.000	0.000	0.000	0.000	156	620	22	75	1.100	Error	Error	15	7	0	0	28	47	0	0	-75	0
1	21	9	"EMPTY"	"EMPTY"	6130	14760	150	91	118	82	81	142	366	0	0	0	143	190	149	125	183	323	7	1	0	0	0	0	0	0	0	0	0	0	0	0	0	0	0	0	0	0	0	0.556	0.569	0.737	0.756	3.415	1.278	0.505	0.000	0.000	0.000	0.000	0.000	0.000	0.000	0.000	0.000	0.000	0.000	0.000	0.000	0.000	156	592	28	102	-0.848	Error	Error	10	18	0	0	37	65	0	0	-75	0
1	22	9	"EMPTY"	"EMPTY"	6320	14760	150	101	125	74	79	110	255	1	0	0	141	188	136	124	153	201	12	5	0	0	0	0	0	0	0	0	0	0	0	0	0	0	0	0	0	0	0	1.294	0.719	0.645	0.560	4.032	0.433	0.214	0.000	0.000	0.000	0.000	0.000	0.000	0.000	0.000	0.000	0.000	0.000	0.000	0.000	0.000	156	806	39	110	0.372	Error	Error	22	17	0	0	46	64	0	0	-75	0
1	1	10	"EMPTY"	"EMPTY"	2330	14950	150	74	81	38	62	65	28	34	10	0	125	144	68	110	119	108	12	3	0	0	0	0	0	0	0	0	0	0	0	0	0	0	0	0	0	0	0	0.800	0.559	0.623	0.705	3.977	0.205	0.085	0.000	0.000	0.000	0.000	0.000	0.000	0.000	0.000	0.000	0.000	0.000	0.000	0.000	0.000	156	792	27	53	-0.322	Error	Error	12	15	0	0	19	34	0	0	-75	0
1	2	10	"EMPTY"	"EMPTY"	2520	14950	150	71	78	32	65	146	609	0	0	0	124	141	72	117	222	774	0	0	0	0	0	0	0	0	0	0	0	0	0	0	0	0	0	0	0	0	0	0.857	0.542	0.523	0.594	4.050	1.109	0.925	0.000	0.000	0.000	0.000	0.000	0.000	0.000	0.000	0.000	0.000	0.000	0.000	0.000	0.000	156	585	13	37	-0.222	Error	Error	6	7	0	0	13	24	0	0	-75	0
1	3	10	"EMPTY"	"EMPTY"	2710	14950	150	82	94	47	64	114	472	0	0	0	137	169	100	116	171	517	0	0	0	0	0	0	0	0	0	0	0	0	0	0	0	0	0	0	0	0	0	0.857	0.566	0.502	0.602	3.794	0.338	0.256	0.000	0.000	0.000	0.000	0.000	0.000	0.000	0.000	0.000	0.000	0.000	0.000	0.000	0.000	156	577	39	83	-0.222	Error	Error	18	21	0	0	30	53	0	0	-75	0
1	4	10	"EMPTY"	"EMPTY"	2900	14950	150	77	91	51	67	135	545	0	0	0	139	165	87	116	166	391	0	0	0	0	0	0	0	0	0	0	0	0	0	0	0	0	0	0	0	0	0	0.435	0.490	0.569	0.543	3.810	2.067	0.702	0.000	0.000	0.000	0.000	0.000	0.000	0.000	0.000	0.000	0.000	0.000	0.000	0.000	0.000	156	617	33	73	-1.202	Error	Error	10	23	0	0	24	49	0	0	-75	0
1	5	10	"EMPTY"	"EMPTY"	3090	14950	150	84	92	40	72	143	512	0	0	0	137	179	137	115	184	515	1	0	0	0	0	0	0	0	0	0	0	0	0	0	0	0	0	0	0	0	0	0.545	0.313	0.536	0.524	3.559	3.490	0.138	0.000	0.000	0.000	0.000	0.000	0.000	0.000	0.000	0.000	0.000	0.000	0.000	0.000	0.000	156	658	34	84	-0.874	Error	Error	12	22	0	0	20	64	0	0	-75	0
1	6	10	"EMPTY"	"EMPTY"	3280	14950	150	79	95	55	69	121	358	0	0	0	129	166	103	118	166	404	1	0	0	0	0	0	0	0	0	0	0	0	0	0	0	0	0	0	0	0	0	0.909	0.542	0.589	0.614	3.177	0.893	0.152	0.000	0.000	0.000	0.000	0.000	0.000	0.000	0.000	0.000	0.000	0.000	0.000	0.000	0.000	156	697	21	74	-0.138	Error	Error	10	11	0	0	26	48	0	0	-75	0
1	7	10	""	"iYBL019W"	3490	14960	120	420	412	161	66	93	295	65	5	0	779	758	277	119	137	198	89	84	0	0	0	0	0	0	0	0	0	0	0	0	0	0	0	0	0	0	0	0.536	0.541	0.575	0.569	2.086	0.519	0.788	0.000	0.000	0.000	0.000	0.000	0.000	0.000	0.000	0.000	0.000	0.000	0.000	0.000	0.000	120	550	1014	985	-0.899	Error	Error	354	660	0	0	346	639	0	0	0	0
1	8	10	""	"iYBL015W"	3680	14960	120	5457	4863	1785	68	144	846	95	95	0	5083	4841	1690	121	162	492	96	95	0	0	0	0	0	0	0	0	0	0	0	0	0	0	0	0	0	0	0	1.086	1.016	1.008	1.020	1.935	1.020	0.880	0.000	0.000	0.000	0.000	0.000	0.000	0.000	0.000	0.000	0.000	0.000	0.000	0.000	0.000	120	509	10351	9515	0.119	Error	Error	5389	4962	0	0	4795	4720	0	0	0	0
1	9	10	""	"iYBL014C"	3870	14960	120	1826	1716	634	71	182	762	85	70	0	1237	1162	442	128	197	541	85	55	0	0	0	0	0	0	0	0	0	0	0	0	0	0	0	0	0	0	0	1.583	1.591	1.576	1.728	2.140	1.625	0.828	0.000	0.000	0.000	0.000	0.000	0.000	0.000	0.000	0.000	0.000	0.000	0.000	0.000	0.000	120	545	2864	2679	0.662	Error	Error	1755	1109	0	0	1645	1034	0	0	0	0
1	10	10	""	"iYBR001C"	4060	14960	120	1772	1645	457	69	73	29	100	100	0	3363	3302	1184	120	125	44	100	99	0	0	0	0	0	0	0	0	0	0	0	0	0	0	0	0	0	0	0	0.525	0.495	0.507	0.515	1.801	0.448	0.835	0.000	0.000	0.000	0.000	0.000	0.000	0.000	0.000	0.000	0.000	0.000	0.000	0.000	0.000	120	551	4946	4758	-0.929	Error	Error	1703	3243	0	0	1576	3182	0	0	0	0
1	11	10	""	"iYBR005W"	4260	14960	120	4852	4342	1513	71	87	151	97	97	0	12226	11289	3609	118	184	732	98	98	0	0	0	0	0	0	0	0	0	0	0	0	0	0	0	0	0	0	0	0.395	0.382	0.384	0.371	1.758	0.375	0.897	0.000	0.000	0.000	0.000	0.000	0.000	0.000	0.000	0.000	0.000	0.000	0.000	0.000	0.000	120	532	16889	15442	-1.341	Error	Error	4781	12108	0	0	4271	11171	0	0	0	0
1	12	10	""	"iYBR008C"	4440	14960	120	5394	4932	2207	73	76	43	100	99	0	6723	6141	2603	122	127	41	99	98	0	0	0	0	0	0	0	0	0	0	0	0	0	0	0	0	0	0	0	0.806	0.807	0.801	0.769	1.587	0.802	0.885	0.000	0.000	0.000	0.000	0.000	0.000	0.000	0.000	0.000	0.000	0.000	0.000	0.000	0.000	120	506	11922	10878	-0.311	Error	Error	5321	6601	0	0	4859	6019	0	0	0	0
1	13	10	""	"iYBR022W"	4630	14960	110	732	666	277	72	77	44	100	95	0	2512	2270	916	120	134	92	96	93	0	0	0	0	0	0	0	0	0	0	0	0	0	0	0	0	0	0	0	0.276	0.276	0.285	0.281	1.885	0.268	0.871	0.000	0.000	0.000	0.000	0.000	0.000	0.000	0.000	0.000	0.000	0.000	0.000	0.000	0.000	80	471	3052	2744	-1.858	Error	Error	660	2392	0	0	594	2150	0	0	0	0
1	14	10	""	"iYBR027C"	4810	14960	110	608	570	245	72	83	66	90	90	0	693	679	280	122	141	105	91	88	0	0	0	0	0	0	0	0	0	0	0	0	0	0	0	0	0	0	0	0.939	0.894	0.956	0.910	2.229	0.879	0.754	0.000	0.000	0.000	0.000	0.000	0.000	0.000	0.000	0.000	0.000	0.000	0.000	0.000	0.000	80	509	1107	1055	-0.091	Error	Error	536	571	0	0	498	557	0	0	0	0
1	15	10	""	"iYBR031W"	5010	14960	110	914	882	293	72	82	55	100	100	0	3098	2949	1025	123	139	99	100	100	0	0	0	0	0	0	0	0	0	0	0	0	0	0	0	0	0	0	0	0.283	0.287	0.291	0.289	1.440	0.272	0.861	0.000	0.000	0.000	0.000	0.000	0.000	0.000	0.000	0.000	0.000	0.000	0.000	0.000	0.000	80	487	3817	3636	-1.821	Error	Error	842	2975	0	0	810	2826	0	0	0	0
1	16	10	""	"iYBRWdelta16"	5200	14960	120	3235	3040	1179	71	80	75	100	99	0	4255	3986	1590	122	134	80	99	98	0	0	0	0	0	0	0	0	0	0	0	0	0	0	0	0	0	0	0	0.766	0.768	0.780	0.759	1.669	0.742	0.886	0.000	0.000	0.000	0.000	0.000	0.000	0.000	0.000	0.000	0.000	0.000	0.000	0.000	0.000	120	537	7297	6833	-0.385	Error	Error	3164	4133	0	0	2969	3864	0	0	0	0
1	17	10	""	"iYBR048W"	5390	14960	110	3683	3167	1401	78	91	114	100	100	0	11898	10395	4688	130	164	274	100	100	0	0	0	0	0	0	0	0	0	0	0	0	0	0	0	0	0	0	0	0.306	0.301	0.310	0.301	1.507	0.295	0.890	0.000	0.000	0.000	0.000	0.000	0.000	0.000	0.000	0.000	0.000	0.000	0.000	0.000	0.000	80	460	15373	13354	-1.707	Error	Error	3605	11768	0	0	3089	10265	0	0	0	0
1	18	10	""	"iYBR053C-0"	5580	14970	120	4630	4429	1409	80	91	105	100	99	0	1642	1503	604	134	162	254	91	89	0	0	0	0	0	0	0	0	0	0	0	0	0	0	0	0	0	0	0	3.017	3.177	3.150	3.406	1.790	3.208	0.844	0.000	0.000	0.000	0.000	0.000	0.000	0.000	0.000	0.000	0.000	0.000	0.000	0.000	0.000	120	539	6058	5718	1.593	Error	Error	4550	1508	0	0	4349	1369	0	0	0	0
1	19	10	""	"iYCR022C"	5770	14960	120	3052	2821	1129	78	96	229	97	95	0	5542	5193	2034	125	196	684	97	94	0	0	0	0	0	0	0	0	0	0	0	0	0	0	0	0	0	0	0	0.549	0.541	0.530	0.528	1.774	0.521	0.879	0.000	0.000	0.000	0.000	0.000	0.000	0.000	0.000	0.000	0.000	0.000	0.000	0.000	0.000	120	537	8391	7811	-0.865	Error	Error	2974	5417	0	0	2743	5068	0	0	0	0
1	20	10	""	"iYCR025C"	5960	14960	110	3797	3398	1507	77	137	446	92	88	0	1430	1335	566	125	154	191	90	87	0	0	0	0	0	0	0	0	0	0	0	0	0	0	0	0	0	0	0	2.851	2.745	2.706	2.530	1.513	3.012	0.832	0.000	0.000	0.000	0.000	0.000	0.000	0.000	0.000	0.000	0.000	0.000	0.000	0.000	0.000	80	459	5025	4531	1.511	Error	Error	3720	1305	0	0	3321	1210	0	0	0	0
1	21	10	""	"iYCRWdelta11"	6150	14960	120	3798	3359	1285	78	131	418	96	94	0	12787	11650	4248	125	154	187	98	97	0	0	0	0	0	0	0	0	0	0	0	0	0	0	0	0	0	0	0	0.294	0.285	0.287	0.272	1.800	0.271	0.881	0.000	0.000	0.000	0.000	0.000	0.000	0.000	0.000	0.000	0.000	0.000	0.000	0.000	0.000	120	524	16382	14806	-1.767	Error	Error	3720	12662	0	0	3281	11525	0	0	0	0
1	22	10	""	"iYCR043C"	6330	14950	110	750	692	246	77	85	63	100	95	0	716	691	285	124	137	72	96	90	0	0	0	0	0	0	0	0	0	0	0	0	0	0	0	0	0	0	0	1.137	1.085	1.147	1.160	1.892	1.051	0.763	0.000	0.000	0.000	0.000	0.000	0.000	0.000	0.000	0.000	0.000	0.000	0.000	0.000	0.000	80	507	1265	1182	0.185	Error	Error	673	592	0	0	615	567	0	0	0	0
1	1	11	""	"iYCR047C"	2350	15140	110	2067	1899	621	64	70	61	100	100	0	1112	1081	331	110	117	64	100	100	0	0	0	0	0	0	0	0	0	0	0	0	0	0	0	0	0	0	0	1.999	1.890	1.955	1.892	1.507	1.956	0.839	0.000	0.000	0.000	0.000	0.000	0.000	0.000	0.000	0.000	0.000	0.000	0.000	0.000	0.000	80	525	3005	2806	0.999	Error	Error	2003	1002	0	0	1835	971	0	0	0	0
1	2	11	""	"iYCR053W"	2540	15140	110	888	857	261	65	75	77	100	98	0	5135	4706	1576	119	132	110	100	100	0	0	0	0	0	0	0	0	0	0	0	0	0	0	0	0	0	0	0	0.164	0.173	0.173	0.178	1.576	0.159	0.843	0.000	0.000	0.000	0.000	0.000	0.000	0.000	0.000	0.000	0.000	0.000	0.000	0.000	0.000	80	480	5839	5379	-2.608	Error	Error	823	5016	0	0	792	4587	0	0	0	0
1	3	11	""	"iYCR075C"	2730	15150	120	4779	4622	1614	64	70	48	100	100	0	4433	4343	1682	119	128	94	96	96	0	0	0	0	0	0	0	0	0	0	0	0	0	0	0	0	0	0	0	1.093	1.079	1.070	1.128	2.005	1.059	0.888	0.000	0.000	0.000	0.000	0.000	0.000	0.000	0.000	0.000	0.000	0.000	0.000	0.000	0.000	120	539	9029	8782	0.128	Error	Error	4715	4314	0	0	4558	4224	0	0	0	0
1	4	11	""	"iYCR081W"	2920	15140	110	2180	2030	671	67	80	84	100	98	0	3462	3294	1147	118	126	82	100	100	0	0	0	0	0	0	0	0	0	0	0	0	0	0	0	0	0	0	0	0.632	0.618	0.640	0.622	1.535	0.613	0.872	0.000	0.000	0.000	0.000	0.000	0.000	0.000	0.000	0.000	0.000	0.000	0.000	0.000	0.000	80	486	5457	5139	-0.662	Error	Error	2113	3344	0	0	1963	3176	0	0	0	0
1	5	11	""	"iYCR085W"	3120	15150	110	1673	1751	636	70	82	87	100	100	0	977	970	319	115	124	81	97	96	0	0	0	0	0	0	0	0	0	0	0	0	0	0	0	0	0	0	0	1.860	1.966	1.936	2.059	1.593	2.051	0.816	0.000	0.000	0.000	0.000	0.000	0.000	0.000	0.000	0.000	0.000	0.000	0.000	0.000	0.000	80	495	2465	2536	0.895	Error	Error	1603	862	0	0	1681	855	0	0	0	0
1	6	11	""	"itT(AGU)C"	3300	15140	110	1751	1638	587	71	78	58	100	100	0	4292	3914	1359	120	128	74	100	100	0	0	0	0	0	0	0	0	0	0	0	0	0	0	0	0	0	0	0	0.403	0.413	0.413	0.420	1.533	0.406	0.887	0.000	0.000	0.000	0.000	0.000	0.000	0.000	0.000	0.000	0.000	0.000	0.000	0.000	0.000	80	496	5852	5361	-1.312	Error	Error	1680	4172	0	0	1567	3794	0	0	0	0
1	7	11	""	"iYCR100C"	3490	15140	110	1829	1672	618	69	81	77	100	100	0	1524	1436	476	119	137	248	95	92	0	0	0	0	0	0	0	0	0	0	0	0	0	0	0	0	0	0	0	1.253	1.217	1.263	1.220	1.597	1.279	0.874	0.000	0.000	0.000	0.000	0.000	0.000	0.000	0.000	0.000	0.000	0.000	0.000	0.000	0.000	80	496	3165	2920	0.325	Error	Error	1760	1405	0	0	1603	1317	0	0	0	0
1	8	11	""	"iYCR103C"	3680	15140	110	7445	6475	2417	70	93	169	100	100	0	12677	11514	3927	122	136	177	100	100	0	0	0	0	0	0	0	0	0	0	0	0	0	0	0	0	0	0	0	0.587	0.562	0.571	0.552	1.594	0.552	0.886	0.000	0.000	0.000	0.000	0.000	0.000	0.000	0.000	0.000	0.000	0.000	0.000	0.000	0.000	80	496	19930	17797	-0.768	Error	Error	7375	12555	0	0	6405	11392	0	0	0	0
1	9	11	""	"iYDR045C"	3870	15140	110	3054	2682	920	71	96	170	100	100	0	5756	5662	1836	124	210	1364	98	90	0	0	0	0	0	0	0	0	0	0	0	0	0	0	0	0	0	0	0	0.530	0.471	0.482	0.462	1.515	0.467	0.887	0.000	0.000	0.000	0.000	0.000	0.000	0.000	0.000	0.000	0.000	0.000	0.000	0.000	0.000	80	502	8615	8149	-0.917	Error	Error	2983	5632	0	0	2611	5538	0	0	0	0
1	10	11	""	"iYDR050C"	4070	15150	110	5192	4747	1473	69	78	65	100	100	0	2961	2680	932	116	190	1365	85	58	0	0	0	0	0	0	0	0	0	0	0	0	0	0	0	0	0	0	0	1.801	1.824	1.848	1.881	1.516	1.156	0.300	0.000	0.000	0.000	0.000	0.000	0.000	0.000	0.000	0.000	0.000	0.000	0.000	0.000	0.000	80	494	7968	7242	0.849	Error	Error	5123	2845	0	0	4678	2564	0	0	0	0
1	11	11	""	"iYDR055W"	4250	15140	110	1201	1122	346	68	74	50	100	100	0	992	968	280	113	118	38	100	100	0	0	0	0	0	0	0	0	0	0	0	0	0	0	0	0	0	0	0	1.289	1.233	1.318	1.233	1.434	1.284	0.846	0.000	0.000	0.000	0.000	0.000	0.000	0.000	0.000	0.000	0.000	0.000	0.000	0.000	0.000	80	487	2012	1909	0.366	Error	Error	1133	879	0	0	1054	855	0	0	0	0
1	12	11	""	"iYDR070C"	4440	15140	110	2303	2085	668	72	84	105	100	97	0	2517	2312	715	119	136	120	100	97	0	0	0	0	0	0	0	0	0	0	0	0	0	0	0	0	0	0	0	0.930	0.918	0.926	0.915	1.822	0.922	0.875	0.000	0.000	0.000	0.000	0.000	0.000	0.000	0.000	0.000	0.000	0.000	0.000	0.000	0.000	80	493	4629	4206	-0.104	Error	Error	2231	2398	0	0	2013	2193	0	0	0	0
1	13	11	""	"iYDR074W"	4630	15140	110	2980	2685	940	74	93	123	100	98	0	2291	2136	715	123	146	138	98	97	0	0	0	0	0	0	0	0	0	0	0	0	0	0	0	0	0	0	0	1.340	1.297	1.307	1.309	1.583	1.342	0.869	0.000	0.000	0.000	0.000	0.000	0.000	0.000	0.000	0.000	0.000	0.000	0.000	0.000	0.000	80	523	5074	4624	0.423	Error	Error	2906	2168	0	0	2611	2013	0	0	0	0
1	14	11	""	"iYDR078C"	4830	15150	110	1279	1228	366	73	84	79	100	100	0	1205	1165	393	124	133	67	100	97	0	0	0	0	0	0	0	0	0	0	0	0	0	0	0	0	0	0	0	1.116	1.110	1.072	1.155	1.605	1.080	0.840	0.000	0.000	0.000	0.000	0.000	0.000	0.000	0.000	0.000	0.000	0.000	0.000	0.000	0.000	80	505	2287	2196	0.158	Error	Error	1206	1081	0	0	1155	1041	0	0	0	0
1	15	11	""	"iYDR092W"	5020	15150	120	2645	2501	839	72	77	35	99	99	0	1398	1327	502	125	133	64	95	94	0	0	0	0	0	0	0	0	0	0	0	0	0	0	0	0	0	0	0	2.021	2.021	2.036	2.089	1.614	2.083	0.859	0.000	0.000	0.000	0.000	0.000	0.000	0.000	0.000	0.000	0.000	0.000	0.000	0.000	0.000	120	537	3846	3631	1.015	Error	Error	2573	1273	0	0	2429	1202	0	0	0	0
1	16	11	""	"iYDR098C"	5210	15150	120	575	524	212	72	79	73	90	85	0	743	742	583	122	130	46	90	87	0	0	0	0	0	0	0	0	0	0	0	0	0	0	0	0	0	0	0	0.810	0.729	0.755	0.746	2.194	0.456	0.500	0.000	0.000	0.000	0.000	0.000	0.000	0.000	0.000	0.000	0.000	0.000	0.000	0.000	0.000	120	499	1124	1072	-0.304	Error	Error	503	621	0	0	452	620	0	0	0	0
1	17	11	""	"iYDRCdelta9-1"	5400	15150	120	785	793	410	75	88	107	91	87	0	627	613	274	128	157	260	79	43	0	0	0	0	0	0	0	0	0	0	0	0	0	0	0	0	0	0	0	1.423	1.480	1.387	1.390	2.115	1.554	0.753	0.000	0.000	0.000	0.000	0.000	0.000	0.000	0.000	0.000	0.000	0.000	0.000	0.000	0.000	120	528	1209	1203	0.509	Error	Error	710	499	0	0	718	485	0	0	0	0
1	18	11	""	"iYDR115W"	5580	15150	110	743	725	237	78	85	43	98	97	0	627	596	198	131	143	59	95	92	0	0	0	0	0	0	0	0	0	0	0	0	0	0	0	0	0	0	0	1.341	1.391	1.349	1.286	1.862	1.378	0.789	0.000	0.000	0.000	0.000	0.000	0.000	0.000	0.000	0.000	0.000	0.000	0.000	0.000	0.000	80	448	1161	1112	0.423	Error	Error	665	496	0	0	647	465	0	0	0	0
1	19	11	""	"iYDR119W"	5770	15150	110	3506	3356	1378	82	173	444	98	90	0	6367	6009	2592	133	358	1045	93	90	0	0	0	0	0	0	0	0	0	0	0	0	0	0	0	0	0	0	0	0.549	0.557	0.571	0.567	1.861	0.515	0.846	0.000	0.000	0.000	0.000	0.000	0.000	0.000	0.000	0.000	0.000	0.000	0.000	0.000	0.000	80	490	9658	9150	-0.864	Error	Error	3424	6234	0	0	3274	5876	0	0	0	0
1	20	11	""	"iYDR123C"	5970	15150	120	4525	4336	1967	77	192	543	93	90	0	3541	3168	1361	128	339	1005	86	82	0	0	0	0	0	0	0	0	0	0	0	0	0	0	0	0	0	0	0	1.303	1.401	1.381	1.479	2.398	1.414	0.792	0.000	0.000	0.000	0.000	0.000	0.000	0.000	0.000	0.000	0.000	0.000	0.000	0.000	0.000	120	538	7861	7299	0.382	Error	Error	4448	3413	0	0	4259	3040	0	0	0	0
1	21	11	""	"iYDR431W"	6150	15150	120	403	375	169	73	77	30	91	87	0	378	372	174	117	128	69	83	78	0	0	0	0	0	0	0	0	0	0	0	0	0	0	0	0	0	0	0	1.264	1.184	1.151	1.070	2.345	1.032	0.586	0.000	0.000	0.000	0.000	0.000	0.000	0.000	0.000	0.000	0.000	0.000	0.000	0.000	0.000	120	509	591	557	0.338	Error	Error	330	261	0	0	302	255	0	0	0	0
1	22	11	""	"iYDR436W"	6340	15150	110	2512	2120	914	74	84	68	98	96	0	1677	1598	767	122	133	77	95	91	0	0	0	0	0	0	0	0	0	0	0	0	0	0	0	0	0	0	0	1.568	1.386	1.380	1.472	2.216	1.413	0.836	0.000	0.000	0.000	0.000	0.000	0.000	0.000	0.000	0.000	0.000	0.000	0.000	0.000	0.000	80	536	3993	3522	0.649	Error	Error	2438	1555	0	0	2046	1476	0	0	0	0
1	1	12	""	"iYDR439W-1"	2350	15340	120	4975	4435	1871	62	67	55	99	99	0	10886	9623	4656	109	114	63	98	98	0	0	0	0	0	0	0	0	0	0	0	0	0	0	0	0	0	0	0	0.456	0.460	0.458	0.480	2.133	0.419	0.873	0.000	0.000	0.000	0.000	0.000	0.000	0.000	0.000	0.000	0.000	0.000	0.000	0.000	0.000	120	628	15690	13887	-1.133	Error	Error	4913	10777	0	0	4373	9514	0	0	0	0
1	2	12	""	"iYDR457W"	2530	15330	110	232	248	111	63	71	47	91	78	0	463	453	217	118	132	105	87	76	0	0	0	0	0	0	0	0	0	0	0	0	0	0	0	0	0	0	0	0.490	0.552	0.519	0.532	1.718	0.455	0.563	0.000	0.000	0.000	0.000	0.000	0.000	0.000	0.000	0.000	0.000	0.000	0.000	0.000	0.000	80	482	514	520	-1.030	Error	Error	169	345	0	0	185	335	0	0	0	0
1	3	12	""	"iYDR461W"	2720	15340	120	5471	4915	1825	66	72	37	100	99	0	2245	2022	877	117	129	68	95	90	0	0	0	0	0	0	0	0	0	0	0	0	0	0	0	0	0	0	0	2.540	2.545	2.514	2.650	2.112	2.597	0.851	0.000	0.000	0.000	0.000	0.000	0.000	0.000	0.000	0.000	0.000	0.000	0.000	0.000	0.000	120	539	7533	6754	1.345	Error	Error	5405	2128	0	0	4849	1905	0	0	0	0
1	4	12	""	"iYDR465C"	2910	15340	120	4622	4090	1680	64	69	57	100	99	0	3204	2797	1306	108	116	64	95	92	0	0	0	0	0	0	0	0	0	0	0	0	0	0	0	0	0	0	0	1.472	1.497	1.420	1.646	2.414	1.481	0.857	0.000	0.000	0.000	0.000	0.000	0.000	0.000	0.000	0.000	0.000	0.000	0.000	0.000	0.000	120	541	7654	6715	0.558	Error	Error	4558	3096	0	0	4026	2689	0	0	0	0
1	5	12	""	"iYDR481C"	3100	15340	120	1983	1731	805	64	68	37	97	95	0	1347	1172	658	104	107	31	88	87	0	0	0	0	0	0	0	0	0	0	0	0	0	0	0	0	0	0	0	1.544	1.561	1.493	1.604	2.565	1.402	0.681	0.000	0.000	0.000	0.000	0.000	0.000	0.000	0.000	0.000	0.000	0.000	0.000	0.000	0.000	120	535	3162	2735	0.627	Error	Error	1919	1243	0	0	1667	1068	0	0	0	0
1	6	12	""	"iYDR485C"	3280	15340	110	2072	1800	822	72	96	165	92	88	0	1250	1150	597	117	135	127	86	83	0	0	0	0	0	0	0	0	0	0	0	0	0	0	0	0	0	0	0	1.765	1.673	1.643	1.661	1.991	1.695	0.810	0.000	0.000	0.000	0.000	0.000	0.000	0.000	0.000	0.000	0.000	0.000	0.000	0.000	0.000	80	496	3133	2761	0.820	Error	Error	2000	1133	0	0	1728	1033	0	0	0	0
1	7	12	""	"iYDR489W"	3470	15330	110	1610	1361	642	70	112	210	86	82	0	1163	1029	488	117	160	289	83	75	0	0	0	0	0	0	0	0	0	0	0	0	0	0	0	0	0	0	0	1.472	1.416	1.423	1.331	1.985	1.439	0.791	0.000	0.000	0.000	0.000	0.000	0.000	0.000	0.000	0.000	0.000	0.000	0.000	0.000	0.000	80	525	2586	2203	0.558	Error	Error	1540	1046	0	0	1291	912	0	0	0	0
1	8	12	""	"itL(CAA)D"	3660	15330	110	2259	2067	1156	69	107	194	90	86	0	4095	3530	2012	109	165	346	86	82	0	0	0	0	0	0	0	0	0	0	0	0	0	0	0	0	0	0	0	0.549	0.584	0.594	0.660	3.184	0.565	0.836	0.000	0.000	0.000	0.000	0.000	0.000	0.000	0.000	0.000	0.000	0.000	0.000	0.000	0.000	80	521	6176	5419	-0.864	Error	Error	2190	3986	0	0	1998	3421	0	0	0	0
1	9	12	""	"iYDR511W"	3860	15340	120	604	560	195	70	92	136	91	83	0	612	577	243	116	170	535	45	0	0	0	0	0	0	0	0	0	0	0	0	0	0	0	0	0	0	0	0	1.077	1.063	1.006	0.991	2.220	0.963	0.718	0.000	0.000	0.000	0.000	0.000	0.000	0.000	0.000	0.000	0.000	0.000	0.000	0.000	0.000	120	552	1030	951	0.106	Error	Error	534	496	0	0	490	461	0	0	0	0
1	10	12	""	"iYDR516C"	4040	15340	120	4270	3918	1392	69	73	39	100	100	0	4484	4172	3090	110	199	1422	87	76	0	0	0	0	0	0	0	0	0	0	0	0	0	0	0	0	0	0	0	0.960	0.948	1.007	1.103	2.259	0.552	0.442	0.000	0.000	0.000	0.000	0.000	0.000	0.000	0.000	0.000	0.000	0.000	0.000	0.000	0.000	120	515	8575	7911	-0.058	Error	Error	4201	4374	0	0	3849	4062	0	0	0	0
1	11	12	""	"iYER141W"	4220	15330	110	428	394	162	69	78	55	91	85	0	876	817	381	112	136	124	87	85	0	0	0	0	0	0	0	0	0	0	0	0	0	0	0	0	0	0	0	0.470	0.461	0.451	0.431	2.158	0.402	0.714	0.000	0.000	0.000	0.000	0.000	0.000	0.000	0.000	0.000	0.000	0.000	0.000	0.000	0.000	80	499	1123	1030	-1.090	Error	Error	359	764	0	0	325	705	0	0	0	0
1	12	12	""	"iYER145C"	4420	15340	120	2529	2486	1247	70	82	91	97	95	0	1152	1051	580	118	144	144	85	82	0	0	0	0	0	0	0	0	0	0	0	0	0	0	0	0	0	0	0	2.378	2.589	2.502	2.540	1.875	2.552	0.860	0.000	0.000	0.000	0.000	0.000	0.000	0.000	0.000	0.000	0.000	0.000	0.000	0.000	0.000	120	587	3493	3349	1.250	Error	Error	2459	1034	0	0	2416	933	0	0	0	0
1	13	12	""	"iYER149C"	4610	15340	120	4370	4156	1611	73	78	65	100	100	0	5253	4944	2068	122	129	50	99	99	0	0	0	0	0	0	0	0	0	0	0	0	0	0	0	0	0	0	0	0.837	0.847	0.855	0.891	1.858	0.816	0.851	0.000	0.000	0.000	0.000	0.000	0.000	0.000	0.000	0.000	0.000	0.000	0.000	0.000	0.000	120	536	9428	8905	-0.256	Error	Error	4297	5131	0	0	4083	4822	0	0	0	0
1	14	12	""	"iYER163C-0"	4800	15340	120	4275	3806	1533	72	81	73	100	100	0	1834	1630	758	122	138	178	88	85	0	0	0	0	0	0	0	0	0	0	0	0	0	0	0	0	0	0	0	2.455	2.476	2.403	2.803	2.202	2.452	0.869	0.000	0.000	0.000	0.000	0.000	0.000	0.000	0.000	0.000	0.000	0.000	0.000	0.000	0.000	120	548	5915	5242	1.296	Error	Error	4203	1712	0	0	3734	1508	0	0	0	0
1	15	12	""	"iYER166W"	4990	15340	120	4737	4472	2176	72	77	43	100	100	0	3430	2970	1633	120	128	70	92	91	0	0	0	0	0	0	0	0	0	0	0	0	0	0	0	0	0	0	0	1.409	1.544	1.548	1.815	2.571	1.513	0.864	0.000	0.000	0.000	0.000	0.000	0.000	0.000	0.000	0.000	0.000	0.000	0.000	0.000	0.000	120	522	7975	7250	0.495	Error	Error	4665	3310	0	0	4400	2850	0	0	0	0
1	16	12	""	"iYER170W"	5180	15340	120	1993	1825	729	72	86	139	98	92	0	1246	1134	545	119	127	65	90	85	0	0	0	0	0	0	0	0	0	0	0	0	0	0	0	0	0	0	0	1.705	1.727	1.669	1.852	2.181	1.700	0.805	0.000	0.000	0.000	0.000	0.000	0.000	0.000	0.000	0.000	0.000	0.000	0.000	0.000	0.000	120	539	3048	2768	0.769	Error	Error	1921	1127	0	0	1753	1015	0	0	0	0
1	17	12	""	"iYER183C-1"	5370	15330	110	5401	4617	1912	76	121	303	98	96	0	8349	7281	3312	123	198	548	93	91	0	0	0	0	0	0	0	0	0	0	0	0	0	0	0	0	0	0	0	0.647	0.634	0.620	0.690	2.001	0.608	0.875	0.000	0.000	0.000	0.000	0.000	0.000	0.000	0.000	0.000	0.000	0.000	0.000	0.000	0.000	80	477	13551	11699	-0.627	Error	Error	5325	8226	0	0	4541	7158	0	0	0	0
1	18	12	""	"iYERComega1-0"	5560	15340	120	3823	3566	1650	76	108	249	100	94	0	2938	2858	1537	133	204	522	85	81	0	0	0	0	0	0	0	0	0	0	0	0	0	0	0	0	0	0	0	1.336	1.281	1.210	1.426	2.321	1.221	0.836	0.000	0.000	0.000	0.000	0.000	0.000	0.000	0.000	0.000	0.000	0.000	0.000	0.000	0.000	120	558	6552	6215	0.418	Error	Error	3747	2805	0	0	3490	2725	0	0	0	0
1	19	12	""	"iYERWomega2-1"	5750	15340	120	14995	13930	7145	79	97	159	100	100	0	30226	27550	14712	130	172	351	98	97	0	0	0	0	0	0	0	0	0	0	0	0	0	0	0	0	0	0	0	0.496	0.505	0.496	0.584	2.504	0.466	0.831	0.000	0.000	0.000	0.000	0.000	0.000	0.000	0.000	0.000	0.000	0.000	0.000	0.000	0.000	120	544	45012	41271	-1.013	Error	Error	14916	30096	0	0	13851	27420	0	0	0	0
1	20	12	""	"iYFL054C"	5940	15340	120	1046	983	352	76	92	137	96	92	0	1100	972	442	125	160	360	83	70	0	0	0	0	0	0	0	0	0	0	0	0	0	0	0	0	0	0	0	0.995	1.071	1.022	1.178	2.507	0.992	0.760	0.000	0.000	0.000	0.000	0.000	0.000	0.000	0.000	0.000	0.000	0.000	0.000	0.000	0.000	120	546	1945	1754	-0.007	Error	Error	970	975	0	0	907	847	0	0	0	0
1	21	12	""	"iYFL051C-0"	6130	15330	110	11247	9868	4324	70	149	639	100	97	0	28062	25061	11873	110	331	1849	96	92	0	0	0	0	0	0	0	0	0	0	0	0	0	0	0	0	0	0	0	0.400	0.393	0.394	0.422	1.974	0.372	0.879	0.000	0.000	0.000	0.000	0.000	0.000	0.000	0.000	0.000	0.000	0.000	0.000	0.000	0.000	80	475	39129	34749	-1.322	Error	Error	11177	27952	0	0	9798	24951	0	0	0	0
1	22	12	""	"iYFL048C"	6320	15340	120	1160	1049	349	70	124	542	85	50	0	972	936	368	107	275	1591	0	0	0	0	0	0	0	0	0	0	0	0	0	0	0	0	0	0	0	0	0	1.260	1.181	1.184	1.230	1.942	0.237	0.257	0.000	0.000	0.000	0.000	0.000	0.000	0.000	0.000	0.000	0.000	0.000	0.000	0.000	0.000	120	644	1955	1808	0.334	Error	Error	1090	865	0	0	979	829	0	0	0	0
1	1	13	""	"iYGL095C"	2340	15520	110	2650	2504	980	61	88	232	96	93	0	3593	3429	1348	105	147	346	97	92	0	0	0	0	0	0	0	0	0	0	0	0	0	0	0	0	0	0	0	0.742	0.735	0.728	0.740	1.802	0.711	0.837	0.000	0.000	0.000	0.000	0.000	0.000	0.000	0.000	0.000	0.000	0.000	0.000	0.000	0.000	80	552	6077	5767	-0.430	Error	Error	2589	3488	0	0	2443	3324	0	0	0	0
1	2	13	""	"iYGL091C"	2560	15520	100	157	180	101	64	77	105	41	12	0	278	292	164	115	146	258	16	1	0	0	0	0	0	0	0	0	0	0	0	0	0	0	0	0	0	0	0	0.571	0.655	0.633	0.596	2.489	0.539	0.483	0.000	0.000	0.000	0.000	0.000	0.000	0.000	0.000	0.000	0.000	0.000	0.000	0.000	0.000	80	484	256	293	-0.810	Error	Error	93	163	0	0	116	177	0	0	0	0
1	3	13	""	"iYGL087C"	2740	15530	110	2468	2225	756	65	67	24	100	100	0	1395	1327	433	111	121	125	97	92	0	0	0	0	0	0	0	0	0	0	0	0	0	0	0	0	0	0	0	1.871	1.776	1.863	1.816	1.609	1.849	0.868	0.000	0.000	0.000	0.000	0.000	0.000	0.000	0.000	0.000	0.000	0.000	0.000	0.000	0.000	80	488	3687	3376	0.904	Error	Error	2403	1284	0	0	2160	1216	0	0	0	0
1	4	13	""	"iYGL068W"	2920	15520	110	1909	1636	795	63	72	82	97	93	0	1383	1239	587	103	111	63	91	91	0	0	0	0	0	0	0	0	0	0	0	0	0	0	0	0	0	0	0	1.442	1.385	1.401	1.301	1.818	1.484	0.852	0.000	0.000	0.000	0.000	0.000	0.000	0.000	0.000	0.000	0.000	0.000	0.000	0.000	0.000	80	495	3126	2709	0.528	Error	Error	1846	1280	0	0	1573	1136	0	0	0	0
1	5	13	""	"iYGL064C"	3110	15520	110	2393	2094	949	65	83	135	96	95	0	1087	1048	431	101	115	77	95	92	0	0	0	0	0	0	0	0	0	0	0	0	0	0	0	0	0	0	0	2.361	2.143	2.152	2.067	1.776	2.268	0.858	0.000	0.000	0.000	0.000	0.000	0.000	0.000	0.000	0.000	0.000	0.000	0.000	0.000	0.000	80	515	3314	2976	1.239	Error	Error	2328	986	0	0	2029	947	0	0	0	0
1	6	13	""	"iYGL060W"	3300	15520	110	2551	2196	1057	74	111	224	95	86	0	2312	2092	905	117	146	173	91	91	0	0	0	0	0	0	0	0	0	0	0	0	0	0	0	0	0	0	0	1.128	1.074	1.093	1.048	1.835	1.129	0.872	0.000	0.000	0.000	0.000	0.000	0.000	0.000	0.000	0.000	0.000	0.000	0.000	0.000	0.000	80	510	4672	4097	0.174	Error	Error	2477	2195	0	0	2122	1975	0	0	0	0
1	7	13	""	"iYGLWdelta10"	3490	15530	120	4558	4256	1992	66	100	202	100	95	0	2671	2527	1282	109	141	178	92	90	0	0	0	0	0	0	0	0	0	0	0	0	0	0	0	0	0	0	0	1.753	1.733	1.721	1.998	2.584	1.738	0.864	0.000	0.000	0.000	0.000	0.000	0.000	0.000	0.000	0.000	0.000	0.000	0.000	0.000	0.000	120	576	7054	6608	0.810	Error	Error	4492	2562	0	0	4190	2418	0	0	0	0
1	8	13	""	"iYGL042C"	3680	15530	120	2678	2364	1004	63	78	118	97	95	0	5369	4747	2357	104	191	1416	81	78	0	0	0	0	0	0	0	0	0	0	0	0	0	0	0	0	0	0	0	0.497	0.496	0.481	0.558	2.470	0.332	0.600	0.000	0.000	0.000	0.000	0.000	0.000	0.000	0.000	0.000	0.000	0.000	0.000	0.000	0.000	120	555	7880	6944	-1.010	Error	Error	2615	5265	0	0	2301	4643	0	0	0	0
1	9	13	""	"itL(CAA)G2"	3870	15530	120	3210	2952	1181	66	71	39	100	100	0	4289	3716	1833	105	266	2071	77	51	0	0	0	0	0	0	0	0	0	0	0	0	0	0	0	0	0	0	0	0.751	0.799	0.757	0.958	2.826	0.729	0.778	0.000	0.000	0.000	0.000	0.000	0.000	0.000	0.000	0.000	0.000	0.000	0.000	0.000	0.000	120	531	7328	6497	-0.412	Error	Error	3144	4184	0	0	2886	3611	0	0	0	0
1	10	13	""	"iYGL026C"	4070	15530	120	2081	1834	787	67	72	36	99	99	0	1064	992	410	106	135	484	83	48	0	0	0	0	0	0	0	0	0	0	0	0	0	0	0	0	0	0	0	2.102	1.994	1.952	1.870	1.928	1.511	0.346	0.000	0.000	0.000	0.000	0.000	0.000	0.000	0.000	0.000	0.000	0.000	0.000	0.000	0.000	120	559	2972	2653	1.072	Error	Error	2014	958	0	0	1767	886	0	0	0	0
1	11	13	""	"iYGL021W"	4260	15520	110	525	491	241	68	77	54	91	86	0	947	930	418	112	126	96	95	91	0	0	0	0	0	0	0	0	0	0	0	0	0	0	0	0	0	0	0	0.547	0.517	0.510	0.467	2.115	0.512	0.791	0.000	0.000	0.000	0.000	0.000	0.000	0.000	0.000	0.000	0.000	0.000	0.000	0.000	0.000	80	513	1292	1241	-0.870	Error	Error	457	835	0	0	423	818	0	0	0	0
1	12	13	""	"iYGL017W"	4440	15530	110	1469	1312	508	70	90	125	98	91	0	1152	1018	435	114	137	131	90	85	0	0	0	0	0	0	0	0	0	0	0	0	0	0	0	0	0	0	0	1.348	1.374	1.340	1.313	1.590	1.347	0.837	0.000	0.000	0.000	0.000	0.000	0.000	0.000	0.000	0.000	0.000	0.000	0.000	0.000	0.000	80	482	2437	2146	0.431	Error	Error	1399	1038	0	0	1242	904	0	0	0	0
1	13	13	""	"iYGR269W"	4630	15530	120	1316	1365	708	72	112	239	92	84	0	831	824	407	117	184	449	75	34	0	0	0	0	0	0	0	0	0	0	0	0	0	0	0	0	0	0	0	1.742	1.829	1.804	1.799	2.029	1.868	0.790	0.000	0.000	0.000	0.000	0.000	0.000	0.000	0.000	0.000	0.000	0.000	0.000	0.000	0.000	120	584	1958	2000	0.801	Error	Error	1244	714	0	0	1293	707	0	0	0	0
1	14	13	""	"iYGR273C"	4840	15530	110	1973	2120	1042	69	104	234	96	92	0	7669	7115	3903	118	179	472	92	88	0	0	0	0	0	0	0	0	0	0	0	0	0	0	0	0	0	0	0	0.252	0.293	0.296	0.346	2.602	0.277	0.877	0.000	0.000	0.000	0.000	0.000	0.000	0.000	0.000	0.000	0.000	0.000	0.000	0.000	0.000	80	498	9455	9048	-1.988	Error	Error	1904	7551	0	0	2051	6997	0	0	0	0
1	15	13	""	"iYGR277C"	5010	15530	110	2335	2088	977	69	123	315	93	88	0	1110	980	478	115	147	174	81	81	0	0	0	0	0	0	0	0	0	0	0	0	0	0	0	0	0	0	0	2.277	2.334	2.255	2.176	1.887	2.365	0.823	0.000	0.000	0.000	0.000	0.000	0.000	0.000	0.000	0.000	0.000	0.000	0.000	0.000	0.000	80	474	3261	2884	1.187	Error	Error	2266	995	0	0	2019	865	0	0	0	0
1	16	13	""	"iYGR292W-0"	5200	15530	110	3264	3131	1821	71	150	369	91	90	0	2152	2026	1051	117	174	250	90	86	0	0	0	0	0	0	0	0	0	0	0	0	0	0	0	0	0	0	0	1.569	1.603	1.607	1.581	2.098	1.677	0.866	0.000	0.000	0.000	0.000	0.000	0.000	0.000	0.000	0.000	0.000	0.000	0.000	0.000	0.000	80	512	5228	4969	0.650	Error	Error	3193	2035	0	0	3060	1909	0	0	0	0
1	17	13	""	"iYGR295C-1"	5390	15530	110	17058	16053	9294	78	291	1181	95	92	0	33335	29458	16466	119	630	3062	92	87	1	0	0	0	0	0	0	0	0	0	0	0	0	0	0	0	0	0	0	0.511	0.544	0.538	0.552	1.941	0.521	0.873	0.000	0.000	0.000	0.000	0.000	0.000	0.000	0.000	0.000	0.000	0.000	0.000	0.000	0.000	80	539	50196	45314	-0.968	Error	Error	16980	33216	0	0	15975	29339	0	0	0	0
1	18	13	""	"iYHL048W"	5580	15530	110	2140	1928	1049	75	262	1180	63	38	0	5142	4864	2647	125	656	3133	76	40	0	0	0	0	0	0	0	0	0	0	0	0	0	0	0	0	0	0	0	0.412	0.391	0.403	0.414	2.381	0.350	0.833	0.000	0.000	0.000	0.000	0.000	0.000	0.000	0.000	0.000	0.000	0.000	0.000	0.000	0.000	80	512	7082	6592	-1.281	Error	Error	2065	5017	0	0	1853	4739	0	0	0	0
1	19	13	""	"iYHL034C"	5770	15530	110	1364	1245	783	76	97	106	88	86	0	1206	1178	784	124	197	399	78	61	0	0	0	0	0	0	0	0	0	0	0	0	0	0	0	0	0	0	0	1.190	1.109	1.083	1.064	2.345	1.087	0.818	0.000	0.000	0.000	0.000	0.000	0.000	0.000	0.000	0.000	0.000	0.000	0.000	0.000	0.000	80	523	2370	2223	0.251	Error	Error	1288	1082	0	0	1169	1054	0	0	0	0
1	20	13	""	"iYHL030W"	5960	15530	110	1460	1349	523	76	100	133	95	93	0	6298	5649	2274	119	250	776	93	90	0	0	0	0	0	0	0	0	0	0	0	0	0	0	0	0	0	0	0	0.224	0.230	0.229	0.234	1.931	0.211	0.852	0.000	0.000	0.000	0.000	0.000	0.000	0.000	0.000	0.000	0.000	0.000	0.000	0.000	0.000	80	512	7563	6803	-2.159	Error	Error	1384	6179	0	0	1273	5530	0	0	0	0
1	21	13	""	"iYHL026C"	6150	15530	110	3781	3499	1586	73	143	548	91	87	0	3784	3391	1666	111	303	1369	82	70	0	0	0	0	0	0	0	0	0	0	0	0	0	0	0	0	0	0	0	1.010	1.045	1.050	1.142	1.980	1.058	0.841	0.000	0.000	0.000	0.000	0.000	0.000	0.000	0.000	0.000	0.000	0.000	0.000	0.000	0.000	80	549	7381	6706	0.014	Error	Error	3708	3673	0	0	3426	3280	0	0	0	0
1	22	13	""	"iYHL011C"	6350	15530	110	2584	2304	1060	71	97	176	95	90	0	1799	1643	729	109	148	241	92	86	0	0	0	0	0	0	0	0	0	0	0	0	0	0	0	0	0	0	0	1.487	1.456	1.423	1.448	2.092	1.470	0.849	0.000	0.000	0.000	0.000	0.000	0.000	0.000	0.000	0.000	0.000	0.000	0.000	0.000	0.000	80	551	4203	3767	0.572	Error	Error	2513	1690	0	0	2233	1534	0	0	0	0
1	1	14	""	"iYHLWdelta2"	2360	15720	120	313	355	184	61	77	201	67	29	0	730	730	391	102	119	237	81	63	0	0	0	0	0	0	0	0	0	0	0	0	0	0	0	0	0	0	0	0.401	0.468	0.489	0.522	2.368	0.425	0.703	0.000	0.000	0.000	0.000	0.000	0.000	0.000	0.000	0.000	0.000	0.000	0.000	0.000	0.000	120	621	880	922	-1.317	Error	Error	252	628	0	0	294	628	0	0	0	0
1	2	14	""	"iYHL003C"	2540	15720	120	2484	2407	1309	62	65	26	100	100	0	4193	3745	2159	107	113	43	95	92	0	0	0	0	0	0	0	0	0	0	0	0	0	0	0	0	0	0	0	0.593	0.645	0.652	0.707	2.809	0.606	0.856	0.000	0.000	0.000	0.000	0.000	0.000	0.000	0.000	0.000	0.000	0.000	0.000	0.000	0.000	120	560	6508	5983	-0.754	Error	Error	2422	4086	0	0	2345	3638	0	0	0	0
1	3	14	""	"iYIL106W"	2730	15720	110	1425	1252	512	65	99	200	92	86	0	3081	2663	1317	111	214	553	83	82	0	0	0	0	0	0	0	0	0	0	0	0	0	0	0	0	0	0	0	0.458	0.465	0.454	0.483	2.053	0.420	0.822	0.000	0.000	0.000	0.000	0.000	0.000	0.000	0.000	0.000	0.000	0.000	0.000	0.000	0.000	80	493	4330	3739	-1.127	Error	Error	1360	2970	0	0	1187	2552	0	0	0	0
1	4	14	""	"iYIL103W-1"	2920	15720	110	5605	4966	2190	64	110	221	100	98	0	2379	2113	918	110	218	542	87	80	0	0	0	0	0	0	0	0	0	0	0	0	0	0	0	0	0	0	0	2.442	2.447	2.398	2.601	1.941	2.601	0.793	0.000	0.000	0.000	0.000	0.000	0.000	0.000	0.000	0.000	0.000	0.000	0.000	0.000	0.000	80	521	7810	6905	1.288	Error	Error	5541	2269	0	0	4902	2003	0	0	0	0
1	5	14	""	"iYIL100W"	3110	15730	110	1105	1004	427	64	83	112	95	90	0	1330	1135	577	108	131	128	86	85	0	0	0	0	0	0	0	0	0	0	0	0	0	0	0	0	0	0	0	0.852	0.915	0.900	0.988	2.748	0.867	0.839	0.000	0.000	0.000	0.000	0.000	0.000	0.000	0.000	0.000	0.000	0.000	0.000	0.000	0.000	80	515	2263	1967	-0.231	Error	Error	1041	1222	0	0	940	1027	0	0	0	0
1	6	14	""	"iYIL088C"	3300	15720	110	2825	2563	836	70	88	121	100	100	0	2312	2158	813	111	142	163	97	96	0	0	0	0	0	0	0	0	0	0	0	0	0	0	0	0	0	0	0	1.252	1.218	1.255	1.299	1.630	1.233	0.877	0.000	0.000	0.000	0.000	0.000	0.000	0.000	0.000	0.000	0.000	0.000	0.000	0.000	0.000	80	521	4956	4540	0.324	Error	Error	2755	2201	0	0	2493	2047	0	0	0	0
1	7	14	""	"itI(AAU)I2"	3490	15720	110	1200	1081	468	63	80	97	95	93	0	1404	1276	600	109	136	150	88	86	0	0	0	0	0	0	0	0	0	0	0	0	0	0	0	0	0	0	0	0.878	0.872	0.883	0.897	1.890	0.874	0.826	0.000	0.000	0.000	0.000	0.000	0.000	0.000	0.000	0.000	0.000	0.000	0.000	0.000	0.000	80	510	2432	2185	-0.188	Error	Error	1137	1295	0	0	1018	1167	0	0	0	0
1	8	14	""	"iYIL076W"	3680	15720	110	1538	1354	613	62	76	81	97	97	0	8994	7636	3533	105	343	2338	85	77	0	0	0	0	0	0	0	0	0	0	0	0	0	0	0	0	0	0	0	0.166	0.172	0.173	0.187	2.063	0.098	0.510	0.000	0.000	0.000	0.000	0.000	0.000	0.000	0.000	0.000	0.000	0.000	0.000	0.000	0.000	80	510	10365	8823	-2.590	Error	Error	1476	8889	0	0	1292	7531	0	0	0	0
1	9	14	""	"iYIL057C"	3870	15720	110	2163	1843	875	65	93	160	91	88	0	1860	1911	2776	102	297	1711	51	1	0	0	0	0	0	0	0	0	0	0	0	0	0	0	0	0	0	0	0	1.193	0.983	1.174	1.128	2.569	0.140	0.085	0.000	0.000	0.000	0.000	0.000	0.000	0.000	0.000	0.000	0.000	0.000	0.000	0.000	0.000	80	512	3856	3587	0.255	Error	Error	2098	1758	0	0	1778	1809	0	0	0	0
1	10	14	""	"iYIL054W"	4060	15720	110	894	819	357	66	87	150	92	82	0	688	679	329	102	236	1650	0	0	0	0	0	0	0	0	0	0	0	0	0	0	0	0	0	0	0	0	0	1.413	1.305	1.324	1.294	1.748	0.844	0.333	0.000	0.000	0.000	0.000	0.000	0.000	0.000	0.000	0.000	0.000	0.000	0.000	0.000	0.000	80	501	1414	1330	0.499	Error	Error	828	586	0	0	753	577	0	0	0	0
1	11	14	""	"iYIL050W"	4250	15720	110	1333	1153	566	66	74	55	96	95	0	753	739	358	103	115	66	90	86	0	0	0	0	0	0	0	0	0	0	0	0	0	0	0	0	0	0	0	1.949	1.709	1.723	1.536	2.142	1.805	0.823	0.000	0.000	0.000	0.000	0.000	0.000	0.000	0.000	0.000	0.000	0.000	0.000	0.000	0.000	80	533	1917	1723	0.963	Error	Error	1267	650	0	0	1087	636	0	0	0	0
1	12	14	""	"iYIL034C"	4450	15720	110	3575	3097	1391	67	95	181	96	91	0	1869	1791	858	107	135	170	88	86	0	0	0	0	0	0	0	0	0	0	0	0	0	0	0	0	0	0	0	1.991	1.799	1.812	2.029	2.561	1.781	0.825	0.000	0.000	0.000	0.000	0.000	0.000	0.000	0.000	0.000	0.000	0.000	0.000	0.000	0.000	80	514	5270	4714	0.993	Error	Error	3508	1762	0	0	3030	1684	0	0	0	0
1	13	14	""	"iYIL030C"	4630	15720	110	1323	1178	472	70	94	176	96	87	0	978	899	396	108	137	178	88	81	0	0	0	0	0	0	0	0	0	0	0	0	0	0	0	0	0	0	0	1.440	1.401	1.346	1.560	2.461	1.395	0.785	0.000	0.000	0.000	0.000	0.000	0.000	0.000	0.000	0.000	0.000	0.000	0.000	0.000	0.000	80	490	2123	1899	0.526	Error	Error	1253	870	0	0	1108	791	0	0	0	0
1	14	14	""	"iYIL028W"	4820	15720	110	5656	4850	2336	68	100	184	95	95	0	9552	8501	4798	109	183	476	91	90	0	0	0	0	0	0	0	0	0	0	0	0	0	0	0	0	0	0	0	0.592	0.570	0.586	0.648	2.401	0.534	0.848	0.000	0.000	0.000	0.000	0.000	0.000	0.000	0.000	0.000	0.000	0.000	0.000	0.000	0.000	80	523	15031	13174	-0.757	Error	Error	5588	9443	0	0	4782	8392	0	0	0	0
1	15	14	""	"iYJL006C"	5020	15710	110	404	371	165	69	112	255	65	6	0	628	598	274	113	185	478	57	3	0	0	0	0	0	0	0	0	0	0	0	0	0	0	0	0	0	0	0	0.650	0.623	0.587	0.535	2.512	0.592	0.757	0.000	0.000	0.000	0.000	0.000	0.000	0.000	0.000	0.000	0.000	0.000	0.000	0.000	0.000	80	512	850	787	-0.620	Error	Error	335	515	0	0	302	485	0	0	0	0
1	16	14	""	"iYJL003W"	5200	15720	110	1025	900	429	71	103	172	86	80	0	2368	2089	1057	118	193	422	83	80	0	0	0	0	0	0	0	0	0	0	0	0	0	0	0	0	0	0	0	0.424	0.421	0.417	0.444	2.301	0.397	0.870	0.000	0.000	0.000	0.000	0.000	0.000	0.000	0.000	0.000	0.000	0.000	0.000	0.000	0.000	80	511	3204	2800	-1.238	Error	Error	954	2250	0	0	829	1971	0	0	0	0
1	17	14	""	"iYJR001W"	5400	15720	110	1455	1372	556	70	134	488	88	76	0	2594	2456	968	116	253	1104	87	68	0	0	0	0	0	0	0	0	0	0	0	0	0	0	0	0	0	0	0	0.559	0.556	0.557	0.555	1.600	0.556	0.889	0.000	0.000	0.000	0.000	0.000	0.000	0.000	0.000	0.000	0.000	0.000	0.000	0.000	0.000	80	526	3863	3642	-0.839	Error	Error	1385	2478	0	0	1302	2340	0	0	0	0
1	18	14	""	"iYJR015W"	5590	15720	110	557	499	240	68	85	89	86	78	0	3407	3091	1620	114	192	417	83	80	0	0	0	0	0	0	0	0	0	0	0	0	0	0	0	0	0	0	0	0.148	0.145	0.144	0.165	2.530	0.137	0.842	0.000	0.000	0.000	0.000	0.000	0.000	0.000	0.000	0.000	0.000	0.000	0.000	0.000	0.000	80	528	3782	3408	-2.751	Error	Error	489	3293	0	0	431	2977	0	0	0	0
1	19	14	""	"iYJR021C"	5790	15730	110	557	502	253	72	83	69	87	80	0	749	701	387	111	172	380	72	32	0	0	0	0	0	0	0	0	0	0	0	0	0	0	0	0	0	0	0	0.760	0.729	0.705	0.750	2.345	0.676	0.776	0.000	0.000	0.000	0.000	0.000	0.000	0.000	0.000	0.000	0.000	0.000	0.000	0.000	0.000	80	514	1123	1020	-0.396	Error	Error	485	638	0	0	430	590	0	0	0	0
1	20	14	""	"iYJR031C"	5970	15720	110	2185	1951	715	68	82	103	100	98	0	1482	1376	428	105	132	179	97	95	0	0	0	0	0	0	0	0	0	0	0	0	0	0	0	0	0	0	0	1.537	1.482	1.582	1.469	1.627	1.572	0.854	0.000	0.000	0.000	0.000	0.000	0.000	0.000	0.000	0.000	0.000	0.000	0.000	0.000	0.000	80	506	3494	3154	0.620	Error	Error	2117	1377	0	0	1883	1271	0	0	0	0
1	21	14	""	"itS(AGA)J"	6160	15720	110	2835	2437	1193	68	112	251	92	87	0	3419	2996	1465	104	172	363	87	83	0	0	0	0	0	0	0	0	0	0	0	0	0	0	0	0	0	0	0	0.835	0.819	0.832	0.866	2.052	0.796	0.862	0.000	0.000	0.000	0.000	0.000	0.000	0.000	0.000	0.000	0.000	0.000	0.000	0.000	0.000	80	501	6082	5261	-0.261	Error	Error	2767	3315	0	0	2369	2892	0	0	0	0
1	22	14	""	"iYJR050W"	6350	15730	120	2258	2325	1347	68	97	195	90	86	0	1365	1317	783	108	154	309	80	73	0	0	0	0	0	0	0	0	0	0	0	0	0	0	0	0	0	0	0	1.742	1.867	1.876	1.938	2.360	1.805	0.790	0.000	0.000	0.000	0.000	0.000	0.000	0.000	0.000	0.000	0.000	0.000	0.000	0.000	0.000	120	616	3447	3466	0.801	Error	Error	2190	1257	0	0	2257	1209	0	0	0	0
1	1	15	""	"iYJR052W"	2340	15910	110	754	720	296	61	67	40	97	93	0	739	723	283	101	120	267	87	72	0	0	0	0	0	0	0	0	0	0	0	0	0	0	0	0	0	0	0	1.086	1.059	1.028	1.032	1.725	0.657	0.387	0.000	0.000	0.000	0.000	0.000	0.000	0.000	0.000	0.000	0.000	0.000	0.000	0.000	0.000	80	533	1331	1281	0.119	Error	Error	693	638	0	0	659	622	0	0	0	0
1	2	15	""	"iYJR063W"	2530	15910	110	4246	3517	1569	62	109	352	96	88	0	1632	1471	626	105	134	182	91	88	0	0	0	0	0	0	0	0	0	0	0	0	0	0	0	0	0	0	0	2.740	2.529	2.576	2.530	1.775	2.759	0.819	0.000	0.000	0.000	0.000	0.000	0.000	0.000	0.000	0.000	0.000	0.000	0.000	0.000	0.000	80	508	5711	4821	1.454	Error	Error	4184	1527	0	0	3455	1366	0	0	0	0
1	3	15	""	"iYJR067C"	2740	15910	130	853	785	279	64	118	360	87	58	0	2063	1901	795	112	171	377	90	85	0	0	0	0	0	0	0	0	0	0	0	0	0	0	0	0	0	0	0	0.404	0.403	0.398	0.438	2.262	0.373	0.851	0.000	0.000	0.000	0.000	0.000	0.000	0.000	0.000	0.000	0.000	0.000	0.000	0.000	0.000	120	569	2740	2510	-1.306	Error	Error	789	1951	0	0	721	1789	0	0	0	0
1	4	15	""	"iYJR072C"	2910	15910	130	395	402	163	62	72	79	93	88	0	423	426	168	113	127	131	87	64	0	0	0	0	0	0	0	0	0	0	0	0	0	0	0	0	0	0	0	1.074	1.086	1.096	1.109	1.756	1.041	0.743	0.000	0.000	0.000	0.000	0.000	0.000	0.000	0.000	0.000	0.000	0.000	0.000	0.000	0.000	120	547	643	653	0.103	Error	Error	333	310	0	0	340	313	0	0	0	0
1	5	15	""	"itV(AAC)K2"	3100	15910	130	3189	2916	888	63	66	24	100	100	0	8898	8200	2840	112	115	44	100	100	0	0	0	0	0	0	0	0	0	0	0	0	0	0	0	0	0	0	0	0.356	0.353	0.348	0.373	1.802	0.315	0.868	0.000	0.000	0.000	0.000	0.000	0.000	0.000	0.000	0.000	0.000	0.000	0.000	0.000	0.000	120	559	11912	10941	-1.491	Error	Error	3126	8786	0	0	2853	8088	0	0	0	0
1	6	15	""	"iYKL027W"	3290	15910	120	2599	2331	1024	64	68	49	100	95	0	12178	10776	4833	110	115	57	99	99	0	0	0	0	0	0	0	0	0	0	0	0	0	0	0	0	0	0	0	0.210	0.213	0.220	0.227	2.237	0.203	0.873	0.000	0.000	0.000	0.000	0.000	0.000	0.000	0.000	0.000	0.000	0.000	0.000	0.000	0.000	120	534	14603	12933	-2.251	Error	Error	2535	12068	0	0	2267	10666	0	0	0	0
1	7	15	""	"iYKL023W"	3470	15910	110	1211	1028	482	63	91	158	86	82	0	1566	1376	679	110	153	246	85	82	0	0	0	0	0	0	0	0	0	0	0	0	0	0	0	0	0	0	0	0.788	0.762	0.759	0.762	1.993	0.746	0.841	0.000	0.000	0.000	0.000	0.000	0.000	0.000	0.000	0.000	0.000	0.000	0.000	0.000	0.000	80	484	2604	2231	-0.343	Error	Error	1148	1456	0	0	965	1266	0	0	0	0
1	8	15	""	"iYKL007W"	3660	15910	110	1372	1236	555	65	99	169	91	87	0	2659	2312	1042	110	265	1787	73	3	0	0	0	0	0	0	0	0	0	0	0	0	0	0	0	0	0	0	0	0.513	0.532	0.565	0.545	1.913	0.132	0.199	0.000	0.000	0.000	0.000	0.000	0.000	0.000	0.000	0.000	0.000	0.000	0.000	0.000	0.000	80	505	3856	3373	-0.964	Error	Error	1307	2549	0	0	1171	2202	0	0	0	0
1	9	15	""	"iYKL004W"	3840	15910	110	2113	1904	695	65	80	89	100	100	0	6854	6168	2120	107	217	1088	98	93	0	0	0	0	0	0	0	0	0	0	0	0	0	0	0	0	0	0	0	0.304	0.303	0.308	0.299	1.438	0.274	0.823	0.000	0.000	0.000	0.000	0.000	0.000	0.000	0.000	0.000	0.000	0.000	0.000	0.000	0.000	80	502	8795	7900	-1.720	Error	Error	2048	6747	0	0	1839	6061	0	0	0	0
1	10	15	""	"iCEN11"	4030	15900	110	1097	967	364	64	72	60	100	98	0	4803	4283	1928	101	199	1069	90	78	0	0	0	0	0	0	0	0	0	0	0	0	0	0	0	0	0	0	0	0.220	0.216	0.215	0.234	1.692	0.174	0.754	0.000	0.000	0.000	0.000	0.000	0.000	0.000	0.000	0.000	0.000	0.000	0.000	0.000	0.000	80	512	5735	5085	-2.186	Error	Error	1033	4702	0	0	903	4182	0	0	0	0
1	11	15	""	"iYKR015C"	4220	15910	120	4956	4482	1697	64	68	41	100	100	0	4841	4553	2041	99	117	210	92	91	0	0	0	0	0	0	0	0	0	0	0	0	0	0	0	0	0	0	0	1.032	0.992	0.995	1.113	2.087	0.940	0.877	0.000	0.000	0.000	0.000	0.000	0.000	0.000	0.000	0.000	0.000	0.000	0.000	0.000	0.000	120	548	9634	8872	0.045	Error	Error	4892	4742	0	0	4418	4454	0	0	0	0
1	12	15	""	"iYKR019C"	4410	15910	120	2179	1984	716	65	76	119	98	95	0	1548	1403	535	101	110	72	95	92	0	0	0	0	0	0	0	0	0	0	0	0	0	0	0	0	0	0	0	1.461	1.474	1.482	1.549	2.163	1.511	0.867	0.000	0.000	0.000	0.000	0.000	0.000	0.000	0.000	0.000	0.000	0.000	0.000	0.000	0.000	120	551	3561	3221	0.547	Error	Error	2114	1447	0	0	1919	1302	0	0	0	0
1	13	15	""	"iYKR023W"	4590	15900	110	730	683	276	66	82	133	96	83	0	3429	3120	1305	103	143	284	97	96	0	0	0	0	0	0	0	0	0	0	0	0	0	0	0	0	0	0	0	0.200	0.205	0.199	0.208	1.702	0.195	0.876	0.000	0.000	0.000	0.000	0.000	0.000	0.000	0.000	0.000	0.000	0.000	0.000	0.000	0.000	80	503	3990	3634	-2.325	Error	Error	664	3326	0	0	617	3017	0	0	0	0
1	14	15	""	"iYKRCdelta11"	4790	15910	120	2674	2712	1300	65	78	107	99	98	0	1591	1544	769	105	146	327	90	85	0	0	0	0	0	0	0	0	0	0	0	0	0	0	0	0	0	0	0	1.756	1.839	1.886	1.985	2.045	1.929	0.817	0.000	0.000	0.000	0.000	0.000	0.000	0.000	0.000	0.000	0.000	0.000	0.000	0.000	0.000	120	589	4095	4086	0.812	Error	Error	2609	1486	0	0	2647	1439	0	0	0	0
1	15	15	""	"iYKR042W"	4990	15910	120	923	841	340	65	69	36	98	96	0	2326	2065	797	105	112	42	99	99	0	0	0	0	0	0	0	0	0	0	0	0	0	0	0	0	0	0	0	0.386	0.396	0.399	0.395	1.885	0.384	0.841	0.000	0.000	0.000	0.000	0.000	0.000	0.000	0.000	0.000	0.000	0.000	0.000	0.000	0.000	120	538	3079	2736	-1.372	Error	Error	858	2221	0	0	776	1960	0	0	0	0
1	16	15	""	"iYKR046C"	5170	15910	120	1025	972	378	66	74	74	95	95	0	1323	1273	497	110	122	147	96	94	0	0	0	0	0	0	0	0	0	0	0	0	0	0	0	0	0	0	0	0.791	0.779	0.778	0.772	1.627	0.766	0.891	0.000	0.000	0.000	0.000	0.000	0.000	0.000	0.000	0.000	0.000	0.000	0.000	0.000	0.000	120	502	2172	2069	-0.339	Error	Error	959	1213	0	0	906	1163	0	0	0	0
1	17	15	""	"iYLR167W"	5360	15910	120	478	464	178	66	92	157	88	68	0	541	799	2982	110	129	169	85	65	0	0	0	0	0	0	0	0	0	0	0	0	0	0	0	0	0	0	0	0.956	0.578	0.973	1.012	2.045	0.015	0.013	0.000	0.000	0.000	0.000	0.000	0.000	0.000	0.000	0.000	0.000	0.000	0.000	0.000	0.000	120	573	843	1087	-0.065	Error	Error	412	431	0	0	398	689	0	0	0	0
1	18	15	""	"iYLR173W"	5560	15900	110	1683	1404	582	68	105	182	97	90	0	1038	920	416	112	145	226	82	78	0	0	0	0	0	0	0	0	0	0	0	0	0	0	0	0	0	0	0	1.744	1.653	1.583	1.885	2.017	1.643	0.872	0.000	0.000	0.000	0.000	0.000	0.000	0.000	0.000	0.000	0.000	0.000	0.000	0.000	0.000	80	535	2541	2144	0.802	Error	Error	1615	926	0	0	1336	808	0	0	0	0
1	19	15	""	"iYLR177W"	5760	15900	110	651	647	353	70	103	186	83	67	0	1494	1354	806	106	138	186	82	78	0	0	0	0	0	0	0	0	0	0	0	0	0	0	0	0	0	0	0	0.419	0.462	0.449	0.513	2.579	0.440	0.838	0.000	0.000	0.000	0.000	0.000	0.000	0.000	0.000	0.000	0.000	0.000	0.000	0.000	0.000	80	513	1969	1825	-1.256	Error	Error	581	1388	0	0	577	1248	0	0	0	0
1	20	15	""	"iYLR193C"	5940	15900	110	1680	1466	570	70	92	163	100	95	0	1028	963	435	106	120	85	93	87	0	0	0	0	0	0	0	0	0	0	0	0	0	0	0	0	0	0	0	1.746	1.629	1.631	1.815	2.029	1.677	0.800	0.000	0.000	0.000	0.000	0.000	0.000	0.000	0.000	0.000	0.000	0.000	0.000	0.000	0.000	80	518	2532	2253	0.804	Error	Error	1610	922	0	0	1396	857	0	0	0	0
1	21	15	""	"iYLR198C"	6130	15900	110	536	496	235	66	84	139	81	73	0	2032	1730	862	107	132	192	90	85	0	0	0	0	0	0	0	0	0	0	0	0	0	0	0	0	0	0	0	0.244	0.265	0.257	0.266	1.772	0.244	0.841	0.000	0.000	0.000	0.000	0.000	0.000	0.000	0.000	0.000	0.000	0.000	0.000	0.000	0.000	80	499	2395	2053	-2.034	Error	Error	470	1925	0	0	430	1623	0	0	0	0
1	22	15	""	"iYLR204W"	6310	15910	120	1014	963	436	67	84	152	92	85	0	667	615	295	107	138	230	77	61	0	0	0	0	0	0	0	0	0	0	0	0	0	0	0	0	0	0	0	1.691	1.764	1.747	1.743	2.123	1.716	0.787	0.000	0.000	0.000	0.000	0.000	0.000	0.000	0.000	0.000	0.000	0.000	0.000	0.000	0.000	120	596	1507	1404	0.758	Error	Error	947	560	0	0	896	508	0	0	0	0
1	1	16	""	"iYLR221C"	2320	16090	110	1325	1195	370	61	69	63	100	100	0	2796	2702	766	98	115	269	100	97	0	0	0	0	0	0	0	0	0	0	0	0	0	0	0	0	0	0	0	0.468	0.435	0.440	0.429	1.434	0.417	0.811	0.000	0.000	0.000	0.000	0.000	0.000	0.000	0.000	0.000	0.000	0.000	0.000	0.000	0.000	80	520	3962	3738	-1.094	Error	Error	1264	2698	0	0	1134	2604	0	0	0	0
1	2	16	""	"iYLR225C"	2510	16090	110	1226	1071	479	60	85	232	91	80	0	1047	963	411	105	116	90	95	91	0	0	0	0	0	0	0	0	0	0	0	0	0	0	0	0	0	0	0	1.238	1.178	1.238	1.215	1.994	1.171	0.757	0.000	0.000	0.000	0.000	0.000	0.000	0.000	0.000	0.000	0.000	0.000	0.000	0.000	0.000	80	525	2108	1869	0.308	Error	Error	1166	942	0	0	1011	858	0	0	0	0
1	3	16	""	"iYLRWdelta11"	2710	16090	120	517	459	202	62	72	71	87	85	0	924	863	315	106	115	67	97	94	0	0	0	0	0	0	0	0	0	0	0	0	0	0	0	0	0	0	0	0.556	0.524	0.537	0.487	2.060	0.520	0.812	0.000	0.000	0.000	0.000	0.000	0.000	0.000	0.000	0.000	0.000	0.000	0.000	0.000	0.000	120	577	1273	1154	-0.846	Error	Error	455	818	0	0	397	757	0	0	0	0
1	4	16	""	"iYLR244C"	2900	16090	110	458	440	140	61	67	49	100	96	0	624	598	214	108	113	48	96	96	0	0	0	0	0	0	0	0	0	0	0	0	0	0	0	0	0	0	0	0.769	0.773	0.791	0.827	2.134	0.762	0.716	0.000	0.000	0.000	0.000	0.000	0.000	0.000	0.000	0.000	0.000	0.000	0.000	0.000	0.000	80	483	913	869	-0.378	Error	Error	397	516	0	0	379	490	0	0	0	0
1	5	16	""	"iYLR247C"	3090	16100	120	3309	3096	1344	62	84	165	99	98	0	1444	1371	602	106	120	118	92	90	0	0	0	0	0	0	0	0	0	0	0	0	0	0	0	0	0	0	0	2.427	2.398	2.442	2.573	2.080	2.569	0.820	0.000	0.000	0.000	0.000	0.000	0.000	0.000	0.000	0.000	0.000	0.000	0.000	0.000	0.000	120	579	4585	4299	1.279	Error	Error	3247	1338	0	0	3034	1265	0	0	0	0
1	6	16	""	"iYLR252W"	3280	16090	110	1504	1366	568	63	86	176	98	91	0	2006	1826	754	106	119	124	97	97	0	0	0	0	0	0	0	0	0	0	0	0	0	0	0	0	0	0	0	0.758	0.758	0.797	0.780	1.784	0.763	0.834	0.000	0.000	0.000	0.000	0.000	0.000	0.000	0.000	0.000	0.000	0.000	0.000	0.000	0.000	80	501	3341	3023	-0.399	Error	Error	1441	1900	0	0	1303	1720	0	0	0	0
1	7	16	""	"iYML046W"	3480	16090	110	464	449	185	62	85	129	88	77	0	641	613	271	106	189	777	15	0	0	0	0	0	0	0	0	0	0	0	0	0	0	0	0	0	0	0	0	0.751	0.763	0.760	0.847	2.308	0.309	0.300	0.000	0.000	0.000	0.000	0.000	0.000	0.000	0.000	0.000	0.000	0.000	0.000	0.000	0.000	80	547	937	894	-0.412	Error	Error	402	535	0	0	387	507	0	0	0	0
1	8	16	""	"iYML042W"	3680	16090	110	898	828	295	64	86	122	98	95	0	1154	1031	362	111	174	601	77	20	0	0	0	0	0	0	0	0	0	0	0	0	0	0	0	0	0	0	0	0.800	0.830	0.829	0.867	1.791	0.250	0.250	0.000	0.000	0.000	0.000	0.000	0.000	0.000	0.000	0.000	0.000	0.000	0.000	0.000	0.000	80	515	1877	1684	-0.323	Error	Error	834	1043	0	0	764	920	0	0	0	0
1	9	16	""	"iYML038C"	3860	16100	120	298	340	163	64	72	59	97	85	0	358	366	166	107	121	122	77	53	0	0	0	0	0	0	0	0	0	0	0	0	0	0	0	0	0	0	0	0.932	1.066	1.049	1.091	2.188	1.024	0.552	0.000	0.000	0.000	0.000	0.000	0.000	0.000	0.000	0.000	0.000	0.000	0.000	0.000	0.000	120	569	485	535	-0.101	Error	Error	234	251	0	0	276	259	0	0	0	0
1	10	16	""	"iYML021C"	4050	16100	110	4208	4033	1931	64	78	112	100	100	0	3630	3262	1649	101	133	244	95	90	0	0	0	0	0	0	0	0	0	0	0	0	0	0	0	0	0	0	0	1.174	1.256	1.161	1.406	2.118	1.239	0.798	0.000	0.000	0.000	0.000	0.000	0.000	0.000	0.000	0.000	0.000	0.000	0.000	0.000	0.000	80	527	7673	7130	0.232	Error	Error	4144	3529	0	0	3969	3161	0	0	0	0
1	11	16	""	"iYML017W"	4250	16100	120	686	685	421	66	77	107	86	80	0	2715	2633	1726	105	131	228	88	84	0	0	0	0	0	0	0	0	0	0	0	0	0	0	0	0	0	0	0	0.238	0.245	0.252	0.251	2.803	0.220	0.803	0.000	0.000	0.000	0.000	0.000	0.000	0.000	0.000	0.000	0.000	0.000	0.000	0.000	0.000	120	570	3230	3147	-2.074	Error	Error	620	2610	0	0	619	2528	0	0	0	0
1	12	16	""	"iYML013C-A"	4440	16100	110	2135	1943	924	64	69	30	100	98	0	1261	1087	579	98	102	32	90	87	0	0	0	0	0	0	0	0	0	0	0	0	0	0	0	0	0	0	0	1.781	1.900	1.803	1.847	2.077	1.926	0.795	0.000	0.000	0.000	0.000	0.000	0.000	0.000	0.000	0.000	0.000	0.000	0.000	0.000	0.000	80	513	3234	2868	0.832	Error	Error	2071	1163	0	0	1879	989	0	0	0	0
1	13	16	""	"iYMR002W"	4650	16100	110	844	755	373	63	70	54	92	88	0	1706	1402	750	97	113	187	86	80	0	0	0	0	0	0	0	0	0	0	0	0	0	0	0	0	0	0	0	0.485	0.530	0.497	0.532	2.090	0.482	0.786	0.000	0.000	0.000	0.000	0.000	0.000	0.000	0.000	0.000	0.000	0.000	0.000	0.000	0.000	80	533	2390	1997	-1.043	Error	Error	781	1609	0	0	692	1305	0	0	0	0
1	14	16	""	"iYMR006C"	4820	16100	110	1556	1339	622	65	79	91	96	90	0	4633	3989	1981	103	160	434	87	86	0	0	0	0	0	0	0	0	0	0	0	0	0	0	0	0	0	0	0	0.329	0.328	0.331	0.349	2.107	0.311	0.851	0.000	0.000	0.000	0.000	0.000	0.000	0.000	0.000	0.000	0.000	0.000	0.000	0.000	0.000	80	479	6021	5160	-1.603	Error	Error	1491	4530	0	0	1274	3886	0	0	0	0
1	15	16	""	"iYMR010W-0"	5020	16100	120	1267	1256	600	66	83	141	94	90	0	2530	2341	1070	107	174	471	89	87	0	0	0	0	0	0	0	0	0	0	0	0	0	0	0	0	0	0	0	0.496	0.533	0.536	0.516	1.879	0.521	0.857	0.000	0.000	0.000	0.000	0.000	0.000	0.000	0.000	0.000	0.000	0.000	0.000	0.000	0.000	120	547	3624	3424	-1.013	Error	Error	1201	2423	0	0	1190	2234	0	0	0	0
1	16	16	""	"iYMR021C"	5210	16100	120	1302	1216	434	66	69	27	99	98	0	2356	2168	815	107	111	46	99	98	0	0	0	0	0	0	0	0	0	0	0	0	0	0	0	0	0	0	0	0.550	0.558	0.571	0.578	1.936	0.542	0.892	0.000	0.000	0.000	0.000	0.000	0.000	0.000	0.000	0.000	0.000	0.000	0.000	0.000	0.000	120	514	3485	3211	-0.864	Error	Error	1236	2249	0	0	1150	2061	0	0	0	0
1	17	16	""	"iYMR024W"	5390	16100	110	1681	1547	593	63	80	103	98	97	0	1573	1425	570	105	124	115	95	92	0	0	0	0	0	0	0	0	0	0	0	0	0	0	0	0	0	0	0	1.102	1.124	1.109	1.181	1.599	1.128	0.899	0.000	0.000	0.000	0.000	0.000	0.000	0.000	0.000	0.000	0.000	0.000	0.000	0.000	0.000	80	477	3086	2804	0.140	Error	Error	1618	1468	0	0	1484	1320	0	0	0	0
1	18	16	""	"iYMR029C"	5580	16100	110	4018	3757	1796	65	121	310	97	96	0	6257	5455	2689	107	203	590	92	90	0	0	0	0	0	0	0	0	0	0	0	0	0	0	0	0	0	0	0	0.643	0.690	0.668	0.712	2.017	0.666	0.881	0.000	0.000	0.000	0.000	0.000	0.000	0.000	0.000	0.000	0.000	0.000	0.000	0.000	0.000	80	539	10103	9040	-0.638	Error	Error	3953	6150	0	0	3692	5348	0	0	0	0
1	19	16	""	"iYMR312W"	5770	16100	110	1029	928	335	68	121	303	90	78	0	781	726	284	107	205	588	62	0	0	0	0	0	0	0	0	0	0	0	0	0	0	0	0	0	0	0	0	1.426	1.389	1.424	1.432	1.667	1.363	0.831	0.000	0.000	0.000	0.000	0.000	0.000	0.000	0.000	0.000	0.000	0.000	0.000	0.000	0.000	80	544	1635	1479	0.512	Error	Error	961	674	0	0	860	619	0	0	0	0
1	20	16	""	"iYMR316C-A"	5970	16100	110	2688	2511	1063	70	85	87	100	98	0	5255	4773	2131	109	134	153	98	97	0	0	0	0	0	0	0	0	0	0	0	0	0	0	0	0	0	0	0	0.509	0.523	0.537	0.552	1.995	0.495	0.862	0.000	0.000	0.000	0.000	0.000	0.000	0.000	0.000	0.000	0.000	0.000	0.000	0.000	0.000	80	550	7764	7105	-0.975	Error	Error	2618	5146	0	0	2441	4664	0	0	0	0
1	21	16	""	"iYMR319C-1"	6160	16100	110	4732	4302	1795	70	125	386	98	95	0	2447	2255	968	112	166	296	93	87	0	0	0	0	0	0	0	0	0	0	0	0	0	0	0	0	0	0	0	1.997	1.975	1.944	2.147	1.932	1.988	0.866	0.000	0.000	0.000	0.000	0.000	0.000	0.000	0.000	0.000	0.000	0.000	0.000	0.000	0.000	80	528	6997	6375	0.998	Error	Error	4662	2335	0	0	4232	2143	0	0	0	0
1	22	16	""	"iYNL331C"	6340	16100	110	3191	2941	1493	69	151	454	91	88	0	3458	3061	1551	112	198	439	86	82	0	0	0	0	0	0	0	0	0	0	0	0	0	0	0	0	0	0	0	0.933	0.974	0.940	1.064	2.220	0.965	0.859	0.000	0.000	0.000	0.000	0.000	0.000	0.000	0.000	0.000	0.000	0.000	0.000	0.000	0.000	80	533	6468	5821	-0.100	Error	Error	3122	3346	0	0	2872	2949	0	0	0	0
1	1	17	""	"iYNL327W"	2370	16280	110	495	452	193	60	80	120	83	76	0	1439	1320	535	100	137	310	87	83	0	0	0	0	0	0	0	0	0	0	0	0	0	0	0	0	0	0	0	0.325	0.321	0.312	0.318	2.033	0.278	0.581	0.000	0.000	0.000	0.000	0.000	0.000	0.000	0.000	0.000	0.000	0.000	0.000	0.000	0.000	80	553	1774	1612	-1.622	Error	Error	435	1339	0	0	392	1220	0	0	0	0
1	2	17	""	"iYNL322C"	2540	16290	110	2232	1936	791	61	82	126	98	96	0	1186	1059	429	103	139	357	86	72	0	0	0	0	0	0	0	0	0	0	0	0	0	0	0	0	0	0	0	2.005	1.961	1.982	1.987	1.744	1.854	0.659	0.000	0.000	0.000	0.000	0.000	0.000	0.000	0.000	0.000	0.000	0.000	0.000	0.000	0.000	80	526	3254	2831	1.003	Error	Error	2171	1083	0	0	1875	956	0	0	0	0
1	3	17	""	"iYNL302C"	2730	16290	110	3020	2746	1139	62	112	308	93	91	0	1487	1331	578	103	148	320	88	82	0	0	0	0	0	0	0	0	0	0	0	0	0	0	0	0	0	0	0	2.137	2.186	2.238	2.208	1.892	2.280	0.832	0.000	0.000	0.000	0.000	0.000	0.000	0.000	0.000	0.000	0.000	0.000	0.000	0.000	0.000	80	535	4342	3912	1.096	Error	Error	2958	1384	0	0	2684	1228	0	0	0	0
1	4	17	""	"iYNL298W"	2930	16300	110	1187	1043	455	62	100	289	86	78	0	6113	5129	2490	107	167	455	93	86	0	0	0	0	0	0	0	0	0	0	0	0	0	0	0	0	0	0	0	0.187	0.195	0.180	0.217	2.483	0.181	0.864	0.000	0.000	0.000	0.000	0.000	0.000	0.000	0.000	0.000	0.000	0.000	0.000	0.000	0.000	80	548	7131	6003	-2.416	Error	Error	1125	6006	0	0	981	5022	0	0	0	0
1	5	17	""	"iYNL293W"	3120	16300	110	1763	1490	654	62	69	44	97	96	0	1565	1346	624	107	141	293	86	81	0	0	0	0	0	0	0	0	0	0	0	0	0	0	0	0	0	0	0	1.167	1.153	1.103	1.127	1.878	1.142	0.854	0.000	0.000	0.000	0.000	0.000	0.000	0.000	0.000	0.000	0.000	0.000	0.000	0.000	0.000	80	503	3159	2667	0.222	Error	Error	1701	1458	0	0	1428	1239	0	0	0	0
1	6	17	""	"iYNL284C"	3300	16290	110	3283	3027	1256	63	97	223	96	95	0	3577	3267	1426	105	156	344	92	90	0	0	0	0	0	0	0	0	0	0	0	0	0	0	0	0	0	0	0	0.927	0.937	0.948	0.983	1.913	0.938	0.869	0.000	0.000	0.000	0.000	0.000	0.000	0.000	0.000	0.000	0.000	0.000	0.000	0.000	0.000	80	537	6692	6126	-0.109	Error	Error	3220	3472	0	0	2964	3162	0	0	0	0
1	7	17	""	"iYNL281W"	3500	16290	110	1564	1395	569	65	98	216	92	90	0	2283	2088	889	102	303	1836	68	0	0	0	0	0	0	0	0	0	0	0	0	0	0	0	0	0	0	0	0	0.687	0.670	0.657	0.662	1.660	0.066	0.071	0.000	0.000	0.000	0.000	0.000	0.000	0.000	0.000	0.000	0.000	0.000	0.000	0.000	0.000	80	549	3680	3316	-0.541	Error	Error	1499	2181	0	0	1330	1986	0	0	0	0
1	8	17	""	"iYNL276C"	3690	16300	110	1796	1611	783	64	72	42	98	93	0	2094	1869	986	101	197	1163	76	31	0	0	0	0	0	0	0	0	0	0	0	0	0	0	0	0	0	0	0	0.869	0.875	0.881	0.886	2.039	0.818	0.815	0.000	0.000	0.000	0.000	0.000	0.000	0.000	0.000	0.000	0.000	0.000	0.000	0.000	0.000	80	510	3725	3315	-0.203	Error	Error	1732	1993	0	0	1547	1768	0	0	0	0
1	9	17	""	"iYNR042W"	3860	16290	110	1730	1587	771	66	111	241	92	88	0	1054	911	443	102	136	163	87	80	0	0	0	0	0	0	0	0	0	0	0	0	0	0	0	0	0	0	0	1.748	1.880	1.939	2.045	1.772	1.923	0.829	0.000	0.000	0.000	0.000	0.000	0.000	0.000	0.000	0.000	0.000	0.000	0.000	0.000	0.000	80	495	2616	2330	0.806	Error	Error	1664	952	0	0	1521	809	0	0	0	0
1	10	17	""	"iYNR046W"	4060	16300	110	1461	1559	913	68	116	238	93	86	0	1010	1015	567	101	144	186	88	78	0	0	0	0	0	0	0	0	0	0	0	0	0	0	0	0	0	0	0	1.532	1.631	1.558	1.781	1.906	1.758	0.797	0.000	0.000	0.000	0.000	0.000	0.000	0.000	0.000	0.000	0.000	0.000	0.000	0.000	0.000	80	536	2302	2405	0.616	Error	Error	1393	909	0	0	1491	914	0	0	0	0
1	11	17	""	"iYNR050C"	4250	16290	110	1938	1990	1186	64	94	158	97	90	0	2695	2549	1547	103	139	202	93	90	0	0	0	0	0	0	0	0	0	0	0	0	0	0	0	0	0	0	0	0.723	0.787	0.776	0.839	1.899	0.771	0.848	0.000	0.000	0.000	0.000	0.000	0.000	0.000	0.000	0.000	0.000	0.000	0.000	0.000	0.000	80	506	4466	4372	-0.468	Error	Error	1874	2592	0	0	1926	2446	0	0	0	0
1	12	17	""	"iYNR063W"	4440	16290	110	1884	1784	790	67	110	242	95	92	0	3465	3192	1376	99	177	457	95	92	0	0	0	0	0	0	0	0	0	0	0	0	0	0	0	0	0	0	0	0.540	0.555	0.535	0.565	1.734	0.522	0.843	0.000	0.000	0.000	0.000	0.000	0.000	0.000	0.000	0.000	0.000	0.000	0.000	0.000	0.000	80	507	5183	4810	-0.889	Error	Error	1817	3366	0	0	1717	3093	0	0	0	0
1	13	17	""	"iYNR068C"	4630	16300	120	1299	1157	554	66	89	192	90	85	0	1452	1306	640	104	157	402	79	75	0	0	0	0	0	0	0	0	0	0	0	0	0	0	0	0	0	0	0	0.915	0.908	0.865	0.925	1.947	0.633	0.639	0.000	0.000	0.000	0.000	0.000	0.000	0.000	0.000	0.000	0.000	0.000	0.000	0.000	0.000	120	576	2581	2293	-0.129	Error	Error	1233	1348	0	0	1091	1202	0	0	0	0
1	14	17	""	"iYNR071C"	4830	16300	120	1536	1610	771	65	77	86	100	98	0	2669	2702	1449	102	134	274	92	90	0	0	0	0	0	0	0	0	0	0	0	0	0	0	0	0	0	0	0	0.573	0.594	0.600	0.663	2.227	0.548	0.811	0.000	0.000	0.000	0.000	0.000	0.000	0.000	0.000	0.000	0.000	0.000	0.000	0.000	0.000	120	548	4038	4145	-0.803	Error	Error	1471	2567	0	0	1545	2600	0	0	0	0
1	15	17	""	"iYOL160W-1"	5000	16290	110	4616	3987	2043	68	170	531	96	86	0	4317	3898	2050	102	231	642	93	85	0	0	0	0	0	0	0	0	0	0	0	0	0	0	0	0	0	0	0	1.079	1.032	1.058	1.071	1.891	1.038	0.844	0.000	0.000	0.000	0.000	0.000	0.000	0.000	0.000	0.000	0.000	0.000	0.000	0.000	0.000	80	474	8763	7715	0.110	Error	Error	4548	4215	0	0	3919	3796	0	0	0	0
1	16	17	""	"iYOL157C"	5210	16300	120	5791	5960	3190	68	164	513	99	95	0	5703	5954	3163	106	237	662	93	90	0	0	0	0	0	0	0	0	0	0	0	0	0	0	0	0	0	0	0	1.023	1.008	0.972	1.098	1.983	1.013	0.842	0.000	0.000	0.000	0.000	0.000	0.000	0.000	0.000	0.000	0.000	0.000	0.000	0.000	0.000	120	566	11320	11740	0.032	Error	Error	5723	5597	0	0	5892	5848	0	0	0	0
1	17	17	""	"iYOL155C-1"	5390	16300	120	676	848	698	64	76	81	95	92	0	788	930	709	103	113	67	93	90	0	0	0	0	0	0	0	0	0	0	0	0	0	0	0	0	0	0	0	0.893	0.948	0.861	0.919	1.987	0.922	0.720	0.000	0.000	0.000	0.000	0.000	0.000	0.000	0.000	0.000	0.000	0.000	0.000	0.000	0.000	120	539	1297	1611	-0.163	Error	Error	612	685	0	0	784	827	0	0	0	0
1	18	17	""	"iYOL138C"	5580	16290	110	1209	1065	482	66	102	234	91	77	0	841	765	327	105	141	304	83	60	0	0	0	0	0	0	0	0	0	0	0	0	0	0	0	0	0	0	0	1.553	1.514	1.506	1.530	1.724	1.539	0.846	0.000	0.000	0.000	0.000	0.000	0.000	0.000	0.000	0.000	0.000	0.000	0.000	0.000	0.000	80	504	1879	1659	0.635	Error	Error	1143	736	0	0	999	660	0	0	0	0
1	19	17	""	"iYOL133W"	5780	16300	130	1522	1594	882	66	86	111	100	96	0	901	976	594	103	126	117	92	89	0	0	0	0	0	0	0	0	0	0	0	0	0	0	0	0	0	0	0	1.825	1.750	1.782	1.979	2.062	1.751	0.810	0.000	0.000	0.000	0.000	0.000	0.000	0.000	0.000	0.000	0.000	0.000	0.000	0.000	0.000	120	669	2254	2401	0.868	Error	Error	1456	798	0	0	1528	873	0	0	0	0
1	20	17	""	"iYOL129W"	5980	16290	110	1252	1086	538	70	97	186	88	81	0	2006	1737	835	107	151	424	87	77	0	0	0	0	0	0	0	0	0	0	0	0	0	0	0	0	0	0	0	0.622	0.623	0.613	0.619	1.945	0.528	0.708	0.000	0.000	0.000	0.000	0.000	0.000	0.000	0.000	0.000	0.000	0.000	0.000	0.000	0.000	80	494	3081	2646	-0.684	Error	Error	1182	1899	0	0	1016	1630	0	0	0	0
1	21	17	""	"iYOR161C"	6150	16290	110	3485	3081	1420	70	112	288	100	97	0	6675	6113	2628	109	171	335	100	100	0	0	0	0	0	0	0	0	0	0	0	0	0	0	0	0	0	0	0	0.520	0.501	0.513	0.489	1.454	0.487	0.904	0.000	0.000	0.000	0.000	0.000	0.000	0.000	0.000	0.000	0.000	0.000	0.000	0.000	0.000	80	512	9981	9015	-0.943	Error	Error	3415	6566	0	0	3011	6004	0	0	0	0
1	22	17	""	"iYOR165W"	6340	16290	110	842	755	321	68	96	187	88	76	0	1332	1159	473	110	165	318	92	72	0	0	0	0	0	0	0	0	0	0	0	0	0	0	0	0	0	0	0	0.633	0.655	0.641	0.618	1.612	0.637	0.856	0.000	0.000	0.000	0.000	0.000	0.000	0.000	0.000	0.000	0.000	0.000	0.000	0.000	0.000	80	556	1996	1736	-0.659	Error	Error	774	1222	0	0	687	1049	0	0	0	0
1	1	18	""	"iYOR172W"	2340	16480	110	3197	2983	1423	60	153	393	96	90	0	3715	3250	1587	101	205	504	92	87	0	0	0	0	0	0	0	0	0	0	0	0	0	0	0	0	0	0	0	0.868	0.928	0.969	0.954	1.564	0.929	0.858	0.000	0.000	0.000	0.000	0.000	0.000	0.000	0.000	0.000	0.000	0.000	0.000	0.000	0.000	80	592	6751	6072	-0.204	Error	Error	3137	3614	0	0	2923	3149	0	0	0	0
1	2	18	""	"iYOR183W"	2560	16490	100	975	883	351	64	162	397	82	65	0	530	514	206	106	205	499	32	0	0	0	0	0	0	0	0	0	0	0	0	0	0	0	0	0	0	0	0	2.149	2.007	2.010	2.079	1.905	2.061	0.791	0.000	0.000	0.000	0.000	0.000	0.000	0.000	0.000	0.000	0.000	0.000	0.000	0.000	0.000	80	459	1335	1227	1.103	Error	Error	911	424	0	0	819	408	0	0	0	0
1	3	18	""	"iYOR187W"	2720	16480	110	2154	1853	953	63	128	344	87	76	0	1133	1036	443	105	139	218	88	81	0	0	0	0	0	0	0	0	0	0	0	0	0	0	0	0	0	0	0	2.034	1.923	1.904	1.764	2.011	2.098	0.849	0.000	0.000	0.000	0.000	0.000	0.000	0.000	0.000	0.000	0.000	0.000	0.000	0.000	0.000	80	489	3119	2721	1.024	Error	Error	2091	1028	0	0	1790	931	0	0	0	0
1	4	18	""	"iYOR191W"	2910	16480	110	5212	4281	2072	64	177	511	96	90	0	16177	14114	6187	110	398	1593	96	87	0	0	0	0	0	0	0	0	0	0	0	0	0	0	0	0	0	0	0	0.320	0.301	0.309	0.293	1.623	0.290	0.881	0.000	0.000	0.000	0.000	0.000	0.000	0.000	0.000	0.000	0.000	0.000	0.000	0.000	0.000	80	517	21215	18221	-1.642	Error	Error	5148	16067	0	0	4217	14004	0	0	0	0
1	5	18	""	"iYOR208W"	3100	16480	110	1164	1030	438	66	152	431	81	67	0	4492	3949	1594	110	474	1696	83	72	0	0	0	0	0	0	0	0	0	0	0	0	0	0	0	0	0	0	0	0.251	0.251	0.254	0.248	1.529	0.239	0.863	0.000	0.000	0.000	0.000	0.000	0.000	0.000	0.000	0.000	0.000	0.000	0.000	0.000	0.000	80	513	5480	4803	-1.997	Error	Error	1098	4382	0	0	964	3839	0	0	0	0
1	6	18	""	"iYOR212W"	3290	16480	110	1736	1490	727	65	116	236	95	80	0	3376	3064	1487	105	251	699	88	80	0	0	0	0	0	0	0	0	0	0	0	0	0	0	0	0	0	0	0	0.511	0.482	0.491	0.509	1.983	0.476	0.855	0.000	0.000	0.000	0.000	0.000	0.000	0.000	0.000	0.000	0.000	0.000	0.000	0.000	0.000	80	534	4942	4384	-0.969	Error	Error	1671	3271	0	0	1425	2959	0	0	0	0
1	7	18	""	"iYOR216C"	3490	16480	110	1571	1344	705	65	97	186	91	81	0	1068	982	488	102	280	1771	1	0	0	0	0	0	0	0	0	0	0	0	0	0	0	0	0	0	0	0	0	1.559	1.453	1.437	1.525	2.802	0.126	0.054	0.000	0.000	0.000	0.000	0.000	0.000	0.000	0.000	0.000	0.000	0.000	0.000	0.000	0.000	80	544	2472	2159	0.641	Error	Error	1506	966	0	0	1279	880	0	0	0	0
1	8	18	""	"iYOR234C"	3690	16480	110	1887	1637	816	63	87	148	95	88	0	1250	1142	581	100	125	169	86	83	0	0	0	0	0	0	0	0	0	0	0	0	0	0	0	0	0	0	0	1.586	1.511	1.446	1.524	1.668	1.552	0.860	0.000	0.000	0.000	0.000	0.000	0.000	0.000	0.000	0.000	0.000	0.000	0.000	0.000	0.000	80	522	2974	2616	0.665	Error	Error	1824	1150	0	0	1574	1042	0	0	0	0
1	9	18	""	"iYOR238W"	3880	16480	110	3112	2611	1178	68	161	335	95	88	0	1464	1308	570	104	220	902	76	11	0	0	0	0	0	0	0	0	0	0	0	0	0	0	0	0	0	0	0	2.238	2.112	2.151	2.127	1.766	0.671	0.125	0.000	0.000	0.000	0.000	0.000	0.000	0.000	0.000	0.000	0.000	0.000	0.000	0.000	0.000	80	528	4404	3747	1.162	Error	Error	3044	1360	0	0	2543	1204	0	0	0	0
1	10	18	""	"iYOR243C"	4070	16480	110	1381	1170	526	66	141	305	87	78	0	1398	1236	519	106	180	435	86	73	0	0	0	0	0	0	0	0	0	0	0	0	0	0	0	0	0	0	0	1.018	0.977	0.992	1.001	1.817	0.450	0.325	0.000	0.000	0.000	0.000	0.000	0.000	0.000	0.000	0.000	0.000	0.000	0.000	0.000	0.000	80	485	2607	2234	0.025	Error	Error	1315	1292	0	0	1104	1130	0	0	0	0
1	11	18	""	"iYPL131W"	4250	16490	120	1468	1448	726	63	72	79	98	94	0	1414	1289	647	101	111	109	92	87	0	0	0	0	0	0	0	0	0	0	0	0	0	0	0	0	0	0	0	1.070	1.166	1.149	1.211	2.345	1.165	0.839	0.000	0.000	0.000	0.000	0.000	0.000	0.000	0.000	0.000	0.000	0.000	0.000	0.000	0.000	120	548	2718	2573	0.098	Error	Error	1405	1313	0	0	1385	1188	0	0	0	0
1	12	18	""	"iYPL127C"	4440	16490	120	3876	3508	1648	64	86	183	98	95	0	1518	1401	721	99	121	248	87	79	0	0	0	0	0	0	0	0	0	0	0	0	0	0	0	0	0	0	0	2.686	2.645	2.601	2.952	2.313	2.703	0.863	0.000	0.000	0.000	0.000	0.000	0.000	0.000	0.000	0.000	0.000	0.000	0.000	0.000	0.000	120	555	5231	4746	1.426	Error	Error	3812	1419	0	0	3444	1302	0	0	0	0
1	13	18	""	"iYPL123C"	4630	16480	110	1238	1145	537	69	97	172	95	83	0	2143	1974	1052	110	161	334	91	78	0	0	0	0	0	0	0	0	0	0	0	0	0	0	0	0	0	0	0	0.575	0.577	0.615	0.613	1.982	0.514	0.794	0.000	0.000	0.000	0.000	0.000	0.000	0.000	0.000	0.000	0.000	0.000	0.000	0.000	0.000	80	476	3202	2940	-0.798	Error	Error	1169	2033	0	0	1076	1864	0	0	0	0
1	14	18	""	"iYPL106C"	4820	16480	110	3067	2601	1204	69	142	368	98	86	0	1867	1673	742	109	201	428	91	76	0	0	0	0	0	0	0	0	0	0	0	0	0	0	0	0	0	0	0	1.705	1.619	1.594	1.627	1.611	1.662	0.876	0.000	0.000	0.000	0.000	0.000	0.000	0.000	0.000	0.000	0.000	0.000	0.000	0.000	0.000	80	503	4756	4096	0.770	Error	Error	2998	1758	0	0	2532	1564	0	0	0	0
1	15	18	""	"iYPL101W"	5020	16480	110	1284	1078	535	66	150	447	76	61	0	975	852	413	105	176	397	77	57	0	0	0	0	0	0	0	0	0	0	0	0	0	0	0	0	0	0	0	1.400	1.355	1.390	1.405	2.075	1.394	0.839	0.000	0.000	0.000	0.000	0.000	0.000	0.000	0.000	0.000	0.000	0.000	0.000	0.000	0.000	80	513	2088	1759	0.485	Error	Error	1218	870	0	0	1012	747	0	0	0	0
1	16	18	""	"iYPL095C"	5190	16490	110	2769	2366	1154	64	154	426	90	83	0	3493	3062	1589	106	237	624	86	76	0	0	0	0	0	0	0	0	0	0	0	0	0	0	0	0	0	0	0	0.799	0.779	0.776	0.797	1.786	0.734	0.842	0.000	0.000	0.000	0.000	0.000	0.000	0.000	0.000	0.000	0.000	0.000	0.000	0.000	0.000	80	468	6092	5258	-0.324	Error	Error	2705	3387	0	0	2302	2956	0	0	0	0
1	17	18	""	"iYPL079W"	5390	16490	120	1984	1752	765	64	130	382	89	85	0	4696	4136	2071	103	208	569	86	82	0	0	0	0	0	0	0	0	0	0	0	0	0	0	0	0	0	0	0	0.418	0.419	0.415	0.480	2.458	0.364	0.799	0.000	0.000	0.000	0.000	0.000	0.000	0.000	0.000	0.000	0.000	0.000	0.000	0.000	0.000	120	559	6513	5721	-1.258	Error	Error	1920	4593	0	0	1688	4033	0	0	0	0
1	18	18	""	"iYPL076W-1"	5600	16490	120	3824	3576	1657	68	84	111	99	98	0	2082	1864	944	101	122	166	90	84	0	0	0	0	0	0	0	0	0	0	0	0	0	0	0	0	0	0	0	1.896	1.990	1.986	2.143	2.071	2.050	0.857	0.000	0.000	0.000	0.000	0.000	0.000	0.000	0.000	0.000	0.000	0.000	0.000	0.000	0.000	120	570	5737	5271	0.923	Error	Error	3756	1981	0	0	3508	1763	0	0	0	0
1	19	18	""	"iYPL070W"	5780	16480	110	1156	986	514	67	81	89	93	83	0	5104	4325	2358	102	138	277	93	91	0	0	0	0	0	0	0	0	0	0	0	0	0	0	0	0	0	0	0	0.218	0.218	0.215	0.219	2.134	0.203	0.857	0.000	0.000	0.000	0.000	0.000	0.000	0.000	0.000	0.000	0.000	0.000	0.000	0.000	0.000	80	444	6091	5142	-2.200	Error	Error	1089	5002	0	0	919	4223	0	0	0	0
1	20	18	""	"iYPL057C"	5970	16490	120	2010	1837	927	67	79	79	96	92	0	986	882	459	107	147	423	74	51	0	0	0	0	0	0	0	0	0	0	0	0	0	0	0	0	0	0	0	2.210	2.284	2.244	2.451	2.322	2.095	0.421	0.000	0.000	0.000	0.000	0.000	0.000	0.000	0.000	0.000	0.000	0.000	0.000	0.000	0.000	120	554	2822	2545	1.144	Error	Error	1943	879	0	0	1770	775	0	0	0	0
1	21	18	""	"iYPL053C"	6140	16490	110	1753	1757	1023	67	125	278	90	82	0	1012	1117	706	110	153	193	83	70	0	0	0	0	0	0	0	0	0	0	0	0	0	0	0	0	0	0	0	1.869	1.678	1.672	1.950	1.964	1.656	0.846	0.000	0.000	0.000	0.000	0.000	0.000	0.000	0.000	0.000	0.000	0.000	0.000	0.000	0.000	80	484	2588	2697	0.902	Error	Error	1686	902	0	0	1690	1007	0	0	0	0
1	22	18	""	"iYPL049C"	6350	16490	120	990	1004	548	70	111	234	85	81	0	608	596	307	112	148	177	80	68	0	0	0	0	0	0	0	0	0	0	0	0	0	0	0	0	0	0	0	1.855	1.930	1.830	1.942	2.155	2.004	0.716	0.000	0.000	0.000	0.000	0.000	0.000	0.000	0.000	0.000	0.000	0.000	0.000	0.000	0.000	120	660	1416	1418	0.891	Error	Error	920	496	0	0	934	484	0	0	0	0
1	1	19	""	"YORWdelta19"	2370	16670	110	702	625	267	63	293	2386	0	0	0	1724	1591	727	98	179	577	82	73	0	0	0	0	0	0	0	0	0	0	0	0	0	0	0	0	0	0	0	0.393	0.376	0.374	0.366	1.825	1.237	0.158	0.000	0.000	0.000	0.000	0.000	0.000	0.000	0.000	0.000	0.000	0.000	0.000	0.000	0.000	80	536	2265	2055	-1.347	Error	Error	639	1626	0	0	562	1493	0	0	0	0
1	2	19	""	"TEL15R-5"	2540	16670	110	39174	36465	17831	65	691	4007	98	93	2	33308	30493	14083	100	490	2807	100	96	0	0	0	0	0	0	0	0	0	0	0	0	0	0	0	0	0	0	0	1.178	1.198	1.205	1.172	1.424	1.228	0.907	0.000	0.000	0.000	0.000	0.000	0.000	0.000	0.000	0.000	0.000	0.000	0.000	0.000	0.000	80	475	72317	66793	0.236	Error	Error	39109	33208	0	0	36400	30393	0	0	0	0
1	3	19	""	"YPLCtau1"	2720	16670	110	8506	7415	3751	67	616	3222	80	57	0	21927	18631	9268	105	865	3545	92	82	0	0	0	0	0	0	0	0	0	0	0	0	0	0	0	0	0	0	0	0.387	0.397	0.387	0.403	1.667	0.399	0.851	0.000	0.000	0.000	0.000	0.000	0.000	0.000	0.000	0.000	0.000	0.000	0.000	0.000	0.000	80	484	30261	25874	-1.371	Error	Error	8439	21822	0	0	7348	18526	0	0	0	0
1	4	19	""	"Q0055"	2910	16670	110	181	185	74	67	237	927	0	0	0	363	361	131	107	586	2438	0	0	0	0	0	0	0	0	0	0	0	0	0	0	0	0	0	0	0	0	0	0.445	0.465	0.455	0.456	2.222	0.148	0.618	0.000	0.000	0.000	0.000	0.000	0.000	0.000	0.000	0.000	0.000	0.000	0.000	0.000	0.000	80	492	370	372	-1.167	Error	Error	114	256	0	0	118	254	0	0	0	0
1	5	19	""	"Q0075"	3110	16680	120	146	158	63	65	78	95	39	9	0	273	273	110	105	148	337	5	0	0	0	0	0	0	0	0	0	0	0	0	0	0	0	0	0	0	0	0	0.482	0.554	0.541	0.523	2.636	0.437	0.431	0.000	0.000	0.000	0.000	0.000	0.000	0.000	0.000	0.000	0.000	0.000	0.000	0.000	0.000	120	524	249	261	-1.052	Error	Error	81	168	0	0	93	168	0	0	0	0
1	6	19	""	"Q0095"	3300	16680	120	194	208	82	62	79	145	45	5	0	277	292	140	102	230	1430	0	0	0	0	0	0	0	0	0	0	0	0	0	0	0	0	0	0	0	0	0	0.754	0.768	0.715	0.741	2.834	0.576	0.459	0.000	0.000	0.000	0.000	0.000	0.000	0.000	0.000	0.000	0.000	0.000	0.000	0.000	0.000	120	504	307	336	-0.407	Error	Error	132	175	0	0	146	190	0	0	0	0
1	7	19	""	"Q0180"	3500	16680	120	4687	4466	2324	63	79	138	99	98	0	788	755	350	100	214	1438	0	0	0	0	0	0	0	0	0	0	0	0	0	0	0	0	0	0	0	0	0	6.721	6.722	6.657	6.671	1.803	6.427	0.062	0.000	0.000	0.000	0.000	0.000	0.000	0.000	0.000	0.000	0.000	0.000	0.000	0.000	0.000	120	488	5312	5058	2.749	Error	Error	4624	688	0	0	4403	655	0	0	0	0
1	8	19	""	"IntQ0185A"	3680	16680	120	8567	7759	3430	64	78	91	100	99	0	1096	1084	840	99	112	147	93	85	0	0	0	0	0	0	0	0	0	0	0	0	0	0	0	0	0	0	0	8.529	7.812	8.441	8.170	1.802	8.876	0.465	0.000	0.000	0.000	0.000	0.000	0.000	0.000	0.000	0.000	0.000	0.000	0.000	0.000	0.000	120	508	9500	8680	3.092	Error	Error	8503	997	0	0	7695	985	0	0	0	0
1	9	19	""	"Q0195"	3880	16670	110	264	291	148	65	82	126	76	36	0	279	283	128	104	156	850	0	0	0	0	0	0	0	0	0	0	0	0	0	0	0	0	0	0	0	0	0	1.137	1.263	1.177	1.204	1.903	0.010	0.008	0.000	0.000	0.000	0.000	0.000	0.000	0.000	0.000	0.000	0.000	0.000	0.000	0.000	0.000	80	480	374	405	0.185	Error	Error	199	175	0	0	226	179	0	0	0	0
1	10	19	""	"Q0257"	4060	16670	110	264	249	76	63	92	150	71	6	0	366	379	117	107	128	114	93	67	0	0	0	0	0	0	0	0	0	0	0	0	0	0	0	0	0	0	0	0.776	0.684	0.729	0.649	1.818	0.644	0.685	0.000	0.000	0.000	0.000	0.000	0.000	0.000	0.000	0.000	0.000	0.000	0.000	0.000	0.000	80	494	460	458	-0.366	Error	Error	201	259	0	0	186	272	0	0	0	0
1	11	19	""	"IntQ0280A"	4260	16670	110	795	688	304	63	80	92	92	86	0	705	701	267	104	120	81	97	93	0	0	0	0	0	0	0	0	0	0	0	0	0	0	0	0	0	0	0	1.218	1.047	1.065	0.971	1.939	1.087	0.799	0.000	0.000	0.000	0.000	0.000	0.000	0.000	0.000	0.000	0.000	0.000	0.000	0.000	0.000	80	458	1333	1222	0.284	Error	Error	732	601	0	0	625	597	0	0	0	0
1	12	19	""	"Q0295"	4450	16680	120	1876	1915	965	63	78	146	100	95	0	1043	1015	549	100	108	40	95	93	0	0	0	0	0	0	0	0	0	0	0	0	0	0	0	0	0	0	0	1.923	2.024	2.046	2.159	1.971	2.019	0.813	0.000	0.000	0.000	0.000	0.000	0.000	0.000	0.000	0.000	0.000	0.000	0.000	0.000	0.000	120	491	2756	2767	0.943	Error	Error	1813	943	0	0	1852	915	0	0	0	0
1	13	19	""	"iYHR216W"	4650	16680	120	5212	6343	4260	69	97	196	99	97	0	12668	15548	11034	106	136	231	97	95	0	0	0	0	0	0	0	0	0	0	0	0	0	0	0	0	0	0	0	0.409	0.406	0.410	0.481	2.573	0.382	0.873	0.000	0.000	0.000	0.000	0.000	0.000	0.000	0.000	0.000	0.000	0.000	0.000	0.000	0.000	120	489	17705	21716	-1.288	Error	Error	5143	12562	0	0	6274	15442	0	0	0	0
1	14	19	""	"TEL9L"	4830	16680	120	11958	11659	4513	71	287	1072	98	97	0	24694	22537	9794	111	362	1616	96	94	0	0	0	0	0	0	0	0	0	0	0	0	0	0	0	0	0	0	0	0.484	0.517	0.516	0.567	2.080	0.490	0.891	0.000	0.000	0.000	0.000	0.000	0.000	0.000	0.000	0.000	0.000	0.000	0.000	0.000	0.000	120	508	36470	34014	-1.048	Error	Error	11887	24583	0	0	11588	22426	0	0	0	0
1	15	19	""	"YILCdelta3"	5030	16670	110	7303	7012	3757	70	273	1077	96	81	0	15154	13571	7606	111	365	1665	90	81	0	0	0	0	0	0	0	0	0	0	0	0	0	0	0	0	0	0	0	0.481	0.516	0.518	0.572	2.177	0.498	0.904	0.000	0.000	0.000	0.000	0.000	0.000	0.000	0.000	0.000	0.000	0.000	0.000	0.000	0.000	80	475	22276	20402	-1.056	Error	Error	7233	15043	0	0	6942	13460	0	0	0	0
1	16	19	""	"YJRWdelta14"	5220	16680	120	629	601	228	63	97	266	84	60	0	800	848	934	106	144	331	81	54	0	0	0	0	0	0	0	0	0	0	0	0	0	0	0	0	0	0	0	0.816	0.725	0.822	0.807	1.939	0.318	0.371	0.000	0.000	0.000	0.000	0.000	0.000	0.000	0.000	0.000	0.000	0.000	0.000	0.000	0.000	120	466	1260	1280	-0.294	Error	Error	566	694	0	0	538	742	0	0	0	0
1	17	19	""	"SNR64"	5390	16680	120	785	738	334	62	66	24	98	97	0	648	631	332	103	105	32	91	86	0	0	0	0	0	0	0	0	0	0	0	0	0	0	0	0	0	0	0	1.327	1.280	1.344	1.420	2.045	1.209	0.785	0.000	0.000	0.000	0.000	0.000	0.000	0.000	0.000	0.000	0.000	0.000	0.000	0.000	0.000	120	438	1268	1204	0.408	Error	Error	723	545	0	0	676	528	0	0	0	0
1	18	19	""	"YKL162C-A"	5590	16680	120	837	778	293	63	67	23	99	99	0	1171	1059	471	103	106	33	95	93	0	0	0	0	0	0	0	0	0	0	0	0	0	0	0	0	0	0	0	0.725	0.748	0.768	0.860	2.295	0.697	0.836	0.000	0.000	0.000	0.000	0.000	0.000	0.000	0.000	0.000	0.000	0.000	0.000	0.000	0.000	120	470	1842	1671	-0.465	Error	Error	774	1068	0	0	715	956	0	0	0	0
1	19	19	""	"itQ(UUG)L"	5780	16680	120	751	715	352	67	120	292	81	61	0	1406	1292	652	106	390	2216	4	0	0	0	0	0	0	0	0	0	0	0	0	0	0	0	0	0	0	0	0	0.526	0.546	0.518	0.555	2.059	0.509	0.830	0.000	0.000	0.000	0.000	0.000	0.000	0.000	0.000	0.000	0.000	0.000	0.000	0.000	0.000	120	524	1984	1834	-0.926	Error	Error	684	1300	0	0	648	1186	0	0	0	0
1	20	19	""	"RDN25-1B"	5980	16670	110	2189	2083	1015	70	123	311	96	86	0	23928	22624	11329	111	436	2432	98	90	0	0	0	0	0	0	0	0	0	0	0	0	0	0	0	0	0	0	0	0.089	0.089	0.095	0.094	1.579	0.085	0.882	0.000	0.000	0.000	0.000	0.000	0.000	0.000	0.000	0.000	0.000	0.000	0.000	0.000	0.000	80	430	25936	24526	-3.491	Error	Error	2119	23817	0	0	2013	22513	0	0	0	0
1	21	19	""	"RDN37-1"	6160	16680	120	3809	3616	1643	67	91	172	98	98	0	14468	13437	6353	112	134	156	98	97	0	0	0	0	0	0	0	0	0	0	0	0	0	0	0	0	0	0	0	0.261	0.266	0.265	0.288	1.984	0.251	0.910	0.000	0.000	0.000	0.000	0.000	0.000	0.000	0.000	0.000	0.000	0.000	0.000	0.000	0.000	120	485	18098	16874	-1.940	Error	Error	3742	14356	0	0	3549	13325	0	0	0	0
1	22	19	""	"iYLR162W-A"	6350	16680	120	2689	2767	1319	70	72	26	100	100	0	21223	19768	10251	116	123	50	100	100	0	0	0	0	0	0	0	0	0	0	0	0	0	0	0	0	0	0	0	0.124	0.137	0.137	0.152	1.994	0.127	0.877	0.000	0.000	0.000	0.000	0.000	0.000	0.000	0.000	0.000	0.000	0.000	0.000	0.000	0.000	120	540	23726	22349	-3.011	Error	Error	2619	21107	0	0	2697	19652	0	0	0	0
1	1	20	""	"tI(UAU)L"	2380	16860	110	265	251	121	59	67	48	80	75	0	360	338	165	95	106	111	78	63	0	0	0	0	0	0	0	0	0	0	0	0	0	0	0	0	0	0	0	0.777	0.790	0.743	0.673	2.394	0.766	0.710	0.000	0.000	0.000	0.000	0.000	0.000	0.000	0.000	0.000	0.000	0.000	0.000	0.000	0.000	80	546	471	435	-0.363	Error	Error	206	265	0	0	192	243	0	0	0	0
1	2	20	""	"YLRWdelta17"	2550	16870	120	1127	1079	518	59	416	3371	0	0	0	1965	1839	986	98	246	1861	50	0	0	0	0	0	0	0	0	0	0	0	0	0	0	0	0	0	0	0	0	0.572	0.586	0.568	0.625	2.202	0.535	0.822	0.000	0.000	0.000	0.000	0.000	0.000	0.000	0.000	0.000	0.000	0.000	0.000	0.000	0.000	120	572	2935	2761	-0.806	Error	Error	1068	1867	0	0	1020	1741	0	0	0	0
1	3	20	"EMPTY"	"EMPTY"	2730	16860	150	60	61	18	60	364	2502	0	0	0	99	99	28	100	482	2592	0	0	0	0	0	0	0	0	0	0	0	0	0	0	0	0	0	0	0	0	0	0.000	-1.000	0.490	0.531	3.398	0.622	0.857	0.000	0.000	0.000	0.000	0.000	0.000	0.000	0.000	0.000	0.000	0.000	0.000	0.000	0.000	156	788	-1	0	Error	Error	Error	0	-1	0	0	1	-1	0	0	-75	0
1	4	20	"EMPTY"	"EMPTY"	2920	16860	150	58	60	20	61	127	606	0	0	0	102	104	30	99	251	1343	0	0	0	0	0	0	0	0	0	0	0	0	0	0	0	0	0	0	0	0	0	-1.000	-0.200	0.857	0.678	3.758	0.264	0.061	0.000	0.000	0.000	0.000	0.000	0.000	0.000	0.000	0.000	0.000	0.000	0.000	0.000	0.000	156	769	0	4	Error	Error	Error	-3	3	0	0	-1	5	0	0	-75	0
1	5	20	"EMPTY"	"EMPTY"	3110	16860	150	57	60	21	61	64	27	9	1	0	97	101	25	100	108	50	3	0	0	0	0	0	0	0	0	0	0	0	0	0	0	0	0	0	0	0	0	1.333	-1.000	0.909	1.022	3.091	0.054	0.002	0.000	0.000	0.000	0.000	0.000	0.000	0.000	0.000	0.000	0.000	0.000	0.000	0.000	0.000	156	723	-7	0	0.415	Error	Error	-4	-3	0	0	-1	1	0	0	-75	0
1	6	20	"EMPTY"	"EMPTY"	3300	16860	150	60	60	18	61	62	21	14	1	0	105	124	255	100	176	1380	0	0	0	0	0	0	0	0	0	0	0	0	0	0	0	0	0	0	0	0	0	-0.200	-0.042	0.737	0.619	3.266	0.002	0.007	0.000	0.000	0.000	0.000	0.000	0.000	0.000	0.000	0.000	0.000	0.000	0.000	0.000	0.000	156	705	4	23	Error	Error	Error	-1	5	0	0	-1	24	0	0	-75	0
1	7	20	"EMPTY"	"EMPTY"	3490	16860	150	61	63	23	59	62	22	17	5	0	102	102	34	101	177	1388	0	0	0	0	0	0	0	0	0	0	0	0	0	0	0	0	0	0	0	0	0	2.000	4.000	0.969	0.918	4.113	0.003	0.032	0.000	0.000	0.000	0.000	0.000	0.000	0.000	0.000	0.000	0.000	0.000	0.000	0.000	0.000	156	697	3	5	1.000	Error	Error	2	1	0	0	4	1	0	0	-75	0
1	8	20	"EMPTY"	"EMPTY"	3680	16860	150	61	63	21	62	67	36	4	0	0	104	104	31	103	105	32	11	4	0	0	0	0	0	0	0	0	0	0	0	0	0	0	0	0	0	0	0	-1.000	1.000	0.678	0.739	3.409	0.191	0.013	0.000	0.000	0.000	0.000	0.000	0.000	0.000	0.000	0.000	0.000	0.000	0.000	0.000	0.000	156	714	0	2	Error	Error	Error	-1	1	0	0	1	1	0	0	-75	0
1	9	20	"EMPTY"	"EMPTY"	3870	16860	150	58	62	25	62	78	167	0	0	0	110	114	47	103	139	478	0	0	0	0	0	0	0	0	0	0	0	0	0	0	0	0	0	0	0	0	0	-0.571	0.000	1.091	0.970	4.055	0.105	0.047	0.000	0.000	0.000	0.000	0.000	0.000	0.000	0.000	0.000	0.000	0.000	0.000	0.000	0.000	156	781	3	11	Error	Error	Error	-4	7	0	0	0	11	0	0	-75	0
1	10	20	"EMPTY"	"EMPTY"	4070	16860	150	63	64	23	62	72	69	1	0	0	100	108	37	104	134	418	0	0	0	0	0	0	0	0	0	0	0	0	0	0	0	0	0	0	0	0	0	-0.250	0.500	0.646	0.576	3.619	0.000	0.001	0.000	0.000	0.000	0.000	0.000	0.000	0.000	0.000	0.000	0.000	0.000	0.000	0.000	0.000	156	802	-3	6	Error	Error	Error	1	-4	0	0	2	4	0	0	-75	0
1	11	20	"EMPTY"	"EMPTY"	4260	16860	150	57	60	22	61	72	73	0	0	0	99	100	27	101	111	66	1	0	0	0	0	0	0	0	0	0	0	0	0	0	0	0	0	0	0	0	0	2.000	1.000	0.714	0.724	3.457	1.269	0.177	0.000	0.000	0.000	0.000	0.000	0.000	0.000	0.000	0.000	0.000	0.000	0.000	0.000	0.000	156	769	-6	-2	1.000	Error	Error	-4	-2	0	0	-1	-1	0	0	-75	0
1	12	20	"EMPTY"	"EMPTY"	4450	16860	150	58	61	20	60	70	118	0	0	0	102	106	34	102	106	34	12	3	0	0	0	0	0	0	0	0	0	0	0	0	0	0	0	0	0	0	0	100000.000	0.250	0.750	0.734	3.945	0.037	0.001	0.000	0.000	0.000	0.000	0.000	0.000	0.000	0.000	0.000	0.000	0.000	0.000	0.000	0.000	156	726	-2	5	16.610	Error	Error	-2	0	0	0	1	4	0	0	-75	0
1	13	20	"EMPTY"	"EMPTY"	4640	16860	150	58	61	21	61	73	121	0	0	0	103	102	29	101	105	35	7	1	0	0	0	0	0	0	0	0	0	0	0	0	0	0	0	0	0	0	0	-1.500	0.000	0.820	0.813	4.207	10.507	0.005	0.000	0.000	0.000	0.000	0.000	0.000	0.000	0.000	0.000	0.000	0.000	0.000	0.000	0.000	156	697	-1	1	Error	Error	Error	-3	2	0	0	0	1	0	0	-75	0
1	14	20	"EMPTY"	"EMPTY"	4830	16860	150	61	63	21	64	170	787	0	0	0	102	106	30	104	235	1231	0	0	0	0	0	0	0	0	0	0	0	0	0	0	0	0	0	0	0	0	0	1.500	-0.500	0.684	0.788	3.999	0.110	0.011	0.000	0.000	0.000	0.000	0.000	0.000	0.000	0.000	0.000	0.000	0.000	0.000	0.000	0.000	156	714	-5	1	0.585	Error	Error	-3	-2	0	0	-1	2	0	0	-75	0
1	15	20	"EMPTY"	"EMPTY"	5020	16860	150	61	62	21	65	192	862	0	0	0	98	107	45	103	264	1331	0	0	0	0	0	0	0	0	0	0	0	0	0	0	0	0	0	0	0	0	0	0.800	-0.750	0.831	0.814	3.860	0.668	0.686	0.000	0.000	0.000	0.000	0.000	0.000	0.000	0.000	0.000	0.000	0.000	0.000	0.000	0.000	156	751	-9	1	-0.322	Error	Error	-4	-5	0	0	-3	4	0	0	-75	0
1	16	20	"EMPTY"	"EMPTY"	5210	16860	150	60	62	22	62	65	25	12	2	0	100	100	25	100	105	39	3	0	0	0	0	0	0	0	0	0	0	0	0	0	0	0	0	0	0	0	0	100000.000	0.000	1.000	1.077	3.924	0.124	0.010	0.000	0.000	0.000	0.000	0.000	0.000	0.000	0.000	0.000	0.000	0.000	0.000	0.000	0.000	156	702	-2	0	16.610	Error	Error	-2	0	0	0	0	0	0	0	-75	0
1	17	20	"EMPTY"	"EMPTY"	5400	16860	150	65	67	21	62	64	22	14	5	0	103	105	37	100	104	35	10	1	0	0	0	0	0	0	0	0	0	0	0	0	0	0	0	0	0	0	0	1.000	1.000	0.556	0.561	3.864	0.150	0.023	0.000	0.000	0.000	0.000	0.000	0.000	0.000	0.000	0.000	0.000	0.000	0.000	0.000	0.000	156	688	6	10	0.000	Error	Error	3	3	0	0	5	5	0	0	-75	0
1	18	20	"EMPTY"	"EMPTY"	5590	16860	150	62	62	22	63	65	22	14	3	0	97	101	28	97	102	33	13	1	0	0	0	0	0	0	0	0	0	0	0	0	0	0	0	0	0	0	0	100000.000	-0.250	0.645	0.683	4.171	306.817	0.000	0.000	0.000	0.000	0.000	0.000	0.000	0.000	0.000	0.000	0.000	0.000	0.000	0.000	0.000	156	705	-1	3	16.610	Error	Error	-1	0	0	0	-1	4	0	0	-75	0
1	19	20	"EMPTY"	"EMPTY"	5780	16860	150	66	69	25	64	90	215	0	0	0	101	111	51	100	266	1820	0	0	0	0	0	0	0	0	0	0	0	0	0	0	0	0	0	0	0	0	0	2.000	0.455	0.794	1.010	5.121	0.144	0.036	0.000	0.000	0.000	0.000	0.000	0.000	0.000	0.000	0.000	0.000	0.000	0.000	0.000	0.000	156	723	3	16	1.000	Error	Error	2	1	0	0	5	11	0	0	-75	0
1	20	20	"EMPTY"	"EMPTY"	5970	16860	150	64	65	23	66	99	239	0	0	0	105	111	33	104	296	1858	0	0	0	0	0	0	0	0	0	0	0	0	0	0	0	0	0	0	0	0	0	-2.000	-0.143	0.559	0.593	3.577	0.082	0.565	0.000	0.000	0.000	0.000	0.000	0.000	0.000	0.000	0.000	0.000	0.000	0.000	0.000	0.000	156	742	-1	6	Error	Error	Error	-2	1	0	0	-1	7	0	0	-75	0
1	21	20	"EMPTY"	"EMPTY"	6160	16860	150	63	67	22	66	69	26	12	1	0	109	114	49	106	115	102	1	1	0	0	0	0	0	0	0	0	0	0	0	0	0	0	0	0	0	0	0	-1.000	0.125	0.770	0.865	3.656	0.038	0.002	0.000	0.000	0.000	0.000	0.000	0.000	0.000	0.000	0.000	0.000	0.000	0.000	0.000	0.000	156	710	0	9	Error	Error	Error	-3	3	0	0	1	8	0	0	-75	0
1	22	20	"EMPTY"	"EMPTY"	6350	16860	150	68	69	23	68	71	26	14	1	0	110	115	34	110	118	41	14	0	0	0	0	0	0	0	0	0	0	0	0	0	0	0	0	0	0	0	0	0.000	0.200	0.873	0.760	3.903	0.167	0.027	0.000	0.000	0.000	0.000	0.000	0.000	0.000	0.000	0.000	0.000	0.000	0.000	0.000	0.000	156	903	0	6	Error	Error	Error	0	0	0	0	1	5	0	0	-75	0
2	1	1	"VPS8"	"YAL002W"	6810	13200	140	332	330	95	104	120	152	77	19	0	559	574	190	180	214	187	89	51	0	0	0	0	0	0	0	0	0	0	0	0	0	0	0	0	0	0	0	0.602	0.574	0.559	0.559	1.838	0.423	0.491	0.000	0.000	0.000	0.000	0.000	0.000	0.000	0.000	0.000	0.000	0.000	0.000	0.000	0.000	156	792	607	620	-0.733	Error	Error	228	379	0	0	226	394	0	0	0	0
2	2	1	"MTW1"	"YAL034W-A"	7010	13200	140	2779	2835	1133	105	119	166	100	100	0	20212	21008	8767	186	211	169	100	100	0	0	0	0	0	0	0	0	0	0	0	0	0	0	0	0	0	0	0	0.134	0.131	0.131	0.133	1.594	0.123	0.874	0.000	0.000	0.000	0.000	0.000	0.000	0.000	0.000	0.000	0.000	0.000	0.000	0.000	0.000	156	638	22700	23552	-2.905	Error	Error	2674	20026	0	0	2730	20822	0	0	0	0
2	3	1	""	"YAL064W-B"	7180	13190	140	5056	4753	1771	105	112	44	99	99	0	11966	11099	4161	176	198	87	99	99	0	0	0	0	0	0	0	0	0	0	0	0	0	0	0	0	0	0	0	0.420	0.426	0.434	0.422	1.744	0.399	0.832	0.000	0.000	0.000	0.000	0.000	0.000	0.000	0.000	0.000	0.000	0.000	0.000	0.000	0.000	156	634	16741	15571	-1.252	Error	Error	4951	11790	0	0	4648	10923	0	0	0	0
2	4	1	""	"YAL004W"	7390	13210	160	4370	4214	2000	110	162	423	93	91	0	3567	3386	1725	172	215	309	88	88	0	0	0	0	0	0	0	0	0	0	0	0	0	0	0	0	0	0	0	1.255	1.277	1.249	1.269	1.955	1.268	0.847	0.000	0.000	0.000	0.000	0.000	0.000	0.000	0.000	0.000	0.000	0.000	0.000	0.000	0.000	208	800	7655	7318	0.327	Error	Error	4260	3395	0	0	4104	3214	0	0	0	0
2	5	1	"FUN12"	"YAL035W"	7570	13190	140	1451	1504	719	103	117	226	98	94	0	3091	3225	1641	162	180	203	98	97	0	0	0	0	0	0	0	0	0	0	0	0	0	0	0	0	0	0	0	0.460	0.457	0.471	0.466	1.799	0.418	0.826	0.000	0.000	0.000	0.000	0.000	0.000	0.000	0.000	0.000	0.000	0.000	0.000	0.000	0.000	156	688	4277	4464	-1.120	Error	Error	1348	2929	0	0	1401	3063	0	0	0	0
2	6	1	""	"YAL066W"	7750	13170	80	117	125	50	101	104	37	30	13	0	228	251	69	161	172	61	55	26	0	0	0	0	0	0	0	0	0	0	0	0	0	0	0	0	0	0	0	0.239	0.267	0.348	0.423	3.737	0.272	0.087	0.000	0.000	0.000	0.000	0.000	0.000	0.000	0.000	0.000	0.000	0.000	0.000	0.000	0.000	52	247	83	114	-2.066	Error	Error	16	67	0	0	24	90	0	0	0	0
2	7	1	"ERP2"	"YAL007C"	7950	13180	130	179	187	55	96	99	33	85	62	0	308	322	88	153	165	114	74	21	0	0	0	0	0	0	0	0	0	0	0	0	0	0	0	0	0	0	0	0.535	0.538	0.521	0.518	2.410	0.148	0.120	0.000	0.000	0.000	0.000	0.000	0.000	0.000	0.000	0.000	0.000	0.000	0.000	0.000	0.000	120	708	238	260	-0.901	Error	Error	83	155	0	0	91	169	0	0	0	0
2	8	1	""	"YAL037W"	8160	13180	130	2727	2584	878	100	103	33	100	100	0	4623	4342	1675	160	172	122	100	100	0	0	0	0	0	0	0	0	0	0	0	0	0	0	0	0	0	0	0	0.589	0.594	0.611	0.606	1.414	0.554	0.872	0.000	0.000	0.000	0.000	0.000	0.000	0.000	0.000	0.000	0.000	0.000	0.000	0.000	0.000	120	604	7090	6666	-0.765	Error	Error	2627	4463	0	0	2484	4182	0	0	0	0
2	9	1	""	"YAL068C"	8340	13190	140	5554	5636	2611	101	107	37	99	98	0	11368	11251	4793	162	169	56	99	99	0	0	0	0	0	0	0	0	0	0	0	0	0	0	0	0	0	0	0	0.487	0.499	0.510	0.467	1.585	0.494	0.897	0.000	0.000	0.000	0.000	0.000	0.000	0.000	0.000	0.000	0.000	0.000	0.000	0.000	0.000	156	707	16659	16624	-1.039	Error	Error	5453	11206	0	0	5535	11089	0	0	0	0
2	10	1	"spo7"	"YAL009W"	8530	13180	130	3852	3700	859	97	105	41	100	100	0	8405	8506	1980	152	162	66	100	100	0	0	0	0	0	0	0	0	0	0	0	0	0	0	0	0	0	0	0	0.455	0.431	0.436	0.426	1.349	0.406	0.871	0.000	0.000	0.000	0.000	0.000	0.000	0.000	0.000	0.000	0.000	0.000	0.000	0.000	0.000	120	584	12008	11957	-1.136	Error	Error	3755	8253	0	0	3603	8354	0	0	0	0
2	11	1	"cyc3"	"YAL039C"	8720	13190	140	1640	1773	766	92	99	38	100	100	0	798	825	370	142	151	61	94	94	0	0	0	0	0	0	0	0	0	0	0	0	0	0	0	0	0	0	0	2.360	2.461	2.464	2.637	1.827	2.488	0.855	0.000	0.000	0.000	0.000	0.000	0.000	0.000	0.000	0.000	0.000	0.000	0.000	0.000	0.000	156	709	2204	2364	1.239	Error	Error	1548	656	0	0	1681	683	0	0	0	0
2	12	1	"ERP1"	"YAR002C-A"	8910	13210	140	209	202	69	89	98	77	69	25	0	311	339	165	138	150	124	71	26	0	0	0	0	0	0	0	0	0	0	0	0	0	0	0	0	0	0	0	0.694	0.562	0.611	0.555	2.291	0.413	0.331	0.000	0.000	0.000	0.000	0.000	0.000	0.000	0.000	0.000	0.000	0.000	0.000	0.000	0.000	156	675	293	314	-0.528	Error	Error	120	173	0	0	113	201	0	0	0	0
2	13	1	"SLI15"	"YBR156C"	9120	13210	150	2193	2378	1208	88	92	38	100	100	0	3609	3762	1965	133	141	47	100	100	0	0	0	0	0	0	0	0	0	0	0	0	0	0	0	0	0	0	0	0.606	0.631	0.618	0.655	1.833	0.597	0.799	0.000	0.000	0.000	0.000	0.000	0.000	0.000	0.000	0.000	0.000	0.000	0.000	0.000	0.000	156	671	5581	5919	-0.724	Error	Error	2105	3476	0	0	2290	3629	0	0	0	0
2	14	1	""	"YBR187W"	9300	13210	150	3747	3739	1469	90	93	33	100	100	0	1574	1636	659	136	144	48	99	98	0	0	0	0	0	0	0	0	0	0	0	0	0	0	0	0	0	0	0	2.543	2.433	2.398	2.464	1.772	1.718	0.231	0.000	0.000	0.000	0.000	0.000	0.000	0.000	0.000	0.000	0.000	0.000	0.000	0.000	0.000	156	639	5095	5149	1.347	Error	Error	3657	1438	0	0	3649	1500	0	0	0	0
2	15	1	""	"YBR219C"	9490	13210	150	1541	1550	609	98	107	68	98	98	0	1087	1100	455	148	159	58	98	94	0	0	0	0	0	0	0	0	0	0	0	0	0	0	0	0	0	0	0	1.537	1.525	1.567	1.569	1.772	1.628	0.727	0.000	0.000	0.000	0.000	0.000	0.000	0.000	0.000	0.000	0.000	0.000	0.000	0.000	0.000	156	679	2382	2404	0.620	Error	Error	1443	939	0	0	1452	952	0	0	0	0
2	16	1	""	"YBR158W"	9680	13220	150	2630	2530	1108	106	113	69	100	100	0	1664	1703	777	156	165	56	96	95	0	0	0	0	0	0	0	0	0	0	0	0	0	0	0	0	0	0	0	1.674	1.567	1.541	1.591	1.744	1.523	0.720	0.000	0.000	0.000	0.000	0.000	0.000	0.000	0.000	0.000	0.000	0.000	0.000	0.000	0.000	156	638	4032	3971	0.743	Error	Error	2524	1508	0	0	2424	1547	0	0	0	0
2	17	1	"RPS9B"	"YBR189W"	9860	13220	150	3030	2838	927	115	121	59	100	100	0	1574	1539	517	163	172	65	97	95	0	0	0	0	0	0	0	0	0	0	0	0	0	0	0	0	0	0	0	2.066	1.979	1.947	2.022	1.685	2.052	0.799	0.000	0.000	0.000	0.000	0.000	0.000	0.000	0.000	0.000	0.000	0.000	0.000	0.000	0.000	156	681	4326	4099	1.047	Error	Error	2915	1411	0	0	2723	1376	0	0	0	0
2	18	1	"pdb1"	"YBR221C"	10060	13220	150	2099	2179	823	111	124	119	99	98	0	1266	1249	443	161	170	57	98	96	0	0	0	0	0	0	0	0	0	0	0	0	0	0	0	0	0	0	0	1.799	1.901	1.811	1.903	1.552	1.923	0.727	0.000	0.000	0.000	0.000	0.000	0.000	0.000	0.000	0.000	0.000	0.000	0.000	0.000	0.000	156	704	3093	3156	0.847	Error	Error	1988	1105	0	0	2068	1088	0	0	0	0
2	19	1	"cdc28"	"YBR160W"	10250	13220	150	4997	4839	1927	117	139	170	100	100	0	2436	2375	1010	171	186	97	96	96	0	0	0	0	0	0	0	0	0	0	0	0	0	0	0	0	0	0	0	2.155	2.142	2.141	2.339	1.907	2.209	0.789	0.000	0.000	0.000	0.000	0.000	0.000	0.000	0.000	0.000	0.000	0.000	0.000	0.000	0.000	156	668	7145	6926	1.107	Error	Error	4880	2265	0	0	4722	2204	0	0	0	0
2	20	1	"RPL21A"	"YBR191W"	10440	13220	150	2721	2623	946	141	159	143	99	98	0	2312	2238	854	214	228	106	98	96	0	0	0	0	0	0	0	0	0	0	0	0	0	0	0	0	0	0	0	1.230	1.226	1.221	1.282	1.655	1.177	0.778	0.000	0.000	0.000	0.000	0.000	0.000	0.000	0.000	0.000	0.000	0.000	0.000	0.000	0.000	156	659	4678	4506	0.298	Error	Error	2580	2098	0	0	2482	2024	0	0	0	0
2	21	1	""	"YBR223C"	10620	13220	150	2550	2490	984	148	155	70	100	99	0	1372	1350	506	219	235	84	94	92	0	0	0	0	0	0	0	0	0	0	0	0	0	0	0	0	0	0	0	2.083	2.071	1.985	2.103	1.879	2.202	0.714	0.000	0.000	0.000	0.000	0.000	0.000	0.000	0.000	0.000	0.000	0.000	0.000	0.000	0.000	156	650	3555	3473	1.059	Error	Error	2402	1153	0	0	2342	1131	0	0	0	0
2	22	1	""	"YBR162C"	10810	13220	140	3163	3239	1237	135	146	99	100	100	0	3383	3468	1452	202	216	91	99	97	0	0	0	0	0	0	0	0	0	0	0	0	0	0	0	0	0	0	0	0.952	0.950	0.974	1.012	1.748	0.915	0.805	0.000	0.000	0.000	0.000	0.000	0.000	0.000	0.000	0.000	0.000	0.000	0.000	0.000	0.000	156	806	6209	6370	-0.071	Error	Error	3028	3181	0	0	3104	3266	0	0	0	0
2	1	2	"MED8"	"YBR193C"	6810	13400	150	2183	2262	977	114	138	186	98	96	0	7070	7550	3538	194	252	472	100	96	0	0	0	0	0	0	0	0	0	0	0	0	0	0	0	0	0	0	0	0.301	0.292	0.294	0.294	1.632	0.278	0.819	0.000	0.000	0.000	0.000	0.000	0.000	0.000	0.000	0.000	0.000	0.000	0.000	0.000	0.000	156	740	8945	9504	-1.733	Error	Error	2069	6876	0	0	2148	7356	0	0	0	0
2	2	2	""	"YBR225W"	7010	13410	150	5700	5755	2017	115	145	224	100	100	0	8679	9066	3410	187	254	563	100	100	0	0	0	0	0	0	0	0	0	0	0	0	0	0	0	0	0	0	0	0.658	0.635	0.645	0.638	1.286	0.596	0.833	0.000	0.000	0.000	0.000	0.000	0.000	0.000	0.000	0.000	0.000	0.000	0.000	0.000	0.000	156	492	14077	14519	-0.605	Error	Error	5585	8492	0	0	5640	8879	0	0	0	0
2	3	2	""	"YDL062W"	7190	13400	150	2193	2069	545	111	182	474	96	92	0	1283	1236	340	172	233	336	94	89	0	0	0	0	0	0	0	0	0	0	0	0	0	0	0	0	0	0	0	1.874	1.840	1.917	1.869	1.612	1.818	0.824	0.000	0.000	0.000	0.000	0.000	0.000	0.000	0.000	0.000	0.000	0.000	0.000	0.000	0.000	156	505	3193	3022	0.906	Error	Error	2082	1111	0	0	1958	1064	0	0	0	0
2	4	2	""	"YDL094C"	7400	13410	150	3633	3408	1085	112	194	523	98	94	0	3405	3352	993	185	249	395	98	95	0	0	0	0	0	0	0	0	0	0	0	0	0	0	0	0	0	0	0	1.093	1.041	1.062	1.038	1.540	1.053	0.865	0.000	0.000	0.000	0.000	0.000	0.000	0.000	0.000	0.000	0.000	0.000	0.000	0.000	0.000	156	533	6741	6463	0.129	Error	Error	3521	3220	0	0	3296	3167	0	0	0	0
2	5	2	"CDC48"	"YDL126C"	7580	13410	150	5178	5334	2221	111	143	278	100	100	0	6629	6716	2835	181	218	276	100	100	0	0	0	0	0	0	0	0	0	0	0	0	0	0	0	0	0	0	0	0.786	0.799	0.806	0.804	1.470	0.772	0.827	0.000	0.000	0.000	0.000	0.000	0.000	0.000	0.000	0.000	0.000	0.000	0.000	0.000	0.000	156	546	11515	11758	-0.348	Error	Error	5067	6448	0	0	5223	6535	0	0	0	0
2	6	2	"UBC9"	"YDL064W"	7770	13410	150	2217	2140	591	108	125	131	100	99	0	3535	3436	907	166	186	149	100	98	0	0	0	0	0	0	0	0	0	0	0	0	0	0	0	0	0	0	0	0.626	0.621	0.631	0.623	1.411	0.608	0.906	0.000	0.000	0.000	0.000	0.000	0.000	0.000	0.000	0.000	0.000	0.000	0.000	0.000	0.000	156	620	5478	5302	-0.676	Error	Error	2109	3369	0	0	2032	3270	0	0	0	0
2	7	2	""	"YDL096C"	7950	13410	140	2715	2590	715	110	114	70	100	100	0	1380	1356	394	165	181	132	98	97	0	0	0	0	0	0	0	0	0	0	0	0	0	0	0	0	0	0	0	2.144	2.082	2.079	2.123	1.475	2.148	0.884	0.000	0.000	0.000	0.000	0.000	0.000	0.000	0.000	0.000	0.000	0.000	0.000	0.000	0.000	156	561	3820	3671	1.100	Error	Error	2605	1215	0	0	2480	1191	0	0	0	0
2	8	2	"VCX1"	"YDL128W"	8140	13400	150	2203	2743	1772	107	117	113	99	97	0	2323	2838	1894	163	198	341	92	91	0	0	0	0	0	0	0	0	0	0	0	0	0	0	0	0	0	0	0	0.970	0.985	1.011	1.014	1.747	0.940	0.806	0.000	0.000	0.000	0.000	0.000	0.000	0.000	0.000	0.000	0.000	0.000	0.000	0.000	0.000	156	603	4256	5311	-0.043	Error	Error	2096	2160	0	0	2636	2675	0	0	0	0
2	9	2	"IDP1"	"YDL066W"	8330	13410	140	3276	3086	823	110	130	141	100	100	0	4842	4653	1262	169	219	414	99	97	0	0	0	0	0	0	0	0	0	0	0	0	0	0	0	0	0	0	0	0.678	0.664	0.678	0.673	1.444	0.639	0.888	0.000	0.000	0.000	0.000	0.000	0.000	0.000	0.000	0.000	0.000	0.000	0.000	0.000	0.000	156	515	7839	7460	-0.562	Error	Error	3166	4673	0	0	2976	4484	0	0	0	0
2	10	2	"SNU23"	"YDL098C"	8520	13410	140	2679	2513	876	116	128	84	100	100	0	2266	2177	706	175	200	233	98	94	0	0	0	0	0	0	0	0	0	0	0	0	0	0	0	0	0	0	0	1.226	1.197	1.197	1.197	1.508	1.188	0.847	0.000	0.000	0.000	0.000	0.000	0.000	0.000	0.000	0.000	0.000	0.000	0.000	0.000	0.000	156	542	4654	4399	0.294	Error	Error	2563	2091	0	0	2397	2002	0	0	0	0
2	11	2	"RPP1B"	"YDL130W"	8710	13410	150	2367	2326	832	119	134	110	100	100	0	1614	1585	578	170	196	165	98	95	0	0	0	0	0	0	0	0	0	0	0	0	0	0	0	0	0	0	0	1.557	1.560	1.569	1.583	1.498	1.528	0.794	0.000	0.000	0.000	0.000	0.000	0.000	0.000	0.000	0.000	0.000	0.000	0.000	0.000	0.000	156	550	3692	3622	0.639	Error	Error	2248	1444	0	0	2207	1415	0	0	0	0
2	12	2	""	"YDL068W"	8910	13410	140	2520	2411	650	110	127	118	100	99	0	5576	5395	1445	162	190	181	100	98	0	0	0	0	0	0	0	0	0	0	0	0	0	0	0	0	0	0	0	0.445	0.440	0.452	0.444	1.425	0.425	0.910	0.000	0.000	0.000	0.000	0.000	0.000	0.000	0.000	0.000	0.000	0.000	0.000	0.000	0.000	156	451	7824	7534	-1.168	Error	Error	2410	5414	0	0	2301	5233	0	0	0	0
2	13	2	""	"YDL100C"	9090	13410	160	4172	3813	1636	104	109	41	99	98	0	2424	2326	1117	152	166	80	93	92	0	0	0	0	0	0	0	0	0	0	0	0	0	0	0	0	0	0	0	1.790	1.706	1.710	1.777	2.305	1.765	0.767	0.000	0.000	0.000	0.000	0.000	0.000	0.000	0.000	0.000	0.000	0.000	0.000	0.000	0.000	208	427	6340	5883	0.840	Error	Error	4068	2272	0	0	3709	2174	0	0	0	0
2	14	2	"LYS21"	"YDL131W"	9280	13410	160	3904	3882	1775	101	107	43	99	98	0	2145	2045	969	149	160	61	92	91	0	0	0	0	0	0	0	0	0	0	0	0	0	0	0	0	0	0	0	1.905	1.994	1.957	1.880	1.870	2.049	0.840	0.000	0.000	0.000	0.000	0.000	0.000	0.000	0.000	0.000	0.000	0.000	0.000	0.000	0.000	208	416	5799	5677	0.930	Error	Error	3803	1996	0	0	3781	1896	0	0	0	0
2	15	2	"CCT6"	"YDR188W"	9480	13410	160	3195	3021	1242	112	119	61	98	97	0	1572	1504	598	163	184	116	93	91	0	0	0	0	0	0	0	0	0	0	0	0	0	0	0	0	0	0	0	2.188	2.169	2.195	2.106	1.825	2.290	0.859	0.000	0.000	0.000	0.000	0.000	0.000	0.000	0.000	0.000	0.000	0.000	0.000	0.000	0.000	208	464	4492	4250	1.130	Error	Error	3083	1409	0	0	2909	1341	0	0	0	0
2	16	2	"adr1"	"YDR216W"	9680	13410	140	2029	2388	1653	116	126	56	100	99	0	3990	4545	2942	176	194	83	100	99	0	0	0	0	0	0	0	0	0	0	0	0	0	0	0	0	0	0	0	0.502	0.520	0.495	0.524	1.819	0.503	0.777	0.000	0.000	0.000	0.000	0.000	0.000	0.000	0.000	0.000	0.000	0.000	0.000	0.000	0.000	156	420	5727	6641	-0.995	Error	Error	1913	3814	0	0	2272	4369	0	0	0	0
2	17	2	""	"YDR248C"	9850	13410	140	1032	1196	768	120	129	64	97	95	0	2847	3116	1994	184	201	123	98	95	0	0	0	0	0	0	0	0	0	0	0	0	0	0	0	0	0	0	0	0.342	0.367	0.354	0.372	1.862	0.336	0.759	0.000	0.000	0.000	0.000	0.000	0.000	0.000	0.000	0.000	0.000	0.000	0.000	0.000	0.000	156	459	3575	4008	-1.546	Error	Error	912	2663	0	0	1076	2932	0	0	0	0
2	18	2	""	"YDR190C"	10060	13410	140	3642	3670	1576	122	131	63	100	100	0	6787	6783	2833	183	202	131	100	100	0	0	0	0	0	0	0	0	0	0	0	0	0	0	0	0	0	0	0	0.533	0.538	0.533	0.535	1.530	0.523	0.881	0.000	0.000	0.000	0.000	0.000	0.000	0.000	0.000	0.000	0.000	0.000	0.000	0.000	0.000	156	490	10124	10148	-0.908	Error	Error	3520	6604	0	0	3548	6600	0	0	0	0
2	19	2	"SPR28"	"YDR218C"	10240	13410	150	4017	4222	1673	132	153	127	100	100	0	2376	2404	928	193	214	147	99	97	0	0	0	0	0	0	0	0	0	0	0	0	0	0	0	0	0	0	0	1.780	1.850	1.878	1.848	1.488	1.953	0.804	0.000	0.000	0.000	0.000	0.000	0.000	0.000	0.000	0.000	0.000	0.000	0.000	0.000	0.000	156	452	6068	6301	0.832	Error	Error	3885	2183	0	0	4090	2211	0	0	0	0
2	20	2	""	"YDR250C"	10430	13410	140	1626	1468	533	142	157	123	96	96	0	871	853	288	202	222	142	90	87	0	0	0	0	0	0	0	0	0	0	0	0	0	0	0	0	0	0	0	2.218	2.037	2.037	2.079	1.726	1.996	0.808	0.000	0.000	0.000	0.000	0.000	0.000	0.000	0.000	0.000	0.000	0.000	0.000	0.000	0.000	156	438	2153	1977	1.149	Error	Error	1484	669	0	0	1326	651	0	0	0	0
2	21	2	"NUP42"	"YDR192C"	10620	13410	140	2826	3155	1749	137	151	113	96	95	0	4262	4559	2443	205	223	118	97	96	0	0	0	0	0	0	0	0	0	0	0	0	0	0	0	0	0	0	0	0.663	0.693	0.687	0.683	1.681	0.684	0.837	0.000	0.000	0.000	0.000	0.000	0.000	0.000	0.000	0.000	0.000	0.000	0.000	0.000	0.000	156	428	6746	7372	-0.593	Error	Error	2689	4057	0	0	3018	4354	0	0	0	0
2	22	2	""	"YDR220C"	10800	13410	140	1250	1123	427	143	200	252	89	83	0	790	739	281	213	266	302	81	46	0	0	0	0	0	0	0	0	0	0	0	0	0	0	0	0	0	0	0	1.919	1.863	1.817	1.614	2.140	1.817	0.795	0.000	0.000	0.000	0.000	0.000	0.000	0.000	0.000	0.000	0.000	0.000	0.000	0.000	0.000	156	604	1684	1506	0.940	Error	Error	1107	577	0	0	980	526	0	0	0	0
2	1	3	"BTT1"	"YDR252W"	6820	13600	140	1606	1497	495	111	122	99	100	97	0	3024	2825	989	182	217	441	94	92	0	0	0	0	0	0	0	0	0	0	0	0	0	0	0	0	0	0	0	0.526	0.524	0.521	0.522	1.742	0.493	0.847	0.000	0.000	0.000	0.000	0.000	0.000	0.000	0.000	0.000	0.000	0.000	0.000	0.000	0.000	156	649	4337	4029	-0.927	Error	Error	1495	2842	0	0	1386	2643	0	0	0	0
2	2	3	"MSS116"	"YDR194C"	7010	13600	140	5013	5259	1724	115	132	121	100	100	0	3131	3162	1071	182	248	588	99	94	0	0	0	0	0	0	0	0	0	0	0	0	0	0	0	0	0	0	0	1.661	1.726	1.726	1.733	1.365	1.796	0.838	0.000	0.000	0.000	0.000	0.000	0.000	0.000	0.000	0.000	0.000	0.000	0.000	0.000	0.000	156	433	7847	8124	0.732	Error	Error	4898	2949	0	0	5144	2980	0	0	0	0
2	3	3	""	"YDR222W"	7190	13600	150	4015	4163	1603	111	158	284	100	99	0	3583	3609	1342	175	272	609	99	93	0	0	0	0	0	0	0	0	0	0	0	0	0	0	0	0	0	0	0	1.146	1.180	1.186	1.186	1.441	1.189	0.865	0.000	0.000	0.000	0.000	0.000	0.000	0.000	0.000	0.000	0.000	0.000	0.000	0.000	0.000	156	510	7312	7486	0.196	Error	Error	3904	3408	0	0	4052	3434	0	0	0	0
2	4	3	"CHL4"	"YDR254W"	7380	13600	140	4282	4105	1711	109	155	316	99	98	0	12815	12061	4927	185	230	248	100	100	0	0	0	0	0	0	0	0	0	0	0	0	0	0	0	0	0	0	0	0.330	0.336	0.345	0.335	1.544	0.315	0.857	0.000	0.000	0.000	0.000	0.000	0.000	0.000	0.000	0.000	0.000	0.000	0.000	0.000	0.000	156	553	16803	15872	-1.598	Error	Error	4173	12630	0	0	3996	11876	0	0	0	0
2	5	3	"UBC8"	"YEL012W"	7620	13600	140	4800	4702	988	116	134	121	100	100	0	5562	5437	1305	194	254	472	98	97	0	0	0	0	0	0	0	0	0	0	0	0	0	0	0	0	0	0	0	0.873	0.875	0.891	0.893	1.591	0.867	0.910	0.000	0.000	0.000	0.000	0.000	0.000	0.000	0.000	0.000	0.000	0.000	0.000	0.000	0.000	156	530	10052	9829	-0.197	Error	Error	4684	5368	0	0	4586	5243	0	0	0	0
2	6	3	"GDA1"	"YEL042W"	7810	13600	140	2243	2570	1388	114	119	53	100	100	0	1583	1792	1060	180	210	344	96	91	0	0	0	0	0	0	0	0	0	0	0	0	0	0	0	0	0	0	0	1.517	1.524	1.523	1.622	1.928	1.515	0.746	0.000	0.000	0.000	0.000	0.000	0.000	0.000	0.000	0.000	0.000	0.000	0.000	0.000	0.000	156	463	3532	4068	0.602	Error	Error	2129	1403	0	0	2456	1612	0	0	0	0
2	7	3	""	"YEL073C"	8010	13600	120	219	221	83	108	113	40	80	62	0	325	338	110	173	184	77	78	48	0	0	0	0	0	0	0	0	0	0	0	0	0	0	0	0	0	0	0	0.730	0.685	0.711	0.699	3.033	0.477	0.301	0.000	0.000	0.000	0.000	0.000	0.000	0.000	0.000	0.000	0.000	0.000	0.000	0.000	0.000	120	415	263	278	-0.454	Error	Error	111	152	0	0	113	165	0	0	0	0
2	8	3	""	"YEL014C"	8190	13600	140	2118	2008	558	107	120	124	99	98	0	1420	1401	381	172	205	362	96	90	0	0	0	0	0	0	0	0	0	0	0	0	0	0	0	0	0	0	0	1.611	1.547	1.583	1.559	1.889	1.609	0.815	0.000	0.000	0.000	0.000	0.000	0.000	0.000	0.000	0.000	0.000	0.000	0.000	0.000	0.000	156	480	3259	3130	0.688	Error	Error	2011	1248	0	0	1901	1229	0	0	0	0
2	9	3	""	"YEL044W"	8380	13600	140	1682	1685	731	106	117	86	99	97	0	931	957	348	169	197	246	94	80	0	0	0	0	0	0	0	0	0	0	0	0	0	0	0	0	0	0	0	2.068	2.004	1.996	1.929	1.744	2.192	0.788	0.000	0.000	0.000	0.000	0.000	0.000	0.000	0.000	0.000	0.000	0.000	0.000	0.000	0.000	156	463	2338	2367	1.048	Error	Error	1576	762	0	0	1579	788	0	0	0	0
2	10	3	""	"YEL075C"	8570	13600	140	19493	18914	8174	114	120	45	100	100	0	12692	12163	4766	165	179	70	99	99	0	0	0	0	0	0	0	0	0	0	0	0	0	0	0	0	0	0	0	1.547	1.567	1.600	1.502	1.697	1.644	0.880	0.000	0.000	0.000	0.000	0.000	0.000	0.000	0.000	0.000	0.000	0.000	0.000	0.000	0.000	156	456	31906	30798	0.629	Error	Error	19379	12527	0	0	18800	11998	0	0	0	0
2	11	3	""	"YEL016C"	8760	13600	140	7821	7750	2485	129	139	87	99	99	0	5876	5861	1534	178	198	108	99	99	0	0	0	0	0	0	0	0	0	0	0	0	0	0	0	0	0	0	0	1.350	1.341	1.338	1.282	1.565	1.402	0.903	0.000	0.000	0.000	0.000	0.000	0.000	0.000	0.000	0.000	0.000	0.000	0.000	0.000	0.000	156	465	13390	13304	0.433	Error	Error	7692	5698	0	0	7621	5683	0	0	0	0
2	12	3	"GLY1"	"YEL046C"	8950	13600	140	5221	4946	1661	118	125	50	100	99	0	2770	2739	830	168	181	84	98	98	0	0	0	0	0	0	0	0	0	0	0	0	0	0	0	0	0	0	0	1.961	1.878	1.893	1.802	1.626	1.983	0.869	0.000	0.000	0.000	0.000	0.000	0.000	0.000	0.000	0.000	0.000	0.000	0.000	0.000	0.000	156	427	7705	7399	0.972	Error	Error	5103	2602	0	0	4828	2571	0	0	0	0
2	13	3	""	"YEL076C-A"	9140	13600	140	21927	21292	8601	96	104	41	100	100	0	11678	11006	4287	140	153	68	100	99	0	0	0	0	0	0	0	0	0	0	0	0	0	0	0	0	0	0	0	1.892	1.951	1.980	1.879	1.666	2.044	0.874	0.000	0.000	0.000	0.000	0.000	0.000	0.000	0.000	0.000	0.000	0.000	0.000	0.000	0.000	156	455	33369	32062	0.920	Error	Error	21831	11538	0	0	21196	10866	0	0	0	0
2	14	3	""	"YEL017W"	9340	13600	130	382	406	161	104	111	43	99	97	0	400	434	157	155	164	61	96	85	0	0	0	0	0	0	0	0	0	0	0	0	0	0	0	0	0	0	0	1.135	1.082	1.179	1.099	2.024	1.013	0.539	0.000	0.000	0.000	0.000	0.000	0.000	0.000	0.000	0.000	0.000	0.000	0.000	0.000	0.000	120	421	523	581	0.182	Error	Error	278	245	0	0	302	279	0	0	0	0
2	15	3	""	"YEL048C"	9510	13600	130	2410	2297	644	126	142	89	100	99	0	2357	2286	559	186	206	129	100	100	0	0	0	0	0	0	0	0	0	0	0	0	0	0	0	0	0	0	0	1.052	1.034	1.070	1.010	1.375	1.041	0.883	0.000	0.000	0.000	0.000	0.000	0.000	0.000	0.000	0.000	0.000	0.000	0.000	0.000	0.000	120	425	4455	4271	0.073	Error	Error	2284	2171	0	0	2171	2100	0	0	0	0
2	16	3	""	"YEL077C"	9700	13610	140	21014	24179	11592	125	139	87	100	100	0	19361	20647	9963	183	202	125	97	96	0	0	0	0	0	0	0	0	0	0	0	0	0	0	0	0	0	0	0	1.089	1.175	1.090	1.281	2.131	1.186	0.853	0.000	0.000	0.000	0.000	0.000	0.000	0.000	0.000	0.000	0.000	0.000	0.000	0.000	0.000	156	534	40067	44518	0.123	Error	Error	20889	19178	0	0	24054	20464	0	0	0	0
2	17	3	"RPL29"	"YFR032C-A"	9900	13600	130	958	943	281	113	122	56	99	99	0	596	610	177	169	187	114	96	90	0	0	0	0	0	0	0	0	0	0	0	0	0	0	0	0	0	0	0	1.979	1.882	1.861	1.916	1.477	2.015	0.747	0.000	0.000	0.000	0.000	0.000	0.000	0.000	0.000	0.000	0.000	0.000	0.000	0.000	0.000	120	526	1272	1271	0.985	Error	Error	845	427	0	0	830	441	0	0	0	0
2	18	3	""	"YGL007W"	10100	13600	130	2633	2506	605	119	127	87	100	100	0	1023	1067	284	184	200	130	99	96	0	0	0	0	0	0	0	0	0	0	0	0	0	0	0	0	0	0	0	2.996	2.703	2.733	2.751	1.426	2.824	0.833	0.000	0.000	0.000	0.000	0.000	0.000	0.000	0.000	0.000	0.000	0.000	0.000	0.000	0.000	120	521	3353	3270	1.583	Error	Error	2514	839	0	0	2387	883	0	0	0	0
2	19	3	""	"YGL039W"	10290	13600	130	2864	2691	738	155	170	119	100	100	0	7769	7423	2156	222	245	163	100	100	0	0	0	0	0	0	0	0	0	0	0	0	0	0	0	0	0	0	0	0.359	0.352	0.364	0.354	1.261	0.335	0.910	0.000	0.000	0.000	0.000	0.000	0.000	0.000	0.000	0.000	0.000	0.000	0.000	0.000	0.000	120	480	10256	9737	-1.478	Error	Error	2709	7547	0	0	2536	7201	0	0	0	0
2	20	3	"pho4"	"YFR034C"	10470	13600	130	2884	2792	611	159	186	185	100	100	0	1149	1142	251	221	244	148	100	98	0	0	0	0	0	0	0	0	0	0	0	0	0	0	0	0	0	0	0	2.936	2.859	2.821	2.893	1.340	3.096	0.806	0.000	0.000	0.000	0.000	0.000	0.000	0.000	0.000	0.000	0.000	0.000	0.000	0.000	0.000	120	483	3653	3554	1.554	Error	Error	2725	928	0	0	2633	921	0	0	0	0
2	21	3	"leu1"	"YGL009C"	10660	13600	130	5316	5230	1487	148	177	195	100	100	0	15216	15060	4473	221	275	403	100	100	0	0	0	0	0	0	0	0	0	0	0	0	0	0	0	0	0	0	0	0.345	0.342	0.353	0.344	1.229	0.328	0.916	0.000	0.000	0.000	0.000	0.000	0.000	0.000	0.000	0.000	0.000	0.000	0.000	0.000	0.000	120	489	20163	19921	-1.537	Error	Error	5168	14995	0	0	5082	14839	0	0	0	0
2	22	3	""	"YGL041C"	10850	13600	130	2602	2572	721	150	195	222	100	99	0	5219	5333	1867	231	293	385	98	98	0	0	0	0	0	0	0	0	0	0	0	0	0	0	0	0	0	0	0	0.492	0.475	0.488	0.491	1.476	0.444	0.842	0.000	0.000	0.000	0.000	0.000	0.000	0.000	0.000	0.000	0.000	0.000	0.000	0.000	0.000	120	626	7440	7524	-1.025	Error	Error	2452	4988	0	0	2422	5102	0	0	0	0
2	1	4	"cdc26"	"YFR036W"	6860	13790	140	2780	2649	756	108	113	40	99	98	0	2321	2252	615	176	190	81	98	98	0	0	0	0	0	0	0	0	0	0	0	0	0	0	0	0	0	0	0	1.246	1.224	1.240	1.220	1.676	1.241	0.886	0.000	0.000	0.000	0.000	0.000	0.000	0.000	0.000	0.000	0.000	0.000	0.000	0.000	0.000	156	635	4817	4617	0.317	Error	Error	2672	2145	0	0	2541	2076	0	0	0	0
2	2	4	"SCL1"	"YGL011C"	7040	13790	130	4468	4419	1089	114	136	175	100	100	0	11544	11514	2565	193	286	714	100	100	0	0	0	0	0	0	0	0	0	0	0	0	0	0	0	0	0	0	0	0.384	0.380	0.389	0.376	1.221	0.373	0.924	0.000	0.000	0.000	0.000	0.000	0.000	0.000	0.000	0.000	0.000	0.000	0.000	0.000	0.000	120	487	15705	15626	-1.382	Error	Error	4354	11351	0	0	4305	11321	0	0	0	0
2	3	4	"dst1"	"YGL043W"	7250	13800	120	2804	2909	1522	101	136	207	100	98	0	2610	2873	1635	165	275	747	93	78	0	0	0	0	0	0	0	0	0	0	0	0	0	0	0	0	0	0	0	1.106	1.037	1.047	1.054	1.661	0.999	0.777	0.000	0.000	0.000	0.000	0.000	0.000	0.000	0.000	0.000	0.000	0.000	0.000	0.000	0.000	120	459	5148	5516	0.145	Error	Error	2703	2445	0	0	2808	2708	0	0	0	0
2	4	4	""	"YFR038W"	7430	13800	140	4165	4378	1879	100	110	63	100	99	0	5475	5622	2686	164	176	65	96	96	0	0	0	0	0	0	0	0	0	0	0	0	0	0	0	0	0	0	0	0.765	0.784	0.772	0.849	1.920	0.749	0.895	0.000	0.000	0.000	0.000	0.000	0.000	0.000	0.000	0.000	0.000	0.000	0.000	0.000	0.000	156	503	9376	9736	-0.386	Error	Error	4065	5311	0	0	4278	5458	0	0	0	0
2	5	4	"PDR1"	"YGL013C"	7610	13790	130	3057	3614	2657	113	146	230	100	100	0	10767	11575	7397	181	305	891	100	98	0	0	0	0	0	0	0	0	0	0	0	0	0	0	0	0	0	0	0	0.278	0.307	0.304	0.294	1.442	0.299	0.823	0.000	0.000	0.000	0.000	0.000	0.000	0.000	0.000	0.000	0.000	0.000	0.000	0.000	0.000	120	482	13530	14895	-1.846	Error	Error	2944	10586	0	0	3501	11394	0	0	0	0
2	6	4	""	"YGL045W"	7810	13790	140	5956	6015	2770	115	144	219	98	98	0	7499	7693	3395	180	299	873	98	96	0	0	0	0	0	0	0	0	0	0	0	0	0	0	0	0	0	0	0	0.798	0.785	0.797	0.772	1.667	0.774	0.896	0.000	0.000	0.000	0.000	0.000	0.000	0.000	0.000	0.000	0.000	0.000	0.000	0.000	0.000	156	503	13160	13413	-0.325	Error	Error	5841	7319	0	0	5900	7513	0	0	0	0
2	7	4	"PRP31"	"YGR091W"	8000	13790	140	3966	3772	1152	109	114	36	100	98	0	3139	3093	799	175	184	60	100	98	0	0	0	0	0	0	0	0	0	0	0	0	0	0	0	0	0	0	0	1.301	1.255	1.241	1.233	1.525	1.287	0.909	0.000	0.000	0.000	0.000	0.000	0.000	0.000	0.000	0.000	0.000	0.000	0.000	0.000	0.000	156	492	6821	6581	0.380	Error	Error	3857	2964	0	0	3663	2918	0	0	0	0
2	8	4	"MEP1"	"YGR121C"	8200	13800	140	5142	5222	2420	104	109	35	100	100	0	3006	3053	1422	173	179	59	96	96	0	0	0	0	0	0	0	0	0	0	0	0	0	0	0	0	0	0	0	1.778	1.777	1.772	1.873	1.761	1.816	0.885	0.000	0.000	0.000	0.000	0.000	0.000	0.000	0.000	0.000	0.000	0.000	0.000	0.000	0.000	156	541	7871	7998	0.831	Error	Error	5038	2833	0	0	5118	2880	0	0	0	0
2	9	4	"rsr1"	"YGR152C"	8400	13800	120	957	980	484	94	100	37	100	99	0	915	938	466	151	160	59	99	95	0	0	0	0	0	0	0	0	0	0	0	0	0	0	0	0	0	0	0	1.130	1.126	1.132	1.143	1.619	1.102	0.759	0.000	0.000	0.000	0.000	0.000	0.000	0.000	0.000	0.000	0.000	0.000	0.000	0.000	0.000	120	395	1627	1673	0.176	Error	Error	863	764	0	0	886	787	0	0	0	0
2	10	4	""	"YGR093W"	8570	13790	130	4152	3931	1356	101	112	105	100	100	0	2792	2649	876	147	161	98	100	100	0	0	0	0	0	0	0	0	0	0	0	0	0	0	0	0	0	0	0	1.532	1.531	1.564	1.523	1.436	1.569	0.891	0.000	0.000	0.000	0.000	0.000	0.000	0.000	0.000	0.000	0.000	0.000	0.000	0.000	0.000	120	478	6696	6332	0.615	Error	Error	4051	2645	0	0	3830	2502	0	0	0	0
2	11	4	""	"YGR122W"	8770	13790	130	6497	5973	1844	111	122	103	100	100	0	8818	8207	2704	158	170	95	100	100	0	0	0	0	0	0	0	0	0	0	0	0	0	0	0	0	0	0	0	0.737	0.728	0.743	0.741	1.379	0.710	0.912	0.000	0.000	0.000	0.000	0.000	0.000	0.000	0.000	0.000	0.000	0.000	0.000	0.000	0.000	120	511	15046	13911	-0.439	Error	Error	6386	8660	0	0	5862	8049	0	0	0	0
2	12	4	""	"YGR154C"	8950	13790	130	5869	5409	1894	104	115	83	100	100	0	3308	3116	1062	152	162	77	100	100	0	0	0	0	0	0	0	0	0	0	0	0	0	0	0	0	0	0	0	1.827	1.790	1.802	1.796	1.458	1.819	0.910	0.000	0.000	0.000	0.000	0.000	0.000	0.000	0.000	0.000	0.000	0.000	0.000	0.000	0.000	120	488	8921	8269	0.869	Error	Error	5765	3156	0	0	5305	2964	0	0	0	0
2	13	4	"RRP46"	"YGR095C"	9140	13790	130	2189	2068	839	96	107	87	99	98	0	5359	5311	2237	142	167	193	98	98	0	0	0	0	0	0	0	0	0	0	0	0	0	0	0	0	0	0	0	0.401	0.382	0.383	0.385	1.434	0.361	0.900	0.000	0.000	0.000	0.000	0.000	0.000	0.000	0.000	0.000	0.000	0.000	0.000	0.000	0.000	120	506	7310	7141	-1.318	Error	Error	2093	5217	0	0	1972	5169	0	0	0	0
2	14	4	"ASN2"	"YGR124W"	9340	13800	140	7220	7081	2587	106	115	53	100	100	0	4820	4819	1987	158	180	187	96	95	0	0	0	0	0	0	0	0	0	0	0	0	0	0	0	0	0	0	0	1.526	1.496	1.510	1.656	1.880	1.489	0.903	0.000	0.000	0.000	0.000	0.000	0.000	0.000	0.000	0.000	0.000	0.000	0.000	0.000	0.000	156	497	11776	11636	0.610	Error	Error	7114	4662	0	0	6975	4661	0	0	0	0
2	15	4	""	"YGR156W"	9520	13800	140	5711	5634	1728	124	135	83	100	100	0	3217	3135	1108	181	195	119	96	96	0	0	0	0	0	0	0	0	0	0	0	0	0	0	0	0	0	0	0	1.840	1.865	1.829	1.957	1.587	1.845	0.911	0.000	0.000	0.000	0.000	0.000	0.000	0.000	0.000	0.000	0.000	0.000	0.000	0.000	0.000	156	472	8623	8464	0.880	Error	Error	5587	3036	0	0	5510	2954	0	0	0	0
2	16	4	"ASK10"	"YGR097W"	9710	13800	130	973	1115	599	105	110	42	100	99	0	2604	2808	1779	150	163	61	99	99	0	0	0	0	0	0	0	0	0	0	0	0	0	0	0	0	0	0	0	0.354	0.380	0.376	0.393	1.620	0.329	0.708	0.000	0.000	0.000	0.000	0.000	0.000	0.000	0.000	0.000	0.000	0.000	0.000	0.000	0.000	120	478	3322	3668	-1.499	Error	Error	868	2454	0	0	1010	2658	0	0	0	0
2	17	4	""	"YGR126W"	9910	13800	140	2286	2213	821	99	122	155	98	98	0	4213	4066	1575	145	160	118	98	97	0	0	0	0	0	0	0	0	0	0	0	0	0	0	0	0	0	0	0	0.538	0.539	0.544	0.572	1.712	0.523	0.900	0.000	0.000	0.000	0.000	0.000	0.000	0.000	0.000	0.000	0.000	0.000	0.000	0.000	0.000	156	554	6255	6035	-0.895	Error	Error	2187	4068	0	0	2114	3921	0	0	0	0
2	18	4	"MTR3"	"YGR158C"	10100	13800	130	3299	3106	908	110	142	227	100	98	0	7642	7280	2478	161	185	163	100	100	0	0	0	0	0	0	0	0	0	0	0	0	0	0	0	0	0	0	0	0.426	0.421	0.419	0.436	1.392	0.395	0.900	0.000	0.000	0.000	0.000	0.000	0.000	0.000	0.000	0.000	0.000	0.000	0.000	0.000	0.000	120	468	10670	10115	-1.230	Error	Error	3189	7481	0	0	2996	7119	0	0	0	0
2	19	4	""	"YHR113W"	10280	13800	140	4418	4339	1153	138	146	61	100	100	0	3120	3030	835	198	213	116	98	98	0	0	0	0	0	0	0	0	0	0	0	0	0	0	0	0	0	0	0	1.465	1.483	1.515	1.510	1.452	1.510	0.907	0.000	0.000	0.000	0.000	0.000	0.000	0.000	0.000	0.000	0.000	0.000	0.000	0.000	0.000	156	522	7202	7033	0.551	Error	Error	4280	2922	0	0	4201	2832	0	0	0	0
2	20	4	""	"YHR143W"	10480	13800	140	3085	3070	1066	168	190	169	100	99	0	3327	3350	1246	219	242	134	97	97	0	0	0	0	0	0	0	0	0	0	0	0	0	0	0	0	0	0	0	0.939	0.927	0.910	0.943	1.488	0.916	0.884	0.000	0.000	0.000	0.000	0.000	0.000	0.000	0.000	0.000	0.000	0.000	0.000	0.000	0.000	156	519	6025	6033	-0.092	Error	Error	2917	3108	0	0	2902	3131	0	0	0	0
2	21	4	"ENO2"	"YHR174W"	10660	13790	130	5601	5472	1629	151	177	199	100	100	0	6890	6565	2028	209	274	469	100	100	0	0	0	0	0	0	0	0	0	0	0	0	0	0	0	0	0	0	0	0.816	0.837	0.814	0.843	1.293	0.820	0.904	0.000	0.000	0.000	0.000	0.000	0.000	0.000	0.000	0.000	0.000	0.000	0.000	0.000	0.000	120	492	12131	11677	-0.294	Error	Error	5450	6681	0	0	5321	6356	0	0	0	0
2	22	4	""	"YHR115C"	10860	13800	140	5299	5139	1462	139	157	169	100	99	0	10588	9915	3139	205	264	408	98	98	0	0	0	0	0	0	0	0	0	0	0	0	0	0	0	0	0	0	0	0.497	0.515	0.521	0.529	1.487	0.500	0.922	0.000	0.000	0.000	0.000	0.000	0.000	0.000	0.000	0.000	0.000	0.000	0.000	0.000	0.000	156	744	15543	14710	-1.009	Error	Error	5160	10383	0	0	5000	9710	0	0	0	0
2	1	5	"DCD1"	"YHR144C"	6860	13980	130	4039	3884	916	114	121	68	100	100	0	3577	3506	824	175	193	108	100	100	0	0	0	0	0	0	0	0	0	0	0	0	0	0	0	0	0	0	0	1.154	1.132	1.124	1.130	1.262	1.125	0.903	0.000	0.000	0.000	0.000	0.000	0.000	0.000	0.000	0.000	0.000	0.000	0.000	0.000	0.000	120	561	7327	7101	0.206	Error	Error	3925	3402	0	0	3770	3331	0	0	0	0
2	2	5	""	"YHR176W"	7050	13990	140	5623	5381	1239	117	138	172	100	100	0	5245	4851	1471	196	262	586	95	94	0	0	0	0	0	0	0	0	0	0	0	0	0	0	0	0	0	0	0	1.091	1.131	1.092	1.147	1.482	1.089	0.886	0.000	0.000	0.000	0.000	0.000	0.000	0.000	0.000	0.000	0.000	0.000	0.000	0.000	0.000	156	499	10555	9919	0.125	Error	Error	5506	5049	0	0	5264	4655	0	0	0	0
2	3	5	"TOM71"	"YHR117W"	7240	13980	130	4593	4648	1722	102	111	67	100	100	0	9251	9615	3748	182	221	380	100	100	0	0	0	0	0	0	0	0	0	0	0	0	0	0	0	0	0	0	0	0.495	0.482	0.482	0.485	1.254	0.458	0.908	0.000	0.000	0.000	0.000	0.000	0.000	0.000	0.000	0.000	0.000	0.000	0.000	0.000	0.000	120	466	13560	13979	-1.014	Error	Error	4491	9069	0	0	4546	9433	0	0	0	0
2	4	5	""	"YHR146W"	7430	13990	140	3839	3787	1076	101	111	66	100	100	0	3223	3131	993	164	200	363	96	96	0	0	0	0	0	0	0	0	0	0	0	0	0	0	0	0	0	0	0	1.222	1.242	1.243	1.308	1.630	1.219	0.855	0.000	0.000	0.000	0.000	0.000	0.000	0.000	0.000	0.000	0.000	0.000	0.000	0.000	0.000	156	510	6797	6653	0.289	Error	Error	3738	3059	0	0	3686	2967	0	0	0	0
2	5	5	"STB5"	"YHR178W"	7620	13990	140	8822	8851	2785	115	147	234	100	100	0	4893	4809	1719	171	270	830	96	94	0	0	0	0	0	0	0	0	0	0	0	0	0	0	0	0	0	0	0	1.844	1.884	1.848	2.063	1.856	1.879	0.885	0.000	0.000	0.000	0.000	0.000	0.000	0.000	0.000	0.000	0.000	0.000	0.000	0.000	0.000	156	439	13429	13374	0.883	Error	Error	8707	4722	0	0	8736	4638	0	0	0	0
2	6	5	"SET1"	"YHR119W"	7810	13990	140	9931	10115	3577	118	136	173	100	100	0	6000	5964	2209	179	237	631	95	94	0	0	0	0	0	0	0	0	0	0	0	0	0	0	0	0	0	0	0	1.686	1.728	1.725	1.895	1.950	1.743	0.915	0.000	0.000	0.000	0.000	0.000	0.000	0.000	0.000	0.000	0.000	0.000	0.000	0.000	0.000	156	417	15634	15782	0.753	Error	Error	9813	5821	0	0	9997	5785	0	0	0	0
2	7	5	"IMP3"	"YHR148W"	7990	13990	140	3725	3585	1112	115	119	36	100	100	0	8042	7528	2961	179	190	64	98	98	0	0	0	0	0	0	0	0	0	0	0	0	0	0	0	0	0	0	0	0.459	0.472	0.467	0.516	1.863	0.434	0.892	0.000	0.000	0.000	0.000	0.000	0.000	0.000	0.000	0.000	0.000	0.000	0.000	0.000	0.000	156	433	11473	10819	-1.123	Error	Error	3610	7863	0	0	3470	7349	0	0	0	0
2	8	5	""	"YHR180W"	8180	13980	130	1762	1729	413	113	117	37	100	100	0	1884	1900	447	176	188	64	100	100	0	0	0	0	0	0	0	0	0	0	0	0	0	0	0	0	0	0	0	0.965	0.937	0.956	0.939	1.321	0.935	0.879	0.000	0.000	0.000	0.000	0.000	0.000	0.000	0.000	0.000	0.000	0.000	0.000	0.000	0.000	120	489	3357	3340	-0.051	Error	Error	1649	1708	0	0	1616	1724	0	0	0	0
2	9	5	""	"YJL049W"	8410	13970	150	3269	3089	1740	105	112	50	91	87	0	12380	11011	6065	166	174	67	94	91	0	0	0	0	0	0	0	0	0	0	0	0	0	0	0	0	0	0	0	0.259	0.275	0.275	0.291	1.766	0.263	0.904	0.000	0.000	0.000	0.000	0.000	0.000	0.000	0.000	0.000	0.000	0.000	0.000	0.000	0.000	156	504	15378	13829	-1.949	Error	Error	3164	12214	0	0	2984	10845	0	0	0	0
2	10	5	"ARP4"	"YJL081C"	8550	13980	130	5979	5682	1914	98	111	98	100	100	0	15669	14837	4829	151	164	97	100	100	0	0	0	0	0	0	0	0	0	0	0	0	0	0	0	0	0	0	0	0.379	0.380	0.388	0.374	1.394	0.365	0.906	0.000	0.000	0.000	0.000	0.000	0.000	0.000	0.000	0.000	0.000	0.000	0.000	0.000	0.000	120	417	21399	20270	-1.400	Error	Error	5881	15518	0	0	5584	14686	0	0	0	0
2	11	5	""	"YJL113W"	8750	13990	130	284	305	141	98	107	70	85	64	0	588	662	344	144	154	55	97	95	0	0	0	0	0	0	0	0	0	0	0	0	0	0	0	0	0	0	0	0.419	0.400	0.399	0.369	2.071	0.345	0.619	0.000	0.000	0.000	0.000	0.000	0.000	0.000	0.000	0.000	0.000	0.000	0.000	0.000	0.000	120	464	630	725	-1.255	Error	Error	186	444	0	0	207	518	0	0	0	0
2	12	5	""	"YJL051W"	8920	13990	140	7710	8334	3812	97	107	84	100	100	0	3295	3526	1651	143	149	72	97	96	0	0	0	0	0	0	0	0	0	0	0	0	0	0	0	0	0	0	0	2.415	2.435	2.317	2.495	1.648	2.488	0.899	0.000	0.000	0.000	0.000	0.000	0.000	0.000	0.000	0.000	0.000	0.000	0.000	0.000	0.000	156	435	10765	11620	1.272	Error	Error	7613	3152	0	0	8237	3383	0	0	0	0
2	13	5	""	"YJL083W"	9110	13990	140	5973	6099	2120	105	117	90	100	100	0	3446	3343	1405	157	172	161	95	95	0	0	0	0	0	0	0	0	0	0	0	0	0	0	0	0	0	0	0	1.784	1.881	1.878	2.110	1.975	1.851	0.889	0.000	0.000	0.000	0.000	0.000	0.000	0.000	0.000	0.000	0.000	0.000	0.000	0.000	0.000	156	460	9157	9180	0.835	Error	Error	5868	3289	0	0	5994	3186	0	0	0	0
2	14	5	"asf1"	"YJL115W"	9300	13990	140	5077	4778	1273	115	125	55	100	100	0	4263	3974	1391	172	197	199	98	97	0	0	0	0	0	0	0	0	0	0	0	0	0	0	0	0	0	0	0	1.213	1.226	1.212	1.333	1.747	1.176	0.884	0.000	0.000	0.000	0.000	0.000	0.000	0.000	0.000	0.000	0.000	0.000	0.000	0.000	0.000	156	419	9053	8465	0.278	Error	Error	4962	4091	0	0	4663	3802	0	0	0	0
2	15	5	"PEP8"	"YJL053W"	9490	13990	140	5596	5284	1391	127	132	70	100	99	0	2663	2529	794	185	192	65	96	95	0	0	0	0	0	0	0	0	0	0	0	0	0	0	0	0	0	0	0	2.207	2.200	2.185	2.347	1.698	2.195	0.889	0.000	0.000	0.000	0.000	0.000	0.000	0.000	0.000	0.000	0.000	0.000	0.000	0.000	0.000	156	391	7947	7501	1.142	Error	Error	5469	2478	0	0	5157	2344	0	0	0	0
2	16	5	"EXO70"	"YJL085W"	9680	13980	130	5275	5168	1503	113	135	194	100	100	0	11795	11685	3667	162	174	101	100	100	0	0	0	0	0	0	0	0	0	0	0	0	0	0	0	0	0	0	0	0.444	0.439	0.441	0.440	1.275	0.424	0.904	0.000	0.000	0.000	0.000	0.000	0.000	0.000	0.000	0.000	0.000	0.000	0.000	0.000	0.000	120	465	16795	16578	-1.172	Error	Error	5162	11633	0	0	5055	11523	0	0	0	0
2	17	5	"PHO86"	"YJL117W"	9880	13980	130	5326	4779	1813	107	128	188	100	100	0	3276	3116	1082	149	163	100	100	100	0	0	0	0	0	0	0	0	0	0	0	0	0	0	0	0	0	0	0	1.669	1.575	1.617	1.539	1.318	1.624	0.900	0.000	0.000	0.000	0.000	0.000	0.000	0.000	0.000	0.000	0.000	0.000	0.000	0.000	0.000	120	459	8346	7639	0.739	Error	Error	5219	3127	0	0	4672	2967	0	0	0	0
2	18	5	""	"YJL055W"	10050	13980	130	7494	7021	1705	112	171	381	100	100	0	2431	2357	556	157	188	183	100	100	0	0	0	0	0	0	0	0	0	0	0	0	0	0	0	0	0	0	0	3.246	3.140	3.164	3.151	1.333	3.228	0.905	0.000	0.000	0.000	0.000	0.000	0.000	0.000	0.000	0.000	0.000	0.000	0.000	0.000	0.000	120	420	9656	9109	1.699	Error	Error	7382	2274	0	0	6909	2200	0	0	0	0
2	19	5	"TRL1"	"YJL087C"	10250	13990	140	3860	4231	2222	133	174	344	99	98	0	5380	6136	3529	183	214	177	96	95	0	0	0	0	0	0	0	0	0	0	0	0	0	0	0	0	0	0	0	0.717	0.688	0.683	0.726	1.775	0.656	0.887	0.000	0.000	0.000	0.000	0.000	0.000	0.000	0.000	0.000	0.000	0.000	0.000	0.000	0.000	156	468	8924	10051	-0.480	Error	Error	3727	5197	0	0	4098	5953	0	0	0	0
2	20	5	""	"YJL119C"	10440	13980	130	2542	2488	721	165	175	82	100	100	0	1214	1197	329	215	238	139	100	99	0	0	0	0	0	0	0	0	0	0	0	0	0	0	0	0	0	0	0	2.379	2.366	2.371	2.388	1.291	2.457	0.880	0.000	0.000	0.000	0.000	0.000	0.000	0.000	0.000	0.000	0.000	0.000	0.000	0.000	0.000	120	406	3376	3305	1.251	Error	Error	2377	999	0	0	2323	982	0	0	0	0
2	21	5	"PHD1"	"YKL043W"	10630	13990	140	11088	10308	2426	142	164	190	100	100	0	5509	5133	1594	183	223	329	95	94	0	0	0	0	0	0	0	0	0	0	0	0	0	0	0	0	0	0	0	2.055	2.054	1.997	2.286	1.834	2.017	0.916	0.000	0.000	0.000	0.000	0.000	0.000	0.000	0.000	0.000	0.000	0.000	0.000	0.000	0.000	156	454	16272	15116	1.039	Error	Error	10946	5326	0	0	10166	4950	0	0	0	0
2	22	5	"MUD2"	"YKL074C"	10820	13990	140	7397	6962	2210	128	151	172	100	98	0	4456	4009	1510	181	231	353	94	92	0	0	0	0	0	0	0	0	0	0	0	0	0	0	0	0	0	0	0	1.700	1.785	1.754	1.918	1.773	1.753	0.913	0.000	0.000	0.000	0.000	0.000	0.000	0.000	0.000	0.000	0.000	0.000	0.000	0.000	0.000	156	605	11544	10662	0.766	Error	Error	7269	4275	0	0	6834	3828	0	0	0	0
2	1	6	""	"YKL105C"	6830	14170	140	4702	5679	3953	107	115	64	99	98	0	9886	11750	7610	160	175	95	99	99	0	0	0	0	0	0	0	0	0	0	0	0	0	0	0	0	0	0	0	0.472	0.481	0.495	0.450	1.799	0.477	0.884	0.000	0.000	0.000	0.000	0.000	0.000	0.000	0.000	0.000	0.000	0.000	0.000	0.000	0.000	156	675	14321	17162	-1.082	Error	Error	4595	9726	0	0	5572	11590	0	0	0	0
2	2	6	"PRI2"	"YKL045W"	7020	14170	140	6530	6473	1530	116	124	69	100	100	0	2997	2964	626	197	217	116	98	98	0	0	0	0	0	0	0	0	0	0	0	0	0	0	0	0	0	0	0	2.291	2.297	2.298	2.228	1.361	2.355	0.910	0.000	0.000	0.000	0.000	0.000	0.000	0.000	0.000	0.000	0.000	0.000	0.000	0.000	0.000	156	482	9214	9124	1.196	Error	Error	6414	2800	0	0	6357	2767	0	0	0	0
2	3	6	""	"YKL076C"	7210	14170	140	3048	2910	811	102	111	64	100	98	0	14218	13861	3525	195	226	297	100	100	0	0	0	0	0	0	0	0	0	0	0	0	0	0	0	0	0	0	0	0.210	0.205	0.209	0.204	1.476	0.198	0.896	0.000	0.000	0.000	0.000	0.000	0.000	0.000	0.000	0.000	0.000	0.000	0.000	0.000	0.000	156	533	16969	16474	-2.251	Error	Error	2946	14023	0	0	2808	13666	0	0	0	0
2	4	6	""	"YKL107W"	7400	14170	90	299	304	112	93	96	33	98	94	0	797	811	345	157	170	70	98	98	0	0	0	0	0	0	0	0	0	0	0	0	0	0	0	0	0	0	0	0.322	0.323	0.311	0.322	2.029	0.279	0.605	0.000	0.000	0.000	0.000	0.000	0.000	0.000	0.000	0.000	0.000	0.000	0.000	0.000	0.000	52	328	846	865	-1.635	Error	Error	206	640	0	0	211	654	0	0	0	0
2	5	6	""	"YKL047W"	7600	14170	140	4867	4606	1356	109	113	39	99	99	0	6803	6628	1677	162	173	63	100	98	0	0	0	0	0	0	0	0	0	0	0	0	0	0	0	0	0	0	0	0.716	0.695	0.705	0.657	1.887	0.692	0.904	0.000	0.000	0.000	0.000	0.000	0.000	0.000	0.000	0.000	0.000	0.000	0.000	0.000	0.000	156	456	11399	10963	-0.481	Error	Error	4758	6641	0	0	4497	6466	0	0	0	0
2	6	6	""	"YKL078W"	7780	14170	140	7801	8217	3693	119	125	41	100	100	0	5896	5930	2175	176	185	67	99	98	0	0	0	0	0	0	0	0	0	0	0	0	0	0	0	0	0	0	0	1.343	1.407	1.402	1.373	1.695	1.492	0.886	0.000	0.000	0.000	0.000	0.000	0.000	0.000	0.000	0.000	0.000	0.000	0.000	0.000	0.000	156	391	13402	13852	0.425	Error	Error	7682	5720	0	0	8098	5754	0	0	0	0
2	7	6	"HAP4"	"YKL109W"	7980	14170	140	3404	3225	834	112	115	40	100	100	0	2225	2192	507	164	175	64	100	100	0	0	0	0	0	0	0	0	0	0	0	0	0	0	0	0	0	0	0	1.597	1.535	1.569	1.506	1.540	1.587	0.873	0.000	0.000	0.000	0.000	0.000	0.000	0.000	0.000	0.000	0.000	0.000	0.000	0.000	0.000	156	428	5353	5141	0.676	Error	Error	3292	2061	0	0	3113	2028	0	0	0	0
2	8	6	"CSE4"	"YKL049C"	8170	14170	140	3872	3629	973	113	116	40	99	99	0	2826	2755	668	164	176	62	98	98	0	0	0	0	0	0	0	0	0	0	0	0	0	0	0	0	0	0	0	1.412	1.357	1.348	1.293	1.487	1.373	0.902	0.000	0.000	0.000	0.000	0.000	0.000	0.000	0.000	0.000	0.000	0.000	0.000	0.000	0.000	156	475	6421	6107	0.498	Error	Error	3759	2662	0	0	3516	2591	0	0	0	0
2	9	6	"VMA5"	"YKL080W"	8350	14170	140	2268	2136	529	119	128	58	99	99	0	1930	1873	417	177	189	102	100	99	0	0	0	0	0	0	0	0	0	0	0	0	0	0	0	0	0	0	0	1.226	1.189	1.199	1.159	1.482	1.228	0.877	0.000	0.000	0.000	0.000	0.000	0.000	0.000	0.000	0.000	0.000	0.000	0.000	0.000	0.000	156	499	3902	3713	0.294	Error	Error	2149	1753	0	0	2017	1696	0	0	0	0
2	10	6	""	"YKL111C"	8540	14170	140	342	349	125	106	121	111	86	55	0	634	644	221	156	178	152	92	80	0	0	0	0	0	0	0	0	0	0	0	0	0	0	0	0	0	0	0	0.494	0.498	0.509	0.479	2.412	0.472	0.687	0.000	0.000	0.000	0.000	0.000	0.000	0.000	0.000	0.000	0.000	0.000	0.000	0.000	0.000	156	494	714	731	-1.018	Error	Error	236	478	0	0	243	488	0	0	0	0
2	11	6	"snf7"	"YLR025W"	8730	14170	140	4060	3840	1246	94	101	37	100	100	0	4758	4685	1799	143	150	50	99	99	0	0	0	0	0	0	0	0	0	0	0	0	0	0	0	0	0	0	0	0.859	0.825	0.825	0.832	1.556	0.778	0.867	0.000	0.000	0.000	0.000	0.000	0.000	0.000	0.000	0.000	0.000	0.000	0.000	0.000	0.000	156	451	8581	8288	-0.219	Error	Error	3966	4615	0	0	3746	4542	0	0	0	0
2	12	6	"ERG3"	"YLR056W"	8920	14170	140	4562	4307	1251	99	108	66	99	99	0	2345	2289	600	146	165	143	99	98	0	0	0	0	0	0	0	0	0	0	0	0	0	0	0	0	0	0	0	2.030	1.964	2.044	1.917	1.662	2.077	0.867	0.000	0.000	0.000	0.000	0.000	0.000	0.000	0.000	0.000	0.000	0.000	0.000	0.000	0.000	156	416	6662	6351	1.021	Error	Error	4463	2199	0	0	4208	2143	0	0	0	0
2	13	6	"GAA1"	"YLR088W"	9110	14170	140	4387	4378	1523	110	121	87	99	99	0	5448	5710	1844	164	200	296	100	99	0	0	0	0	0	0	0	0	0	0	0	0	0	0	0	0	0	0	0	0.809	0.770	0.788	0.747	1.520	0.770	0.857	0.000	0.000	0.000	0.000	0.000	0.000	0.000	0.000	0.000	0.000	0.000	0.000	0.000	0.000	156	458	9561	9814	-0.305	Error	Error	4277	5284	0	0	4268	5546	0	0	0	0
2	14	6	"AAT2"	"YLR027C"	9310	14170	140	3778	3792	1235	117	131	135	100	99	0	2676	2647	817	175	205	243	99	98	0	0	0	0	0	0	0	0	0	0	0	0	0	0	0	0	0	0	0	1.464	1.487	1.531	1.458	1.470	1.527	0.890	0.000	0.000	0.000	0.000	0.000	0.000	0.000	0.000	0.000	0.000	0.000	0.000	0.000	0.000	156	471	6162	6147	0.550	Error	Error	3661	2501	0	0	3675	2472	0	0	0	0
2	15	6	"SHM2"	"YLR058C"	9500	14170	140	2855	2833	1102	119	126	66	99	98	0	9548	9810	3710	186	194	67	100	100	0	0	0	0	0	0	0	0	0	0	0	0	0	0	0	0	0	0	0	0.292	0.282	0.285	0.272	1.633	0.271	0.881	0.000	0.000	0.000	0.000	0.000	0.000	0.000	0.000	0.000	0.000	0.000	0.000	0.000	0.000	156	436	12098	12338	-1.775	Error	Error	2736	9362	0	0	2714	9624	0	0	0	0
2	16	6	"XDJ1"	"YLR090W"	9680	14170	140	5022	5101	2035	109	129	176	98	98	0	7222	7729	3161	163	184	207	98	98	0	0	0	0	0	0	0	0	0	0	0	0	0	0	0	0	0	0	0	0.696	0.660	0.682	0.655	1.825	0.629	0.871	0.000	0.000	0.000	0.000	0.000	0.000	0.000	0.000	0.000	0.000	0.000	0.000	0.000	0.000	156	509	11972	12558	-0.523	Error	Error	4913	7059	0	0	4992	7566	0	0	0	0
2	17	6	"RPL15A"	"YLR029C"	9880	14170	140	3749	3778	1175	107	127	178	98	98	0	2444	2378	582	160	172	98	100	99	0	0	0	0	0	0	0	0	0	0	0	0	0	0	0	0	0	0	0	1.595	1.655	1.681	1.556	1.614	1.762	0.881	0.000	0.000	0.000	0.000	0.000	0.000	0.000	0.000	0.000	0.000	0.000	0.000	0.000	0.000	156	506	5926	5889	0.673	Error	Error	3642	2284	0	0	3671	2218	0	0	0	0
2	18	6	"FRS1"	"YLR060W"	10070	14170	140	4773	4700	1462	113	156	343	98	98	0	2317	2328	710	170	196	170	98	98	0	0	0	0	0	0	0	0	0	0	0	0	0	0	0	0	0	0	0	2.170	2.126	2.181	2.138	1.630	2.187	0.871	0.000	0.000	0.000	0.000	0.000	0.000	0.000	0.000	0.000	0.000	0.000	0.000	0.000	0.000	156	473	6807	6745	1.118	Error	Error	4660	2147	0	0	4587	2158	0	0	0	0
2	19	6	"SUL2"	"YLR092W"	10270	14170	140	4435	4547	1770	113	129	89	100	99	0	6571	6827	2578	171	186	83	100	100	0	0	0	0	0	0	0	0	0	0	0	0	0	0	0	0	0	0	0	0.675	0.666	0.702	0.656	1.530	0.653	0.852	0.000	0.000	0.000	0.000	0.000	0.000	0.000	0.000	0.000	0.000	0.000	0.000	0.000	0.000	156	545	10722	11090	-0.566	Error	Error	4322	6400	0	0	4434	6656	0	0	0	0
2	20	6	""	"YLR031W"	10460	14170	140	3292	3118	708	128	141	82	99	99	0	1936	1937	420	191	208	133	99	99	0	0	0	0	0	0	0	0	0	0	0	0	0	0	0	0	0	0	0	1.813	1.712	1.747	1.684	1.640	1.790	0.853	0.000	0.000	0.000	0.000	0.000	0.000	0.000	0.000	0.000	0.000	0.000	0.000	0.000	0.000	156	487	4909	4736	0.859	Error	Error	3164	1745	0	0	2990	1746	0	0	0	0
2	21	6	""	"YLR062C"	10650	14170	140	963	934	248	121	133	80	97	95	0	887	884	241	177	196	135	98	96	0	0	0	0	0	0	0	0	0	0	0	0	0	0	0	0	0	0	0	1.186	1.150	1.173	1.139	1.705	1.101	0.737	0.000	0.000	0.000	0.000	0.000	0.000	0.000	0.000	0.000	0.000	0.000	0.000	0.000	0.000	156	441	1552	1520	0.246	Error	Error	842	710	0	0	813	707	0	0	0	0
2	22	6	"GIS3"	"YLR094C"	10850	14180	140	3848	3840	1328	111	115	41	100	99	0	2031	1992	743	167	176	65	96	96	0	0	0	0	0	0	0	0	0	0	0	0	0	0	0	0	0	0	0	2.005	2.043	2.066	2.164	1.705	2.066	0.892	0.000	0.000	0.000	0.000	0.000	0.000	0.000	0.000	0.000	0.000	0.000	0.000	0.000	0.000	156	670	5601	5554	1.003	Error	Error	3737	1864	0	0	3729	1825	0	0	0	0
2	1	7	""	"YLR400W"	6860	14360	140	3562	3373	942	109	117	48	99	99	0	1427	1385	339	159	185	382	96	93	0	0	0	0	0	0	0	0	0	0	0	0	0	0	0	0	0	0	0	2.723	2.662	2.746	2.587	1.656	2.797	0.875	0.000	0.000	0.000	0.000	0.000	0.000	0.000	0.000	0.000	0.000	0.000	0.000	0.000	0.000	156	700	4721	4490	1.445	Error	Error	3453	1268	0	0	3264	1226	0	0	0	0
2	2	7	"sen1"	"YLR430W"	7050	14360	80	260	271	91	117	123	46	90	75	0	372	404	127	190	244	595	1	0	0	0	0	0	0	0	0	0	0	0	0	0	0	0	0	0	0	0	0	0.786	0.720	0.823	0.781	2.433	0.005	0.002	0.000	0.000	0.000	0.000	0.000	0.000	0.000	0.000	0.000	0.000	0.000	0.000	0.000	0.000	52	284	325	368	-0.348	Error	Error	143	182	0	0	154	214	0	0	0	0
2	3	7	"PAU4"	"YLR461W"	7230	14360	140	3927	4389	2788	105	115	51	100	98	0	7018	8670	5573	183	215	400	98	98	0	0	0	0	0	0	0	0	0	0	0	0	0	0	0	0	0	0	0	0.559	0.505	0.513	0.509	1.810	0.484	0.907	0.000	0.000	0.000	0.000	0.000	0.000	0.000	0.000	0.000	0.000	0.000	0.000	0.000	0.000	156	644	10657	12771	-0.839	Error	Error	3822	6835	0	0	4284	8487	0	0	0	0
2	4	7	""	"YLR402W"	7430	14360	140	3100	3017	1077	92	95	33	100	100	0	1219	1190	432	146	157	60	97	97	0	0	0	0	0	0	0	0	0	0	0	0	0	0	0	0	0	0	0	2.803	2.802	2.865	2.845	1.703	2.926	0.841	0.000	0.000	0.000	0.000	0.000	0.000	0.000	0.000	0.000	0.000	0.000	0.000	0.000	0.000	156	578	4081	3969	1.487	Error	Error	3008	1073	0	0	2925	1044	0	0	0	0
2	5	7	""	"YLR432W"	7620	14360	140	9338	9578	4305	100	104	40	100	100	0	18938	19048	8229	150	163	64	100	100	0	0	0	0	0	0	0	0	0	0	0	0	0	0	0	0	0	0	0	0.492	0.502	0.511	0.479	1.514	0.494	0.919	0.000	0.000	0.000	0.000	0.000	0.000	0.000	0.000	0.000	0.000	0.000	0.000	0.000	0.000	156	478	28026	28376	-1.024	Error	Error	9238	18788	0	0	9478	18898	0	0	0	0
2	6	7	""	"YLR463C"	7810	14370	140	15139	14451	5633	108	114	44	100	100	0	8680	8152	3180	157	171	67	97	96	0	0	0	0	0	0	0	0	0	0	0	0	0	0	0	0	0	0	0	1.764	1.794	1.816	1.918	1.817	1.833	0.923	0.000	0.000	0.000	0.000	0.000	0.000	0.000	0.000	0.000	0.000	0.000	0.000	0.000	0.000	156	469	23554	22338	0.819	Error	Error	15031	8523	0	0	14343	7995	0	0	0	0
2	7	7	""	"YLR404W"	8000	14360	140	2217	2117	891	97	103	40	100	98	0	4197	4115	1583	148	168	185	98	98	0	0	0	0	0	0	0	0	0	0	0	0	0	0	0	0	0	0	0	0.524	0.509	0.513	0.490	1.586	0.506	0.906	0.000	0.000	0.000	0.000	0.000	0.000	0.000	0.000	0.000	0.000	0.000	0.000	0.000	0.000	156	496	6169	5987	-0.934	Error	Error	2120	4049	0	0	2020	3967	0	0	0	0
2	8	7	""	"YLR434C"	8190	14370	130	1599	1486	503	100	105	39	100	100	0	2808	2642	875	156	166	55	99	99	0	0	0	0	0	0	0	0	0	0	0	0	0	0	0	0	0	0	0	0.565	0.558	0.548	0.558	1.529	0.534	0.882	0.000	0.000	0.000	0.000	0.000	0.000	0.000	0.000	0.000	0.000	0.000	0.000	0.000	0.000	120	476	4151	3872	-0.823	Error	Error	1499	2652	0	0	1386	2486	0	0	0	0
2	9	7	""	"YLR465C"	8370	14360	130	11214	11696	5478	120	162	349	100	100	0	5913	6128	2729	178	215	280	100	100	0	0	0	0	0	0	0	0	0	0	0	0	0	0	0	0	0	0	0	1.934	1.946	1.954	1.912	1.345	1.994	0.928	0.000	0.000	0.000	0.000	0.000	0.000	0.000	0.000	0.000	0.000	0.000	0.000	0.000	0.000	120	512	16829	17526	0.952	Error	Error	11094	5735	0	0	11576	5950	0	0	0	0
2	10	7	"RPL31B"	"YLR406C"	8570	14370	130	462	465	178	112	153	353	48	3	0	496	524	188	159	200	283	65	12	0	0	0	0	0	0	0	0	0	0	0	0	0	0	0	0	0	0	0	1.039	0.967	0.992	0.973	1.560	1.208	0.842	0.000	0.000	0.000	0.000	0.000	0.000	0.000	0.000	0.000	0.000	0.000	0.000	0.000	0.000	120	502	687	718	0.055	Error	Error	350	337	0	0	353	365	0	0	0	0
2	11	7	"ECM30"	"YLR436C"	8760	14360	140	2766	3223	2343	99	107	48	100	99	0	3613	4045	2851	150	160	57	100	100	0	0	0	0	0	0	0	0	0	0	0	0	0	0	0	0	0	0	0	0.770	0.802	0.810	0.811	1.475	0.796	0.881	0.000	0.000	0.000	0.000	0.000	0.000	0.000	0.000	0.000	0.000	0.000	0.000	0.000	0.000	156	485	6130	7019	-0.377	Error	Error	2667	3463	0	0	3124	3895	0	0	0	0
2	12	7	"YRF1-5"	"YLR467W"	8940	14370	130	7273	7741	5228	106	131	167	100	98	0	8640	9126	5874	158	217	420	96	94	0	0	0	0	0	0	0	0	0	0	0	0	0	0	0	0	0	0	0	0.845	0.851	0.812	0.858	1.613	0.849	0.845	0.000	0.000	0.000	0.000	0.000	0.000	0.000	0.000	0.000	0.000	0.000	0.000	0.000	0.000	120	469	15649	16603	-0.243	Error	Error	7167	8482	0	0	7635	8968	0	0	0	0
2	13	7	""	"YMR160W"	9130	14360	130	8714	8305	2467	116	179	393	100	100	0	7004	7123	2205	173	273	582	100	100	0	0	0	0	0	0	0	0	0	0	0	0	0	0	0	0	0	0	0	1.259	1.178	1.198	1.179	1.250	1.161	0.916	0.000	0.000	0.000	0.000	0.000	0.000	0.000	0.000	0.000	0.000	0.000	0.000	0.000	0.000	120	550	15429	15139	0.332	Error	Error	8598	6831	0	0	8189	6950	0	0	0	0
2	14	7	"SGS1"	"YMR190C"	9340	14370	120	290	319	145	122	174	389	6	0	0	418	459	197	190	257	470	12	0	0	0	0	0	0	0	0	0	0	0	0	0	0	0	0	0	0	0	0	0.737	0.732	0.726	0.703	2.036	0.653	0.482	0.000	0.000	0.000	0.000	0.000	0.000	0.000	0.000	0.000	0.000	0.000	0.000	0.000	0.000	120	485	396	466	-0.441	Error	Error	168	228	0	0	197	269	0	0	0	0
2	15	7	"ERG8"	"YMR220W"	9520	14360	130	7532	7362	2636	114	122	47	100	100	0	15477	15246	5869	187	209	200	100	100	0	0	0	0	0	0	0	0	0	0	0	0	0	0	0	0	0	0	0	0.485	0.481	0.480	0.491	1.328	0.460	0.898	0.000	0.000	0.000	0.000	0.000	0.000	0.000	0.000	0.000	0.000	0.000	0.000	0.000	0.000	120	488	22708	22307	-1.043	Error	Error	7418	15290	0	0	7248	15059	0	0	0	0
2	16	7	""	"YMR162C"	9710	14370	130	275	277	91	102	107	45	94	85	0	606	597	193	157	179	199	90	57	0	0	0	0	0	0	0	0	0	0	0	0	0	0	0	0	0	0	0	0.385	0.398	0.424	0.404	1.998	0.248	0.479	0.000	0.000	0.000	0.000	0.000	0.000	0.000	0.000	0.000	0.000	0.000	0.000	0.000	0.000	120	494	622	615	-1.376	Error	Error	173	449	0	0	175	440	0	0	0	0
2	17	7	""	"YMR192W"	9900	14370	140	5647	5951	2211	101	107	38	100	100	0	3952	3879	1681	163	172	61	98	98	0	0	0	0	0	0	0	0	0	0	0	0	0	0	0	0	0	0	0	1.464	1.574	1.568	1.677	1.646	1.543	0.895	0.000	0.000	0.000	0.000	0.000	0.000	0.000	0.000	0.000	0.000	0.000	0.000	0.000	0.000	156	470	9335	9566	0.550	Error	Error	5546	3789	0	0	5850	3716	0	0	0	0
2	18	7	""	"YMR222C"	10080	14360	150	139	166	104	108	114	40	43	30	0	196	230	120	180	189	66	33	19	0	0	0	0	0	0	0	0	0	0	0	0	0	0	0	0	0	0	0	1.938	1.160	0.839	0.807	2.908	0.703	0.323	0.000	0.000	0.000	0.000	0.000	0.000	0.000	0.000	0.000	0.000	0.000	0.000	0.000	0.000	156	537	47	108	0.954	Error	Error	31	16	0	0	58	50	0	0	-50	0
2	19	7	"MSS11"	"YMR164C"	10280	14380	100	293	309	92	101	108	46	98	93	0	343	353	104	160	172	69	88	63	0	0	0	0	0	0	0	0	0	0	0	0	0	0	0	0	0	0	0	1.049	1.078	1.057	1.085	1.826	0.759	0.374	0.000	0.000	0.000	0.000	0.000	0.000	0.000	0.000	0.000	0.000	0.000	0.000	0.000	0.000	80	402	375	401	0.069	Error	Error	192	183	0	0	208	193	0	0	0	0
2	20	7	"MRPL24"	"YMR193W"	10480	14370	140	3025	2995	919	110	116	46	100	100	0	1776	1745	511	175	187	73	99	98	0	0	0	0	0	0	0	0	0	0	0	0	0	0	0	0	0	0	0	1.821	1.838	1.832	1.828	1.400	1.898	0.899	0.000	0.000	0.000	0.000	0.000	0.000	0.000	0.000	0.000	0.000	0.000	0.000	0.000	0.000	156	508	4516	4455	0.865	Error	Error	2915	1601	0	0	2885	1570	0	0	0	0
2	21	7	"MRE11"	"YMR224C"	10660	14370	140	651	692	324	115	119	39	98	96	0	974	1033	546	185	194	68	96	93	0	0	0	0	0	0	0	0	0	0	0	0	0	0	0	0	0	0	0	0.679	0.680	0.673	0.699	1.841	0.627	0.818	0.000	0.000	0.000	0.000	0.000	0.000	0.000	0.000	0.000	0.000	0.000	0.000	0.000	0.000	156	438	1325	1425	-0.558	Error	Error	536	789	0	0	577	848	0	0	0	0
2	22	7	""	"YMR166C"	10850	14370	140	6781	6547	1917	106	108	38	100	100	0	3537	3234	1172	156	169	64	96	96	0	0	0	0	0	0	0	0	0	0	0	0	0	0	0	0	0	0	0	1.974	2.093	2.062	2.195	1.588	2.074	0.901	0.000	0.000	0.000	0.000	0.000	0.000	0.000	0.000	0.000	0.000	0.000	0.000	0.000	0.000	156	662	10056	9519	0.981	Error	Error	6675	3381	0	0	6441	3078	0	0	0	0
2	1	8	"RPL36A"	"YMR194W"	6860	14560	140	3745	3758	1219	106	113	46	100	100	0	1639	1541	598	162	182	148	94	93	0	0	0	0	0	0	0	0	0	0	0	0	0	0	0	0	0	0	0	2.464	2.648	2.562	2.942	1.914	2.653	0.863	0.000	0.000	0.000	0.000	0.000	0.000	0.000	0.000	0.000	0.000	0.000	0.000	0.000	0.000	156	666	5116	5031	1.301	Error	Error	3639	1477	0	0	3652	1379	0	0	0	0
2	2	8	""	"YMR226C"	7050	14560	140	5574	5586	2235	117	125	53	100	100	0	3847	3609	1609	171	204	421	94	90	0	0	0	0	0	0	0	0	0	0	0	0	0	0	0	0	0	0	0	1.484	1.591	1.587	1.631	1.558	1.553	0.823	0.000	0.000	0.000	0.000	0.000	0.000	0.000	0.000	0.000	0.000	0.000	0.000	0.000	0.000	156	575	9133	8907	0.570	Error	Error	5457	3676	0	0	5469	3438	0	0	0	0
2	3	8	""	"YNL207W"	7220	14570	90	211	220	86	101	120	63	73	40	0	324	379	241	166	188	91	80	40	0	0	0	0	0	0	0	0	0	0	0	0	0	0	0	0	0	0	0	0.696	0.559	0.690	0.683	2.763	0.346	0.308	0.000	0.000	0.000	0.000	0.000	0.000	0.000	0.000	0.000	0.000	0.000	0.000	0.000	0.000	52	324	268	332	-0.522	Error	Error	110	158	0	0	119	213	0	0	0	0
2	4	8	"lap3"	"YNL239W"	7430	14560	140	5035	4944	1539	89	101	67	100	99	0	2466	2383	842	137	171	215	95	94	0	0	0	0	0	0	0	0	0	0	0	0	0	0	0	0	0	0	0	2.124	2.162	2.156	2.238	1.576	2.117	0.752	0.000	0.000	0.000	0.000	0.000	0.000	0.000	0.000	0.000	0.000	0.000	0.000	0.000	0.000	156	592	7275	7101	1.087	Error	Error	4946	2329	0	0	4855	2246	0	0	0	0
2	5	8	"bni1"	"YNL271C"	7620	14560	130	370	367	110	85	88	34	99	98	0	384	397	134	134	141	51	95	92	0	0	0	0	0	0	0	0	0	0	0	0	0	0	0	0	0	0	0	1.140	1.072	1.125	1.113	1.853	0.998	0.594	0.000	0.000	0.000	0.000	0.000	0.000	0.000	0.000	0.000	0.000	0.000	0.000	0.000	0.000	120	466	535	545	0.189	Error	Error	285	250	0	0	282	263	0	0	0	0
2	6	8	"SSB2"	"YNL209W"	7810	14550	130	4745	4683	1594	87	93	38	100	100	0	3666	3533	1239	135	143	52	100	100	0	0	0	0	0	0	0	0	0	0	0	0	0	0	0	0	0	0	0	1.319	1.353	1.363	1.360	1.399	1.345	0.882	0.000	0.000	0.000	0.000	0.000	0.000	0.000	0.000	0.000	0.000	0.000	0.000	0.000	0.000	120	464	8189	7994	0.400	Error	Error	4658	3531	0	0	4596	3398	0	0	0	0
2	7	8	"zwf1"	"YNL241C"	7990	14550	130	3537	3423	762	89	97	63	100	100	0	12548	12628	2737	141	181	392	100	100	0	0	0	0	0	0	0	0	0	0	0	0	0	0	0	0	0	0	0	0.278	0.267	0.268	0.266	1.229	0.256	0.910	0.000	0.000	0.000	0.000	0.000	0.000	0.000	0.000	0.000	0.000	0.000	0.000	0.000	0.000	120	505	15855	15821	-1.847	Error	Error	3448	12407	0	0	3334	12487	0	0	0	0
2	8	8	"TOF1"	"YNL273W"	8190	14550	130	482	501	180	96	110	96	97	89	0	826	910	497	154	191	385	89	35	0	0	0	0	0	0	0	0	0	0	0	0	0	0	0	0	0	0	0	0.574	0.536	0.549	0.556	1.670	0.282	0.466	0.000	0.000	0.000	0.000	0.000	0.000	0.000	0.000	0.000	0.000	0.000	0.000	0.000	0.000	120	524	1058	1161	-0.800	Error	Error	386	672	0	0	405	756	0	0	0	0
2	9	8	""	"YNL211C"	8380	14550	130	2403	2223	625	113	152	327	98	95	0	5206	4937	1324	179	204	242	100	99	0	0	0	0	0	0	0	0	0	0	0	0	0	0	0	0	0	0	0	0.456	0.443	0.448	0.440	1.380	0.433	0.901	0.000	0.000	0.000	0.000	0.000	0.000	0.000	0.000	0.000	0.000	0.000	0.000	0.000	0.000	120	469	7317	6868	-1.134	Error	Error	2290	5027	0	0	2110	4758	0	0	0	0
2	10	8	"SLA2"	"YNL243W"	8560	14560	140	4012	4903	3012	116	140	276	99	99	0	2089	2428	1570	177	199	213	92	92	0	0	0	0	0	0	0	0	0	0	0	0	0	0	0	0	0	0	0	2.038	2.127	2.100	2.166	1.706	2.127	0.878	0.000	0.000	0.000	0.000	0.000	0.000	0.000	0.000	0.000	0.000	0.000	0.000	0.000	0.000	156	496	5808	7038	1.027	Error	Error	3896	1912	0	0	4787	2251	0	0	0	0
2	11	8	""	"YNL275W"	8760	14560	140	5738	5739	1708	112	117	50	100	100	0	9681	9577	3166	166	175	62	98	97	0	0	0	0	0	0	0	0	0	0	0	0	0	0	0	0	0	0	0	0.591	0.598	0.587	0.628	1.743	0.575	0.908	0.000	0.000	0.000	0.000	0.000	0.000	0.000	0.000	0.000	0.000	0.000	0.000	0.000	0.000	156	456	15141	15038	-0.758	Error	Error	5626	9515	0	0	5627	9411	0	0	0	0
2	12	8	""	"YNL213C"	8940	14560	140	3116	3122	929	103	120	138	100	99	0	2260	2198	799	151	185	305	94	93	0	0	0	0	0	0	0	0	0	0	0	0	0	0	0	0	0	0	0	1.429	1.475	1.452	1.556	1.659	1.449	0.888	0.000	0.000	0.000	0.000	0.000	0.000	0.000	0.000	0.000	0.000	0.000	0.000	0.000	0.000	156	448	5122	5066	0.515	Error	Error	3013	2109	0	0	3019	2047	0	0	0	0
2	13	8	""	"YNL245C"	9140	14560	140	2100	2093	759	110	157	369	96	91	0	1950	1850	697	169	236	453	94	86	0	0	0	0	0	0	0	0	0	0	0	0	0	0	0	0	0	0	0	1.117	1.180	1.170	1.219	1.673	1.183	0.881	0.000	0.000	0.000	0.000	0.000	0.000	0.000	0.000	0.000	0.000	0.000	0.000	0.000	0.000	156	522	3771	3664	0.160	Error	Error	1990	1781	0	0	1983	1681	0	0	0	0
2	14	8	"met2"	"YNL277W"	9320	14550	130	4275	4596	2047	126	141	141	100	100	0	5632	5591	2344	212	232	148	100	100	0	0	0	0	0	0	0	0	0	0	0	0	0	0	0	0	0	0	0	0.765	0.831	0.841	0.824	1.368	0.824	0.908	0.000	0.000	0.000	0.000	0.000	0.000	0.000	0.000	0.000	0.000	0.000	0.000	0.000	0.000	120	472	9569	9849	-0.386	Error	Error	4149	5420	0	0	4470	5379	0	0	0	0
2	15	8	"ALG6"	"YOR002W"	9510	14550	130	5215	5113	1224	116	126	73	100	100	0	13095	13118	2976	198	223	161	100	100	0	0	0	0	0	0	0	0	0	0	0	0	0	0	0	0	0	0	0	0.395	0.387	0.387	0.384	1.227	0.378	0.927	0.000	0.000	0.000	0.000	0.000	0.000	0.000	0.000	0.000	0.000	0.000	0.000	0.000	0.000	120	509	17996	17917	-1.339	Error	Error	5099	12897	0	0	4997	12920	0	0	0	0
2	16	8	"DHS1"	"YOR033C"	9700	14550	130	7135	7031	2074	109	118	66	100	100	0	13020	13065	3862	166	197	236	100	100	0	0	0	0	0	0	0	0	0	0	0	0	0	0	0	0	0	0	0	0.547	0.537	0.545	0.537	1.235	0.522	0.922	0.000	0.000	0.000	0.000	0.000	0.000	0.000	0.000	0.000	0.000	0.000	0.000	0.000	0.000	120	482	19880	19821	-0.871	Error	Error	7026	12854	0	0	6922	12899	0	0	0	0
2	17	8	"CYT1"	"YOR065W"	9890	14560	140	4778	4716	1264	119	127	62	100	100	0	2649	2660	928	177	199	217	96	96	0	0	0	0	0	0	0	0	0	0	0	0	0	0	0	0	0	0	0	1.885	1.851	1.785	1.929	1.662	1.818	0.851	0.000	0.000	0.000	0.000	0.000	0.000	0.000	0.000	0.000	0.000	0.000	0.000	0.000	0.000	156	453	7131	7080	0.914	Error	Error	4659	2472	0	0	4597	2483	0	0	0	0
2	18	8	""	"YOR004W"	10080	14550	130	3197	3199	832	119	131	70	100	100	0	9455	9279	2806	193	219	201	100	100	0	0	0	0	0	0	0	0	0	0	0	0	0	0	0	0	0	0	0	0.332	0.339	0.344	0.344	1.307	0.320	0.898	0.000	0.000	0.000	0.000	0.000	0.000	0.000	0.000	0.000	0.000	0.000	0.000	0.000	0.000	120	460	12340	12166	-1.589	Error	Error	3078	9262	0	0	3080	9086	0	0	0	0
2	19	8	"SHE4"	"YOR035C"	10270	14550	130	5427	5702	2123	115	126	67	100	100	0	3586	3718	1345	179	208	207	100	100	0	0	0	0	0	0	0	0	0	0	0	0	0	0	0	0	0	0	0	1.559	1.579	1.578	1.581	1.281	1.595	0.908	0.000	0.000	0.000	0.000	0.000	0.000	0.000	0.000	0.000	0.000	0.000	0.000	0.000	0.000	120	503	8719	9126	0.641	Error	Error	5312	3407	0	0	5587	3539	0	0	0	0
2	20	8	"alg8"	"YOR067C"	10460	14560	140	5738	5948	2079	119	136	144	100	100	0	11490	11223	4581	180	216	206	98	96	0	0	0	0	0	0	0	0	0	0	0	0	0	0	0	0	0	0	0	0.497	0.528	0.509	0.596	2.029	0.496	0.910	0.000	0.000	0.000	0.000	0.000	0.000	0.000	0.000	0.000	0.000	0.000	0.000	0.000	0.000	156	476	16929	16872	-1.009	Error	Error	5619	11310	0	0	5829	11043	0	0	0	0
2	21	8	""	"YOR006C"	10650	14550	130	5296	5079	1361	109	118	62	100	100	0	23734	22016	6048	176	212	297	100	100	0	0	0	0	0	0	0	0	0	0	0	0	0	0	0	0	0	0	0	0.220	0.228	0.229	0.226	1.331	0.216	0.907	0.000	0.000	0.000	0.000	0.000	0.000	0.000	0.000	0.000	0.000	0.000	0.000	0.000	0.000	120	433	28745	26810	-2.183	Error	Error	5187	23558	0	0	4970	21840	0	0	0	0
2	22	8	"cyc2"	"YOR037W"	10830	14550	130	7289	7317	2087	94	104	87	100	100	0	9152	9119	2608	145	176	308	100	100	0	0	0	0	0	0	0	0	0	0	0	0	0	0	0	0	0	0	0	0.799	0.805	0.801	0.806	1.249	0.792	0.906	0.000	0.000	0.000	0.000	0.000	0.000	0.000	0.000	0.000	0.000	0.000	0.000	0.000	0.000	120	562	16202	16197	-0.324	Error	Error	7195	9007	0	0	7223	8974	0	0	0	0
2	1	9	"VPS5"	"YOR069W"	6840	14740	130	4788	4622	1471	99	105	53	100	100	0	17425	16591	5334	161	198	358	100	100	0	0	0	0	0	0	0	0	0	0	0	0	0	0	0	0	0	0	0	0.272	0.275	0.275	0.274	1.304	0.263	0.921	0.000	0.000	0.000	0.000	0.000	0.000	0.000	0.000	0.000	0.000	0.000	0.000	0.000	0.000	120	584	21953	20953	-1.880	Error	Error	4689	17264	0	0	4523	16430	0	0	0	0
2	2	9	"SLG1"	"YOR008C"	7030	14740	130	9649	8955	2362	98	105	58	100	100	0	12830	12197	3125	159	204	408	100	100	0	0	0	0	0	0	0	0	0	0	0	0	0	0	0	0	0	0	0	0.754	0.736	0.747	0.734	1.288	0.716	0.917	0.000	0.000	0.000	0.000	0.000	0.000	0.000	0.000	0.000	0.000	0.000	0.000	0.000	0.000	120	443	22222	20895	-0.408	Error	Error	9551	12671	0	0	8857	12038	0	0	0	0
2	3	9	"CKB2"	"YOR039W"	7220	14740	130	5322	4923	1178	89	97	44	100	100	0	3122	3007	706	137	151	63	100	100	0	0	0	0	0	0	0	0	0	0	0	0	0	0	0	0	0	0	0	1.753	1.684	1.682	1.689	1.326	1.727	0.903	0.000	0.000	0.000	0.000	0.000	0.000	0.000	0.000	0.000	0.000	0.000	0.000	0.000	0.000	120	497	8218	7704	0.810	Error	Error	5233	2985	0	0	4834	2870	0	0	0	0
2	4	9	""	"YOR071C"	7400	14740	130	5382	5991	3080	85	98	105	100	100	0	5985	6239	2944	123	159	252	100	100	0	0	0	0	0	0	0	0	0	0	0	0	0	0	0	0	0	0	0	0.904	0.966	0.953	0.948	1.394	0.983	0.895	0.000	0.000	0.000	0.000	0.000	0.000	0.000	0.000	0.000	0.000	0.000	0.000	0.000	0.000	120	502	11159	12022	-0.146	Error	Error	5297	5862	0	0	5906	6116	0	0	0	0
2	5	9	"ATF1"	"YOR377W"	7610	14740	140	7108	6801	2292	85	105	172	98	98	0	11054	10683	3247	129	168	274	98	98	0	0	0	0	0	0	0	0	0	0	0	0	0	0	0	0	0	0	0	0.643	0.636	0.650	0.624	1.561	0.632	0.906	0.000	0.000	0.000	0.000	0.000	0.000	0.000	0.000	0.000	0.000	0.000	0.000	0.000	0.000	156	516	17948	17270	-0.637	Error	Error	7023	10925	0	0	6716	10554	0	0	0	0
2	6	9	"HST2"	"YPL015C"	7800	14740	140	5438	5170	1805	90	105	147	99	98	0	7512	7315	2234	134	154	133	99	99	0	0	0	0	0	0	0	0	0	0	0	0	0	0	0	0	0	0	0	0.725	0.707	0.739	0.685	1.511	0.707	0.890	0.000	0.000	0.000	0.000	0.000	0.000	0.000	0.000	0.000	0.000	0.000	0.000	0.000	0.000	156	496	12726	12261	-0.464	Error	Error	5348	7378	0	0	5080	7181	0	0	0	0
2	7	9	""	"YPL047W"	7990	14740	130	2130	2066	565	89	96	64	100	100	0	1182	1197	355	134	158	327	95	89	0	0	0	0	0	0	0	0	0	0	0	0	0	0	0	0	0	0	0	1.948	1.860	1.853	1.896	1.446	1.869	0.845	0.000	0.000	0.000	0.000	0.000	0.000	0.000	0.000	0.000	0.000	0.000	0.000	0.000	0.000	120	508	3089	3040	0.962	Error	Error	2041	1048	0	0	1977	1063	0	0	0	0
2	8	9	""	"YOR379C"	8180	14740	130	307	325	122	91	94	36	98	94	0	392	412	169	136	143	53	95	85	0	0	0	0	0	0	0	0	0	0	0	0	0	0	0	0	0	0	0	0.844	0.848	0.900	0.896	1.962	0.754	0.585	0.000	0.000	0.000	0.000	0.000	0.000	0.000	0.000	0.000	0.000	0.000	0.000	0.000	0.000	120	510	472	510	-0.245	Error	Error	216	256	0	0	234	276	0	0	0	0
2	9	9	""	"YPL017C"	8360	14740	140	5090	4988	1720	106	124	92	99	98	0	3012	3038	983	167	181	77	99	98	0	0	0	0	0	0	0	0	0	0	0	0	0	0	0	0	0	0	0	1.752	1.700	1.711	1.666	1.623	1.757	0.887	0.000	0.000	0.000	0.000	0.000	0.000	0.000	0.000	0.000	0.000	0.000	0.000	0.000	0.000	156	493	7829	7753	0.809	Error	Error	4984	2845	0	0	4882	2871	0	0	0	0
2	10	9	"DIG1"	"YPL049C"	8550	14740	140	5438	6077	2994	119	130	61	100	100	0	2540	2765	1193	187	199	82	99	99	0	0	0	0	0	0	0	0	0	0	0	0	0	0	0	0	0	0	0	2.261	2.311	2.330	2.258	1.511	2.478	0.880	0.000	0.000	0.000	0.000	0.000	0.000	0.000	0.000	0.000	0.000	0.000	0.000	0.000	0.000	156	479	7672	8536	1.177	Error	Error	5319	2353	0	0	5958	2578	0	0	0	0
2	11	9	"FRE3"	"YOR381W"	8750	14750	120	444	464	225	106	113	50	97	92	0	447	531	363	163	174	68	95	87	0	0	0	0	0	0	0	0	0	0	0	0	0	0	0	0	0	0	0	1.190	0.973	1.067	1.052	1.953	0.720	0.591	0.000	0.000	0.000	0.000	0.000	0.000	0.000	0.000	0.000	0.000	0.000	0.000	0.000	0.000	120	423	622	726	0.251	Error	Error	338	284	0	0	358	368	0	0	0	0
2	12	9	""	"YPL019C"	8930	14740	140	4441	4667	2147	92	96	35	99	99	0	3352	3418	1432	143	159	135	98	98	0	0	0	0	0	0	0	0	0	0	0	0	0	0	0	0	0	0	0	1.355	1.397	1.384	1.339	1.555	1.438	0.876	0.000	0.000	0.000	0.000	0.000	0.000	0.000	0.000	0.000	0.000	0.000	0.000	0.000	0.000	156	450	7558	7850	0.439	Error	Error	4349	3209	0	0	4575	3275	0	0	0	0
2	13	9	"ARL3"	"YPL051W"	9120	14740	130	3411	3344	1419	104	111	67	100	100	0	6084	5753	2497	161	191	213	100	100	0	0	0	0	0	0	0	0	0	0	0	0	0	0	0	0	0	0	0	0.558	0.579	0.589	0.583	1.569	0.559	0.886	0.000	0.000	0.000	0.000	0.000	0.000	0.000	0.000	0.000	0.000	0.000	0.000	0.000	0.000	120	455	9230	8832	-0.841	Error	Error	3307	5923	0	0	3240	5592	0	0	0	0
2	14	9	""	"YOR383C"	9320	14740	140	3737	3580	1185	127	138	83	100	100	0	5851	5634	1647	211	242	221	99	98	0	0	0	0	0	0	0	0	0	0	0	0	0	0	0	0	0	0	0	0.640	0.637	0.636	0.619	1.567	0.636	0.887	0.000	0.000	0.000	0.000	0.000	0.000	0.000	0.000	0.000	0.000	0.000	0.000	0.000	0.000	156	519	9250	8876	-0.644	Error	Error	3610	5640	0	0	3453	5423	0	0	0	0
2	15	9	"ECM23"	"YPL021W"	9510	14740	140	2005	1863	608	121	131	70	100	99	0	6094	5740	1831	212	233	154	100	99	0	0	0	0	0	0	0	0	0	0	0	0	0	0	0	0	0	0	0	0.320	0.315	0.314	0.314	1.568	0.306	0.885	0.000	0.000	0.000	0.000	0.000	0.000	0.000	0.000	0.000	0.000	0.000	0.000	0.000	0.000	156	531	7766	7270	-1.643	Error	Error	1884	5882	0	0	1742	5528	0	0	0	0
2	16	9	"KTR6"	"YPL053C"	9710	14740	140	2706	2712	1109	117	127	65	98	98	0	2157	2826	5474	189	217	233	98	97	0	0	0	0	0	0	0	0	0	0	0	0	0	0	0	0	0	0	0	1.316	0.984	1.272	1.232	1.675	0.274	0.342	0.000	0.000	0.000	0.000	0.000	0.000	0.000	0.000	0.000	0.000	0.000	0.000	0.000	0.000	156	498	4557	5232	0.396	Error	Error	2589	1968	0	0	2595	2637	0	0	0	0
2	17	9	""	"YPR078C"	9900	14740	140	6325	6031	2181	120	129	63	100	99	0	2116	2142	670	177	198	213	98	97	0	0	0	0	0	0	0	0	0	0	0	0	0	0	0	0	0	0	0	3.200	3.008	3.092	2.924	1.524	3.284	0.863	0.000	0.000	0.000	0.000	0.000	0.000	0.000	0.000	0.000	0.000	0.000	0.000	0.000	0.000	156	478	8144	7876	1.678	Error	Error	6205	1939	0	0	5911	1965	0	0	0	0
2	18	9	"RPC40"	"YPR110C"	10100	14740	140	4494	4085	1353	108	123	69	99	99	0	5302	5016	1549	171	193	190	99	98	0	0	0	0	0	0	0	0	0	0	0	0	0	0	0	0	0	0	0	0.855	0.821	0.829	0.804	1.586	0.820	0.893	0.000	0.000	0.000	0.000	0.000	0.000	0.000	0.000	0.000	0.000	0.000	0.000	0.000	0.000	156	527	9517	8822	-0.226	Error	Error	4386	5131	0	0	3977	4845	0	0	0	0
2	19	9	""	"YPR139C"	10280	14740	130	3711	3506	859	105	146	268	100	100	0	2808	2677	713	156	210	300	100	96	0	0	0	0	0	0	0	0	0	0	0	0	0	0	0	0	0	0	0	1.360	1.349	1.373	1.368	1.344	1.359	0.900	0.000	0.000	0.000	0.000	0.000	0.000	0.000	0.000	0.000	0.000	0.000	0.000	0.000	0.000	120	470	6258	5922	0.443	Error	Error	3606	2652	0	0	3401	2521	0	0	0	0
2	20	9	"tef1"	"YPR080W"	10470	14740	140	8603	8189	2270	107	144	254	99	98	0	4086	4005	957	154	202	272	98	98	0	0	0	0	0	0	0	0	0	0	0	0	0	0	0	0	0	0	0	2.161	2.099	2.150	2.078	1.489	2.212	0.871	0.000	0.000	0.000	0.000	0.000	0.000	0.000	0.000	0.000	0.000	0.000	0.000	0.000	0.000	156	525	12428	11933	1.112	Error	Error	8496	3932	0	0	8082	3851	0	0	0	0
2	21	9	""	"YPR112C"	10660	14740	130	6005	5998	2347	94	167	473	100	100	0	7718	7946	3113	144	268	795	100	100	0	0	0	0	0	0	0	0	0	0	0	0	0	0	0	0	0	0	0	0.780	0.757	0.760	0.757	1.263	0.741	0.899	0.000	0.000	0.000	0.000	0.000	0.000	0.000	0.000	0.000	0.000	0.000	0.000	0.000	0.000	120	541	13485	13706	-0.358	Error	Error	5911	7574	0	0	5904	7802	0	0	0	0
2	22	9	"kar3"	"YPR141C"	10860	14740	130	315	313	97	86	145	433	1	0	0	363	386	139	132	233	734	0	0	0	0	0	0	0	0	0	0	0	0	0	0	0	0	0	0	0	0	0	0.991	0.894	0.942	0.906	1.785	0.539	0.808	0.000	0.000	0.000	0.000	0.000	0.000	0.000	0.000	0.000	0.000	0.000	0.000	0.000	0.000	120	664	460	481	-0.013	Error	Error	229	231	0	0	227	254	0	0	0	0
2	1	10	"DIB1"	"YPR082C"	6870	14930	140	3792	3500	1170	86	92	52	99	98	0	2884	2702	795	144	179	334	96	94	0	0	0	0	0	0	0	0	0	0	0	0	0	0	0	0	0	0	0	1.353	1.335	1.376	1.293	1.736	1.363	0.869	0.000	0.000	0.000	0.000	0.000	0.000	0.000	0.000	0.000	0.000	0.000	0.000	0.000	0.000	156	681	6446	5972	0.436	Error	Error	3706	2740	0	0	3414	2558	0	0	0	0
2	2	10	""	"YPR114W"	7060	14930	140	6716	5968	1837	86	91	39	100	100	0	2819	2663	743	141	162	247	98	97	0	0	0	0	0	0	0	0	0	0	0	0	0	0	0	0	0	0	0	2.476	2.332	2.384	2.279	1.473	2.456	0.864	0.000	0.000	0.000	0.000	0.000	0.000	0.000	0.000	0.000	0.000	0.000	0.000	0.000	0.000	156	500	9308	8404	1.308	Error	Error	6630	2678	0	0	5882	2522	0	0	0	0
2	3	10	""	"YPR143W"	7240	14930	130	2516	2481	783	83	98	119	100	100	0	2823	2774	869	126	148	155	100	99	0	0	0	0	0	0	0	0	0	0	0	0	0	0	0	0	0	0	0	0.902	0.906	0.905	0.914	1.299	0.907	0.888	0.000	0.000	0.000	0.000	0.000	0.000	0.000	0.000	0.000	0.000	0.000	0.000	0.000	0.000	120	486	5130	5046	-0.149	Error	Error	2433	2697	0	0	2398	2648	0	0	0	0
2	4	10	""	"YPR084W"	7440	14940	140	9519	8729	2289	78	98	145	100	99	0	13463	12273	3985	117	162	277	96	96	0	0	0	0	0	0	0	0	0	0	0	0	0	0	0	0	0	0	0	0.707	0.712	0.706	0.773	1.907	0.688	0.905	0.000	0.000	0.000	0.000	0.000	0.000	0.000	0.000	0.000	0.000	0.000	0.000	0.000	0.000	156	564	22787	20807	-0.499	Error	Error	9441	13346	0	0	8651	12156	0	0	0	0
2	5	10	""	"YPR116W"	7620	14930	130	3546	3338	1081	82	138	366	99	98	0	1836	1746	605	123	161	214	96	93	0	0	0	0	0	0	0	0	0	0	0	0	0	0	0	0	0	0	0	2.022	2.006	2.034	2.099	1.547	2.025	0.885	0.000	0.000	0.000	0.000	0.000	0.000	0.000	0.000	0.000	0.000	0.000	0.000	0.000	0.000	120	486	5177	4879	1.016	Error	Error	3464	1713	0	0	3256	1623	0	0	0	0
2	6	10	"ASN1"	"YPR145W"	7820	14930	150	6667	6785	2391	87	140	342	98	98	0	8242	8364	2943	130	173	267	99	99	0	0	0	0	0	0	0	0	0	0	0	0	0	0	0	0	0	0	0	0.811	0.813	0.819	0.815	1.532	0.799	0.840	0.000	0.000	0.000	0.000	0.000	0.000	0.000	0.000	0.000	0.000	0.000	0.000	0.000	0.000	156	567	14692	14932	-0.302	Error	Error	6580	8112	0	0	6698	8234	0	0	0	0
2	7	10	""	"iYAL056W"	8000	14930	130	1248	1164	407	82	94	82	98	97	0	1917	1822	705	116	139	145	97	95	0	0	0	0	0	0	0	0	0	0	0	0	0	0	0	0	0	0	0	0.647	0.634	0.632	0.660	1.732	0.597	0.884	0.000	0.000	0.000	0.000	0.000	0.000	0.000	0.000	0.000	0.000	0.000	0.000	0.000	0.000	120	540	2967	2788	-0.627	Error	Error	1166	1801	0	0	1082	1706	0	0	0	0
2	8	10	""	"iYAL051W"	8200	14930	130	508	478	165	79	88	60	98	93	0	2250	2086	800	114	135	140	97	94	0	0	0	0	0	0	0	0	0	0	0	0	0	0	0	0	0	0	0	0.201	0.202	0.209	0.210	1.634	0.186	0.812	0.000	0.000	0.000	0.000	0.000	0.000	0.000	0.000	0.000	0.000	0.000	0.000	0.000	0.000	120	555	2565	2371	-2.316	Error	Error	429	2136	0	0	399	1972	0	0	0	0
2	9	10	""	"iYAL046C"	8400	14930	130	633	589	219	94	104	55	96	94	0	761	723	245	143	159	81	92	90	0	0	0	0	0	0	0	0	0	0	0	0	0	0	0	0	0	0	0	0.872	0.853	0.856	0.829	1.718	0.849	0.769	0.000	0.000	0.000	0.000	0.000	0.000	0.000	0.000	0.000	0.000	0.000	0.000	0.000	0.000	120	496	1157	1075	-0.197	Error	Error	539	618	0	0	495	580	0	0	0	0
2	10	10	""	"iYAL031C"	8580	14930	130	1564	1454	469	109	125	88	100	96	0	2124	1932	657	165	198	156	97	95	0	0	0	0	0	0	0	0	0	0	0	0	0	0	0	0	0	0	0	0.743	0.761	0.748	0.780	1.535	0.718	0.888	0.000	0.000	0.000	0.000	0.000	0.000	0.000	0.000	0.000	0.000	0.000	0.000	0.000	0.000	120	497	3414	3112	-0.429	Error	Error	1455	1959	0	0	1345	1767	0	0	0	0
2	11	10	""	"iYAL027W"	8770	14930	130	1042	1015	273	99	112	85	100	100	0	3713	3645	1028	157	202	263	100	99	0	0	0	0	0	0	0	0	0	0	0	0	0	0	0	0	0	0	0	0.265	0.263	0.261	0.263	1.408	0.252	0.864	0.000	0.000	0.000	0.000	0.000	0.000	0.000	0.000	0.000	0.000	0.000	0.000	0.000	0.000	120	502	4499	4404	-1.915	Error	Error	943	3556	0	0	916	3488	0	0	0	0
2	12	10	""	"iYAL023C"	8960	14940	140	1900	1817	561	97	101	52	99	99	0	1349	1273	466	153	182	229	93	87	0	0	0	0	0	0	0	0	0	0	0	0	0	0	0	0	0	0	0	1.508	1.536	1.491	1.619	1.715	1.457	0.747	0.000	0.000	0.000	0.000	0.000	0.000	0.000	0.000	0.000	0.000	0.000	0.000	0.000	0.000	156	501	2999	2840	0.592	Error	Error	1803	1196	0	0	1720	1120	0	0	0	0
2	13	10	""	"iYAL007C"	9150	14940	140	2497	2578	1113	110	117	65	100	100	0	4768	4895	2206	172	196	197	98	97	0	0	0	0	0	0	0	0	0	0	0	0	0	0	0	0	0	0	0	0.519	0.523	0.520	0.544	1.570	0.494	0.883	0.000	0.000	0.000	0.000	0.000	0.000	0.000	0.000	0.000	0.000	0.000	0.000	0.000	0.000	156	515	6983	7191	-0.945	Error	Error	2387	4596	0	0	2468	4723	0	0	0	0
2	14	10	""	"iYAL003W"	9340	14930	130	3560	3432	1483	116	123	54	100	98	0	5128	4845	2334	187	200	104	98	95	0	0	0	0	0	0	0	0	0	0	0	0	0	0	0	0	0	0	0	0.697	0.712	0.716	0.785	1.733	0.669	0.887	0.000	0.000	0.000	0.000	0.000	0.000	0.000	0.000	0.000	0.000	0.000	0.000	0.000	0.000	120	503	8385	7974	-0.521	Error	Error	3444	4941	0	0	3316	4658	0	0	0	0
2	15	10	""	"iYAR002W"	9540	14930	130	1218	1149	359	118	125	54	99	97	0	3137	2974	909	196	212	114	99	97	0	0	0	0	0	0	0	0	0	0	0	0	0	0	0	0	0	0	0	0.374	0.371	0.362	0.370	1.559	0.352	0.834	0.000	0.000	0.000	0.000	0.000	0.000	0.000	0.000	0.000	0.000	0.000	0.000	0.000	0.000	120	508	4041	3809	-1.419	Error	Error	1100	2941	0	0	1031	2778	0	0	0	0
2	16	10	""	"itL(CAA)A"	9730	14940	140	5495	5328	1487	121	125	46	100	100	0	9024	8493	2654	192	210	89	97	97	0	0	0	0	0	0	0	0	0	0	0	0	0	0	0	0	0	0	0	0.608	0.627	0.622	0.699	2.016	0.608	0.918	0.000	0.000	0.000	0.000	0.000	0.000	0.000	0.000	0.000	0.000	0.000	0.000	0.000	0.000	156	500	14206	13508	-0.717	Error	Error	5374	8832	0	0	5207	8301	0	0	0	0
2	17	10	""	"iYAR028W"	9920	14940	140	2648	2624	1094	107	114	47	100	100	0	3797	3653	1660	170	179	67	97	97	0	0	0	0	0	0	0	0	0	0	0	0	0	0	0	0	0	0	0	0.701	0.723	0.732	0.789	2.088	0.695	0.876	0.000	0.000	0.000	0.000	0.000	0.000	0.000	0.000	0.000	0.000	0.000	0.000	0.000	0.000	156	511	6168	6000	-0.513	Error	Error	2541	3627	0	0	2517	3483	0	0	0	0
2	18	10	""	"iYAR035W"	10110	14940	130	1174	1094	368	88	95	35	100	99	0	1006	970	349	136	147	52	98	95	0	0	0	0	0	0	0	0	0	0	0	0	0	0	0	0	0	0	0	1.248	1.206	1.236	1.280	1.700	1.191	0.828	0.000	0.000	0.000	0.000	0.000	0.000	0.000	0.000	0.000	0.000	0.000	0.000	0.000	0.000	120	481	1956	1840	0.320	Error	Error	1086	870	0	0	1006	834	0	0	0	0
2	19	10	""	"iYBR162C"	10290	14930	130	2969	2806	834	85	123	250	100	99	0	1653	1598	505	128	167	221	98	95	0	0	0	0	0	0	0	0	0	0	0	0	0	0	0	0	0	0	0	1.891	1.851	1.874	1.913	1.489	1.867	0.882	0.000	0.000	0.000	0.000	0.000	0.000	0.000	0.000	0.000	0.000	0.000	0.000	0.000	0.000	120	529	4409	4191	0.919	Error	Error	2884	1525	0	0	2721	1470	0	0	0	0
2	20	10	""	"iYBR165W"	10490	14930	130	490	471	155	87	107	130	91	81	0	1559	1467	507	135	157	125	95	95	0	0	0	0	0	0	0	0	0	0	0	0	0	0	0	0	0	0	0	0.283	0.288	0.291	0.303	1.744	0.289	0.683	0.000	0.000	0.000	0.000	0.000	0.000	0.000	0.000	0.000	0.000	0.000	0.000	0.000	0.000	120	555	1827	1716	-1.821	Error	Error	403	1424	0	0	384	1332	0	0	0	0
2	21	10	""	"iYBR169C"	10680	14940	130	1858	1675	519	83	127	377	96	88	0	1887	1784	603	130	190	511	91	85	0	0	0	0	0	0	0	0	0	0	0	0	0	0	0	0	0	0	0	1.010	0.963	0.996	1.007	1.560	0.953	0.871	0.000	0.000	0.000	0.000	0.000	0.000	0.000	0.000	0.000	0.000	0.000	0.000	0.000	0.000	120	524	3532	3246	0.015	Error	Error	1775	1757	0	0	1592	1654	0	0	0	0
2	22	10	""	"iYBR187W"	10870	14940	140	2402	2139	787	81	100	231	98	96	0	1076	1007	394	123	153	333	86	75	0	0	0	0	0	0	0	0	0	0	0	0	0	0	0	0	0	0	0	2.435	2.328	2.315	2.445	1.947	2.403	0.846	0.000	0.000	0.000	0.000	0.000	0.000	0.000	0.000	0.000	0.000	0.000	0.000	0.000	0.000	156	710	3274	2942	1.284	Error	Error	2321	953	0	0	2058	884	0	0	0	0
2	1	11	""	"iYBR192W"	6880	15120	130	2445	2301	648	80	84	40	100	100	0	6845	6522	1807	135	150	124	100	100	0	0	0	0	0	0	0	0	0	0	0	0	0	0	0	0	0	0	0	0.352	0.348	0.358	0.348	1.356	0.324	0.860	0.000	0.000	0.000	0.000	0.000	0.000	0.000	0.000	0.000	0.000	0.000	0.000	0.000	0.000	120	593	9075	8608	-1.504	Error	Error	2365	6710	0	0	2221	6387	0	0	0	0
2	2	11	""	"iYBR196C"	7070	15130	140	5096	5299	2440	78	83	43	100	100	0	2193	2110	936	124	143	167	94	92	0	0	0	0	0	0	0	0	0	0	0	0	0	0	0	0	0	0	0	2.425	2.629	2.544	2.667	1.774	2.830	0.836	0.000	0.000	0.000	0.000	0.000	0.000	0.000	0.000	0.000	0.000	0.000	0.000	0.000	0.000	156	497	7087	7207	1.278	Error	Error	5018	2069	0	0	5221	1986	0	0	0	0
2	3	11	""	"iYBRCdelta19"	7250	15120	130	2226	2091	981	75	93	133	100	96	0	3045	2999	1475	116	145	199	95	93	0	0	0	0	0	0	0	0	0	0	0	0	0	0	0	0	0	0	0	0.734	0.699	0.694	0.761	1.846	0.672	0.862	0.000	0.000	0.000	0.000	0.000	0.000	0.000	0.000	0.000	0.000	0.000	0.000	0.000	0.000	120	510	5080	4899	-0.445	Error	Error	2151	2929	0	0	2016	2883	0	0	0	0
2	4	11	""	"iYBR212W"	7450	15120	130	3887	3640	1668	74	83	74	100	100	0	2292	2182	955	113	135	164	95	93	0	0	0	0	0	0	0	0	0	0	0	0	0	0	0	0	0	0	0	1.750	1.724	1.747	1.741	1.615	1.804	0.852	0.000	0.000	0.000	0.000	0.000	0.000	0.000	0.000	0.000	0.000	0.000	0.000	0.000	0.000	120	517	5992	5635	0.807	Error	Error	3813	2179	0	0	3566	2069	0	0	0	0
2	5	11	""	"iYBR216C"	7640	15130	130	1633	1510	498	74	105	260	99	95	0	2141	1986	647	112	132	145	99	98	0	0	0	0	0	0	0	0	0	0	0	0	0	0	0	0	0	0	0	0.768	0.766	0.776	0.778	1.469	0.729	0.834	0.000	0.000	0.000	0.000	0.000	0.000	0.000	0.000	0.000	0.000	0.000	0.000	0.000	0.000	120	527	3588	3310	-0.380	Error	Error	1559	2029	0	0	1436	1874	0	0	0	0
2	6	11	""	"iYBR237W"	7820	15120	130	1513	1399	567	74	91	112	98	95	0	8385	7678	3354	112	147	334	98	98	0	0	0	0	0	0	0	0	0	0	0	0	0	0	0	0	0	0	0	0.174	0.175	0.173	0.177	1.625	0.161	0.859	0.000	0.000	0.000	0.000	0.000	0.000	0.000	0.000	0.000	0.000	0.000	0.000	0.000	0.000	120	533	9712	8891	-2.523	Error	Error	1439	8273	0	0	1325	7566	0	0	0	0
2	7	11	""	"iYBR241C"	8030	15130	130	2072	1904	615	75	94	118	100	100	0	1791	1651	540	106	141	331	97	88	0	0	0	0	0	0	0	0	0	0	0	0	0	0	0	0	0	0	0	1.185	1.184	1.195	1.209	1.501	1.174	0.812	0.000	0.000	0.000	0.000	0.000	0.000	0.000	0.000	0.000	0.000	0.000	0.000	0.000	0.000	120	564	3682	3374	0.245	Error	Error	1997	1685	0	0	1829	1545	0	0	0	0
2	8	11	""	"iYBR246W"	8220	15120	130	1585	1431	543	76	80	29	99	99	0	3341	3100	1170	108	114	39	100	100	0	0	0	0	0	0	0	0	0	0	0	0	0	0	0	0	0	0	0	0.467	0.453	0.459	0.442	1.674	0.447	0.892	0.000	0.000	0.000	0.000	0.000	0.000	0.000	0.000	0.000	0.000	0.000	0.000	0.000	0.000	120	548	4742	4347	-1.099	Error	Error	1509	3233	0	0	1355	2992	0	0	0	0
2	9	11	""	"iYDL140C"	8400	15130	140	837	824	231	83	88	32	100	100	0	577	578	184	124	135	61	97	94	0	0	0	0	0	0	0	0	0	0	0	0	0	0	0	0	0	0	0	1.664	1.632	1.650	1.678	1.614	1.660	0.742	0.000	0.000	0.000	0.000	0.000	0.000	0.000	0.000	0.000	0.000	0.000	0.000	0.000	0.000	156	509	1207	1195	0.735	Error	Error	754	453	0	0	741	454	0	0	0	0
2	10	11	""	"iYDL136W"	8590	15120	130	1635	1533	447	97	105	74	100	100	0	3971	3829	1179	150	166	122	100	99	0	0	0	0	0	0	0	0	0	0	0	0	0	0	0	0	0	0	0	0.403	0.390	0.399	0.400	1.556	0.365	0.857	0.000	0.000	0.000	0.000	0.000	0.000	0.000	0.000	0.000	0.000	0.000	0.000	0.000	0.000	120	491	5359	5115	-1.313	Error	Error	1538	3821	0	0	1436	3679	0	0	0	0
2	11	11	""	"iYDL133W"	8780	15130	130	1037	1103	600	98	104	52	99	96	0	682	761	413	158	178	180	85	67	0	0	0	0	0	0	0	0	0	0	0	0	0	0	0	0	0	0	0	1.792	1.667	1.637	1.687	1.656	1.644	0.815	0.000	0.000	0.000	0.000	0.000	0.000	0.000	0.000	0.000	0.000	0.000	0.000	0.000	0.000	120	472	1463	1608	0.842	Error	Error	939	524	0	0	1005	603	0	0	0	0
2	12	11	""	"iYDL117W"	8970	15130	140	1780	1642	462	102	109	53	100	100	0	1100	1045	338	161	182	186	96	87	0	0	0	0	0	0	0	0	0	0	0	0	0	0	0	0	0	0	0	1.787	1.742	1.698	1.806	1.637	1.721	0.861	0.000	0.000	0.000	0.000	0.000	0.000	0.000	0.000	0.000	0.000	0.000	0.000	0.000	0.000	156	447	2617	2424	0.838	Error	Error	1678	939	0	0	1540	884	0	0	0	0
2	13	11	""	"iYDL113C"	9160	15120	130	1731	1659	570	106	111	39	100	100	0	1246	1197	415	168	176	61	98	96	0	0	0	0	0	0	0	0	0	0	0	0	0	0	0	0	0	0	0	1.507	1.509	1.480	1.556	1.692	1.561	0.816	0.000	0.000	0.000	0.000	0.000	0.000	0.000	0.000	0.000	0.000	0.000	0.000	0.000	0.000	120	427	2703	2582	0.592	Error	Error	1625	1078	0	0	1553	1029	0	0	0	0
2	14	11	""	"iYDL109C"	9350	15130	140	1497	1637	823	104	110	52	99	98	0	911	973	477	161	174	97	93	89	0	0	0	0	0	0	0	0	0	0	0	0	0	0	0	0	0	0	0	1.857	1.888	1.838	1.886	1.764	1.907	0.834	0.000	0.000	0.000	0.000	0.000	0.000	0.000	0.000	0.000	0.000	0.000	0.000	0.000	0.000	156	464	2143	2345	0.893	Error	Error	1393	750	0	0	1533	812	0	0	0	0
2	15	11	""	"iYDL090C"	9540	15130	140	2335	2240	621	108	113	52	100	99	0	2154	2091	625	163	177	105	98	97	0	0	0	0	0	0	0	0	0	0	0	0	0	0	0	0	0	0	0	1.119	1.106	1.097	1.170	2.007	1.126	0.839	0.000	0.000	0.000	0.000	0.000	0.000	0.000	0.000	0.000	0.000	0.000	0.000	0.000	0.000	156	438	4218	4060	0.162	Error	Error	2227	1991	0	0	2132	1928	0	0	0	0
2	16	11	""	"iYDL086W"	9730	15130	140	2256	2107	651	107	114	46	100	100	0	1983	1859	668	174	184	75	98	96	0	0	0	0	0	0	0	0	0	0	0	0	0	0	0	0	0	0	0	1.188	1.187	1.175	1.265	1.810	1.156	0.846	0.000	0.000	0.000	0.000	0.000	0.000	0.000	0.000	0.000	0.000	0.000	0.000	0.000	0.000	156	451	3958	3685	0.248	Error	Error	2149	1809	0	0	2000	1685	0	0	0	0
2	17	11	""	"iYDL082W"	9930	15130	130	775	813	404	102	110	45	97	97	0	2545	2602	1343	167	176	65	98	98	0	0	0	0	0	0	0	0	0	0	0	0	0	0	0	0	0	0	0	0.283	0.292	0.297	0.293	1.883	0.278	0.863	0.000	0.000	0.000	0.000	0.000	0.000	0.000	0.000	0.000	0.000	0.000	0.000	0.000	0.000	120	416	3051	3146	-1.821	Error	Error	673	2378	0	0	711	2435	0	0	0	0
2	18	11	""	"iYDL065C"	10110	15130	140	1043	984	322	90	97	35	100	99	0	1535	1441	492	141	153	59	98	98	0	0	0	0	0	0	0	0	0	0	0	0	0	0	0	0	0	0	0	0.684	0.688	0.704	0.715	1.887	0.655	0.830	0.000	0.000	0.000	0.000	0.000	0.000	0.000	0.000	0.000	0.000	0.000	0.000	0.000	0.000	156	427	2347	2194	-0.549	Error	Error	953	1394	0	0	894	1300	0	0	0	0
2	19	11	""	"iYDL060W"	10300	15130	140	397	387	129	82	99	135	87	66	0	489	495	181	128	147	117	89	78	0	0	0	0	0	0	0	0	0	0	0	0	0	0	0	0	0	0	0	0.873	0.831	0.829	0.873	2.000	0.749	0.680	0.000	0.000	0.000	0.000	0.000	0.000	0.000	0.000	0.000	0.000	0.000	0.000	0.000	0.000	156	492	676	672	-0.197	Error	Error	315	361	0	0	305	367	0	0	0	0
2	20	11	""	"iYDL056W"	10500	15130	130	1253	1206	309	85	89	35	100	100	0	5349	5250	1346	136	144	68	100	100	0	0	0	0	0	0	0	0	0	0	0	0	0	0	0	0	0	0	0	0.224	0.219	0.215	0.219	1.376	0.206	0.866	0.000	0.000	0.000	0.000	0.000	0.000	0.000	0.000	0.000	0.000	0.000	0.000	0.000	0.000	120	476	6381	6235	-2.158	Error	Error	1168	5213	0	0	1121	5114	0	0	0	0
2	21	11	""	"iYDRWdelta12"	10680	15120	130	1823	1596	591	86	90	35	100	99	0	1686	1541	582	135	142	57	99	94	0	0	0	0	0	0	0	0	0	0	0	0	0	0	0	0	0	0	0	1.120	1.074	1.057	1.109	1.787	1.078	0.864	0.000	0.000	0.000	0.000	0.000	0.000	0.000	0.000	0.000	0.000	0.000	0.000	0.000	0.000	120	468	3288	2916	0.163	Error	Error	1737	1551	0	0	1510	1406	0	0	0	0
2	22	11	""	"iYDR244W"	10870	15130	140	829	784	325	86	88	34	98	97	0	622	621	273	129	138	57	91	89	0	0	0	0	0	0	0	0	0	0	0	0	0	0	0	0	0	0	0	1.507	1.419	1.449	1.443	1.789	1.401	0.783	0.000	0.000	0.000	0.000	0.000	0.000	0.000	0.000	0.000	0.000	0.000	0.000	0.000	0.000	156	732	1236	1190	0.592	Error	Error	743	493	0	0	698	492	0	0	0	0
2	1	12	""	"iYDR248C"	6870	15310	130	2759	2532	731	77	89	91	100	100	0	6362	5995	1791	129	168	352	100	98	0	0	0	0	0	0	0	0	0	0	0	0	0	0	0	0	0	0	0	0.430	0.419	0.428	0.421	1.460	0.405	0.898	0.000	0.000	0.000	0.000	0.000	0.000	0.000	0.000	0.000	0.000	0.000	0.000	0.000	0.000	120	623	8915	8321	-1.217	Error	Error	2682	6233	0	0	2455	5866	0	0	0	0
2	2	12	""	"itG(GCC)D2"	7060	15310	130	1392	1261	399	76	90	104	100	97	0	1441	1335	467	121	171	406	89	83	0	0	0	0	0	0	0	0	0	0	0	0	0	0	0	0	0	0	0	0.997	0.976	0.990	1.043	1.582	0.823	0.694	0.000	0.000	0.000	0.000	0.000	0.000	0.000	0.000	0.000	0.000	0.000	0.000	0.000	0.000	120	467	2636	2399	-0.004	Error	Error	1316	1320	0	0	1185	1214	0	0	0	0
2	3	12	""	"iYDR265W"	7240	15310	130	1436	1284	474	76	85	76	99	95	0	1461	1307	517	114	129	116	90	90	0	0	0	0	0	0	0	0	0	0	0	0	0	0	0	0	0	0	0	1.010	1.013	1.008	1.106	1.878	0.990	0.869	0.000	0.000	0.000	0.000	0.000	0.000	0.000	0.000	0.000	0.000	0.000	0.000	0.000	0.000	120	470	2707	2401	0.014	Error	Error	1360	1347	0	0	1208	1193	0	0	0	0
2	4	12	""	"iYDR271C"	7430	15310	130	785	727	280	77	85	75	97	93	0	746	698	282	113	127	114	88	85	0	0	0	0	0	0	0	0	0	0	0	0	0	0	0	0	0	0	0	1.118	1.111	1.119	1.140	1.800	1.076	0.813	0.000	0.000	0.000	0.000	0.000	0.000	0.000	0.000	0.000	0.000	0.000	0.000	0.000	0.000	120	512	1341	1235	0.162	Error	Error	708	633	0	0	650	585	0	0	0	0
2	5	12	""	"iYDR286C"	7620	15320	130	4829	4362	1635	74	81	46	100	100	0	2421	2207	914	108	118	64	97	95	0	0	0	0	0	0	0	0	0	0	0	0	0	0	0	0	0	0	0	2.056	2.043	2.038	2.237	1.700	2.004	0.889	0.000	0.000	0.000	0.000	0.000	0.000	0.000	0.000	0.000	0.000	0.000	0.000	0.000	0.000	120	470	7068	6387	1.040	Error	Error	4755	2313	0	0	4288	2099	0	0	0	0
2	6	12	""	"iYDR292C"	7800	15310	130	3121	2862	1248	73	101	171	97	95	0	3686	3393	1565	107	162	388	92	88	0	0	0	0	0	0	0	0	0	0	0	0	0	0	0	0	0	0	0	0.852	0.849	0.882	0.895	1.748	0.815	0.864	0.000	0.000	0.000	0.000	0.000	0.000	0.000	0.000	0.000	0.000	0.000	0.000	0.000	0.000	120	486	6627	6075	-0.232	Error	Error	3048	3579	0	0	2789	3286	0	0	0	0
2	7	12	""	"iYDR296W"	8000	15310	140	3660	3335	1377	74	103	173	99	96	0	1906	1734	719	108	165	392	88	84	0	0	0	0	0	0	0	0	0	0	0	0	0	0	0	0	0	0	0	1.994	2.006	2.006	2.117	1.711	2.049	0.835	0.000	0.000	0.000	0.000	0.000	0.000	0.000	0.000	0.000	0.000	0.000	0.000	0.000	0.000	156	619	5384	4887	0.996	Error	Error	3586	1798	0	0	3261	1626	0	0	0	0
2	8	12	""	"iYDR311W"	8210	15330	80	137	153	74	75	78	26	69	57	0	167	256	212	114	121	40	57	38	0	0	0	0	0	0	0	0	0	0	0	0	0	0	0	0	0	0	0	1.170	0.549	0.661	0.695	3.454	0.312	0.378	0.000	0.000	0.000	0.000	0.000	0.000	0.000	0.000	0.000	0.000	0.000	0.000	0.000	0.000	52	270	115	220	0.226	Error	Error	62	53	0	0	78	142	0	0	0	0
2	9	12	""	"iYDR315C"	8380	15310	140	1030	963	346	81	84	28	99	98	0	691	664	242	120	126	40	95	94	0	0	0	0	0	0	0	0	0	0	0	0	0	0	0	0	0	0	0	1.662	1.621	1.603	1.626	1.748	1.637	0.826	0.000	0.000	0.000	0.000	0.000	0.000	0.000	0.000	0.000	0.000	0.000	0.000	0.000	0.000	156	465	1520	1426	0.733	Error	Error	949	571	0	0	882	544	0	0	0	0
2	10	12	""	"iYDR317W"	8570	15310	150	120	141	78	90	112	221	5	0	0	174	219	129	140	162	175	17	5	0	0	0	0	0	0	0	0	0	0	0	0	0	0	0	0	0	0	0	0.882	0.646	0.740	0.676	3.519	0.444	0.289	0.000	0.000	0.000	0.000	0.000	0.000	0.000	0.000	0.000	0.000	0.000	0.000	0.000	0.000	156	472	64	130	-0.181	Error	Error	30	34	0	0	51	79	0	0	-50	0
2	11	12	""	"itK(CUU)E1"	8760	15310	140	474	453	163	99	113	155	84	67	0	1047	984	371	153	183	190	91	85	0	0	0	0	0	0	0	0	0	0	0	0	0	0	0	0	0	0	0	0.419	0.426	0.414	0.423	1.768	0.407	0.815	0.000	0.000	0.000	0.000	0.000	0.000	0.000	0.000	0.000	0.000	0.000	0.000	0.000	0.000	156	484	1269	1185	-1.253	Error	Error	375	894	0	0	354	831	0	0	0	0
2	12	12	""	"iYELWdelta6"	8950	15310	140	892	802	295	102	109	46	95	92	0	2452	2239	866	156	181	154	96	92	0	0	0	0	0	0	0	0	0	0	0	0	0	0	0	0	0	0	0	0.344	0.336	0.341	0.331	1.698	0.317	0.854	0.000	0.000	0.000	0.000	0.000	0.000	0.000	0.000	0.000	0.000	0.000	0.000	0.000	0.000	156	452	3086	2783	-1.539	Error	Error	790	2296	0	0	700	2083	0	0	0	0
2	13	12	""	"iYEL007W"	9140	15310	140	1669	1829	956	106	110	39	98	97	0	5960	6196	3287	162	175	67	100	98	0	0	0	0	0	0	0	0	0	0	0	0	0	0	0	0	0	0	0	0.270	0.286	0.287	0.283	1.655	0.277	0.897	0.000	0.000	0.000	0.000	0.000	0.000	0.000	0.000	0.000	0.000	0.000	0.000	0.000	0.000	156	436	7361	7757	-1.891	Error	Error	1563	5798	0	0	1723	6034	0	0	0	0
2	14	12	""	"isnR14"	9330	15310	140	992	1072	561	106	110	38	96	94	0	3673	3744	2012	166	174	58	97	95	0	0	0	0	0	0	0	0	0	0	0	0	0	0	0	0	0	0	0	0.253	0.270	0.270	0.279	1.863	0.259	0.880	0.000	0.000	0.000	0.000	0.000	0.000	0.000	0.000	0.000	0.000	0.000	0.000	0.000	0.000	156	396	4393	4544	-1.985	Error	Error	886	3507	0	0	966	3578	0	0	0	0
2	15	12	""	"iYER010C-1"	9510	15310	140	1878	2131	1260	112	114	35	99	98	0	1572	1695	979	171	177	59	97	95	0	0	0	0	0	0	0	0	0	0	0	0	0	0	0	0	0	0	0	1.261	1.325	1.331	1.368	1.917	1.327	0.874	0.000	0.000	0.000	0.000	0.000	0.000	0.000	0.000	0.000	0.000	0.000	0.000	0.000	0.000	156	370	3167	3543	0.334	Error	Error	1766	1401	0	0	2019	1524	0	0	0	0
2	16	12	""	"iYER012W"	9700	15310	140	1341	1332	575	106	109	33	98	98	0	1075	1076	489	166	172	57	92	90	0	0	0	0	0	0	0	0	0	0	0	0	0	0	0	0	0	0	0	1.359	1.347	1.390	1.493	1.799	1.319	0.836	0.000	0.000	0.000	0.000	0.000	0.000	0.000	0.000	0.000	0.000	0.000	0.000	0.000	0.000	156	423	2144	2136	0.442	Error	Error	1235	909	0	0	1226	910	0	0	0	0
2	17	12	""	"iYER027C"	9900	15310	140	2066	2007	849	108	114	45	100	99	0	1685	1642	690	169	177	60	97	96	0	0	0	0	0	0	0	0	0	0	0	0	0	0	0	0	0	0	0	1.292	1.289	1.313	1.344	1.778	1.305	0.872	0.000	0.000	0.000	0.000	0.000	0.000	0.000	0.000	0.000	0.000	0.000	0.000	0.000	0.000	156	458	3474	3372	0.369	Error	Error	1958	1516	0	0	1899	1473	0	0	0	0
2	18	12	""	"iYER031C"	10090	15310	140	1997	1848	585	106	112	42	99	98	0	1316	1258	392	164	176	63	96	94	0	0	0	0	0	0	0	0	0	0	0	0	0	0	0	0	0	0	0	1.641	1.592	1.635	1.621	1.748	1.649	0.858	0.000	0.000	0.000	0.000	0.000	0.000	0.000	0.000	0.000	0.000	0.000	0.000	0.000	0.000	156	425	3043	2836	0.715	Error	Error	1891	1152	0	0	1742	1094	0	0	0	0
2	19	12	""	"iYER035W"	10280	15310	140	1139	1077	355	91	95	36	100	98	0	2350	2293	752	146	152	56	100	99	0	0	0	0	0	0	0	0	0	0	0	0	0	0	0	0	0	0	0	0.475	0.459	0.466	0.455	1.599	0.441	0.893	0.000	0.000	0.000	0.000	0.000	0.000	0.000	0.000	0.000	0.000	0.000	0.000	0.000	0.000	156	441	3252	3133	-1.072	Error	Error	1048	2204	0	0	986	2147	0	0	0	0
2	20	12	""	"iYERWdelta9"	10470	15310	150	107	122	63	87	91	35	37	23	0	173	200	112	138	143	47	40	25	0	0	0	0	0	0	0	0	0	0	0	0	0	0	0	0	0	0	0	0.571	0.565	0.662	0.682	3.580	0.383	0.241	0.000	0.000	0.000	0.000	0.000	0.000	0.000	0.000	0.000	0.000	0.000	0.000	0.000	0.000	156	482	55	97	-0.807	Error	Error	20	35	0	0	35	62	0	0	-50	0
2	21	12	""	"iYER050C"	10660	15310	150	100	116	63	90	91	34	35	17	0	147	174	97	135	143	57	26	12	0	0	0	0	0	0	0	0	0	0	0	0	0	0	0	0	0	0	0	0.833	0.667	0.697	0.704	3.914	0.354	0.161	0.000	0.000	0.000	0.000	0.000	0.000	0.000	0.000	0.000	0.000	0.000	0.000	0.000	0.000	156	593	22	65	-0.263	Error	Error	10	12	0	0	26	39	0	0	-50	0
2	22	12	""	"iYER053C-1"	10860	15320	80	150	171	100	86	87	31	63	51	0	207	234	172	126	139	67	51	30	0	0	0	0	0	0	0	0	0	0	0	0	0	0	0	0	0	0	0	0.790	0.787	0.631	0.584	5.207	0.426	0.256	0.000	0.000	0.000	0.000	0.000	0.000	0.000	0.000	0.000	0.000	0.000	0.000	0.000	0.000	52	307	145	193	-0.340	Error	Error	64	81	0	0	85	108	0	0	0	0
2	1	13	""	"iYFR048W"	6870	15500	140	2469	2265	749	73	82	83	100	99	0	7502	6698	2620	123	151	303	98	95	0	0	0	0	0	0	0	0	0	0	0	0	0	0	0	0	0	0	0	0.325	0.333	0.333	0.360	1.922	0.304	0.878	0.000	0.000	0.000	0.000	0.000	0.000	0.000	0.000	0.000	0.000	0.000	0.000	0.000	0.000	156	720	9775	8767	-1.623	Error	Error	2396	7379	0	0	2192	6575	0	0	0	0
2	2	13	""	"iYFR052W"	7070	15500	140	785	722	300	75	88	95	91	87	0	936	863	411	124	151	311	80	66	0	0	0	0	0	0	0	0	0	0	0	0	0	0	0	0	0	0	0	0.874	0.876	0.888	0.920	2.666	0.811	0.803	0.000	0.000	0.000	0.000	0.000	0.000	0.000	0.000	0.000	0.000	0.000	0.000	0.000	0.000	156	535	1522	1386	-0.194	Error	Error	710	812	0	0	647	739	0	0	0	0
2	3	13	""	"iYFR054C-0"	7260	15500	140	2742	2666	1359	78	85	54	99	98	0	4056	3743	2069	116	125	53	99	98	0	0	0	0	0	0	0	0	0	0	0	0	0	0	0	0	0	0	0	0.676	0.714	0.696	0.751	2.109	0.672	0.875	0.000	0.000	0.000	0.000	0.000	0.000	0.000	0.000	0.000	0.000	0.000	0.000	0.000	0.000	156	520	6604	6215	-0.565	Error	Error	2664	3940	0	0	2588	3627	0	0	0	0
2	4	13	""	"iYGL257C"	7450	15500	140	4090	3747	1243	75	80	38	100	99	0	2041	1885	667	113	120	48	96	96	0	0	0	0	0	0	0	0	0	0	0	0	0	0	0	0	0	0	0	2.082	2.072	2.056	2.043	1.514	2.148	0.870	0.000	0.000	0.000	0.000	0.000	0.000	0.000	0.000	0.000	0.000	0.000	0.000	0.000	0.000	156	493	5943	5444	1.058	Error	Error	4015	1928	0	0	3672	1772	0	0	0	0
2	5	13	""	"iYGL256W-3"	7640	15500	140	4380	4133	1727	72	79	44	100	100	0	2182	2082	909	106	113	48	98	98	0	0	0	0	0	0	0	0	0	0	0	0	0	0	0	0	0	0	0	2.075	2.055	1.998	2.082	1.744	2.104	0.862	0.000	0.000	0.000	0.000	0.000	0.000	0.000	0.000	0.000	0.000	0.000	0.000	0.000	0.000	156	492	6384	6037	1.053	Error	Error	4308	2076	0	0	4061	1976	0	0	0	0
2	6	13	""	"iYGL252C"	7820	15500	130	4494	4409	1901	74	105	203	99	98	0	3114	2907	1302	106	149	279	95	92	0	0	0	0	0	0	0	0	0	0	0	0	0	0	0	0	0	0	0	1.469	1.548	1.539	1.666	1.918	1.536	0.886	0.000	0.000	0.000	0.000	0.000	0.000	0.000	0.000	0.000	0.000	0.000	0.000	0.000	0.000	120	497	7428	7136	0.555	Error	Error	4420	3008	0	0	4335	2801	0	0	0	0
2	7	13	""	"iYGL233W"	8020	15500	140	461	431	157	73	92	146	87	72	0	658	620	232	108	136	203	87	76	0	0	0	0	0	0	0	0	0	0	0	0	0	0	0	0	0	0	0	0.705	0.699	0.739	0.708	1.883	0.655	0.744	0.000	0.000	0.000	0.000	0.000	0.000	0.000	0.000	0.000	0.000	0.000	0.000	0.000	0.000	156	556	938	870	-0.503	Error	Error	388	550	0	0	358	512	0	0	0	0
2	8	13	""	"iYGL228W"	8210	15500	140	3664	3400	1454	72	77	28	100	100	0	2761	2490	1060	113	118	41	98	98	0	0	0	0	0	0	0	0	0	0	0	0	0	0	0	0	0	0	0	1.356	1.400	1.375	1.410	1.770	1.435	0.853	0.000	0.000	0.000	0.000	0.000	0.000	0.000	0.000	0.000	0.000	0.000	0.000	0.000	0.000	156	511	6240	5705	0.440	Error	Error	3592	2648	0	0	3328	2377	0	0	0	0
2	9	13	""	"itV(AAC)G3-0"	8400	15500	140	4505	4358	1533	82	84	30	100	100	0	2614	2562	892	122	127	41	100	100	0	0	0	0	0	0	0	0	0	0	0	0	0	0	0	0	0	0	0	1.775	1.752	1.796	1.777	1.544	1.772	0.891	0.000	0.000	0.000	0.000	0.000	0.000	0.000	0.000	0.000	0.000	0.000	0.000	0.000	0.000	156	466	6915	6716	0.828	Error	Error	4423	2492	0	0	4276	2440	0	0	0	0
2	10	13	""	"iYGL208W"	8580	15500	130	3603	3434	1116	89	140	350	100	96	0	1976	1859	598	132	175	238	98	95	0	0	0	0	0	0	0	0	0	0	0	0	0	0	0	0	0	0	0	1.906	1.937	1.999	1.945	1.418	1.980	0.878	0.000	0.000	0.000	0.000	0.000	0.000	0.000	0.000	0.000	0.000	0.000	0.000	0.000	0.000	120	477	5358	5072	0.930	Error	Error	3514	1844	0	0	3345	1727	0	0	0	0
2	11	13	""	"itH(GUG)G1"	8770	15500	130	1128	1049	328	97	154	342	90	82	0	2217	2054	681	146	219	333	95	92	0	0	0	0	0	0	0	0	0	0	0	0	0	0	0	0	0	0	0	0.498	0.499	0.511	0.507	1.596	0.527	0.732	0.000	0.000	0.000	0.000	0.000	0.000	0.000	0.000	0.000	0.000	0.000	0.000	0.000	0.000	120	529	3102	2860	-1.006	Error	Error	1031	2071	0	0	952	1908	0	0	0	0
2	12	13	""	"itK(UUU)G1"	8970	15510	140	3229	2969	934	102	121	116	99	99	0	1967	1801	618	148	204	285	93	91	0	0	0	0	0	0	0	0	0	0	0	0	0	0	0	0	0	0	0	1.719	1.734	1.728	1.821	1.829	1.748	0.812	0.000	0.000	0.000	0.000	0.000	0.000	0.000	0.000	0.000	0.000	0.000	0.000	0.000	0.000	156	521	4946	4520	0.782	Error	Error	3127	1819	0	0	2867	1653	0	0	0	0
2	13	13	""	"iYGR091W"	9160	15500	140	1371	1282	475	103	107	40	97	97	0	905	842	306	148	163	84	92	89	0	0	0	0	0	0	0	0	0	0	0	0	0	0	0	0	0	0	0	1.675	1.699	1.703	1.689	1.840	1.779	0.824	0.000	0.000	0.000	0.000	0.000	0.000	0.000	0.000	0.000	0.000	0.000	0.000	0.000	0.000	156	458	2025	1873	0.744	Error	Error	1268	757	0	0	1179	694	0	0	0	0
2	14	13	""	"iYGR095C"	9350	15500	140	780	736	264	101	105	37	96	94	0	1007	950	363	157	164	56	94	92	0	0	0	0	0	0	0	0	0	0	0	0	0	0	0	0	0	0	0	0.799	0.801	0.783	0.775	1.676	0.748	0.812	0.000	0.000	0.000	0.000	0.000	0.000	0.000	0.000	0.000	0.000	0.000	0.000	0.000	0.000	156	460	1529	1428	-0.324	Error	Error	679	850	0	0	635	793	0	0	0	0
2	15	13	""	"iYGR099W"	9550	15500	140	1530	1585	766	105	110	39	98	98	0	957	897	370	166	174	61	93	91	0	0	0	0	0	0	0	0	0	0	0	0	0	0	0	0	0	0	0	1.802	2.025	1.923	1.893	1.665	2.169	0.831	0.000	0.000	0.000	0.000	0.000	0.000	0.000	0.000	0.000	0.000	0.000	0.000	0.000	0.000	156	446	2216	2211	0.849	Error	Error	1425	791	0	0	1480	731	0	0	0	0
2	16	13	""	"iYGR111W"	9740	15510	140	1904	1819	737	102	107	34	98	98	0	1025	927	394	160	168	54	90	87	0	0	0	0	0	0	0	0	0	0	0	0	0	0	0	0	0	0	0	2.083	2.239	2.136	2.300	1.908	2.306	0.811	0.000	0.000	0.000	0.000	0.000	0.000	0.000	0.000	0.000	0.000	0.000	0.000	0.000	0.000	156	422	2667	2484	1.059	Error	Error	1802	865	0	0	1717	767	0	0	0	0
2	17	13	""	"iYGR117C"	9930	15510	140	1797	1865	981	105	114	60	96	96	0	1365	1410	778	161	176	76	91	89	0	0	0	0	0	0	0	0	0	0	0	0	0	0	0	0	0	0	0	1.405	1.409	1.398	1.490	2.203	1.399	0.842	0.000	0.000	0.000	0.000	0.000	0.000	0.000	0.000	0.000	0.000	0.000	0.000	0.000	0.000	156	451	2896	3009	0.491	Error	Error	1692	1204	0	0	1760	1249	0	0	0	0
2	18	13	""	"itN(GUU)G"	10110	15500	130	842	770	266	107	114	53	95	94	0	649	604	223	169	179	69	88	86	0	0	0	0	0	0	0	0	0	0	0	0	0	0	0	0	0	0	0	1.531	1.524	1.480	1.447	1.990	1.496	0.758	0.000	0.000	0.000	0.000	0.000	0.000	0.000	0.000	0.000	0.000	0.000	0.000	0.000	0.000	120	452	1215	1098	0.615	Error	Error	735	480	0	0	663	435	0	0	0	0
2	19	13	""	"iYGR133W"	10310	15510	140	2405	2267	887	100	120	163	96	94	0	1024	971	389	159	183	147	91	86	0	0	0	0	0	0	0	0	0	0	0	0	0	0	0	0	0	0	0	2.665	2.669	2.539	2.578	1.931	2.778	0.828	0.000	0.000	0.000	0.000	0.000	0.000	0.000	0.000	0.000	0.000	0.000	0.000	0.000	0.000	156	527	3170	2979	1.414	Error	Error	2305	865	0	0	2167	812	0	0	0	0
2	20	13	""	"iYGR138C"	10500	15500	130	429	409	136	94	97	34	95	94	0	412	420	160	147	154	55	87	85	0	0	0	0	0	0	0	0	0	0	0	0	0	0	0	0	0	0	0	1.264	1.154	1.069	1.125	1.932	1.032	0.607	0.000	0.000	0.000	0.000	0.000	0.000	0.000	0.000	0.000	0.000	0.000	0.000	0.000	0.000	120	484	600	588	0.338	Error	Error	335	265	0	0	315	273	0	0	0	0
2	21	13	""	"iYGR142W"	10680	15510	130	1311	1323	689	89	92	33	97	94	0	1595	1591	785	144	154	76	93	90	0	0	0	0	0	0	0	0	0	0	0	0	0	0	0	0	0	0	0	0.842	0.853	0.856	0.859	2.411	0.838	0.839	0.000	0.000	0.000	0.000	0.000	0.000	0.000	0.000	0.000	0.000	0.000	0.000	0.000	0.000	120	507	2673	2681	-0.248	Error	Error	1222	1451	0	0	1234	1447	0	0	0	0
2	22	13	""	"iYGR154C"	10880	15510	140	2920	2885	1197	96	101	39	99	98	0	1399	1309	567	154	168	78	91	90	0	0	0	0	0	0	0	0	0	0	0	0	0	0	0	0	0	0	0	2.268	2.415	2.379	2.590	2.119	2.488	0.829	0.000	0.000	0.000	0.000	0.000	0.000	0.000	0.000	0.000	0.000	0.000	0.000	0.000	0.000	156	765	4069	3944	1.182	Error	Error	2824	1245	0	0	2789	1155	0	0	0	0
2	1	14	""	"iYGR158C"	6880	15690	130	1380	1217	492	71	75	28	98	95	0	1938	1764	739	118	125	52	92	90	0	0	0	0	0	0	0	0	0	0	0	0	0	0	0	0	0	0	0	0.719	0.696	0.694	0.748	2.094	0.673	0.871	0.000	0.000	0.000	0.000	0.000	0.000	0.000	0.000	0.000	0.000	0.000	0.000	0.000	0.000	120	621	3129	2792	-0.475	Error	Error	1309	1820	0	0	1146	1646	0	0	0	0
2	2	14	""	"iYGRCdelta30"	7070	15690	130	1382	1206	518	73	82	49	95	95	0	1391	1265	548	122	127	43	91	91	0	0	0	0	0	0	0	0	0	0	0	0	0	0	0	0	0	0	0	1.032	0.991	0.995	1.123	2.216	0.973	0.814	0.000	0.000	0.000	0.000	0.000	0.000	0.000	0.000	0.000	0.000	0.000	0.000	0.000	0.000	120	557	2578	2276	0.045	Error	Error	1309	1269	0	0	1133	1143	0	0	0	0
2	3	14	""	"iYHR094C"	7280	15700	130	1898	1714	760	72	81	51	95	95	0	1065	989	444	113	121	42	91	90	0	0	0	0	0	0	0	0	0	0	0	0	0	0	0	0	0	0	0	1.918	1.874	1.932	1.939	1.934	1.919	0.801	0.000	0.000	0.000	0.000	0.000	0.000	0.000	0.000	0.000	0.000	0.000	0.000	0.000	0.000	120	511	2778	2518	0.940	Error	Error	1826	952	0	0	1642	876	0	0	0	0
2	4	14	""	"iYHR098C"	7450	15690	130	4009	3860	1872	72	78	38	97	97	0	1556	1444	691	112	117	38	92	92	0	0	0	0	0	0	0	0	0	0	0	0	0	0	0	0	0	0	0	2.726	2.844	2.737	2.831	1.741	2.910	0.879	0.000	0.000	0.000	0.000	0.000	0.000	0.000	0.000	0.000	0.000	0.000	0.000	0.000	0.000	120	473	5381	5120	1.447	Error	Error	3937	1444	0	0	3788	1332	0	0	0	0
2	5	14	""	"iYHR102W"	7640	15690	130	2395	2575	1539	72	78	38	96	94	0	1852	1900	1156	108	113	36	89	87	0	0	0	0	0	0	0	0	0	0	0	0	0	0	0	0	0	0	0	1.332	1.397	1.402	1.479	2.060	1.394	0.880	0.000	0.000	0.000	0.000	0.000	0.000	0.000	0.000	0.000	0.000	0.000	0.000	0.000	0.000	120	488	4067	4295	0.414	Error	Error	2323	1744	0	0	2503	1792	0	0	0	0
2	6	14	""	"iYHR119W"	7830	15690	130	2184	1947	763	75	87	125	95	95	0	1816	1649	676	106	122	129	95	91	0	0	0	0	0	0	0	0	0	0	0	0	0	0	0	0	0	0	0	1.233	1.213	1.204	1.226	1.909	1.195	0.873	0.000	0.000	0.000	0.000	0.000	0.000	0.000	0.000	0.000	0.000	0.000	0.000	0.000	0.000	120	534	3819	3415	0.303	Error	Error	2109	1710	0	0	1872	1543	0	0	0	0
2	7	14	""	"iYHR123W"	8020	15690	130	974	966	507	75	77	28	95	95	0	6081	5775	3245	108	118	67	93	90	0	0	0	0	0	0	0	0	0	0	0	0	0	0	0	0	0	0	0	0.151	0.157	0.164	0.177	2.257	0.144	0.853	0.000	0.000	0.000	0.000	0.000	0.000	0.000	0.000	0.000	0.000	0.000	0.000	0.000	0.000	120	502	6872	6558	-2.732	Error	Error	899	5973	0	0	891	5667	0	0	0	0
2	8	14	""	"iYHR127W"	8220	15690	130	912	997	540	72	79	62	93	92	0	4142	4311	2440	108	137	276	92	90	0	0	0	0	0	0	0	0	0	0	0	0	0	0	0	0	0	0	0	0.208	0.220	0.222	0.252	2.477	0.207	0.865	0.000	0.000	0.000	0.000	0.000	0.000	0.000	0.000	0.000	0.000	0.000	0.000	0.000	0.000	120	475	4874	5128	-2.264	Error	Error	840	4034	0	0	925	4203	0	0	0	0
2	9	14	""	"iYHR143W"	8400	15690	130	1386	1552	811	75	86	71	96	95	0	1424	1537	896	113	145	277	90	86	0	0	0	0	0	0	0	0	0	0	0	0	0	0	0	0	0	0	0	1.000	1.037	1.073	1.090	1.828	0.948	0.776	0.000	0.000	0.000	0.000	0.000	0.000	0.000	0.000	0.000	0.000	0.000	0.000	0.000	0.000	120	469	2622	2901	0.000	Error	Error	1311	1311	0	0	1477	1424	0	0	0	0
2	10	14	""	"iYHRCdelta11"	8590	15690	130	1110	1053	458	85	118	272	90	81	0	851	805	331	123	152	172	89	83	0	0	0	0	0	0	0	0	0	0	0	0	0	0	0	0	0	0	0	1.408	1.419	1.392	1.454	2.303	1.462	0.793	0.000	0.000	0.000	0.000	0.000	0.000	0.000	0.000	0.000	0.000	0.000	0.000	0.000	0.000	120	499	1753	1650	0.494	Error	Error	1025	728	0	0	968	682	0	0	0	0
2	11	14	""	"iYHR149C"	8780	15700	130	799	799	442	87	97	78	91	88	0	659	690	353	129	153	171	85	70	0	0	0	0	0	0	0	0	0	0	0	0	0	0	0	0	0	0	0	1.343	1.269	1.248	1.197	2.096	1.294	0.805	0.000	0.000	0.000	0.000	0.000	0.000	0.000	0.000	0.000	0.000	0.000	0.000	0.000	0.000	120	494	1242	1273	0.426	Error	Error	712	530	0	0	712	561	0	0	0	0
2	12	14	""	"iYHR164C"	8970	15690	130	2260	2092	772	89	115	171	95	94	0	1966	1807	692	127	166	211	93	90	0	0	0	0	0	0	0	0	0	0	0	0	0	0	0	0	0	0	0	1.181	1.192	1.178	1.187	1.558	1.190	0.846	0.000	0.000	0.000	0.000	0.000	0.000	0.000	0.000	0.000	0.000	0.000	0.000	0.000	0.000	120	463	4010	3683	0.239	Error	Error	2171	1839	0	0	2003	1680	0	0	0	0
2	13	14	""	"iYHR168W"	9170	15700	140	1290	1123	458	89	114	169	92	89	0	723	684	300	125	161	207	83	74	0	0	0	0	0	0	0	0	0	0	0	0	0	0	0	0	0	0	0	2.008	1.850	1.884	1.858	1.972	1.696	0.740	0.000	0.000	0.000	0.000	0.000	0.000	0.000	0.000	0.000	0.000	0.000	0.000	0.000	0.000	156	475	1799	1593	1.006	Error	Error	1201	598	0	0	1034	559	0	0	0	0
2	14	14	""	"iYHR173C"	9350	15690	130	558	514	197	87	92	35	93	90	0	470	447	175	127	137	50	89	88	0	0	0	0	0	0	0	0	0	0	0	0	0	0	0	0	0	0	0	1.373	1.334	1.321	1.298	2.026	1.342	0.729	0.000	0.000	0.000	0.000	0.000	0.000	0.000	0.000	0.000	0.000	0.000	0.000	0.000	0.000	120	462	814	747	0.458	Error	Error	471	343	0	0	427	320	0	0	0	0
2	15	14	""	"itT(AGU)J"	9550	15690	140	1030	962	424	97	101	37	96	94	0	1060	1004	415	148	157	58	94	92	0	0	0	0	0	0	0	0	0	0	0	0	0	0	0	0	0	0	0	1.023	1.011	1.034	1.016	2.086	1.031	0.800	0.000	0.000	0.000	0.000	0.000	0.000	0.000	0.000	0.000	0.000	0.000	0.000	0.000	0.000	156	454	1845	1721	0.033	Error	Error	933	912	0	0	865	856	0	0	0	0
2	16	14	""	"iYJL197W"	9740	15690	140	1504	1402	623	97	101	34	96	96	0	1713	1671	687	153	163	55	96	95	0	0	0	0	0	0	0	0	0	0	0	0	0	0	0	0	0	0	0	0.902	0.860	0.847	0.820	1.814	0.873	0.858	0.000	0.000	0.000	0.000	0.000	0.000	0.000	0.000	0.000	0.000	0.000	0.000	0.000	0.000	156	396	2967	2823	-0.149	Error	Error	1407	1560	0	0	1305	1518	0	0	0	0
2	17	14	""	"iYJL192C"	9920	15690	130	1652	1560	592	97	112	99	95	94	0	1059	1014	350	152	170	90	93	92	0	0	0	0	0	0	0	0	0	0	0	0	0	0	0	0	0	0	0	1.714	1.697	1.656	1.682	1.747	1.787	0.820	0.000	0.000	0.000	0.000	0.000	0.000	0.000	0.000	0.000	0.000	0.000	0.000	0.000	0.000	120	417	2462	2325	0.778	Error	Error	1555	907	0	0	1463	862	0	0	0	0
2	18	14	""	"iYJL173C"	10120	15690	140	3898	3528	1432	102	117	101	98	97	0	4823	4534	1649	163	185	101	98	98	0	0	0	0	0	0	0	0	0	0	0	0	0	0	0	0	0	0	0	0.815	0.784	0.783	0.739	1.567	0.789	0.888	0.000	0.000	0.000	0.000	0.000	0.000	0.000	0.000	0.000	0.000	0.000	0.000	0.000	0.000	156	467	8456	7797	-0.296	Error	Error	3796	4660	0	0	3426	4371	0	0	0	0
2	19	14	""	"iYJL168C"	10300	15690	130	3299	3015	1205	99	138	246	95	94	0	1952	1844	750	162	199	196	93	91	0	0	0	0	0	0	0	0	0	0	0	0	0	0	0	0	0	0	0	1.788	1.734	1.752	1.767	1.634	1.746	0.848	0.000	0.000	0.000	0.000	0.000	0.000	0.000	0.000	0.000	0.000	0.000	0.000	0.000	0.000	120	447	4990	4598	0.838	Error	Error	3200	1790	0	0	2916	1682	0	0	0	0
2	20	14	""	"iYJL164C"	10500	15700	130	2547	2695	1785	95	131	236	90	88	0	1491	1746	1084	155	189	206	86	82	0	0	0	0	0	0	0	0	0	0	0	0	0	0	0	0	0	0	0	1.835	1.634	1.537	1.568	1.903	1.670	0.856	0.000	0.000	0.000	0.000	0.000	0.000	0.000	0.000	0.000	0.000	0.000	0.000	0.000	0.000	120	484	3788	4191	0.876	Error	Error	2452	1336	0	0	2600	1591	0	0	0	0
2	21	14	""	"isnR128"	10680	15690	130	543	527	217	88	95	43	92	90	0	494	479	172	149	163	108	88	78	0	0	0	0	0	0	0	0	0	0	0	0	0	0	0	0	0	0	0	1.319	1.330	1.320	1.282	1.817	1.348	0.735	0.000	0.000	0.000	0.000	0.000	0.000	0.000	0.000	0.000	0.000	0.000	0.000	0.000	0.000	120	448	800	769	0.399	Error	Error	455	345	0	0	439	330	0	0	0	0
2	22	14	""	"iYJL146W"	10870	15700	140	2521	2407	1247	95	102	45	99	98	0	1569	1476	823	153	168	67	89	87	0	0	0	0	0	0	0	0	0	0	0	0	0	0	0	0	0	0	0	1.713	1.748	1.664	1.778	1.905	1.730	0.855	0.000	0.000	0.000	0.000	0.000	0.000	0.000	0.000	0.000	0.000	0.000	0.000	0.000	0.000	156	664	3842	3635	0.777	Error	Error	2426	1416	0	0	2312	1323	0	0	0	0
2	1	15	""	"iYJL141C"	6860	15880	130	1963	1968	1099	70	80	83	94	92	0	1956	1862	1069	112	127	111	87	87	0	0	0	0	0	0	0	0	0	0	0	0	0	0	0	0	0	0	0	1.027	1.085	1.093	1.082	2.070	1.060	0.859	0.000	0.000	0.000	0.000	0.000	0.000	0.000	0.000	0.000	0.000	0.000	0.000	0.000	0.000	120	660	3737	3648	0.038	Error	Error	1893	1844	0	0	1898	1750	0	0	0	0
2	2	15	""	"iYJL125C"	7060	15880	130	2323	2112	924	71	85	93	95	93	0	1173	1037	452	118	137	125	90	85	0	0	0	0	0	0	0	0	0	0	0	0	0	0	0	0	0	0	0	2.135	2.221	2.105	2.084	2.100	2.308	0.797	0.000	0.000	0.000	0.000	0.000	0.000	0.000	0.000	0.000	0.000	0.000	0.000	0.000	0.000	120	527	3307	2960	1.094	Error	Error	2252	1055	0	0	2041	919	0	0	0	0
2	3	15	""	"iYJL120W"	7250	15890	120	1365	1188	615	71	75	27	99	94	0	701	650	316	111	118	45	88	85	0	0	0	0	0	0	0	0	0	0	0	0	0	0	0	0	0	0	0	2.193	2.072	2.051	2.006	1.770	2.130	0.821	0.000	0.000	0.000	0.000	0.000	0.000	0.000	0.000	0.000	0.000	0.000	0.000	0.000	0.000	120	437	1884	1656	1.133	Error	Error	1294	590	0	0	1117	539	0	0	0	0
2	4	15	""	"iYJL115W"	7430	15880	130	991	914	397	72	76	33	95	94	0	1503	1353	635	108	113	38	96	95	0	0	0	0	0	0	0	0	0	0	0	0	0	0	0	0	0	0	0	0.659	0.676	0.670	0.695	2.082	0.648	0.829	0.000	0.000	0.000	0.000	0.000	0.000	0.000	0.000	0.000	0.000	0.000	0.000	0.000	0.000	120	453	2314	2087	-0.602	Error	Error	919	1395	0	0	842	1245	0	0	0	0
2	5	15	""	"iYKL211C"	7620	15880	140	2603	2500	1163	71	77	38	98	96	0	1466	1355	655	108	113	36	92	89	0	0	0	0	0	0	0	0	0	0	0	0	0	0	0	0	0	0	0	1.865	1.948	1.913	2.037	2.083	1.998	0.840	0.000	0.000	0.000	0.000	0.000	0.000	0.000	0.000	0.000	0.000	0.000	0.000	0.000	0.000	156	495	3890	3676	0.899	Error	Error	2532	1358	0	0	2429	1247	0	0	0	0
2	6	15	""	"itT(CGU)K"	7800	15880	130	2258	1959	787	74	82	61	96	95	0	863	794	373	109	121	67	88	85	0	0	0	0	0	0	0	0	0	0	0	0	0	0	0	0	0	0	0	2.897	2.752	2.576	2.830	1.794	2.741	0.812	0.000	0.000	0.000	0.000	0.000	0.000	0.000	0.000	0.000	0.000	0.000	0.000	0.000	0.000	120	489	2938	2570	1.534	Error	Error	2184	754	0	0	1885	685	0	0	0	0
2	7	15	""	"iYKL205W"	8010	15880	140	1208	1111	491	76	82	59	94	92	0	1437	1295	567	109	124	83	91	89	0	0	0	0	0	0	0	0	0	0	0	0	0	0	0	0	0	0	0	0.852	0.873	0.882	0.862	2.368	0.875	0.845	0.000	0.000	0.000	0.000	0.000	0.000	0.000	0.000	0.000	0.000	0.000	0.000	0.000	0.000	156	525	2460	2221	-0.230	Error	Error	1132	1328	0	0	1035	1186	0	0	0	0
2	8	15	""	"iYKLCdelta2"	8190	15880	140	442	408	155	73	78	62	89	85	0	862	787	327	108	139	282	83	73	0	0	0	0	0	0	0	0	0	0	0	0	0	0	0	0	0	0	0	0.489	0.493	0.468	0.487	1.676	0.463	0.807	0.000	0.000	0.000	0.000	0.000	0.000	0.000	0.000	0.000	0.000	0.000	0.000	0.000	0.000	156	456	1123	1014	-1.031	Error	Error	369	754	0	0	335	679	0	0	0	0
2	9	15	""	"iYKL187C"	8380	15880	140	1882	1877	905	74	82	71	96	96	0	1461	1428	667	107	139	281	91	87	0	0	0	0	0	0	0	0	0	0	0	0	0	0	0	0	0	0	0	1.335	1.365	1.344	1.335	2.111	1.377	0.737	0.000	0.000	0.000	0.000	0.000	0.000	0.000	0.000	0.000	0.000	0.000	0.000	0.000	0.000	156	455	3162	3124	0.417	Error	Error	1808	1354	0	0	1803	1321	0	0	0	0
2	10	15	""	"iYKL183W"	8570	15880	140	1794	1811	794	79	85	46	97	97	0	750	751	338	116	130	70	92	89	0	0	0	0	0	0	0	0	0	0	0	0	0	0	0	0	0	0	0	2.705	2.728	2.699	2.691	1.894	2.830	0.840	0.000	0.000	0.000	0.000	0.000	0.000	0.000	0.000	0.000	0.000	0.000	0.000	0.000	0.000	156	448	2349	2367	1.436	Error	Error	1715	634	0	0	1732	635	0	0	0	0
2	11	15	""	"iYKL166C-1"	8750	15880	140	1677	1625	683	79	82	31	98	98	0	1379	1366	682	119	127	45	92	91	0	0	0	0	0	0	0	0	0	0	0	0	0	0	0	0	0	0	0	1.268	1.240	1.260	1.332	2.039	1.167	0.863	0.000	0.000	0.000	0.000	0.000	0.000	0.000	0.000	0.000	0.000	0.000	0.000	0.000	0.000	156	429	2858	2793	0.343	Error	Error	1598	1260	0	0	1546	1247	0	0	0	0
2	12	15	""	"iYKL164C-1"	8940	15880	140	2426	2280	914	77	97	159	95	94	0	1325	1267	528	117	142	167	92	91	0	0	0	0	0	0	0	0	0	0	0	0	0	0	0	0	0	0	0	1.945	1.916	1.943	2.006	1.879	1.943	0.860	0.000	0.000	0.000	0.000	0.000	0.000	0.000	0.000	0.000	0.000	0.000	0.000	0.000	0.000	156	444	3557	3353	0.959	Error	Error	2349	1208	0	0	2203	1150	0	0	0	0
2	13	15	""	"iYKL162C"	9130	15880	140	3126	2915	1111	81	106	172	97	96	0	1959	1858	736	121	155	206	96	91	0	0	0	0	0	0	0	0	0	0	0	0	0	0	0	0	0	0	0	1.657	1.632	1.629	1.636	1.702	1.646	0.868	0.000	0.000	0.000	0.000	0.000	0.000	0.000	0.000	0.000	0.000	0.000	0.000	0.000	0.000	156	454	4883	4571	0.728	Error	Error	3045	1838	0	0	2834	1737	0	0	0	0
2	14	15	""	"iYKL148C"	9320	15880	130	1409	1308	556	82	87	32	96	94	0	615	590	245	125	132	49	92	90	0	0	0	0	0	0	0	0	0	0	0	0	0	0	0	0	0	0	0	2.708	2.637	2.545	2.558	1.624	2.745	0.812	0.000	0.000	0.000	0.000	0.000	0.000	0.000	0.000	0.000	0.000	0.000	0.000	0.000	0.000	120	425	1817	1691	1.437	Error	Error	1327	490	0	0	1226	465	0	0	0	0
2	15	15	""	"iYKL143W"	9510	15880	140	1729	1613	529	90	93	32	98	98	0	1027	965	340	133	142	49	95	94	0	0	0	0	0	0	0	0	0	0	0	0	0	0	0	0	0	0	0	1.833	1.831	1.820	1.818	1.662	1.870	0.851	0.000	0.000	0.000	0.000	0.000	0.000	0.000	0.000	0.000	0.000	0.000	0.000	0.000	0.000	156	461	2533	2355	0.874	Error	Error	1639	894	0	0	1523	832	0	0	0	0
2	16	15	""	"iYKL139W"	9700	15880	140	1296	1465	892	90	94	32	98	98	0	8126	9001	5960	140	148	50	98	98	0	0	0	0	0	0	0	0	0	0	0	0	0	0	0	0	0	0	0	0.151	0.155	0.159	0.172	2.089	0.144	0.893	0.000	0.000	0.000	0.000	0.000	0.000	0.000	0.000	0.000	0.000	0.000	0.000	0.000	0.000	156	445	9192	10236	-2.727	Error	Error	1206	7986	0	0	1375	8861	0	0	0	0
2	17	15	""	"iYLL025W"	9890	15880	140	1677	1597	591	89	101	86	98	96	0	4823	4504	1901	142	156	76	96	94	0	0	0	0	0	0	0	0	0	0	0	0	0	0	0	0	0	0	0	0.339	0.346	0.351	0.389	2.245	0.317	0.857	0.000	0.000	0.000	0.000	0.000	0.000	0.000	0.000	0.000	0.000	0.000	0.000	0.000	0.000	156	476	6269	5870	-1.560	Error	Error	1588	4681	0	0	1508	4362	0	0	0	0
2	18	15	""	"iYLL021W"	10090	15880	140	383	395	178	91	103	92	88	76	0	1258	1196	541	145	164	89	92	91	0	0	0	0	0	0	0	0	0	0	0	0	0	0	0	0	0	0	0	0.262	0.289	0.287	0.285	1.850	0.278	0.810	0.000	0.000	0.000	0.000	0.000	0.000	0.000	0.000	0.000	0.000	0.000	0.000	0.000	0.000	156	466	1405	1355	-1.930	Error	Error	292	1113	0	0	304	1051	0	0	0	0
2	19	15	""	"iYLL017W"	10270	15880	140	1513	1514	764	91	116	206	96	91	0	1029	1090	619	146	174	150	90	85	0	0	0	0	0	0	0	0	0	0	0	0	0	0	0	0	0	0	0	1.610	1.507	1.492	1.559	1.930	1.429	0.813	0.000	0.000	0.000	0.000	0.000	0.000	0.000	0.000	0.000	0.000	0.000	0.000	0.000	0.000	156	465	2305	2367	0.687	Error	Error	1422	883	0	0	1423	944	0	0	0	0
2	20	15	""	"iYLL001W"	10460	15880	140	1527	1543	522	92	124	229	97	95	0	5322	4896	1972	151	185	197	99	97	0	0	0	0	0	0	0	0	0	0	0	0	0	0	0	0	0	0	0	0.278	0.306	0.303	0.331	1.756	0.279	0.900	0.000	0.000	0.000	0.000	0.000	0.000	0.000	0.000	0.000	0.000	0.000	0.000	0.000	0.000	156	497	6606	6196	-1.849	Error	Error	1435	5171	0	0	1451	4745	0	0	0	0
2	21	15	""	"iYLR003C"	10650	15880	140	854	792	277	90	97	45	98	96	0	1280	1181	493	149	162	106	89	88	0	0	0	0	0	0	0	0	0	0	0	0	0	0	0	0	0	0	0	0.676	0.680	0.662	0.729	1.997	0.611	0.822	0.000	0.000	0.000	0.000	0.000	0.000	0.000	0.000	0.000	0.000	0.000	0.000	0.000	0.000	156	449	1895	1734	-0.566	Error	Error	764	1131	0	0	702	1032	0	0	0	0
2	22	15	""	"iYLR007W"	10840	15880	140	1005	958	413	88	96	43	95	91	0	1690	1558	660	150	161	61	94	94	0	0	0	0	0	0	0	0	0	0	0	0	0	0	0	0	0	0	0	0.595	0.618	0.647	0.630	2.114	0.601	0.856	0.000	0.000	0.000	0.000	0.000	0.000	0.000	0.000	0.000	0.000	0.000	0.000	0.000	0.000	156	587	2457	2278	-0.748	Error	Error	917	1540	0	0	870	1408	0	0	0	0
2	1	16	""	"iYLR024C"	6850	16080	120	1385	1512	1059	66	71	29	99	99	0	1078	1132	749	106	113	43	88	86	0	0	0	0	0	0	0	0	0	0	0	0	0	0	0	0	0	0	0	1.357	1.409	1.360	1.538	2.618	1.462	0.795	0.000	0.000	0.000	0.000	0.000	0.000	0.000	0.000	0.000	0.000	0.000	0.000	0.000	0.000	120	503	2291	2472	0.440	Error	Error	1319	972	0	0	1446	1026	0	0	0	0
2	2	16	""	"iYLR028C"	7040	16070	140	1558	1478	683	69	80	91	96	95	0	1333	1431	970	110	126	121	91	90	0	0	0	0	0	0	0	0	0	0	0	0	0	0	0	0	0	0	0	1.217	1.067	1.118	1.112	1.847	0.903	0.578	0.000	0.000	0.000	0.000	0.000	0.000	0.000	0.000	0.000	0.000	0.000	0.000	0.000	0.000	156	513	2712	2730	0.284	Error	Error	1489	1223	0	0	1409	1321	0	0	0	0
2	3	16	""	"iYLR032W"	7230	16070	140	1409	1295	569	71	74	28	98	97	0	2818	2653	1201	110	127	164	92	91	0	0	0	0	0	0	0	0	0	0	0	0	0	0	0	0	0	0	0	0.494	0.481	0.477	0.490	2.409	0.454	0.830	0.000	0.000	0.000	0.000	0.000	0.000	0.000	0.000	0.000	0.000	0.000	0.000	0.000	0.000	156	485	4046	3767	-1.017	Error	Error	1338	2708	0	0	1224	2543	0	0	0	0
2	4	16	""	"iYLR044C"	7420	16070	140	4257	3869	1415	72	74	25	100	100	0	1953	1738	779	110	117	39	94	92	0	0	0	0	0	0	0	0	0	0	0	0	0	0	0	0	0	0	0	2.271	2.332	2.283	2.594	1.987	2.323	0.857	0.000	0.000	0.000	0.000	0.000	0.000	0.000	0.000	0.000	0.000	0.000	0.000	0.000	0.000	156	461	6028	5425	1.183	Error	Error	4185	1843	0	0	3797	1628	0	0	0	0
2	5	16	""	"iYLR048W"	7610	16070	140	790	776	325	70	72	26	98	97	0	1496	1359	679	109	117	49	94	92	0	0	0	0	0	0	0	0	0	0	0	0	0	0	0	0	0	0	0	0.519	0.565	0.535	0.587	2.034	0.502	0.816	0.000	0.000	0.000	0.000	0.000	0.000	0.000	0.000	0.000	0.000	0.000	0.000	0.000	0.000	156	453	2107	1956	-0.946	Error	Error	720	1387	0	0	706	1250	0	0	0	0
2	6	16	""	"iYLR052W"	7800	16070	140	958	917	364	72	78	59	96	95	0	786	767	348	106	117	61	90	87	0	0	0	0	0	0	0	0	0	0	0	0	0	0	0	0	0	0	0	1.303	1.278	1.304	1.317	2.058	1.240	0.833	0.000	0.000	0.000	0.000	0.000	0.000	0.000	0.000	0.000	0.000	0.000	0.000	0.000	0.000	156	494	1566	1506	0.382	Error	Error	886	680	0	0	845	661	0	0	0	0
2	7	16	""	"iYLR364W"	8000	16070	140	2678	2562	987	72	76	53	100	99	0	1224	1171	522	106	114	46	92	91	0	0	0	0	0	0	0	0	0	0	0	0	0	0	0	0	0	0	0	2.331	2.338	2.317	2.559	1.895	2.329	0.875	0.000	0.000	0.000	0.000	0.000	0.000	0.000	0.000	0.000	0.000	0.000	0.000	0.000	0.000	156	498	3724	3555	1.221	Error	Error	2606	1118	0	0	2490	1065	0	0	0	0
2	8	16	""	"iYLR369W"	8200	16070	140	1299	1189	422	67	72	29	98	98	0	1436	1331	531	107	119	94	92	90	0	0	0	0	0	0	0	0	0	0	0	0	0	0	0	0	0	0	0	0.927	0.917	0.897	0.929	2.082	0.884	0.832	0.000	0.000	0.000	0.000	0.000	0.000	0.000	0.000	0.000	0.000	0.000	0.000	0.000	0.000	156	466	2561	2346	-0.109	Error	Error	1232	1329	0	0	1122	1224	0	0	0	0
2	9	16	""	"iYLR373C"	8390	16070	140	570	534	203	72	75	27	97	96	0	613	597	228	107	115	46	94	92	0	0	0	0	0	0	0	0	0	0	0	0	0	0	0	0	0	0	0	0.984	0.943	0.924	0.944	2.110	0.924	0.772	0.000	0.000	0.000	0.000	0.000	0.000	0.000	0.000	0.000	0.000	0.000	0.000	0.000	0.000	156	468	1004	952	-0.023	Error	Error	498	506	0	0	462	490	0	0	0	0
2	10	16	""	"iYLR389C"	8580	16070	140	2500	2340	676	73	77	27	99	99	0	1380	1272	447	111	118	45	95	92	0	0	0	0	0	0	0	0	0	0	0	0	0	0	0	0	0	0	0	1.913	1.953	1.867	2.026	1.682	1.949	0.871	0.000	0.000	0.000	0.000	0.000	0.000	0.000	0.000	0.000	0.000	0.000	0.000	0.000	0.000	156	473	3696	3428	0.935	Error	Error	2427	1269	0	0	2267	1161	0	0	0	0
2	11	16	""	"iYLR394W"	8780	16070	140	2785	2612	1041	72	77	28	100	99	0	7865	7167	2802	113	121	49	100	98	0	0	0	0	0	0	0	0	0	0	0	0	0	0	0	0	0	0	0	0.350	0.360	0.357	0.372	1.914	0.350	0.906	0.000	0.000	0.000	0.000	0.000	0.000	0.000	0.000	0.000	0.000	0.000	0.000	0.000	0.000	156	454	10465	9594	-1.515	Error	Error	2713	7752	0	0	2540	7054	0	0	0	0
2	12	16	""	"iYLR398C"	8960	16070	140	1602	1470	592	74	79	30	99	98	0	1701	1568	678	116	125	52	95	94	0	0	0	0	0	0	0	0	0	0	0	0	0	0	0	0	0	0	0	0.964	0.961	0.950	1.003	2.021	0.929	0.848	0.000	0.000	0.000	0.000	0.000	0.000	0.000	0.000	0.000	0.000	0.000	0.000	0.000	0.000	156	465	3113	2848	-0.053	Error	Error	1528	1585	0	0	1396	1452	0	0	0	0
2	13	16	""	"iYLR412W-1"	9160	16070	140	1320	1285	462	77	81	30	100	100	0	1571	1593	622	120	128	52	98	98	0	0	0	0	0	0	0	0	0	0	0	0	0	0	0	0	0	0	0	0.857	0.820	0.843	0.822	1.619	0.797	0.859	0.000	0.000	0.000	0.000	0.000	0.000	0.000	0.000	0.000	0.000	0.000	0.000	0.000	0.000	156	495	2694	2681	-0.223	Error	Error	1243	1451	0	0	1208	1473	0	0	0	0
2	14	16	""	"iYLR417W"	9350	16070	140	1202	1119	422	80	83	31	96	96	0	2118	1965	733	122	131	50	96	94	0	0	0	0	0	0	0	0	0	0	0	0	0	0	0	0	0	0	0	0.562	0.564	0.568	0.559	1.673	0.552	0.888	0.000	0.000	0.000	0.000	0.000	0.000	0.000	0.000	0.000	0.000	0.000	0.000	0.000	0.000	156	469	3118	2882	-0.831	Error	Error	1122	1996	0	0	1039	1843	0	0	0	0
2	15	16	""	"iYLRCdelta24"	9530	16070	140	1035	995	397	83	87	30	96	95	0	890	879	374	127	137	59	92	92	0	0	0	0	0	0	0	0	0	0	0	0	0	0	0	0	0	0	0	1.248	1.213	1.193	1.186	2.121	1.183	0.849	0.000	0.000	0.000	0.000	0.000	0.000	0.000	0.000	0.000	0.000	0.000	0.000	0.000	0.000	156	491	1715	1664	0.319	Error	Error	952	763	0	0	912	752	0	0	0	0
2	16	16	""	"iYLR436C"	9720	16070	130	626	641	278	85	88	31	97	96	0	433	456	187	125	132	45	95	92	0	0	0	0	0	0	0	0	0	0	0	0	0	0	0	0	0	0	0	1.756	1.680	1.711	1.614	1.794	1.714	0.722	0.000	0.000	0.000	0.000	0.000	0.000	0.000	0.000	0.000	0.000	0.000	0.000	0.000	0.000	120	488	849	887	0.813	Error	Error	541	308	0	0	556	331	0	0	0	0
2	17	16	""	"iYLR439W"	9920	16070	140	654	644	301	83	87	32	96	95	0	1439	1453	653	125	133	45	95	94	0	0	0	0	0	0	0	0	0	0	0	0	0	0	0	0	0	0	0	0.435	0.422	0.413	0.413	1.632	0.413	0.846	0.000	0.000	0.000	0.000	0.000	0.000	0.000	0.000	0.000	0.000	0.000	0.000	0.000	0.000	156	510	1885	1889	-1.202	Error	Error	571	1314	0	0	561	1328	0	0	0	0
2	18	16	""	"iYLR444C"	10100	16070	130	768	712	225	82	86	37	98	96	0	606	591	209	126	135	54	95	93	0	0	0	0	0	0	0	0	0	0	0	0	0	0	0	0	0	0	0	1.429	1.355	1.369	1.343	1.603	1.352	0.775	0.000	0.000	0.000	0.000	0.000	0.000	0.000	0.000	0.000	0.000	0.000	0.000	0.000	0.000	120	466	1166	1095	0.515	Error	Error	686	480	0	0	630	465	0	0	0	0
2	19	16	""	"iYMR130W"	10290	16070	130	975	909	267	81	84	38	98	97	0	5037	4606	1508	133	154	153	96	96	0	0	0	0	0	0	0	0	0	0	0	0	0	0	0	0	0	0	0	0.182	0.185	0.189	0.198	1.687	0.169	0.862	0.000	0.000	0.000	0.000	0.000	0.000	0.000	0.000	0.000	0.000	0.000	0.000	0.000	0.000	120	522	5798	5301	-2.456	Error	Error	894	4904	0	0	828	4473	0	0	0	0
2	20	16	""	"iYMR134W"	10490	16070	130	1248	1506	931	80	86	35	100	99	0	1460	1788	1234	132	154	152	95	90	0	0	0	0	0	0	0	0	0	0	0	0	0	0	0	0	0	0	0	0.880	0.861	0.842	0.901	1.728	0.815	0.864	0.000	0.000	0.000	0.000	0.000	0.000	0.000	0.000	0.000	0.000	0.000	0.000	0.000	0.000	120	519	2496	3082	-0.185	Error	Error	1168	1328	0	0	1426	1656	0	0	0	0
2	21	16	""	"iYMR138W"	10690	16070	140	2984	2992	1369	88	100	50	99	98	0	1557	1553	640	145	163	85	95	95	0	0	0	0	0	0	0	0	0	0	0	0	0	0	0	0	0	0	0	2.051	2.063	2.029	2.072	1.864	2.194	0.859	0.000	0.000	0.000	0.000	0.000	0.000	0.000	0.000	0.000	0.000	0.000	0.000	0.000	0.000	156	488	4308	4312	1.036	Error	Error	2896	1412	0	0	2904	1408	0	0	0	0
2	22	16	""	"iYMR155W"	10860	16070	130	782	727	254	90	102	49	95	93	0	1596	1498	537	152	178	111	95	92	0	0	0	0	0	0	0	0	0	0	0	0	0	0	0	0	0	0	0	0.479	0.473	0.463	0.500	1.969	0.442	0.839	0.000	0.000	0.000	0.000	0.000	0.000	0.000	0.000	0.000	0.000	0.000	0.000	0.000	0.000	120	570	2136	1983	-1.061	Error	Error	692	1444	0	0	637	1346	0	0	0	0
2	1	17	""	"itM(CAU)M"	6880	16260	140	509	463	193	66	71	26	96	93	0	1005	964	407	104	110	42	96	94	0	0	0	0	0	0	0	0	0	0	0	0	0	0	0	0	0	0	0	0.492	0.462	0.483	0.452	1.831	0.431	0.800	0.000	0.000	0.000	0.000	0.000	0.000	0.000	0.000	0.000	0.000	0.000	0.000	0.000	0.000	156	653	1344	1257	-1.024	Error	Error	443	901	0	0	397	860	0	0	0	0
2	2	17	""	"iYMR161W"	7060	16260	130	1875	1686	639	66	73	43	99	97	0	7770	7033	2869	104	141	359	95	94	0	0	0	0	0	0	0	0	0	0	0	0	0	0	0	0	0	0	0	0.236	0.234	0.231	0.251	1.866	0.216	0.873	0.000	0.000	0.000	0.000	0.000	0.000	0.000	0.000	0.000	0.000	0.000	0.000	0.000	0.000	120	475	9475	8549	-2.083	Error	Error	1809	7666	0	0	1620	6929	0	0	0	0
2	3	17	""	"iYMR176W"	7250	16260	130	3198	2921	1050	71	78	51	100	97	0	2841	2626	1064	107	148	351	92	90	0	0	0	0	0	0	0	0	0	0	0	0	0	0	0	0	0	0	0	1.144	1.131	1.114	1.169	1.620	1.064	0.832	0.000	0.000	0.000	0.000	0.000	0.000	0.000	0.000	0.000	0.000	0.000	0.000	0.000	0.000	120	508	5861	5369	0.194	Error	Error	3127	2734	0	0	2850	2519	0	0	0	0
2	4	17	""	"iYMR180C"	7450	16260	140	1968	1917	767	73	77	41	98	97	0	1427	1372	633	108	120	70	92	91	0	0	0	0	0	0	0	0	0	0	0	0	0	0	0	0	0	0	0	1.437	1.459	1.451	1.495	2.155	1.447	0.800	0.000	0.000	0.000	0.000	0.000	0.000	0.000	0.000	0.000	0.000	0.000	0.000	0.000	0.000	156	517	3214	3108	0.523	Error	Error	1895	1319	0	0	1844	1264	0	0	0	0
2	5	17	""	"iYMR183C"	7630	16260	130	1331	1253	513	71	77	60	93	93	0	1293	1271	587	105	122	100	93	91	0	0	0	0	0	0	0	0	0	0	0	0	0	0	0	0	0	0	0	1.061	1.014	1.011	0.984	1.873	0.980	0.858	0.000	0.000	0.000	0.000	0.000	0.000	0.000	0.000	0.000	0.000	0.000	0.000	0.000	0.000	120	486	2448	2348	0.085	Error	Error	1260	1188	0	0	1182	1166	0	0	0	0
2	6	17	""	"iYMR198W"	7830	16260	140	5449	4959	1900	70	77	57	100	98	0	2459	2288	929	103	117	90	94	92	0	0	0	0	0	0	0	0	0	0	0	0	0	0	0	0	0	0	0	2.283	2.238	2.268	2.382	1.860	2.282	0.892	0.000	0.000	0.000	0.000	0.000	0.000	0.000	0.000	0.000	0.000	0.000	0.000	0.000	0.000	156	572	7735	7074	1.191	Error	Error	5379	2356	0	0	4889	2185	0	0	0	0
2	7	17	""	"iYMR202W"	8020	16260	130	590	547	199	70	74	29	97	94	0	1163	1090	427	108	115	57	94	93	0	0	0	0	0	0	0	0	0	0	0	0	0	0	0	0	0	0	0	0.493	0.486	0.489	0.478	1.813	0.442	0.786	0.000	0.000	0.000	0.000	0.000	0.000	0.000	0.000	0.000	0.000	0.000	0.000	0.000	0.000	120	500	1575	1459	-1.021	Error	Error	520	1055	0	0	477	982	0	0	0	0
2	8	17	""	"iYMR206W"	8200	16260	130	4337	4062	1633	71	86	125	97	96	0	3789	3574	1581	115	144	218	94	90	0	0	0	0	0	0	0	0	0	0	0	0	0	0	0	0	0	0	0	1.161	1.154	1.153	1.218	1.813	1.114	0.868	0.000	0.000	0.000	0.000	0.000	0.000	0.000	0.000	0.000	0.000	0.000	0.000	0.000	0.000	120	507	7940	7450	0.216	Error	Error	4266	3674	0	0	3991	3459	0	0	0	0
2	9	17	""	"iYNL148C"	8390	16260	130	1136	1064	327	75	89	124	98	93	0	662	630	230	113	139	214	91	71	0	0	0	0	0	0	0	0	0	0	0	0	0	0	0	0	0	0	0	1.933	1.913	1.871	1.880	1.463	1.615	0.649	0.000	0.000	0.000	0.000	0.000	0.000	0.000	0.000	0.000	0.000	0.000	0.000	0.000	0.000	120	510	1610	1506	0.951	Error	Error	1061	549	0	0	989	517	0	0	0	0
2	10	17	""	"iYNL144C-0"	8590	16270	140	3819	3665	1531	71	75	28	100	100	0	1894	1816	742	110	120	67	92	92	0	0	0	0	0	0	0	0	0	0	0	0	0	0	0	0	0	0	0	2.101	2.107	2.043	2.183	1.802	2.176	0.890	0.000	0.000	0.000	0.000	0.000	0.000	0.000	0.000	0.000	0.000	0.000	0.000	0.000	0.000	156	546	5532	5300	1.071	Error	Error	3748	1784	0	0	3594	1706	0	0	0	0
2	11	17	""	"iYNL141W"	8780	16260	130	1578	1508	458	69	73	25	100	100	0	5193	4928	1667	111	119	44	99	96	0	0	0	0	0	0	0	0	0	0	0	0	0	0	0	0	0	0	0	0.297	0.299	0.310	0.325	1.803	0.275	0.863	0.000	0.000	0.000	0.000	0.000	0.000	0.000	0.000	0.000	0.000	0.000	0.000	0.000	0.000	120	495	6591	6256	-1.752	Error	Error	1509	5082	0	0	1439	4817	0	0	0	0
2	12	17	""	"iYNL125C"	8970	16260	130	2653	2541	876	71	75	28	100	100	0	1641	1601	541	111	120	47	96	96	0	0	0	0	0	0	0	0	0	0	0	0	0	0	0	0	0	0	0	1.688	1.658	1.698	1.696	1.693	1.745	0.871	0.000	0.000	0.000	0.000	0.000	0.000	0.000	0.000	0.000	0.000	0.000	0.000	0.000	0.000	120	548	4112	3960	0.755	Error	Error	2582	1530	0	0	2470	1490	0	0	0	0
2	13	17	""	"iYNL121C"	9160	16260	130	2934	2469	1163	72	75	28	99	99	0	1623	1442	672	109	117	46	97	94	0	0	0	0	0	0	0	0	0	0	0	0	0	0	0	0	0	0	0	1.890	1.798	1.816	1.872	1.571	1.853	0.895	0.000	0.000	0.000	0.000	0.000	0.000	0.000	0.000	0.000	0.000	0.000	0.000	0.000	0.000	120	541	4376	3730	0.919	Error	Error	2862	1514	0	0	2397	1333	0	0	0	0
2	14	17	""	"iYNL116W"	9350	16260	130	1209	1109	365	75	79	29	99	99	0	2900	2696	964	115	123	45	97	96	0	0	0	0	0	0	0	0	0	0	0	0	0	0	0	0	0	0	0	0.407	0.401	0.420	0.408	1.872	0.386	0.876	0.000	0.000	0.000	0.000	0.000	0.000	0.000	0.000	0.000	0.000	0.000	0.000	0.000	0.000	120	496	3919	3615	-1.296	Error	Error	1134	2785	0	0	1034	2581	0	0	0	0
2	15	17	""	"iYNL097C"	9530	16270	130	4683	4298	1662	79	85	30	100	100	0	3992	3753	1604	123	132	56	96	95	0	0	0	0	0	0	0	0	0	0	0	0	0	0	0	0	0	0	0	1.190	1.162	1.156	1.256	1.888	1.133	0.899	0.000	0.000	0.000	0.000	0.000	0.000	0.000	0.000	0.000	0.000	0.000	0.000	0.000	0.000	120	493	8473	7849	0.251	Error	Error	4604	3869	0	0	4219	3630	0	0	0	0
2	16	17	""	"iYNL094W"	9730	16270	140	2696	2967	1766	78	84	30	100	100	0	1791	1714	1034	121	130	56	91	90	0	0	0	0	0	0	0	0	0	0	0	0	0	0	0	0	0	0	0	1.568	1.814	1.782	1.945	2.213	1.837	0.876	0.000	0.000	0.000	0.000	0.000	0.000	0.000	0.000	0.000	0.000	0.000	0.000	0.000	0.000	156	519	4288	4482	0.649	Error	Error	2618	1670	0	0	2889	1593	0	0	0	0
2	17	17	""	"iYNL089C"	9920	16270	140	1294	1360	673	78	81	29	99	99	0	868	867	415	116	124	42	95	94	0	0	0	0	0	0	0	0	0	0	0	0	0	0	0	0	0	0	0	1.617	1.707	1.655	1.703	1.810	1.739	0.863	0.000	0.000	0.000	0.000	0.000	0.000	0.000	0.000	0.000	0.000	0.000	0.000	0.000	0.000	156	483	1968	2033	0.693	Error	Error	1216	752	0	0	1282	751	0	0	0	0
2	18	17	""	"iYNL073W"	10110	16270	140	1509	1410	431	76	79	35	100	98	0	1545	1432	505	116	122	42	95	94	0	0	0	0	0	0	0	0	0	0	0	0	0	0	0	0	0	0	0	1.003	1.014	1.000	1.019	1.687	0.985	0.887	0.000	0.000	0.000	0.000	0.000	0.000	0.000	0.000	0.000	0.000	0.000	0.000	0.000	0.000	156	506	2862	2650	0.004	Error	Error	1433	1429	0	0	1334	1316	0	0	0	0
2	19	17	""	"iYNL069C"	10300	16270	140	2602	2657	1334	76	80	37	99	98	0	1353	1307	748	123	138	141	86	84	0	0	0	0	0	0	0	0	0	0	0	0	0	0	0	0	0	0	0	2.054	2.180	2.107	2.383	2.071	2.144	0.853	0.000	0.000	0.000	0.000	0.000	0.000	0.000	0.000	0.000	0.000	0.000	0.000	0.000	0.000	156	560	3756	3765	1.038	Error	Error	2526	1230	0	0	2581	1184	0	0	0	0
2	20	17	""	"iYNL065W"	10510	16270	140	1478	1352	441	75	78	29	99	99	0	4750	4475	1590	119	126	46	97	96	0	0	0	0	0	0	0	0	0	0	0	0	0	0	0	0	0	0	0	0.303	0.293	0.297	0.310	2.027	0.277	0.891	0.000	0.000	0.000	0.000	0.000	0.000	0.000	0.000	0.000	0.000	0.000	0.000	0.000	0.000	156	525	6034	5633	-1.723	Error	Error	1403	4631	0	0	1277	4356	0	0	0	0
2	21	17	""	"itG(GCC)O2"	10680	16270	120	1129	1072	307	80	92	50	99	97	0	1915	1796	596	125	150	90	96	96	0	0	0	0	0	0	0	0	0	0	0	0	0	0	0	0	0	0	0	0.586	0.594	0.590	0.596	1.563	0.554	0.872	0.000	0.000	0.000	0.000	0.000	0.000	0.000	0.000	0.000	0.000	0.000	0.000	0.000	0.000	120	408	2839	2663	-0.771	Error	Error	1049	1790	0	0	992	1671	0	0	0	0
2	22	17	""	"iYOL019W"	10870	16270	140	3212	2875	969	89	99	48	100	99	0	7608	6720	2694	142	166	101	98	97	0	0	0	0	0	0	0	0	0	0	0	0	0	0	0	0	0	0	0	0.418	0.424	0.418	0.459	2.028	0.394	0.902	0.000	0.000	0.000	0.000	0.000	0.000	0.000	0.000	0.000	0.000	0.000	0.000	0.000	0.000	156	715	10589	9364	-1.257	Error	Error	3123	7466	0	0	2786	6578	0	0	0	0
2	1	18	""	"iYOL015W"	6870	16450	130	2748	2386	964	68	73	32	100	100	0	8065	7823	3349	107	116	102	97	96	0	0	0	0	0	0	0	0	0	0	0	0	0	0	0	0	0	0	0	0.337	0.300	0.302	0.323	1.667	0.285	0.921	0.000	0.000	0.000	0.000	0.000	0.000	0.000	0.000	0.000	0.000	0.000	0.000	0.000	0.000	120	633	10638	10034	-1.570	Error	Error	2680	7958	0	0	2318	7716	0	0	0	0
2	2	18	""	"iYOL001W"	7070	16450	130	395	383	171	66	74	43	95	89	0	939	904	384	106	130	280	90	75	0	0	0	0	0	0	0	0	0	0	0	0	0	0	0	0	0	0	0	0.395	0.397	0.409	0.373	1.874	0.362	0.781	0.000	0.000	0.000	0.000	0.000	0.000	0.000	0.000	0.000	0.000	0.000	0.000	0.000	0.000	120	555	1162	1115	-1.340	Error	Error	329	833	0	0	317	798	0	0	0	0
2	3	18	""	"iYOR003W"	7260	16450	130	1974	1951	989	67	72	39	100	100	0	4382	4024	1991	106	113	64	97	95	0	0	0	0	0	0	0	0	0	0	0	0	0	0	0	0	0	0	0	0.446	0.481	0.484	0.503	1.686	0.470	0.904	0.000	0.000	0.000	0.000	0.000	0.000	0.000	0.000	0.000	0.000	0.000	0.000	0.000	0.000	120	546	6183	5802	-1.165	Error	Error	1907	4276	0	0	1884	3918	0	0	0	0
2	4	18	""	"iYOR007C"	7450	16450	130	1691	1529	570	68	71	26	99	99	0	3640	3251	1257	106	113	46	96	96	0	0	0	0	0	0	0	0	0	0	0	0	0	0	0	0	0	0	0	0.459	0.465	0.467	0.486	1.957	0.440	0.876	0.000	0.000	0.000	0.000	0.000	0.000	0.000	0.000	0.000	0.000	0.000	0.000	0.000	0.000	120	524	5157	4606	-1.123	Error	Error	1623	3534	0	0	1461	3145	0	0	0	0
2	5	18	""	"iYOR018W"	7640	16460	130	2457	2008	1129	68	73	53	99	97	0	11437	9812	5262	104	114	72	100	98	0	0	0	0	0	0	0	0	0	0	0	0	0	0	0	0	0	0	0	0.211	0.200	0.200	0.206	1.906	0.195	0.905	0.000	0.000	0.000	0.000	0.000	0.000	0.000	0.000	0.000	0.000	0.000	0.000	0.000	0.000	120	538	13722	11648	-2.246	Error	Error	2389	11333	0	0	1940	9708	0	0	0	0
2	6	18	""	"iYOR021C"	7830	16460	130	2093	1893	764	70	72	28	100	100	0	1990	1883	782	107	110	33	96	95	0	0	0	0	0	0	0	0	0	0	0	0	0	0	0	0	0	0	0	1.074	1.026	1.012	1.053	1.640	1.023	0.895	0.000	0.000	0.000	0.000	0.000	0.000	0.000	0.000	0.000	0.000	0.000	0.000	0.000	0.000	120	534	3906	3599	0.103	Error	Error	2023	1883	0	0	1823	1776	0	0	0	0
2	7	18	""	"iYOR026W"	8030	16460	130	1467	1380	490	70	73	28	100	99	0	1096	1055	388	108	116	53	97	95	0	0	0	0	0	0	0	0	0	0	0	0	0	0	0	0	0	0	0	1.414	1.383	1.366	1.396	1.610	1.406	0.871	0.000	0.000	0.000	0.000	0.000	0.000	0.000	0.000	0.000	0.000	0.000	0.000	0.000	0.000	120	559	2385	2257	0.500	Error	Error	1397	988	0	0	1310	947	0	0	0	0
2	8	18	""	"iYOR042W"	8220	16450	130	804	741	271	73	82	111	94	89	0	477	457	186	112	133	179	85	50	0	0	0	0	0	0	0	0	0	0	0	0	0	0	0	0	0	0	0	2.003	1.936	1.905	2.042	2.191	1.973	0.743	0.000	0.000	0.000	0.000	0.000	0.000	0.000	0.000	0.000	0.000	0.000	0.000	0.000	0.000	120	538	1096	1013	1.002	Error	Error	731	365	0	0	668	345	0	0	0	0
2	9	18	""	"iYOR045W"	8400	16450	130	1418	1380	619	76	80	35	97	95	0	7359	7066	3329	112	134	206	95	93	0	0	0	0	0	0	0	0	0	0	0	0	0	0	0	0	0	0	0	0.185	0.188	0.191	0.193	1.924	0.175	0.887	0.000	0.000	0.000	0.000	0.000	0.000	0.000	0.000	0.000	0.000	0.000	0.000	0.000	0.000	120	520	8589	8258	-2.433	Error	Error	1342	7247	0	0	1304	6954	0	0	0	0
2	10	18	""	"iYOR049C"	8590	16450	130	2437	2364	937	73	78	35	100	100	0	3594	3581	1394	111	131	205	97	96	0	0	0	0	0	0	0	0	0	0	0	0	0	0	0	0	0	0	0	0.679	0.660	0.663	0.669	1.632	0.653	0.892	0.000	0.000	0.000	0.000	0.000	0.000	0.000	0.000	0.000	0.000	0.000	0.000	0.000	0.000	120	525	5847	5761	-0.559	Error	Error	2364	3483	0	0	2291	3470	0	0	0	0
2	11	18	""	"iYOR356W"	8790	16460	140	228	230	96	70	73	23	92	86	0	325	319	132	109	115	36	90	85	0	0	0	0	0	0	0	0	0	0	0	0	0	0	0	0	0	0	0	0.731	0.762	0.740	0.713	2.165	0.688	0.591	0.000	0.000	0.000	0.000	0.000	0.000	0.000	0.000	0.000	0.000	0.000	0.000	0.000	0.000	156	561	374	370	-0.451	Error	Error	158	216	0	0	160	210	0	0	0	0
2	12	18	""	"iYOR360C"	8970	16470	130	1979	1734	895	70	73	25	99	98	0	1734	1490	819	106	112	40	93	87	0	0	0	0	0	0	0	0	0	0	0	0	0	0	0	0	0	0	0	1.173	1.202	1.212	1.361	2.130	1.181	0.901	0.000	0.000	0.000	0.000	0.000	0.000	0.000	0.000	0.000	0.000	0.000	0.000	0.000	0.000	120	501	3537	3048	0.230	Error	Error	1909	1628	0	0	1664	1384	0	0	0	0
2	13	18	""	"iYOR366W"	9150	16460	130	1951	1746	728	71	73	26	100	100	0	3102	2850	1377	107	113	47	98	95	0	0	0	0	0	0	0	0	0	0	0	0	0	0	0	0	0	0	0	0.628	0.611	0.606	0.685	2.019	0.560	0.891	0.000	0.000	0.000	0.000	0.000	0.000	0.000	0.000	0.000	0.000	0.000	0.000	0.000	0.000	120	544	4875	4418	-0.672	Error	Error	1880	2995	0	0	1675	2743	0	0	0	0
2	14	18	""	"iYOR380W-1"	9360	16460	140	3349	3225	1651	73	77	28	100	100	0	1996	1934	975	113	119	46	93	92	0	0	0	0	0	0	0	0	0	0	0	0	0	0	0	0	0	0	0	1.740	1.731	1.716	1.846	2.206	1.779	0.864	0.000	0.000	0.000	0.000	0.000	0.000	0.000	0.000	0.000	0.000	0.000	0.000	0.000	0.000	156	637	5159	4973	0.799	Error	Error	3276	1883	0	0	3152	1821	0	0	0	0
2	15	18	""	"iYOR383C"	9550	16450	130	2687	2465	973	77	83	31	98	97	0	3619	3374	1423	117	125	46	95	95	0	0	0	0	0	0	0	0	0	0	0	0	0	0	0	0	0	0	0	0.745	0.733	0.744	0.780	1.957	0.719	0.890	0.000	0.000	0.000	0.000	0.000	0.000	0.000	0.000	0.000	0.000	0.000	0.000	0.000	0.000	120	474	6112	5645	-0.424	Error	Error	2610	3502	0	0	2388	3257	0	0	0	0
2	16	18	""	"iYOR387C-0"	9730	16460	140	1625	1695	994	77	82	29	98	97	0	1715	1725	1144	116	125	49	90	89	0	0	0	0	0	0	0	0	0	0	0	0	0	0	0	0	0	0	0	0.968	1.006	0.948	1.109	2.340	0.947	0.872	0.000	0.000	0.000	0.000	0.000	0.000	0.000	0.000	0.000	0.000	0.000	0.000	0.000	0.000	156	489	3147	3227	-0.047	Error	Error	1548	1599	0	0	1618	1609	0	0	0	0
2	17	18	""	"iYPL275W-2"	9920	16460	140	2778	2546	1071	74	77	28	100	98	0	1447	1286	641	115	123	45	91	89	0	0	0	0	0	0	0	0	0	0	0	0	0	0	0	0	0	0	0	2.030	2.111	2.059	2.307	1.979	2.085	0.853	0.000	0.000	0.000	0.000	0.000	0.000	0.000	0.000	0.000	0.000	0.000	0.000	0.000	0.000	156	474	4036	3643	1.022	Error	Error	2704	1332	0	0	2472	1171	0	0	0	0
2	18	18	""	"iYPL272C-1"	10120	16450	130	2868	2658	1321	74	76	27	100	100	0	1375	1316	631	113	119	41	95	93	0	0	0	0	0	0	0	0	0	0	0	0	0	0	0	0	0	0	0	2.214	2.148	2.201	2.177	1.640	2.191	0.895	0.000	0.000	0.000	0.000	0.000	0.000	0.000	0.000	0.000	0.000	0.000	0.000	0.000	0.000	120	503	4056	3787	1.147	Error	Error	2794	1262	0	0	2584	1203	0	0	0	0
2	19	18	""	"iYPL268W"	10310	16460	130	1418	1301	494	71	75	33	100	98	0	1438	1359	528	113	117	38	95	95	0	0	0	0	0	0	0	0	0	0	0	0	0	0	0	0	0	0	0	1.017	0.987	1.010	1.020	1.514	0.992	0.874	0.000	0.000	0.000	0.000	0.000	0.000	0.000	0.000	0.000	0.000	0.000	0.000	0.000	0.000	120	512	2672	2476	0.024	Error	Error	1347	1325	0	0	1230	1246	0	0	0	0
2	20	18	""	"iYPL253C"	10490	16450	130	2921	2698	1114	73	76	33	100	100	0	13694	12585	5455	116	124	45	99	98	0	0	0	0	0	0	0	0	0	0	0	0	0	0	0	0	0	0	0	0.210	0.211	0.214	0.220	1.613	0.201	0.924	0.000	0.000	0.000	0.000	0.000	0.000	0.000	0.000	0.000	0.000	0.000	0.000	0.000	0.000	120	479	16426	15094	-2.253	Error	Error	2848	13578	0	0	2625	12469	0	0	0	0
2	21	18	""	"iYPL249C"	10680	16460	140	2942	3076	1854	72	76	26	98	98	0	2867	3025	1866	116	123	46	96	95	0	0	0	0	0	0	0	0	0	0	0	0	0	0	0	0	0	0	0	1.043	1.033	1.023	1.104	2.344	1.018	0.913	0.000	0.000	0.000	0.000	0.000	0.000	0.000	0.000	0.000	0.000	0.000	0.000	0.000	0.000	156	526	5621	5913	0.061	Error	Error	2870	2751	0	0	3004	2909	0	0	0	0
2	22	18	""	"iYPL245W"	10870	16460	130	685	653	270	74	78	28	98	96	0	904	803	350	115	121	42	93	90	0	0	0	0	0	0	0	0	0	0	0	0	0	0	0	0	0	0	0	0.774	0.842	0.845	0.894	1.953	0.801	0.852	0.000	0.000	0.000	0.000	0.000	0.000	0.000	0.000	0.000	0.000	0.000	0.000	0.000	0.000	120	607	1400	1267	-0.369	Error	Error	611	789	0	0	579	688	0	0	0	0
2	1	19	""	"iYPR067W"	6880	16640	130	718	666	262	69	73	32	95	94	0	2028	1879	699	108	120	131	95	94	0	0	0	0	0	0	0	0	0	0	0	0	0	0	0	0	0	0	0	0.338	0.337	0.341	0.343	2.054	0.334	0.896	0.000	0.000	0.000	0.000	0.000	0.000	0.000	0.000	0.000	0.000	0.000	0.000	0.000	0.000	120	664	2569	2368	-1.565	Error	Error	649	1920	0	0	597	1771	0	0	0	0
2	2	19	""	"iYPR071W"	7070	16640	130	2202	1993	752	70	73	27	100	100	0	2020	1913	687	107	112	47	96	95	0	0	0	0	0	0	0	0	0	0	0	0	0	0	0	0	0	0	0	1.114	1.065	1.070	1.100	1.788	1.081	0.895	0.000	0.000	0.000	0.000	0.000	0.000	0.000	0.000	0.000	0.000	0.000	0.000	0.000	0.000	120	544	4045	3729	0.156	Error	Error	2132	1913	0	0	1923	1806	0	0	0	0
2	3	19	""	"iYPR074C"	7250	16640	130	2298	2130	783	69	75	55	99	99	0	1337	1283	475	104	112	60	95	94	0	0	0	0	0	0	0	0	0	0	0	0	0	0	0	0	0	0	0	1.808	1.748	1.793	1.748	1.626	1.788	0.878	0.000	0.000	0.000	0.000	0.000	0.000	0.000	0.000	0.000	0.000	0.000	0.000	0.000	0.000	120	508	3462	3240	0.854	Error	Error	2229	1233	0	0	2061	1179	0	0	0	0
2	4	19	""	"iYPR094W"	7450	16650	140	621	584	190	67	73	55	96	93	0	591	571	209	106	117	68	92	91	0	0	0	0	0	0	0	0	0	0	0	0	0	0	0	0	0	0	0	1.142	1.112	1.132	1.156	2.038	1.062	0.775	0.000	0.000	0.000	0.000	0.000	0.000	0.000	0.000	0.000	0.000	0.000	0.000	0.000	0.000	156	492	1039	982	0.192	Error	Error	554	485	0	0	517	465	0	0	0	0
2	5	19	""	"iYPR098C"	7640	16650	140	1743	1635	549	66	68	25	99	99	0	2662	2466	906	108	115	46	98	96	0	0	0	0	0	0	0	0	0	0	0	0	0	0	0	0	0	0	0	0.657	0.665	0.644	0.686	1.778	0.635	0.886	0.000	0.000	0.000	0.000	0.000	0.000	0.000	0.000	0.000	0.000	0.000	0.000	0.000	0.000	156	435	4231	3927	-0.607	Error	Error	1677	2554	0	0	1569	2358	0	0	0	0
2	6	19	""	"iYPR103W"	7830	16650	140	1396	1383	618	67	70	28	98	97	0	5763	5509	2888	109	114	36	99	98	0	0	0	0	0	0	0	0	0	0	0	0	0	0	0	0	0	0	0	0.235	0.244	0.236	0.281	2.087	0.225	0.911	0.000	0.000	0.000	0.000	0.000	0.000	0.000	0.000	0.000	0.000	0.000	0.000	0.000	0.000	156	435	6983	6716	-2.089	Error	Error	1329	5654	0	0	1316	5400	0	0	0	0
2	7	19	""	"iYPRWsigma2-0"	8020	16650	140	3201	3056	1052	69	71	27	100	100	0	4240	4005	1578	107	114	38	97	96	0	0	0	0	0	0	0	0	0	0	0	0	0	0	0	0	0	0	0	0.758	0.766	0.763	0.878	2.041	0.734	0.907	0.000	0.000	0.000	0.000	0.000	0.000	0.000	0.000	0.000	0.000	0.000	0.000	0.000	0.000	156	482	7265	6885	-0.400	Error	Error	3132	4133	0	0	2987	3898	0	0	0	0
2	8	19	""	"itC(GCA)P2"	8220	16650	130	1010	978	393	70	71	24	100	98	0	1117	1081	406	104	110	38	98	97	0	0	0	0	0	0	0	0	0	0	0	0	0	0	0	0	0	0	0	0.928	0.929	0.925	0.923	1.637	0.932	0.858	0.000	0.000	0.000	0.000	0.000	0.000	0.000	0.000	0.000	0.000	0.000	0.000	0.000	0.000	120	463	1953	1885	-0.108	Error	Error	940	1013	0	0	908	977	0	0	0	0
2	9	19	""	"iYPR121W-0"	8400	16650	140	2204	2257	1135	71	74	33	100	98	0	2218	2155	1161	106	122	199	90	87	0	0	0	0	0	0	0	0	0	0	0	0	0	0	0	0	0	0	0	1.010	1.067	1.043	1.237	2.249	1.041	0.892	0.000	0.000	0.000	0.000	0.000	0.000	0.000	0.000	0.000	0.000	0.000	0.000	0.000	0.000	156	500	4245	4235	0.014	Error	Error	2133	2112	0	0	2186	2049	0	0	0	0
2	10	19	""	"itN(GUU)P"	8600	16650	130	692	712	344	70	72	25	97	97	0	2339	2302	1200	108	112	37	96	95	0	0	0	0	0	0	0	0	0	0	0	0	0	0	0	0	0	0	0	0.279	0.293	0.298	0.301	1.653	0.278	0.871	0.000	0.000	0.000	0.000	0.000	0.000	0.000	0.000	0.000	0.000	0.000	0.000	0.000	0.000	120	466	2853	2836	-1.843	Error	Error	622	2231	0	0	642	2194	0	0	0	0
2	11	19	""	"iYPR141C"	8770	16650	130	683	637	268	71	72	24	97	95	0	653	597	274	105	110	39	90	87	0	0	0	0	0	0	0	0	0	0	0	0	0	0	0	0	0	0	0	1.117	1.150	1.100	1.216	1.924	1.103	0.829	0.000	0.000	0.000	0.000	0.000	0.000	0.000	0.000	0.000	0.000	0.000	0.000	0.000	0.000	120	437	1160	1058	0.159	Error	Error	612	548	0	0	566	492	0	0	0	0
2	12	19	""	"iSNR45"	8960	16650	130	2446	2392	1107	69	71	24	98	98	0	1112	1045	553	103	108	37	87	85	0	0	0	0	0	0	0	0	0	0	0	0	0	0	0	0	0	0	0	2.356	2.466	2.375	2.667	2.326	2.415	0.874	0.000	0.000	0.000	0.000	0.000	0.000	0.000	0.000	0.000	0.000	0.000	0.000	0.000	0.000	120	452	3386	3265	1.236	Error	Error	2377	1009	0	0	2323	942	0	0	0	0
2	13	19	""	"iYAL064C-A-3"	9160	16650	140	378	375	183	70	72	26	92	87	0	393	376	190	108	112	41	80	79	0	0	0	0	0	0	0	0	0	0	0	0	0	0	0	0	0	0	0	1.081	1.138	1.080	1.121	2.310	1.065	0.726	0.000	0.000	0.000	0.000	0.000	0.000	0.000	0.000	0.000	0.000	0.000	0.000	0.000	0.000	156	526	593	573	0.112	Error	Error	308	285	0	0	305	268	0	0	0	0
2	14	19	""	"iYBLWdelta3"	9360	16660	110	612	570	227	68	73	27	96	92	0	1328	1222	492	105	112	40	92	92	0	0	0	0	0	0	0	0	0	0	0	0	0	0	0	0	0	0	0	0.445	0.449	0.476	0.480	2.031	0.411	0.805	0.000	0.000	0.000	0.000	0.000	0.000	0.000	0.000	0.000	0.000	0.000	0.000	0.000	0.000	80	398	1767	1619	-1.169	Error	Error	544	1223	0	0	502	1117	0	0	0	0
2	15	19	""	"YBLCdelta7"	9540	16650	130	787	706	336	72	78	31	94	92	0	739	662	327	110	117	46	88	86	0	0	0	0	0	0	0	0	0	0	0	0	0	0	0	0	0	0	0	1.137	1.149	1.118	1.094	2.033	1.103	0.850	0.000	0.000	0.000	0.000	0.000	0.000	0.000	0.000	0.000	0.000	0.000	0.000	0.000	0.000	120	523	1344	1186	0.185	Error	Error	715	629	0	0	634	552	0	0	0	0
2	16	19	""	"itE(UUC)C"	9740	16650	120	396	371	145	73	78	28	94	90	0	527	511	226	112	118	40	90	88	0	0	0	0	0	0	0	0	0	0	0	0	0	0	0	0	0	0	0	0.778	0.747	0.737	0.748	1.940	0.669	0.744	0.000	0.000	0.000	0.000	0.000	0.000	0.000	0.000	0.000	0.000	0.000	0.000	0.000	0.000	120	434	738	697	-0.362	Error	Error	323	415	0	0	298	399	0	0	0	0
2	17	19	""	"itL(CAA)C"	9930	16650	140	2329	2021	921	73	77	26	98	98	0	5894	5109	2206	115	121	45	98	96	0	0	0	0	0	0	0	0	0	0	0	0	0	0	0	0	0	0	0	0.390	0.390	0.396	0.391	1.941	0.381	0.892	0.000	0.000	0.000	0.000	0.000	0.000	0.000	0.000	0.000	0.000	0.000	0.000	0.000	0.000	156	441	8035	6942	-1.357	Error	Error	2256	5779	0	0	1948	4994	0	0	0	0
2	18	19	""	"iYCL014W"	10110	16650	120	650	591	233	72	76	28	97	94	0	2629	2301	1004	114	122	64	95	95	0	0	0	0	0	0	0	0	0	0	0	0	0	0	0	0	0	0	0	0.230	0.237	0.237	0.261	2.070	0.218	0.862	0.000	0.000	0.000	0.000	0.000	0.000	0.000	0.000	0.000	0.000	0.000	0.000	0.000	0.000	120	435	3093	2706	-2.121	Error	Error	578	2515	0	0	519	2187	0	0	0	0
2	19	19	""	"iYCR002C"	10300	16650	130	1011	945	320	70	73	34	96	96	0	2091	1941	714	109	114	59	95	95	0	0	0	0	0	0	0	0	0	0	0	0	0	0	0	0	0	0	0	0.475	0.478	0.478	0.507	1.920	0.450	0.897	0.000	0.000	0.000	0.000	0.000	0.000	0.000	0.000	0.000	0.000	0.000	0.000	0.000	0.000	120	488	2923	2707	-1.075	Error	Error	941	1982	0	0	875	1832	0	0	0	0
2	20	19	""	"iYCR006C"	10490	16650	130	1442	1361	518	72	75	32	97	97	0	2620	2416	1092	111	117	43	96	96	0	0	0	0	0	0	0	0	0	0	0	0	0	0	0	0	0	0	0	0.546	0.559	0.557	0.621	1.921	0.519	0.878	0.000	0.000	0.000	0.000	0.000	0.000	0.000	0.000	0.000	0.000	0.000	0.000	0.000	0.000	120	496	3879	3594	-0.873	Error	Error	1370	2509	0	0	1289	2305	0	0	0	0
2	21	19	""	"iYCRCdelta6-A"	10680	16650	130	1962	1942	912	70	74	26	100	98	0	2871	2623	1264	113	121	45	96	96	0	0	0	0	0	0	0	0	0	0	0	0	0	0	0	0	0	0	0	0.686	0.746	0.740	0.800	1.749	0.724	0.909	0.000	0.000	0.000	0.000	0.000	0.000	0.000	0.000	0.000	0.000	0.000	0.000	0.000	0.000	120	483	4650	4382	-0.544	Error	Error	1892	2758	0	0	1872	2510	0	0	0	0
2	22	19	""	"YCRCtau1"	10880	16650	120	162	174	87	79	82	28	81	65	0	289	292	144	122	131	46	85	75	0	0	0	0	0	0	0	0	0	0	0	0	0	0	0	0	0	0	0	0.497	0.559	0.521	0.539	2.291	0.499	0.559	0.000	0.000	0.000	0.000	0.000	0.000	0.000	0.000	0.000	0.000	0.000	0.000	0.000	0.000	120	554	250	265	-1.009	Error	Error	83	167	0	0	95	170	0	0	0	0
2	1	20	""	"SNR189"	6890	16840	130	361	348	143	67	69	27	93	89	0	322	382	801	106	113	88	83	62	0	0	0	0	0	0	0	0	0	0	0	0	0	0	0	0	0	0	0	1.361	1.018	1.323	1.299	2.067	0.131	0.111	0.000	0.000	0.000	0.000	0.000	0.000	0.000	0.000	0.000	0.000	0.000	0.000	0.000	0.000	120	745	510	557	0.445	Error	Error	294	216	0	0	281	276	0	0	0	0
2	2	20	""	"YCRWomega3"	7070	16840	130	1642	1542	648	66	71	28	98	97	0	3280	2964	1343	106	111	36	96	95	0	0	0	0	0	0	0	0	0	0	0	0	0	0	0	0	0	0	0	0.497	0.516	0.515	0.550	1.990	0.475	0.862	0.000	0.000	0.000	0.000	0.000	0.000	0.000	0.000	0.000	0.000	0.000	0.000	0.000	0.000	120	626	4750	4334	-1.010	Error	Error	1576	3174	0	0	1476	2858	0	0	0	0
2	3	20	"EMPTY"	"EMPTY"	7260	16830	150	68	69	25	67	72	47	4	0	0	100	103	34	100	107	53	7	0	0	0	0	0	0	0	0	0	0	0	0	0	0	0	0	0	0	0	0	100000.000	0.667	1.167	1.214	4.083	0.099	0.002	0.000	0.000	0.000	0.000	0.000	0.000	0.000	0.000	0.000	0.000	0.000	0.000	0.000	0.000	156	734	1	5	16.610	Error	Error	1	0	0	0	2	3	0	0	-75	0
2	4	20	"EMPTY"	"EMPTY"	7450	16830	150	62	66	21	66	71	49	1	0	0	101	104	28	101	109	57	2	0	0	0	0	0	0	0	0	0	0	0	0	0	0	0	0	0	0	0	0	100000.000	0.000	0.875	0.950	4.190	0.112	0.012	0.000	0.000	0.000	0.000	0.000	0.000	0.000	0.000	0.000	0.000	0.000	0.000	0.000	0.000	156	670	-4	3	16.610	Error	Error	-4	0	0	0	0	3	0	0	-75	0
2	5	20	"EMPTY"	"EMPTY"	7640	16830	150	68	69	24	66	69	24	14	3	0	113	114	32	105	111	39	15	1	0	0	0	0	0	0	0	0	0	0	0	0	0	0	0	0	0	0	0	0.250	0.333	0.628	0.566	3.620	0.037	0.001	0.000	0.000	0.000	0.000	0.000	0.000	0.000	0.000	0.000	0.000	0.000	0.000	0.000	0.000	156	640	10	12	-2.000	Error	Error	2	8	0	0	3	9	0	0	-75	0
2	6	20	"EMPTY"	"EMPTY"	7830	16830	150	68	70	25	69	71	27	13	2	0	107	109	29	109	113	38	12	0	0	0	0	0	0	0	0	0	0	0	0	0	0	0	0	0	0	0	0	0.500	100000.000	1.000	0.825	3.488	0.067	0.002	0.000	0.000	0.000	0.000	0.000	0.000	0.000	0.000	0.000	0.000	0.000	0.000	0.000	0.000	156	640	-3	1	-1.000	Error	Error	-1	-2	0	0	1	0	0	0	-75	0
2	7	20	"EMPTY"	"EMPTY"	8020	16830	150	65	69	25	68	73	63	1	0	0	106	112	33	109	117	134	0	0	0	0	0	0	0	0	0	0	0	0	0	0	0	0	0	0	0	0	0	1.000	0.333	0.764	0.859	4.219	0.219	0.014	0.000	0.000	0.000	0.000	0.000	0.000	0.000	0.000	0.000	0.000	0.000	0.000	0.000	0.000	156	663	-6	4	0.000	Error	Error	-3	-3	0	0	1	3	0	0	-75	0
2	8	20	"EMPTY"	"EMPTY"	8210	16830	150	72	74	24	69	73	62	1	0	0	106	111	35	106	117	135	0	0	0	0	0	0	0	0	0	0	0	0	0	0	0	0	0	0	0	0	0	100000.000	1.000	0.846	0.814	4.806	0.426	0.814	0.000	0.000	0.000	0.000	0.000	0.000	0.000	0.000	0.000	0.000	0.000	0.000	0.000	0.000	156	669	3	10	16.610	Error	Error	3	0	0	0	5	5	0	0	-75	0
2	9	20	"EMPTY"	"EMPTY"	8400	16830	150	69	72	35	72	73	26	12	5	0	101	107	33	112	118	40	9	1	0	0	0	0	0	0	0	0	0	0	0	0	0	0	0	0	0	0	0	0.273	0.000	0.806	0.752	3.602	0.363	0.042	0.000	0.000	0.000	0.000	0.000	0.000	0.000	0.000	0.000	0.000	0.000	0.000	0.000	0.000	156	668	-14	-5	-1.874	Error	Error	-3	-11	0	0	0	-5	0	0	-75	0
2	10	20	"EMPTY"	"EMPTY"	8590	16830	150	63	66	21	71	74	26	9	1	0	105	109	36	113	119	42	10	1	0	0	0	0	0	0	0	0	0	0	0	0	0	0	0	0	0	0	0	1.000	1.250	0.722	0.796	4.224	0.161	0.026	0.000	0.000	0.000	0.000	0.000	0.000	0.000	0.000	0.000	0.000	0.000	0.000	0.000	0.000	156	674	-16	-9	0.000	Error	Error	-8	-8	0	0	-5	-4	0	0	-75	0
2	11	20	"EMPTY"	"EMPTY"	8780	16830	150	69	71	24	71	75	27	15	1	0	103	109	36	112	120	65	5	0	0	0	0	0	0	0	0	0	0	0	0	0	0	0	0	0	0	0	0	0.222	0.000	0.655	0.659	4.304	0.032	0.005	0.000	0.000	0.000	0.000	0.000	0.000	0.000	0.000	0.000	0.000	0.000	0.000	0.000	0.000	156	679	-11	-3	-2.170	Error	Error	-2	-9	0	0	0	-3	0	0	-75	0
2	12	20	"EMPTY"	"EMPTY"	8970	16830	150	73	76	24	71	73	25	20	3	0	121	127	42	108	115	65	14	2	0	0	0	0	0	0	0	0	0	0	0	0	0	0	0	0	0	0	0	0.154	0.263	0.581	0.539	4.092	0.136	0.018	0.000	0.000	0.000	0.000	0.000	0.000	0.000	0.000	0.000	0.000	0.000	0.000	0.000	0.000	156	692	15	24	-2.700	Error	Error	2	13	0	0	5	19	0	0	-75	0
2	13	20	"EMPTY"	"EMPTY"	9160	16830	150	71	70	23	69	72	27	10	0	0	110	112	33	105	112	45	12	1	0	0	0	0	0	0	0	0	0	0	0	0	0	0	0	0	0	0	0	0.400	0.143	0.725	0.655	3.642	0.089	0.002	0.000	0.000	0.000	0.000	0.000	0.000	0.000	0.000	0.000	0.000	0.000	0.000	0.000	0.000	156	692	7	8	-1.322	Error	Error	2	5	0	0	1	7	0	0	-75	0
2	14	20	"EMPTY"	"EMPTY"	9350	16830	150	76	78	25	71	74	28	18	2	0	113	117	34	108	117	44	14	1	0	0	0	0	0	0	0	0	0	0	0	0	0	0	0	0	0	0	0	1.000	0.778	0.885	0.733	4.382	0.155	0.029	0.000	0.000	0.000	0.000	0.000	0.000	0.000	0.000	0.000	0.000	0.000	0.000	0.000	0.000	156	703	10	16	0.000	Error	Error	5	5	0	0	7	9	0	0	-75	0
2	15	20	"EMPTY"	"EMPTY"	9540	16830	150	75	77	24	71	74	28	19	2	0	113	119	42	107	115	41	18	4	0	0	0	0	0	0	0	0	0	0	0	0	0	0	0	0	0	0	0	0.667	0.500	0.576	0.664	3.233	0.140	0.025	0.000	0.000	0.000	0.000	0.000	0.000	0.000	0.000	0.000	0.000	0.000	0.000	0.000	0.000	156	721	10	18	-0.585	Error	Error	4	6	0	0	6	12	0	0	-75	0
2	16	20	"EMPTY"	"EMPTY"	9740	16830	150	70	74	30	70	74	26	17	6	0	110	117	38	106	114	43	12	3	0	0	0	0	0	0	0	0	0	0	0	0	0	0	0	0	0	0	0	0.000	0.364	1.000	0.816	4.020	0.171	0.021	0.000	0.000	0.000	0.000	0.000	0.000	0.000	0.000	0.000	0.000	0.000	0.000	0.000	0.000	156	709	4	15	Error	Error	Error	0	4	0	0	4	11	0	0	-75	0
2	17	20	"EMPTY"	"EMPTY"	9930	16830	150	73	74	25	74	77	25	13	3	0	105	114	46	112	117	43	12	2	0	0	0	0	0	0	0	0	0	0	0	0	0	0	0	0	0	0	0	0.143	0.000	0.794	0.625	3.605	0.094	0.015	0.000	0.000	0.000	0.000	0.000	0.000	0.000	0.000	0.000	0.000	0.000	0.000	0.000	0.000	156	659	-8	2	-2.807	Error	Error	-1	-7	0	0	0	2	0	0	-75	0
2	18	20	"EMPTY"	"EMPTY"	10120	16830	150	70	72	25	70	74	28	16	2	0	108	116	45	109	116	56	10	3	0	0	0	0	0	0	0	0	0	0	0	0	0	0	0	0	0	0	0	0.000	0.286	0.707	0.731	3.998	0.105	0.031	0.000	0.000	0.000	0.000	0.000	0.000	0.000	0.000	0.000	0.000	0.000	0.000	0.000	0.000	156	674	-1	9	Error	Error	Error	0	-1	0	0	2	7	0	0	-75	0
2	19	20	"EMPTY"	"EMPTY"	10310	16830	150	77	85	41	68	72	28	28	10	0	111	129	79	105	112	56	14	6	0	0	0	0	0	0	0	0	0	0	0	0	0	0	0	0	0	0	0	1.500	0.708	0.732	0.738	3.202	0.351	0.167	0.000	0.000	0.000	0.000	0.000	0.000	0.000	0.000	0.000	0.000	0.000	0.000	0.000	0.000	156	697	15	41	0.585	Error	Error	9	6	0	0	17	24	0	0	-75	0
2	20	20	"EMPTY"	"EMPTY"	10500	16830	150	67	70	24	70	74	29	11	1	0	109	117	41	107	110	42	17	5	0	0	0	0	0	0	0	0	0	0	0	0	0	0	0	0	0	0	0	-1.500	0.000	0.738	0.698	4.206	0.317	0.129	0.000	0.000	0.000	0.000	0.000	0.000	0.000	0.000	0.000	0.000	0.000	0.000	0.000	0.000	156	697	-1	10	Error	Error	Error	-3	2	0	0	0	10	0	0	-75	0
2	21	20	"EMPTY"	"EMPTY"	10690	16830	150	84	88	34	77	82	31	19	7	0	118	133	58	116	126	49	21	7	0	0	0	0	0	0	0	0	0	0	0	0	0	0	0	0	0	0	0	3.500	0.647	0.645	0.703	3.444	0.333	0.158	0.000	0.000	0.000	0.000	0.000	0.000	0.000	0.000	0.000	0.000	0.000	0.000	0.000	0.000	156	706	9	28	1.807	Error	Error	7	2	0	0	11	17	0	0	-75	0
2	22	20	"EMPTY"	"EMPTY"	10880	16830	150	85	92	34	88	92	31	19	6	0	141	144	44	138	151	96	4	0	0	0	0	0	0	0	0	0	0	0	0	0	0	0	0	0	0	0	0	-1.000	0.667	0.833	0.862	4.007	0.162	0.019	0.000	0.000	0.000	0.000	0.000	0.000	0.000	0.000	0.000	0.000	0.000	0.000	0.000	0.000	156	912	0	10	Error	Error	Error	-3	3	0	0	4	6	0	0	-75	0
3	1	1	""	"YBL083C"	11340	13180	120	3151	2844	1088	115	122	47	100	100	0	1553	1449	660	167	178	66	91	90	0	0	0	0	0	0	0	0	0	0	0	0	0	0	0	0	0	0	0	2.190	2.129	2.049	2.275	2.006	2.073	0.821	0.000	0.000	0.000	0.000	0.000	0.000	0.000	0.000	0.000	0.000	0.000	0.000	0.000	0.000	120	656	4422	4011	1.131	Error	Error	3036	1386	0	0	2729	1282	0	0	0	0
3	2	1	""	"YBL112C"	11540	13180	130	11707	10878	5595	89	96	38	100	99	0	9843	9494	4601	134	142	49	100	99	0	0	0	0	0	0	0	0	0	0	0	0	0	0	0	0	0	0	0	1.197	1.153	1.199	1.114	1.935	1.162	0.865	0.000	0.000	0.000	0.000	0.000	0.000	0.000	0.000	0.000	0.000	0.000	0.000	0.000	0.000	120	628	21327	20149	0.259	Error	Error	11618	9709	0	0	10789	9360	0	0	0	0
3	3	1	"CDS1"	"YBR029C"	11710	13180	120	1168	1172	660	87	94	38	95	93	0	765	758	382	132	140	50	91	87	0	0	0	0	0	0	0	0	0	0	0	0	0	0	0	0	0	0	0	1.708	1.733	1.743	1.586	2.061	1.833	0.752	0.000	0.000	0.000	0.000	0.000	0.000	0.000	0.000	0.000	0.000	0.000	0.000	0.000	0.000	120	574	1714	1711	0.772	Error	Error	1081	633	0	0	1085	626	0	0	0	0
3	4	1	"BOI1"	"YBL085W"	11900	13180	110	161	174	70	84	92	40	75	48	0	252	280	143	131	142	61	75	47	0	0	0	0	0	0	0	0	0	0	0	0	0	0	0	0	0	0	0	0.636	0.604	0.579	0.633	2.387	0.362	0.313	0.000	0.000	0.000	0.000	0.000	0.000	0.000	0.000	0.000	0.000	0.000	0.000	0.000	0.000	80	513	198	239	-0.652	Error	Error	77	121	0	0	90	149	0	0	0	0
3	5	1	"NTH2"	"YBR001C"	12090	13180	130	3113	2778	1345	83	90	37	98	95	0	10857	9701	5333	128	143	67	99	95	0	0	0	0	0	0	0	0	0	0	0	0	0	0	0	0	0	0	0	0.282	0.282	0.292	0.322	2.403	0.248	0.781	0.000	0.000	0.000	0.000	0.000	0.000	0.000	0.000	0.000	0.000	0.000	0.000	0.000	0.000	120	675	13759	12268	-1.824	Error	Error	3030	10729	0	0	2695	9573	0	0	0	0
3	6	1	"RPL4A"	"YBR031W"	12280	13190	130	2495	2426	1169	79	85	34	100	98	0	3779	3462	1957	121	135	69	92	90	0	0	0	0	0	0	0	0	0	0	0	0	0	0	0	0	0	0	0	0.660	0.702	0.683	0.865	2.475	0.604	0.737	0.000	0.000	0.000	0.000	0.000	0.000	0.000	0.000	0.000	0.000	0.000	0.000	0.000	0.000	120	616	6074	5688	-0.598	Error	Error	2416	3658	0	0	2347	3341	0	0	0	0
3	7	1	"RPL23A"	"YBL087C"	12470	13190	120	3638	3627	1626	78	82	30	100	100	0	2375	2280	1272	120	131	66	92	90	0	0	0	0	0	0	0	0	0	0	0	0	0	0	0	0	0	0	0	1.579	1.643	1.603	1.957	2.496	1.585	0.823	0.000	0.000	0.000	0.000	0.000	0.000	0.000	0.000	0.000	0.000	0.000	0.000	0.000	0.000	120	570	5815	5709	0.659	Error	Error	3560	2255	0	0	3549	2160	0	0	0	0
3	8	1	"COQ1"	"YBR003W"	12670	13180	120	6172	5158	2362	79	85	35	100	100	0	15254	13464	5689	122	137	122	98	98	0	0	0	0	0	0	0	0	0	0	0	0	0	0	0	0	0	0	0	0.403	0.381	0.404	0.380	1.923	0.358	0.836	0.000	0.000	0.000	0.000	0.000	0.000	0.000	0.000	0.000	0.000	0.000	0.000	0.000	0.000	120	590	21225	18421	-1.312	Error	Error	6093	15132	0	0	5079	13342	0	0	0	0
3	9	1	""	"YBR033W"	12850	13190	120	3131	3130	1355	79	83	32	100	99	0	6703	6876	4095	118	126	46	100	99	0	0	0	0	0	0	0	0	0	0	0	0	0	0	0	0	0	0	0	0.463	0.451	0.463	0.520	2.118	0.372	0.710	0.000	0.000	0.000	0.000	0.000	0.000	0.000	0.000	0.000	0.000	0.000	0.000	0.000	0.000	120	580	9637	9809	-1.109	Error	Error	3052	6585	0	0	3051	6758	0	0	0	0
3	10	1	""	"YBL089W"	13040	13190	120	2820	2617	1019	83	88	34	98	98	0	9239	8641	3790	126	136	50	100	100	0	0	0	0	0	0	0	0	0	0	0	0	0	0	0	0	0	0	0	0.300	0.298	0.310	0.318	1.758	0.261	0.821	0.000	0.000	0.000	0.000	0.000	0.000	0.000	0.000	0.000	0.000	0.000	0.000	0.000	0.000	120	593	11850	11049	-1.735	Error	Error	2737	9113	0	0	2534	8515	0	0	0	0
3	11	1	""	"YBR005W"	13230	13190	120	2479	2385	1086	90	96	40	99	98	0	5227	4950	2305	145	159	88	98	96	0	0	0	0	0	0	0	0	0	0	0	0	0	0	0	0	0	0	0	0.470	0.478	0.503	0.494	1.659	0.437	0.827	0.000	0.000	0.000	0.000	0.000	0.000	0.000	0.000	0.000	0.000	0.000	0.000	0.000	0.000	120	563	7471	7100	-1.089	Error	Error	2389	5082	0	0	2295	4805	0	0	0	0
3	12	1	"PDX3"	"YBR035C"	13410	13190	120	3388	3347	1579	96	106	85	99	97	0	1765	1651	811	158	184	225	86	85	0	0	0	0	0	0	0	0	0	0	0	0	0	0	0	0	0	0	0	2.049	2.177	2.119	2.144	2.277	2.271	0.809	0.000	0.000	0.000	0.000	0.000	0.000	0.000	0.000	0.000	0.000	0.000	0.000	0.000	0.000	120	594	4899	4744	1.035	Error	Error	3292	1607	0	0	3251	1493	0	0	0	0
3	13	1	""	"YCL047C"	13610	13190	130	5227	4713	1892	86	92	39	99	99	0	7847	6935	3350	136	157	193	94	90	0	0	0	0	0	0	0	0	0	0	0	0	0	0	0	0	0	0	0	0.667	0.681	0.688	0.811	2.417	0.616	0.863	0.000	0.000	0.000	0.000	0.000	0.000	0.000	0.000	0.000	0.000	0.000	0.000	0.000	0.000	120	655	12852	11426	-0.585	Error	Error	5141	7711	0	0	4627	6799	0	0	0	0
3	14	1	"RVS161"	"YCR009C"	13800	13190	120	3530	3216	1140	83	89	34	100	100	0	11563	10460	4443	136	148	57	98	97	0	0	0	0	0	0	0	0	0	0	0	0	0	0	0	0	0	0	0	0.302	0.303	0.305	0.354	2.142	0.272	0.847	0.000	0.000	0.000	0.000	0.000	0.000	0.000	0.000	0.000	0.000	0.000	0.000	0.000	0.000	120	595	14874	13457	-1.729	Error	Error	3447	11427	0	0	3133	10324	0	0	0	0
3	15	1	"PHO87"	"YCR037C"	14000	13190	130	2203	2203	1117	87	94	115	95	92	0	4937	5087	3154	143	152	58	95	94	0	0	0	0	0	0	0	0	0	0	0	0	0	0	0	0	0	0	0	0.441	0.428	0.470	0.496	2.665	0.364	0.743	0.000	0.000	0.000	0.000	0.000	0.000	0.000	0.000	0.000	0.000	0.000	0.000	0.000	0.000	120	648	6910	7060	-1.180	Error	Error	2116	4794	0	0	2116	4944	0	0	0	0
3	16	1	""	"YCL049C"	14180	13190	120	2748	2534	1045	78	87	125	96	93	0	2685	2460	1126	123	132	59	95	92	0	0	0	0	0	0	0	0	0	0	0	0	0	0	0	0	0	0	0	1.042	1.051	1.037	1.179	2.207	1.010	0.818	0.000	0.000	0.000	0.000	0.000	0.000	0.000	0.000	0.000	0.000	0.000	0.000	0.000	0.000	120	546	5232	4793	0.060	Error	Error	2670	2562	0	0	2456	2337	0	0	0	0
3	17	1	"adp1"	"YCR011C"	14360	13190	120	2001	2066	914	73	78	33	100	100	0	5177	5118	2783	116	122	46	100	98	0	0	0	0	0	0	0	0	0	0	0	0	0	0	0	0	0	0	0	0.381	0.398	0.414	0.465	2.301	0.324	0.670	0.000	0.000	0.000	0.000	0.000	0.000	0.000	0.000	0.000	0.000	0.000	0.000	0.000	0.000	120	571	6989	6995	-1.392	Error	Error	1928	5061	0	0	1993	5002	0	0	0	0
3	18	1	"MATAlpha2"	"YCR039C"	14560	13190	120	4793	4435	1929	76	79	32	100	99	0	8846	8252	3434	116	167	1047	93	89	0	0	0	0	0	0	0	0	0	0	0	0	0	0	0	0	0	0	0	0.540	0.536	0.543	0.529	1.828	0.493	0.798	0.000	0.000	0.000	0.000	0.000	0.000	0.000	0.000	0.000	0.000	0.000	0.000	0.000	0.000	120	594	13447	12495	-0.888	Error	Error	4717	8730	0	0	4359	8136	0	0	0	0
3	19	1	"LRE1"	"YCL051W"	14750	13190	120	3335	2924	1241	73	75	27	100	100	0	8762	7992	3303	112	163	1075	91	89	0	0	0	0	0	0	0	0	0	0	0	0	0	0	0	0	0	0	0	0.377	0.362	0.373	0.358	1.927	0.341	0.834	0.000	0.000	0.000	0.000	0.000	0.000	0.000	0.000	0.000	0.000	0.000	0.000	0.000	0.000	120	564	11912	10731	-1.407	Error	Error	3262	8650	0	0	2851	7880	0	0	0	0
3	20	1	""	"YCR013C"	14930	13190	120	1987	1791	674	69	72	26	99	98	0	4940	4450	1865	105	111	37	98	98	0	0	0	0	0	0	0	0	0	0	0	0	0	0	0	0	0	0	0	0.397	0.396	0.405	0.414	2.185	0.350	0.784	0.000	0.000	0.000	0.000	0.000	0.000	0.000	0.000	0.000	0.000	0.000	0.000	0.000	0.000	120	548	6753	6067	-1.334	Error	Error	1918	4835	0	0	1722	4345	0	0	0	0
3	21	1	""	"YCR041W"	15110	13190	120	6667	6355	2917	72	77	64	100	100	0	9816	9134	4797	109	128	300	95	91	0	0	0	0	0	0	0	0	0	0	0	0	0	0	0	0	0	0	0	0.679	0.696	0.691	0.768	2.214	0.640	0.872	0.000	0.000	0.000	0.000	0.000	0.000	0.000	0.000	0.000	0.000	0.000	0.000	0.000	0.000	120	578	16302	15308	-0.558	Error	Error	6595	9707	0	0	6283	9025	0	0	0	0
3	22	1	"SPB1"	"YCL054W"	15310	13190	130	1856	2033	1467	69	75	56	91	90	0	3089	3579	2556	105	127	234	88	85	0	0	0	0	0	0	0	0	0	0	0	0	0	0	0	0	0	0	0	0.599	0.565	0.589	0.578	2.413	0.535	0.788	0.000	0.000	0.000	0.000	0.000	0.000	0.000	0.000	0.000	0.000	0.000	0.000	0.000	0.000	120	761	4771	5438	-0.740	Error	Error	1787	2984	0	0	1964	3474	0	0	0	0
3	1	2	""	"YCR015C"	11310	13380	120	4884	4519	1950	139	146	54	100	100	0	5817	5297	2532	202	218	91	96	95	0	0	0	0	0	0	0	0	0	0	0	0	0	0	0	0	0	0	0	0.845	0.860	0.874	0.925	2.102	0.806	0.851	0.000	0.000	0.000	0.000	0.000	0.000	0.000	0.000	0.000	0.000	0.000	0.000	0.000	0.000	120	526	10360	9475	-0.243	Error	Error	4745	5615	0	0	4380	5095	0	0	0	0
3	2	2	""	"YCR043C"	11500	13380	130	1833	1751	781	110	128	72	92	90	0	1105	1015	482	155	189	186	86	84	0	0	0	0	0	0	0	0	0	0	0	0	0	0	0	0	0	0	0	1.814	1.908	1.885	1.846	1.907	1.933	0.805	0.000	0.000	0.000	0.000	0.000	0.000	0.000	0.000	0.000	0.000	0.000	0.000	0.000	0.000	120	576	2673	2501	0.859	Error	Error	1723	950	0	0	1641	860	0	0	0	0
3	3	2	""	"YDR003W"	11690	13380	120	2271	2088	850	99	116	79	95	91	0	4466	4144	1871	139	169	111	96	93	0	0	0	0	0	0	0	0	0	0	0	0	0	0	0	0	0	0	0	0.502	0.497	0.480	0.505	1.968	0.451	0.811	0.000	0.000	0.000	0.000	0.000	0.000	0.000	0.000	0.000	0.000	0.000	0.000	0.000	0.000	120	511	6499	5994	-0.994	Error	Error	2172	4327	0	0	1989	4005	0	0	0	0
3	4	2	""	"YDR034C-A"	11880	13380	120	7926	6932	2655	87	94	49	100	100	0	13591	12048	4863	129	147	81	100	100	0	0	0	0	0	0	0	0	0	0	0	0	0	0	0	0	0	0	0	0.582	0.574	0.579	0.589	1.977	0.539	0.877	0.000	0.000	0.000	0.000	0.000	0.000	0.000	0.000	0.000	0.000	0.000	0.000	0.000	0.000	120	532	21301	18764	-0.780	Error	Error	7839	13462	0	0	6845	11919	0	0	0	0
3	5	2	""	"YDR063W"	12070	13380	130	431	426	182	84	91	39	90	87	0	504	494	228	128	147	82	85	79	0	0	0	0	0	0	0	0	0	0	0	0	0	0	0	0	0	0	0	0.923	0.934	0.873	0.892	2.065	0.863	0.650	0.000	0.000	0.000	0.000	0.000	0.000	0.000	0.000	0.000	0.000	0.000	0.000	0.000	0.000	120	591	723	708	-0.116	Error	Error	347	376	0	0	342	366	0	0	0	0
3	6	2	"MAF1"	"YDR005C"	12270	13380	150	1632	1511	954	83	89	39	91	83	0	7349	6738	4650	125	142	75	87	83	0	0	0	0	0	0	0	0	0	0	0	0	0	0	0	0	0	0	0	0.214	0.216	0.227	0.258	2.918	0.195	0.810	0.000	0.000	0.000	0.000	0.000	0.000	0.000	0.000	0.000	0.000	0.000	0.000	0.000	0.000	156	612	8773	8041	-2.221	Error	Error	1549	7224	0	0	1428	6613	0	0	0	0
3	7	2	""	"YDR034C-D"	12460	13380	150	8788	7601	5224	84	89	39	95	92	0	16570	13823	9102	128	140	66	96	91	0	0	0	0	0	0	0	0	0	0	0	0	0	0	0	0	0	0	0	0.529	0.549	0.563	0.561	2.695	0.534	0.856	0.000	0.000	0.000	0.000	0.000	0.000	0.000	0.000	0.000	0.000	0.000	0.000	0.000	0.000	156	548	25146	21212	-0.918	Error	Error	8704	16442	0	0	7517	13695	0	0	0	0
3	8	2	""	"YDR065W"	12630	13380	120	6176	5789	2639	86	170	691	92	86	0	8695	8103	3982	130	300	1240	90	84	0	0	0	0	0	0	0	0	0	0	0	0	0	0	0	0	0	0	0	0.711	0.715	0.717	0.747	1.885	0.671	0.872	0.000	0.000	0.000	0.000	0.000	0.000	0.000	0.000	0.000	0.000	0.000	0.000	0.000	0.000	120	490	14655	13676	-0.492	Error	Error	6090	8565	0	0	5703	7973	0	0	0	0
3	9	2	"trp1"	"YDR007W"	12830	13390	120	3193	3047	1236	86	168	673	91	88	0	2233	2069	962	128	292	1207	81	30	0	0	0	0	0	0	0	0	0	0	0	0	0	0	0	0	0	0	0	1.476	1.526	1.613	1.713	1.741	1.039	0.649	0.000	0.000	0.000	0.000	0.000	0.000	0.000	0.000	0.000	0.000	0.000	0.000	0.000	0.000	120	517	5212	4902	0.562	Error	Error	3107	2105	0	0	2961	1941	0	0	0	0
3	10	2	"ARO3"	"YDR035W"	13020	13390	130	5800	5287	1988	94	101	41	100	100	0	6285	5790	2489	139	154	63	100	100	0	0	0	0	0	0	0	0	0	0	0	0	0	0	0	0	0	0	0	0.928	0.919	0.924	0.968	1.736	0.882	0.853	0.000	0.000	0.000	0.000	0.000	0.000	0.000	0.000	0.000	0.000	0.000	0.000	0.000	0.000	120	534	11852	10844	-0.107	Error	Error	5706	6146	0	0	5193	5651	0	0	0	0
3	11	2	""	"YDR067C"	13210	13380	130	6483	6033	2349	109	115	47	100	100	0	12748	11885	4393	169	184	76	100	100	0	0	0	0	0	0	0	0	0	0	0	0	0	0	0	0	0	0	0	0.507	0.506	0.518	0.487	1.480	0.497	0.881	0.000	0.000	0.000	0.000	0.000	0.000	0.000	0.000	0.000	0.000	0.000	0.000	0.000	0.000	120	529	18953	17640	-0.981	Error	Error	6374	12579	0	0	5924	11716	0	0	0	0
3	12	2	"GAL3"	"YDR009W"	13390	13390	120	5420	5027	1713	121	150	232	100	99	0	6025	5408	2110	188	257	529	97	97	0	0	0	0	0	0	0	0	0	0	0	0	0	0	0	0	0	0	0	0.908	0.940	0.950	0.962	1.446	0.904	0.875	0.000	0.000	0.000	0.000	0.000	0.000	0.000	0.000	0.000	0.000	0.000	0.000	0.000	0.000	120	486	11136	10126	-0.140	Error	Error	5299	5837	0	0	4906	5220	0	0	0	0
3	13	2	"KRS1"	"YDR037W"	13590	13380	130	5166	4535	1862	109	142	239	95	91	0	15982	14068	6297	164	314	1050	95	88	0	0	0	0	0	0	0	0	0	0	0	0	0	0	0	0	0	0	0	0.320	0.318	0.318	0.326	1.822	0.301	0.837	0.000	0.000	0.000	0.000	0.000	0.000	0.000	0.000	0.000	0.000	0.000	0.000	0.000	0.000	120	541	20875	18330	-1.645	Error	Error	5057	15818	0	0	4426	13904	0	0	0	0
3	14	2	"DOA4"	"YDR069C"	13780	13380	130	277	274	109	106	117	103	72	34	0	656	647	268	174	275	923	3	0	0	0	0	0	0	0	0	0	0	0	0	0	0	0	0	0	0	0	0	0.355	0.355	0.341	0.328	2.045	0.109	0.558	0.000	0.000	0.000	0.000	0.000	0.000	0.000	0.000	0.000	0.000	0.000	0.000	0.000	0.000	120	548	653	641	-1.495	Error	Error	171	482	0	0	168	473	0	0	0	0
3	15	2	""	"YDR365W-B"	13980	13380	130	11755	11670	5383	98	113	125	100	100	0	16073	16325	8275	160	183	102	100	100	0	0	0	0	0	0	0	0	0	0	0	0	0	0	0	0	0	0	0	0.733	0.716	0.730	0.791	1.700	0.674	0.873	0.000	0.000	0.000	0.000	0.000	0.000	0.000	0.000	0.000	0.000	0.000	0.000	0.000	0.000	120	616	27570	27737	-0.449	Error	Error	11657	15913	0	0	11572	16165	0	0	0	0
3	16	2	"NCB2"	"YDR397C"	14200	13380	130	2406	2487	1317	84	96	126	95	94	0	2276	2304	1248	129	140	81	91	87	0	0	0	0	0	0	0	0	0	0	0	0	0	0	0	0	0	0	0	1.082	1.105	1.138	1.247	1.963	1.073	0.859	0.000	0.000	0.000	0.000	0.000	0.000	0.000	0.000	0.000	0.000	0.000	0.000	0.000	0.000	120	548	4469	4578	0.113	Error	Error	2322	2147	0	0	2403	2175	0	0	0	0
3	17	2	"TIF35"	"YDR429C"	14350	13380	120	4138	3938	1779	89	95	40	99	98	0	5499	5098	2742	134	146	86	97	90	0	0	0	0	0	0	0	0	0	0	0	0	0	0	0	0	0	0	0	0.755	0.775	0.803	0.971	2.358	0.712	0.851	0.000	0.000	0.000	0.000	0.000	0.000	0.000	0.000	0.000	0.000	0.000	0.000	0.000	0.000	120	492	9414	8813	-0.406	Error	Error	4049	5365	0	0	3849	4964	0	0	0	0
3	18	2	""	"YDR367W"	14560	13380	120	2546	2244	865	84	89	37	96	95	0	3038	2590	1177	126	185	1106	82	76	0	0	0	0	0	0	0	0	0	0	0	0	0	0	0	0	0	0	0	0.845	0.877	0.882	1.024	1.989	0.819	0.862	0.000	0.000	0.000	0.000	0.000	0.000	0.000	0.000	0.000	0.000	0.000	0.000	0.000	0.000	120	533	5374	4624	-0.242	Error	Error	2462	2912	0	0	2160	2464	0	0	0	0
3	19	2	"HPT1"	"YDR399W"	14740	13380	120	4667	4378	1992	77	82	30	100	99	0	3383	3101	1526	118	178	1147	84	76	0	0	0	0	0	0	0	0	0	0	0	0	0	0	0	0	0	0	0	1.406	1.442	1.439	1.649	2.043	1.425	0.848	0.000	0.000	0.000	0.000	0.000	0.000	0.000	0.000	0.000	0.000	0.000	0.000	0.000	0.000	120	495	7855	7284	0.491	Error	Error	4590	3265	0	0	4301	2983	0	0	0	0
3	20	2	""	"YDR431W"	14930	13380	130	1536	1355	613	72	75	27	96	95	0	772	703	345	111	118	41	85	84	0	0	0	0	0	0	0	0	0	0	0	0	0	0	0	0	0	0	0	2.215	2.167	2.135	2.197	2.224	2.257	0.782	0.000	0.000	0.000	0.000	0.000	0.000	0.000	0.000	0.000	0.000	0.000	0.000	0.000	0.000	120	534	2125	1875	1.147	Error	Error	1464	661	0	0	1283	592	0	0	0	0
3	21	2	"xrs2"	"YDR369C"	15110	13380	130	6399	5961	2397	75	96	163	98	96	0	7698	7361	3159	110	181	571	95	94	0	0	0	0	0	0	0	0	0	0	0	0	0	0	0	0	0	0	0	0.833	0.812	0.826	0.872	1.768	0.779	0.843	0.000	0.000	0.000	0.000	0.000	0.000	0.000	0.000	0.000	0.000	0.000	0.000	0.000	0.000	120	521	13912	13137	-0.263	Error	Error	6324	7588	0	0	5886	7251	0	0	0	0
3	22	2	""	"YDR401W"	15300	13380	120	2819	2604	1287	77	110	186	92	91	0	6624	6205	3513	109	242	750	82	81	0	0	0	0	0	0	0	0	0	0	0	0	0	0	0	0	0	0	0	0.421	0.415	0.415	0.526	3.202	0.361	0.773	0.000	0.000	0.000	0.000	0.000	0.000	0.000	0.000	0.000	0.000	0.000	0.000	0.000	0.000	120	579	9257	8623	-1.249	Error	Error	2742	6515	0	0	2527	6096	0	0	0	0
3	1	3	""	"YDR433W"	11330	13580	130	856	1013	639	153	161	57	90	89	0	626	716	396	228	246	100	86	78	0	0	0	0	0	0	0	0	0	0	0	0	0	0	0	0	0	0	0	1.766	1.762	1.764	1.595	2.139	1.744	0.699	0.000	0.000	0.000	0.000	0.000	0.000	0.000	0.000	0.000	0.000	0.000	0.000	0.000	0.000	120	615	1101	1348	0.821	Error	Error	703	398	0	0	860	488	0	0	0	0
3	2	3	""	"YDR371W"	11510	13580	130	8987	8133	2523	133	178	313	99	98	0	9857	8964	3075	198	293	703	98	95	0	0	0	0	0	0	0	0	0	0	0	0	0	0	0	0	0	0	0	0.917	0.913	0.907	0.922	1.491	0.882	0.864	0.000	0.000	0.000	0.000	0.000	0.000	0.000	0.000	0.000	0.000	0.000	0.000	0.000	0.000	120	539	18513	16766	-0.126	Error	Error	8854	9659	0	0	8000	8766	0	0	0	0
3	3	3	"DIT1"	"YDR403W"	11710	13570	120	5177	4675	2018	109	157	326	95	91	0	11231	10439	4896	151	258	727	95	93	0	0	0	0	0	0	0	0	0	0	0	0	0	0	0	0	0	0	0	0.457	0.444	0.440	0.452	1.906	0.389	0.790	0.000	0.000	0.000	0.000	0.000	0.000	0.000	0.000	0.000	0.000	0.000	0.000	0.000	0.000	120	508	16148	14854	-1.128	Error	Error	5068	11080	0	0	4566	10288	0	0	0	0
3	4	3	""	"YDR435C"	11890	13570	130	3147	3055	1552	90	99	54	100	97	0	5428	5302	3004	125	145	88	100	96	0	0	0	0	0	0	0	0	0	0	0	0	0	0	0	0	0	0	0	0.576	0.573	0.578	0.604	1.788	0.514	0.834	0.000	0.000	0.000	0.000	0.000	0.000	0.000	0.000	0.000	0.000	0.000	0.000	0.000	0.000	120	588	8360	8142	-0.795	Error	Error	3057	5303	0	0	2965	5177	0	0	0	0
3	5	3	"SWI4"	"YER111C"	12130	13580	120	226	229	73	82	90	44	89	76	0	269	278	111	118	139	84	75	39	0	0	0	0	0	0	0	0	0	0	0	0	0	0	0	0	0	0	0	0.954	0.919	0.867	0.905	2.115	0.704	0.419	0.000	0.000	0.000	0.000	0.000	0.000	0.000	0.000	0.000	0.000	0.000	0.000	0.000	0.000	120	608	295	307	-0.068	Error	Error	144	151	0	0	147	160	0	0	0	0
3	6	3	""	"YER140W"	12340	13580	120	5037	5021	2750	82	86	36	100	100	0	3370	3514	2201	122	134	64	95	95	0	0	0	0	0	0	0	0	0	0	0	0	0	0	0	0	0	0	0	1.526	1.456	1.501	1.636	2.143	1.422	0.849	0.000	0.000	0.000	0.000	0.000	0.000	0.000	0.000	0.000	0.000	0.000	0.000	0.000	0.000	120	503	8203	8331	0.609	Error	Error	4955	3248	0	0	4939	3392	0	0	0	0
3	7	3	"rad3"	"YER171W"	12520	13580	120	2356	2630	1514	84	88	34	100	100	0	8615	9466	5934	127	138	59	100	100	0	0	0	0	0	0	0	0	0	0	0	0	0	0	0	0	0	0	0	0.268	0.273	0.275	0.298	1.872	0.250	0.872	0.000	0.000	0.000	0.000	0.000	0.000	0.000	0.000	0.000	0.000	0.000	0.000	0.000	0.000	120	467	10760	11885	-1.901	Error	Error	2272	8488	0	0	2546	9339	0	0	0	0
3	8	3	""	"YER113C"	12720	13580	120	6085	5971	2490	84	109	283	100	99	0	3897	3778	1764	129	164	411	92	90	0	0	0	0	0	0	0	0	0	0	0	0	0	0	0	0	0	0	0	1.593	1.613	1.661	1.765	1.930	1.598	0.875	0.000	0.000	0.000	0.000	0.000	0.000	0.000	0.000	0.000	0.000	0.000	0.000	0.000	0.000	120	518	9769	9536	0.671	Error	Error	6001	3768	0	0	5887	3649	0	0	0	0
3	9	3	"MAG1"	"YER142C"	12910	13580	120	1279	1400	806	93	100	41	98	95	0	3040	3529	2266	138	149	54	99	97	0	0	0	0	0	0	0	0	0	0	0	0	0	0	0	0	0	0	0	0.409	0.385	0.388	0.441	2.407	0.351	0.851	0.000	0.000	0.000	0.000	0.000	0.000	0.000	0.000	0.000	0.000	0.000	0.000	0.000	0.000	120	467	4088	4698	-1.291	Error	Error	1186	2902	0	0	1307	3391	0	0	0	0
3	10	3	"rad24"	"YER173W"	13090	13580	120	4267	4727	2680	117	124	48	100	100	0	2933	3372	1940	175	188	75	100	99	0	0	0	0	0	0	0	0	0	0	0	0	0	0	0	0	0	0	0	1.505	1.442	1.476	1.494	1.620	1.448	0.856	0.000	0.000	0.000	0.000	0.000	0.000	0.000	0.000	0.000	0.000	0.000	0.000	0.000	0.000	120	447	6908	7807	0.589	Error	Error	4150	2758	0	0	4610	3197	0	0	0	0
3	11	3	"spr6"	"YER115C"	13280	13580	120	2716	2575	1097	125	133	50	100	99	0	1202	1105	517	195	207	84	86	85	0	0	0	0	0	0	0	0	0	0	0	0	0	0	0	0	0	0	0	2.573	2.692	2.649	3.016	1.983	2.665	0.839	0.000	0.000	0.000	0.000	0.000	0.000	0.000	0.000	0.000	0.000	0.000	0.000	0.000	0.000	120	454	3598	3360	1.363	Error	Error	2591	1007	0	0	2450	910	0	0	0	0
3	12	3	"UBP5"	"YER144C"	13470	13570	120	2121	2584	1799	115	131	150	99	99	0	4085	5081	3602	181	210	265	99	98	0	0	0	0	0	0	0	0	0	0	0	0	0	0	0	0	0	0	0	0.514	0.504	0.559	0.526	1.794	0.467	0.807	0.000	0.000	0.000	0.000	0.000	0.000	0.000	0.000	0.000	0.000	0.000	0.000	0.000	0.000	120	461	5910	7369	-0.961	Error	Error	2006	3904	0	0	2469	4900	0	0	0	0
3	13	3	""	"YER175C"	13660	13570	120	5483	5126	1709	104	113	80	100	99	0	2664	2569	976	169	218	635	92	84	0	0	0	0	0	0	0	0	0	0	0	0	0	0	0	0	0	0	0	2.156	2.092	2.165	2.196	1.742	2.109	0.863	0.000	0.000	0.000	0.000	0.000	0.000	0.000	0.000	0.000	0.000	0.000	0.000	0.000	0.000	120	485	7874	7422	1.108	Error	Error	5379	2495	0	0	5022	2400	0	0	0	0
3	14	3	"RPL23B"	"YER117W"	13850	13580	120	5247	5372	2326	118	124	53	100	100	0	4052	4030	2106	188	213	99	98	95	0	0	0	0	0	0	0	0	0	0	0	0	0	0	0	0	0	0	0	1.327	1.368	1.394	1.574	1.926	1.309	0.882	0.000	0.000	0.000	0.000	0.000	0.000	0.000	0.000	0.000	0.000	0.000	0.000	0.000	0.000	120	513	8993	9096	0.409	Error	Error	5129	3864	0	0	5254	3842	0	0	0	0
3	15	3	"LSM5"	"YER146W"	14030	13570	110	641	606	234	85	101	58	96	90	0	502	477	185	132	163	91	90	86	0	0	0	0	0	0	0	0	0	0	0	0	0	0	0	0	0	0	0	1.503	1.510	1.566	1.330	1.917	1.515	0.684	0.000	0.000	0.000	0.000	0.000	0.000	0.000	0.000	0.000	0.000	0.000	0.000	0.000	0.000	80	476	926	866	0.588	Error	Error	556	370	0	0	521	345	0	0	0	0
3	16	3	"bmh1"	"YER177W"	14220	13570	110	5835	5571	1783	91	106	95	100	100	0	4205	4106	1377	142	155	99	100	100	0	0	0	0	0	0	0	0	0	0	0	0	0	0	0	0	0	0	0	1.414	1.382	1.400	1.409	1.449	1.402	0.901	0.000	0.000	0.000	0.000	0.000	0.000	0.000	0.000	0.000	0.000	0.000	0.000	0.000	0.000	80	500	9807	9444	0.500	Error	Error	5744	4063	0	0	5480	3964	0	0	0	0
3	17	3	"cup2"	"YGL166W"	14420	13570	110	4415	4320	1957	102	121	141	100	100	0	2653	2668	1145	155	173	126	98	95	0	0	0	0	0	0	0	0	0	0	0	0	0	0	0	0	0	0	0	1.727	1.678	1.763	1.689	1.470	1.690	0.881	0.000	0.000	0.000	0.000	0.000	0.000	0.000	0.000	0.000	0.000	0.000	0.000	0.000	0.000	80	514	6811	6731	0.788	Error	Error	4313	2498	0	0	4218	2513	0	0	0	0
3	18	3	""	"YGL198W"	14620	13580	120	4415	4022	1594	92	106	123	100	100	0	1537	1409	635	141	155	115	90	86	0	0	0	0	0	0	0	0	0	0	0	0	0	0	0	0	0	0	0	3.097	3.099	3.076	3.334	1.705	3.085	0.892	0.000	0.000	0.000	0.000	0.000	0.000	0.000	0.000	0.000	0.000	0.000	0.000	0.000	0.000	120	522	5719	5198	1.631	Error	Error	4323	1396	0	0	3930	1268	0	0	0	0
3	19	3	"SAP4"	"YGL229C"	14810	13580	120	5692	6081	2871	82	85	29	100	100	0	6823	7067	4004	130	137	53	99	98	0	0	0	0	0	0	0	0	0	0	0	0	0	0	0	0	0	0	0	0.838	0.865	0.862	0.990	2.113	0.801	0.897	0.000	0.000	0.000	0.000	0.000	0.000	0.000	0.000	0.000	0.000	0.000	0.000	0.000	0.000	120	516	12303	12936	-0.255	Error	Error	5610	6693	0	0	5999	6937	0	0	0	0
3	20	3	""	"YGL168W"	15000	13570	110	1594	1395	531	77	82	31	100	100	0	4068	3630	1458	121	132	60	100	100	0	0	0	0	0	0	0	0	0	0	0	0	0	0	0	0	0	0	0	0.384	0.376	0.377	0.391	1.557	0.358	0.896	0.000	0.000	0.000	0.000	0.000	0.000	0.000	0.000	0.000	0.000	0.000	0.000	0.000	0.000	80	478	5464	4827	-1.380	Error	Error	1517	3947	0	0	1318	3509	0	0	0	0
3	21	3	"EMP24"	"YGL200C"	15190	13570	120	5606	4992	1893	75	84	67	100	99	0	2116	1981	733	111	132	160	95	94	0	0	0	0	0	0	0	0	0	0	0	0	0	0	0	0	0	0	0	2.759	2.629	2.597	2.655	1.767	2.767	0.868	0.000	0.000	0.000	0.000	0.000	0.000	0.000	0.000	0.000	0.000	0.000	0.000	0.000	0.000	120	533	7536	6787	1.464	Error	Error	5531	2005	0	0	4917	1870	0	0	0	0
3	22	3	""	"YGL231C"	15370	13570	110	5494	4852	1730	74	82	63	100	100	0	11665	10702	3839	110	126	111	100	100	0	0	0	0	0	0	0	0	0	0	0	0	0	0	0	0	0	0	0	0.469	0.451	0.461	0.454	1.481	0.421	0.883	0.000	0.000	0.000	0.000	0.000	0.000	0.000	0.000	0.000	0.000	0.000	0.000	0.000	0.000	80	519	16975	15370	-1.092	Error	Error	5420	11555	0	0	4778	10592	0	0	0	0
3	1	4	""	"YGL170C"	11380	13760	120	2837	2518	1098	136	143	47	100	96	0	10391	9522	3772	224	235	82	99	98	0	0	0	0	0	0	0	0	0	0	0	0	0	0	0	0	0	0	0	0.266	0.256	0.271	0.239	1.667	0.250	0.898	0.000	0.000	0.000	0.000	0.000	0.000	0.000	0.000	0.000	0.000	0.000	0.000	0.000	0.000	120	547	12868	11680	-1.912	Error	Error	2701	10167	0	0	2382	9298	0	0	0	0
3	2	4	"ARO8"	"YGL202W"	11560	13760	110	6606	6310	2110	117	168	414	100	100	0	12426	12012	3724	174	289	815	100	100	0	0	0	0	0	0	0	0	0	0	0	0	0	0	0	0	0	0	0	0.530	0.523	0.525	0.515	1.255	0.506	0.921	0.000	0.000	0.000	0.000	0.000	0.000	0.000	0.000	0.000	0.000	0.000	0.000	0.000	0.000	80	465	18741	18031	-0.917	Error	Error	6489	12252	0	0	6193	11838	0	0	0	0
3	3	4	"SEC15"	"YGL233W"	11770	13760	120	3103	3492	2125	107	146	362	95	91	0	3081	3354	1877	149	241	750	94	84	0	0	0	0	0	0	0	0	0	0	0	0	0	0	0	0	0	0	0	1.022	1.056	1.039	1.009	1.746	1.085	0.851	0.000	0.000	0.000	0.000	0.000	0.000	0.000	0.000	0.000	0.000	0.000	0.000	0.000	0.000	120	513	5928	6590	0.031	Error	Error	2996	2932	0	0	3385	3205	0	0	0	0
3	4	4	"NUP49"	"YGL172W"	11950	13770	120	5810	5543	1633	99	111	62	100	100	0	2746	2519	909	131	150	76	97	97	0	0	0	0	0	0	0	0	0	0	0	0	0	0	0	0	0	0	0	2.184	2.280	2.252	2.373	1.597	2.274	0.893	0.000	0.000	0.000	0.000	0.000	0.000	0.000	0.000	0.000	0.000	0.000	0.000	0.000	0.000	120	519	8326	7832	1.127	Error	Error	5711	2615	0	0	5444	2388	0	0	0	0
3	5	4	""	"YGL204C"	12130	13760	110	1577	1435	603	83	91	57	97	95	0	2068	1916	842	121	132	80	96	91	0	0	0	0	0	0	0	0	0	0	0	0	0	0	0	0	0	0	0	0.767	0.753	0.765	0.781	1.659	0.692	0.866	0.000	0.000	0.000	0.000	0.000	0.000	0.000	0.000	0.000	0.000	0.000	0.000	0.000	0.000	80	458	3441	3147	-0.382	Error	Error	1494	1947	0	0	1352	1795	0	0	0	0
3	6	4	""	"YGL235W"	12330	13760	110	2803	2470	1160	83	91	55	100	98	0	2076	1922	926	123	138	87	95	93	0	0	0	0	0	0	0	0	0	0	0	0	0	0	0	0	0	0	0	1.393	1.327	1.320	1.380	1.670	1.300	0.895	0.000	0.000	0.000	0.000	0.000	0.000	0.000	0.000	0.000	0.000	0.000	0.000	0.000	0.000	80	503	4673	4186	0.478	Error	Error	2720	1953	0	0	2387	1799	0	0	0	0
3	7	4	"RTT102"	"YGR275W"	12530	13760	120	3085	2769	1260	84	91	42	99	99	0	1977	1816	732	125	135	59	97	96	0	0	0	0	0	0	0	0	0	0	0	0	0	0	0	0	0	0	0	1.620	1.588	1.654	1.519	1.812	1.679	0.861	0.000	0.000	0.000	0.000	0.000	0.000	0.000	0.000	0.000	0.000	0.000	0.000	0.000	0.000	120	549	4853	4376	0.696	Error	Error	3001	1852	0	0	2685	1691	0	0	0	0
3	8	4	""	"YHL009W-B"	12720	13770	120	353	355	116	82	87	31	99	96	0	598	592	259	125	133	48	94	91	0	0	0	0	0	0	0	0	0	0	0	0	0	0	0	0	0	0	0	0.573	0.585	0.565	0.661	2.043	0.508	0.773	0.000	0.000	0.000	0.000	0.000	0.000	0.000	0.000	0.000	0.000	0.000	0.000	0.000	0.000	120	500	744	740	-0.804	Error	Error	271	473	0	0	273	467	0	0	0	0
3	9	4	""	"YHL041W"	12920	13770	120	1857	1658	667	90	97	39	100	99	0	697	671	257	137	163	357	75	23	0	0	0	0	0	0	0	0	0	0	0	0	0	0	0	0	0	0	0	3.155	2.936	2.944	2.983	1.790	3.029	0.820	0.000	0.000	0.000	0.000	0.000	0.000	0.000	0.000	0.000	0.000	0.000	0.000	0.000	0.000	120	496	2327	2102	1.658	Error	Error	1767	560	0	0	1568	534	0	0	0	0
3	10	4	""	"YGR277C"	13100	13750	120	8168	8094	3050	116	125	47	100	100	0	3531	3408	1211	169	179	64	99	99	0	0	0	0	0	0	0	0	0	0	0	0	0	0	0	0	0	0	0	2.395	2.463	2.481	2.429	1.463	2.550	0.909	0.000	0.000	0.000	0.000	0.000	0.000	0.000	0.000	0.000	0.000	0.000	0.000	0.000	0.000	120	480	11414	11217	1.260	Error	Error	8052	3362	0	0	7978	3239	0	0	0	0
3	11	4	"PRS3"	"YHL011C"	13290	13750	120	7806	7285	2772	124	133	49	100	100	0	5600	5216	2078	184	201	97	99	99	0	0	0	0	0	0	0	0	0	0	0	0	0	0	0	0	0	0	0	1.418	1.423	1.440	1.428	1.602	1.428	0.884	0.000	0.000	0.000	0.000	0.000	0.000	0.000	0.000	0.000	0.000	0.000	0.000	0.000	0.000	120	498	13098	12193	0.504	Error	Error	7682	5416	0	0	7161	5032	0	0	0	0
3	12	4	"ECM34"	"YHL043W"	13480	13750	120	3512	3410	1255	112	119	46	99	98	0	4751	4477	1640	177	191	80	99	99	0	0	0	0	0	0	0	0	0	0	0	0	0	0	0	0	0	0	0	0.743	0.767	0.775	0.758	1.542	0.750	0.875	0.000	0.000	0.000	0.000	0.000	0.000	0.000	0.000	0.000	0.000	0.000	0.000	0.000	0.000	120	499	7974	7598	-0.428	Error	Error	3400	4574	0	0	3298	4300	0	0	0	0
3	13	4	"SCW4"	"YGR279C"	13670	13760	120	4877	4581	1544	104	110	41	100	100	0	4236	3876	1652	161	171	58	96	95	0	0	0	0	0	0	0	0	0	0	0	0	0	0	0	0	0	0	0	1.171	1.205	1.161	1.291	1.792	1.157	0.903	0.000	0.000	0.000	0.000	0.000	0.000	0.000	0.000	0.000	0.000	0.000	0.000	0.000	0.000	120	519	8848	8192	0.228	Error	Error	4773	4075	0	0	4477	3715	0	0	0	0
3	14	4	""	"YHL013C"	13850	13750	110	5242	4689	1642	112	140	244	100	100	0	12159	11019	3952	175	274	770	100	98	0	0	0	0	0	0	0	0	0	0	0	0	0	0	0	0	0	0	0	0.428	0.422	0.429	0.420	1.363	0.398	0.904	0.000	0.000	0.000	0.000	0.000	0.000	0.000	0.000	0.000	0.000	0.000	0.000	0.000	0.000	80	449	17114	15421	-1.224	Error	Error	5130	11984	0	0	4577	10844	0	0	0	0
3	15	4	""	"YHL045W"	14040	13750	110	10671	10009	4238	86	121	248	100	100	0	14962	14189	6250	130	227	728	100	97	0	0	0	0	0	0	0	0	0	0	0	0	0	0	0	0	0	0	0	0.714	0.706	0.701	0.730	1.460	0.691	0.923	0.000	0.000	0.000	0.000	0.000	0.000	0.000	0.000	0.000	0.000	0.000	0.000	0.000	0.000	80	510	25417	23982	-0.487	Error	Error	10585	14832	0	0	9923	14059	0	0	0	0
3	16	4	"YOR1"	"YGR281W"	14240	13760	120	926	924	424	85	101	120	94	90	0	1707	1678	1046	127	142	73	91	90	0	0	0	0	0	0	0	0	0	0	0	0	0	0	0	0	0	0	0	0.532	0.541	0.543	0.585	1.862	0.467	0.834	0.000	0.000	0.000	0.000	0.000	0.000	0.000	0.000	0.000	0.000	0.000	0.000	0.000	0.000	120	581	2421	2390	-0.910	Error	Error	841	1580	0	0	839	1551	0	0	0	0
3	17	4	"RPS20"	"YHL015W"	14430	13760	120	3080	2641	1136	95	106	122	97	97	0	3594	3166	1272	145	155	95	99	95	0	0	0	0	0	0	0	0	0	0	0	0	0	0	0	0	0	0	0	0.865	0.843	0.861	0.860	1.844	0.855	0.876	0.000	0.000	0.000	0.000	0.000	0.000	0.000	0.000	0.000	0.000	0.000	0.000	0.000	0.000	120	532	6434	5567	-0.208	Error	Error	2985	3449	0	0	2546	3021	0	0	0	0
3	18	4	""	"YHL047C"	14620	13760	120	3946	4312	2703	87	91	32	100	100	0	6080	6345	3612	138	143	51	100	100	0	0	0	0	0	0	0	0	0	0	0	0	0	0	0	0	0	0	0	0.649	0.681	0.690	0.689	2.026	0.685	0.861	0.000	0.000	0.000	0.000	0.000	0.000	0.000	0.000	0.000	0.000	0.000	0.000	0.000	0.000	120	465	9801	10432	-0.623	Error	Error	3859	5942	0	0	4225	6207	0	0	0	0
3	19	4	""	"YIL077C"	14800	13760	120	5585	5555	2181	88	92	31	100	100	0	14233	13769	5685	140	148	58	100	100	0	0	0	0	0	0	0	0	0	0	0	0	0	0	0	0	0	0	0	0.390	0.401	0.415	0.414	1.638	0.381	0.897	0.000	0.000	0.000	0.000	0.000	0.000	0.000	0.000	0.000	0.000	0.000	0.000	0.000	0.000	120	496	19590	19096	-1.358	Error	Error	5497	14093	0	0	5467	13629	0	0	0	0
3	20	4	"SEC24"	"YIL109C"	14990	13760	110	7604	7761	2992	83	104	242	100	100	0	9696	9703	3913	126	159	347	100	98	0	0	0	0	0	0	0	0	0	0	0	0	0	0	0	0	0	0	0	0.786	0.802	0.792	0.812	1.324	0.774	0.907	0.000	0.000	0.000	0.000	0.000	0.000	0.000	0.000	0.000	0.000	0.000	0.000	0.000	0.000	80	495	17091	17255	-0.348	Error	Error	7521	9570	0	0	7678	9577	0	0	0	0
3	21	4	""	"YIL141W"	15180	13760	110	4903	4337	1436	82	119	312	100	100	0	4519	4172	1467	121	176	418	98	95	0	0	0	0	0	0	0	0	0	0	0	0	0	0	0	0	0	0	0	1.096	1.050	1.064	1.074	1.456	1.014	0.906	0.000	0.000	0.000	0.000	0.000	0.000	0.000	0.000	0.000	0.000	0.000	0.000	0.000	0.000	80	495	9219	8306	0.132	Error	Error	4821	4398	0	0	4255	4051	0	0	0	0
3	22	4	""	"YIL079C"	15370	13760	110	5683	5111	1981	81	121	267	100	100	0	3647	3335	1327	121	174	285	96	92	0	0	0	0	0	0	0	0	0	0	0	0	0	0	0	0	0	0	0	1.589	1.565	1.606	1.625	1.542	1.575	0.903	0.000	0.000	0.000	0.000	0.000	0.000	0.000	0.000	0.000	0.000	0.000	0.000	0.000	0.000	80	537	9128	8244	0.668	Error	Error	5602	3526	0	0	5030	3214	0	0	0	0
3	1	5	"COX5b"	"YIL111W"	11380	13950	120	2733	2623	995	139	149	68	100	100	0	3205	3123	1318	228	253	121	99	98	0	0	0	0	0	0	0	0	0	0	0	0	0	0	0	0	0	0	0	0.871	0.858	0.882	0.905	1.771	0.818	0.861	0.000	0.000	0.000	0.000	0.000	0.000	0.000	0.000	0.000	0.000	0.000	0.000	0.000	0.000	120	576	5571	5379	-0.199	Error	Error	2594	2977	0	0	2484	2895	0	0	0	0
3	2	5	"SSL2"	"YIL143C"	11570	13950	120	4556	4986	2699	110	149	359	99	98	0	6148	6927	4217	157	224	673	96	93	0	0	0	0	0	0	0	0	0	0	0	0	0	0	0	0	0	0	0	0.742	0.720	0.769	0.816	2.064	0.668	0.866	0.000	0.000	0.000	0.000	0.000	0.000	0.000	0.000	0.000	0.000	0.000	0.000	0.000	0.000	120	517	10437	11646	-0.430	Error	Error	4446	5991	0	0	4876	6770	0	0	0	0
3	3	5	""	"YIL082W"	11760	13950	120	24751	22862	9837	127	135	54	100	100	0	15941	14226	5839	166	176	67	100	100	0	0	0	0	0	0	0	0	0	0	0	0	0	0	0	0	0	0	0	1.561	1.617	1.645	1.607	1.673	1.661	0.878	0.000	0.000	0.000	0.000	0.000	0.000	0.000	0.000	0.000	0.000	0.000	0.000	0.000	0.000	120	496	40399	36795	0.642	Error	Error	24624	15775	0	0	22735	14060	0	0	0	0
3	4	5	""	"YIL113W"	11950	13960	120	2247	2044	691	114	127	65	100	99	0	1173	1099	444	154	170	79	93	90	0	0	0	0	0	0	0	0	0	0	0	0	0	0	0	0	0	0	0	2.093	2.042	2.051	2.300	1.936	1.998	0.835	0.000	0.000	0.000	0.000	0.000	0.000	0.000	0.000	0.000	0.000	0.000	0.000	0.000	0.000	120	485	3152	2875	1.066	Error	Error	2133	1019	0	0	1930	945	0	0	0	0
3	5	5	""	"YIL145C"	12140	13950	120	9135	8353	3315	90	104	72	100	100	0	2765	2565	1104	127	145	94	98	96	0	0	0	0	0	0	0	0	0	0	0	0	0	0	0	0	0	0	0	3.429	3.389	3.419	3.467	1.728	3.537	0.826	0.000	0.000	0.000	0.000	0.000	0.000	0.000	0.000	0.000	0.000	0.000	0.000	0.000	0.000	120	524	11683	10701	1.778	Error	Error	9045	2638	0	0	8263	2438	0	0	0	0
3	6	5	""	"YIL083C"	12320	13950	110	4055	3737	1420	87	103	99	100	100	0	1903	1829	699	126	144	93	100	98	0	0	0	0	0	0	0	0	0	0	0	0	0	0	0	0	0	0	0	2.233	2.143	2.134	2.171	1.444	2.161	0.897	0.000	0.000	0.000	0.000	0.000	0.000	0.000	0.000	0.000	0.000	0.000	0.000	0.000	0.000	80	489	5745	5353	1.159	Error	Error	3968	1777	0	0	3650	1703	0	0	0	0
3	7	5	"NUP159"	"YIL115C"	12520	13960	110	711	664	316	91	101	87	92	87	0	502	528	268	133	148	89	86	80	0	0	0	0	0	0	0	0	0	0	0	0	0	0	0	0	0	0	0	1.680	1.451	1.478	1.582	2.564	1.409	0.759	0.000	0.000	0.000	0.000	0.000	0.000	0.000	0.000	0.000	0.000	0.000	0.000	0.000	0.000	80	492	989	968	0.749	Error	Error	620	369	0	0	573	395	0	0	0	0
3	8	5	"SLN1"	"YIL147C"	12700	13950	130	4808	4671	2048	88	93	39	100	100	0	5909	5702	2830	133	141	58	100	99	0	0	0	0	0	0	0	0	0	0	0	0	0	0	0	0	0	0	0	0.817	0.823	0.823	0.846	1.661	0.777	0.816	0.000	0.000	0.000	0.000	0.000	0.000	0.000	0.000	0.000	0.000	0.000	0.000	0.000	0.000	120	588	10496	10152	-0.291	Error	Error	4720	5776	0	0	4583	5569	0	0	0	0
3	9	5	""	"YJR015W"	12900	13950	110	3905	3632	1295	91	140	294	100	100	0	13127	12030	4520	137	345	1302	100	95	0	0	0	0	0	0	0	0	0	0	0	0	0	0	0	0	0	0	0	0.294	0.298	0.300	0.304	1.298	0.273	0.901	0.000	0.000	0.000	0.000	0.000	0.000	0.000	0.000	0.000	0.000	0.000	0.000	0.000	0.000	80	453	16804	15434	-1.768	Error	Error	3814	12990	0	0	3541	11893	0	0	0	0
3	10	5	"ANB1"	"YJR047C"	13070	13950	110	3715	3184	1337	110	168	300	95	88	0	4084	3383	1562	164	362	1249	81	73	0	0	0	0	0	0	0	0	0	0	0	0	0	0	0	0	0	0	0	0.920	0.955	0.954	1.015	1.496	0.762	0.681	0.000	0.000	0.000	0.000	0.000	0.000	0.000	0.000	0.000	0.000	0.000	0.000	0.000	0.000	80	490	7525	6293	-0.121	Error	Error	3605	3920	0	0	3074	3219	0	0	0	0
3	11	5	""	"YJR079W"	13270	13950	110	507	560	265	132	142	59	93	91	0	487	521	228	190	210	102	85	68	0	0	0	0	0	0	0	0	0	0	0	0	0	0	0	0	0	0	0	1.263	1.293	1.308	1.355	1.821	1.200	0.535	0.000	0.000	0.000	0.000	0.000	0.000	0.000	0.000	0.000	0.000	0.000	0.000	0.000	0.000	80	505	672	759	0.336	Error	Error	375	297	0	0	428	331	0	0	0	0
3	12	5	"ess1"	"YJR017C"	13450	13950	120	2957	2637	908	123	131	50	100	100	0	2742	2535	851	180	198	95	100	98	0	0	0	0	0	0	0	0	0	0	0	0	0	0	0	0	0	0	0	1.106	1.068	1.127	1.078	1.645	1.079	0.873	0.000	0.000	0.000	0.000	0.000	0.000	0.000	0.000	0.000	0.000	0.000	0.000	0.000	0.000	120	543	5396	4869	0.146	Error	Error	2834	2562	0	0	2514	2355	0	0	0	0
3	13	5	"UTR1"	"YJR049C"	13630	13950	110	5770	5364	2355	108	137	234	100	97	0	3894	3836	1816	162	193	222	96	95	0	0	0	0	0	0	0	0	0	0	0	0	0	0	0	0	0	0	0	1.517	1.431	1.412	1.513	1.533	1.391	0.889	0.000	0.000	0.000	0.000	0.000	0.000	0.000	0.000	0.000	0.000	0.000	0.000	0.000	0.000	80	448	9394	8930	0.601	Error	Error	5662	3732	0	0	5256	3674	0	0	0	0
3	14	5	""	"YJR082C"	13820	13950	120	5020	4267	1758	116	149	281	98	92	0	2247	1957	850	175	224	479	86	76	0	0	0	0	0	0	0	0	0	0	0	0	0	0	0	0	0	0	0	2.367	2.329	2.351	2.418	1.762	2.310	0.881	0.000	0.000	0.000	0.000	0.000	0.000	0.000	0.000	0.000	0.000	0.000	0.000	0.000	0.000	120	545	6976	5933	1.243	Error	Error	4904	2072	0	0	4151	1782	0	0	0	0
3	15	5	"TES1"	"YJR019C"	14010	13950	120	4739	4305	1585	105	121	99	100	100	0	5973	5530	1975	167	181	76	99	99	0	0	0	0	0	0	0	0	0	0	0	0	0	0	0	0	0	0	0	0.798	0.783	0.813	0.777	1.592	0.756	0.878	0.000	0.000	0.000	0.000	0.000	0.000	0.000	0.000	0.000	0.000	0.000	0.000	0.000	0.000	120	557	10440	9563	-0.325	Error	Error	4634	5806	0	0	4200	5363	0	0	0	0
3	16	5	"osm1"	"YJR051W"	14200	13950	110	9842	8708	3287	95	110	81	100	100	0	5756	5207	2107	149	165	72	100	100	0	0	0	0	0	0	0	0	0	0	0	0	0	0	0	0	0	0	0	1.738	1.703	1.698	1.723	1.361	1.685	0.899	0.000	0.000	0.000	0.000	0.000	0.000	0.000	0.000	0.000	0.000	0.000	0.000	0.000	0.000	80	494	15354	13671	0.798	Error	Error	9747	5607	0	0	8613	5058	0	0	0	0
3	17	5	""	"YJR084W"	14400	13960	130	5327	4793	1717	91	97	67	100	100	0	3190	2820	1214	141	149	51	96	95	0	0	0	0	0	0	0	0	0	0	0	0	0	0	0	0	0	0	0	1.717	1.755	1.683	1.933	1.919	1.742	0.856	0.000	0.000	0.000	0.000	0.000	0.000	0.000	0.000	0.000	0.000	0.000	0.000	0.000	0.000	120	598	8285	7381	0.780	Error	Error	5236	3049	0	0	4702	2679	0	0	0	0
3	18	5	"rec107"	"YJR021C"	14590	13950	120	5779	5484	2788	80	84	30	99	99	0	5542	5349	2405	130	136	46	99	99	0	0	0	0	0	0	0	0	0	0	0	0	0	0	0	0	0	0	0	1.053	1.035	1.051	0.962	1.744	1.068	0.912	0.000	0.000	0.000	0.000	0.000	0.000	0.000	0.000	0.000	0.000	0.000	0.000	0.000	0.000	120	494	11111	10623	0.075	Error	Error	5699	5412	0	0	5404	5219	0	0	0	0
3	19	5	"BFA1"	"YJR053W"	14770	13960	120	5343	4985	1929	87	92	39	100	100	0	3112	2740	1268	138	148	60	93	92	0	0	0	0	0	0	0	0	0	0	0	0	0	0	0	0	0	0	0	1.767	1.882	1.903	2.174	2.131	1.797	0.906	0.000	0.000	0.000	0.000	0.000	0.000	0.000	0.000	0.000	0.000	0.000	0.000	0.000	0.000	120	503	8230	7500	0.822	Error	Error	5256	2974	0	0	4898	2602	0	0	0	0
3	20	5	"ste18"	"YJR086W"	14960	13950	120	1422	1263	461	89	104	224	92	89	0	1007	962	351	135	160	316	88	75	0	0	0	0	0	0	0	0	0	0	0	0	0	0	0	0	0	0	0	1.529	1.420	1.438	1.459	2.005	1.421	0.845	0.000	0.000	0.000	0.000	0.000	0.000	0.000	0.000	0.000	0.000	0.000	0.000	0.000	0.000	120	547	2205	2001	0.612	Error	Error	1333	872	0	0	1174	827	0	0	0	0
3	21	5	""	"YKR007W"	15160	13950	120	5485	4655	1762	87	105	193	99	98	0	8478	7776	2567	132	160	204	98	98	0	0	0	0	0	0	0	0	0	0	0	0	0	0	0	0	0	0	0	0.647	0.598	0.627	0.588	1.612	0.596	0.909	0.000	0.000	0.000	0.000	0.000	0.000	0.000	0.000	0.000	0.000	0.000	0.000	0.000	0.000	120	535	13744	12212	-0.629	Error	Error	5398	8346	0	0	4568	7644	0	0	0	0
3	22	5	""	"YKR038C"	15340	13950	120	5804	5396	1826	89	115	237	99	99	0	3075	2925	960	131	164	211	99	98	0	0	0	0	0	0	0	0	0	0	0	0	0	0	0	0	0	0	0	1.941	1.899	1.951	1.900	1.463	1.928	0.906	0.000	0.000	0.000	0.000	0.000	0.000	0.000	0.000	0.000	0.000	0.000	0.000	0.000	0.000	120	574	8659	8101	0.957	Error	Error	5715	2944	0	0	5307	2794	0	0	0	0
3	1	6	""	"YKR070W"	11350	14140	120	3411	3091	1168	138	145	59	99	98	0	14416	13214	4810	231	253	119	100	100	0	0	0	0	0	0	0	0	0	0	0	0	0	0	0	0	0	0	0	0.231	0.227	0.237	0.221	1.598	0.212	0.849	0.000	0.000	0.000	0.000	0.000	0.000	0.000	0.000	0.000	0.000	0.000	0.000	0.000	0.000	120	529	17458	15936	-2.116	Error	Error	3273	14185	0	0	2953	12983	0	0	0	0
3	2	6	"FOX2"	"YKR009C"	11540	14140	120	3930	4160	1867	116	121	43	98	98	0	16223	16199	7180	169	185	80	100	99	0	0	0	0	0	0	0	0	0	0	0	0	0	0	0	0	0	0	0	0.238	0.252	0.266	0.243	1.629	0.240	0.885	0.000	0.000	0.000	0.000	0.000	0.000	0.000	0.000	0.000	0.000	0.000	0.000	0.000	0.000	120	498	19868	20074	-2.074	Error	Error	3814	16054	0	0	4044	16030	0	0	0	0
3	3	6	""	"YKR040C"	11730	14140	120	3352	2993	972	125	130	43	100	100	0	1433	1325	473	161	171	60	94	93	0	0	0	0	0	0	0	0	0	0	0	0	0	0	0	0	0	0	0	2.537	2.464	2.462	2.593	1.666	2.482	0.868	0.000	0.000	0.000	0.000	0.000	0.000	0.000	0.000	0.000	0.000	0.000	0.000	0.000	0.000	120	512	4499	4032	1.343	Error	Error	3227	1272	0	0	2868	1164	0	0	0	0
3	4	6	"sis2"	"YKR072C"	11920	14140	120	8167	8315	3606	120	127	46	100	100	0	6458	6842	2848	165	170	57	100	100	0	0	0	0	0	0	0	0	0	0	0	0	0	0	0	0	0	0	0	1.279	1.227	1.293	1.193	1.584	1.245	0.865	0.000	0.000	0.000	0.000	0.000	0.000	0.000	0.000	0.000	0.000	0.000	0.000	0.000	0.000	120	512	14340	14872	0.355	Error	Error	8047	6293	0	0	8195	6677	0	0	0	0
3	5	6	""	"YKR011C"	12130	14140	120	5238	4687	1744	97	102	36	99	99	0	4354	4082	1224	136	144	51	100	99	0	0	0	0	0	0	0	0	0	0	0	0	0	0	0	0	0	0	0	1.219	1.163	1.225	1.107	1.666	1.217	0.875	0.000	0.000	0.000	0.000	0.000	0.000	0.000	0.000	0.000	0.000	0.000	0.000	0.000	0.000	120	509	9359	8536	0.285	Error	Error	5141	4218	0	0	4590	3946	0	0	0	0
3	6	6	"UTH1"	"YKR042W"	12310	14140	120	3714	3232	1115	89	100	90	100	99	0	3568	3358	1068	128	143	81	100	100	0	0	0	0	0	0	0	0	0	0	0	0	0	0	0	0	0	0	0	1.054	0.973	1.013	0.947	1.597	0.984	0.873	0.000	0.000	0.000	0.000	0.000	0.000	0.000	0.000	0.000	0.000	0.000	0.000	0.000	0.000	120	537	7065	6373	0.076	Error	Error	3625	3440	0	0	3143	3230	0	0	0	0
3	7	6	""	"YKR074W"	12500	14140	110	2363	2107	779	87	96	66	100	100	0	2621	2297	855	131	149	121	100	100	0	0	0	0	0	0	0	0	0	0	0	0	0	0	0	0	0	0	0	0.914	0.933	0.935	0.924	1.422	0.920	0.886	0.000	0.000	0.000	0.000	0.000	0.000	0.000	0.000	0.000	0.000	0.000	0.000	0.000	0.000	80	482	4766	4186	-0.130	Error	Error	2276	2490	0	0	2020	2166	0	0	0	0
3	8	6	"PRY2"	"YKR013W"	12690	14140	110	5873	5145	2157	84	94	73	100	100	0	9064	8037	3347	126	140	98	100	100	0	0	0	0	0	0	0	0	0	0	0	0	0	0	0	0	0	0	0	0.648	0.640	0.652	0.617	1.456	0.620	0.903	0.000	0.000	0.000	0.000	0.000	0.000	0.000	0.000	0.000	0.000	0.000	0.000	0.000	0.000	80	476	14727	12972	-0.627	Error	Error	5789	8938	0	0	5061	7911	0	0	0	0
3	9	6	""	"YKR044W"	12870	14140	120	9410	8900	3444	93	119	201	100	98	0	13916	12804	4476	135	207	703	99	98	0	0	0	0	0	0	0	0	0	0	0	0	0	0	0	0	0	0	0	0.676	0.695	0.728	0.676	1.617	0.692	0.901	0.000	0.000	0.000	0.000	0.000	0.000	0.000	0.000	0.000	0.000	0.000	0.000	0.000	0.000	120	528	23098	21476	-0.565	Error	Error	9317	13781	0	0	8807	12669	0	0	0	0
3	10	6	"ECM4"	"YKR076W"	13060	14140	130	9050	8129	2947	117	152	254	99	98	0	4546	4233	1516	165	274	891	98	87	0	0	0	0	0	0	0	0	0	0	0	0	0	0	0	0	0	0	0	2.039	1.970	2.085	1.925	1.620	2.056	0.828	0.000	0.000	0.000	0.000	0.000	0.000	0.000	0.000	0.000	0.000	0.000	0.000	0.000	0.000	120	566	13314	12080	1.028	Error	Error	8933	4381	0	0	8012	4068	0	0	0	0
3	11	6	"CRR1"	"YLR213C"	13240	14140	110	8164	7688	1805	141	162	188	100	100	0	5197	5073	937	199	228	166	100	100	0	0	0	0	0	0	0	0	0	0	0	0	0	0	0	0	0	0	0	1.605	1.548	1.570	1.524	1.220	1.569	0.928	0.000	0.000	0.000	0.000	0.000	0.000	0.000	0.000	0.000	0.000	0.000	0.000	0.000	0.000	80	494	13021	12421	0.683	Error	Error	8023	4998	0	0	7547	4874	0	0	0	0
3	12	6	""	"YLR243W"	13440	14150	120	428	434	130	142	164	179	81	30	0	601	585	203	207	231	160	85	60	0	0	0	0	0	0	0	0	0	0	0	0	0	0	0	0	0	0	0	0.726	0.772	0.833	0.824	1.593	0.683	0.641	0.000	0.000	0.000	0.000	0.000	0.000	0.000	0.000	0.000	0.000	0.000	0.000	0.000	0.000	120	545	680	670	-0.462	Error	Error	286	394	0	0	292	378	0	0	0	0
3	13	6	"PIG1"	"YLR273C"	13630	14140	120	3206	3662	2525	109	131	211	98	97	0	2466	2984	2082	174	194	195	97	96	0	0	0	0	0	0	0	0	0	0	0	0	0	0	0	0	0	0	0	1.351	1.264	1.389	1.292	1.733	1.257	0.855	0.000	0.000	0.000	0.000	0.000	0.000	0.000	0.000	0.000	0.000	0.000	0.000	0.000	0.000	120	550	5389	6363	0.434	Error	Error	3097	2292	0	0	3553	2810	0	0	0	0
3	14	6	""	"YLR215C"	13830	14140	120	3548	3334	1256	112	117	41	98	98	0	7072	6931	1858	179	189	64	100	100	0	0	0	0	0	0	0	0	0	0	0	0	0	0	0	0	0	0	0	0.498	0.477	0.504	0.423	1.698	0.488	0.906	0.000	0.000	0.000	0.000	0.000	0.000	0.000	0.000	0.000	0.000	0.000	0.000	0.000	0.000	120	514	10329	9974	-1.004	Error	Error	3436	6893	0	0	3222	6752	0	0	0	0
3	15	6	"CDD1"	"YLR245C"	14010	14140	120	1259	1150	399	115	121	39	100	100	0	1501	1339	530	187	195	65	95	93	0	0	0	0	0	0	0	0	0	0	0	0	0	0	0	0	0	0	0	0.871	0.898	0.903	1.033	2.006	0.851	0.865	0.000	0.000	0.000	0.000	0.000	0.000	0.000	0.000	0.000	0.000	0.000	0.000	0.000	0.000	120	520	2458	2187	-0.200	Error	Error	1144	1314	0	0	1035	1152	0	0	0	0
3	16	6	"SMD2"	"YLR275W"	14200	14140	110	2542	2321	769	109	120	76	100	100	0	12226	11001	3486	195	208	96	100	100	0	0	0	0	0	0	0	0	0	0	0	0	0	0	0	0	0	0	0	0.202	0.205	0.201	0.200	1.368	0.195	0.892	0.000	0.000	0.000	0.000	0.000	0.000	0.000	0.000	0.000	0.000	0.000	0.000	0.000	0.000	80	504	14464	13018	-2.306	Error	Error	2433	12031	0	0	2212	10806	0	0	0	0
3	17	6	""	"YLR217W"	14400	14150	120	3503	2970	1267	97	102	40	100	99	0	2169	1984	808	156	172	90	92	90	0	0	0	0	0	0	0	0	0	0	0	0	0	0	0	0	0	0	0	1.692	1.572	1.602	1.610	1.882	1.653	0.863	0.000	0.000	0.000	0.000	0.000	0.000	0.000	0.000	0.000	0.000	0.000	0.000	0.000	0.000	120	532	5419	4701	0.759	Error	Error	3406	2013	0	0	2873	1828	0	0	0	0
3	18	6	""	"YLR247C"	14590	14150	120	1159	1294	624	81	85	30	100	100	0	1270	1415	793	130	137	44	97	95	0	0	0	0	0	0	0	0	0	0	0	0	0	0	0	0	0	0	0	0.946	0.944	0.970	1.011	1.698	0.873	0.789	0.000	0.000	0.000	0.000	0.000	0.000	0.000	0.000	0.000	0.000	0.000	0.000	0.000	0.000	120	533	2218	2498	-0.081	Error	Error	1078	1140	0	0	1213	1285	0	0	0	0
3	19	6	"YSH1"	"YLR277C"	14780	14140	110	2972	3061	1841	90	100	78	100	100	0	2038	2299	1432	138	150	97	98	93	0	0	0	0	0	0	0	0	0	0	0	0	0	0	0	0	0	0	0	1.517	1.375	1.349	1.440	1.803	1.350	0.875	0.000	0.000	0.000	0.000	0.000	0.000	0.000	0.000	0.000	0.000	0.000	0.000	0.000	0.000	80	473	4782	5132	0.601	Error	Error	2882	1900	0	0	2971	2161	0	0	0	0
3	20	6	""	"YLR219W"	14980	14150	120	6461	6721	2767	92	103	72	100	100	0	6267	6244	2637	144	157	92	97	97	0	0	0	0	0	0	0	0	0	0	0	0	0	0	0	0	0	0	0	1.040	1.087	1.110	1.185	1.898	1.080	0.919	0.000	0.000	0.000	0.000	0.000	0.000	0.000	0.000	0.000	0.000	0.000	0.000	0.000	0.000	120	551	12492	12729	0.057	Error	Error	6369	6123	0	0	6629	6100	0	0	0	0
3	21	6	"yef3"	"YLR249W"	15170	14150	120	1968	2336	1467	86	89	33	100	100	0	1938	2409	1856	137	152	66	97	96	0	0	0	0	0	0	0	0	0	0	0	0	0	0	0	0	0	0	0	1.045	0.990	1.089	1.185	1.997	0.892	0.858	0.000	0.000	0.000	0.000	0.000	0.000	0.000	0.000	0.000	0.000	0.000	0.000	0.000	0.000	120	513	3683	4522	0.063	Error	Error	1882	1801	0	0	2250	2272	0	0	0	0
3	22	6	""	"YLR279W"	15360	14130	120	225	234	144	77	84	35	86	79	0	298	287	96	128	141	64	85	68	0	0	0	0	0	0	0	0	0	0	0	0	0	0	0	0	0	0	0	0.871	0.987	0.971	0.915	2.321	0.975	0.331	0.000	0.000	0.000	0.000	0.000	0.000	0.000	0.000	0.000	0.000	0.000	0.000	0.000	0.000	120	597	318	316	-0.200	Error	Error	148	170	0	0	157	159	0	0	0	0
3	1	7	"BUL2"	"YML111W"	11370	14310	120	9058	9106	3013	119	124	45	100	100	0	5346	5533	1796	167	186	86	100	100	0	0	0	0	0	0	0	0	0	0	0	0	0	0	0	0	0	0	0	1.726	1.675	1.665	1.689	1.461	1.714	0.883	0.000	0.000	0.000	0.000	0.000	0.000	0.000	0.000	0.000	0.000	0.000	0.000	0.000	0.000	120	581	14118	14353	0.787	Error	Error	8939	5179	0	0	8987	5366	0	0	0	0
3	2	7	""	"YMR009W"	11560	14340	120	3440	3265	1046	112	117	45	100	100	0	2075	1892	719	149	164	70	96	96	0	0	0	0	0	0	0	0	0	0	0	0	0	0	0	0	0	0	0	1.728	1.809	1.804	2.002	1.884	1.773	0.880	0.000	0.000	0.000	0.000	0.000	0.000	0.000	0.000	0.000	0.000	0.000	0.000	0.000	0.000	120	526	5254	4896	0.789	Error	Error	3328	1926	0	0	3153	1743	0	0	0	0
3	3	7	""	"YMR040W"	11750	14340	120	2019	1881	661	118	125	43	100	99	0	1450	1350	544	160	170	58	95	93	0	0	0	0	0	0	0	0	0	0	0	0	0	0	0	0	0	0	0	1.474	1.482	1.444	1.569	1.718	1.417	0.833	0.000	0.000	0.000	0.000	0.000	0.000	0.000	0.000	0.000	0.000	0.000	0.000	0.000	0.000	120	531	3191	2953	0.559	Error	Error	1901	1290	0	0	1763	1190	0	0	0	0
3	4	7	"DAT1"	"YML113W"	11950	14330	120	7910	7127	2709	139	189	151	100	99	0	3775	3487	1138	198	266	219	100	100	0	0	0	0	0	0	0	0	0	0	0	0	0	0	0	0	0	0	0	2.172	2.125	2.209	2.015	1.540	2.279	0.884	0.000	0.000	0.000	0.000	0.000	0.000	0.000	0.000	0.000	0.000	0.000	0.000	0.000	0.000	120	516	11348	10277	1.119	Error	Error	7771	3577	0	0	6988	3289	0	0	0	0
3	5	7	"HXT2"	"YMR011W"	12130	14330	130	8804	8579	3998	129	176	150	99	98	0	9769	9873	4651	194	260	219	98	98	0	0	0	0	0	0	0	0	0	0	0	0	0	0	0	0	0	0	0	0.906	0.873	0.908	0.867	1.588	0.845	0.873	0.000	0.000	0.000	0.000	0.000	0.000	0.000	0.000	0.000	0.000	0.000	0.000	0.000	0.000	120	547	18250	18129	-0.142	Error	Error	8675	9575	0	0	8450	9679	0	0	0	0
3	6	7	"arg80"	"YMR042W"	12320	14340	120	3613	3328	1128	103	112	56	100	100	0	1454	1351	570	148	166	100	93	90	0	0	0	0	0	0	0	0	0	0	0	0	0	0	0	0	0	0	0	2.688	2.681	2.737	2.897	1.679	2.614	0.847	0.000	0.000	0.000	0.000	0.000	0.000	0.000	0.000	0.000	0.000	0.000	0.000	0.000	0.000	120	515	4816	4428	1.426	Error	Error	3510	1306	0	0	3225	1203	0	0	0	0
3	7	7	"van1"	"YML115C"	12510	14330	120	7734	6986	2118	87	96	65	100	100	0	13571	12623	3736	135	155	116	100	99	0	0	0	0	0	0	0	0	0	0	0	0	0	0	0	0	0	0	0	0.569	0.552	0.572	0.546	1.479	0.531	0.903	0.000	0.000	0.000	0.000	0.000	0.000	0.000	0.000	0.000	0.000	0.000	0.000	0.000	0.000	120	551	21083	19387	-0.813	Error	Error	7647	13436	0	0	6899	12488	0	0	0	0
3	8	7	"sec59"	"YMR013C"	12710	14340	120	4626	4737	1867	85	96	57	100	100	0	10172	9714	4063	136	157	85	99	98	0	0	0	0	0	0	0	0	0	0	0	0	0	0	0	0	0	0	0	0.452	0.486	0.503	0.505	1.687	0.467	0.907	0.000	0.000	0.000	0.000	0.000	0.000	0.000	0.000	0.000	0.000	0.000	0.000	0.000	0.000	120	548	14577	14230	-1.144	Error	Error	4541	10036	0	0	4652	9578	0	0	0	0
3	9	7	""	"YMR044W"	12900	14330	120	5992	5457	2363	115	119	46	99	97	0	20523	20362	8068	184	197	85	99	98	0	0	0	0	0	0	0	0	0	0	0	0	0	0	0	0	0	0	0	0.289	0.265	0.280	0.255	1.957	0.260	0.883	0.000	0.000	0.000	0.000	0.000	0.000	0.000	0.000	0.000	0.000	0.000	0.000	0.000	0.000	120	510	26216	25520	-1.791	Error	Error	5877	20339	0	0	5342	20178	0	0	0	0
3	10	7	""	"YML117W"	13090	14330	120	6297	6493	3345	133	139	61	100	99	0	5493	5537	2549	211	222	85	99	98	0	0	0	0	0	0	0	0	0	0	0	0	0	0	0	0	0	0	0	1.167	1.194	1.215	1.144	1.683	1.239	0.879	0.000	0.000	0.000	0.000	0.000	0.000	0.000	0.000	0.000	0.000	0.000	0.000	0.000	0.000	120	521	11446	11686	0.223	Error	Error	6164	5282	0	0	6360	5326	0	0	0	0
3	11	7	"ERG5"	"YMR015C"	13280	14340	120	5239	4974	1604	164	186	184	100	99	0	20765	19313	6671	240	262	146	99	99	0	0	0	0	0	0	0	0	0	0	0	0	0	0	0	0	0	0	0	0.247	0.252	0.259	0.263	1.568	0.243	0.916	0.000	0.000	0.000	0.000	0.000	0.000	0.000	0.000	0.000	0.000	0.000	0.000	0.000	0.000	120	532	25600	23883	-2.016	Error	Error	5075	20525	0	0	4810	19073	0	0	0	0
3	12	7	""	"YMR046C"	13470	14340	120	39898	40816	13832	157	164	65	100	100	2	22590	22608	8451	211	227	85	99	99	0	0	0	0	0	0	0	0	0	0	0	0	0	0	0	0	0	0	0	1.776	1.815	1.800	1.882	1.561	1.821	0.914	0.000	0.000	0.000	0.000	0.000	0.000	0.000	0.000	0.000	0.000	0.000	0.000	0.000	0.000	120	501	62120	63056	0.828	Error	Error	39741	22379	0	0	40659	22397	0	0	0	0
3	13	7	"PBI2"	"YNL015W"	13660	14340	120	774	725	228	118	126	49	98	97	0	2032	1875	643	180	191	66	97	97	0	0	0	0	0	0	0	0	0	0	0	0	0	0	0	0	0	0	0	0.354	0.358	0.360	0.368	1.575	0.339	0.867	0.000	0.000	0.000	0.000	0.000	0.000	0.000	0.000	0.000	0.000	0.000	0.000	0.000	0.000	120	525	2508	2302	-1.497	Error	Error	656	1852	0	0	607	1695	0	0	0	0
3	14	7	""	"YNL047C"	13850	14340	120	5173	5703	2348	117	126	44	100	100	0	7620	8285	4008	189	199	65	99	99	0	0	0	0	0	0	0	0	0	0	0	0	0	0	0	0	0	0	0	0.680	0.690	0.702	0.732	1.565	0.650	0.907	0.000	0.000	0.000	0.000	0.000	0.000	0.000	0.000	0.000	0.000	0.000	0.000	0.000	0.000	120	521	12487	13682	-0.556	Error	Error	5056	7431	0	0	5586	8096	0	0	0	0
3	15	7	""	"YNL078W"	14040	14340	120	6124	5792	2052	117	122	41	100	100	0	2868	2693	965	188	199	69	99	99	0	0	0	0	0	0	0	0	0	0	0	0	0	0	0	0	0	0	0	2.241	2.265	2.339	2.335	1.594	2.316	0.901	0.000	0.000	0.000	0.000	0.000	0.000	0.000	0.000	0.000	0.000	0.000	0.000	0.000	0.000	120	518	8687	8180	1.164	Error	Error	6007	2680	0	0	5675	2505	0	0	0	0
3	16	7	""	"YNL017C"	14230	14340	120	5044	4794	1542	116	120	43	100	100	0	5275	4696	1775	195	208	90	99	99	0	0	0	0	0	0	0	0	0	0	0	0	0	0	0	0	0	0	0	0.970	1.039	1.048	1.114	1.623	1.010	0.901	0.000	0.000	0.000	0.000	0.000	0.000	0.000	0.000	0.000	0.000	0.000	0.000	0.000	0.000	120	534	10008	9179	-0.044	Error	Error	4928	5080	0	0	4678	4501	0	0	0	0
3	17	7	"SFB2"	"YNL049C"	14420	14340	120	5973	6240	3175	109	111	38	100	100	0	4700	5097	2771	170	178	60	98	98	0	0	0	0	0	0	0	0	0	0	0	0	0	0	0	0	0	0	0	1.294	1.244	1.292	1.306	1.639	1.215	0.896	0.000	0.000	0.000	0.000	0.000	0.000	0.000	0.000	0.000	0.000	0.000	0.000	0.000	0.000	120	498	10394	11058	0.372	Error	Error	5864	4530	0	0	6131	4927	0	0	0	0
3	18	7	""	"YNL080C"	14610	14340	120	5450	5112	1610	97	101	36	100	100	0	8601	7677	2977	146	155	50	100	98	0	0	0	0	0	0	0	0	0	0	0	0	0	0	0	0	0	0	0	0.633	0.666	0.674	0.735	1.811	0.631	0.912	0.000	0.000	0.000	0.000	0.000	0.000	0.000	0.000	0.000	0.000	0.000	0.000	0.000	0.000	120	501	13808	12546	-0.659	Error	Error	5353	8455	0	0	5015	7531	0	0	0	0
3	19	7	""	"YNL019C"	14800	14340	120	9641	8689	3138	107	116	74	100	100	0	6375	5722	2605	153	166	93	98	97	0	0	0	0	0	0	0	0	0	0	0	0	0	0	0	0	0	0	0	1.532	1.541	1.530	1.717	1.734	1.462	0.919	0.000	0.000	0.000	0.000	0.000	0.000	0.000	0.000	0.000	0.000	0.000	0.000	0.000	0.000	120	549	15756	14151	0.616	Error	Error	9534	6222	0	0	8582	5569	0	0	0	0
3	20	7	""	"YNL051W"	15000	14340	120	3655	3294	1275	100	104	38	100	100	0	9822	9681	3761	154	165	69	99	98	0	0	0	0	0	0	0	0	0	0	0	0	0	0	0	0	0	0	0	0.368	0.335	0.347	0.342	2.035	0.321	0.884	0.000	0.000	0.000	0.000	0.000	0.000	0.000	0.000	0.000	0.000	0.000	0.000	0.000	0.000	120	494	13223	12721	-1.443	Error	Error	3555	9668	0	0	3194	9527	0	0	0	0
3	21	7	"pms1"	"YNL082W"	15180	14340	120	3864	4300	2041	83	86	29	100	100	0	13515	13904	7271	137	147	53	100	100	0	0	0	0	0	0	0	0	0	0	0	0	0	0	0	0	0	0	0	0.283	0.306	0.311	0.333	1.716	0.281	0.889	0.000	0.000	0.000	0.000	0.000	0.000	0.000	0.000	0.000	0.000	0.000	0.000	0.000	0.000	120	495	17159	17984	-1.823	Error	Error	3781	13378	0	0	4217	13767	0	0	0	0
3	22	7	"HDA1"	"YNL021W"	15380	14340	120	4417	4206	1311	77	82	30	100	100	0	4064	3954	1260	126	134	48	100	99	0	0	0	0	0	0	0	0	0	0	0	0	0	0	0	0	0	0	0	1.102	1.079	1.094	1.088	1.647	1.090	0.870	0.000	0.000	0.000	0.000	0.000	0.000	0.000	0.000	0.000	0.000	0.000	0.000	0.000	0.000	120	603	8278	7957	0.140	Error	Error	4340	3938	0	0	4129	3828	0	0	0	0
3	1	8	"MSG5"	"YNL053W"	11380	14530	120	5582	5417	2543	92	97	36	100	100	0	4368	4000	2072	128	137	54	98	96	0	0	0	0	0	0	0	0	0	0	0	0	0	0	0	0	0	0	0	1.295	1.375	1.417	1.505	1.886	1.349	0.892	0.000	0.000	0.000	0.000	0.000	0.000	0.000	0.000	0.000	0.000	0.000	0.000	0.000	0.000	120	640	9730	9197	0.373	Error	Error	5490	4240	0	0	5325	3872	0	0	0	0
3	2	8	"END3"	"YNL084C"	11570	14520	110	3887	3790	2131	104	120	146	98	95	0	9572	9729	6107	143	182	384	98	92	0	0	0	0	0	0	0	0	0	0	0	0	0	0	0	0	0	0	0	0.401	0.385	0.385	0.411	1.791	0.354	0.884	0.000	0.000	0.000	0.000	0.000	0.000	0.000	0.000	0.000	0.000	0.000	0.000	0.000	0.000	80	465	13212	13272	-1.318	Error	Error	3783	9429	0	0	3686	9586	0	0	0	0
3	3	8	"BIO5"	"YNR056C"	11760	14530	120	6785	7063	3491	122	136	139	100	100	0	3472	3731	2017	169	203	364	92	88	0	0	0	0	0	0	0	0	0	0	0	0	0	0	0	0	0	0	0	2.017	1.949	1.915	2.015	1.654	1.924	0.909	0.000	0.000	0.000	0.000	0.000	0.000	0.000	0.000	0.000	0.000	0.000	0.000	0.000	0.000	120	515	9966	10503	1.012	Error	Error	6663	3303	0	0	6941	3562	0	0	0	0
3	4	8	"PLB3"	"YOL011W"	11950	14530	120	3852	4094	1694	147	190	145	100	100	0	4491	4530	2132	219	276	209	94	94	0	0	0	0	0	0	0	0	0	0	0	0	0	0	0	0	0	0	0	0.867	0.916	0.900	0.908	1.649	0.875	0.880	0.000	0.000	0.000	0.000	0.000	0.000	0.000	0.000	0.000	0.000	0.000	0.000	0.000	0.000	120	509	7977	8258	-0.205	Error	Error	3705	4272	0	0	3947	4311	0	0	0	0
3	5	8	""	"YOL042W"	12140	14530	120	4083	3770	1174	142	185	146	100	100	0	12754	12035	3825	231	289	209	100	99	0	0	0	0	0	0	0	0	0	0	0	0	0	0	0	0	0	0	0	0.315	0.307	0.313	0.312	1.636	0.292	0.888	0.000	0.000	0.000	0.000	0.000	0.000	0.000	0.000	0.000	0.000	0.000	0.000	0.000	0.000	120	497	16464	15432	-1.668	Error	Error	3941	12523	0	0	3628	11804	0	0	0	0
3	6	8	"BIO3"	"YNR058W"	12330	14530	120	3694	3573	1649	109	115	42	99	99	0	3076	3100	1340	165	178	70	100	99	0	0	0	0	0	0	0	0	0	0	0	0	0	0	0	0	0	0	0	1.232	1.180	1.203	1.136	1.779	1.220	0.873	0.000	0.000	0.000	0.000	0.000	0.000	0.000	0.000	0.000	0.000	0.000	0.000	0.000	0.000	120	508	6496	6399	0.300	Error	Error	3585	2911	0	0	3464	2935	0	0	0	0
3	7	8	"HRD1"	"YOL013C"	12520	14530	120	7262	7683	3534	105	113	47	100	100	0	6163	6245	2721	168	180	71	99	99	0	0	0	0	0	0	0	0	0	0	0	0	0	0	0	0	0	0	0	1.194	1.247	1.287	1.235	1.649	1.272	0.903	0.000	0.000	0.000	0.000	0.000	0.000	0.000	0.000	0.000	0.000	0.000	0.000	0.000	0.000	120	513	13152	13655	0.256	Error	Error	7157	5995	0	0	7578	6077	0	0	0	0
3	8	8	"PEX15"	"YOL044W"	12710	14530	120	2343	2316	1085	124	129	52	99	99	0	8149	8102	4003	197	207	84	99	99	0	0	0	0	0	0	0	0	0	0	0	0	0	0	0	0	0	0	0	0.279	0.277	0.289	0.269	1.754	0.264	0.904	0.000	0.000	0.000	0.000	0.000	0.000	0.000	0.000	0.000	0.000	0.000	0.000	0.000	0.000	120	493	10171	10097	-1.841	Error	Error	2219	7952	0	0	2192	7905	0	0	0	0
3	9	8	"FRE4"	"YNR060W"	12900	14530	120	3377	3477	1672	128	131	47	100	100	0	6220	6229	3162	195	209	77	100	99	0	0	0	0	0	0	0	0	0	0	0	0	0	0	0	0	0	0	0	0.539	0.555	0.563	0.587	1.939	0.528	0.874	0.000	0.000	0.000	0.000	0.000	0.000	0.000	0.000	0.000	0.000	0.000	0.000	0.000	0.000	120	493	9274	9383	-0.891	Error	Error	3249	6025	0	0	3349	6034	0	0	0	0
3	10	8	""	"YOL014W"	13080	14520	110	792	730	276	122	129	65	96	91	0	2690	2503	1048	186	202	103	97	92	0	0	0	0	0	0	0	0	0	0	0	0	0	0	0	0	0	0	0	0.268	0.262	0.274	0.284	1.979	0.240	0.834	0.000	0.000	0.000	0.000	0.000	0.000	0.000	0.000	0.000	0.000	0.000	0.000	0.000	0.000	80	460	3174	2925	-1.902	Error	Error	670	2504	0	0	608	2317	0	0	0	0
3	11	8	""	"YOL046C"	13280	14530	120	4807	4473	1916	143	151	73	100	100	0	3132	2901	1173	209	232	121	100	98	0	0	0	0	0	0	0	0	0	0	0	0	0	0	0	0	0	0	0	1.596	1.608	1.686	1.604	1.758	1.674	0.873	0.000	0.000	0.000	0.000	0.000	0.000	0.000	0.000	0.000	0.000	0.000	0.000	0.000	0.000	120	503	7587	7022	0.674	Error	Error	4664	2923	0	0	4330	2692	0	0	0	0
3	12	8	""	"YNR062C"	13460	14530	120	4133	4051	1801	140	148	60	100	100	0	2657	2540	1254	194	210	81	97	95	0	0	0	0	0	0	0	0	0	0	0	0	0	0	0	0	0	0	0	1.621	1.667	1.706	1.739	1.735	1.621	0.872	0.000	0.000	0.000	0.000	0.000	0.000	0.000	0.000	0.000	0.000	0.000	0.000	0.000	0.000	120	502	6456	6257	0.697	Error	Error	3993	2463	0	0	3911	2346	0	0	0	0
3	13	8	"CMK2"	"YOL016C"	13650	14520	110	2660	2557	1624	117	130	98	96	88	0	5933	6025	3979	177	205	243	92	91	0	0	0	0	0	0	0	0	0	0	0	0	0	0	0	0	0	0	0	0.442	0.417	0.412	0.448	2.340	0.388	0.855	0.000	0.000	0.000	0.000	0.000	0.000	0.000	0.000	0.000	0.000	0.000	0.000	0.000	0.000	80	463	8299	8288	-1.179	Error	Error	2543	5756	0	0	2440	5848	0	0	0	0
3	14	8	""	"YOL048C"	13840	14520	110	3814	3243	1506	124	143	130	100	96	0	7715	6600	3062	191	232	312	97	93	0	0	0	0	0	0	0	0	0	0	0	0	0	0	0	0	0	0	0	0.490	0.487	0.505	0.505	1.689	0.456	0.858	0.000	0.000	0.000	0.000	0.000	0.000	0.000	0.000	0.000	0.000	0.000	0.000	0.000	0.000	80	476	11214	9528	-1.028	Error	Error	3690	7524	0	0	3119	6409	0	0	0	0
3	15	8	"spr1"	"YOR190W"	14030	14530	120	6378	6014	1422	112	125	94	100	100	0	4533	4242	1214	181	203	208	99	99	0	0	0	0	0	0	0	0	0	0	0	0	0	0	0	0	0	0	0	1.440	1.453	1.468	1.522	1.535	1.433	0.919	0.000	0.000	0.000	0.000	0.000	0.000	0.000	0.000	0.000	0.000	0.000	0.000	0.000	0.000	120	521	10618	9963	0.526	Error	Error	6266	4352	0	0	5902	4061	0	0	0	0
3	16	8	""	"YOR220W"	14220	14530	120	5449	4962	1541	115	120	39	100	100	0	4226	3801	1174	187	196	79	99	99	0	0	0	0	0	0	0	0	0	0	0	0	0	0	0	0	0	0	0	1.321	1.341	1.366	1.335	1.512	1.347	0.910	0.000	0.000	0.000	0.000	0.000	0.000	0.000	0.000	0.000	0.000	0.000	0.000	0.000	0.000	120	496	9373	8461	0.401	Error	Error	5334	4039	0	0	4847	3614	0	0	0	0
3	17	8	""	"YOR252W"	14410	14530	120	4115	3613	1354	118	123	40	100	100	0	3457	3018	1154	183	195	65	99	98	0	0	0	0	0	0	0	0	0	0	0	0	0	0	0	0	0	0	0	1.221	1.233	1.232	1.240	1.584	1.238	0.902	0.000	0.000	0.000	0.000	0.000	0.000	0.000	0.000	0.000	0.000	0.000	0.000	0.000	0.000	120	460	7271	6330	0.288	Error	Error	3997	3274	0	0	3495	2835	0	0	0	0
3	18	8	""	"YOR192C"	14600	14530	120	8029	7967	3125	111	116	43	100	100	0	11982	11626	5022	161	173	63	100	99	0	0	0	0	0	0	0	0	0	0	0	0	0	0	0	0	0	0	0	0.670	0.685	0.693	0.724	1.767	0.654	0.896	0.000	0.000	0.000	0.000	0.000	0.000	0.000	0.000	0.000	0.000	0.000	0.000	0.000	0.000	120	456	19739	19321	-0.578	Error	Error	7918	11821	0	0	7856	11465	0	0	0	0
3	19	8	""	"YOR222W"	14790	14530	120	4984	4691	1323	111	115	41	100	100	0	2913	2844	827	159	166	58	98	98	0	0	0	0	0	0	0	0	0	0	0	0	0	0	0	0	0	0	0	1.769	1.706	1.751	1.727	1.655	1.740	0.885	0.000	0.000	0.000	0.000	0.000	0.000	0.000	0.000	0.000	0.000	0.000	0.000	0.000	0.000	120	456	7627	7265	0.823	Error	Error	4873	2754	0	0	4580	2685	0	0	0	0
3	20	8	"SEC63"	"YOR254C"	14980	14530	120	1419	1500	727	103	110	40	100	99	0	1101	1115	574	161	168	67	91	88	0	0	0	0	0	0	0	0	0	0	0	0	0	0	0	0	0	0	0	1.400	1.464	1.495	1.509	1.612	1.434	0.829	0.000	0.000	0.000	0.000	0.000	0.000	0.000	0.000	0.000	0.000	0.000	0.000	0.000	0.000	120	457	2256	2351	0.485	Error	Error	1316	940	0	0	1397	954	0	0	0	0
3	21	8	""	"YOR192C-B"	15170	14530	120	3128	3284	1903	88	89	28	100	100	0	4609	4755	2684	141	149	61	100	98	0	0	0	0	0	0	0	0	0	0	0	0	0	0	0	0	0	0	0	0.680	0.693	0.704	0.748	2.022	0.678	0.861	0.000	0.000	0.000	0.000	0.000	0.000	0.000	0.000	0.000	0.000	0.000	0.000	0.000	0.000	120	437	7508	7810	-0.556	Error	Error	3040	4468	0	0	3196	4614	0	0	0	0
3	22	8	"rpb8"	"YOR224C"	15350	14530	120	3816	3345	1190	81	84	29	100	100	0	2013	1780	759	126	132	42	99	97	0	0	0	0	0	0	0	0	0	0	0	0	0	0	0	0	0	0	0	1.979	1.973	1.948	2.165	1.883	1.918	0.873	0.000	0.000	0.000	0.000	0.000	0.000	0.000	0.000	0.000	0.000	0.000	0.000	0.000	0.000	120	520	5622	4918	0.985	Error	Error	3735	1887	0	0	3264	1654	0	0	0	0
3	1	9	""	"YOR256C"	11360	14720	120	7206	7781	3810	83	88	33	100	100	0	4673	4680	2476	118	124	43	97	96	0	0	0	0	0	0	0	0	0	0	0	0	0	0	0	0	0	0	0	1.564	1.687	1.674	1.848	1.929	1.657	0.869	0.000	0.000	0.000	0.000	0.000	0.000	0.000	0.000	0.000	0.000	0.000	0.000	0.000	0.000	120	538	11678	12260	0.645	Error	Error	7123	4555	0	0	7698	4562	0	0	0	0
3	2	9	"TOA1"	"YOR194C"	11540	14710	110	6708	6150	1967	106	148	354	100	98	0	3785	3399	1178	142	179	259	98	97	0	0	0	0	0	0	0	0	0	0	0	0	0	0	0	0	0	0	0	1.812	1.856	1.885	1.908	1.422	1.871	0.886	0.000	0.000	0.000	0.000	0.000	0.000	0.000	0.000	0.000	0.000	0.000	0.000	0.000	0.000	80	463	10245	9301	0.858	Error	Error	6602	3643	0	0	6044	3257	0	0	0	0
3	3	9	"ISU2"	"YOR226C"	11740	14720	120	2826	2586	1118	119	151	337	93	88	0	1354	1231	532	160	189	210	88	83	0	0	0	0	0	0	0	0	0	0	0	0	0	0	0	0	0	0	0	2.267	2.303	2.324	2.454	2.099	2.361	0.860	0.000	0.000	0.000	0.000	0.000	0.000	0.000	0.000	0.000	0.000	0.000	0.000	0.000	0.000	120	475	3901	3538	1.181	Error	Error	2707	1194	0	0	2467	1071	0	0	0	0
3	4	9	""	"YOR258W"	11920	14720	120	2674	2436	1066	127	129	39	99	99	0	2224	2072	1052	178	189	68	93	90	0	0	0	0	0	0	0	0	0	0	0	0	0	0	0	0	0	0	0	1.245	1.219	1.178	1.329	2.157	1.143	0.840	0.000	0.000	0.000	0.000	0.000	0.000	0.000	0.000	0.000	0.000	0.000	0.000	0.000	0.000	120	451	4593	4203	0.316	Error	Error	2547	2046	0	0	2309	1894	0	0	0	0
3	5	9	"MRPL40"	"YPL173W"	12120	14710	120	6290	5136	2395	130	135	45	99	99	0	7988	6822	3034	198	210	73	100	99	0	0	0	0	0	0	0	0	0	0	0	0	0	0	0	0	0	0	0	0.791	0.756	0.812	0.749	1.732	0.753	0.842	0.000	0.000	0.000	0.000	0.000	0.000	0.000	0.000	0.000	0.000	0.000	0.000	0.000	0.000	120	481	13950	11630	-0.339	Error	Error	6160	7790	0	0	5006	6624	0	0	0	0
3	6	9	"HRR25"	"YPL204W"	12300	14710	110	397	361	176	116	126	60	78	73	0	439	410	229	176	196	85	71	66	0	0	0	0	0	0	0	0	0	0	0	0	0	0	0	0	0	0	0	1.068	1.047	0.780	0.814	2.431	0.821	0.576	0.000	0.000	0.000	0.000	0.000	0.000	0.000	0.000	0.000	0.000	0.000	0.000	0.000	0.000	80	432	544	479	0.096	Error	Error	281	263	0	0	245	234	0	0	0	0
3	7	9	""	"YPL236C"	12500	14720	120	4175	4096	1584	122	132	59	100	100	0	3710	3436	1610	189	203	88	97	96	0	0	0	0	0	0	0	0	0	0	0	0	0	0	0	0	0	0	0	1.151	1.224	1.194	1.403	2.086	1.144	0.840	0.000	0.000	0.000	0.000	0.000	0.000	0.000	0.000	0.000	0.000	0.000	0.000	0.000	0.000	120	529	7574	7221	0.203	Error	Error	4053	3521	0	0	3974	3247	0	0	0	0
3	8	9	"spt14"	"YPL175W"	12690	14720	120	7295	6413	2256	146	152	57	100	100	0	12969	11465	4210	225	237	83	99	99	0	0	0	0	0	0	0	0	0	0	0	0	0	0	0	0	0	0	0	0.561	0.558	0.562	0.574	1.674	0.526	0.900	0.000	0.000	0.000	0.000	0.000	0.000	0.000	0.000	0.000	0.000	0.000	0.000	0.000	0.000	120	498	19893	17507	-0.834	Error	Error	7149	12744	0	0	6267	11240	0	0	0	0
3	9	9	""	"YPL206C"	12880	14710	120	10573	9166	3590	141	150	59	100	100	0	5419	4908	1769	201	216	92	99	99	0	0	0	0	0	0	0	0	0	0	0	0	0	0	0	0	0	0	0	1.999	1.917	1.966	1.917	1.634	1.992	0.888	0.000	0.000	0.000	0.000	0.000	0.000	0.000	0.000	0.000	0.000	0.000	0.000	0.000	0.000	120	484	15650	13732	0.999	Error	Error	10432	5218	0	0	9025	4707	0	0	0	0
3	10	9	""	"YPL238C"	13060	14710	120	2268	1923	844	125	132	54	99	95	0	1435	1306	545	186	203	115	92	89	0	0	0	0	0	0	0	0	0	0	0	0	0	0	0	0	0	0	0	1.716	1.605	1.620	1.569	1.912	0.192	0.077	0.000	0.000	0.000	0.000	0.000	0.000	0.000	0.000	0.000	0.000	0.000	0.000	0.000	0.000	120	507	3392	2918	0.779	Error	Error	2143	1249	0	0	1798	1120	0	0	0	0
3	11	9	"CUP9"	"YPL177C"	13250	14710	120	3225	3070	1469	139	145	58	100	99	0	9891	9437	4512	205	226	98	99	99	0	0	0	0	0	0	0	0	0	0	0	0	0	0	0	0	0	0	0	0.319	0.317	0.323	0.311	1.574	0.297	0.876	0.000	0.000	0.000	0.000	0.000	0.000	0.000	0.000	0.000	0.000	0.000	0.000	0.000	0.000	120	522	12772	12163	-1.650	Error	Error	3086	9686	0	0	2931	9232	0	0	0	0
3	12	9	""	"YPL208W"	13450	14720	120	6802	6360	2387	132	140	53	100	100	0	2859	2701	1018	195	211	84	99	99	0	0	0	0	0	0	0	0	0	0	0	0	0	0	0	0	0	0	0	2.504	2.485	2.539	2.461	1.524	2.608	0.848	0.000	0.000	0.000	0.000	0.000	0.000	0.000	0.000	0.000	0.000	0.000	0.000	0.000	0.000	120	508	9334	8734	1.324	Error	Error	6670	2664	0	0	6228	2506	0	0	0	0
3	13	9	"hsp82"	"YPL240C"	13640	14710	130	4160	4049	1715	110	122	92	97	97	0	5105	5413	2383	167	193	218	98	96	0	0	0	0	0	0	0	0	0	0	0	0	0	0	0	0	0	0	0	0.820	0.751	0.786	0.727	1.618	0.739	0.861	0.000	0.000	0.000	0.000	0.000	0.000	0.000	0.000	0.000	0.000	0.000	0.000	0.000	0.000	120	585	8988	9185	-0.286	Error	Error	4050	4938	0	0	3939	5246	0	0	0	0
3	14	9	"PPQ1"	"YPL179W"	13830	14720	120	13368	11509	4232	118	130	100	100	100	0	8211	7206	2838	176	198	185	99	99	0	0	0	0	0	0	0	0	0	0	0	0	0	0	0	0	0	0	0	1.649	1.620	1.617	1.641	1.564	1.623	0.886	0.000	0.000	0.000	0.000	0.000	0.000	0.000	0.000	0.000	0.000	0.000	0.000	0.000	0.000	120	535	21285	18421	0.722	Error	Error	13250	8035	0	0	11391	7030	0	0	0	0
3	15	9	"SRP72"	"YPL210C"	14020	14720	120	2879	3012	1906	105	115	75	97	95	0	1587	1694	1125	166	176	75	95	90	0	0	0	0	0	0	0	0	0	0	0	0	0	0	0	0	0	0	0	1.952	1.902	1.939	1.977	1.859	1.858	0.829	0.000	0.000	0.000	0.000	0.000	0.000	0.000	0.000	0.000	0.000	0.000	0.000	0.000	0.000	120	512	4195	4435	0.965	Error	Error	2774	1421	0	0	2907	1528	0	0	0	0
3	16	9	"IQG1"	"YPL242C"	14220	14720	120	738	865	572	105	113	74	93	90	0	999	1229	878	166	175	59	91	89	0	0	0	0	0	0	0	0	0	0	0	0	0	0	0	0	0	0	0	0.760	0.715	0.700	0.732	2.365	0.627	0.776	0.000	0.000	0.000	0.000	0.000	0.000	0.000	0.000	0.000	0.000	0.000	0.000	0.000	0.000	120	496	1466	1823	-0.396	Error	Error	633	833	0	0	760	1063	0	0	0	0
3	17	9	"EMPTY"	"EMPTY"	14410	14710	150	132	161	102	100	106	43	41	21	0	193	232	139	155	167	69	37	19	0	0	0	0	0	0	0	0	0	0	0	0	0	0	0	0	0	0	0	0.842	0.792	0.630	0.698	3.764	0.495	0.197	0.000	0.000	0.000	0.000	0.000	0.000	0.000	0.000	0.000	0.000	0.000	0.000	0.000	0.000	156	563	70	138	-0.248	Error	Error	32	38	0	0	61	77	0	0	-75	0
3	18	9	"EMPTY"	"EMPTY"	14600	14710	150	132	162	100	94	101	44	46	28	0	191	236	170	148	157	66	35	19	0	0	0	0	0	0	0	0	0	0	0	0	0	0	0	0	0	0	0	0.884	0.773	0.619	0.593	3.765	0.442	0.252	0.000	0.000	0.000	0.000	0.000	0.000	0.000	0.000	0.000	0.000	0.000	0.000	0.000	0.000	156	495	81	156	-0.178	Error	Error	38	43	0	0	68	88	0	0	-75	0
3	19	9	"EMPTY"	"EMPTY"	14790	14710	150	138	196	138	104	109	41	46	35	0	190	276	223	161	170	61	41	33	0	0	0	0	0	0	0	0	0	0	0	0	0	0	0	0	0	0	0	1.172	0.800	0.601	0.633	3.003	0.543	0.434	0.000	0.000	0.000	0.000	0.000	0.000	0.000	0.000	0.000	0.000	0.000	0.000	0.000	0.000	156	484	63	207	0.229	Error	Error	34	29	0	0	92	115	0	0	-75	0
3	20	9	"EMPTY"	"EMPTY"	14980	14710	150	118	130	68	102	107	37	33	14	0	168	202	131	160	171	66	26	12	0	0	0	0	0	0	0	0	0	0	0	0	0	0	0	0	0	0	0	2.000	0.667	0.633	0.632	4.651	0.223	0.095	0.000	0.000	0.000	0.000	0.000	0.000	0.000	0.000	0.000	0.000	0.000	0.000	0.000	0.000	156	523	24	70	1.000	Error	Error	16	8	0	0	28	42	0	0	-75	0
3	21	9	"EMPTY"	"EMPTY"	15170	14710	150	106	137	104	91	93	31	41	28	0	165	214	154	140	151	54	36	23	0	0	0	0	0	0	0	0	0	0	0	0	0	0	0	0	0	0	0	0.600	0.622	0.595	0.660	4.096	0.345	0.121	0.000	0.000	0.000	0.000	0.000	0.000	0.000	0.000	0.000	0.000	0.000	0.000	0.000	0.000	156	519	40	120	-0.737	Error	Error	15	25	0	0	46	74	0	0	-75	0
3	22	9	"EMPTY"	"EMPTY"	15360	14710	150	101	125	89	82	85	30	39	26	0	144	184	131	129	137	47	35	21	0	0	0	0	0	0	0	0	0	0	0	0	0	0	0	0	0	0	0	1.267	0.782	0.569	0.684	4.384	0.473	0.201	0.000	0.000	0.000	0.000	0.000	0.000	0.000	0.000	0.000	0.000	0.000	0.000	0.000	0.000	156	742	34	98	0.341	Error	Error	19	15	0	0	43	55	0	0	-75	0
3	1	10	"EMPTY"	"EMPTY"	11360	14900	150	84	111	78	77	81	29	33	22	0	125	157	125	117	125	74	18	10	0	0	0	0	0	0	0	0	0	0	0	0	0	0	0	0	0	0	0	0.875	0.850	0.705	0.749	3.810	0.184	0.096	0.000	0.000	0.000	0.000	0.000	0.000	0.000	0.000	0.000	0.000	0.000	0.000	0.000	0.000	156	785	15	74	-0.193	Error	Error	7	8	0	0	34	40	0	0	-75	0
3	2	10	"EMPTY"	"EMPTY"	11550	14900	150	101	114	63	99	128	311	0	0	0	132	167	124	140	165	194	7	3	0	0	0	0	0	0	0	0	0	0	0	0	0	0	0	0	0	0	0	-0.250	0.556	0.810	0.716	3.203	2.613	0.354	0.000	0.000	0.000	0.000	0.000	0.000	0.000	0.000	0.000	0.000	0.000	0.000	0.000	0.000	156	566	-6	42	Error	Error	Error	2	-8	0	0	15	27	0	0	-75	0
3	3	10	"EMPTY"	"EMPTY"	11740	14900	150	111	132	86	113	141	313	0	0	0	140	168	115	156	180	187	4	2	0	0	0	0	0	0	0	0	0	0	0	0	0	0	0	0	0	0	0	0.125	1.583	0.602	0.706	3.962	0.368	0.069	0.000	0.000	0.000	0.000	0.000	0.000	0.000	0.000	0.000	0.000	0.000	0.000	0.000	0.000	156	550	-18	31	-3.000	Error	Error	-2	-16	0	0	19	12	0	0	-75	0
3	4	10	"EMPTY"	"EMPTY"	11930	14900	150	138	170	109	120	123	41	37	17	0	193	252	188	172	181	64	32	18	0	0	0	0	0	0	0	0	0	0	0	0	0	0	0	0	0	0	0	0.857	0.625	0.810	0.828	3.221	0.435	0.313	0.000	0.000	0.000	0.000	0.000	0.000	0.000	0.000	0.000	0.000	0.000	0.000	0.000	0.000	156	543	39	130	-0.222	Error	Error	18	21	0	0	50	80	0	0	-75	0
3	5	10	"EMPTY"	"EMPTY"	12120	14900	150	98	114	67	127	132	47	13	7	0	119	152	101	184	196	76	8	4	0	0	0	0	0	0	0	0	0	0	0	0	0	0	0	0	0	0	0	0.446	0.406	0.687	0.645	2.985	0.339	0.162	0.000	0.000	0.000	0.000	0.000	0.000	0.000	0.000	0.000	0.000	0.000	0.000	0.000	0.000	156	565	-94	-45	-1.164	Error	Error	-29	-65	0	0	-13	-32	0	0	-75	0
3	6	10	"EMPTY"	"EMPTY"	12310	14900	150	124	157	112	143	180	119	11	5	0	199	242	187	201	245	146	12	7	0	0	0	0	0	0	0	0	0	0	0	0	0	0	0	0	0	0	0	9.500	0.341	0.902	0.801	3.264	0.551	0.356	0.000	0.000	0.000	0.000	0.000	0.000	0.000	0.000	0.000	0.000	0.000	0.000	0.000	0.000	156	639	-21	55	3.248	Error	Error	-19	-2	0	0	14	41	0	0	-75	0
3	7	10	""	"iYBL030C-0"	12520	14910	120	3564	3729	2001	133	176	125	100	100	0	1447	1427	702	201	248	155	92	86	0	0	0	0	0	0	0	0	0	0	0	0	0	0	0	0	0	0	0	2.754	2.933	3.012	3.169	1.832	3.010	0.871	0.000	0.000	0.000	0.000	0.000	0.000	0.000	0.000	0.000	0.000	0.000	0.000	0.000	0.000	120	526	4677	4822	1.461	Error	Error	3431	1246	0	0	3596	1226	0	0	0	0
3	8	10	""	"iYBL027W"	12720	14910	120	5839	5472	2232	108	134	152	100	100	0	5190	4534	2085	160	181	105	98	95	0	0	0	0	0	0	0	0	0	0	0	0	0	0	0	0	0	0	0	1.139	1.226	1.241	1.348	1.818	1.198	0.888	0.000	0.000	0.000	0.000	0.000	0.000	0.000	0.000	0.000	0.000	0.000	0.000	0.000	0.000	120	536	10761	9738	0.188	Error	Error	5731	5030	0	0	5364	4374	0	0	0	0
3	9	10	""	"iYBL023C"	12910	14900	110	2330	1844	1115	104	129	160	86	80	0	1867	1548	979	147	163	89	83	78	0	0	0	0	0	0	0	0	0	0	0	0	0	0	0	0	0	0	0	1.294	1.242	1.207	1.310	2.386	1.187	0.823	0.000	0.000	0.000	0.000	0.000	0.000	0.000	0.000	0.000	0.000	0.000	0.000	0.000	0.000	80	461	3946	3141	0.372	Error	Error	2226	1720	0	0	1740	1401	0	0	0	0
3	10	10	""	"iYBL009W"	13090	14910	120	1864	1747	585	115	129	144	100	100	0	3777	3520	1172	170	191	107	99	99	0	0	0	0	0	0	0	0	0	0	0	0	0	0	0	0	0	0	0	0.485	0.487	0.492	0.493	1.647	0.464	0.853	0.000	0.000	0.000	0.000	0.000	0.000	0.000	0.000	0.000	0.000	0.000	0.000	0.000	0.000	120	537	5356	4982	-1.044	Error	Error	1749	3607	0	0	1632	3350	0	0	0	0
3	11	10	""	"iYBL005W"	13290	14910	120	4031	3486	1653	140	150	80	99	98	0	4603	4180	1911	212	230	97	95	94	0	0	0	0	0	0	0	0	0	0	0	0	0	0	0	0	0	0	0	0.886	0.843	0.900	0.905	2.100	0.845	0.905	0.000	0.000	0.000	0.000	0.000	0.000	0.000	0.000	0.000	0.000	0.000	0.000	0.000	0.000	120	528	8282	7314	-0.174	Error	Error	3891	4391	0	0	3346	3968	0	0	0	0
3	12	10	""	"iYBL003C"	13480	14910	120	1267	1318	702	115	124	54	97	91	0	3853	3957	2199	181	195	83	100	96	0	0	0	0	0	0	0	0	0	0	0	0	0	0	0	0	0	0	0	0.314	0.319	0.332	0.314	2.071	0.305	0.887	0.000	0.000	0.000	0.000	0.000	0.000	0.000	0.000	0.000	0.000	0.000	0.000	0.000	0.000	120	513	4824	4979	-1.672	Error	Error	1152	3672	0	0	1203	3776	0	0	0	0
3	13	10	""	"iYBRCdelta11"	13650	14890	80	168	158	76	95	104	40	61	46	0	302	291	160	153	171	75	67	48	0	0	0	0	0	0	0	0	0	0	0	0	0	0	0	0	0	0	0	0.490	0.457	0.460	0.529	2.937	0.376	0.396	0.000	0.000	0.000	0.000	0.000	0.000	0.000	0.000	0.000	0.000	0.000	0.000	0.000	0.000	52	303	222	201	-1.029	Error	Error	73	149	0	0	63	138	0	0	0	0
3	14	10	""	"iYBR014C"	13850	14910	120	1890	1839	1075	97	105	41	99	95	0	4389	4054	2312	152	165	68	97	96	0	0	0	0	0	0	0	0	0	0	0	0	0	0	0	0	0	0	0	0.423	0.446	0.453	0.456	1.813	0.426	0.876	0.000	0.000	0.000	0.000	0.000	0.000	0.000	0.000	0.000	0.000	0.000	0.000	0.000	0.000	120	545	6030	5644	-1.241	Error	Error	1793	4237	0	0	1742	3902	0	0	0	0
3	15	10	""	"iYBR018C"	14040	14910	120	2645	2615	1517	94	99	35	100	100	0	2368	2315	1312	151	157	53	96	94	0	0	0	0	0	0	0	0	0	0	0	0	0	0	0	0	0	0	0	1.151	1.165	1.189	1.255	1.957	1.140	0.885	0.000	0.000	0.000	0.000	0.000	0.000	0.000	0.000	0.000	0.000	0.000	0.000	0.000	0.000	120	501	4768	4685	0.202	Error	Error	2551	2217	0	0	2521	2164	0	0	0	0
3	16	10	""	"iYBR035C"	14230	14910	120	3738	3379	1996	96	99	35	99	99	0	1935	1695	942	150	157	55	94	90	0	0	0	0	0	0	0	0	0	0	0	0	0	0	0	0	0	0	0	2.040	2.125	2.112	2.177	1.915	2.192	0.868	0.000	0.000	0.000	0.000	0.000	0.000	0.000	0.000	0.000	0.000	0.000	0.000	0.000	0.000	120	514	5427	4828	1.029	Error	Error	3642	1785	0	0	3283	1545	0	0	0	0
3	17	10	""	"iYBR038W"	14430	14910	120	1839	1854	1206	84	89	34	95	92	0	2583	2478	1481	134	146	58	90	89	0	0	0	0	0	0	0	0	0	0	0	0	0	0	0	0	0	0	0	0.717	0.755	0.792	0.752	2.370	0.763	0.879	0.000	0.000	0.000	0.000	0.000	0.000	0.000	0.000	0.000	0.000	0.000	0.000	0.000	0.000	120	511	4204	4114	-0.481	Error	Error	1755	2449	0	0	1770	2344	0	0	0	0
3	18	10	""	"iYBR042C"	14620	14910	120	853	813	459	83	86	32	91	90	0	1960	1851	1018	134	141	52	89	87	0	0	0	0	0	0	0	0	0	0	0	0	0	0	0	0	0	0	0	0.422	0.425	0.434	0.445	2.193	0.412	0.850	0.000	0.000	0.000	0.000	0.000	0.000	0.000	0.000	0.000	0.000	0.000	0.000	0.000	0.000	120	444	2596	2447	-1.246	Error	Error	770	1826	0	0	730	1717	0	0	0	0
3	19	10	""	"iYCR018C"	14790	14900	150	106	132	77	91	95	37	42	26	0	180	199	117	149	158	56	39	19	0	0	0	0	0	0	0	0	0	0	0	0	0	0	0	0	0	0	0	0.484	0.820	0.612	0.602	2.990	0.534	0.338	0.000	0.000	0.000	0.000	0.000	0.000	0.000	0.000	0.000	0.000	0.000	0.000	0.000	0.000	156	565	46	91	-1.047	Error	Error	15	31	0	0	41	50	0	0	-50	0
3	20	10	""	"iYCRCtau1"	15000	14910	120	350	385	295	95	100	38	81	77	0	426	447	296	151	166	70	78	68	0	0	0	0	0	0	0	0	0	0	0	0	0	0	0	0	0	0	0	0.927	0.980	0.877	0.726	2.610	0.965	0.644	0.000	0.000	0.000	0.000	0.000	0.000	0.000	0.000	0.000	0.000	0.000	0.000	0.000	0.000	120	511	530	586	-0.109	Error	Error	255	275	0	0	290	296	0	0	0	0
3	21	10	""	"iYCR020C"	15190	14910	120	1038	852	421	86	91	35	95	93	0	1991	1713	828	139	150	59	91	91	0	0	0	0	0	0	0	0	0	0	0	0	0	0	0	0	0	0	0	0.514	0.487	0.504	0.484	1.980	0.485	0.849	0.000	0.000	0.000	0.000	0.000	0.000	0.000	0.000	0.000	0.000	0.000	0.000	0.000	0.000	120	543	2804	2340	-0.960	Error	Error	952	1852	0	0	766	1574	0	0	0	0
3	22	10	""	"iSNR65"	15380	14910	120	1531	1340	685	79	84	31	97	94	0	1036	917	453	131	141	68	86	83	0	0	0	0	0	0	0	0	0	0	0	0	0	0	0	0	0	0	0	1.604	1.604	1.540	1.621	1.876	1.647	0.835	0.000	0.000	0.000	0.000	0.000	0.000	0.000	0.000	0.000	0.000	0.000	0.000	0.000	0.000	120	570	2357	2047	0.682	Error	Error	1452	905	0	0	1261	786	0	0	0	0
3	1	11	""	"iYCR033W"	11390	15100	120	1437	1531	998	87	90	33	95	94	0	2330	2402	1601	133	143	86	90	88	0	0	0	0	0	0	0	0	0	0	0	0	0	0	0	0	0	0	0	0.614	0.636	0.640	0.640	2.215	0.611	0.829	0.000	0.000	0.000	0.000	0.000	0.000	0.000	0.000	0.000	0.000	0.000	0.000	0.000	0.000	120	558	3547	3713	-0.703	Error	Error	1350	2197	0	0	1444	2269	0	0	0	0
3	2	11	""	"iYCR037C"	11570	15100	120	5425	4669	2584	103	106	37	100	98	0	3162	2885	1501	155	165	60	93	90	0	0	0	0	0	0	0	0	0	0	0	0	0	0	0	0	0	0	0	1.770	1.673	1.734	1.715	2.233	1.706	0.862	0.000	0.000	0.000	0.000	0.000	0.000	0.000	0.000	0.000	0.000	0.000	0.000	0.000	0.000	120	481	8329	7296	0.824	Error	Error	5322	3007	0	0	4566	2730	0	0	0	0
3	3	11	""	"iYCR060W"	11760	15100	120	3270	3572	2703	114	120	45	100	98	0	1297	1349	975	165	174	58	88	85	0	0	0	0	0	0	0	0	0	0	0	0	0	0	0	0	0	0	0	2.788	2.921	2.853	2.813	1.955	3.052	0.779	0.000	0.000	0.000	0.000	0.000	0.000	0.000	0.000	0.000	0.000	0.000	0.000	0.000	0.000	120	511	4288	4642	1.479	Error	Error	3156	1132	0	0	3458	1184	0	0	0	0
3	4	11	""	"iYCR066W"	11960	15100	120	961	872	486	121	124	44	89	86	0	5097	4662	2894	178	187	62	90	88	0	0	0	0	0	0	0	0	0	0	0	0	0	0	0	0	0	0	0	0.171	0.167	0.192	0.183	2.328	0.147	0.730	0.000	0.000	0.000	0.000	0.000	0.000	0.000	0.000	0.000	0.000	0.000	0.000	0.000	0.000	120	502	5759	5235	-2.550	Error	Error	840	4919	0	0	751	4484	0	0	0	0
3	5	11	""	"iYCR071C"	12150	15100	120	2078	1983	984	126	134	54	97	96	0	6235	5853	2947	196	210	91	95	95	0	0	0	0	0	0	0	0	0	0	0	0	0	0	0	0	0	0	0	0.323	0.328	0.343	0.351	2.253	0.311	0.860	0.000	0.000	0.000	0.000	0.000	0.000	0.000	0.000	0.000	0.000	0.000	0.000	0.000	0.000	120	490	7991	7514	-1.629	Error	Error	1952	6039	0	0	1857	5657	0	0	0	0
3	6	11	""	"iYCR090C-1"	12340	15100	120	7053	6012	2588	168	210	127	100	100	0	4923	4448	1799	242	278	149	99	97	0	0	0	0	0	0	0	0	0	0	0	0	0	0	0	0	0	0	0	1.471	1.389	1.478	1.404	1.669	1.448	0.896	0.000	0.000	0.000	0.000	0.000	0.000	0.000	0.000	0.000	0.000	0.000	0.000	0.000	0.000	120	498	11566	10050	0.557	Error	Error	6885	4681	0	0	5844	4206	0	0	0	0
3	7	11	""	"iYCR094W"	12530	15100	120	988	942	569	134	179	126	80	77	0	2599	2389	1491	197	245	157	84	80	0	0	0	0	0	0	0	0	0	0	0	0	0	0	0	0	0	0	0	0.356	0.369	0.369	0.388	2.594	0.343	0.795	0.000	0.000	0.000	0.000	0.000	0.000	0.000	0.000	0.000	0.000	0.000	0.000	0.000	0.000	120	480	3256	3000	-1.492	Error	Error	854	2402	0	0	808	2192	0	0	0	0
3	8	11	""	"iYCRWomega3"	12710	15100	120	1143	1660	1581	90	95	36	96	94	0	2610	3703	3531	132	150	90	93	89	0	0	0	0	0	0	0	0	0	0	0	0	0	0	0	0	0	0	0	0.425	0.440	0.460	0.469	2.377	0.416	0.856	0.000	0.000	0.000	0.000	0.000	0.000	0.000	0.000	0.000	0.000	0.000	0.000	0.000	0.000	120	482	3531	5141	-1.235	Error	Error	1053	2478	0	0	1570	3571	0	0	0	0
3	9	11	""	"iYDR036C"	12900	15100	120	3905	3669	2176	90	134	216	94	86	0	2563	2430	1520	124	168	168	86	82	0	0	0	0	0	0	0	0	0	0	0	0	0	0	0	0	0	0	0	1.564	1.552	1.535	1.620	2.373	1.541	0.832	0.000	0.000	0.000	0.000	0.000	0.000	0.000	0.000	0.000	0.000	0.000	0.000	0.000	0.000	120	540	6254	5885	0.645	Error	Error	3815	2439	0	0	3579	2306	0	0	0	0
3	10	11	""	"iYDR040C"	13100	15100	120	1824	2062	1671	126	180	223	90	81	0	1744	1973	1518	183	243	215	87	82	0	0	0	0	0	0	0	0	0	0	0	0	0	0	0	0	0	0	0	1.088	1.082	1.123	1.106	2.198	1.115	0.665	0.000	0.000	0.000	0.000	0.000	0.000	0.000	0.000	0.000	0.000	0.000	0.000	0.000	0.000	120	473	3259	3726	0.121	Error	Error	1698	1561	0	0	1936	1790	0	0	0	0
3	11	11	""	"iYDR043C-0"	13290	15100	120	1293	1455	947	126	149	126	95	87	0	791	810	463	199	222	156	80	71	0	0	0	0	0	0	0	0	0	0	0	0	0	0	0	0	0	0	0	1.971	2.175	2.182	2.123	1.963	2.331	0.752	0.000	0.000	0.000	0.000	0.000	0.000	0.000	0.000	0.000	0.000	0.000	0.000	0.000	0.000	120	496	1759	1940	0.979	Error	Error	1167	592	0	0	1329	611	0	0	0	0
3	12	11	""	"itD(GUC)D"	13480	15100	120	769	666	350	102	111	48	85	80	0	813	702	344	163	181	133	81	76	0	0	0	0	0	0	0	0	0	0	0	0	0	0	0	0	0	0	0	1.026	1.046	1.008	0.877	2.243	0.988	0.666	0.000	0.000	0.000	0.000	0.000	0.000	0.000	0.000	0.000	0.000	0.000	0.000	0.000	0.000	120	496	1317	1103	0.037	Error	Error	667	650	0	0	564	539	0	0	0	0
3	13	11	""	"iYDR062W"	13670	15100	120	1618	1717	1297	89	94	38	87	84	0	1351	1263	888	134	150	62	81	76	0	0	0	0	0	0	0	0	0	0	0	0	0	0	0	0	0	0	0	1.256	1.442	1.484	1.289	3.011	1.507	0.845	0.000	0.000	0.000	0.000	0.000	0.000	0.000	0.000	0.000	0.000	0.000	0.000	0.000	0.000	120	554	2746	2757	0.329	Error	Error	1529	1217	0	0	1628	1129	0	0	0	0
3	14	11	""	"iYDR066C"	13860	15100	120	648	821	647	82	84	29	90	84	0	1525	1842	1513	125	134	48	84	80	0	0	0	0	0	0	0	0	0	0	0	0	0	0	0	0	0	0	0	0.404	0.430	0.442	0.436	2.529	0.406	0.853	0.000	0.000	0.000	0.000	0.000	0.000	0.000	0.000	0.000	0.000	0.000	0.000	0.000	0.000	120	496	1966	2456	-1.307	Error	Error	566	1400	0	0	739	1717	0	0	0	0
3	15	11	""	"iYDR082W"	14050	15100	120	443	414	196	80	83	28	89	87	0	550	526	273	129	138	46	85	80	0	0	0	0	0	0	0	0	0	0	0	0	0	0	0	0	0	0	0	0.862	0.841	0.827	0.872	2.146	0.735	0.755	0.000	0.000	0.000	0.000	0.000	0.000	0.000	0.000	0.000	0.000	0.000	0.000	0.000	0.000	120	496	784	731	-0.214	Error	Error	363	421	0	0	334	397	0	0	0	0
3	16	11	""	"iYDR086C"	14240	15100	120	2327	1928	1022	85	89	31	98	97	0	1225	1124	577	141	147	46	89	88	0	0	0	0	0	0	0	0	0	0	0	0	0	0	0	0	0	0	0	2.068	1.875	1.958	1.837	1.991	1.974	0.837	0.000	0.000	0.000	0.000	0.000	0.000	0.000	0.000	0.000	0.000	0.000	0.000	0.000	0.000	120	496	3326	2826	1.048	Error	Error	2242	1084	0	0	1843	983	0	0	0	0
3	17	11	""	"itR(ACG)D-1"	14430	15100	120	3006	2739	1233	88	90	32	100	100	0	1967	1801	705	137	145	47	100	99	0	0	0	0	0	0	0	0	0	0	0	0	0	0	0	0	0	0	0	1.595	1.593	1.612	1.547	1.683	1.690	0.864	0.000	0.000	0.000	0.000	0.000	0.000	0.000	0.000	0.000	0.000	0.000	0.000	0.000	0.000	120	496	4748	4315	0.673	Error	Error	2918	1830	0	0	2651	1664	0	0	0	0
3	18	11	""	"iYDR102C"	14620	15100	120	1457	1374	799	88	89	31	96	94	0	889	803	421	139	146	48	86	83	0	0	0	0	0	0	0	0	0	0	0	0	0	0	0	0	0	0	0	1.825	1.937	1.903	1.844	2.251	2.062	0.792	0.000	0.000	0.000	0.000	0.000	0.000	0.000	0.000	0.000	0.000	0.000	0.000	0.000	0.000	120	493	2119	1950	0.868	Error	Error	1369	750	0	0	1286	664	0	0	0	0
3	19	11	""	"iYDRCsigma2"	14810	15100	120	488	442	233	83	88	33	84	80	0	628	584	314	139	148	53	81	77	0	0	0	0	0	0	0	0	0	0	0	0	0	0	0	0	0	0	0	0.828	0.807	0.764	0.688	2.258	0.746	0.735	0.000	0.000	0.000	0.000	0.000	0.000	0.000	0.000	0.000	0.000	0.000	0.000	0.000	0.000	120	495	894	804	-0.272	Error	Error	405	489	0	0	359	445	0	0	0	0
3	20	11	""	"iYDR109C"	15000	15100	120	3912	3822	2216	93	99	41	99	98	0	2902	2672	1419	146	160	66	93	91	0	0	0	0	0	0	0	0	0	0	0	0	0	0	0	0	0	0	0	1.386	1.476	1.506	1.464	2.188	1.520	0.878	0.000	0.000	0.000	0.000	0.000	0.000	0.000	0.000	0.000	0.000	0.000	0.000	0.000	0.000	120	528	6575	6255	0.471	Error	Error	3819	2756	0	0	3729	2526	0	0	0	0
3	21	11	""	"iYDR418W"	15200	15110	90	463	653	596	85	94	40	75	67	0	411	510	388	135	147	60	80	73	0	0	0	0	0	0	0	0	0	0	0	0	0	0	0	0	0	0	0	1.370	1.515	1.297	1.146	3.230	1.593	0.758	0.000	0.000	0.000	0.000	0.000	0.000	0.000	0.000	0.000	0.000	0.000	0.000	0.000	0.000	52	367	654	943	0.454	Error	Error	378	276	0	0	568	375	0	0	0	0
3	22	11	""	"iYDR421W"	15380	15100	120	1077	1155	811	77	82	28	92	89	0	6435	6374	4405	128	141	68	95	91	0	0	0	0	0	0	0	0	0	0	0	0	0	0	0	0	0	0	0	0.159	0.173	0.183	0.177	2.645	0.166	0.850	0.000	0.000	0.000	0.000	0.000	0.000	0.000	0.000	0.000	0.000	0.000	0.000	0.000	0.000	120	595	7307	7324	-2.657	Error	Error	1000	6307	0	0	1078	6246	0	0	0	0
3	1	12	""	"iYDR426C"	11380	15290	120	497	464	229	94	96	34	87	84	0	573	529	258	143	154	55	82	80	0	0	0	0	0	0	0	0	0	0	0	0	0	0	0	0	0	0	0	0.937	0.959	0.914	0.901	2.041	0.913	0.781	0.000	0.000	0.000	0.000	0.000	0.000	0.000	0.000	0.000	0.000	0.000	0.000	0.000	0.000	120	564	833	756	-0.094	Error	Error	403	430	0	0	370	386	0	0	0	0
3	2	12	""	"itK(CUU)D2"	11570	15290	120	507	461	242	104	108	36	81	80	0	1014	878	471	166	175	63	82	80	0	0	0	0	0	0	0	0	0	0	0	0	0	0	0	0	0	0	0	0.475	0.501	0.525	0.501	2.069	0.473	0.786	0.000	0.000	0.000	0.000	0.000	0.000	0.000	0.000	0.000	0.000	0.000	0.000	0.000	0.000	120	468	1251	1069	-1.073	Error	Error	403	848	0	0	357	712	0	0	0	0
3	3	12	""	"iYDR448W"	11750	15290	120	890	748	381	114	116	42	86	82	0	1038	912	481	173	180	63	83	80	0	0	0	0	0	0	0	0	0	0	0	0	0	0	0	0	0	0	0	0.897	0.858	0.824	0.808	2.214	0.829	0.786	0.000	0.000	0.000	0.000	0.000	0.000	0.000	0.000	0.000	0.000	0.000	0.000	0.000	0.000	120	482	1641	1373	-0.157	Error	Error	776	865	0	0	634	739	0	0	0	0
3	4	12	""	"iYDR452W"	11940	15290	120	992	833	394	119	122	43	90	86	0	1063	929	461	173	179	56	85	85	0	0	0	0	0	0	0	0	0	0	0	0	0	0	0	0	0	0	0	0.981	0.944	0.889	0.852	1.829	0.899	0.777	0.000	0.000	0.000	0.000	0.000	0.000	0.000	0.000	0.000	0.000	0.000	0.000	0.000	0.000	120	482	1763	1470	-0.028	Error	Error	873	890	0	0	714	756	0	0	0	0
3	5	12	""	"iYDR470C"	12120	15290	120	2083	1877	1026	121	136	120	87	85	0	1211	1124	558	194	218	143	83	80	0	0	0	0	0	0	0	0	0	0	0	0	0	0	0	0	0	0	0	1.929	1.888	1.860	1.763	1.826	2.013	0.791	0.000	0.000	0.000	0.000	0.000	0.000	0.000	0.000	0.000	0.000	0.000	0.000	0.000	0.000	120	484	2979	2686	0.948	Error	Error	1962	1017	0	0	1756	930	0	0	0	0
3	6	12	""	"iYDR473C-0"	12310	15290	120	4297	4025	2339	135	159	131	100	97	0	3787	3679	2102	207	232	136	99	95	0	0	0	0	0	0	0	0	0	0	0	0	0	0	0	0	0	0	0	1.163	1.120	1.133	1.143	1.800	1.101	0.891	0.000	0.000	0.000	0.000	0.000	0.000	0.000	0.000	0.000	0.000	0.000	0.000	0.000	0.000	120	497	7742	7362	0.217	Error	Error	4162	3580	0	0	3890	3472	0	0	0	0
3	7	12	""	"iYDR476C"	12500	15290	120	5016	4551	1874	140	150	77	100	100	0	2783	2500	1162	200	212	79	97	93	0	0	0	0	0	0	0	0	0	0	0	0	0	0	0	0	0	0	0	1.888	1.918	1.923	2.125	1.909	1.869	0.889	0.000	0.000	0.000	0.000	0.000	0.000	0.000	0.000	0.000	0.000	0.000	0.000	0.000	0.000	120	494	7459	6711	0.917	Error	Error	4876	2583	0	0	4411	2300	0	0	0	0
3	8	12	""	"iYDR494W"	12690	15290	120	1511	1250	642	120	130	64	90	87	0	7118	6050	3198	191	207	109	90	88	0	0	0	0	0	0	0	0	0	0	0	0	0	0	0	0	0	0	0	0.201	0.193	0.206	0.230	2.609	0.182	0.872	0.000	0.000	0.000	0.000	0.000	0.000	0.000	0.000	0.000	0.000	0.000	0.000	0.000	0.000	120	498	8318	6989	-2.316	Error	Error	1391	6927	0	0	1130	5859	0	0	0	0
3	9	12	""	"iYDR498C"	12880	15290	120	5064	4640	2218	119	140	123	99	97	0	3799	3473	1726	173	206	142	93	90	0	0	0	0	0	0	0	0	0	0	0	0	0	0	0	0	0	0	0	1.364	1.370	1.394	1.482	1.797	1.327	0.885	0.000	0.000	0.000	0.000	0.000	0.000	0.000	0.000	0.000	0.000	0.000	0.000	0.000	0.000	120	497	8571	7821	0.448	Error	Error	4945	3626	0	0	4521	3300	0	0	0	0
3	10	12	""	"iYDR502C"	13080	15280	150	228	234	99	132	169	156	26	1	0	321	331	172	198	244	192	34	7	0	0	0	0	0	0	0	0	0	0	0	0	0	0	0	0	0	0	0	0.780	0.767	0.660	0.692	2.685	0.739	0.530	0.000	0.000	0.000	0.000	0.000	0.000	0.000	0.000	0.000	0.000	0.000	0.000	0.000	0.000	156	594	219	235	-0.358	Error	Error	96	123	0	0	102	133	0	0	-50	0
3	11	12	""	"itV(AAC)E1"	13260	15290	120	4665	4089	1627	127	148	118	100	100	0	2510	2305	944	192	222	159	96	95	0	0	0	0	0	0	0	0	0	0	0	0	0	0	0	0	0	0	0	1.958	1.875	1.914	1.985	1.686	1.895	0.863	0.000	0.000	0.000	0.000	0.000	0.000	0.000	0.000	0.000	0.000	0.000	0.000	0.000	0.000	120	455	6856	6075	0.969	Error	Error	4538	2318	0	0	3962	2113	0	0	0	0
3	12	12	""	"itI(AAU)E1"	13450	15290	120	342	322	136	109	117	49	84	80	0	576	530	255	172	185	129	77	69	0	0	0	0	0	0	0	0	0	0	0	0	0	0	0	0	0	0	0	0.577	0.595	0.563	0.550	2.171	0.378	0.457	0.000	0.000	0.000	0.000	0.000	0.000	0.000	0.000	0.000	0.000	0.000	0.000	0.000	0.000	120	496	637	571	-0.794	Error	Error	233	404	0	0	213	358	0	0	0	0
3	13	12	""	"iYERCdelta20"	13640	15290	120	2641	2318	1360	90	96	35	94	90	0	4541	4148	2522	137	151	62	88	87	0	0	0	0	0	0	0	0	0	0	0	0	0	0	0	0	0	0	0	0.579	0.555	0.577	0.677	2.751	0.531	0.849	0.000	0.000	0.000	0.000	0.000	0.000	0.000	0.000	0.000	0.000	0.000	0.000	0.000	0.000	120	490	6955	6239	-0.788	Error	Error	2551	4404	0	0	2228	4011	0	0	0	0
3	14	12	""	"iYER153C"	13830	15290	120	902	771	361	81	83	29	94	90	0	1175	1016	506	125	133	49	87	85	0	0	0	0	0	0	0	0	0	0	0	0	0	0	0	0	0	0	0	0.782	0.774	0.775	0.794	2.151	0.720	0.825	0.000	0.000	0.000	0.000	0.000	0.000	0.000	0.000	0.000	0.000	0.000	0.000	0.000	0.000	120	496	1871	1581	-0.355	Error	Error	821	1050	0	0	690	891	0	0	0	0
3	15	12	""	"iYER157W"	14020	15290	120	514	471	241	75	79	27	88	85	0	1869	1575	870	126	132	43	85	84	0	0	0	0	0	0	0	0	0	0	0	0	0	0	0	0	0	0	0	0.252	0.273	0.279	0.282	2.489	0.252	0.817	0.000	0.000	0.000	0.000	0.000	0.000	0.000	0.000	0.000	0.000	0.000	0.000	0.000	0.000	120	492	2182	1845	-1.989	Error	Error	439	1743	0	0	396	1449	0	0	0	0
3	16	12	""	"iYER159C"	14210	15290	120	1010	1111	812	78	81	30	88	85	0	832	950	737	133	144	68	79	76	0	0	0	0	0	0	0	0	0	0	0	0	0	0	0	0	0	0	0	1.333	1.264	1.235	1.203	2.783	1.179	0.812	0.000	0.000	0.000	0.000	0.000	0.000	0.000	0.000	0.000	0.000	0.000	0.000	0.000	0.000	120	495	1631	1850	0.415	Error	Error	932	699	0	0	1033	817	0	0	0	0
3	17	12	""	"iYER174C"	14400	15290	120	1267	1124	592	81	84	31	90	88	0	1101	1022	601	134	141	62	82	80	0	0	0	0	0	0	0	0	0	0	0	0	0	0	0	0	0	0	0	1.226	1.175	1.170	1.134	2.500	1.100	0.802	0.000	0.000	0.000	0.000	0.000	0.000	0.000	0.000	0.000	0.000	0.000	0.000	0.000	0.000	120	487	2153	1931	0.295	Error	Error	1186	967	0	0	1043	888	0	0	0	0
3	18	12	""	"iYER178W"	14590	15290	120	1205	1161	656	81	83	28	91	89	0	4050	3801	2407	129	133	39	91	88	0	0	0	0	0	0	0	0	0	0	0	0	0	0	0	0	0	0	0	0.287	0.294	0.291	0.309	2.507	0.258	0.822	0.000	0.000	0.000	0.000	0.000	0.000	0.000	0.000	0.000	0.000	0.000	0.000	0.000	0.000	120	495	5045	4752	-1.803	Error	Error	1124	3921	0	0	1080	3672	0	0	0	0
3	19	12	""	"iYER181C"	14780	15290	120	3198	2869	1465	81	438	3267	43	0	0	1727	1521	809	131	424	3675	0	0	0	0	0	0	0	0	0	0	0	0	0	0	0	0	0	0	0	0	0	1.953	2.006	2.016	2.105	2.060	2.244	0.574	0.000	0.000	0.000	0.000	0.000	0.000	0.000	0.000	0.000	0.000	0.000	0.000	0.000	0.000	120	505	4713	4178	0.966	Error	Error	3117	1596	0	0	2788	1390	0	0	0	0
3	20	12	""	"iYFL064C"	14980	15280	130	39184	34975	17609	91	418	3113	92	88	5	65535	54788	20347	143	419	3502	93	90	63	0	0	0	0	0	0	0	0	0	0	0	0	0	0	0	0	0	0	0.598	0.638	0.655	0.602	1.635	0.659	0.866	0.000	0.000	0.000	0.000	0.000	0.000	0.000	0.000	0.000	0.000	0.000	0.000	0.000	0.000	120	556	104485	89529	-0.742	Error	Error	39093	65392	0	0	34884	54645	0	0	0	0
3	21	12	""	"iYFL061W"	15160	15280	110	1378	1119	678	87	100	63	82	82	0	1101	982	627	138	163	101	76	75	0	0	0	0	0	0	0	0	0	0	0	0	0	0	0	0	0	0	0	1.341	1.223	1.135	0.933	2.784	1.181	0.812	0.000	0.000	0.000	0.000	0.000	0.000	0.000	0.000	0.000	0.000	0.000	0.000	0.000	0.000	80	470	2254	1876	0.423	Error	Error	1291	963	0	0	1032	844	0	0	0	0
3	22	12	""	"iYFL056C-0"	15350	15290	120	3778	3272	1703	76	82	51	94	91	0	2439	2013	1210	126	138	78	85	84	0	0	0	0	0	0	0	0	0	0	0	0	0	0	0	0	0	0	0	1.601	1.694	1.683	2.033	2.281	1.675	0.844	0.000	0.000	0.000	0.000	0.000	0.000	0.000	0.000	0.000	0.000	0.000	0.000	0.000	0.000	120	600	6015	5083	0.679	Error	Error	3702	2313	0	0	3196	1887	0	0	0	0
3	1	13	""	"iYGL100W"	11370	15470	120	1717	1494	728	96	103	42	97	95	0	967	861	396	158	168	64	88	85	0	0	0	0	0	0	0	0	0	0	0	0	0	0	0	0	0	0	0	2.004	1.989	1.958	1.855	1.772	2.010	0.826	0.000	0.000	0.000	0.000	0.000	0.000	0.000	0.000	0.000	0.000	0.000	0.000	0.000	0.000	120	584	2430	2101	1.003	Error	Error	1621	809	0	0	1398	703	0	0	0	0
3	2	13	""	"itH(GUG)G2"	11570	15470	120	2439	2100	1100	107	112	40	95	94	0	3207	2758	1413	164	176	61	93	91	0	0	0	0	0	0	0	0	0	0	0	0	0	0	0	0	0	0	0	0.766	0.768	0.776	0.724	2.087	0.761	0.884	0.000	0.000	0.000	0.000	0.000	0.000	0.000	0.000	0.000	0.000	0.000	0.000	0.000	0.000	120	524	5375	4587	-0.384	Error	Error	2332	3043	0	0	1993	2594	0	0	0	0
3	3	13	""	"iYGL096W-0"	11770	15480	130	1592	1460	666	115	120	47	91	89	0	2939	2538	1415	173	185	69	85	81	0	0	0	0	0	0	0	0	0	0	0	0	0	0	0	0	0	0	0	0.534	0.569	0.559	0.731	3.075	0.510	0.846	0.000	0.000	0.000	0.000	0.000	0.000	0.000	0.000	0.000	0.000	0.000	0.000	0.000	0.000	120	542	4243	3710	-0.905	Error	Error	1477	2766	0	0	1345	2365	0	0	0	0
3	4	13	""	"iYGL083W"	11950	15480	120	4423	3791	1649	122	130	53	100	99	0	2718	2320	1178	182	192	73	94	91	0	0	0	0	0	0	0	0	0	0	0	0	0	0	0	0	0	0	0	1.696	1.716	1.665	1.948	2.169	1.664	0.871	0.000	0.000	0.000	0.000	0.000	0.000	0.000	0.000	0.000	0.000	0.000	0.000	0.000	0.000	120	488	6837	5807	0.762	Error	Error	4301	2536	0	0	3669	2138	0	0	0	0
3	5	13	""	"iYGL079W"	12130	15470	110	749	641	342	131	151	118	80	71	0	2442	2011	1219	200	270	381	76	71	0	0	0	0	0	0	0	0	0	0	0	0	0	0	0	0	0	0	0	0.276	0.282	0.287	0.284	2.084	0.259	0.814	0.000	0.000	0.000	0.000	0.000	0.000	0.000	0.000	0.000	0.000	0.000	0.000	0.000	0.000	80	459	2860	2321	-1.859	Error	Error	618	2242	0	0	510	1811	0	0	0	0
3	6	13	""	"iYGL075C"	12330	15480	120	2146	1878	850	140	156	92	95	90	0	1007	899	427	214	275	351	76	59	0	0	0	0	0	0	0	0	0	0	0	0	0	0	0	0	0	0	0	2.530	2.537	2.564	2.636	2.245	2.468	0.806	0.000	0.000	0.000	0.000	0.000	0.000	0.000	0.000	0.000	0.000	0.000	0.000	0.000	0.000	120	532	2799	2423	1.339	Error	Error	2006	793	0	0	1738	685	0	0	0	0
3	7	13	""	"iYGL056C"	12520	15480	120	2771	2428	1240	145	152	60	95	90	0	1937	1739	953	210	221	73	84	83	0	0	0	0	0	0	0	0	0	0	0	0	0	0	0	0	0	0	0	1.521	1.493	1.440	1.464	2.065	1.463	0.820	0.000	0.000	0.000	0.000	0.000	0.000	0.000	0.000	0.000	0.000	0.000	0.000	0.000	0.000	120	505	4353	3812	0.605	Error	Error	2626	1727	0	0	2283	1529	0	0	0	0
3	8	13	""	"iYGL053W"	12700	15470	110	1484	1189	685	138	177	198	77	75	0	1695	1380	837	226	277	256	73	71	0	0	0	0	0	0	0	0	0	0	0	0	0	0	0	0	0	0	0	0.916	0.911	0.860	0.819	1.626	0.870	0.853	0.000	0.000	0.000	0.000	0.000	0.000	0.000	0.000	0.000	0.000	0.000	0.000	0.000	0.000	80	459	2815	2205	-0.126	Error	Error	1346	1469	0	0	1051	1154	0	0	0	0
3	9	13	""	"iYGL049C"	12900	15480	120	1964	1827	979	135	168	182	88	83	0	1323	1233	716	216	263	241	80	74	0	0	0	0	0	0	0	0	0	0	0	0	0	0	0	0	0	0	0	1.652	1.664	1.579	1.522	2.234	1.600	0.825	0.000	0.000	0.000	0.000	0.000	0.000	0.000	0.000	0.000	0.000	0.000	0.000	0.000	0.000	120	549	2936	2709	0.724	Error	Error	1829	1107	0	0	1692	1017	0	0	0	0
3	10	13	""	"iYGL036W"	13100	15480	120	485	487	240	132	137	48	85	81	0	1579	1491	888	205	216	77	85	83	0	0	0	0	0	0	0	0	0	0	0	0	0	0	0	0	0	0	0	0.257	0.276	0.282	0.315	2.522	0.250	0.798	0.000	0.000	0.000	0.000	0.000	0.000	0.000	0.000	0.000	0.000	0.000	0.000	0.000	0.000	120	491	1727	1641	-1.961	Error	Error	353	1374	0	0	355	1286	0	0	0	0
3	11	13	""	"iYGL033W"	13280	15480	120	3799	3407	1768	139	145	52	98	97	0	3279	2875	1617	217	229	83	88	86	0	0	0	0	0	0	0	0	0	0	0	0	0	0	0	0	0	0	0	1.195	1.229	1.217	1.359	2.508	1.176	0.887	0.000	0.000	0.000	0.000	0.000	0.000	0.000	0.000	0.000	0.000	0.000	0.000	0.000	0.000	120	496	6722	5926	0.257	Error	Error	3660	3062	0	0	3268	2658	0	0	0	0
3	12	13	""	"iYGL029W"	13480	15480	120	728	655	307	127	135	54	88	85	0	2991	2531	1331	204	216	86	87	85	0	0	0	0	0	0	0	0	0	0	0	0	0	0	0	0	0	0	0	0.216	0.227	0.235	0.253	2.390	0.205	0.783	0.000	0.000	0.000	0.000	0.000	0.000	0.000	0.000	0.000	0.000	0.000	0.000	0.000	0.000	120	494	3388	2855	-2.213	Error	Error	601	2787	0	0	528	2327	0	0	0	0
3	13	13	""	"itT(UGU)G2"	13660	15480	120	723	628	329	100	105	40	85	83	0	961	876	475	148	167	73	83	81	0	0	0	0	0	0	0	0	0	0	0	0	0	0	0	0	0	0	0	0.766	0.725	0.700	0.623	2.259	0.673	0.827	0.000	0.000	0.000	0.000	0.000	0.000	0.000	0.000	0.000	0.000	0.000	0.000	0.000	0.000	120	493	1436	1256	-0.384	Error	Error	623	813	0	0	528	728	0	0	0	0
3	14	13	""	"iYGR258C-1"	13860	15480	120	1106	1206	802	91	93	33	95	93	0	992	1179	801	140	148	54	88	87	0	0	0	0	0	0	0	0	0	0	0	0	0	0	0	0	0	0	0	1.191	1.073	1.110	1.079	2.321	1.042	0.784	0.000	0.000	0.000	0.000	0.000	0.000	0.000	0.000	0.000	0.000	0.000	0.000	0.000	0.000	120	510	1867	2154	0.253	Error	Error	1015	852	0	0	1115	1039	0	0	0	0
3	15	13	""	"iYGR263C"	14050	15480	120	1554	1443	723	82	86	31	98	95	0	1500	1316	704	135	145	55	87	86	0	0	0	0	0	0	0	0	0	0	0	0	0	0	0	0	0	0	0	1.078	1.152	1.199	1.352	2.561	1.105	0.820	0.000	0.000	0.000	0.000	0.000	0.000	0.000	0.000	0.000	0.000	0.000	0.000	0.000	0.000	120	510	2837	2542	0.109	Error	Error	1472	1365	0	0	1361	1181	0	0	0	0
3	16	13	""	"iYGR281W"	14250	15480	120	937	864	502	82	86	32	92	87	0	4530	4077	2413	132	145	69	96	91	0	0	0	0	0	0	0	0	0	0	0	0	0	0	0	0	0	0	0	0.194	0.198	0.204	0.201	2.439	0.186	0.825	0.000	0.000	0.000	0.000	0.000	0.000	0.000	0.000	0.000	0.000	0.000	0.000	0.000	0.000	120	492	5253	4727	-2.363	Error	Error	855	4398	0	0	782	3945	0	0	0	0
3	17	13	""	"iYGR285C"	14430	15480	120	767	780	496	78	81	31	90	87	0	529	550	349	124	130	59	81	78	0	0	0	0	0	0	0	0	0	0	0	0	0	0	0	0	0	0	0	1.701	1.648	1.610	1.618	2.414	1.592	0.810	0.000	0.000	0.000	0.000	0.000	0.000	0.000	0.000	0.000	0.000	0.000	0.000	0.000	0.000	120	494	1094	1128	0.767	Error	Error	689	405	0	0	702	426	0	0	0	0
3	18	13	""	"iYGR288W-0"	14630	15480	120	3100	2696	1647	77	79	28	97	96	0	3665	3335	1957	120	123	38	95	94	0	0	0	0	0	0	0	0	0	0	0	0	0	0	0	0	0	0	0	0.853	0.815	0.843	0.906	2.670	0.822	0.840	0.000	0.000	0.000	0.000	0.000	0.000	0.000	0.000	0.000	0.000	0.000	0.000	0.000	0.000	120	508	6568	5834	-0.230	Error	Error	3023	3545	0	0	2619	3215	0	0	0	0
3	19	13	""	"iYHL046C"	14820	15480	120	2291	1796	1083	77	244	2203	50	0	0	3473	2917	1824	116	219	2055	66	26	0	0	0	0	0	0	0	0	0	0	0	0	0	0	0	0	0	0	0	0.660	0.614	0.629	0.705	2.920	0.596	0.824	0.000	0.000	0.000	0.000	0.000	0.000	0.000	0.000	0.000	0.000	0.000	0.000	0.000	0.000	120	504	5571	4520	-0.601	Error	Error	2214	3357	0	0	1719	2801	0	0	0	0
3	20	13	""	"iYHL042W"	15010	15480	120	1622	1837	1577	78	135	917	65	39	0	714	830	666	121	138	88	80	75	0	0	0	0	0	0	0	0	0	0	0	0	0	0	0	0	0	0	0	2.604	2.481	2.367	2.313	2.475	2.636	0.797	0.000	0.000	0.000	0.000	0.000	0.000	0.000	0.000	0.000	0.000	0.000	0.000	0.000	0.000	120	502	2137	2468	1.381	Error	Error	1544	593	0	0	1759	709	0	0	0	0
3	21	13	""	"iYHL038C"	15190	15480	120	2684	2249	1319	75	83	56	92	91	0	2752	2484	1726	115	135	103	86	80	0	0	0	0	0	0	0	0	0	0	0	0	0	0	0	0	0	0	0	0.989	0.918	0.885	1.071	2.998	0.838	0.845	0.000	0.000	0.000	0.000	0.000	0.000	0.000	0.000	0.000	0.000	0.000	0.000	0.000	0.000	120	562	5246	4543	-0.015	Error	Error	2609	2637	0	0	2174	2369	0	0	0	0
3	22	13	""	"itH(GUG)H"	15390	15480	120	501	438	231	69	73	27	88	85	0	1244	1028	573	108	118	45	83	81	0	0	0	0	0	0	0	0	0	0	0	0	0	0	0	0	0	0	0	0.380	0.401	0.391	0.390	2.370	0.380	0.810	0.000	0.000	0.000	0.000	0.000	0.000	0.000	0.000	0.000	0.000	0.000	0.000	0.000	0.000	120	612	1568	1289	-1.395	Error	Error	432	1136	0	0	369	920	0	0	0	0
3	1	14	""	"iYHL019C"	11390	15670	120	1487	1285	635	100	107	46	91	89	0	1054	955	483	154	167	66	85	82	0	0	0	0	0	0	0	0	0	0	0	0	0	0	0	0	0	0	0	1.541	1.479	1.408	1.260	2.150	1.480	0.823	0.000	0.000	0.000	0.000	0.000	0.000	0.000	0.000	0.000	0.000	0.000	0.000	0.000	0.000	120	578	2287	1986	0.624	Error	Error	1387	900	0	0	1185	801	0	0	0	0
3	2	14	""	"iYHL015W"	11570	15670	120	504	528	334	107	114	44	79	76	0	885	936	668	162	174	65	78	76	0	0	0	0	0	0	0	0	0	0	0	0	0	0	0	0	0	0	0	0.549	0.544	0.538	0.525	2.542	0.480	0.805	0.000	0.000	0.000	0.000	0.000	0.000	0.000	0.000	0.000	0.000	0.000	0.000	0.000	0.000	120	512	1120	1195	-0.865	Error	Error	397	723	0	0	421	774	0	0	0	0
3	3	14	""	"iYIL118W"	11770	15670	120	750	655	383	113	120	47	80	80	0	1120	969	608	172	185	71	78	75	0	0	0	0	0	0	0	0	0	0	0	0	0	0	0	0	0	0	0	0.672	0.680	0.674	0.702	2.117	0.608	0.786	0.000	0.000	0.000	0.000	0.000	0.000	0.000	0.000	0.000	0.000	0.000	0.000	0.000	0.000	120	508	1585	1339	-0.574	Error	Error	637	948	0	0	542	797	0	0	0	0
3	4	14	""	"iYIL114C"	11960	15670	120	653	697	456	122	131	50	85	83	0	467	482	304	183	195	71	76	67	0	0	0	0	0	0	0	0	0	0	0	0	0	0	0	0	0	0	0	1.870	1.923	1.597	1.510	2.604	1.760	0.709	0.000	0.000	0.000	0.000	0.000	0.000	0.000	0.000	0.000	0.000	0.000	0.000	0.000	0.000	120	496	815	874	0.903	Error	Error	531	284	0	0	575	299	0	0	0	0
3	5	14	""	"iYIL110W"	12150	15670	120	596	551	276	130	143	83	80	77	0	2500	2008	1126	202	238	258	80	77	0	0	0	0	0	0	0	0	0	0	0	0	0	0	0	0	0	0	0	0.203	0.233	0.240	0.256	2.458	0.218	0.783	0.000	0.000	0.000	0.000	0.000	0.000	0.000	0.000	0.000	0.000	0.000	0.000	0.000	0.000	120	531	2764	2227	-2.302	Error	Error	466	2298	0	0	421	1806	0	0	0	0
3	6	14	""	"iYIL096C"	12340	15670	120	963	847	420	131	138	54	86	82	0	1181	1082	633	205	218	85	83	80	0	0	0	0	0	0	0	0	0	0	0	0	0	0	0	0	0	0	0	0.852	0.816	0.802	0.693	2.264	0.726	0.735	0.000	0.000	0.000	0.000	0.000	0.000	0.000	0.000	0.000	0.000	0.000	0.000	0.000	0.000	120	484	1808	1593	-0.230	Error	Error	832	976	0	0	716	877	0	0	0	0
3	7	14	""	"iYIL093C"	12520	15670	120	1942	1741	969	138	146	55	90	86	0	1227	1080	611	200	216	84	80	79	0	0	0	0	0	0	0	0	0	0	0	0	0	0	0	0	0	0	0	1.757	1.822	1.791	1.560	2.534	1.783	0.828	0.000	0.000	0.000	0.000	0.000	0.000	0.000	0.000	0.000	0.000	0.000	0.000	0.000	0.000	120	495	2831	2483	0.813	Error	Error	1804	1027	0	0	1603	880	0	0	0	0
3	8	14	""	"iYIL089W"	12720	15670	120	1650	1446	887	126	148	140	84	79	0	2777	2589	1625	192	219	159	84	80	0	0	0	0	0	0	0	0	0	0	0	0	0	0	0	0	0	0	0	0.590	0.551	0.536	0.520	2.248	0.517	0.832	0.000	0.000	0.000	0.000	0.000	0.000	0.000	0.000	0.000	0.000	0.000	0.000	0.000	0.000	120	549	4109	3717	-0.762	Error	Error	1524	2585	0	0	1320	2397	0	0	0	0
3	9	14	""	"iYIL072W"	12910	15670	120	2044	1814	1013	119	126	48	90	87	0	3461	3113	1927	194	201	75	85	83	0	0	0	0	0	0	0	0	0	0	0	0	0	0	0	0	0	0	0	0.589	0.581	0.585	0.633	2.460	0.531	0.836	0.000	0.000	0.000	0.000	0.000	0.000	0.000	0.000	0.000	0.000	0.000	0.000	0.000	0.000	120	494	5192	4614	-0.763	Error	Error	1925	3267	0	0	1695	2919	0	0	0	0
3	10	14	""	"iYIL068C"	13100	15670	120	1168	996	545	131	135	47	85	83	0	913	812	439	200	212	84	78	77	0	0	0	0	0	0	0	0	0	0	0	0	0	0	0	0	0	0	0	1.454	1.413	1.396	1.210	2.079	1.394	0.775	0.000	0.000	0.000	0.000	0.000	0.000	0.000	0.000	0.000	0.000	0.000	0.000	0.000	0.000	120	496	1750	1477	0.540	Error	Error	1037	713	0	0	865	612	0	0	0	0
3	11	14	""	"iYIL063C"	13290	15670	120	848	760	385	136	140	50	86	85	0	680	614	322	212	225	81	78	76	0	0	0	0	0	0	0	0	0	0	0	0	0	0	0	0	0	0	0	1.521	1.552	1.385	1.343	2.024	1.459	0.703	0.000	0.000	0.000	0.000	0.000	0.000	0.000	0.000	0.000	0.000	0.000	0.000	0.000	0.000	120	510	1180	1026	0.605	Error	Error	712	468	0	0	624	402	0	0	0	0
3	12	14	""	"iYIL046W"	13490	15670	120	2182	1963	1151	126	132	47	91	87	0	2660	2281	1337	208	217	81	84	82	0	0	0	0	0	0	0	0	0	0	0	0	0	0	0	0	0	0	0	0.838	0.886	0.876	0.886	2.279	0.882	0.828	0.000	0.000	0.000	0.000	0.000	0.000	0.000	0.000	0.000	0.000	0.000	0.000	0.000	0.000	120	489	4508	3910	-0.254	Error	Error	2056	2452	0	0	1837	2073	0	0	0	0
3	13	14	""	"iYIL042C"	13670	15670	120	1975	1653	939	101	105	39	94	90	0	1135	972	557	157	171	71	81	80	0	0	0	0	0	0	0	0	0	0	0	0	0	0	0	0	0	0	0	1.916	1.904	1.884	1.845	1.923	1.955	0.796	0.000	0.000	0.000	0.000	0.000	0.000	0.000	0.000	0.000	0.000	0.000	0.000	0.000	0.000	120	478	2852	2367	0.938	Error	Error	1874	978	0	0	1552	815	0	0	0	0
3	14	14	""	"iYIL038C"	13860	15670	120	1278	1208	832	91	94	33	88	84	0	746	738	495	143	152	52	78	76	0	0	0	0	0	0	0	0	0	0	0	0	0	0	0	0	0	0	0	1.968	1.877	1.807	1.548	2.420	1.895	0.800	0.000	0.000	0.000	0.000	0.000	0.000	0.000	0.000	0.000	0.000	0.000	0.000	0.000	0.000	120	500	1790	1712	0.977	Error	Error	1187	603	0	0	1117	595	0	0	0	0
3	15	14	""	"iYJL014W"	14050	15670	120	1525	1287	664	85	88	42	95	88	0	11300	9157	5078	138	165	254	96	90	0	0	0	0	0	0	0	0	0	0	0	0	0	0	0	0	0	0	0	0.129	0.133	0.137	0.139	2.130	0.123	0.858	0.000	0.000	0.000	0.000	0.000	0.000	0.000	0.000	0.000	0.000	0.000	0.000	0.000	0.000	120	505	12602	10221	-2.954	Error	Error	1440	11162	0	0	1202	9019	0	0	0	0
3	16	14	""	"itK(CUU)J"	14240	15670	120	1451	1214	633	82	84	29	94	90	0	4543	3707	2097	130	140	49	92	90	0	0	0	0	0	0	0	0	0	0	0	0	0	0	0	0	0	0	0	0.310	0.316	0.333	0.347	2.533	0.290	0.861	0.000	0.000	0.000	0.000	0.000	0.000	0.000	0.000	0.000	0.000	0.000	0.000	0.000	0.000	120	513	5782	4709	-1.689	Error	Error	1369	4413	0	0	1132	3577	0	0	0	0
3	17	14	""	"iYJL010C"	14440	15670	120	808	720	347	72	75	26	95	91	0	1115	988	480	118	122	39	90	85	0	0	0	0	0	0	0	0	0	0	0	0	0	0	0	0	0	0	0	0.738	0.745	0.752	0.722	2.031	0.733	0.838	0.000	0.000	0.000	0.000	0.000	0.000	0.000	0.000	0.000	0.000	0.000	0.000	0.000	0.000	120	506	1733	1518	-0.438	Error	Error	736	997	0	0	648	870	0	0	0	0
3	18	14	""	"iYJR005W"	14630	15670	120	3294	2898	1700	72	78	74	98	94	0	5846	5334	3212	111	132	239	89	85	0	0	0	0	0	0	0	0	0	0	0	0	0	0	0	0	0	0	0	0.562	0.541	0.546	0.607	2.330	0.517	0.852	0.000	0.000	0.000	0.000	0.000	0.000	0.000	0.000	0.000	0.000	0.000	0.000	0.000	0.000	120	503	8957	8049	-0.832	Error	Error	3222	5735	0	0	2826	5223	0	0	0	0
3	19	14	""	"iYJR009C-0"	14820	15670	120	1829	1544	833	72	77	39	97	90	0	1799	1487	831	110	130	225	78	75	0	0	0	0	0	0	0	0	0	0	0	0	0	0	0	0	0	0	0	1.040	1.069	1.091	1.166	2.393	1.059	0.844	0.000	0.000	0.000	0.000	0.000	0.000	0.000	0.000	0.000	0.000	0.000	0.000	0.000	0.000	120	503	3446	2849	0.057	Error	Error	1757	1689	0	0	1472	1377	0	0	0	0
3	20	14	""	"iYJR011C"	15010	15670	120	2283	2019	1071	70	73	29	99	98	0	5127	4430	2257	108	116	55	100	99	0	0	0	0	0	0	0	0	0	0	0	0	0	0	0	0	0	0	0	0.441	0.451	0.462	0.441	1.838	0.444	0.875	0.000	0.000	0.000	0.000	0.000	0.000	0.000	0.000	0.000	0.000	0.000	0.000	0.000	0.000	120	524	7232	6271	-1.181	Error	Error	2213	5019	0	0	1949	4322	0	0	0	0
3	21	14	""	"iYJR035W"	15200	15680	110	622	539	331	73	77	32	81	77	0	1819	1481	1073	111	121	80	73	73	0	0	0	0	0	0	0	0	0	0	0	0	0	0	0	0	0	0	0	0.321	0.340	0.320	0.358	2.305	0.288	0.798	0.000	0.000	0.000	0.000	0.000	0.000	0.000	0.000	0.000	0.000	0.000	0.000	0.000	0.000	80	458	2257	1836	-1.637	Error	Error	549	1708	0	0	466	1370	0	0	0	0
3	22	14	""	"iYJR041C"	15370	15670	110	1343	1255	877	72	77	32	86	85	0	915	806	571	110	118	78	73	70	0	0	0	0	0	0	0	0	0	0	0	0	0	0	0	0	0	0	0	1.579	1.700	1.704	1.668	2.017	1.620	0.825	0.000	0.000	0.000	0.000	0.000	0.000	0.000	0.000	0.000	0.000	0.000	0.000	0.000	0.000	80	504	2076	1879	0.659	Error	Error	1271	805	0	0	1183	696	0	0	0	0
3	1	15	""	"iYJRWdelta14"	11370	15860	120	2591	2311	1015	102	110	46	100	100	0	2439	2255	947	161	183	91	100	99	0	0	0	0	0	0	0	0	0	0	0	0	0	0	0	0	0	0	0	1.093	1.055	1.063	1.042	1.605	1.053	0.890	0.000	0.000	0.000	0.000	0.000	0.000	0.000	0.000	0.000	0.000	0.000	0.000	0.000	0.000	120	553	4767	4303	0.128	Error	Error	2489	2278	0	0	2209	2094	0	0	0	0
3	2	15	""	"itR(CCU)J"	11560	15860	120	468	426	199	108	117	79	82	77	0	1173	1041	536	164	184	132	83	80	0	0	0	0	0	0	0	0	0	0	0	0	0	0	0	0	0	0	0	0.357	0.363	0.367	0.367	2.131	0.332	0.770	0.000	0.000	0.000	0.000	0.000	0.000	0.000	0.000	0.000	0.000	0.000	0.000	0.000	0.000	120	508	1369	1195	-1.487	Error	Error	360	1009	0	0	318	877	0	0	0	0
3	3	15	""	"iYJR056C"	11750	15860	120	2548	2218	1198	113	119	42	95	92	0	1670	1585	911	168	179	65	88	85	0	0	0	0	0	0	0	0	0	0	0	0	0	0	0	0	0	0	0	1.621	1.486	1.501	1.426	2.272	1.442	0.850	0.000	0.000	0.000	0.000	0.000	0.000	0.000	0.000	0.000	0.000	0.000	0.000	0.000	0.000	120	477	3937	3522	0.697	Error	Error	2435	1502	0	0	2105	1417	0	0	0	0
3	4	15	""	"iYJR059W"	11930	15860	120	3005	2716	1075	103	112	45	100	100	0	1600	1447	607	156	164	56	97	96	0	0	0	0	0	0	0	0	0	0	0	0	0	0	0	0	0	0	0	2.010	2.024	2.072	2.140	1.746	2.005	0.851	0.000	0.000	0.000	0.000	0.000	0.000	0.000	0.000	0.000	0.000	0.000	0.000	0.000	0.000	120	464	4346	3904	1.007	Error	Error	2902	1444	0	0	2613	1291	0	0	0	0
[truncated: 4,299,153 more chars]
