# Supplementary material for: The Kinetochore Is an Enhancer of Pericentric Cohesin Binding
Source: PLoS Biol. 2004 Jul 27;2(9):e260. doi: 10.1371/journal.pbio.0020260 (PMC490027; doi:10.1371/journal.pbio.0020260)
Supplement: Dataset S14 — Cy3 = ChIP of Mcd1-6HA in cdc16-ts Smc3-6Myc Mcd1-6HA A364a strain; Cy5 = genomic DNA. (4.6 MB XLS). [file pbio.0020260.sd014.xls]

## Sheet: SIMRUP2_190.gpr
ATF	1
27	82
Type=GenePix Results 2
DateTime=2003/04/19 10:32:03
Settings=L:\cohesin3\UP2_190.gps
GalFile=L:\arraying&printing\P2uber022803.GAL
PixelSize=10
Wavelengths=635 532
ImageFiles=L:\cohesin3\UP2_190_635.tif 0 L:\cohesin3\UP2_190_532.tif 0
NormalizationMethod=None
NormalizationFactors=1 1
JpegImage=
RatioFormulations=W1/W2 (635/532)
Barcode=
BackgroundSubtraction=LocalFeature
ImageOrigin=1500, 13520
JpegOrigin=1700, 13900
Creator=GenePix Pro 4.0.1.9
Scanner=GenePix 4000B [87097]
FocusPosition=0
Temperature=30.39
LinesAveraged=1
Comment=Cy5=total gDNA Cy3=smc3myc mcd1HA cdc16 HA ChIP A364a
PMTGain=550 620
ScanPower=100 100
LaserPower=3.31 3.81
LaserOnTime=20764 20776
ScanRegion=150,1352,2040,5014
Supplier=
Block	Column	Row	Name	ID	X	Y	Dia.	F635 Median	F635 Mean	F635 SD	B635 Median	B635 Mean	B635 SD	% > B635+1SD	% > B635+2SD	F635 % Sat.	F532 Median	F532 Mean	F532 SD	B532 Median	B532 Mean	B532 SD	% > B532+1SD	% > B532+2SD	F532 % Sat.	F3 Median	F3 Mean	F3 SD	B3 Median	B3 Mean	B3 SD	% > B3+1SD	% > B3+2SD	F3 % Sat.	F4 Median	F4 Mean	F4 SD	B4 Median	B4 Mean	B4 SD	% > B4+1SD	% > B4+2SD	F4 % Sat.	Ratio of Medians (635/532)	Ratio of Means (635/532)	Median of Ratios (635/532)	Mean of Ratios (635/532)	Ratios SD (635/532)	Rgn Ratio (635/532)
1	1	1	cdc27	YBL084C	1960	14240	120	3601	3260	1460	61	65	24	100	100	0	4672	3959	1857	251	258	75	93	92	0	0	0	0	0	0	0	0	0	0	0	0	0	0	0	0	0	0	0	0.801	0.863	0.807	0.897	2.456	0.827
1	2	1		YBL113C	2160	14240	120	35174	28519	13875	64	96	294	99	98	0	29126	25021	10823	255	277	208	99	98	0	0	0	0	0	0	0	0	0	0	0	0	0	0	0	0	0	0	0	1.216	1.149	1.165	1.052	2.709	1.184
1	3	1		YBR030W	2370	14240	120	6508	5757	2928	63	96	304	98	93	0	4173	3779	2204	247	268	217	82	80	0	0	0	0	0	0	0	0	0	0	0	0	0	0	0	0	0	0	0	1.642	1.612	1.592	1.905	2.8	1.613
1	4	1		YBL086C	2540	14240	120	3836	3346	1834	62	66	23	100	100	0	1977	1674	922	236	241	67	85	82	0	0	0	0	0	0	0	0	0	0	0	0	0	0	0	0	0	0	0	2.168	2.284	2.164	2.404	2.211	2.34
1	5	1	RER2	YBR002C	2730	14240	120	6229	5341	2310	63	67	27	100	100	0	10507	8866	4557	235	238	67	100	96	0	0	0	0	0	0	0	0	0	0	0	0	0	0	0	0	0	0	0	0.6	0.612	0.597	0.779	3.086	0.541
1	6	1		YBR032W	2940	14250	150	90	138	116	64	70	42	40	26	0	303	450	333	239	248	80	46	33	0	0	0	0	0	0	0	0	0	0	0	0	0	0	0	0	0	0	0	0.406	0.351	0.355	0.382	3.529	0.288
1	7	1	tel1	YBL088C	3100	14230	110	309	313	143	67	83	104	82	56	0	679	665	275	253	274	110	85	75	0	0	0	0	0	0	0	0	0	0	0	0	0	0	0	0	0	0	0	0.568	0.597	0.593	0.614	2.133	0.477
1	8	1		YBR004C	3290	14230	120	6449	5453	2652	64	79	92	98	95	0	23161	20393	9016	258	278	108	100	99	0	0	0	0	0	0	0	0	0	0	0	0	0	0	0	0	0	0	0	0.279	0.268	0.269	0.257	2.22	0.246
1	9	1	HMT1	YBR034C	3480	14240	120	7586	6853	2877	67	74	50	100	100	0	7802	6981	3556	255	271	184	92	87	0	0	0	0	0	0	0	0	0	0	0	0	0	0	0	0	0	0	0	0.996	1.009	0.998	1.214	2.63	0.934
1	10	1	MRP21	YBL090W	3680	14240	120	9120	7695	3360	73	111	423	100	96	0	7994	6960	3249	256	280	233	98	96	0	0	0	0	0	0	0	0	0	0	0	0	0	0	0	0	0	0	0	1.169	1.137	1.144	1.221	2.125	1.106
1	11	1		YBR006W	3860	14230	110	6762	6109	2946	72	224	969	92	85	0	29727	24616	12835	255	798	3967	83	77	0	0	0	0	0	0	0	0	0	0	0	0	0	0	0	0	0	0	0	0.227	0.248	0.251	0.27	1.991	0.214
1	12	1	CSG2	YBR036C	4040	14260	120	8415	7091	3658	71	170	782	88	87	0	7693	6401	3434	244	692	3624	71	53	0	0	0	0	0	0	0	0	0	0	0	0	0	0	0	0	0	0	0	1.12	1.14	1.129	1.223	2.605	0.782
1	13	1		YCL048W	4240	14260	120	8480	8102	3707	71	111	298	100	99	0	17762	16090	8192	242	273	228	100	100	0	0	0	0	0	0	0	0	0	0	0	0	0	0	0	0	0	0	0	0.48	0.507	0.494	0.536	1.811	0.453
1	14	1		YCR010C	4440	14250	120	8499	7952	5143	74	347	1490	80	75	0	27277	20896	14871	258	797	3275	72	65	0	0	0	0	0	0	0	0	0	0	0	0	0	0	0	0	0	0	0	0.312	0.382	0.395	0.495	3.086	0.336
1	15	1	bud5	YCR038C	4630	14250	130	6515	6602	5292	79	303	1453	75	62	0	6371	6008	4723	265	775	3273	60	44	0	0	0	0	0	0	0	0	0	0	0	0	0	0	0	0	0	0	0	1.054	1.136	1.125	1.129	3.314	0.812
1	16	1	apa1	YCL050C	4810	14250	130	8516	6835	3806	80	155	661	90	80	0	22068	18182	9393	264	517	2533	90	84	0	0	0	0	0	0	0	0	0	0	0	0	0	0	0	0	0	0	0	0.387	0.377	0.402	0.347	2.506	0.341
1	17	1	PGK1	YCR012W	5000	14250	150	4702	3732	2237	77	134	580	83	75	0	8366	6981	4108	264	453	2225	75	67	0	0	0	0	0	0	0	0	0	0	0	0	0	0	0	0	0	0	0	0.571	0.544	0.548	0.532	2.892	0.426
1	18	1	MATalpha1	YCR040W	5190	14260	120	9257	7531	3660	78	351	1614	87	79	0	12669	10405	5388	270	726	2567	85	74	0	0	0	0	0	0	0	0	0	0	0	0	0	0	0	0	0	0	0	0.74	0.735	0.72	0.789	2.209	0.684
1	19	1	PBN1	YCL052C	5370	14260	120	5098	4796	2695	82	353	1559	80	72	0	16141	14579	9496	283	753	2506	79	74	0	0	0	0	0	0	0	0	0	0	0	0	0	0	0	0	0	0	0	0.316	0.33	0.324	0.396	2.783	0.299
1	20	1	POL4	YCR014C	5580	14260	120	6855	5802	2855	74	89	80	100	99	0	11996	10432	5494	263	277	98	98	96	0	0	0	0	0	0	0	0	0	0	0	0	0	0	0	0	0	0	0	0.578	0.563	0.56	0.609	2.353	0.509
1	21	1	TSM1	YCR042C	5770	14260	120	2265	2278	1267	70	81	58	98	95	0	2228	2193	1395	237	247	77	89	86	0	0	0	0	0	0	0	0	0	0	0	0	0	0	0	0	0	0	0	1.102	1.129	1.098	1.148	2.309	1.07
1	22	1	KAR4	YCL055W	5950	14260	120	4733	4425	2313	71	77	36	100	100	0	4232	3943	2391	230	240	84	90	87	0	0	0	0	0	0	0	0	0	0	0	0	0	0	0	0	0	0	0	1.165	1.173	1.118	1.319	2.631	1.079
1	1	2		YCR016W	1970	14440	130	5518	4636	2701	63	70	48	98	96	0	11295	9654	5810	247	256	77	95	94	0	0	0	0	0	0	0	0	0	0	0	0	0	0	0	0	0	0	0	0.494	0.486	0.485	0.499	2.575	0.452
1	2	2		YCR044C	2150	14450	120	8433	7153	3279	71	124	399	100	93	0	4557	3904	1996	259	335	661	85	80	0	0	0	0	0	0	0	0	0	0	0	0	0	0	0	0	0	0	0	1.946	1.943	1.824	2.196	2.491	1.944
1	3	2	rad57	YDR004W	2350	14440	110	5268	4295	2264	73	319	1029	85	73	0	26458	22174	12171	253	1327	5236	82	75	0	0	0	0	0	0	0	0	0	0	0	0	0	0	0	0	0	0	0	0.198	0.193	0.194	0.217	2.409	0.172
1	4	2		YDR034C-C	2550	14450	120	55465	46436	19658	77	275	935	100	100	6	36794	30560	14027	240	1221	5105	91	84	0	0	0	0	0	0	0	0	0	0	0	0	0	0	0	0	0	0	0	1.515	1.529	1.461	1.455	1.818	1.53
1	5	2	RPS13	YDR064W	2730	14450	120	5958	5008	2640	74	94	86	100	100	0	5877	4969	2802	239	255	131	95	95	0	0	0	0	0	0	0	0	0	0	0	0	0	0	0	0	0	0	0	1.044	1.043	1.022	1.117	2.104	0.99
1	6	2	SOK1	YDR006C	2920	14450	130	4261	4107	2062	72	95	198	100	95	0	6207	5644	3048	256	288	350	97	92	0	0	0	0	0	0	0	0	0	0	0	0	0	0	0	0	0	0	0	0.704	0.749	0.716	0.8	2.267	0.616
1	7	2		YDR034W-B	3100	14440	120	1556	1484	1007	70	86	74	94	85	0	1283	1238	795	259	272	97	80	78	0	0	0	0	0	0	0	0	0	0	0	0	0	0	0	0	0	0	0	1.451	1.444	1.437	1.352	2.803	1.461
1	8	2		YDR066C	3300	14440	120	6201	5513	3078	68	84	69	100	99	0	15450	13526	7346	267	282	99	100	100	0	0	0	0	0	0	0	0	0	0	0	0	0	0	0	0	0	0	0	0.404	0.411	0.407	0.397	2.038	0.373
1	9	2		YDR008C	3470	14440	120	6706	5304	2757	71	131	543	95	84	0	4745	4091	1965	256	308	443	95	89	0	0	0	0	0	0	0	0	0	0	0	0	0	0	0	0	0	0	0	1.478	1.365	1.355	1.288	1.894	1.412
1	10	2		YDR036C	3670	14440	120	12637	11059	4169	75	187	769	100	98	0	13896	12061	5172	259	461	1614	96	88	0	0	0	0	0	0	0	0	0	0	0	0	0	0	0	0	0	0	0	0.921	0.931	0.935	1.011	1.811	0.91
1	11	2	DOS2	YDR068W	3870	14440	120	10336	8579	4647	75	219	941	85	81	0	17482	14222	7706	253	539	2576	85	77	0	0	0	0	0	0	0	0	0	0	0	0	0	0	0	0	0	0	0	0.596	0.609	0.623	0.592	1.968	0.584
1	12	2		YDR010C	4070	14440	120	4169	3448	1880	75	103	194	99	94	0	3334	2882	1464	243	291	561	84	76	0	0	0	0	0	0	0	0	0	0	0	0	0	0	0	0	0	0	0	1.324	1.278	1.314	1.355	2.36	1.242
1	13	2	ENA5	YDR038C	4240	14440	120	5170	4913	3316	74	238	954	75	72	0	6164	5571	3830	239	454	1183	72	67	0	0	0	0	0	0	0	0	0	0	0	0	0	0	0	0	0	0	0	0.86	0.908	0.817	0.885	2.669	0.855
1	14	2		YDR070C	4430	14450	110	2815	2345	1331	78	492	1232	76	63	0	2889	2498	1695	242	743	1494	67	35	0	0	0	0	0	0	0	0	0	0	0	0	0	0	0	0	0	0	0	1.034	1.005	0.996	0.986	2.828	0.844
1	15	2		YDR366C	4630	14430	130	10774	12539	11198	88	437	1327	73	63	0	22565	18405	14734	263	776	2504	71	63	0	0	0	0	0	0	0	0	0	0	0	0	0	0	0	0	0	0	0	0.479	0.686	0.697	0.671	3.237	0.686
1	16	2		YDR398W	4830	14440	120	5129	5000	4082	95	163	605	80	73	0	3354	3084	2317	276	412	1663	65	45	0	0	0	0	0	0	0	0	0	0	0	0	0	0	0	0	0	0	0	1.635	1.747	1.629	1.537	2.397	1.853
1	17	2		YDR430C	5030	14440	120	5299	5434	3078	89	108	92	100	100	0	3515	3521	2233	289	301	111	97	91	0	0	0	0	0	0	0	0	0	0	0	0	0	0	0	0	0	0	0	1.615	1.654	1.624	1.981	2.232	1.609
1	18	2	YPR1	YDR368W	5210	14440	120	4164	3649	1932	84	381	1417	77	70	0	6753	6241	3731	284	746	2190	75	70	0	0	0	0	0	0	0	0	0	0	0	0	0	0	0	0	0	0	0	0.631	0.598	0.618	0.679	2.468	0.516
1	19	2		YDR400W	5420	14440	120	8881	8022	4214	79	242	792	96	91	0	11323	10312	5017	271	565	1489	94	88	0	0	0	0	0	0	0	0	0	0	0	0	0	0	0	0	0	0	0	0.796	0.791	0.836	0.786	1.809	0.788
1	20	2	NPL3	YDR432W	5600	14440	120	11316	10093	5337	80	96	97	100	100	0	6919	6161	3539	265	283	144	94	89	0	0	0	0	0	0	0	0	0	0	0	0	0	0	0	0	0	0	0	1.689	1.698	1.674	2.039	2.422	1.693
1	21	2		YDR370C	5800	14440	120	14697	12398	5171	83	115	227	100	100	0	7527	6604	2817	258	301	363	97	97	0	0	0	0	0	0	0	0	0	0	0	0	0	0	0	0	0	0	0	2.01	1.941	1.954	2.024	1.795	2.015
1	22	2	DIT2	YDR402C	5990	14440	120	6053	5829	2808	77	99	195	100	97	0	8695	8245	4038	248	284	333	97	95	0	0	0	0	0	0	0	0	0	0	0	0	0	0	0	0	0	0	0	0.707	0.719	0.728	0.767	2.087	0.678
1	1	3		YDR434W	1990	14630	120	5440	5220	3377	64	90	208	95	90	0	10282	9055	6476	238	276	247	87	83	0	0	0	0	0	0	0	0	0	0	0	0	0	0	0	0	0	0	0	0.535	0.585	0.593	0.756	3.416	0.511
1	2	3		YDR372C	2180	14640	120	6433	5235	3035	69	144	465	95	86	0	7308	6179	4002	254	381	876	82	75	0	0	0	0	0	0	0	0	0	0	0	0	0	0	0	0	0	0	0	0.902	0.872	0.847	0.93	2.208	0.81
1	3	3	rpb7	YDR404C	2380	14630	120	5262	4696	3246	74	249	864	77	71	0	5682	4709	3262	238	849	3841	60	12	0	0	0	0	0	0	0	0	0	0	0	0	0	0	0	0	0	0	0	0.953	1.034	1.03	1.112	3.285	0.995
1	4	3	PPZ2	YDR436W	2560	14630	120	7455	6385	4019	79	109	110	96	91	0	5646	4490	2913	230	258	169	80	77	0	0	0	0	0	0	0	0	0	0	0	0	0	0	0	0	0	0	0	1.362	1.48	1.411	1.495	3.454	1.563
1	5	3	LSM4	YER112W	2770	14630	110	6597	6212	3110	97	210	734	93	85	0	5431	4852	2386	262	370	711	92	82	0	0	0	0	0	0	0	0	0	0	0	0	0	0	0	0	0	0	0	1.257	1.332	1.305	1.396	1.925	1.301
1	6	3	COX15	YER141W	2960	14630	110	10910	10266	5156	80	274	1095	98	91	0	13165	12335	6615	258	490	1343	96	86	0	0	0	0	0	0	0	0	0	0	0	0	0	0	0	0	0	0	0	0.839	0.843	0.892	0.877	1.754	0.806
1	7	3	BRR2	YER172C	3150	14630	110	570	493	294	74	180	815	7	0	0	1079	962	518	254	406	1142	18	0	0	0	0	0	0	0	0	0	0	0	0	0	0	0	0	0	0	0	0	0.601	0.592	0.606	0.532	2.638	0.511
1	8	3	BOI2	YER114C	3350	14640	120	3860	3504	1780	72	87	80	99	97	0	2257	2025	1098	242	265	144	82	81	0	0	0	0	0	0	0	0	0	0	0	0	0	0	0	0	0	0	0	1.88	1.925	1.874	1.897	2.35	2.013
1	9	3	DDI1	YER143W	3530	14630	110	9018	8479	4635	71	295	1423	85	78	0	17742	16186	9396	235	767	3241	81	76	0	0	0	0	0	0	0	0	0	0	0	0	0	0	0	0	0	0	0	0.511	0.527	0.508	0.534	1.975	0.471
1	10	3	GRX4	YER174C	3720	14630	110	4838	4294	2297	74	331	1430	81	77	0	3618	3297	1990	245	797	3177	53	3	0	0	0	0	0	0	0	0	0	0	0	0	0	0	0	0	0	0	0	1.412	1.383	1.362	1.385	2.118	1.149
1	11	3		YER116C	3930	14640	120	9014	7685	3381	73	126	385	98	95	0	3988	3344	1633	231	362	1315	79	73	0	0	0	0	0	0	0	0	0	0	0	0	0	0	0	0	0	0	0	2.38	2.445	2.376	2.609	2.511	2.565
1	12	3	FTR1	YER145C	4110	14640	120	7064	6946	3662	68	74	51	100	100	0	4294	4075	2271	219	239	282	89	86	0	0	0	0	0	0	0	0	0	0	0	0	0	0	0	0	0	0	0	1.717	1.784	1.848	2.05	2.653	1.823
1	13	3	ECM32	YER176W	4300	14630	110	3191	3583	2638	72	110	289	93	88	0	1682	1993	1475	216	264	406	85	73	0	0	0	0	0	0	0	0	0	0	0	0	0	0	0	0	0	0	0	2.128	1.976	2.061	2.098	2.405	2.022
1	14	3	SSU81	YER118C	4490	14630	110	13070	12047	5520	77	303	1302	95	88	0	19265	17738	8531	231	573	2298	92	87	0	0	0	0	0	0	0	0	0	0	0	0	0	0	0	0	0	0	0	0.683	0.684	0.687	0.703	2.004	0.637
1	15	3		YER147C	4680	14630	110	8084	7461	3609	78	373	1565	91	80	0	5419	4843	2156	243	607	2325	78	61	0	0	0	0	0	0	0	0	0	0	0	0	0	0	0	0	0	0	0	1.547	1.605	1.698	1.66	1.897	1.744
1	16	3	pda1	YER178W	4870	14630	110	7875	7293	4528	85	356	1367	86	77	0	10679	9672	5979	263	540	1609	81	75	0	0	0	0	0	0	0	0	0	0	0	0	0	0	0	0	0	0	0	0.748	0.766	0.812	0.863	2.077	0.726
1	17	3	pmr1	YGL167C	5050	14630	110	395	378	141	83	222	944	0	0	0	698	677	312	272	472	1476	0	0	0	0	0	0	0	0	0	0	0	0	0	0	0	0	0	0	0	0	0	0.732	0.728	0.723	0.762	2.47	0.508
1	18	3		YGL199C	5260	14630	110	5901	5109	2392	80	146	417	98	93	0	2826	2438	1033	261	316	561	87	81	0	0	0	0	0	0	0	0	0	0	0	0	0	0	0	0	0	0	0	2.269	2.31	2.342	2.277	1.889	2.562
1	19	3		YGL230C	5440	14630	110	4501	3695	1749	77	186	608	92	83	0	6966	6014	2879	256	394	915	86	81	0	0	0	0	0	0	0	0	0	0	0	0	0	0	0	0	0	0	0	0.659	0.628	0.652	0.7	2.369	0.609
1	20	3	SUA5	YGL169W	5640	14640	120	7896	7125	3025	77	142	477	97	95	0	10321	9125	4250	264	408	1146	88	85	0	0	0	0	0	0	0	0	0	0	0	0	0	0	0	0	0	0	0	0.777	0.795	0.781	0.87	2.932	0.756
1	21	3	MCM6	YGL201C	5820	14640	120	1710	1716	1005	78	83	55	99	97	0	2004	2087	1359	258	267	91	89	86	0	0	0	0	0	0	0	0	0	0	0	0	0	0	0	0	0	0	0	0.935	0.896	0.91	0.963	2.63	0.799
1	22	3		YGL232W	6020	14640	120	6929	5830	2683	74	95	404	97	93	0	12921	10634	5522	256	337	1329	87	84	0	0	0	0	0	0	0	0	0	0	0	0	0	0	0	0	0	0	0	0.541	0.555	0.541	0.635	2.965	0.495
1	1	4	ROK1	YGL171W	2030	14830	120	8957	7919	3110	60	100	288	100	100	0	12767	11567	5011	226	327	868	93	92	0	0	0	0	0	0	0	0	0	0	0	0	0	0	0	0	0	0	0	0.709	0.693	0.687	0.767	2.307	0.649
1	2	4	kex1	YGL203C	2220	14830	120	7378	7517	3929	63	107	306	98	97	0	4634	4262	2215	231	343	973	85	79	0	0	0	0	0	0	0	0	0	0	0	0	0	0	0	0	0	0	0	1.661	1.849	1.758	1.865	2.391	1.882
1	3	4	ade5,7	YGL234W	2410	14830	110	9674	8779	3524	68	159	722	100	97	0	5170	4782	2086	221	283	473	95	93	0	0	0	0	0	0	0	0	0	0	0	0	0	0	0	0	0	0	0	1.941	1.91	1.887	2.039	1.769	1.965
1	4	4	KEM1	YGL173C	2610	14830	120	1538	1606	1068	79	169	686	84	55	0	1986	2077	1264	241	301	453	87	77	0	0	0	0	0	0	0	0	0	0	0	0	0	0	0	0	0	0	0	0.836	0.832	0.838	0.792	2.569	0.779
1	5	4	POX1	YGL205W	2790	14830	120	9335	7961	4316	91	138	481	99	94	0	4896	4301	2146	254	287	368	90	86	0	0	0	0	0	0	0	0	0	0	0	0	0	0	0	0	0	0	0	1.991	1.945	2.01	2.015	2.482	2.118
1	6	4		YGL236C	2980	14820	110	9262	8980	2994	77	165	693	98	98	0	9027	8403	2930	240	312	574	98	98	0	0	0	0	0	0	0	0	0	0	0	0	0	0	0	0	0	0	0	1.045	1.091	1.091	1.107	1.693	1.052
1	7	4	RNH70	YGR276C	3160	14820	110	10722	8955	3866	81	261	1081	98	92	0	5353	4805	1851	259	393	769	95	88	0	0	0	0	0	0	0	0	0	0	0	0	0	0	0	0	0	0	0	2.089	1.952	2.017	1.92	1.691	2.045
1	8	4		YHL010C	3360	14820	110	10431	9191	3762	76	300	1235	97	95	0	7493	6290	2697	247	412	900	91	86	0	0	0	0	0	0	0	0	0	0	0	0	0	0	0	0	0	0	0	1.429	1.508	1.521	1.638	2.052	1.533
1	9	4		YHL042W	3540	14830	110	6694	6150	3167	71	297	1179	86	81	0	4598	4055	2266	232	429	983	80	75	0	0	0	0	0	0	0	0	0	0	0	0	0	0	0	0	0	0	0	1.517	1.59	1.557	1.649	2.204	1.522
1	10	4		YGR278W	3750	14830	120	10436	9232	4042	72	202	811	96	92	0	7482	6571	3027	243	365	722	92	89	0	0	0	0	0	0	0	0	0	0	0	0	0	0	0	0	0	0	0	1.432	1.448	1.419	1.514	2.721	1.467
1	11	4		YHL012W	3930	14830	110	11831	9935	4563	75	382	1716	92	80	0	23165	19441	8932	235	1007	4030	91	80	0	0	0	0	0	0	0	0	0	0	0	0	0	0	0	0	0	0	0	0.513	0.513	0.502	0.506	1.808	0.471
1	12	4		YHL044W	4120	14840	110	9609	7831	4469	71	363	1660	81	71	0	8913	7381	4241	227	976	3914	70	58	0	0	0	0	0	0	0	0	0	0	0	0	0	0	0	0	0	0	0	1.098	1.085	1.103	1.133	2.431	0.944
1	13	4		YGR280C	4310	14830	110	6376	5608	2787	75	229	942	90	82	0	4098	3672	1818	227	373	776	82	78	0	0	0	0	0	0	0	0	0	0	0	0	0	0	0	0	0	0	0	1.628	1.606	1.631	1.682	2.051	1.679
1	14	4	YLF2	YHL014C	4500	14830	120	8266	7050	3060	80	284	1224	93	86	0	28019	23686	10971	245	430	1230	97	95	0	0	0	0	0	0	0	0	0	0	0	0	0	0	0	0	0	0	0	0.295	0.297	0.295	0.307	2.499	0.261
1	15	4		YHL046C	4700	14830	120	28905	24055	12880	77	154	730	99	98	0	32599	26768	14092	241	285	360	98	96	0	0	0	0	0	0	0	0	0	0	0	0	0	0	0	0	0	0	0	0.891	0.904	0.92	0.956	2.683	0.881
1	16	4	BGL2	YGR282C	4880	14830	120	6442	5509	2392	76	148	693	95	89	0	10411	8729	3883	243	326	863	95	95	0	0	0	0	0	0	0	0	0	0	0	0	0	0	0	0	0	0	0	0.626	0.64	0.642	0.652	2.412	0.599
1	17	4	dur3	YHL016C	5080	14830	120	10435	9194	3939	75	97	216	97	95	0	16248	14075	5898	246	276	231	99	98	0	0	0	0	0	0	0	0	0	0	0	0	0	0	0	0	0	0	0	0.647	0.659	0.663	0.632	2.226	0.635
1	18	4	COS8	YHL048W	5260	14830	110	21705	18743	9952	80	430	2452	88	81	0	20563	17963	9702	264	777	3438	87	75	0	0	0	0	0	0	0	0	0	0	0	0	0	0	0	0	0	0	0	1.065	1.054	1.047	1.046	2.012	1.031
1	19	4	THS1	YIL078W	5450	14830	110	8805	8182	3152	82	618	2642	90	81	0	10459	10069	4031	275	1058	3667	91	76	0	0	0	0	0	0	0	0	0	0	0	0	0	0	0	0	0	0	0	0.857	0.827	0.856	0.842	1.693	0.792
1	20	4		YIL110W	5640	14830	110	10258	8646	3341	81	445	1624	96	85	0	29284	25667	9516	264	1156	4225	95	91	0	0	0	0	0	0	0	0	0	0	0	0	0	0	0	0	0	0	0	0.351	0.337	0.346	0.338	1.677	0.318
1	21	4	CCT2	YIL142W	5840	14830	110	7940	7051	3180	83	254	1014	92	85	0	5393	5097	2269	263	862	3862	71	5	0	0	0	0	0	0	0	0	0	0	0	0	0	0	0	0	0	0	0	1.532	1.441	1.483	1.479	1.873	1.421
1	22	4		YIL080W	6020	14830	110	24032	20854	9268	87	639	3159	92	86	0	24606	21318	9116	269	1039	4085	88	86	0	0	0	0	0	0	0	0	0	0	0	0	0	0	0	0	0	0	0	0.984	0.987	1.023	0.995	1.78	0.985
1	1	5		YIL112W	2030	15020	110	8776	8305	4372	62	199	957	90	86	0	8224	7736	4275	231	372	947	85	83	0	0	0	0	0	0	0	0	0	0	0	0	0	0	0	0	0	0	0	1.09	1.098	1.097	1.19	2.04	1.103
1	2	5	TID3	YIL144W	2230	15020	110	9091	7994	4526	65	377	1552	85	75	0	9927	8608	4668	231	607	1846	86	76	0	0	0	0	0	0	0	0	0	0	0	0	0	0	0	0	0	0	0	0.931	0.947	0.957	0.954	2.192	0.933
1	3	5		YIL082W-A	2420	15020	110	3430	3102	1482	69	311	1321	80	66	0	4064	3681	1751	231	524	1641	80	70	0	0	0	0	0	0	0	0	0	0	0	0	0	0	0	0	0	0	0	0.877	0.879	0.913	1.059	2.713	0.867
1	4	5	POR2	YIL114C	2610	15020	110	6903	5973	2631	73	214	757	100	92	0	3376	3097	1196	242	349	589	93	82	0	0	0	0	0	0	0	0	0	0	0	0	0	0	0	0	0	0	0	2.179	2.067	2.041	2.046	1.573	2.188
1	5	5	ECM37	YIL146C	2800	15020	110	728	844	493	79	171	646	51	15	0	827	854	429	247	304	375	72	35	0	0	0	0	0	0	0	0	0	0	0	0	0	0	0	0	0	0	0	1.119	1.26	1.3	1.19	2.022	1.253
1	6	5	SDS3	YIL084C	3000	15030	120	10321	9254	3538	77	137	462	98	98	0	4738	4501	1757	243	364	1123	93	85	0	0	0	0	0	0	0	0	0	0	0	0	0	0	0	0	0	0	0	2.279	2.155	2.157	2.246	1.982	2.17
1	7	5	his5	YIL116W	3170	15020	110	8024	6721	3871	75	379	1491	82	73	0	11202	9857	5768	251	719	2368	77	73	0	0	0	0	0	0	0	0	0	0	0	0	0	0	0	0	0	0	0	0.726	0.692	0.675	0.766	2.317	0.644
1	8	5	RPL40A	YIL148W	3370	15030	120	8662	7590	3778	71	350	1423	85	80	0	7485	6417	3304	239	653	2215	79	72	0	0	0	0	0	0	0	0	0	0	0	0	0	0	0	0	0	0	0	1.186	1.217	1.186	1.32	2.449	1.149
1	9	5	ilv3	YJR016C	3540	15020	110	4743	4278	1753	71	182	600	96	92	0	10919	9646	4018	235	484	1329	96	91	0	0	0	0	0	0	0	0	0	0	0	0	0	0	0	0	0	0	0	0.437	0.447	0.458	0.451	1.549	0.421
1	10	5	cyc1	YJR048W	3730	15020	110	2999	2583	1139	75	237	670	85	81	0	3708	3244	1420	254	581	1396	77	72	0	0	0	0	0	0	0	0	0	0	0	0	0	0	0	0	0	0	0	0.847	0.839	0.835	0.881	2.103	0.797
1	11	5		YJR080C	3920	15020	110	7566	6907	3395	77	357	1295	87	81	0	7105	6537	3190	245	571	1600	85	78	0	0	0	0	0	0	0	0	0	0	0	0	0	0	0	0	0	0	0	1.092	1.086	1.111	1.117	1.823	1.065
1	12	5		YJR018W	4110	15020	110	3722	3275	1428	76	304	1142	83	75	0	3665	3175	1361	247	500	1171	81	76	0	0	0	0	0	0	0	0	0	0	0	0	0	0	0	0	0	0	0	1.067	1.093	1.069	1.171	1.878	1.063
1	13	5	ISY1	YJR050W	4310	15020	120	5297	4637	2195	80	199	783	90	81	0	3260	2951	1413	250	352	601	86	78	0	0	0	0	0	0	0	0	0	0	0	0	0	0	0	0	0	0	0	1.733	1.687	1.658	1.646	1.98	1.716
1	14	5		YJR083C	4490	15020	110	8824	7648	3978	78	304	1365	86	77	0	4865	4253	2151	236	387	834	81	78	0	0	0	0	0	0	0	0	0	0	0	0	0	0	0	0	0	0	0	1.889	1.884	1.855	2.078	2.227	1.976
1	15	5		YJR020W	4690	15020	120	5294	4356	1979	75	274	1275	84	78	0	4725	4031	1779	238	370	779	89	81	0	0	0	0	0	0	0	0	0	0	0	0	0	0	0	0	0	0	0	1.163	1.129	1.127	1.138	2.513	1.133
1	16	5	rad7	YJR052W	4860	15020	110	7564	6861	2801	75	221	971	100	90	0	4837	4551	1759	249	395	1058	95	86	0	0	0	0	0	0	0	0	0	0	0	0	0	0	0	0	0	0	0	1.632	1.577	1.648	1.629	1.776	1.597
1	17	5		YJR085C	5050	15020	110	3750	3194	1395	77	309	1072	86	76	0	2832	2500	1101	258	435	793	81	73	0	0	0	0	0	0	0	0	0	0	0	0	0	0	0	0	0	0	0	1.427	1.39	1.388	1.49	2.176	1.409
1	18	5	LSM8	YJR022W	5260	15020	120	3723	3079	1377	76	295	1676	78	60	0	3944	3354	1496	261	433	1561	78	65	0	0	0	0	0	0	0	0	0	0	0	0	0	0	0	0	0	0	0	0.99	0.971	0.949	0.986	2.491	0.947
1	19	5		YJR054W	5430	15020	110	11091	9457	4070	77	421	1717	91	81	0	9936	8643	3738	266	615	1714	87	81	0	0	0	0	0	0	0	0	0	0	0	0	0	0	0	0	0	0	0	1.139	1.12	1.084	1.136	1.747	1.101
1	20	5		YJR087W	5640	15020	120	5269	4408	2174	79	413	1693	77	75	0	3296	2859	1365	262	720	2609	66	0	0	0	0	0	0	0	0	0	0	0	0	0	0	0	0	0	0	0	0	1.711	1.667	1.64	1.564	2.379	1.698
1	21	5	RSC4	YKR008W	5820	15020	120	8140	7524	3432	84	111	301	96	94	0	22518	20943	9840	263	291	301	97	96	0	0	0	0	0	0	0	0	0	0	0	0	0	0	0	0	0	0	0	0.362	0.36	0.358	0.361	2.275	0.337
1	22	5	gap1	YKR039W	6010	15020	120	9497	8417	3277	87	242	1728	96	86	0	8462	7670	2899	267	422	1825	93	87	0	0	0	0	0	0	0	0	0	0	0	0	0	0	0	0	0	0	0	1.148	1.125	1.098	1.116	2.097	1.127
1	1	6		YKR071C	2020	15200	110	8415	7170	3875	65	238	1081	93	81	0	18489	15806	7520	231	531	2132	91	87	0	0	0	0	0	0	0	0	0	0	0	0	0	0	0	0	0	0	0	0.457	0.456	0.461	0.44	2.358	0.44
1	2	6	TOF2	YKR010C	2200	15210	120	7984	7454	3479	64	231	1109	95	86	0	23087	21512	10433	225	523	2142	92	88	0	0	0	0	0	0	0	0	0	0	0	0	0	0	0	0	0	0	0	0.346	0.347	0.351	0.36	2.301	0.316
1	3	6		YKR041W	2400	15210	120	3924	3421	1465	63	103	343	96	94	0	2652	2393	1019	222	249	285	90	87	0	0	0	0	0	0	0	0	0	0	0	0	0	0	0	0	0	0	0	1.589	1.547	1.522	1.561	2.321	1.584
1	4	6		YKR073C	2580	15200	150	134	213	221	68	208	823	2	0	0	307	418	323	223	340	640	11	0	0	0	0	0	0	0	0	0	0	0	0	0	0	0	0	0	0	0	0	0.786	0.744	0.618	0.661	3.325	1.008
1	5	6		YKR012C	2760	15210	120	5193	4441	2193	69	128	535	94	85	0	5565	4574	2484	231	249	189	93	91	0	0	0	0	0	0	0	0	0	0	0	0	0	0	0	0	0	0	0	0.961	1.007	1.015	1.118	2.594	0.95
1	6	6		YKR043C	2960	15200	110	9976	8517	5836	73	213	822	97	80	0	21613	17863	10433	239	586	2165	87	80	0	0	0	0	0	0	0	0	0	0	0	0	0	0	0	0	0	0	0	0.463	0.479	0.479	0.467	2.167	0.454
1	7	6		YKR075C	3150	15210	120	6465	5717	3595	72	273	1092	80	74	0	5018	4487	2640	225	622	2273	73	52	0	0	0	0	0	0	0	0	0	0	0	0	0	0	0	0	0	0	0	1.334	1.324	1.326	1.318	2.639	1.207
1	8	6	YPT52	YKR014C	3340	15210	120	8064	6968	3288	70	132	567	95	94	0	7627	6600	3361	220	307	969	90	84	0	0	0	0	0	0	0	0	0	0	0	0	0	0	0	0	0	0	0	1.079	1.081	1.083	1.214	2.758	1.038
1	9	6		YKR045C	3530	15200	110	8907	7477	3942	74	211	822	96	87	0	14708	13028	6382	241	493	1636	86	86	0	0	0	0	0	0	0	0	0	0	0	0	0	0	0	0	0	0	0	0.611	0.579	0.609	0.593	2.12	0.564
1	10	6		YKR077W	3720	15210	120	12684	11864	5214	73	184	732	99	96	0	7601	6738	3171	249	438	1397	87	85	0	0	0	0	0	0	0	0	0	0	0	0	0	0	0	0	0	0	0	1.715	1.817	1.795	1.945	2.478	1.819
1	11	6	FRE1	YLR214W	3920	15210	120	10195	9285	3567	75	170	771	98	96	0	11543	10171	4112	246	317	673	97	95	0	0	0	0	0	0	0	0	0	0	0	0	0	0	0	0	0	0	0	0.896	0.928	0.913	0.933	1.978	0.902
1	12	6	MAP1	YLR244C	4100	15200	110	7538	6432	3014	76	191	718	97	91	0	11720	10208	4730	251	431	1257	93	86	0	0	0	0	0	0	0	0	0	0	0	0	0	0	0	0	0	0	0	0.651	0.638	0.663	0.658	1.809	0.618
1	13	6	CDC46	YLR274W	4300	15210	120	6474	6628	3156	75	145	607	98	95	0	9783	9464	4735	246	392	1168	95	92	0	0	0	0	0	0	0	0	0	0	0	0	0	0	0	0	0	0	0	0.671	0.711	0.697	0.698	2.05	0.68
1	14	6	CPR6	YLR216C	4490	15210	120	9789	8701	3437	73	176	932	98	94	0	6165	5635	2181	234	315	726	97	91	0	0	0	0	0	0	0	0	0	0	0	0	0	0	0	0	0	0	0	1.638	1.597	1.588	1.525	1.817	1.623
1	15	6	ERF2	YLR246W	4680	15210	120	3792	3343	1449	72	76	30	100	100	0	6379	5903	2919	235	245	84	95	95	0	0	0	0	0	0	0	0	0	0	0	0	0	0	0	0	0	0	0	0.605	0.577	0.572	0.66	2.741	0.529
1	16	6	DBP9	YLR276C	4860	15200	110	8874	8067	3979	78	380	1610	88	78	0	32994	30570	15243	260	1368	6281	88	78	0	0	0	0	0	0	0	0	0	0	0	0	0	0	0	0	0	0	0	0.269	0.264	0.269	0.27	1.745	0.244
1	17	6		YLR218C	5060	15210	120	5951	4907	2104	76	329	1423	88	78	0	3789	3220	1517	260	1220	5846	0	0	0	0	0	0	0	0	0	0	0	0	0	0	0	0	0	0	0	0	0	1.665	1.632	1.611	1.643	1.726	1.237
1	18	6	RCK2	YLR248W	5250	15210	120	9141	8886	3225	70	75	43	100	100	0	3433	3229	1331	244	250	74	97	95	0	0	0	0	0	0	0	0	0	0	0	0	0	0	0	0	0	0	0	2.844	2.953	2.911	3.08	1.794	2.992
1	19	6		YLR278C	5450	15210	120	891	980	723	73	202	1081	30	2	0	968	983	564	249	361	987	30	2	0	0	0	0	0	0	0	0	0	0	0	0	0	0	0	0	0	0	0	1.138	1.236	1.111	1.142	2.356	1.309
1	20	6	CCC1	YLR220W	5640	15210	120	6611	5914	2654	73	75	25	100	100	0	15166	13505	6081	249	256	85	99	99	0	0	0	0	0	0	0	0	0	0	0	0	0	0	0	0	0	0	0	0.438	0.441	0.434	0.461	2.477	0.412
1	21	6	SSP120	YLR250W	5840	15210	120	5852	5131	2351	78	85	32	100	100	0	9030	7959	3783	264	274	88	100	98	0	0	0	0	0	0	0	0	0	0	0	0	0	0	0	0	0	0	0	0.659	0.657	0.64	0.704	2.375	0.617
1	22	6		YLR280C	6030	15210	120	980	967	557	79	85	35	94	91	0	1212	1181	663	261	273	94	82	80	0	0	0	0	0	0	0	0	0	0	0	0	0	0	0	0	0	0	0	0.947	0.965	0.891	0.882	2.508	0.898
1	1	7	CTK3	YML112W	2040	15400	120	12575	10407	5402	66	152	813	91	84	0	5695	4717	2511	233	366	1593	77	70	0	0	0	0	0	0	0	0	0	0	0	0	0	0	0	0	0	0	0	2.29	2.306	2.211	2.193	2.746	2.468
1	2	7		YMR010W	2220	15400	120	9789	8394	4107	66	69	25	99	99	0	9947	8256	4334	235	239	70	98	96	0	0	0	0	0	0	0	0	0	0	0	0	0	0	0	0	0	0	0	1.001	1.038	1.005	1.056	2.677	1.01
1	3	7		YMR041C	2420	15400	120	8948	7687	3676	63	67	23	100	100	0	6186	5202	2577	220	228	71	99	96	0	0	0	0	0	0	0	0	0	0	0	0	0	0	0	0	0	0	0	1.489	1.53	1.491	1.595	2.532	1.575
1	4	7		YML114C	2590	15400	110	8065	7264	4429	66	275	1244	82	73	0	4942	4203	2595	221	364	814	78	71	0	0	0	0	0	0	0	0	0	0	0	0	0	0	0	0	0	0	0	1.694	1.808	1.77	1.926	2.472	1.835
1	5	7	CLU1	YMR012W	2800	15400	120	569	501	253	70	271	1205	0	0	0	899	861	440	234	472	1810	0	0	0	0	0	0	0	0	0	0	0	0	0	0	0	0	0	0	0	0	0	0.75	0.687	0.65	0.532	2.998	0.636
1	6	7	mcm1	YMR043W	2960	15390	150	77	122	129	74	213	953	0	0	0	241	312	234	247	706	3052	0	0	0	0	0	0	0	0	0	0	0	0	0	0	0	0	0	0	0	0	0	-0.5	0.738	0.356	0.336	3.249	0.527
1	7	7	atr1	YML116W	3170	15400	120	7399	6741	3178	70	73	30	99	98	0	17972	15964	7258	233	252	250	97	97	0	0	0	0	0	0	0	0	0	0	0	0	0	0	0	0	0	0	0	0.413	0.424	0.406	0.412	2.486	0.397
1	8	7		YMR014W	3360	15400	110	5088	4884	2266	69	188	721	100	88	0	13684	13392	6061	234	640	2376	96	88	0	0	0	0	0	0	0	0	0	0	0	0	0	0	0	0	0	0	0	0.373	0.366	0.359	0.37	1.769	0.315
1	9	7		YMR045C	3560	15400	110	20718	18910	9318	74	441	2069	93	90	0	30007	28878	13729	252	1077	4201	95	87	0	0	0	0	0	0	0	0	0	0	0	0	0	0	0	0	0	0	0	0.694	0.658	0.675	0.646	1.504	0.637
1	10	7		YML117W-A	3750	15400	110	4682	4336	2378	76	360	2022	73	62	0	7746	7165	3823	253	784	3740	76	50	0	0	0	0	0	0	0	0	0	0	0	0	0	0	0	0	0	0	0	0.615	0.616	0.659	0.633	1.854	0.583
1	11	7	SOK2	YMR016C	3940	15410	120	10587	10097	3409	78	116	318	100	99	0	10579	9992	4037	260	341	688	94	94	0	0	0	0	0	0	0	0	0	0	0	0	0	0	0	0	0	0	0	1.018	1.029	1.026	1.172	2.225	0.983
1	12	7		YMR046W-A	4130	15400	110	22647	17071	10418	80	537	2841	77	71	0	32819	24893	14688	247	1010	4501	78	76	0	0	0	0	0	0	0	0	0	0	0	0	0	0	0	0	0	0	0	0.693	0.689	0.694	0.726	2.344	0.68
1	13	7	PUB1	YNL016W	4320	15400	110	1416	1320	711	75	546	2923	1	0	0	2037	1805	928	244	1044	4638	0	0	0	0	0	0	0	0	0	0	0	0	0	0	0	0	0	0	0	0	0	0.748	0.798	0.808	0.815	2.105	0.381
1	14	7	ALG11	YNL048W	4500	15400	110	11175	10214	4467	75	433	1801	96	87	0	11266	10723	4327	249	694	2159	96	87	0	0	0	0	0	0	0	0	0	0	0	0	0	0	0	0	0	0	0	1.008	0.968	0.992	0.949	1.468	0.957
1	15	7	TPM1	YNL079C	4700	15400	110	5101	4718	2288	77	437	1731	83	70	0	3181	2980	1454	246	669	2056	70	20	0	0	0	0	0	0	0	0	0	0	0	0	0	0	0	0	0	0	0	1.712	1.698	1.747	1.803	1.713	1.705
1	16	7		YNL018C	4910	15410	120	13189	12555	5133	78	301	1306	98	95	0	11194	10385	4430	259	705	3678	90	75	0	0	0	0	0	0	0	0	0	0	0	0	0	0	0	0	0	0	0	1.199	1.232	1.219	1.237	1.649	1.24
1	17	7		YNL050C	5090	15400	110	5061	4736	1904	76	134	379	100	98	0	15213	14060	5389	269	420	1204	100	96	0	0	0	0	0	0	0	0	0	0	0	0	0	0	0	0	0	0	0	0.334	0.338	0.35	0.338	1.448	0.324
1	18	7		YNL081C	5280	15400	110	3820	3282	1570	80	249	1547	76	61	0	18185	15575	7224	278	805	2995	88	81	0	0	0	0	0	0	0	0	0	0	0	0	0	0	0	0	0	0	0	0.209	0.209	0.222	0.212	1.731	0.198
1	19	7	ARK1	YNL020C	5470	15410	120	8907	8037	3302	78	125	366	100	98	0	12181	10676	4825	261	514	1945	90	84	0	0	0	0	0	0	0	0	0	0	0	0	0	0	0	0	0	0	0	0.741	0.764	0.767	0.847	2.348	0.706
1	20	7	COX5A	YNL052W	5650	15400	110	3864	3447	1788	78	179	618	87	82	0	7430	6470	3407	256	496	1323	82	77	0	0	0	0	0	0	0	0	0	0	0	0	0	0	0	0	0	0	0	0.528	0.542	0.58	0.623	2.204	0.505
1	21	7		YNL083W	5850	15410	120	10049	9033	4065	78	175	597	99	97	0	7869	6750	3315	259	470	1261	90	82	0	0	0	0	0	0	0	0	0	0	0	0	0	0	0	0	0	0	0	1.31	1.38	1.353	1.425	2.007	1.341
1	22	7		YNL022C	6030	15410	120	10520	9535	4110	75	84	61	100	99	0	5653	5208	2304	255	263	84	98	96	0	0	0	0	0	0	0	0	0	0	0	0	0	0	0	0	0	0	0	1.935	1.91	1.89	2.068	2.11	1.926
1	1	8	VAC7	YNL054W	2040	15590	110	2494	2424	1543	67	86	143	91	86	0	2205	1964	1255	233	255	186	81	73	0	0	0	0	0	0	0	0	0	0	0	0	0	0	0	0	0	0	0	1.231	1.362	1.424	1.59	2.499	1.375
1	2	8	mkt1	YNL085W	2240	15600	120	7370	7478	5972	69	88	140	99	94	0	9256	9414	8510	240	262	183	90	82	0	0	0	0	0	0	0	0	0	0	0	0	0	0	0	0	0	0	0	0.81	0.808	0.783	1.02	3.383	0.694
1	3	8	BIO4	YNR057C	2430	15590	110	11326	9247	4792	67	186	912	91	85	0	8853	7174	3920	236	345	832	85	77	0	0	0	0	0	0	0	0	0	0	0	0	0	0	0	0	0	0	0	1.307	1.323	1.389	1.47	1.902	1.319
1	4	8	HTA3	YOL012C	2610	15590	110	5486	4574	2204	73	298	1162	83	76	0	2932	2581	1196	233	404	939	80	72	0	0	0	0	0	0	0	0	0	0	0	0	0	0	0	0	0	0	0	2.006	1.917	1.956	2.023	1.851	1.815
1	5	8	NTG2	YOL043C	2790	15590	110	10308	8109	5182	79	409	1709	76	70	0	27161	22093	14236	252	1098	4706	76	67	0	0	0	0	0	0	0	0	0	0	0	0	0	0	0	0	0	0	0	0.38	0.368	0.371	0.397	2.665	0.33
1	6	8		YNR059W	2990	15590	110	8132	7106	4336	83	403	1697	81	70	0	6744	5701	3602	265	1120	4661	60	11	0	0	0	0	0	0	0	0	0	0	0	0	0	0	0	0	0	0	0	1.242	1.292	1.286	1.411	2.235	1.299
1	7	8		YOL013W-A	3180	15590	110	8313	7296	4844	77	274	1080	77	75	0	14644	12056	8525	263	592	1893	72	67	0	0	0	0	0	0	0	0	0	0	0	0	0	0	0	0	0	0	0	0.573	0.612	0.592	0.654	2.589	0.565
1	8	8		YOL045W	3370	15590	110	1467	1460	867	69	214	862	75	37	0	1724	1724	949	245	542	1926	30	1	0	0	0	0	0	0	0	0	0	0	0	0	0	0	0	0	0	0	0	0.945	0.941	0.96	0.983	2.163	0.911
1	9	8		YNR061C	3560	15590	110	9680	8695	4888	71	357	1825	83	77	0	6102	5428	2922	252	497	1956	77	70	0	0	0	0	0	0	0	0	0	0	0	0	0	0	0	0	0	0	0	1.643	1.666	1.687	1.676	1.916	1.739
1	10	8		YOL015W	3740	15590	110	7137	6995	2866	75	450	1662	98	83	0	12278	11685	4484	257	747	2101	98	91	0	0	0	0	0	0	0	0	0	0	0	0	0	0	0	0	0	0	0	0.587	0.606	0.623	0.601	1.549	0.602
1	11	8		YOL047C	3940	15590	110	5805	5365	2557	80	342	1232	87	81	0	3850	3710	1664	265	714	2007	77	40	0	0	0	0	0	0	0	0	0	0	0	0	0	0	0	0	0	0	0	1.597	1.534	1.553	1.532	1.697	1.584
1	12	8		YNR063W	4120	15590	110	12753	12060	3937	80	507	2150	100	96	0	19847	18932	5569	254	846	3113	100	97	0	0	0	0	0	0	0	0	0	0	0	0	0	0	0	0	0	0	0	0.647	0.641	0.673	0.637	1.357	0.631
1	13	8		YOL017W	4320	15590	120	8084	7107	2996	74	292	1462	93	86	0	11914	10651	3832	243	618	2474	95	89	0	0	0	0	0	0	0	0	0	0	0	0	0	0	0	0	0	0	0	0.686	0.676	0.666	0.611	2.006	0.678
1	14	8	GSH2	YOL049W	4500	15590	110	1923	2382	1908	71	197	864	78	56	0	3574	3916	2876	246	397	984	85	72	0	0	0	0	0	0	0	0	0	0	0	0	0	0	0	0	0	0	0	0.556	0.63	0.659	0.661	2.016	0.606
1	15	8	RIS1	YOR191W	4700	15600	110	428	436	214	72	131	414	37	2	0	617	642	273	239	335	625	18	0	0	0	0	0	0	0	0	0	0	0	0	0	0	0	0	0	0	0	0	0.942	0.903	0.853	0.859	2.453	0.768
1	16	8	MCT1	YOR221C	4880	15590	110	12823	10719	4211	77	371	1720	98	88	0	6954	6225	2081	251	458	1119	98	92	0	0	0	0	0	0	0	0	0	0	0	0	0	0	0	0	0	0	0	1.902	1.781	1.797	1.71	1.489	1.878
1	17	8		YOR253W	5070	15590	110	4824	4029	1893	85	526	1883	78	66	0	5839	5097	2227	277	668	1485	86	78	0	0	0	0	0	0	0	0	0	0	0	0	0	0	0	0	0	0	0	0.852	0.818	0.844	0.82	1.771	0.824
1	18	8		YOR192C-A	5250	15590	110	47049	41807	14884	96	1675	7317	100	92	0	33835	31019	9137	287	1805	6495	100	92	0	0	0	0	0	0	0	0	0	0	0	0	0	0	0	0	0	0	0	1.4	1.357	1.368	1.314	1.473	1.405
1	19	8		YOR223W	5450	15590	120	8426	7277	2881	83	1467	7186	66	0	0	5589	4930	1839	266	1544	6331	11	0	0	0	0	0	0	0	0	0	0	0	0	0	0	0	0	0	0	0	0	1.567	1.542	1.537	1.48	2	1.037
1	20	8		YOR255W	5630	15590	110	10053	8488	3919	78	482	1954	86	78	0	10226	8765	3716	260	731	2191	87	81	0	0	0	0	0	0	0	0	0	0	0	0	0	0	0	0	0	0	0	1.001	0.989	0.975	0.964	1.799	0.981
1	21	8		YOR193W	5840	15590	120	5604	4908	1940	74	444	1894	88	73	0	3680	3464	1342	253	678	2105	79	22	0	0	0	0	0	0	0	0	0	0	0	0	0	0	0	0	0	0	0	1.614	1.505	1.535	1.447	1.736	1.537
1	22	8		YOR225W	6030	15590	120	2342	2006	836	72	78	56	97	96	0	1630	1517	554	245	250	77	95	92	0	0	0	0	0	0	0	0	0	0	0	0	0	0	0	0	0	0	0	1.639	1.52	1.534	1.428	2.197	1.581
1	1	9	cdc31	YOR257W	2030	15780	120	10258	7992	5075	66	75	83	99	99	0	5813	4912	3064	239	243	86	98	97	0	0	0	0	0	0	0	0	0	0	0	0	0	0	0	0	0	0	0	1.828	1.696	1.743	1.677	2.431	1.769
1	2	9	SLK19	YOR195W	2220	15780	120	8655	7609	3424	70	72	25	99	99	0	10729	9578	4202	239	240	67	99	99	0	0	0	0	0	0	0	0	0	0	0	0	0	0	0	0	0	0	0	0.818	0.807	0.797	0.793	2.041	0.808
1	3	9		YOR227W	2400	15780	120	2301	2100	1170	69	115	634	85	75	0	2534	2418	1480	235	256	339	84	77	0	0	0	0	0	0	0	0	0	0	0	0	0	0	0	0	0	0	0	0.971	0.93	0.913	1.002	2.871	0.857
1	4	9	RPT4	YOR259C	2600	15780	120	8992	7954	3812	70	113	391	98	94	0	6043	5513	2645	229	252	242	94	90	0	0	0	0	0	0	0	0	0	0	0	0	0	0	0	0	0	0	0	1.535	1.492	1.454	1.572	2.531	1.512
1	5	9	NIP100	YPL174C	2770	15770	110	7965	7225	3505	79	251	1070	97	87	0	12532	12040	5270	245	539	2072	95	90	0	0	0	0	0	0	0	0	0	0	0	0	0	0	0	0	0	0	0	0.642	0.606	0.63	0.583	2.045	0.584
1	6	9		YPL205C	2960	15770	110	4142	3358	2242	84	329	1144	68	62	0	2455	1964	1185	252	520	1421	62	16	0	0	0	0	0	0	0	0	0	0	0	0	0	0	0	0	0	0	0	1.842	1.912	1.921	1.952	1.92	1.98
1	7	9	SUI3	YPL237W	3150	15770	110	8100	6988	3525	81	523	1872	87	73	0	5770	4963	2450	260	576	1433	81	72	0	0	0	0	0	0	0	0	0	0	0	0	0	0	0	0	0	0	0	1.455	1.469	1.388	1.515	1.997	1.488
1	8	9		YPL176C	3350	15780	120	10566	9267	3539	70	662	2485	91	85	0	7292	6544	2748	256	677	1805	90	78	0	0	0	0	0	0	0	0	0	0	0	0	0	0	0	0	0	0	0	1.492	1.463	1.516	1.605	2.142	1.485
1	9	9		YPL207W	3530	15780	120	8332	8469	3952	69	544	2166	94	85	0	5368	5508	2485	244	587	1517	91	85	0	0	0	0	0	0	0	0	0	0	0	0	0	0	0	0	0	0	0	1.613	1.596	1.559	1.575	2.173	1.58
1	10	9	YAR1	YPL239W	3720	15770	120	6664	5579	2299	70	358	1401	92	80	0	3050	2777	1053	239	472	1251	82	62	0	0	0	0	0	0	0	0	0	0	0	0	0	0	0	0	0	0	0	2.346	2.171	2.123	2.142	1.784	2.157
1	11	9	MUD13	YPL178W	3900	15770	110	5576	4530	2312	72	211	778	87	80	0	13203	11029	5166	252	599	1980	87	81	0	0	0	0	0	0	0	0	0	0	0	0	0	0	0	0	0	0	0	0.425	0.414	0.418	0.408	1.897	0.404
1	12	9	ipl1	YPL209C	4100	15780	120	9468	8320	3567	74	294	1255	96	90	0	3964	3484	1607	246	663	2281	71	21	0	0	0	0	0	0	0	0	0	0	0	0	0	0	0	0	0	0	0	2.527	2.547	2.47	2.624	1.906	2.549
1	13	9	cin2	YPL241C	4290	15780	120	6188	5684	2342	72	108	427	99	97	0	3417	3152	1352	235	267	470	92	88	0	0	0	0	0	0	0	0	0	0	0	0	0	0	0	0	0	0	0	1.922	1.924	1.935	1.994	1.916	1.923
1	14	9		YPL180W	4490	15770	110	13255	11942	4114	72	244	1197	100	100	0	7365	6894	1844	237	346	767	100	100	0	0	0	0	0	0	0	0	0	0	0	0	0	0	0	0	0	0	0	1.849	1.783	1.838	1.726	1.352	1.852
1	15	9	NIP7	YPL211W	4690	15780	120	4482	4113	1921	70	232	1158	85	77	0	4064	3683	1761	234	330	725	87	82	0	0	0	0	0	0	0	0	0	0	0	0	0	0	0	0	0	0	0	1.152	1.172	1.144	1.18	2.124	1.153
1	16	9	SRP68	YPL243W	4870	15770	110	6062	6125	3555	74	243	1071	90	78	0	14882	14510	8630	241	501	1667	92	83	0	0	0	0	0	0	0	0	0	0	0	0	0	0	0	0	0	0	0	0.409	0.424	0.427	0.446	2.043	0.388
1	17	9	EMPTY	EMPTY	5060	15770	150	106	123	75	77	405	1588	0	0	0	279	325	155	248	677	1966	0	0	0	0	0	0	0	0	0	0	0	0	0	0	0	0	0	0	0	0	0	0.935	0.597	0.582	0.58	3.501	0.314
1	18	9	EMPTY	EMPTY	5250	15770	150	86	98	47	77	1251	6272	0	0	0	261	296	136	248	1315	5415	0	0	0	0	0	0	0	0	0	0	0	0	0	0	0	0	0	0	0	0	0	0.692	0.438	0.379	0.407	5.068	1.53
1	19	9	EMPTY	EMPTY	5440	15770	150	84	103	60	71	1013	5844	0	0	0	262	294	141	244	1001	4854	0	0	0	0	0	0	0	0	0	0	0	0	0	0	0	0	0	0	0	0	0	0.722	0.64	0.422	0.393	4.594	0.21
1	20	9	EMPTY	EMPTY	5630	15770	150	78	98	64	68	351	1676	0	0	0	245	281	143	242	548	1831	0	0	0	0	0	0	0	0	0	0	0	0	0	0	0	0	0	0	0	0	0	3.333	0.769	0.42	0.446	3.877	1.269
1	21	9	EMPTY	EMPTY	5820	15770	150	79	96	58	69	331	1581	0	0	0	251	280	133	244	609	2098	0	0	0	0	0	0	0	0	0	0	0	0	0	0	0	0	0	0	0	0	0	1.429	0.75	0.431	0.405	4.223	0.213
1	22	9	EMPTY	EMPTY	6010	15770	150	84	102	62	69	97	325	0	0	0	252	280	139	237	356	1216	0	0	0	0	0	0	0	0	0	0	0	0	0	0	0	0	0	0	0	0	0	1	0.767	0.432	0.427	2.995	0.206
1	1	10	EMPTY	EMPTY	2020	15960	150	81	96	54	65	99	333	0	0	0	253	280	125	237	271	294	4	0	0	0	0	0	0	0	0	0	0	0	0	0	0	0	0	0	0	0	0	1	0.721	0.425	0.437	4.284	0.115
1	2	10	EMPTY	EMPTY	2210	15960	150	81	100	104	68	119	371	0	0	0	236	264	143	237	363	766	0	0	0	0	0	0	0	0	0	0	0	0	0	0	0	0	0	0	0	0	0	-13	1.185	0.487	0.426	3.934	0.331
1	3	10	EMPTY	EMPTY	2400	15960	150	89	91	41	66	138	583	0	0	0	256	277	111	237	383	874	0	0	0	0	0	0	0	0	0	0	0	0	0	0	0	0	0	0	0	0	0	1.211	0.625	0.38	0.405	4.165	0.086
1	4	10	EMPTY	EMPTY	2590	15960	150	75	91	50	68	146	596	0	0	0	263	288	128	243	360	752	0	0	0	0	0	0	0	0	0	0	0	0	0	0	0	0	0	0	0	0	0	0.35	0.511	0.309	0.359	4.239	0.136
1	5	10	EMPTY	EMPTY	2780	15960	150	81	91	50	71	190	702	0	0	0	257	286	158	242	426	1224	0	0	0	0	0	0	0	0	0	0	0	0	0	0	0	0	0	0	0	0	0	0.667	0.455	0.277	0.323	3.964	0.643
1	6	10	EMPTY	EMPTY	2970	15960	150	82	91	47	69	224	843	0	0	0	246	263	131	239	428	1179	0	0	0	0	0	0	0	0	0	0	0	0	0	0	0	0	0	0	0	0	0	1.857	0.917	0.386	0.396	4.039	3.034
1	7	10		iYBL019W	3160	15970	110	651	637	328	66	104	377	71	30	0	1310	1194	557	243	271	220	85	76	0	0	0	0	0	0	0	0	0	0	0	0	0	0	0	0	0	0	0	0.548	0.6	0.592	0.61	2.434	0.54
1	8	10		iYBL015W	3360	15970	110	8437	7584	3249	68	220	969	100	88	0	6735	6225	2327	240	396	937	98	95	0	0	0	0	0	0	0	0	0	0	0	0	0	0	0	0	0	0	0	1.289	1.256	1.267	1.214	1.529	1.291
1	9	10		iYBL014C	3540	15970	110	2581	2191	1074	66	292	1067	77	67	0	2075	1816	921	237	429	949	70	47	0	0	0	0	0	0	0	0	0	0	0	0	0	0	0	0	0	0	0	1.368	1.346	1.343	1.277	2.202	1.241
1	10	10		iYBR001C	3750	15970	110	2996	2686	1053	67	191	562	96	81	0	5976	5584	1847	224	405	860	98	92	0	0	0	0	0	0	0	0	0	0	0	0	0	0	0	0	0	0	0	0.509	0.489	0.507	0.469	1.483	0.48
1	11	10		iYBR005W	3940	15970	110	5639	5033	2476	66	165	532	92	86	0	19470	16902	8151	244	487	1390	91	90	0	0	0	0	0	0	0	0	0	0	0	0	0	0	0	0	0	0	0	0.29	0.298	0.296	0.307	2.082	0.276
1	12	10		iYBR008C	4130	15970	110	6832	6600	3543	70	254	1103	88	83	0	7492	7598	3764	239	541	1632	88	82	0	0	0	0	0	0	0	0	0	0	0	0	0	0	0	0	0	0	0	0.932	0.887	0.928	0.868	1.853	0.894
1	13	10		iYBR022W	4320	15970	110	1083	952	454	71	244	1072	41	0	0	3892	3416	1631	237	514	1413	81	68	0	0	0	0	0	0	0	0	0	0	0	0	0	0	0	0	0	0	0	0.277	0.277	0.27	0.269	2.528	0.263
1	14	10		iYBR027C	4510	15970	110	766	717	374	72	138	677	53	0	0	1168	1085	502	242	336	551	76	31	0	0	0	0	0	0	0	0	0	0	0	0	0	0	0	0	0	0	0	0.749	0.765	0.806	0.703	2.504	0.74
1	15	10		iYBR031W	4700	15970	110	1204	1063	503	72	106	177	87	80	0	3357	3007	1367	242	336	516	88	83	0	0	0	0	0	0	0	0	0	0	0	0	0	0	0	0	0	0	0	0.363	0.358	0.36	0.35	2.377	0.338
1	16	10		iYBRWdelta16	4900	15980	120	5423	4748	2311	73	126	430	94	90	0	6622	5630	2931	240	378	1108	83	79	0	0	0	0	0	0	0	0	0	0	0	0	0	0	0	0	0	0	0	0.838	0.867	0.854	0.973	2.645	0.826
1	17	10		iYBR048W	5080	15970	110	4040	3901	2114	68	193	756	88	81	0	13030	11901	6515	246	665	2529	82	78	0	0	0	0	0	0	0	0	0	0	0	0	0	0	0	0	0	0	0	0.311	0.329	0.339	0.36	2.343	0.313
1	18	10		iYBR053C-0	5260	15970	110	6853	6057	2322	72	450	1464	92	86	0	3132	2781	1127	248	760	2487	63	0	0	0	0	0	0	0	0	0	0	0	0	0	0	0	0	0	0	0	0	2.351	2.363	2.368	2.504	1.738	1.459
1	19	10		iYCR022C	5470	15980	120	4046	3649	1710	74	340	1283	84	73	0	7587	6616	3413	254	446	939	88	83	0	0	0	0	0	0	0	0	0	0	0	0	0	0	0	0	0	0	0	0.542	0.562	0.549	0.617	2.518	0.508
1	20	10		iYCR025C	5660	15980	120	3020	2752	1418	70	76	32	100	100	0	2265	1996	1071	245	258	89	85	83	0	0	0	0	0	0	0	0	0	0	0	0	0	0	0	0	0	0	0	1.46	1.532	1.471	1.439	2.123	1.517
1	21	10		iYCRWdelta11	5840	15970	110	4941	4634	1931	71	203	779	97	87	0	12769	12656	4663	250	677	2366	98	91	0	0	0	0	0	0	0	0	0	0	0	0	0	0	0	0	0	0	0	0.389	0.368	0.371	0.352	1.451	0.363
1	22	10		iYCR043C	6030	15970	110	1606	1274	693	75	213	749	70	51	0	1440	1239	675	254	652	2231	0	0	0	0	0	0	0	0	0	0	0	0	0	0	0	0	0	0	0	0	0	1.291	1.217	1.182	1.006	2.616	0.505
1	1	11		iYCR047C	2030	16160	100	3431	3109	1695	66	202	681	83	76	0	2448	2038	1230	227	336	519	73	68	0	0	0	0	0	0	0	0	0	0	0	0	0	0	0	0	0	0	0	1.515	1.68	1.446	1.698	2.914	1.609
1	2	11		iYCR053W	2220	16160	100	1279	1059	545	72	241	710	68	22	0	5811	4936	2642	238	536	1152	81	78	0	0	0	0	0	0	0	0	0	0	0	0	0	0	0	0	0	0	0	0.217	0.21	0.215	0.245	3.408	0.188
1	3	11		iYCR075C	2420	16170	110	5826	4597	2608	73	247	878	77	75	0	4495	3699	2537	242	570	1298	70	65	0	0	0	0	0	0	0	0	0	0	0	0	0	0	0	0	0	0	0	1.353	1.309	1.324	1.65	2.573	1.228
1	4	11		iYCR081W	2610	16160	100	3099	2740	1406	73	317	974	80	73	0	4061	3624	1935	257	517	1059	80	73	0	0	0	0	0	0	0	0	0	0	0	0	0	0	0	0	0	0	0	0.795	0.792	0.774	0.819	2.337	0.729
1	5	11		iYCR085W	2830	16160	100	2170	2083	1113	68	173	458	86	81	0	1554	1414	657	242	342	609	81	56	0	0	0	0	0	0	0	0	0	0	0	0	0	0	0	0	0	0	0	1.602	1.719	1.58	1.528	2.119	1.823
1	6	11		itT(AGU)C	2990	16160	110	3285	2906	1777	66	141	486	81	78	0	5980	5188	3275	239	417	1060	75	71	0	0	0	0	0	0	0	0	0	0	0	0	0	0	0	0	0	0	0	0.561	0.574	0.587	0.651	2.595	0.523
1	7	11		iYCR100C	3180	16160	110	4179	3562	2072	68	254	815	77	76	0	3241	2809	1568	243	512	1150	75	66	0	0	0	0	0	0	0	0	0	0	0	0	0	0	0	0	0	0	0	1.371	1.362	1.396	1.37	2.648	1.327
1	8	11		iYCR103C	3370	16160	100	10380	8892	4597	71	509	1874	87	81	0	13009	10970	5941	245	820	2427	85	78	0	0	0	0	0	0	0	0	0	0	0	0	0	0	0	0	0	0	0	0.808	0.822	0.807	0.891	2.661	0.786
1	9	11		iYDR045C	3560	16160	110	3556	3198	1575	67	428	1735	76	50	0	4829	4382	2204	239	778	2385	72	43	0	0	0	0	0	0	0	0	0	0	0	0	0	0	0	0	0	0	0	0.76	0.756	0.757	0.791	2.337	0.666
1	10	11		iYDR050C	3750	16160	100	4415	4287	2321	69	316	1054	85	80	0	3549	3425	1877	248	571	1241	81	65	0	0	0	0	0	0	0	0	0	0	0	0	0	0	0	0	0	0	0	1.317	1.328	1.262	1.249	2.642	1.304
1	11	11		iYDR055W	3940	16160	110	1119	1000	497	70	240	878	65	0	0	1081	1003	481	256	438	980	35	0	0	0	0	0	0	0	0	0	0	0	0	0	0	0	0	0	0	0	0	1.272	1.245	1.219	1.021	1.986	0.981
1	12	11		iYDR070C	4140	16160	110	3705	2978	1401	70	154	480	86	82	0	3583	3158	1468	242	326	492	88	81	0	0	0	0	0	0	0	0	0	0	0	0	0	0	0	0	0	0	0	1.088	0.997	1.007	1.016	1.906	1.005
1	13	11		iYDR074W	4330	16160	110	4852	4127	2180	69	136	384	90	85	0	3575	3142	1615	235	325	499	86	81	0	0	0	0	0	0	0	0	0	0	0	0	0	0	0	0	0	0	0	1.432	1.396	1.347	1.375	1.9	1.389
1	14	11		iYDR078C	4510	16160	110	1678	1471	676	69	136	343	85	78	0	2343	2041	935	240	333	457	87	80	0	0	0	0	0	0	0	0	0	0	0	0	0	0	0	0	0	0	0	0.765	0.778	0.77	0.746	2.302	0.711
1	15	11		iYDR092W	4700	16160	110	3768	3345	1564	69	202	619	90	83	0	2292	2053	878	241	374	530	86	80	0	0	0	0	0	0	0	0	0	0	0	0	0	0	0	0	0	0	0	1.804	1.808	1.786	1.743	2.015	1.922
1	16	11		iYDR098C	4900	16160	110	883	796	441	72	189	609	66	12	0	1674	1535	878	236	339	462	76	71	0	0	0	0	0	0	0	0	0	0	0	0	0	0	0	0	0	0	0	0.564	0.557	0.534	0.457	2.316	0.497
1	17	11		iYDRCdelta9-1	5090	16160	110	944	987	650	74	131	364	80	62	0	885	934	582	253	390	1161	15	1	0	0	0	0	0	0	0	0	0	0	0	0	0	0	0	0	0	0	0	1.377	1.341	1.23	1.21	2.099	1.227
1	18	11		iYDR115W	5280	16160	110	1595	1386	660	74	157	520	82	71	0	1427	1247	597	255	297	263	83	75	0	0	0	0	0	0	0	0	0	0	0	0	0	0	0	0	0	0	0	1.298	1.323	1.234	1.105	1.971	1.279
1	19	11		iYDR119W	5470	16160	110	5336	4759	2461	77	288	1004	86	78	0	7230	6146	3146	254	617	1954	82	71	0	0	0	0	0	0	0	0	0	0	0	0	0	0	0	0	0	0	0	0.754	0.795	0.784	0.8	1.916	0.761
1	20	11		iYDR123C	5660	16160	110	6631	5984	3223	78	322	1026	83	78	0	5606	5140	2780	254	596	1476	82	70	0	0	0	0	0	0	0	0	0	0	0	0	0	0	0	0	0	0	0	1.224	1.209	1.233	1.211	1.899	1.148
1	21	11		iYDR431W	5840	16160	100	924	821	425	78	141	427	71	47	0	985	930	443	264	336	448	77	28	0	0	0	0	0	0	0	0	0	0	0	0	0	0	0	0	0	0	0	1.173	1.116	1.115	0.961	2.683	1.015
1	22	11		iYDR436W	6030	16160	110	3969	3846	2299	77	158	449	88	80	0	2959	2649	1388	249	324	410	82	78	0	0	0	0	0	0	0	0	0	0	0	0	0	0	0	0	0	0	0	1.436	1.57	1.569	1.505	2.364	1.661
1	1	12		iYDR439W-1	2030	16350	110	9038	7379	3745	66	200	750	95	88	0	10654	9064	4356	228	457	1319	90	81	0	0	0	0	0	0	0	0	0	0	0	0	0	0	0	0	0	0	0	0.861	0.828	0.848	0.834	1.77	0.816
1	2	12		iYDR457W	2200	16350	100	365	365	198	71	225	796	1	0	0	741	694	362	239	498	1362	1	0	0	0	0	0	0	0	0	0	0	0	0	0	0	0	0	0	0	0	0	0.586	0.646	0.602	0.591	2.042	0.541
1	3	12		iYDR461W	2420	16350	120	7761	5991	3809	76	142	395	96	88	0	3484	2950	1714	251	449	2404	63	9	0	0	0	0	0	0	0	0	0	0	0	0	0	0	0	0	0	0	0	2.377	2.192	2.256	2.326	2.526	2.327
1	4	12		iYDR465C	2610	16350	120	6760	5320	3969	76	148	407	87	78	0	5177	4083	2998	262	316	370	75	70	0	0	0	0	0	0	0	0	0	0	0	0	0	0	0	0	0	0	0	1.36	1.372	1.367	1.442	2.654	1.394
1	5	12		iYDR481C	2790	16350	120	2398	2022	1335	72	114	236	80	76	0	1636	1469	942	253	273	138	75	71	0	0	0	0	0	0	0	0	0	0	0	0	0	0	0	0	0	0	0	1.682	1.604	1.637	1.56	2.381	1.536
1	6	12		iYDR485C	3000	16350	120	2596	2228	1357	66	96	257	87	80	0	1920	1583	963	240	282	440	67	65	0	0	0	0	0	0	0	0	0	0	0	0	0	0	0	0	0	0	0	1.506	1.61	1.655	1.732	2.65	1.564
1	7	12		iYDR489W	3170	16360	110	1773	1550	923	65	134	432	76	70	0	1748	1467	844	239	306	341	73	70	0	0	0	0	0	0	0	0	0	0	0	0	0	0	0	0	0	0	0	1.132	1.209	1.136	1.204	2.003	1.151
1	8	12		itL(CAA)D	3340	16350	110	5571	4512	2556	68	204	656	83	77	0	7299	6227	3871	242	463	1099	78	75	0	0	0	0	0	0	0	0	0	0	0	0	0	0	0	0	0	0	0	0.78	0.743	0.774	0.885	2.96	0.666
1	9	12		iYDR511W	3550	16350	120	1204	1023	547	70	193	669	68	30	0	1252	1071	568	246	442	1110	37	0	0	0	0	0	0	0	0	0	0	0	0	0	0	0	0	0	0	0	0	1.127	1.155	1.038	1.01	2.23	1.073
1	10	12		iYDR516C	3740	16350	120	6282	4930	2699	68	134	470	95	89	0	4560	3755	2040	257	300	350	87	80	0	0	0	0	0	0	0	0	0	0	0	0	0	0	0	0	0	0	0	1.444	1.39	1.366	1.428	2.254	1.424
1	11	12		iYER141W	3910	16350	110	553	512	245	71	118	218	77	62	0	1239	1133	546	265	330	317	80	72	0	0	0	0	0	0	0	0	0	0	0	0	0	0	0	0	0	0	0	0.495	0.508	0.447	0.467	2.428	0.446
1	12	12		iYER145C	4110	16350	120	3505	3132	2101	72	116	219	88	80	0	1976	1794	1180	249	303	304	73	71	0	0	0	0	0	0	0	0	0	0	0	0	0	0	0	0	0	0	0	1.988	1.981	1.864	1.999	2.867	1.989
1	13	12		iYER149C	4300	16350	120	5833	5162	3061	69	121	238	97	88	0	6396	5593	3325	230	279	247	90	89	0	0	0	0	0	0	0	0	0	0	0	0	0	0	0	0	0	0	0	0.935	0.95	0.914	1.025	2.71	0.922
1	14	12		iYER163C-0	4490	16340	110	6898	5861	3179	71	213	733	90	78	0	3412	2827	1415	240	341	469	90	78	0	0	0	0	0	0	0	0	0	0	0	0	0	0	0	0	0	0	0	2.152	2.238	2.251	2.146	1.721	1.979
1	15	12		iYER166W	4680	16340	110	5352	5209	3301	72	261	873	87	80	0	4256	3948	2243	246	374	597	86	77	0	0	0	0	0	0	0	0	0	0	0	0	0	0	0	0	0	0	0	1.317	1.388	1.386	1.472	2.306	1.443
1	16	12		iYER170W	4850	16350	110	2741	2393	1117	72	204	602	85	81	0	2308	1946	992	236	356	550	78	72	0	0	0	0	0	0	0	0	0	0	0	0	0	0	0	0	0	0	0	1.288	1.357	1.332	1.364	2.082	1.21
1	17	12		iYER183C-1	5060	16340	110	8542	7163	4030	77	284	960	83	78	0	16963	13960	7429	253	648	2173	87	80	0	0	0	0	0	0	0	0	0	0	0	0	0	0	0	0	0	0	0	0.507	0.517	0.531	0.501	1.758	0.499
1	18	12		iYERComega1-0	5240	16340	110	4627	4353	2458	77	323	1077	81	80	0	3371	3138	1658	260	678	2209	67	18	0	0	0	0	0	0	0	0	0	0	0	0	0	0	0	0	0	0	0	1.463	1.486	1.476	1.373	1.888	1.001
1	19	12		iYERWomega2-1	5440	16340	110	22731	20888	13129	76	543	2369	87	80	0	27754	25151	14663	256	894	3659	88	85	0	0	0	0	0	0	0	0	0	0	0	0	0	0	0	0	0	0	0	0.824	0.836	0.817	0.765	1.987	0.832
1	20	12		iYFL054C	5610	16340	110	1617	1482	699	78	576	2317	8	0	0	1503	1359	694	251	922	3625	0	0	0	0	0	0	0	0	0	0	0	0	0	0	0	0	0	0	0	0	0	1.229	1.267	1.246	1.348	2.454	0.56
1	21	12		iYFL051C-0	5820	16340	110	14999	14004	7994	78	431	1587	88	80	0	26906	22991	13279	257	855	3414	91	85	0	0	0	0	0	0	0	0	0	0	0	0	0	0	0	0	0	0	0	0.56	0.613	0.605	0.579	1.802	0.587
1	22	12		iYFL048C	6020	16340	110	1727	1565	782	72	400	1472	55	0	0	1626	1523	608	245	780	3209	0	0	0	0	0	0	0	0	0	0	0	0	0	0	0	0	0	0	0	0	0	1.198	1.168	1.194	1.126	1.731	1.255
1	1	13		iYGL095C	2020	16540	110	3320	2911	1869	64	136	483	82	71	0	6349	5371	3539	224	384	1029	72	71	0	0	0	0	0	0	0	0	0	0	0	0	0	0	0	0	0	0	0	0.532	0.553	0.545	0.568	2.962	0.504
1	2	13		iYGL091C	2220	16530	150	125	155	109	69	269	892	0	0	0	324	388	278	237	794	3719	0	0	0	0	0	0	0	0	0	0	0	0	0	0	0	0	0	0	0	0	0	0.644	0.57	0.356	0.345	3.83	0.39
1	3	13		iYGL087C	2410	16530	120	2715	2435	1693	70	122	367	80	70	0	2107	2038	1819	244	573	2990	11	1	0	0	0	0	0	0	0	0	0	0	0	0	0	0	0	0	0	0	0	1.42	1.318	1.542	1.213	3.616	0.154
1	4	13		iYGL068W	2590	16540	110	3776	3371	2364	74	191	622	77	72	0	2671	2396	1627	264	571	2853	40	0	0	0	0	0	0	0	0	0	0	0	0	0	0	0	0	0	0	0	0	1.538	1.546	1.462	1.745	2.636	0.337
1	5	13		iYGL064C	2790	16530	110	3834	3421	2389	77	173	531	76	71	0	2325	1977	1347	254	334	466	70	65	0	0	0	0	0	0	0	0	0	0	0	0	0	0	0	0	0	0	0	1.814	1.941	1.844	2.115	2.513	1.952
1	6	13		iYGL060W	2980	16540	120	2339	2503	2266	70	101	138	85	79	0	2575	2313	1856	242	276	200	73	69	0	0	0	0	0	0	0	0	0	0	0	0	0	0	0	0	0	0	0	0.973	1.175	1.2	1.148	3.475	1.202
1	7	13		iYGLWdelta10	3160	16540	110	5096	4815	2751	72	277	1047	83	80	0	3578	3128	1901	246	385	683	78	68	0	0	0	0	0	0	0	0	0	0	0	0	0	0	0	0	0	0	0	1.508	1.646	1.611	1.759	2.196	1.647
1	8	13		iYGL042C	3350	16540	110	3798	3179	1650	74	344	1115	81	76	0	4649	3928	2154	249	484	888	82	71	0	0	0	0	0	0	0	0	0	0	0	0	0	0	0	0	0	0	0	0.846	0.844	0.836	0.793	2.253	0.818
1	9	13		itL(CAA)G2	3560	16540	120	5552	4304	2814	73	161	478	80	71	0	5999	4804	3344	256	367	591	74	70	0	0	0	0	0	0	0	0	0	0	0	0	0	0	0	0	0	0	0	0.954	0.93	0.933	0.985	3.299	0.877
1	10	13		iYGL026C	3750	16540	120	836	1808	1867	70	100	177	64	57	0	391	1269	1372	243	269	195	49	48	0	0	0	0	0	0	0	0	0	0	0	0	0	0	0	0	0	0	0	5.176	1.694	1.241	0.948	4.405	1.635
1	11	13		iYGL021W	3930	16540	110	779	770	714	73	108	160	61	61	0	1399	1464	1303	248	307	331	61	57	0	0	0	0	0	0	0	0	0	0	0	0	0	0	0	0	0	0	0	0.613	0.573	0.487	0.35	3.777	0.42
1	12	13		iYGL017W	4110	16540	110	3302	2650	1442	70	211	589	83	76	0	2270	1996	1162	241	374	539	75	71	0	0	0	0	0	0	0	0	0	0	0	0	0	0	0	0	0	0	0	1.593	1.47	1.512	1.566	2.43	1.376
1	13	13		iYGR269W	4320	16550	110	2644	2435	1626	70	214	581	76	71	0	1323	1274	872	234	354	479	67	55	0	0	0	0	0	0	0	0	0	0	0	0	0	0	0	0	0	0	0	2.364	2.274	2.092	2.317	2.495	2.25
1	14	13		iYGR273C	4510	16540	110	3051	2778	1722	69	160	539	78	76	0	6744	6483	4238	235	367	885	85	78	0	0	0	0	0	0	0	0	0	0	0	0	0	0	0	0	0	0	0	0.458	0.434	0.41	0.441	2.063	0.376
1	15	13		iYGR277C	4690	16540	110	2393	2155	1206	70	179	534	82	78	0	1576	1427	744	241	421	1251	52	3	0	0	0	0	0	0	0	0	0	0	0	0	0	0	0	0	0	0	0	1.74	1.758	1.687	1.589	1.571	1.283
1	16	13		iYGR292W-0	4890	16540	110	5072	4848	2864	73	286	922	85	80	0	3909	3514	2174	239	463	1239	76	67	0	0	0	0	0	0	0	0	0	0	0	0	0	0	0	0	0	0	0	1.362	1.458	1.438	1.468	1.911	1.278
1	17	13		iYGR295C-1	5090	16550	110	20451	18921	12147	77	566	2503	81	77	0	23537	20614	14701	249	952	3907	78	72	0	0	0	0	0	0	0	0	0	0	0	0	0	0	0	0	0	0	0	0.875	0.925	0.881	1.089	2.843	0.843
1	18	13		iYHL048W	5270	16550	110	3162	3250	2341	74	447	2369	62	17	0	5340	5323	3955	243	890	3842	61	20	0	0	0	0	0	0	0	0	0	0	0	0	0	0	0	0	0	0	0	0.606	0.625	0.635	0.702	2.419	0.617
1	19	13		iYHL034C	5460	16550	110	1621	1643	1229	70	241	1583	47	12	0	1467	1517	1124	239	431	1718	28	3	0	0	0	0	0	0	0	0	0	0	0	0	0	0	0	0	0	0	0	1.263	1.231	1.117	1.181	2.532	1.137
1	20	13		iYHL030W	5650	16540	110	1997	1718	861	71	187	435	83	73	0	9090	7533	4147	243	616	1777	80	75	0	0	0	0	0	0	0	0	0	0	0	0	0	0	0	0	0	0	0	0.218	0.226	0.234	0.261	2.733	0.189
1	21	13		iYHL026C	5840	16540	110	3869	3725	2166	72	318	1201	85	71	0	4936	4429	2449	253	855	2649	78	35	0	0	0	0	0	0	0	0	0	0	0	0	0	0	0	0	0	0	0	0.811	0.875	0.907	0.889	2.117	0.714
1	22	13		iYHL011C	6030	16540	110	3109	2743	1337	71	244	702	86	78	0	3166	2812	1312	246	468	996	78	73	0	0	0	0	0	0	0	0	0	0	0	0	0	0	0	0	0	0	0	1.04	1.041	1.051	1.033	2.29	0.993
1	1	14		iYHLWdelta2	2040	16730	110	414	468	291	61	71	58	88	85	0	1174	1179	677	221	246	186	81	78	0	0	0	0	0	0	0	0	0	0	0	0	0	0	0	0	0	0	0	0.37	0.425	0.391	0.394	2.011	0.349
1	2	14		iYHL003C	2220	16730	110	3545	2961	1787	68	243	833	82	71	0	5505	4556	2875	238	845	4434	62	3	0	0	0	0	0	0	0	0	0	0	0	0	0	0	0	0	0	0	0	0.66	0.67	0.667	0.799	2.849	0.311
1	3	14		iYIL106W	2410	16740	110	1969	1614	997	74	267	829	67	62	0	3632	2998	2052	252	884	4293	27	0	0	0	0	0	0	0	0	0	0	0	0	0	0	0	0	0	0	0	0	0.561	0.561	0.524	0.606	2.873	0.158
1	4	14		iYIL103W-1	2600	16730	110	2839	2874	2461	77	199	570	75	65	0	1986	1841	1625	257	399	659	65	57	0	0	0	0	0	0	0	0	0	0	0	0	0	0	0	0	0	0	0	1.597	1.766	1.725	1.723	2.422	1.72
1	5	14		iYIL100W	2800	16730	110	1848	1778	1270	79	192	557	70	65	0	1550	1399	864	249	333	391	73	67	0	0	0	0	0	0	0	0	0	0	0	0	0	0	0	0	0	0	0	1.36	1.477	1.371	1.173	2.613	1.458
1	6	14		iYIL088C	2990	16730	110	3025	2428	1380	74	222	596	81	72	0	2626	2159	1388	248	390	575	72	63	0	0	0	0	0	0	0	0	0	0	0	0	0	0	0	0	0	0	0	1.241	1.232	1.178	1.329	2.706	1.121
1	7	14		itI(AAU)I2	3180	16730	110	2180	1845	1090	75	267	735	72	67	0	2943	2693	1495	259	478	825	78	70	0	0	0	0	0	0	0	0	0	0	0	0	0	0	0	0	0	0	0	0.784	0.727	0.745	0.629	1.939	0.675
1	8	14		iYIL076W	3380	16730	110	2184	2059	1301	74	175	447	82	71	0	11018	9684	5304	266	590	1679	85	78	0	0	0	0	0	0	0	0	0	0	0	0	0	0	0	0	0	0	0	0.196	0.211	0.218	0.213	1.933	0.203
1	9	14		iYIL057C	3560	16730	110	2960	2589	1460	75	220	588	78	76	0	2730	2474	1359	263	659	1877	66	11	0	0	0	0	0	0	0	0	0	0	0	0	0	0	0	0	0	0	0	1.169	1.137	1.139	1.397	3.058	0.583
1	10	14		iYIL054W	3760	16730	110	1578	1352	813	74	211	530	73	66	0	1462	1289	735	241	388	581	71	52	0	0	0	0	0	0	0	0	0	0	0	0	0	0	0	0	0	0	0	1.232	1.219	1.23	1.123	1.689	1.23
1	11	14		iYIL050W	3940	16730	110	2154	1944	1255	73	164	384	77	75	0	1248	1165	773	243	345	512	68	47	0	0	0	0	0	0	0	0	0	0	0	0	0	0	0	0	0	0	0	2.071	2.029	1.837	1.774	2.348	1.948
1	12	14		iYIL034C	4130	16730	110	3520	3115	1901	73	231	635	80	73	0	2175	1913	1091	231	337	454	73	72	0	0	0	0	0	0	0	0	0	0	0	0	0	0	0	0	0	0	0	1.773	1.809	1.812	1.944	2.091	1.85
1	13	14		iYIL030C	4320	16730	110	2035	1648	959	73	222	552	77	71	0	1832	1583	866	237	369	534	73	65	0	0	0	0	0	0	0	0	0	0	0	0	0	0	0	0	0	0	0	1.23	1.17	1.105	1.046	2.124	1.097
1	14	14		iYIL028W	4540	16740	110	4857	5505	3902	75	184	443	85	76	0	9801	9405	6799	246	359	445	88	82	0	0	0	0	0	0	0	0	0	0	0	0	0	0	0	0	0	0	0	0.5	0.593	0.605	0.672	2.52	0.561
1	15	14		iYJL006C	4710	16730	110	1175	964	560	70	130	252	76	72	0	1583	1415	758	235	326	364	80	76	0	0	0	0	0	0	0	0	0	0	0	0	0	0	0	0	0	0	0	0.82	0.758	0.764	0.579	2.602	0.688
1	16	14		iYJL003W	4900	16730	110	1374	1143	575	72	167	459	78	68	0	5092	4173	2165	248	454	932	82	75	0	0	0	0	0	0	0	0	0	0	0	0	0	0	0	0	0	0	0	0.269	0.273	0.27	0.281	2.314	0.236
1	17	14		iYJR001W	5090	16730	110	2190	1842	1067	74	177	529	77	73	0	5359	4760	2641	246	495	1017	83	75	0	0	0	0	0	0	0	0	0	0	0	0	0	0	0	0	0	0	0	0.414	0.392	0.384	0.363	1.87	0.367
1	18	14		iYJR015W	5270	16730	110	872	771	418	79	165	349	75	58	0	4767	4169	2093	254	553	1085	83	75	0	0	0	0	0	0	0	0	0	0	0	0	0	0	0	0	0	0	0	0.176	0.177	0.174	0.157	1.975	0.167
1	19	14		iYJR021C	5460	16740	110	868	792	396	77	118	152	86	80	0	1284	1165	577	249	452	874	58	6	0	0	0	0	0	0	0	0	0	0	0	0	0	0	0	0	0	0	0	0.764	0.781	0.745	0.728	1.975	0.547
1	20	14		iYJR031C	5660	16730	110	3474	2757	1313	68	180	429	91	83	0	2817	2503	1029	234	386	799	85	76	0	0	0	0	0	0	0	0	0	0	0	0	0	0	0	0	0	0	0	1.319	1.185	1.253	1.204	1.79	1.234
1	21	14		itS(AGA)J	5850	16730	110	4192	3446	2066	71	273	753	80	72	0	5538	4775	2560	244	505	944	83	80	0	0	0	0	0	0	0	0	0	0	0	0	0	0	0	0	0	0	0	0.778	0.745	0.771	0.705	1.75	0.752
1	22	14		iYJR050W	6030	16740	110	2917	2763	1619	74	235	723	81	77	0	1810	1770	1015	240	401	750	77	51	0	0	0	0	0	0	0	0	0	0	0	0	0	0	0	0	0	0	0	1.811	1.758	1.692	1.542	2.087	1.554
1	1	15		iYJR052W	2040	16920	110	1230	1119	653	65	77	74	92	91	0	1445	1299	617	222	241	140	87	82	0	0	0	0	0	0	0	0	0	0	0	0	0	0	0	0	0	0	0	0.953	0.979	0.984	0.846	2.031	1.01
1	2	15		iYJR063W	2240	16910	130	4449	3788	2573	71	144	362	85	77	0	2538	2139	1411	229	310	565	67	65	0	0	0	0	0	0	0	0	0	0	0	0	0	0	0	0	0	0	0	1.896	1.946	2.015	1.977	2.638	2.114
1	3	15		iYJR067C	2430	16920	120	1278	1211	1057	70	121	191	64	59	0	1634	2548	2313	242	286	224	63	61	0	0	0	0	0	0	0	0	0	0	0	0	0	0	0	0	0	0	0	0.868	0.495	0.425	0.482	4.27	0.405
1	4	15		iYJR072C	2600	16920	110	796	696	451	78	130	319	67	57	0	909	790	503	248	312	292	67	52	0	0	0	0	0	0	0	0	0	0	0	0	0	0	0	0	0	0	0	1.086	1.14	1.056	0.86	3.344	0.834
1	5	15		itV(AAC)K2	2810	16910	120	2959	2549	1815	84	179	380	75	70	0	8442	6591	4344	247	344	384	79	78	0	0	0	0	0	0	0	0	0	0	0	0	0	0	0	0	0	0	0	0.351	0.389	0.416	0.402	3.125	0.36
1	6	15		iYKL027W	2990	16910	110	3200	2777	1976	76	186	472	76	71	0	13335	10240	7631	248	472	1231	71	65	0	0	0	0	0	0	0	0	0	0	0	0	0	0	0	0	0	0	0	0.239	0.27	0.282	0.338	3.238	0.231
1	7	15		iYKL023W	3180	16920	120	1877	1517	999	72	131	306	71	68	0	3230	2610	1798	251	422	1147	65	56	0	0	0	0	0	0	0	0	0	0	0	0	0	0	0	0	0	0	0	0.606	0.613	0.55	0.529	3.458	0.537
1	8	15		iYKL007W	3350	16920	110	1505	1226	729	69	103	174	76	73	0	3281	2704	1599	245	321	381	81	71	0	0	0	0	0	0	0	0	0	0	0	0	0	0	0	0	0	0	0	0.473	0.471	0.461	0.431	2.514	0.435
1	9	15		iYKL004W	3540	16920	110	2997	2374	1482	74	232	667	77	66	0	10125	7872	5513	258	664	1844	70	66	0	0	0	0	0	0	0	0	0	0	0	0	0	0	0	0	0	0	0	0.296	0.302	0.315	0.397	3.646	0.262
1	10	15		iCEN11	3750	16910	120	1526	1353	925	72	230	666	66	52	0	9626	7880	5154	247	613	1780	77	69	0	0	0	0	0	0	0	0	0	0	0	0	0	0	0	0	0	0	0	0.155	0.168	0.163	0.152	2.615	0.156
1	11	15		iYKR015C	3910	16910	110	6603	5608	3256	71	244	981	81	76	0	7359	6029	3319	232	464	1214	81	75	0	0	0	0	0	0	0	0	0	0	0	0	0	0	0	0	0	0	0	0.917	0.955	0.981	0.912	1.985	0.95
1	12	15		iYKR019C	4100	16920	110	3109	2524	1390	73	323	1054	77	67	0	1823	1619	902	233	489	1178	66	11	0	0	0	0	0	0	0	0	0	0	0	0	0	0	0	0	0	0	0	1.909	1.768	1.659	1.595	2.085	1.663
1	13	15		iYKR023W	4290	16910	110	1291	1078	624	75	234	586	72	52	0	4429	3679	2119	228	464	899	78	71	0	0	0	0	0	0	0	0	0	0	0	0	0	0	0	0	0	0	0	0.289	0.291	0.312	0.312	2.642	0.268
1	14	15		iYKRCdelta11	4480	16920	110	4111	3931	2263	75	253	725	83	81	0	3306	2958	1836	240	527	1070	75	67	0	0	0	0	0	0	0	0	0	0	0	0	0	0	0	0	0	0	0	1.316	1.419	1.426	1.561	2.578	1.373
1	15	15		iYKR042W	4690	16920	120	1436	1213	720	73	214	676	67	50	0	2976	2648	1683	232	365	581	74	70	0	0	0	0	0	0	0	0	0	0	0	0	0	0	0	0	0	0	0	0.497	0.472	0.454	0.476	2.953	0.402
1	16	15		iYKR046C	4870	16910	110	1529	1283	770	70	102	174	81	76	0	1719	1477	848	230	278	321	77	71	0	0	0	0	0	0	0	0	0	0	0	0	0	0	0	0	0	0	0	0.98	0.973	0.954	0.808	2.225	0.936
1	17	15		iYLR167W	5050	16920	110	1039	893	470	72	138	267	77	73	0	1281	1114	638	241	311	314	71	63	0	0	0	0	0	0	0	0	0	0	0	0	0	0	0	0	0	0	0	0.93	0.94	0.807	0.834	2.224	0.863
1	18	15		iYLR173W	5240	16920	110	3012	2495	1330	76	214	513	83	80	0	2295	1871	1056	241	362	462	77	73	0	0	0	0	0	0	0	0	0	0	0	0	0	0	0	0	0	0	0	1.429	1.484	1.383	1.253	2.892	1.369
1	19	15		iYLR177W	5440	16920	110	1534	1380	895	74	195	508	71	65	0	2576	2466	1650	241	374	574	75	72	0	0	0	0	0	0	0	0	0	0	0	0	0	0	0	0	0	0	0	0.625	0.587	0.553	0.547	2.464	0.521
1	20	15		iYLR193C	5630	16910	110	2297	1898	1150	66	164	407	76	72	0	1664	1398	807	231	347	511	71	66	0	0	0	0	0	0	0	0	0	0	0	0	0	0	0	0	0	0	0	1.557	1.57	1.532	1.203	2.377	1.639
1	21	15		iYLR198C	5810	16910	110	1377	1082	630	75	196	530	71	62	0	3469	2856	1678	238	424	709	77	71	0	0	0	0	0	0	0	0	0	0	0	0	0	0	0	0	0	0	0	0.403	0.385	0.368	0.351	2.45	0.35
1	22	15		iYLR204W	6010	16910	110	1683	1375	829	75	155	312	80	70	0	1093	945	564	248	380	608	65	10	0	0	0	0	0	0	0	0	0	0	0	0	0	0	0	0	0	0	0	1.903	1.865	1.828	1.37	2.954	1.738
1	1	16		iYLR221C	2030	17100	120	2393	2105	1468	63	84	138	92	77	0	5422	4500	3201	233	263	202	80	76	0	0	0	0	0	0	0	0	0	0	0	0	0	0	0	0	0	0	0	0.449	0.479	0.499	0.599	3.198	0.436
1	2	16		iYLR225C	2210	17100	120	2611	2203	1388	69	97	154	90	83	0	1755	1544	961	231	268	214	75	71	0	0	0	0	0	0	0	0	0	0	0	0	0	0	0	0	0	0	0	1.668	1.625	1.578	1.668	2.604	1.633
1	3	16		iYLRWdelta11	2380	17100	110	1052	903	562	71	111	172	77	70	0	1452	1230	796	228	278	241	72	67	0	0	0	0	0	0	0	0	0	0	0	0	0	0	0	0	0	0	0	0.801	0.83	0.771	0.692	2.969	0.734
1	4	16		iYLR244C	2570	17100	110	1161	996	570	74	142	245	80	72	0	1223	1090	725	242	325	312	66	65	0	0	0	0	0	0	0	0	0	0	0	0	0	0	0	0	0	0	0	1.108	1.087	1.036	1.053	3.22	0.933
1	5	16		iYLR247C	2770	17110	110	6612	5598	4165	83	249	730	76	72	0	2284	2108	1569	249	340	383	67	63	0	0	0	0	0	0	0	0	0	0	0	0	0	0	0	0	0	0	0	3.208	2.967	2.53	2.648	2.161	3.02
1	6	16		iYLR252W	2960	17100	110	3079	2463	1569	81	317	855	72	65	0	2851	2511	1549	256	446	1149	72	57	0	0	0	0	0	0	0	0	0	0	0	0	0	0	0	0	0	0	0	1.155	1.056	1.041	0.949	2.421	1.009
1	7	16		iYML046W	3150	17100	110	1565	1248	727	77	202	478	75	66	0	2316	1996	1246	252	417	658	73	70	0	0	0	0	0	0	0	0	0	0	0	0	0	0	0	0	0	0	0	0.721	0.671	0.64	0.562	2.62	0.576
1	8	16		iYML042W	3340	17100	110	1921	1552	873	75	156	315	81	73	0	1470	1297	698	241	357	499	77	62	0	0	0	0	0	0	0	0	0	0	0	0	0	0	0	0	0	0	0	1.502	1.399	1.405	1.136	2.268	1.246
1	9	16		iYML038C	3540	17100	110	408	400	234	69	149	388	38	3	0	688	635	309	233	313	304	71	22	0	0	0	0	0	0	0	0	0	0	0	0	0	0	0	0	0	0	0	0.745	0.823	0.744	0.676	3.087	0.704
1	10	16		iYML021C	3720	17110	110	4950	4391	2766	70	135	272	85	81	0	3987	3339	2095	236	308	342	80	73	0	0	0	0	0	0	0	0	0	0	0	0	0	0	0	0	0	0	0	1.301	1.393	1.358	1.424	2.093	1.373
1	11	16		iYML017W	3930	17100	110	985	997	774	75	155	425	70	57	0	3048	3009	2297	239	371	675	75	71	0	0	0	0	0	0	0	0	0	0	0	0	0	0	0	0	0	0	0	0.324	0.333	0.331	0.336	2.029	0.289
1	12	16		iYML013C-A	4120	17100	110	2782	2222	1380	78	181	408	76	75	0	1948	1668	1011	245	376	543	73	67	0	0	0	0	0	0	0	0	0	0	0	0	0	0	0	0	0	0	0	1.588	1.507	1.416	1.188	2.563	1.495
1	13	16		iYMR002W	4310	17110	110	1317	1210	789	74	186	410	71	66	0	2535	2284	1509	237	379	557	76	66	0	0	0	0	0	0	0	0	0	0	0	0	0	0	0	0	0	0	0	0.541	0.555	0.493	0.46	2.087	0.495
1	14	16		iYMR006C	4500	17110	110	2304	1979	1075	76	188	483	81	76	0	7976	7115	4561	246	595	1529	76	72	0	0	0	0	0	0	0	0	0	0	0	0	0	0	0	0	0	0	0	0.288	0.277	0.277	0.328	3.757	0.224
1	15	16		iYMR010W-0	4700	17110	110	2548	2603	1332	77	219	583	88	83	0	4131	4061	2019	248	640	1609	83	70	0	0	0	0	0	0	0	0	0	0	0	0	0	0	0	0	0	0	0	0.636	0.662	0.647	0.654	1.867	0.591
1	16	16		iYMR021C	4900	17100	110	2055	1740	903	75	169	407	85	77	0	4395	3830	1891	244	442	872	81	80	0	0	0	0	0	0	0	0	0	0	0	0	0	0	0	0	0	0	0	0.477	0.464	0.464	0.464	2.395	0.454
1	17	16		iYMR024W	5100	17110	120	2186	1801	1120	72	123	198	82	77	0	2834	2373	1494	242	333	450	74	70	0	0	0	0	0	0	0	0	0	0	0	0	0	0	0	0	0	0	0	0.816	0.811	0.78	0.788	2.748	0.758
1	18	16		iYMR029C	5280	17110	120	4765	4151	2661	72	125	276	85	81	0	8177	7039	4706	239	280	201	80	80	0	0	0	0	0	0	0	0	0	0	0	0	0	0	0	0	0	0	0	0.591	0.6	0.609	0.73	3.822	0.542
1	19	16		iYMR312W	5470	17110	120	1423	1123	677	71	107	199	78	71	0	1162	1002	547	235	271	179	77	71	0	0	0	0	0	0	0	0	0	0	0	0	0	0	0	0	0	0	0	1.458	1.372	1.333	1.161	2.319	1.291
1	20	16		iYMR316C-A	5660	17110	120	3519	3253	2198	72	133	284	81	80	0	4213	3698	2529	238	300	289	78	75	0	0	0	0	0	0	0	0	0	0	0	0	0	0	0	0	0	0	0	0.867	0.919	0.888	0.887	2.984	0.857
1	21	16		iYMR319C-1	5840	17110	120	5815	5145	3506	74	129	236	87	81	0	3313	2888	1998	249	309	415	72	68	0	0	0	0	0	0	0	0	0	0	0	0	0	0	0	0	0	0	0	1.874	1.922	1.764	1.866	2.939	1.892
1	22	16		iYNL331C	6040	17110	120	4991	4277	2975	70	109	160	90	82	0	3763	3383	2556	240	273	176	75	70	0	0	0	0	0	0	0	0	0	0	0	0	0	0	0	0	0	0	0	1.397	1.339	1.285	1.349	2.97	1.259
1	1	17		iYNL327W	2040	17300	110	894	734	368	64	83	104	81	77	0	1495	1371	703	227	264	316	82	75	0	0	0	0	0	0	0	0	0	0	0	0	0	0	0	0	0	0	0	0.655	0.586	0.585	0.573	1.905	0.517
1	2	17		iYNL322C	2240	17300	120	3348	2800	1853	68	94	105	97	86	0	1754	1543	979	227	257	160	74	72	0	0	0	0	0	0	0	0	0	0	0	0	0	0	0	0	0	0	0	2.148	2.076	2.001	2.103	2.657	2.058
1	3	17		iYNL302C	2410	17300	110	3844	3171	1831	70	253	762	78	73	0	2364	1982	1274	222	339	502	70	67	0	0	0	0	0	0	0	0	0	0	0	0	0	0	0	0	0	0	0	1.762	1.762	1.597	1.888	2.657	1.745
1	4	17		iYNL298W	2600	17300	110	2480	2014	1107	74	321	831	77	66	0	9646	7420	4773	244	773	2355	71	65	0	0	0	0	0	0	0	0	0	0	0	0	0	0	0	0	0	0	0	0.256	0.27	0.266	0.302	2.222	0.232
1	5	17		iYNL293W	2800	17300	110	2763	2085	1389	75	213	485	70	67	0	2244	1760	1133	257	683	2148	32	0	0	0	0	0	0	0	0	0	0	0	0	0	0	0	0	0	0	0	0	1.353	1.337	1.307	1.192	2.644	0.798
1	6	17		iYNL284C	2990	17300	110	4615	3986	2284	75	238	642	81	76	0	3723	3191	1746	245	390	604	78	76	0	0	0	0	0	0	0	0	0	0	0	0	0	0	0	0	0	0	0	1.305	1.328	1.361	1.432	1.967	1.33
1	7	17		iYNL281W	3180	17310	110	2328	1818	1105	73	225	623	72	66	0	3337	2581	1613	242	401	622	70	67	0	0	0	0	0	0	0	0	0	0	0	0	0	0	0	0	0	0	0	0.729	0.746	0.733	0.811	2.314	0.697
1	8	17		iYNL276C	3370	17300	110	2883	2481	1448	74	185	394	80	76	0	2290	1979	1166	244	371	469	77	70	0	0	0	0	0	0	0	0	0	0	0	0	0	0	0	0	0	0	0	1.373	1.387	1.278	1.279	1.947	1.345
1	9	17		iYNR042W	3550	17300	110	2534	2059	1116	77	218	487	80	77	0	1495	1274	654	236	336	390	76	67	0	0	0	0	0	0	0	0	0	0	0	0	0	0	0	0	0	0	0	1.952	1.909	1.824	1.67	1.811	1.764
1	10	17		iYNR046W	3750	17300	110	2832	2535	1551	75	232	506	81	75	0	1786	1655	1031	243	338	371	77	70	0	0	0	0	0	0	0	0	0	0	0	0	0	0	0	0	0	0	0	1.787	1.742	1.71	1.49	2.455	1.647
1	11	17		iYNR050C	3950	17310	110	3637	3317	2052	77	231	553	78	78	0	5099	4407	3112	237	424	788	72	71	0	0	0	0	0	0	0	0	0	0	0	0	0	0	0	0	0	0	0	0.732	0.777	0.718	0.896	3.003	0.685
1	12	17		iYNR063W	4140	17310	110	2864	2443	1346	74	242	647	80	75	0	5442	4524	2837	237	509	1098	73	71	0	0	0	0	0	0	0	0	0	0	0	0	0	0	0	0	0	0	0	0.536	0.553	0.56	0.619	2.913	0.478
1	13	17		iYNR068C	4320	17300	110	2137	1860	1118	72	228	534	77	71	0	2009	1811	1117	232	468	955	68	45	0	0	0	0	0	0	0	0	0	0	0	0	0	0	0	0	0	0	0	1.162	1.132	1.035	1.039	2.978	0.863
1	14	17		iYNR071C	4510	17300	110	3175	3039	1925	78	269	673	80	78	0	4935	4977	3422	240	503	1013	77	71	0	0	0	0	0	0	0	0	0	0	0	0	0	0	0	0	0	0	0	0.66	0.625	0.622	0.664	2.682	0.591
1	15	17		iYOL160W-1	4700	17300	110	5312	4512	2711	78	373	1053	81	73	0	3563	3109	2033	238	560	1168	72	66	0	0	0	0	0	0	0	0	0	0	0	0	0	0	0	0	0	0	0	1.574	1.544	1.562	1.728	2.183	1.484
1	16	17		iYOL157C	4910	17310	120	8704	7098	4732	75	327	1032	80	75	0	6762	5881	4258	234	450	918	70	70	0	0	0	0	0	0	0	0	0	0	0	0	0	0	0	0	0	0	0	1.322	1.244	1.194	1.561	3.077	1.185
1	17	17		iYOL155C-1	5080	17300	110	1281	1353	929	74	205	651	77	42	0	1747	1995	1520	239	363	577	81	67	0	0	0	0	0	0	0	0	0	0	0	0	0	0	0	0	0	0	0	0.8	0.728	0.718	0.689	2.167	0.755
1	18	17		iYOL138C	5270	17310	110	2692	2159	1199	77	219	491	78	73	0	1530	1335	820	252	358	414	71	66	0	0	0	0	0	0	0	0	0	0	0	0	0	0	0	0	0	0	0	2.046	1.922	1.89	2.13	2.95	1.77
1	19	17		iYOL133W	5480	17310	110	2278	2267	1622	81	227	531	77	73	0	1621	1498	966	250	344	365	73	72	0	0	0	0	0	0	0	0	0	0	0	0	0	0	0	0	0	0	0	1.602	1.752	1.62	1.551	2.044	1.854
1	20	17		iYOL129W	5660	17310	110	2058	1655	921	81	201	450	81	71	0	3016	2519	1358	255	407	570	80	78	0	0	0	0	0	0	0	0	0	0	0	0	0	0	0	0	0	0	0	0.716	0.695	0.67	0.612	1.746	0.667
1	21	17		iYOR161C	5860	17300	110	5381	4944	3101	83	229	562	86	82	0	7376	6525	4095	271	509	984	77	75	0	0	0	0	0	0	0	0	0	0	0	0	0	0	0	0	0	0	0	0.746	0.777	0.809	0.971	2.335	0.73
1	22	17		iYOR165W	6050	17310	110	1555	1250	708	77	182	477	72	66	0	2141	1787	1030	265	439	874	71	55	0	0	0	0	0	0	0	0	0	0	0	0	0	0	0	0	0	0	0	0.788	0.771	0.752	0.684	2.921	0.716
1	1	18		iYOR172W	2050	17490	110	5242	4612	2869	66	175	583	78	76	0	5800	4996	3129	235	386	872	78	71	0	0	0	0	0	0	0	0	0	0	0	0	0	0	0	0	0	0	0	0.93	0.955	0.949	1.054	2.228	0.912
1	2	18		iYOR183W	2240	17490	110	1230	1036	674	73	206	613	67	47	0	859	767	483	236	412	908	22	0	0	0	0	0	0	0	0	0	0	0	0	0	0	0	0	0	0	0	0	1.857	1.814	1.677	1.26	3.226	1.057
1	3	18		iYOR187W	2440	17500	110	3253	2652	1916	70	168	454	71	68	0	1741	1436	1079	227	293	340	66	58	0	0	0	0	0	0	0	0	0	0	0	0	0	0	0	0	0	0	0	2.102	2.136	1.927	1.918	2.762	2.078
1	4	18		iYOR191W	2600	17490	110	7617	6187	4019	74	343	1128	77	73	0	15086	12595	7787	247	815	2819	76	73	0	0	0	0	0	0	0	0	0	0	0	0	0	0	0	0	0	0	0	0.508	0.495	0.498	0.514	2.296	0.448
1	5	18		iYOR208W	2820	17490	110	2634	1970	1501	79	280	980	62	53	0	5780	4434	3372	255	694	2248	61	56	0	0	0	0	0	0	0	0	0	0	0	0	0	0	0	0	0	0	0	0.462	0.453	0.411	0.412	3.419	0.386
1	6	18		iYOR212W	3010	17490	110	3220	2609	1726	74	201	419	73	68	0	4884	3988	2590	252	496	958	72	68	0	0	0	0	0	0	0	0	0	0	0	0	0	0	0	0	0	0	0	0.679	0.679	0.647	0.793	2.858	0.636
1	7	18		iYOR216C	3190	17490	110	2592	2283	1421	75	182	387	80	75	0	1657	1485	869	244	375	609	75	58	0	0	0	0	0	0	0	0	0	0	0	0	0	0	0	0	0	0	0	1.781	1.779	1.75	1.613	2.215	1.638
1	8	18		iYOR234C	3360	17500	110	3358	2857	1746	76	258	711	80	71	0	2875	2302	1542	240	387	621	72	63	0	0	0	0	0	0	0	0	0	0	0	0	0	0	0	0	0	0	0	1.246	1.349	1.23	1.279	3.188	1.219
1	9	18		iYOR238W	3570	17490	110	3965	3288	2361	82	373	996	71	60	0	2326	1859	1215	246	435	693	65	65	0	0	0	0	0	0	0	0	0	0	0	0	0	0	0	0	0	0	0	1.867	1.988	2.022	1.805	1.929	2.167
1	10	18		iYOR243C	3770	17490	110	3084	2414	1505	76	419	1050	70	66	0	3246	2623	1645	234	502	852	72	67	0	0	0	0	0	0	0	0	0	0	0	0	0	0	0	0	0	0	0	0.999	0.979	0.965	0.974	2.317	0.977
1	11	18		iYPL131W	3940	17500	110	2463	1993	1335	73	334	870	66	60	0	2096	1784	1219	226	492	865	65	53	0	0	0	0	0	0	0	0	0	0	0	0	0	0	0	0	0	0	0	1.278	1.232	1.204	1.244	2.124	1.053
1	12	18		iYPL127C	4140	17500	110	5830	4665	2953	74	419	1280	73	68	0	2939	2405	1676	231	437	773	67	62	0	0	0	0	0	0	0	0	0	0	0	0	0	0	0	0	0	0	0	2.126	2.112	1.929	2.122	2.57	2.098
1	13	18		iYPL123C	4340	17500	110	2092	1783	1130	73	373	1225	66	26	0	2606	2376	1601	230	414	759	70	68	0	0	0	0	0	0	0	0	0	0	0	0	0	0	0	0	0	0	0	0.85	0.797	0.753	0.677	2.267	0.783
1	14	18		iYPL106C	4520	17490	110	3624	3328	2727	75	226	689	67	62	0	2622	2394	1695	222	391	749	71	63	0	0	0	0	0	0	0	0	0	0	0	0	0	0	0	0	0	0	0	1.479	1.498	1.427	1.333	2.644	1.556
1	15	18		iYPL101W	4720	17490	110	2270	1776	1329	78	238	705	66	53	0	1620	1339	885	232	362	607	66	55	0	0	0	0	0	0	0	0	0	0	0	0	0	0	0	0	0	0	0	1.579	1.534	1.497	1.15	2.196	1.593
1	16	18		iYPL095C	4900	17500	110	3637	3013	1766	74	197	545	82	76	0	3941	3359	2109	233	393	745	75	75	0	0	0	0	0	0	0	0	0	0	0	0	0	0	0	0	0	0	0	0.961	0.94	0.914	1.01	2.76	0.835
1	17	18		iYPL079W	5100	17490	110	3612	3011	1619	75	250	723	82	75	0	5815	4926	2778	245	516	1103	80	75	0	0	0	0	0	0	0	0	0	0	0	0	0	0	0	0	0	0	0	0.635	0.627	0.619	0.663	2.129	0.578
1	18	18		iYPL076W-1	5290	17500	120	6230	5504	3913	75	188	507	81	76	0	3243	2726	1937	260	418	834	66	61	0	0	0	0	0	0	0	0	0	0	0	0	0	0	0	0	0	0	0	2.063	2.202	2.076	2.122	2.679	2.142
1	19	18		iYPL070W	5480	17490	110	1626	1307	815	79	136	214	78	71	0	4696	3934	2436	263	372	610	80	73	0	0	0	0	0	0	0	0	0	0	0	0	0	0	0	0	0	0	0	0.349	0.335	0.313	0.287	2.028	0.303
1	20	18		iYPL057C	5680	17500	120	2452	2238	1532	75	117	187	84	79	0	1481	1313	922	249	360	639	62	46	0	0	0	0	0	0	0	0	0	0	0	0	0	0	0	0	0	0	0	1.929	2.033	1.929	1.716	3.201	2.015
1	21	18		iYPL053C	5860	17500	120	4122	3734	2652	74	125	331	80	77	0	2732	2363	1728	248	319	544	66	63	0	0	0	0	0	0	0	0	0	0	0	0	0	0	0	0	0	0	0	1.63	1.73	1.61	1.755	3.107	1.69
1	22	18		iYPL049C	6050	17490	110	2678	2413	1542	78	128	252	82	81	0	1818	1601	949	253	282	208	80	75	0	0	0	0	0	0	0	0	0	0	0	0	0	0	0	0	0	0	0	1.661	1.732	1.621	1.402	1.94	1.741
1	1	19		YORWdelta19	2060	17680	110	1398	1165	769	71	596	4529	0	0	0	3320	2901	1876	241	391	948	71	65	0	0	0	0	0	0	0	0	0	0	0	0	0	0	0	0	0	0	0	0.431	0.411	0.398	0.417	2.628	0.364
1	2	19		TEL15R-5	2260	17680	110	38621	36383	26904	74	1216	5145	76	67	31	25198	19671	14408	258	761	1605	90	73	0	0	0	0	0	0	0	0	0	0	0	0	0	0	0	0	0	0	0	1.546	1.87	1.745	1.795	2.172	2.09
1	3	19		YPLCtau1	2450	17680	110	10270	8420	5567	72	823	2136	75	70	0	19108	17052	10697	254	834	1617	85	78	0	0	0	0	0	0	0	0	0	0	0	0	0	0	0	0	0	0	0	0.541	0.497	0.53	0.514	2.102	0.473
1	4	19		Q0055	2620	17680	150	191	245	196	75	281	996	0	0	0	580	603	581	255	655	2270	0	0	0	0	0	0	0	0	0	0	0	0	0	0	0	0	0	0	0	0	0	0.357	0.489	0.459	0.419	3.416	0.346
1	5	19		Q0075	2810	17690	100	251	240	138	79	93	67	67	58	0	647	596	356	246	279	150	66	61	0	0	0	0	0	0	0	0	0	0	0	0	0	0	0	0	0	0	0	0.429	0.46	0.408	0.364	3.131	0.331
1	6	19		Q0095	3000	17680	110	424	385	229	74	105	120	71	63	0	615	620	383	251	300	254	63	36	0	0	0	0	0	0	0	0	0	0	0	0	0	0	0	0	0	0	0	0.962	0.843	0.679	0.534	3.433	0.574
1	7	19		Q0180	3210	17690	120	14200	11945	8420	75	121	158	99	92	0	2746	2185	1503	235	263	146	73	70	0	0	0	0	0	0	0	0	0	0	0	0	0	0	0	0	0	0	0	5.625	6.087	5.811	5.625	2.296	6.586
1	8	19		IntQ0185A	3410	17690	120	13026	10699	7534	78	173	475	89	84	0	2649	2162	1421	231	280	320	70	70	0	0	0	0	0	0	0	0	0	0	0	0	0	0	0	0	0	0	0	5.355	5.5	5.411	5.01	2.025	5.938
1	9	19		Q0195	3580	17690	150	561	513	383	72	242	797	17	0	0	449	477	308	223	313	449	28	0	0	0	0	0	0	0	0	0	0	0	0	0	0	0	0	0	0	0	0	2.164	1.736	1.339	1.072	3.3	1.868
1	10	19		Q0257	3790	17680	110	868	763	414	66	171	416	68	48	0	948	848	448	210	297	324	73	60	0	0	0	0	0	0	0	0	0	0	0	0	0	0	0	0	0	0	0	1.087	1.092	1.025	1.064	1.973	1.15
1	11	19		IntQ0280A	3970	17680	110	3327	2651	1626	71	399	938	73	63	0	1887	1650	873	228	412	500	78	73	0	0	0	0	0	0	0	0	0	0	0	0	0	0	0	0	0	0	0	1.963	1.814	1.798	1.548	2.075	2.042
1	12	19		Q0295	4160	17690	120	4223	3781	2854	72	319	884	71	66	0	1793	1604	1193	225	347	455	65	61	0	0	0	0	0	0	0	0	0	0	0	0	0	0	0	0	0	0	0	2.647	2.69	2.423	2.372	2.517	2.652
1	13	19		iYHR216W	4350	17690	120	8652	8667	7129	74	214	1020	77	71	0	12266	12022	10313	219	327	783	72	70	0	0	0	0	0	0	0	0	0	0	0	0	0	0	0	0	0	0	0	0.712	0.728	0.758	0.912	3.414	0.665
1	14	19		TEL9L	4550	17680	110	23289	20637	15118	82	668	2553	80	73	0	28033	21883	16444	227	861	2941	75	63	0	0	0	0	0	0	0	0	0	0	0	0	0	0	0	0	0	0	0	0.835	0.949	0.967	1.033	2.494	0.951
1	15	19		YILCdelta3	4720	17690	120	9788	7910	5501	80	571	2332	70	64	0	15595	12586	9598	238	894	3134	66	63	0	0	0	0	0	0	0	0	0	0	0	0	0	0	0	0	0	0	0	0.632	0.634	0.63	0.771	3.396	0.592
1	16	19		YJRWdelta14	4900	17690	110	948	811	496	75	227	786	56	5	0	1237	1130	742	241	494	1679	11	0	0	0	0	0	0	0	0	0	0	0	0	0	0	0	0	0	0	0	0	0.877	0.828	0.798	0.649	2.374	0.418
1	17	19		SNR64	5110	17680	110	1799	1414	995	74	161	344	72	62	0	1208	1151	788	253	340	365	70	60	0	0	0	0	0	0	0	0	0	0	0	0	0	0	0	0	0	0	0	1.806	1.492	1.382	1.014	3.023	1.448
1	18	19		YKL162C-A	5290	17680	110	1770	1389	877	85	224	421	71	66	0	1844	1694	1024	270	414	482	76	70	0	0	0	0	0	0	0	0	0	0	0	0	0	0	0	0	0	0	0	1.071	0.916	0.896	0.761	2.031	0.881
1	19	19		itQ(UUG)L	5490	17690	120	1772	1540	1107	82	180	349	72	65	0	2500	2311	1818	270	394	442	65	60	0	0	0	0	0	0	0	0	0	0	0	0	0	0	0	0	0	0	0	0.758	0.714	0.646	0.632	3.074	0.621
1	20	19		RDN25-1B	5690	17690	120	9856	8598	5922	75	154	304	98	91	0	34589	28250	20638	254	522	1108	94	85	0	0	0	0	0	0	0	0	0	0	0	0	0	0	0	0	0	0	0	0.285	0.304	0.297	0.35	3.052	0.272
1	21	19		RDN37-1	5880	17680	110	7667	6593	4570	81	260	527	96	80	0	21578	18854	11259	259	929	2107	86	76	0	0	0	0	0	0	0	0	0	0	0	0	0	0	0	0	0	0	0	0.356	0.35	0.366	0.336	1.953	0.353
1	22	19		iYLR162W-A	6080	17690	120	8425	8384	5907	78	220	527	90	81	0	28562	25203	18959	254	745	1980	80	70	0	0	0	0	0	0	0	0	0	0	0	0	0	0	0	0	0	0	0	0.295	0.333	0.326	0.38	2.732	0.294
1	1	20		tI(UAU)L	2050	17870	110	592	487	340	71	94	97	65	61	0	842	752	509	233	266	204	63	61	0	0	0	0	0	0	0	0	0	0	0	0	0	0	0	0	0	0	0	0.856	0.802	0.813	0.547	2.914	0.579
1	2	20		YLRWdelta17	2260	17880	120	1774	1509	1099	68	446	3781	0	0	0	2444	2064	1564	235	344	741	60	58	0	0	0	0	0	0	0	0	0	0	0	0	0	0	0	0	0	0	0	0.772	0.788	0.761	0.694	2.978	0.704
1	3	20	EMPTY	EMPTY	2430	17870	150	66	77	54	65	438	1580	0	0	0	231	246	139	229	510	1184	0	0	0	0	0	0	0	0	0	0	0	0	0	0	0	0	0	0	0	0	0	0.5	0.706	0.359	0.333	3.743	0.947
1	4	20	EMPTY	EMPTY	2620	17870	150	67	71	26	64	100	309	0	0	0	222	223	68	228	292	478	0	0	0	0	0	0	0	0	0	0	0	0	0	0	0	0	0	0	0	0	0	-0.5	-1.4	0.362	0.425	3.643	0.031
1	5	20	EMPTY	EMPTY	2810	17870	150	65	66	24	65	74	52	4	0	0	218	222	72	225	241	111	5	0	0	0	0	0	0	0	0	0	0	0	0	0	0	0	0	0	0	0	0	0	-0.333	0.233	0.268	4.202	0.205
1	6	20	EMPTY	EMPTY	3000	17870	150	68	71	24	65	80	66	1	0	0	222	226	56	225	245	115	3	0	0	0	0	0	0	0	0	0	0	0	0	0	0	0	0	0	0	0	0	-1	6	0.569	0.473	4.101	0.24
1	7	20	EMPTY	EMPTY	3190	17870	150	70	74	27	67	90	116	0	0	0	227	232	64	225	238	104	7	0	0	0	0	0	0	0	0	0	0	0	0	0	0	0	0	0	0	0	0	1.5	1	0.337	0.39	4.362	137.03
1	8	20	EMPTY	EMPTY	3380	17870	150	65	71	25	67	90	130	0	0	0	231	232	64	222	228	75	13	3	0	0	0	0	0	0	0	0	0	0	0	0	0	0	0	0	0	0	0	-0.222	0.4	0.34	0.345	3.42	0.034
1	9	20	EMPTY	EMPTY	3570	17870	150	65	69	26	64	73	76	1	0	0	224	232	71	217	223	70	17	5	0	0	0	0	0	0	0	0	0	0	0	0	0	0	0	0	0	0	0	0.143	0.333	0.421	0.435	4.278	0.026
1	10	20	EMPTY	EMPTY	3760	17870	150	69	71	24	64	95	171	0	0	0	220	224	69	215	237	129	5	0	0	0	0	0	0	0	0	0	0	0	0	0	0	0	0	0	0	0	0	1	0.778	0.316	0.312	4.083	0.073
1	11	20	EMPTY	EMPTY	3950	17870	150	65	69	25	65	195	585	0	0	0	214	227	75	219	288	317	0	0	0	0	0	0	0	0	0	0	0	0	0	0	0	0	0	0	0	0	0	0	0.5	0.3	0.324	4.494	1.881
1	12	20	EMPTY	EMPTY	4140	17870	150	63	64	20	63	195	660	0	0	0	216	220	73	211	277	349	0	0	0	0	0	0	0	0	0	0	0	0	0	0	0	0	0	0	0	0	0	0	0.111	0.19	0.267	4.281	0.012
1	13	20	EMPTY	EMPTY	4330	17870	150	65	67	24	65	141	801	0	0	0	202	220	124	209	273	650	1	0	0	0	0	0	0	0	0	0	0	0	0	0	0	0	0	0	0	0	0	0	0.182	0.305	0.324	3.212	0.003
1	14	20	EMPTY	EMPTY	4530	17870	150	71	73	25	67	370	1953	0	0	0	222	233	69	212	536	2218	0	0	0	0	0	0	0	0	0	0	0	0	0	0	0	0	0	0	0	0	0	0.4	0.286	0.327	0.38	4.187	1.103
1	15	20	EMPTY	EMPTY	4720	17870	150	65	68	24	68	356	1903	0	0	0	208	217	69	214	602	2543	0	0	0	0	0	0	0	0	0	0	0	0	0	0	0	0	0	0	0	0	0	0.5	0	0.426	0.418	3.855	0.063
1	16	20	EMPTY	EMPTY	4910	17870	150	61	65	25	66	136	556	0	0	0	201	217	70	215	341	1274	0	0	0	0	0	0	0	0	0	0	0	0	0	0	0	0	0	0	0	0	0	0.357	-0.5	0.321	0.32	3.611	0.488
1	17	20	EMPTY	EMPTY	5100	17870	150	62	65	23	66	103	194	0	0	0	214	216	60	219	255	194	0	0	0	0	0	0	0	0	0	0	0	0	0	0	0	0	0	0	0	0	0	0.8	0.333	0.33	0.367	3.51	1.205
1	18	20	EMPTY	EMPTY	5290	17870	150	66	66	20	67	140	319	0	0	0	217	223	68	230	304	362	0	0	0	0	0	0	0	0	0	0	0	0	0	0	0	0	0	0	0	0	0	0.077	0.143	0.301	0.293	4.039	0.61
1	19	20	EMPTY	EMPTY	5480	17870	150	63	67	23	67	125	285	0	0	0	217	217	56	229	298	345	0	0	0	0	0	0	0	0	0	0	0	0	0	0	0	0	0	0	0	0	0	0.333	0	0.372	0.39	3.626	0.033
1	20	20	EMPTY	EMPTY	5670	17870	150	66	72	24	68	108	234	0	0	0	237	234	70	221	350	796	0	0	0	0	0	0	0	0	0	0	0	0	0	0	0	0	0	0	0	0	0	-0.125	0.308	0.267	0.289	3.942	0.024
1	21	20	EMPTY	EMPTY	5860	17870	150	67	69	22	71	166	407	0	0	0	231	240	88	231	561	1547	0	0	0	0	0	0	0	0	0	0	0	0	0	0	0	0	0	0	0	0	0	100000	-0.222	0.278	0.297	3.619	0.25
1	22	20	EMPTY	EMPTY	6050	17870	150	77	84	35	69	149	404	0	0	0	270	277	86	240	513	1574	0	0	0	0	0	0	0	0	0	0	0	0	0	0	0	0	0	0	0	0	0	0.267	0.405	0.313	0.379	3.597	0.107
2	1	1	VPS8	YAL002W	6470	14210	150	668	647	361	73	76	26	92	90	0	1045	1002	477	257	266	84	88	83	0	0	0	0	0	0	0	0	0	0	0	0	0	0	0	0	0	0	0	0.755	0.77	0.737	0.677	2.727	0.713
2	2	1	MTW1	YAL034W-A	6660	14210	140	7761	7456	2776	75	79	29	100	100	0	33032	31329	13311	263	276	96	99	98	0	0	0	0	0	0	0	0	0	0	0	0	0	0	0	0	0	0	0	0.235	0.238	0.232	0.263	2.107	0.218
2	3	1		YAL064W-B	6860	14210	140	15054	12717	5865	77	113	278	100	99	0	20514	17247	8700	272	306	244	95	94	0	0	0	0	0	0	0	0	0	0	0	0	0	0	0	0	0	0	0	0.74	0.745	0.738	0.898	2.656	0.704
2	4	1		YAL004W	7020	14210	150	13309	12694	4179	71	74	27	100	100	0	11829	11134	3651	260	267	75	98	98	0	0	0	0	0	0	0	0	0	0	0	0	0	0	0	0	0	0	0	1.144	1.161	1.178	1.163	1.617	1.193
2	5	1	FUN12	YAL035W	7220	14200	120	4759	4951	1471	70	79	63	100	100	0	10201	10331	3622	259	280	177	100	100	0	0	0	0	0	0	0	0	0	0	0	0	0	0	0	0	0	0	0	0.472	0.485	0.487	0.496	1.347	0.444
2	6	1		YAL066W	7410	14190	150	160	166	70	66	70	37	81	63	0	590	582	179	249	262	133	88	64	0	0	0	0	0	0	0	0	0	0	0	0	0	0	0	0	0	0	0	0.276	0.3	0.287	0.271	2.473	0.234
2	7	1	ERP2	YAL007C	7600	14190	150	286	300	135	68	85	246	37	5	0	729	739	250	261	284	289	80	31	0	0	0	0	0	0	0	0	0	0	0	0	0	0	0	0	0	0	0	0.466	0.485	0.439	0.449	2.105	0.418
2	8	1		YAL037W	7790	14190	150	4541	4176	2284	70	75	32	96	93	0	7009	6116	3034	268	276	86	93	92	0	0	0	0	0	0	0	0	0	0	0	0	0	0	0	0	0	0	0	0.663	0.702	0.714	0.666	1.84	0.713
2	9	1		YAL068C	7990	14200	140	13460	12820	5401	71	96	340	98	97	0	15411	15618	6140	273	295	309	96	96	0	0	0	0	0	0	0	0	0	0	0	0	0	0	0	0	0	0	0	0.884	0.831	0.85	0.804	1.955	0.83
2	10	1	spo7	YAL009W	8160	14200	150	7677	6789	2985	73	101	437	89	89	0	14791	12943	6547	276	314	431	87	85	0	0	0	0	0	0	0	0	0	0	0	0	0	0	0	0	0	0	0	0.524	0.53	0.517	0.625	2.397	0.479
2	11	1	cyc3	YAL039C	8350	14200	150	3837	3486	1495	72	80	102	93	92	0	2217	2046	948	276	286	87	88	85	0	0	0	0	0	0	0	0	0	0	0	0	0	0	0	0	0	0	0	1.94	1.929	1.862	2.093	2.146	1.883
2	12	1	ERP1	YAR002C-A	8560	14220	140	252	254	95	73	87	159	55	6	0	654	640	221	279	300	203	78	41	0	0	0	0	0	0	0	0	0	0	0	0	0	0	0	0	0	0	0	0.477	0.501	0.46	0.476	2.108	0.396
2	13	1	SLI15	YBR156C	8760	14220	140	2761	3073	1552	74	124	457	97	93	0	3803	4267	2253	285	336	429	98	96	0	0	0	0	0	0	0	0	0	0	0	0	0	0	0	0	0	0	0	0.764	0.753	0.771	0.789	1.77	0.7
2	14	1		YBR187W	8950	14220	140	5696	5444	2923	75	311	1241	87	80	0	3115	2917	1474	283	408	638	86	80	0	0	0	0	0	0	0	0	0	0	0	0	0	0	0	0	0	0	0	1.985	2.038	2.067	2.093	1.852	2.109
2	15	1		YBR219C	9140	14230	100	5097	5382	2825	81	559	1635	91	68	0	3047	2817	1385	307	559	856	81	73	0	0	0	0	0	0	0	0	0	0	0	0	0	0	0	0	0	0	0	1.831	2.112	2.141	2.315	1.936	2.16
2	16	1		YBR158W	9340	14220	150	4556	4368	1964	71	142	416	95	94	0	3301	3104	1407	269	320	302	92	88	0	0	0	0	0	0	0	0	0	0	0	0	0	0	0	0	0	0	0	1.479	1.516	1.545	1.632	1.978	1.591
2	17	1	RPS9B	YBR189W	9510	14220	150	7043	6310	2330	71	78	39	100	100	0	4511	4093	1538	253	262	81	96	96	0	0	0	0	0	0	0	0	0	0	0	0	0	0	0	0	0	0	0	1.637	1.625	1.664	1.708	1.726	1.706
2	18	1	pdb1	YBR221C	9710	14230	150	5068	4770	1924	73	82	43	100	100	0	2912	2632	1165	248	256	78	93	92	0	0	0	0	0	0	0	0	0	0	0	0	0	0	0	0	0	0	0	1.875	1.97	1.885	2.084	1.933	1.935
2	19	1	cdc28	YBR160W	9890	14210	150	6372	5811	3185	71	122	445	91	87	0	4236	3776	1984	243	269	307	87	86	0	0	0	0	0	0	0	0	0	0	0	0	0	0	0	0	0	0	0	1.578	1.625	1.695	1.641	2.206	1.7
2	20	1	RPL21A	YBR191W	10090	14220	150	5490	4885	2196	75	225	845	90	87	0	5300	4802	2140	254	363	714	90	84	0	0	0	0	0	0	0	0	0	0	0	0	0	0	0	0	0	0	0	1.073	1.058	1.05	1.102	1.965	1.041
2	21	1		YBR223C	10280	14230	140	5281	4946	2016	76	130	537	96	92	0	2975	2688	1185	249	315	636	90	79	0	0	0	0	0	0	0	0	0	0	0	0	0	0	0	0	0	0	0	1.909	1.997	1.932	2.154	1.983	1.893
2	22	1		YBR162C	10470	14230	140	5566	5343	2236	74	97	193	100	99	0	5897	5317	2289	249	267	151	96	96	0	0	0	0	0	0	0	0	0	0	0	0	0	0	0	0	0	0	0	0.972	1.04	1.017	1.118	1.821	1.018
2	1	2	MED8	YBR193C	6490	14410	140	4291	4189	1939	75	85	85	100	99	0	11714	11107	5249	265	279	118	100	100	0	0	0	0	0	0	0	0	0	0	0	0	0	0	0	0	0	0	0	0.368	0.379	0.389	0.389	1.729	0.353
2	2	2		YBR225W	6670	14410	150	9939	9344	4384	85	182	442	98	96	0	13128	12768	6064	277	356	368	99	99	0	0	0	0	0	0	0	0	0	0	0	0	0	0	0	0	0	0	0	0.767	0.741	0.741	0.728	1.818	0.72
2	3	2		YDL062W	6890	14420	150	4114	3740	1102	84	191	474	98	96	0	3472	3170	1121	282	348	330	95	91	0	0	0	0	0	0	0	0	0	0	0	0	0	0	0	0	0	0	0	1.263	1.266	1.273	1.398	1.953	1.23
2	4	2		YDL094C	7060	14410	150	6990	6368	2513	79	300	989	94	90	0	8557	7905	2892	284	513	1113	98	92	0	0	0	0	0	0	0	0	0	0	0	0	0	0	0	0	0	0	0	0.835	0.825	0.855	0.791	1.572	0.833
2	5	2	CDC48	YDL126C	7300	14420	110	2047	3436	3115	76	351	1120	63	47	0	2865	4198	3708	276	560	1269	66	50	0	0	0	0	0	0	0	0	0	0	0	0	0	0	0	0	0	0	0	0.761	0.857	0.8	0.805	1.97	0.852
2	6	2	UBC9	YDL064W	7440	14420	140	5453	5229	1834	69	154	591	98	94	0	6430	5853	2171	254	360	701	96	91	0	0	0	0	0	0	0	0	0	0	0	0	0	0	0	0	0	0	0	0.872	0.922	0.898	0.979	1.635	0.897
2	7	2		YDL096C	7620	14420	140	5245	4804	1619	75	199	703	99	93	0	4410	4056	1475	274	382	663	95	91	0	0	0	0	0	0	0	0	0	0	0	0	0	0	0	0	0	0	0	1.25	1.25	1.247	1.319	1.633	1.203
2	8	2	VCX1	YDL128W	7820	14410	150	4193	4823	3102	79	220	820	92	89	0	4137	4419	2457	291	373	524	94	90	0	0	0	0	0	0	0	0	0	0	0	0	0	0	0	0	0	0	0	1.07	1.149	1.137	1.159	1.983	1.204
2	9	2	IDP1	YDL066W	8010	14420	140	6937	6431	2349	80	320	1227	96	89	0	7666	7016	2537	290	487	1083	96	94	0	0	0	0	0	0	0	0	0	0	0	0	0	0	0	0	0	0	0	0.93	0.944	0.953	0.95	1.484	0.935
2	10	2	SNU23	YDL098C	8200	14420	140	6640	6010	1907	80	233	957	98	94	0	5992	5484	1926	293	449	960	94	91	0	0	0	0	0	0	0	0	0	0	0	0	0	0	0	0	0	0	0	1.151	1.142	1.147	1.221	1.745	1.101
2	11	2	RPP1B	YDL130W	8400	14420	140	3697	3624	1364	77	98	143	100	96	0	2922	2898	1126	282	308	166	95	94	0	0	0	0	0	0	0	0	0	0	0	0	0	0	0	0	0	0	0	1.371	1.356	1.342	1.373	1.811	1.362
2	12	2		YDL068W	8590	14420	140	4282	4267	1493	78	237	858	97	92	0	5469	5076	1742	286	435	797	94	91	0	0	0	0	0	0	0	0	0	0	0	0	0	0	0	0	0	0	0	0.811	0.875	0.882	0.938	1.757	0.886
2	13	2		YDL100C	8780	14420	140	7309	6739	2439	79	270	902	100	94	0	5746	5394	1934	296	468	845	95	92	0	0	0	0	0	0	0	0	0	0	0	0	0	0	0	0	0	0	0	1.327	1.306	1.345	1.345	1.547	1.288
2	14	2	LYS21	YDL131W	8980	14420	140	6615	6349	2406	79	328	1164	95	90	0	4401	4302	1480	292	402	587	96	95	0	0	0	0	0	0	0	0	0	0	0	0	0	0	0	0	0	0	0	1.591	1.564	1.581	1.583	1.663	1.601
2	15	2	CCT6	YDR188W	9170	14420	150	6026	5827	2100	81	316	1034	98	93	0	3787	3582	1267	292	392	488	98	93	0	0	0	0	0	0	0	0	0	0	0	0	0	0	0	0	0	0	0	1.701	1.747	1.731	1.742	1.436	1.772
2	16	2	adr1	YDR216W	9360	14420	140	3291	3623	2265	77	100	106	100	98	0	5362	5784	3427	277	294	106	96	95	0	0	0	0	0	0	0	0	0	0	0	0	0	0	0	0	0	0	0	0.632	0.644	0.63	0.67	2.095	0.601
2	17	2		YDR248C	9550	14420	140	1509	1560	812	80	94	56	98	98	0	2579	2665	1506	261	281	97	91	91	0	0	0	0	0	0	0	0	0	0	0	0	0	0	0	0	0	0	0	0.616	0.616	0.596	0.641	2.065	0.546
2	18	2		YDR190C	9750	14420	140	7399	6826	3032	82	103	114	100	100	0	11275	10257	4723	255	286	186	99	98	0	0	0	0	0	0	0	0	0	0	0	0	0	0	0	0	0	0	0	0.664	0.674	0.666	0.697	1.904	0.647
2	19	2	SPR28	YDR218C	9930	14420	140	7419	6589	3471	83	379	1167	90	80	0	4071	3792	2009	267	434	696	91	81	0	0	0	0	0	0	0	0	0	0	0	0	0	0	0	0	0	0	0	1.928	1.846	1.9	1.815	1.598	1.899
2	20	2		YDR250C	10160	14430	120	529	1291	1437	80	381	1191	31	24	0	514	1006	986	260	431	717	32	25	0	0	0	0	0	0	0	0	0	0	0	0	0	0	0	0	0	0	0	1.768	1.623	1.629	1.612	2.072	1.533
2	21	2	NUP42	YDR192C	10320	14420	140	7051	6542	3131	79	153	422	97	91	0	7904	7479	3529	257	313	399	91	90	0	0	0	0	0	0	0	0	0	0	0	0	0	0	0	0	0	0	0	0.912	0.895	0.908	0.986	2.022	0.885
2	22	2		YDR220C	10510	14420	140	2743	2433	1111	80	161	398	89	83	0	1546	1450	660	251	307	356	82	78	0	0	0	0	0	0	0	0	0	0	0	0	0	0	0	0	0	0	0	2.056	1.962	2.026	1.954	1.715	1.766
2	1	3	BTT1	YDR252W	6510	14610	140	3268	2895	1187	75	94	120	100	98	0	5266	4713	1924	272	306	252	98	98	0	0	0	0	0	0	0	0	0	0	0	0	0	0	0	0	0	0	0	0.639	0.635	0.633	0.632	1.735	0.6
2	2	3	MSS116	YDR194C	6700	14610	140	8570	8328	3247	86	169	342	100	100	0	6819	6303	2414	282	346	316	99	98	0	0	0	0	0	0	0	0	0	0	0	0	0	0	0	0	0	0	0	1.298	1.369	1.377	1.367	1.319	1.403
2	3	3		YDR222W	6900	14610	150	7367	7079	3153	82	153	329	100	97	0	5767	5501	2390	269	308	198	99	98	0	0	0	0	0	0	0	0	0	0	0	0	0	0	0	0	0	0	0	1.325	1.337	1.347	1.366	1.642	1.348
2	4	3	CHL4	YDR254W	7080	14610	140	8678	7455	3462	76	215	809	94	88	0	21061	18515	8157	273	418	879	98	96	0	0	0	0	0	0	0	0	0	0	0	0	0	0	0	0	0	0	0	0.414	0.405	0.425	0.4	1.737	0.387
2	5	3	UBC8	YEL012W	7270	14610	130	6635	6102	1934	76	174	518	100	98	0	5351	5062	1504	273	365	594	100	99	0	0	0	0	0	0	0	0	0	0	0	0	0	0	0	0	0	0	0	1.292	1.258	1.305	1.238	1.42	1.279
2	6	3	GDA1	YEL042W	7470	14620	130	3676	3866	2005	71	169	622	95	90	0	2610	2792	1353	268	367	680	93	84	0	0	0	0	0	0	0	0	0	0	0	0	0	0	0	0	0	0	0	1.539	1.504	1.531	1.491	1.779	1.449
2	7	3		YEL073C	7680	14620	130	310	332	144	72	115	350	22	0	0	591	599	198	278	298	203	76	31	0	0	0	0	0	0	0	0	0	0	0	0	0	0	0	0	0	0	0	0.76	0.81	0.738	0.816	2.284	0.614
2	8	3		YEL014C	7860	14620	140	3956	3692	1177	76	134	474	97	94	0	2596	2376	858	290	310	195	92	91	0	0	0	0	0	0	0	0	0	0	0	0	0	0	0	0	0	0	0	1.683	1.733	1.721	1.837	1.911	1.716
2	9	3		YEL044W	8040	14610	130	2768	2830	1288	77	187	762	92	86	0	1830	1810	669	285	386	727	86	55	0	0	0	0	0	0	0	0	0	0	0	0	0	0	0	0	0	0	0	1.742	1.805	1.822	1.789	1.596	1.921
2	10	3		YEL075C	8240	14620	140	34012	32464	12910	76	114	324	100	100	0	19391	17928	7646	264	299	232	95	95	0	0	0	0	0	0	0	0	0	0	0	0	0	0	0	0	0	0	0	1.774	1.834	1.828	1.902	1.848	1.856
2	11	3		YEL016C	8430	14620	140	9136	9157	2730	75	80	29	100	100	0	5620	5300	1876	255	268	87	96	95	0	0	0	0	0	0	0	0	0	0	0	0	0	0	0	0	0	0	0	1.689	1.8	1.825	1.844	1.613	1.782
2	12	3	GLY1	YEL046C	8620	14620	140	6733	6367	2270	76	180	697	98	96	0	4358	4059	1500	273	371	655	94	91	0	0	0	0	0	0	0	0	0	0	0	0	0	0	0	0	0	0	0	1.63	1.662	1.688	1.758	2.043	1.708
2	13	3		YEL076C-A	8810	14620	140	30122	28874	10543	79	157	528	100	99	0	16350	14364	6266	277	410	1110	92	91	0	0	0	0	0	0	0	0	0	0	0	0	0	0	0	0	0	0	0	1.869	2.044	2.039	2.171	1.863	2.032
2	14	3		YEL017W	8990	14610	130	438	452	200	76	87	74	98	92	0	657	681	250	274	331	972	2	0	0	0	0	0	0	0	0	0	0	0	0	0	0	0	0	0	0	0	0	0.945	0.924	0.935	0.926	1.983	0.055
2	15	3		YEL048C	9190	14620	140	3517	3265	1070	74	91	87	99	99	0	3637	3381	1248	276	288	95	97	96	0	0	0	0	0	0	0	0	0	0	0	0	0	0	0	0	0	0	0	1.024	1.028	1.02	1.111	2.151	0.989
2	16	3		YEL077C	9380	14620	140	30950	33271	12268	74	87	69	100	100	1	19186	19819	7451	274	288	148	98	98	0	0	0	0	0	0	0	0	0	0	0	0	0	0	0	0	0	0	0	1.633	1.698	1.671	1.677	1.651	1.72
2	17	3	RPL29	YFR032C-A	9570	14620	140	1475	1380	510	75	86	58	98	97	0	1163	1139	395	261	290	213	92	87	0	0	0	0	0	0	0	0	0	0	0	0	0	0	0	0	0	0	0	1.552	1.486	1.521	1.483	2.238	1.521
2	18	3		YGL007W	9770	14620	130	3744	3440	1137	74	96	125	100	100	0	2230	2122	663	253	285	196	100	95	0	0	0	0	0	0	0	0	0	0	0	0	0	0	0	0	0	0	0	1.856	1.801	1.809	1.812	1.518	1.846
2	19	3		YGL039W	9960	14620	140	6875	6166	2131	76	275	992	98	94	0	11271	10470	3396	258	380	570	97	97	0	0	0	0	0	0	0	0	0	0	0	0	0	0	0	0	0	0	0	0.617	0.596	0.606	0.589	1.805	0.584
2	20	3	pho4	YFR034C	10140	14620	130	4636	4248	1227	75	106	239	100	100	0	2356	2291	614	247	267	135	100	100	0	0	0	0	0	0	0	0	0	0	0	0	0	0	0	0	0	0	0	2.163	2.042	2.07	2.027	1.402	2.128
2	21	3	leu1	YGL009C	10340	14620	140	8174	8005	3107	77	124	342	97	96	0	14109	14278	5280	249	293	341	98	96	0	0	0	0	0	0	0	0	0	0	0	0	0	0	0	0	0	0	0	0.584	0.565	0.561	0.533	1.81	0.557
2	22	3		YGL041C	10540	14620	130	4005	3730	1292	75	97	157	100	99	0	4551	4507	1557	245	265	147	100	100	0	0	0	0	0	0	0	0	0	0	0	0	0	0	0	0	0	0	0	0.913	0.858	0.916	0.858	1.464	0.862
2	1	4	cdc26	YFR036W	6550	14810	140	3954	3557	1370	76	90	96	99	98	0	3052	2849	1008	273	302	272	96	93	0	0	0	0	0	0	0	0	0	0	0	0	0	0	0	0	0	0	0	1.395	1.351	1.388	1.318	1.757	1.381
2	2	4	SCL1	YGL011C	6740	14810	130	8155	7851	2127	77	96	122	100	100	0	22606	22525	6640	258	273	98	100	100	0	0	0	0	0	0	0	0	0	0	0	0	0	0	0	0	0	0	0	0.361	0.349	0.357	0.351	1.369	0.323
2	3	4	dst1	YGL043W	6920	14810	120	3243	3243	1980	71	92	122	98	97	0	2913	3059	1971	244	266	173	96	92	0	0	0	0	0	0	0	0	0	0	0	0	0	0	0	0	0	0	0	1.188	1.127	1.144	1.222	2.143	1.025
2	4	4		YFR038W	7120	14810	140	6927	6856	2859	72	107	237	99	98	0	6017	5733	2334	248	296	276	98	96	0	0	0	0	0	0	0	0	0	0	0	0	0	0	0	0	0	0	0	1.188	1.237	1.223	1.29	2.019	1.251
2	5	4	PDR1	YGL013C	7300	14810	140	3967	4672	2744	74	120	347	97	94	0	13048	14570	8195	260	310	370	99	97	0	0	0	0	0	0	0	0	0	0	0	0	0	0	0	0	0	0	0	0.304	0.321	0.331	0.312	1.996	0.3
2	6	4		YGL045W	7490	14810	140	9313	9384	4527	71	79	60	99	98	0	10684	10768	5243	253	271	189	98	98	0	0	0	0	0	0	0	0	0	0	0	0	0	0	0	0	0	0	0	0.886	0.886	0.912	0.873	1.78	0.866
2	7	4	PRP31	YGR091W	7680	14810	140	7367	6785	2222	71	96	175	99	98	0	4944	4662	1516	247	265	189	97	95	0	0	0	0	0	0	0	0	0	0	0	0	0	0	0	0	0	0	0	1.553	1.521	1.548	1.56	1.811	1.553
2	8	4	MEP1	YGR121C	7880	14810	130	8761	8242	3397	71	93	175	100	100	0	5057	4795	1868	244	255	91	100	99	0	0	0	0	0	0	0	0	0	0	0	0	0	0	0	0	0	0	0	1.806	1.795	1.826	1.842	1.714	1.854
2	9	4	rsr1	YGR152C	8060	14810	140	1048	1141	670	73	89	169	96	92	0	1078	1163	772	246	266	131	92	89	0	0	0	0	0	0	0	0	0	0	0	0	0	0	0	0	0	0	0	1.172	1.165	1.152	1.242	2.222	1.032
2	10	4		YGR093W	8260	14810	140	8229	7429	2718	72	75	29	100	100	0	4555	4318	1507	242	261	173	98	97	0	0	0	0	0	0	0	0	0	0	0	0	0	0	0	0	0	0	0	1.891	1.805	1.823	1.823	1.775	1.852
2	11	4		YGR122W	8450	14810	140	10946	9952	4004	74	77	25	100	100	0	12576	11715	4698	249	259	73	98	98	0	0	0	0	0	0	0	0	0	0	0	0	0	0	0	0	0	0	0	0.882	0.862	0.865	0.853	1.67	0.845
2	12	4		YGR154C	8630	14810	130	9579	8555	2873	74	78	32	100	100	0	4764	4486	1480	255	263	74	100	100	0	0	0	0	0	0	0	0	0	0	0	0	0	0	0	0	0	0	0	2.108	2.004	2.021	2.04	1.579	2.051
2	13	4	RRP46	YGR095C	8820	14810	130	3881	3807	1333	76	97	167	100	100	0	9671	9810	3370	263	392	1195	100	98	0	0	0	0	0	0	0	0	0	0	0	0	0	0	0	0	0	0	0	0.404	0.391	0.404	0.388	1.406	0.373
2	14	4	ASN2	YGR124W	9010	14810	140	9839	9548	3436	76	100	171	98	98	0	6519	6276	2158	269	398	1174	96	94	0	0	0	0	0	0	0	0	0	0	0	0	0	0	0	0	0	0	0	1.562	1.577	1.58	1.55	1.554	1.56
2	15	4		YGR156W	9210	14810	140	7989	7523	2573	72	76	27	100	99	0	3835	3726	1120	255	264	78	99	98	0	0	0	0	0	0	0	0	0	0	0	0	0	0	0	0	0	0	0	2.211	2.147	2.139	2.106	1.553	2.243
2	16	4	ASK10	YGR097W	9390	14810	130	1654	1772	912	73	82	62	100	100	0	3562	3813	2262	251	276	214	100	98	0	0	0	0	0	0	0	0	0	0	0	0	0	0	0	0	0	0	0	0.477	0.477	0.473	0.492	1.469	0.432
2	17	4		YGR126W	9580	14810	130	5758	5452	1477	75	95	150	100	100	0	6470	6554	1691	258	312	361	100	100	0	0	0	0	0	0	0	0	0	0	0	0	0	0	0	0	0	0	0	0.915	0.854	0.865	0.849	1.249	0.838
2	18	4	MTR3	YGR158C	9770	14810	130	5574	5514	1846	75	101	162	100	100	0	12911	12205	4215	263	339	471	100	99	0	0	0	0	0	0	0	0	0	0	0	0	0	0	0	0	0	0	0	0.435	0.455	0.459	0.464	1.405	0.432
2	19	4		YHR113W	9960	14810	130	8630	8137	1807	79	121	358	100	100	0	4832	4692	1037	264	333	472	100	100	0	0	0	0	0	0	0	0	0	0	0	0	0	0	0	0	0	0	0	1.872	1.82	1.814	1.818	1.263	1.854
2	20	4		YHR143W	10150	14810	130	6539	6197	2067	80	126	369	100	98	0	4808	4518	1532	257	303	353	97	95	0	0	0	0	0	0	0	0	0	0	0	0	0	0	0	0	0	0	0	1.419	1.436	1.46	1.5	1.563	1.425
2	21	4	ENO2	YHR174W	10350	14810	130	10499	9667	3155	78	91	144	100	100	0	9508	8837	2915	256	277	201	100	100	0	0	0	0	0	0	0	0	0	0	0	0	0	0	0	0	0	0	0	1.126	1.117	1.147	1.13	1.436	1.125
2	22	4		YHR115C	10530	14810	130	8408	7646	2255	75	100	237	100	100	0	9959	9216	2701	262	314	537	100	100	0	0	0	0	0	0	0	0	0	0	0	0	0	0	0	0	0	0	0	0.859	0.846	0.868	0.846	1.361	0.841
2	1	5	DCD1	YHR144C	6540	15000	130	7290	6777	1727	75	91	170	100	100	0	6238	6001	1427	267	295	275	100	100	0	0	0	0	0	0	0	0	0	0	0	0	0	0	0	0	0	0	0	1.208	1.169	1.169	1.164	1.309	1.189
2	2	5		YHR176W	6740	15000	130	8852	8250	2151	80	118	315	100	100	0	6616	6312	1604	274	340	448	100	100	0	0	0	0	0	0	0	0	0	0	0	0	0	0	0	0	0	0	0	1.383	1.353	1.351	1.353	1.305	1.362
2	3	5	TOM71	YHR117W	6920	15000	130	7422	7054	2567	75	136	404	100	100	0	12135	11750	4172	257	377	791	100	100	0	0	0	0	0	0	0	0	0	0	0	0	0	0	0	0	0	0	0	0.619	0.607	0.605	0.603	1.297	0.59
2	4	5		YHR146W	7110	15000	130	6315	6242	1743	74	151	478	100	100	0	4557	4496	1134	253	363	757	100	97	0	0	0	0	0	0	0	0	0	0	0	0	0	0	0	0	0	0	0	1.45	1.454	1.455	1.442	1.331	1.46
2	5	5	STB5	YHR178W	7310	15000	130	10656	10164	2786	76	130	403	100	100	0	6171	6046	1467	256	307	342	100	100	0	0	0	0	0	0	0	0	0	0	0	0	0	0	0	0	0	0	0	1.789	1.742	1.775	1.723	1.252	1.786
2	6	5	SET1	YHR119W	7500	15000	130	12781	12384	4010	75	119	381	100	100	0	8669	8710	2632	254	312	448	100	100	0	0	0	0	0	0	0	0	0	0	0	0	0	0	0	0	0	0	0	1.51	1.456	1.484	1.445	1.265	1.459
2	7	5	IMP3	YHR148W	7690	15000	130	6387	6216	2618	75	115	367	99	97	0	11631	11285	4719	245	305	477	99	97	0	0	0	0	0	0	0	0	0	0	0	0	0	0	0	0	0	0	0	0.554	0.556	0.572	0.561	1.531	0.544
2	8	5		YHR180W	7880	15010	130	4197	3506	2146	68	79	88	96	94	0	3347	2930	1720	222	241	198	86	83	0	0	0	0	0	0	0	0	0	0	0	0	0	0	0	0	0	0	0	1.321	1.27	1.26	1.29	2.507	1.324
2	9	5		YJL049W	8070	15000	140	5140	4896	2082	68	89	225	96	94	0	17465	18044	7916	230	260	279	99	98	0	0	0	0	0	0	0	0	0	0	0	0	0	0	0	0	0	0	0	0.294	0.271	0.278	0.256	1.712	0.257
2	10	5	ARP4	YJL081C	8250	15000	130	9330	8569	2502	70	77	56	100	100	0	21651	20695	5811	243	273	256	100	100	0	0	0	0	0	0	0	0	0	0	0	0	0	0	0	0	0	0	0	0.433	0.416	0.419	0.415	1.291	0.4
2	11	5		YJL113W	8450	15010	130	509	495	219	73	79	58	97	92	0	1284	1340	605	254	279	254	90	84	0	0	0	0	0	0	0	0	0	0	0	0	0	0	0	0	0	0	0	0.423	0.389	0.386	0.391	1.883	0.326
2	12	5		YJL051W	8620	15000	130	9202	10024	4394	73	95	219	100	100	0	5075	5318	2085	251	283	276	100	100	0	0	0	0	0	0	0	0	0	0	0	0	0	0	0	0	0	0	0	1.892	1.964	2.007	1.946	1.302	2.049
2	13	5		YJL083W	8810	15000	130	8245	8074	2753	76	133	374	100	100	0	4277	4207	1197	259	350	652	100	95	0	0	0	0	0	0	0	0	0	0	0	0	0	0	0	0	0	0	0	2.033	2.026	2.088	1.99	1.388	2.109
2	14	5	asf1	YJL115W	9010	15000	140	10263	9113	3044	79	126	340	98	98	0	7137	6532	2237	279	373	702	97	96	0	0	0	0	0	0	0	0	0	0	0	0	0	0	0	0	0	0	0	1.485	1.445	1.449	1.439	1.832	1.445
2	15	5	PEP8	YJL053W	9200	15000	140	8714	8073	2372	77	121	421	99	98	0	4379	4204	1277	273	408	1003	96	91	0	0	0	0	0	0	0	0	0	0	0	0	0	0	0	0	0	0	0	2.104	2.034	2.016	2.153	1.903	2.07
2	16	5	EXO70	YJL085W	9380	15000	140	9204	8899	3262	76	107	284	100	99	0	15096	15020	6189	260	372	823	96	96	0	0	0	0	0	0	0	0	0	0	0	0	0	0	0	0	0	0	0	0.615	0.598	0.591	0.632	1.916	0.562
2	17	5	PHO86	YJL117W	9570	15000	140	8683	8681	3280	77	99	154	100	99	0	4801	4440	1815	261	313	373	94	94	0	0	0	0	0	0	0	0	0	0	0	0	0	0	0	0	0	0	0	1.896	2.059	2.048	2.18	1.986	2.07
2	18	5		YJL055W	9760	14990	130	10410	9689	2581	79	137	426	100	100	0	4441	4278	1080	268	344	467	100	99	0	0	0	0	0	0	0	0	0	0	0	0	0	0	0	0	0	0	0	2.476	2.397	2.427	2.405	1.398	2.487
2	19	5	TRL1	YJL087C	9960	15000	140	6069	6601	3283	81	163	534	99	99	0	7841	8534	4484	281	365	508	98	95	0	0	0	0	0	0	0	0	0	0	0	0	0	0	0	0	0	0	0	0.792	0.79	0.789	0.836	1.953	0.758
2	20	5		YJL119C	10150	15000	140	3513	3222	1186	80	119	346	98	96	0	2020	1909	705	277	319	342	92	88	0	0	0	0	0	0	0	0	0	0	0	0	0	0	0	0	0	0	0	1.97	1.925	1.967	2.023	1.926	1.981
2	21	5	PHD1	YKL043W	10340	15000	140	14837	13429	3492	80	93	147	100	100	0	6770	6257	1815	274	303	365	96	96	0	0	0	0	0	0	0	0	0	0	0	0	0	0	0	0	0	0	0	2.272	2.231	2.219	2.378	1.729	2.269
2	22	5	MUD2	YKL074C	10510	15000	140	10008	9492	2611	77	97	224	100	99	0	5604	5160	1706	275	317	531	95	94	0	0	0	0	0	0	0	0	0	0	0	0	0	0	0	0	0	0	0	1.864	1.927	1.917	2.13	1.819	1.884
2	1	6		YKL105C	6530	15190	140	4887	5852	3428	77	93	161	100	100	0	10905	12502	7181	259	283	241	96	95	0	0	0	0	0	0	0	0	0	0	0	0	0	0	0	0	0	0	0	0.452	0.472	0.468	0.546	2.462	0.447
2	2	6	PRI2	YKL045W	6710	15180	130	8578	8355	1628	85	129	351	100	100	0	4382	4321	691	291	332	354	100	100	0	0	0	0	0	0	0	0	0	0	0	0	0	0	0	0	0	0	0	2.076	2.052	2.071	2.04	1.198	2.103
2	3	6		YKL076C	6910	15180	130	6070	5780	1346	84	150	425	100	100	0	16304	15541	3488	288	412	855	100	100	0	0	0	0	0	0	0	0	0	0	0	0	0	0	0	0	0	0	0	0.374	0.373	0.371	0.372	1.227	0.359
2	4	6		YKL107W	7090	15180	80	514	551	322	82	98	168	90	63	0	1317	1416	610	267	346	723	80	19	0	0	0	0	0	0	0	0	0	0	0	0	0	0	0	0	0	0	0	0.411	0.408	0.369	0.375	1.549	0.39
2	5	6		YKL047W	7270	15180	130	8653	8237	2184	76	128	397	100	100	0	7951	7678	1870	261	305	352	100	100	0	0	0	0	0	0	0	0	0	0	0	0	0	0	0	0	0	0	0	1.115	1.1	1.104	1.093	1.269	1.101
2	6	6		YKL078W	7470	15190	140	8513	8794	3315	77	124	404	100	99	0	7771	7596	2909	271	318	419	96	95	0	0	0	0	0	0	0	0	0	0	0	0	0	0	0	0	0	0	0	1.125	1.19	1.153	1.248	1.778	1.191
2	7	6	HAP4	YKL109W	7650	15180	130	6080	5643	1436	77	126	404	100	100	0	3820	3689	888	262	322	472	100	97	0	0	0	0	0	0	0	0	0	0	0	0	0	0	0	0	0	0	0	1.687	1.624	1.657	1.625	1.277	1.669
2	8	6	CSE4	YKL049C	7850	15180	130	6297	5894	1407	75	101	216	100	100	0	3916	3818	855	265	297	267	100	99	0	0	0	0	0	0	0	0	0	0	0	0	0	0	0	0	0	0	0	1.704	1.638	1.657	1.639	1.288	1.652
2	9	6	VMA5	YKL080W	8040	15180	130	4822	4528	1041	73	133	409	100	100	0	3484	3425	692	274	328	381	100	100	0	0	0	0	0	0	0	0	0	0	0	0	0	0	0	0	0	0	0	1.479	1.414	1.445	1.406	1.27	1.442
2	10	6		YKL111C	8230	15180	130	644	692	310	72	122	369	80	27	0	1285	1333	464	258	323	398	92	70	0	0	0	0	0	0	0	0	0	0	0	0	0	0	0	0	0	0	0	0.557	0.577	0.568	0.567	1.546	0.511
2	11	6	snf7	YLR025W	8420	15180	130	5920	5759	2141	73	91	135	100	100	0	4784	4739	1698	259	290	234	100	99	0	0	0	0	0	0	0	0	0	0	0	0	0	0	0	0	0	0	0	1.292	1.269	1.258	1.28	1.49	1.267
2	12	6	ERG3	YLR056W	8600	15180	130	6624	6503	1868	75	199	647	100	100	0	4009	3869	1137	272	376	524	99	97	0	0	0	0	0	0	0	0	0	0	0	0	0	0	0	0	0	0	0	1.752	1.787	1.827	1.809	1.326	1.802
2	13	6	GAA1	YLR088W	8800	15180	130	7112	7036	2344	78	262	895	100	99	0	6630	6583	2041	278	449	891	100	97	0	0	0	0	0	0	0	0	0	0	0	0	0	0	0	0	0	0	0	1.107	1.104	1.09	1.101	1.329	1.116
2	14	6	AAT2	YLR027C	9000	15180	130	5667	5370	1723	82	183	686	100	96	0	4298	4221	1253	284	400	815	100	95	0	0	0	0	0	0	0	0	0	0	0	0	0	0	0	0	0	0	0	1.391	1.343	1.361	1.33	1.311	1.285
2	15	6	SHM2	YLR058C	9180	15180	130	5750	5476	1981	81	173	579	99	96	0	10633	10526	3781	284	514	1339	98	97	0	0	0	0	0	0	0	0	0	0	0	0	0	0	0	0	0	0	0	0.548	0.527	0.523	0.524	1.357	0.502
2	16	6	XDJ1	YLR090W	9380	15180	130	9932	9598	3892	81	182	594	100	98	0	9758	9384	3785	277	521	1349	98	95	0	0	0	0	0	0	0	0	0	0	0	0	0	0	0	0	0	0	0	1.039	1.045	1.051	1.056	1.337	1.033
2	17	6	RPL15A	YLR029C	9580	15180	140	4404	4136	1470	79	112	279	98	96	0	3236	3145	920	270	342	545	97	95	0	0	0	0	0	0	0	0	0	0	0	0	0	0	0	0	0	0	0	1.458	1.411	1.474	1.33	1.696	1.452
2	18	6	FRS1	YLR060W	9760	15180	130	6556	6897	2341	80	134	433	100	100	0	3896	3875	1193	274	324	337	100	99	0	0	0	0	0	0	0	0	0	0	0	0	0	0	0	0	0	0	0	1.788	1.893	1.897	1.891	1.319	1.94
2	19	6	SUL2	YLR092W	9970	15180	140	7303	7318	3078	80	128	406	98	97	0	7654	7718	2878	286	320	292	99	99	0	0	0	0	0	0	0	0	0	0	0	0	0	0	0	0	0	0	0	0.98	0.974	1.015	0.946	1.605	1
2	20	6		YLR031W	10150	15180	130	4749	4385	1064	78	84	44	100	100	0	2738	2639	620	282	294	137	100	99	0	0	0	0	0	0	0	0	0	0	0	0	0	0	0	0	0	0	0	1.902	1.827	1.845	1.843	1.359	1.864
2	21	6		YLR062C	10350	15180	130	2250	2137	517	80	86	51	100	100	0	2359	2307	570	278	300	309	99	96	0	0	0	0	0	0	0	0	0	0	0	0	0	0	0	0	0	0	0	1.043	1.014	1.033	1.034	1.394	0.961
2	22	6	GIS3	YLR094C	10540	15180	130	5632	5704	2229	76	86	91	100	100	0	3283	3308	1253	279	297	285	99	97	0	0	0	0	0	0	0	0	0	0	0	0	0	0	0	0	0	0	0	1.85	1.858	1.853	1.911	1.57	1.841
2	1	7		YLR400W	6550	15380	130	6449	6096	1442	80	87	40	100	100	0	2873	2784	613	271	279	82	100	100	0	0	0	0	0	0	0	0	0	0	0	0	0	0	0	0	0	0	0	2.448	2.394	2.403	2.388	1.311	2.478
2	2	7	sen1	YLR430W	6720	15370	150	159	190	116	84	102	168	23	5	0	399	438	201	278	304	199	35	11	0	0	0	0	0	0	0	0	0	0	0	0	0	0	0	0	0	0	0	0.62	0.663	0.513	0.513	2.849	0.445
2	3	7	PAU4	YLR461W	6920	15380	130	7514	8678	5818	81	111	210	99	96	0	10235	11354	7401	280	359	689	94	91	0	0	0	0	0	0	0	0	0	0	0	0	0	0	0	0	0	0	0	0.747	0.776	0.768	0.799	2.006	0.763
2	4	7		YLR402W	7110	15390	130	5578	5467	2098	74	97	172	100	100	0	2719	2527	1043	268	325	473	91	84	0	0	0	0	0	0	0	0	0	0	0	0	0	0	0	0	0	0	0	2.246	2.387	2.38	2.664	1.972	2.318
2	5	7		YLR432W	7310	15380	140	14905	14218	5840	70	85	192	100	100	0	19134	18749	8220	264	286	254	98	97	0	0	0	0	0	0	0	0	0	0	0	0	0	0	0	0	0	0	0	0.786	0.765	0.767	0.826	2.03	0.739
2	6	7		YLR463C	7500	15380	140	21415	19562	6715	76	78	26	100	100	0	12649	11790	4083	273	280	77	98	98	0	0	0	0	0	0	0	0	0	0	0	0	0	0	0	0	0	0	0	1.724	1.692	1.682	1.7	1.728	1.724
2	7	7		YLR404W	7680	15380	140	5662	5180	2181	78	90	148	98	98	0	6755	6606	2780	272	287	164	98	97	0	0	0	0	0	0	0	0	0	0	0	0	0	0	0	0	0	0	0	0.861	0.805	0.819	0.831	1.982	0.792
2	8	7		YLR434C	7890	15380	140	3532	3464	1382	79	90	145	98	98	0	5371	5150	2059	291	299	138	98	95	0	0	0	0	0	0	0	0	0	0	0	0	0	0	0	0	0	0	0	0.68	0.697	0.705	0.715	1.787	0.68
2	9	7		YLR465C	8070	15380	140	15268	15514	7210	77	120	356	99	99	0	9094	8648	4100	289	328	315	95	94	0	0	0	0	0	0	0	0	0	0	0	0	0	0	0	0	0	0	0	1.725	1.847	1.863	2.008	2.065	1.856
2	10	7	RPL31B	YLR406C	8260	15380	120	561	635	316	76	80	32	100	100	0	848	924	413	280	292	104	98	94	0	0	0	0	0	0	0	0	0	0	0	0	0	0	0	0	0	0	0	0.854	0.868	0.877	0.917	1.975	0.741
2	11	7	ECM30	YLR436C	8460	15380	140	4642	5088	3109	80	102	166	100	100	0	6370	6780	3868	292	314	229	98	98	0	0	0	0	0	0	0	0	0	0	0	0	0	0	0	0	0	0	0	0.751	0.772	0.737	0.788	1.649	0.763
2	12	7	YRF1-5	YLR467W	8630	15390	110	14680	14342	6632	87	546	1921	98	93	0	11763	11293	5002	303	702	1648	98	93	0	0	0	0	0	0	0	0	0	0	0	0	0	0	0	0	0	0	0	1.273	1.297	1.232	1.312	1.787	1.285
2	13	7		YMR160W	8830	15380	140	9464	9150	3018	89	450	1666	95	94	0	10087	9575	2935	306	636	1504	98	96	0	0	0	0	0	0	0	0	0	0	0	0	0	0	0	0	0	0	0	0.958	0.978	0.997	0.966	1.674	0.992
2	14	7	SGS1	YMR190C	9040	15390	120	376	422	184	91	108	144	87	49	0	865	920	381	303	327	190	90	74	0	0	0	0	0	0	0	0	0	0	0	0	0	0	0	0	0	0	0	0.507	0.536	0.528	0.562	2.07	0.452
2	15	7	ERG8	YMR220W	9210	15380	140	10674	10001	3678	90	152	474	98	97	0	18310	17261	6017	297	439	1060	98	97	0	0	0	0	0	0	0	0	0	0	0	0	0	0	0	0	0	0	0	0.588	0.584	0.589	0.558	1.514	0.572
2	16	7		YMR162C	9410	15380	130	400	415	151	84	113	285	58	6	0	1030	1029	317	288	382	1065	10	0	0	0	0	0	0	0	0	0	0	0	0	0	0	0	0	0	0	0	0	0.426	0.447	0.44	0.442	1.703	0.397
2	17	7		YMR192W	9590	15380	130	7089	7678	3161	82	203	807	100	98	0	5763	6307	2445	290	428	929	100	99	0	0	0	0	0	0	0	0	0	0	0	0	0	0	0	0	0	0	0	1.28	1.262	1.27	1.246	1.333	1.224
2	18	7		YMR222C	9770	15370	150	102	153	135	84	200	750	0	0	0	321	375	181	292	427	863	0	0	0	0	0	0	0	0	0	0	0	0	0	0	0	0	0	0	0	0	0	0.621	0.831	0.568	0.546	4.119	0.846
2	19	7	MSS11	YMR164C	9990	15390	130	366	372	114	79	84	34	100	98	0	628	671	301	283	291	83	92	85	0	0	0	0	0	0	0	0	0	0	0	0	0	0	0	0	0	0	0	0.832	0.755	0.811	0.825	1.95	0.493
2	20	7	MRPL24	YMR193W	10160	15380	130	6042	5751	1798	79	137	439	100	100	0	3949	3871	1228	275	342	466	99	95	0	0	0	0	0	0	0	0	0	0	0	0	0	0	0	0	0	0	0	1.623	1.577	1.596	1.602	1.324	1.573
2	21	7	MRE11	YMR224C	10360	15380	130	915	977	478	78	142	438	84	46	0	1513	1557	680	269	349	477	87	73	0	0	0	0	0	0	0	0	0	0	0	0	0	0	0	0	0	0	0	0.673	0.698	0.714	0.69	1.587	0.772
2	22	7		YMR166C	10540	15380	130	8997	8414	2386	75	104	224	100	100	0	4375	4137	1197	266	310	274	100	99	0	0	0	0	0	0	0	0	0	0	0	0	0	0	0	0	0	0	0	2.171	2.154	2.179	2.178	1.309	2.205
2	1	8	RPL36A	YMR194W	6550	15570	130	6603	6386	2211	79	99	191	100	100	0	3787	3612	1076	262	293	219	100	100	0	0	0	0	0	0	0	0	0	0	0	0	0	0	0	0	0	0	0	1.851	1.883	1.96	1.871	1.476	1.998
2	2	8		YMR226C	6750	15570	130	8287	7840	5139	75	108	238	95	91	0	5606	5395	3384	260	307	319	90	85	0	0	0	0	0	0	0	0	0	0	0	0	0	0	0	0	0	0	0	1.536	1.512	1.423	1.512	2.182	1.557
2	3	8		YNL207W	6950	15570	140	220	240	115	74	99	178	33	4	0	523	530	190	264	322	485	10	1	0	0	0	0	0	0	0	0	0	0	0	0	0	0	0	0	0	0	0	0.564	0.624	0.611	0.66	2.819	0.499
2	4	8	lap3	YNL239W	7130	15570	140	6560	6027	2136	71	80	122	99	98	0	3349	3259	1055	264	293	407	96	95	0	0	0	0	0	0	0	0	0	0	0	0	0	0	0	0	0	0	0	2.103	1.989	2.023	1.977	1.889	2.092
2	5	8	bni1	YNL271C	7320	15570	140	427	423	172	71	73	25	98	94	0	718	727	262	266	273	69	91	89	0	0	0	0	0	0	0	0	0	0	0	0	0	0	0	0	0	0	0	0.788	0.764	0.793	0.752	2.566	0.665
2	6	8	SSB2	YNL209W	7510	15570	140	7689	7111	2436	75	77	27	99	99	0	7996	7655	2453	272	275	70	99	99	0	0	0	0	0	0	0	0	0	0	0	0	0	0	0	0	0	0	0	0.986	0.953	0.978	0.966	1.85	0.946
2	7	8	zwf1	YNL241C	7700	15570	140	5614	5258	1486	77	80	27	100	100	0	12310	11749	3384	267	275	76	99	99	0	0	0	0	0	0	0	0	0	0	0	0	0	0	0	0	0	0	0	0.46	0.451	0.449	0.461	1.841	0.43
2	8	8	TOF1	YNL273W	7890	15570	140	623	678	348	76	81	27	98	95	0	1290	1435	840	276	284	83	96	96	0	0	0	0	0	0	0	0	0	0	0	0	0	0	0	0	0	0	0	0.539	0.519	0.519	0.524	1.741	0.439
2	9	8		YNL211C	8090	15570	140	3732	3372	1205	75	80	32	99	99	0	6898	6356	2024	286	290	83	99	98	0	0	0	0	0	0	0	0	0	0	0	0	0	0	0	0	0	0	0	0.553	0.543	0.558	0.533	2.046	0.537
2	10	8	SLA2	YNL243W	8260	15570	130	5608	6109	3628	82	106	274	100	100	0	3438	3625	1859	291	316	247	100	100	0	0	0	0	0	0	0	0	0	0	0	0	0	0	0	0	0	0	0	1.756	1.808	1.848	1.773	1.397	1.89
2	11	8		YNL275W	8450	15570	140	8859	8308	2681	88	97	63	100	98	0	10593	10039	3026	292	307	118	98	98	0	0	0	0	0	0	0	0	0	0	0	0	0	0	0	0	0	0	0	0.851	0.843	0.862	0.816	1.522	0.834
2	12	8		YNL213C	8630	15570	130	5802	5571	1569	93	362	1502	98	90	0	3930	3941	1135	306	509	1127	96	86	0	0	0	0	0	0	0	0	0	0	0	0	0	0	0	0	0	0	0	1.575	1.507	1.519	1.521	1.363	1.5
2	13	8		YNL245C	8830	15570	140	4386	4191	1496	102	359	1434	93	81	0	3639	3597	1103	327	518	1069	95	85	0	0	0	0	0	0	0	0	0	0	0	0	0	0	0	0	0	0	0	1.293	1.25	1.272	1.191	1.571	1.27
2	14	8	met2	YNL277W	9020	15570	140	6663	6816	2963	106	151	376	98	97	0	5117	5308	2143	337	445	886	96	92	0	0	0	0	0	0	0	0	0	0	0	0	0	0	0	0	0	0	0	1.372	1.35	1.353	1.359	1.773	1.364
2	15	8	ALG6	YOR002W	9220	15570	140	7640	7209	2216	96	103	41	100	100	0	16496	16105	4222	319	352	335	99	98	0	0	0	0	0	0	0	0	0	0	0	0	0	0	0	0	0	0	0	0.466	0.451	0.458	0.437	1.6	0.448
2	16	8	DHS1	YOR033C	9390	15570	130	8868	8825	2650	85	186	686	100	100	0	22717	22140	6578	294	638	2200	100	100	0	0	0	0	0	0	0	0	0	0	0	0	0	0	0	0	0	0	0	0.392	0.4	0.408	0.399	1.277	0.383
2	17	8	CYT1	YOR065W	9580	15570	130	6648	6215	1960	91	350	1157	100	94	0	4518	4325	1187	302	738	2180	89	40	0	0	0	0	0	0	0	0	0	0	0	0	0	0	0	0	0	0	0	1.555	1.522	1.547	1.5	1.338	1.14
2	18	8		YOR004W	9780	15570	140	5340	4953	1806	90	281	1030	95	87	0	20535	19483	7300	301	484	970	98	96	0	0	0	0	0	0	0	0	0	0	0	0	0	0	0	0	0	0	0	0.259	0.254	0.263	0.245	1.84	0.24
2	19	8	SHE4	YOR035C	9960	15570	140	7475	7436	3098	82	86	32	99	99	0	4513	4363	1878	278	288	85	97	96	0	0	0	0	0	0	0	0	0	0	0	0	0	0	0	0	0	0	0	1.746	1.8	1.78	1.957	2.181	1.816
2	20	8	alg8	YOR067C	10160	15570	140	8643	8231	3060	78	131	424	98	98	0	12628	12162	4243	275	323	406	98	98	0	0	0	0	0	0	0	0	0	0	0	0	0	0	0	0	0	0	0	0.693	0.686	0.701	0.692	1.811	0.685
2	21	8		YOR006C	10340	15570	140	7886	7380	2432	78	133	415	98	96	0	22020	20999	6751	271	329	408	98	97	0	0	0	0	0	0	0	0	0	0	0	0	0	0	0	0	0	0	0	0.359	0.352	0.351	0.343	1.62	0.338
2	22	8	cyc2	YOR037W	10530	15570	130	10195	9683	2671	76	109	262	100	100	0	10486	10312	2614	267	334	490	100	100	0	0	0	0	0	0	0	0	0	0	0	0	0	0	0	0	0	0	0	0.99	0.956	0.971	0.948	1.242	0.96
2	1	9	VPS5	YOR069W	6550	15760	140	7184	6765	2729	70	87	179	99	98	0	19530	18358	7367	249	268	180	98	98	0	0	0	0	0	0	0	0	0	0	0	0	0	0	0	0	0	0	0	0.369	0.37	0.369	0.372	1.975	0.357
2	2	9	SLG1	YOR008C	6730	15760	140	11117	10582	3892	72	100	240	99	99	0	11034	11038	4150	243	280	272	98	98	0	0	0	0	0	0	0	0	0	0	0	0	0	0	0	0	0	0	0	1.024	0.974	1.008	0.985	1.976	0.95
2	3	9	CKB2	YOR039W	6920	15760	140	9684	8597	2922	69	81	127	100	99	0	5414	4891	1863	245	268	218	96	95	0	0	0	0	0	0	0	0	0	0	0	0	0	0	0	0	0	0	0	1.86	1.836	1.822	1.913	1.673	1.82
2	4	9		YOR071C	7110	15760	140	9418	9298	4474	69	72	23	100	100	0	7682	7416	3587	245	250	69	99	98	0	0	0	0	0	0	0	0	0	0	0	0	0	0	0	0	0	0	0	1.257	1.287	1.306	1.412	2.176	1.292
2	5	9	ATF1	YOR377W	7290	15760	140	10632	9913	3208	75	78	28	100	100	0	10326	9437	3207	256	262	73	98	98	0	0	0	0	0	0	0	0	0	0	0	0	0	0	0	0	0	0	0	1.048	1.072	1.081	1.12	1.873	1.064
2	6	9	HST2	YPL015C	7480	15760	140	9193	8794	2314	75	79	29	100	100	0	10667	10044	3151	261	268	73	99	99	0	0	0	0	0	0	0	0	0	0	0	0	0	0	0	0	0	0	0	0.876	0.891	0.883	0.947	1.671	0.856
2	7	9		YPL047W	7680	15760	140	3418	3181	1158	76	80	28	100	100	0	2256	2178	811	260	268	74	96	94	0	0	0	0	0	0	0	0	0	0	0	0	0	0	0	0	0	0	0	1.674	1.619	1.63	1.624	1.768	1.638
2	8	9		YOR379C	7860	15760	140	433	467	200	74	80	28	99	96	0	673	705	290	272	277	93	91	81	0	0	0	0	0	0	0	0	0	0	0	0	0	0	0	0	0	0	0	0.895	0.908	0.898	0.984	2.089	0.723
2	9	9		YPL017C	8050	15760	140	6783	6733	2481	75	79	29	100	100	0	4799	4517	1733	271	278	105	96	96	0	0	0	0	0	0	0	0	0	0	0	0	0	0	0	0	0	0	0	1.481	1.568	1.563	1.662	1.795	1.562
2	10	9	DIG1	YPL049C	8230	15750	130	6654	7100	2934	81	157	524	100	100	0	4032	4310	1665	274	337	443	100	99	0	0	0	0	0	0	0	0	0	0	0	0	0	0	0	0	0	0	0	1.749	1.739	1.726	1.74	1.32	1.793
2	11	9	FRE3	YOR381W	8420	15760	120	509	545	218	89	164	510	40	2	0	654	687	276	284	353	432	36	5	0	0	0	0	0	0	0	0	0	0	0	0	0	0	0	0	0	0	0	1.135	1.132	1.219	1.216	2.084	1.161
2	12	9		YPL019C	8630	15760	140	6514	6824	2673	94	140	364	99	98	0	5020	5136	2011	302	343	325	96	96	0	0	0	0	0	0	0	0	0	0	0	0	0	0	0	0	0	0	0	1.361	1.392	1.396	1.441	1.685	1.411
2	13	9	ARL3	YPL051W	8810	15760	140	5179	4871	2009	97	147	383	99	96	0	8257	7636	3335	318	363	343	97	96	0	0	0	0	0	0	0	0	0	0	0	0	0	0	0	0	0	0	0	0.64	0.652	0.645	0.691	1.685	0.619
2	14	9		YOR383C	9000	15760	130	6437	6207	1656	95	162	467	99	99	0	9120	8692	2114	315	472	1066	100	98	0	0	0	0	0	0	0	0	0	0	0	0	0	0	0	0	0	0	0	0.72	0.73	0.73	0.724	1.354	0.715
2	15	9	ECM23	YPL021W	9200	15760	140	3996	3655	1149	85	150	455	99	96	0	10575	9764	3466	298	465	1064	96	92	0	0	0	0	0	0	0	0	0	0	0	0	0	0	0	0	0	0	0	0.381	0.377	0.385	0.408	1.738	0.355
2	16	9	KTR6	YPL053C	9380	15760	140	5346	5081	1949	80	168	614	99	96	0	3587	3360	1363	285	511	1664	82	48	0	0	0	0	0	0	0	0	0	0	0	0	0	0	0	0	0	0	0	1.595	1.626	1.578	1.786	1.93	1.62
2	17	9		YPR078C	9590	15770	130	11945	11264	3512	83	163	595	100	99	0	5043	4638	1696	288	345	438	94	91	0	0	0	0	0	0	0	0	0	0	0	0	0	0	0	0	0	0	0	2.495	2.57	2.531	2.826	1.825	2.555
2	18	9	RPC40	YPR110C	9780	15760	140	8182	7687	2273	84	168	650	99	99	0	7585	6948	2239	288	361	505	98	98	0	0	0	0	0	0	0	0	0	0	0	0	0	0	0	0	0	0	0	1.11	1.142	1.116	1.201	1.747	1.107
2	19	9		YPR139C	9980	15750	130	6127	5653	1593	78	89	93	100	100	0	4903	4671	1427	260	277	128	100	100	0	0	0	0	0	0	0	0	0	0	0	0	0	0	0	0	0	0	0	1.303	1.264	1.28	1.289	1.334	1.229
2	20	9	tef1	YPR080W	10170	15760	140	10752	10039	2675	77	88	93	100	100	0	7537	6971	2137	251	265	128	98	98	0	0	0	0	0	0	0	0	0	0	0	0	0	0	0	0	0	0	0	1.465	1.482	1.473	1.521	1.577	1.465
2	21	9		YPR112C	10360	15760	140	7536	7682	3137	81	86	33	100	100	0	9954	10088	4143	259	268	89	99	98	0	0	0	0	0	0	0	0	0	0	0	0	0	0	0	0	0	0	0	0.769	0.773	0.783	0.771	1.551	0.763
2	22	9	kar3	YPR141C	10560	15760	130	454	472	142	76	90	148	97	76	0	746	787	220	259	285	307	90	28	0	0	0	0	0	0	0	0	0	0	0	0	0	0	0	0	0	0	0	0.776	0.75	0.787	0.765	1.509	0.646
2	1	10	DIB1	YPR082C	6550	15950	140	7370	7246	2301	72	76	43	100	100	0	4677	4289	1597	245	256	152	96	95	0	0	0	0	0	0	0	0	0	0	0	0	0	0	0	0	0	0	0	1.647	1.774	1.746	1.922	2.049	1.719
2	2	10		YPR114W	6750	15950	140	10914	9916	2640	71	77	42	100	100	0	4636	4350	1214	241	253	93	99	98	0	0	0	0	0	0	0	0	0	0	0	0	0	0	0	0	0	0	0	2.467	2.396	2.376	2.417	1.719	2.532
2	3	10		YPR143W	6940	15950	140	4640	4178	1469	71	75	30	100	99	0	4531	4272	1339	237	247	76	100	98	0	0	0	0	0	0	0	0	0	0	0	0	0	0	0	0	0	0	0	1.064	1.018	1.035	0.993	1.762	1.045
2	4	10		YPR084W	7120	15950	140	13793	12591	3499	74	78	26	100	100	0	19973	18789	4766	246	257	77	100	100	0	0	0	0	0	0	0	0	0	0	0	0	0	0	0	0	0	0	0	0.695	0.675	0.684	0.669	1.636	0.657
2	5	10		YPR116W	7320	15950	140	6440	5841	2220	78	82	29	99	99	0	3381	3191	1091	256	267	81	98	98	0	0	0	0	0	0	0	0	0	0	0	0	0	0	0	0	0	0	0	2.036	1.964	1.95	1.954	1.806	2.07
2	6	10	ASN1	YPR145W	7510	15950	140	9816	8979	3564	81	85	32	100	100	0	8437	7776	3338	269	277	85	98	98	0	0	0	0	0	0	0	0	0	0	0	0	0	0	0	0	0	0	0	1.192	1.185	1.173	1.224	1.768	1.159
2	7	10		iYAL056W	7700	15950	140	2815	2569	1120	81	91	102	98	98	0	4040	3788	1515	273	296	213	96	96	0	0	0	0	0	0	0	0	0	0	0	0	0	0	0	0	0	0	0	0.726	0.708	0.729	0.667	1.798	0.702
2	8	10		iYAL051W	7880	15950	130	945	899	280	77	84	36	100	100	0	4322	4095	1317	268	298	221	100	97	0	0	0	0	0	0	0	0	0	0	0	0	0	0	0	0	0	0	0	0.214	0.215	0.212	0.217	1.53	0.194
2	9	10		iYAL046C	8070	15950	130	1227	1154	363	77	86	47	100	100	0	1401	1361	454	264	295	215	97	89	0	0	0	0	0	0	0	0	0	0	0	0	0	0	0	0	0	0	0	1.011	0.982	1.006	1.014	1.665	0.907
2	10	10		iYAL031C	8270	15950	130	2239	2078	662	82	126	361	97	91	0	3161	3007	905	272	312	317	99	97	0	0	0	0	0	0	0	0	0	0	0	0	0	0	0	0	0	0	0	0.747	0.73	0.758	0.728	1.459	0.696
2	11	10		iYAL027W	8460	15950	130	1874	1752	479	88	96	56	100	100	0	5618	5514	1606	285	304	146	100	100	0	0	0	0	0	0	0	0	0	0	0	0	0	0	0	0	0	0	0	0.335	0.318	0.322	0.325	1.433	0.299
2	12	10		iYAL023C	8650	15950	130	3138	2961	897	92	102	78	100	100	0	2159	2147	624	306	323	159	99	99	0	0	0	0	0	0	0	0	0	0	0	0	0	0	0	0	0	0	0	1.644	1.558	1.61	1.572	1.394	1.611
2	13	10		iYAL007C	8850	15950	140	3382	3302	1609	93	103	75	99	98	0	7824	7638	3371	308	325	118	99	99	0	0	0	0	0	0	0	0	0	0	0	0	0	0	0	0	0	0	0	0.438	0.438	0.439	0.421	1.621	0.439
2	14	10		iYAL003W	9030	15950	130	4900	4472	1696	91	124	278	100	97	0	7778	7330	2749	306	389	628	98	97	0	0	0	0	0	0	0	0	0	0	0	0	0	0	0	0	0	0	0	0.644	0.624	0.625	0.627	1.402	0.603
2	15	10		iYAR002W	9220	15950	130	2147	1986	600	81	109	156	100	98	0	7999	7389	2182	303	437	859	98	96	0	0	0	0	0	0	0	0	0	0	0	0	0	0	0	0	0	0	0	0.268	0.269	0.267	0.269	1.409	0.247
2	16	10		itL(CAA)A	9410	15950	130	6930	6237	1866	81	123	213	100	100	0	7495	6934	1890	302	448	891	100	99	0	0	0	0	0	0	0	0	0	0	0	0	0	0	0	0	0	0	0	0.952	0.928	0.955	0.916	1.282	0.915
2	17	10		iYAR028W	9600	15950	130	5425	5326	1956	82	133	267	100	99	0	5745	5366	1885	291	381	566	98	98	0	0	0	0	0	0	0	0	0	0	0	0	0	0	0	0	0	0	0	0.98	1.033	1.033	1.039	1.445	1.012
2	18	10		iYAR035W	9800	15950	130	2594	2445	834	78	107	204	100	97	0	2473	2369	746	279	320	360	96	94	0	0	0	0	0	0	0	0	0	0	0	0	0	0	0	0	0	0	0	1.147	1.133	1.15	1.154	1.557	1.098
2	19	10		iYBR162C	9990	15950	130	4986	4532	1396	75	85	88	100	100	0	3338	3209	980	250	269	122	98	98	0	0	0	0	0	0	0	0	0	0	0	0	0	0	0	0	0	0	0	1.59	1.506	1.548	1.563	1.579	1.551
2	20	10		iYBR165W	10180	15950	130	1137	1000	393	73	77	35	99	99	0	2604	2426	928	234	242	76	95	95	0	0	0	0	0	0	0	0	0	0	0	0	0	0	0	0	0	0	0	0.449	0.423	0.426	0.417	1.595	0.401
2	21	10		iYBR169C	10370	15950	130	2409	2157	773	79	84	36	100	100	0	2354	2212	755	241	251	85	98	97	0	0	0	0	0	0	0	0	0	0	0	0	0	0	0	0	0	0	0	1.103	1.054	1.049	1.05	1.477	1.057
2	22	10		iYBR187W	10560	15960	120	2309	2159	668	76	80	33	100	100	0	1581	1503	485	243	255	86	97	96	0	0	0	0	0	0	0	0	0	0	0	0	0	0	0	0	0	0	0	1.669	1.653	1.718	1.727	1.64	1.622
2	1	11		iYBR192W	6560	16140	130	2839	2668	1014	70	79	66	100	100	0	8265	7761	2997	248	289	381	99	98	0	0	0	0	0	0	0	0	0	0	0	0	0	0	0	0	0	0	0	0.345	0.346	0.353	0.347	1.551	0.322
2	2	11		iYBR196C	6750	16140	130	6984	6551	2878	70	86	86	100	100	0	3821	3462	1369	242	286	354	98	95	0	0	0	0	0	0	0	0	0	0	0	0	0	0	0	0	0	0	0	1.932	2.013	2.068	1.973	1.542	2.152
2	3	11		iYBRCdelta19	6950	16140	130	5144	4989	2000	72	82	60	100	100	0	4119	3982	1554	241	251	80	99	98	0	0	0	0	0	0	0	0	0	0	0	0	0	0	0	0	0	0	0	1.308	1.314	1.318	1.33	1.453	1.322
2	4	11		iYBR212W	7140	16150	130	5038	4594	1674	76	86	67	100	100	0	3379	3150	1138	263	284	141	98	98	0	0	0	0	0	0	0	0	0	0	0	0	0	0	0	0	0	0	0	1.592	1.565	1.577	1.618	1.603	1.575
2	5	11		iYBR216C	7320	16140	130	2244	2133	879	80	101	197	98	96	0	2947	2752	1090	270	308	286	97	93	0	0	0	0	0	0	0	0	0	0	0	0	0	0	0	0	0	0	0	0.808	0.827	0.843	0.848	1.7	0.81
2	6	11		iYBR237W	7520	16140	130	3002	2789	1034	82	87	36	100	100	0	11150	10299	4018	271	287	103	100	99	0	0	0	0	0	0	0	0	0	0	0	0	0	0	0	0	0	0	0	0.268	0.27	0.272	0.277	1.461	0.251
2	7	11		iYBR241C	7710	16140	130	3969	3597	984	81	135	389	100	99	0	3553	3399	1016	268	336	418	98	95	0	0	0	0	0	0	0	0	0	0	0	0	0	0	0	0	0	0	0	1.184	1.123	1.136	1.167	1.492	1.117
2	8	11		iYBR246W	7900	16140	130	2852	2601	959	76	125	369	98	95	0	4319	3965	1375	255	324	415	98	96	0	0	0	0	0	0	0	0	0	0	0	0	0	0	0	0	0	0	0	0.683	0.681	0.694	0.693	1.562	0.686
2	9	11		iYDL140C	8090	16150	140	2104	1987	597	75	85	59	100	100	0	1462	1407	490	256	269	96	96	92	0	0	0	0	0	0	0	0	0	0	0	0	0	0	0	0	0	0	0	1.682	1.661	1.656	1.738	1.545	1.611
2	10	11		iYDL136W	8280	16140	130	2804	2526	900	78	88	77	100	100	0	5597	5238	1912	266	292	245	99	95	0	0	0	0	0	0	0	0	0	0	0	0	0	0	0	0	0	0	0	0.511	0.492	0.504	0.51	1.506	0.461
2	11	11		iYDL133W	8470	16150	130	2002	2367	1286	81	92	77	100	100	0	1460	1596	794	281	311	259	92	84	0	0	0	0	0	0	0	0	0	0	0	0	0	0	0	0	0	0	0	1.629	1.738	1.753	1.773	1.793	1.716
2	12	11		iYDL117W	8660	16140	130	2975	2776	751	86	104	128	100	100	0	2220	2174	584	300	320	159	98	98	0	0	0	0	0	0	0	0	0	0	0	0	0	0	0	0	0	0	0	1.505	1.435	1.446	1.481	1.58	1.425
2	13	11		iYDL113C	8850	16140	130	2971	2954	959	91	106	114	100	100	0	2055	2047	617	307	341	263	98	95	0	0	0	0	0	0	0	0	0	0	0	0	0	0	0	0	0	0	0	1.648	1.645	1.626	1.633	1.387	1.662
2	14	11		iYDL109C	9040	16140	130	2359	2576	1236	91	107	101	100	99	0	1777	1852	827	306	341	258	93	90	0	0	0	0	0	0	0	0	0	0	0	0	0	0	0	0	0	0	0	1.542	1.607	1.625	1.69	1.675	1.619
2	15	11		iYDL090C	9220	16140	130	4049	3884	1035	83	109	153	100	100	0	3359	3232	963	303	356	471	98	97	0	0	0	0	0	0	0	0	0	0	0	0	0	0	0	0	0	0	0	1.298	1.298	1.295	1.362	1.501	1.266
2	16	11		iYDL086W	9430	16150	130	4223	3969	1118	82	113	192	100	100	0	3190	3104	936	297	335	288	97	96	0	0	0	0	0	0	0	0	0	0	0	0	0	0	0	0	0	0	0	1.431	1.385	1.393	1.453	1.521	1.373
2	17	11		iYDL082W	9610	16150	130	1229	1332	673	82	114	208	96	87	0	3046	3140	1632	287	324	271	95	91	0	0	0	0	0	0	0	0	0	0	0	0	0	0	0	0	0	0	0	0.416	0.438	0.453	0.494	2.346	0.402
2	18	11		iYDL065C	9810	16150	130	1947	1843	541	76	83	52	100	100	0	2377	2275	650	269	279	87	99	97	0	0	0	0	0	0	0	0	0	0	0	0	0	0	0	0	0	0	0	0.888	0.881	0.867	0.927	1.724	0.865
2	19	11		iYDL060W	10000	16150	130	873	820	219	71	74	32	100	100	0	1018	1016	321	247	257	79	96	95	0	0	0	0	0	0	0	0	0	0	0	0	0	0	0	0	0	0	0	1.04	0.974	0.989	1.056	1.953	0.89
2	20	11		iYDL056W	10180	16150	130	1618	1492	521	68	71	31	100	100	0	7293	6873	2401	227	233	76	100	100	0	0	0	0	0	0	0	0	0	0	0	0	0	0	0	0	0	0	0	0.219	0.214	0.21	0.215	1.637	0.2
2	21	11		iYDRWdelta12	10370	16140	130	3171	2786	1030	73	85	79	100	100	0	3377	3051	1113	234	249	126	99	98	0	0	0	0	0	0	0	0	0	0	0	0	0	0	0	0	0	0	0	0.986	0.963	0.97	0.976	1.65	0.932
2	22	11		iYDR244W	10550	16140	130	2242	2012	878	78	89	74	98	97	0	1680	1652	714	242	258	105	96	93	0	0	0	0	0	0	0	0	0	0	0	0	0	0	0	0	0	0	0	1.505	1.372	1.394	1.401	1.558	1.374
2	1	12		iYDR248C	6540	16330	130	5330	4849	1664	66	77	68	100	100	0	9050	8218	3042	248	285	378	100	100	0	0	0	0	0	0	0	0	0	0	0	0	0	0	0	0	0	0	0	0.598	0.6	0.6	0.604	1.428	0.563
2	2	12		itG(GCC)D2	6730	16330	130	2213	2044	614	70	95	119	99	98	0	2625	2471	734	242	324	522	97	90	0	0	0	0	0	0	0	0	0	0	0	0	0	0	0	0	0	0	0	0.899	0.886	0.907	0.879	1.366	0.824
2	3	12		iYDR265W	6930	16330	130	2134	1931	640	71	90	95	100	100	0	2377	2233	712	245	275	175	99	97	0	0	0	0	0	0	0	0	0	0	0	0	0	0	0	0	0	0	0	0.968	0.936	0.931	0.94	1.496	0.903
2	4	12		iYDR271C	7110	16330	120	1496	1398	479	75	112	198	99	92	0	1913	1843	600	258	311	297	97	94	0	0	0	0	0	0	0	0	0	0	0	0	0	0	0	0	0	0	0	0.859	0.835	0.815	0.837	1.532	0.797
2	5	12		iYDR286C	7300	16330	130	7589	6840	2236	81	193	604	100	98	0	4363	4025	1283	276	400	589	100	94	0	0	0	0	0	0	0	0	0	0	0	0	0	0	0	0	0	0	0	1.837	1.803	1.768	1.806	1.399	1.845
2	6	12		iYDR292C	7510	16330	140	5841	5411	1923	82	157	551	98	96	0	6556	6120	2137	272	346	494	98	96	0	0	0	0	0	0	0	0	0	0	0	0	0	0	0	0	0	0	0	0.916	0.911	0.917	0.912	1.699	0.891
2	7	12		iYDR296W	7690	16330	130	5675	5014	1724	77	122	309	100	99	0	3020	2828	899	256	299	299	98	97	0	0	0	0	0	0	0	0	0	0	0	0	0	0	0	0	0	0	0	2.025	1.92	1.918	1.917	1.442	1.989
2	8	12		iYDR311W	7890	16350	80	186	221	149	73	111	221	17	3	0	364	414	178	243	273	238	28	5	0	0	0	0	0	0	0	0	0	0	0	0	0	0	0	0	0	0	0	0.934	0.865	0.707	0.848	2.91	0.564
2	9	12		iYDR315C	8080	16330	130	1734	1670	570	70	80	57	100	100	0	1337	1304	391	247	251	69	98	97	0	0	0	0	0	0	0	0	0	0	0	0	0	0	0	0	0	0	0	1.527	1.514	1.512	1.503	1.502	1.529
2	10	12		iYDR317W	8260	16320	150	102	134	90	72	85	78	28	14	0	282	330	171	253	281	249	14	3	0	0	0	0	0	0	0	0	0	0	0	0	0	0	0	0	0	0	0	1.034	0.805	0.561	0.548	3.593	0.33
2	11	12		itK(CUU)E1	8450	16320	130	800	738	280	75	83	74	100	95	0	1981	1907	665	261	288	239	96	92	0	0	0	0	0	0	0	0	0	0	0	0	0	0	0	0	0	0	0	0.422	0.403	0.411	0.405	1.694	0.376
2	12	12		iYELWdelta6	8640	16320	130	1014	934	355	80	89	105	97	95	0	2940	2748	953	283	292	131	99	96	0	0	0	0	0	0	0	0	0	0	0	0	0	0	0	0	0	0	0	0.352	0.346	0.353	0.349	1.811	0.324
2	13	12		iYEL007W	8820	16320	130	2736	2798	1299	83	102	120	100	100	0	9669	9389	4329	294	350	430	98	96	0	0	0	0	0	0	0	0	0	0	0	0	0	0	0	0	0	0	0	0.283	0.299	0.293	0.306	1.484	0.281
2	14	12		isnR14	9020	16330	130	1862	1802	852	85	96	63	100	98	0	6464	6644	3241	290	344	413	96	95	0	0	0	0	0	0	0	0	0	0	0	0	0	0	0	0	0	0	0	0.288	0.27	0.273	0.288	1.743	0.253
2	15	12		iYER010C-1	9200	16320	130	3856	4041	2133	83	103	134	99	98	0	2961	2929	1483	286	311	177	95	94	0	0	0	0	0	0	0	0	0	0	0	0	0	0	0	0	0	0	0	1.41	1.498	1.439	1.573	1.733	1.459
2	16	12		iYER012W	9390	16320	130	2484	2416	1011	81	104	136	100	98	0	2107	2032	790	291	313	184	97	96	0	0	0	0	0	0	0	0	0	0	0	0	0	0	0	0	0	0	0	1.323	1.341	1.362	1.329	1.366	1.365
2	17	12		iYER027C	9580	16320	130	3519	3250	1339	82	101	115	100	100	0	2530	2468	996	286	313	167	96	94	0	0	0	0	0	0	0	0	0	0	0	0	0	0	0	0	0	0	0	1.532	1.452	1.459	1.525	1.658	1.441
2	18	12		iYER031C	9780	16320	140	2091	1946	792	76	98	120	96	93	0	1810	1742	652	263	299	164	96	91	0	0	0	0	0	0	0	0	0	0	0	0	0	0	0	0	0	0	0	1.303	1.264	1.283	1.216	1.713	1.284
2	19	12		iYER035W	9970	16320	130	1779	1739	540	70	74	32	100	100	0	3267	3097	930	246	258	90	100	100	0	0	0	0	0	0	0	0	0	0	0	0	0	0	0	0	0	0	0	0.566	0.585	0.593	0.589	1.37	0.565
2	20	12		iYERWdelta9	10190	16330	80	109	140	106	68	74	34	55	40	0	277	363	233	220	236	94	42	21	0	0	0	0	0	0	0	0	0	0	0	0	0	0	0	0	0	0	0	0.719	0.503	0.648	0.546	3.204	0.308
2	21	12		iYER050C	10370	16330	80	109	135	81	69	71	24	57	44	0	274	317	162	223	231	110	30	19	0	0	0	0	0	0	0	0	0	0	0	0	0	0	0	0	0	0	0	0.784	0.702	0.566	0.455	3.883	0.172
2	22	12		iYER053C-1	10560	16320	90	131	159	104	72	78	32	63	46	0	323	386	195	243	251	77	51	34	0	0	0	0	0	0	0	0	0	0	0	0	0	0	0	0	0	0	0	0.738	0.608	0.51	0.552	2.825	0.358
2	1	13		iYFR048W	6550	16510	140	3508	3181	1195	67	79	70	99	98	0	8605	7846	3083	246	283	338	98	97	0	0	0	0	0	0	0	0	0	0	0	0	0	0	0	0	0	0	0	0.412	0.41	0.41	0.408	1.747	0.381
2	2	13		iYFR052W	6740	16510	140	1904	1685	713	71	93	109	97	94	0	2714	2474	1057	245	298	377	92	86	0	0	0	0	0	0	0	0	0	0	0	0	0	0	0	0	0	0	0	0.742	0.724	0.737	0.713	2	0.682
2	3	13		iYFR054C-0	6930	16510	130	5743	5546	2531	71	85	71	100	100	0	6357	6168	2880	240	254	122	100	100	0	0	0	0	0	0	0	0	0	0	0	0	0	0	0	0	0	0	0	0.927	0.924	0.92	0.93	1.484	0.891
2	4	13		iYGL257C	7120	16510	130	6478	5861	2200	74	217	800	95	90	0	3654	3320	1286	244	349	550	93	88	0	0	0	0	0	0	0	0	0	0	0	0	0	0	0	0	0	0	0	1.878	1.881	1.869	1.986	1.677	1.902
2	5	13		iYGL256W-3	7320	16510	130	5942	5473	2000	74	246	872	95	90	0	3484	3211	1203	250	363	615	93	85	0	0	0	0	0	0	0	0	0	0	0	0	0	0	0	0	0	0	0	1.814	1.823	1.798	1.9	1.573	1.837
2	6	13		iYGL252C	7510	16510	130	6566	5970	2570	72	87	75	100	100	0	4095	3748	1469	254	267	87	99	98	0	0	0	0	0	0	0	0	0	0	0	0	0	0	0	0	0	0	0	1.691	1.688	1.707	1.686	1.642	1.722
2	7	13		iYGL233W	7700	16510	130	964	904	313	73	93	155	97	91	0	1579	1504	481	253	275	167	96	92	0	0	0	0	0	0	0	0	0	0	0	0	0	0	0	0	0	0	0	0.672	0.664	0.671	0.692	1.66	0.622
2	8	13		iYGL228W	7880	16510	130	6607	5946	2495	74	103	138	100	97	0	4704	4308	1764	251	286	253	95	91	0	0	0	0	0	0	0	0	0	0	0	0	0	0	0	0	0	0	0	1.467	1.447	1.43	1.503	1.846	1.472
2	9	13		itV(AAC)G3-0	8080	16520	140	8282	7610	2729	70	96	122	99	99	0	6024	5374	2293	246	273	241	94	93	0	0	0	0	0	0	0	0	0	0	0	0	0	0	0	0	0	0	0	1.421	1.47	1.44	1.594	1.857	1.409
2	10	13		iYGL208W	8270	16510	130	4795	4498	1413	69	87	108	100	100	0	3245	3096	966	246	264	166	100	97	0	0	0	0	0	0	0	0	0	0	0	0	0	0	0	0	0	0	0	1.576	1.554	1.584	1.598	1.41	1.563
2	11	13		itH(GUG)G1	8470	16520	130	1612	1419	503	71	88	106	100	98	0	2568	2420	886	249	269	173	96	94	0	0	0	0	0	0	0	0	0	0	0	0	0	0	0	0	0	0	0	0.665	0.621	0.637	0.671	1.78	0.559
2	12	13		itK(UUU)G1	8650	16520	140	4296	3875	1332	76	86	53	100	99	0	3259	2990	1007	267	284	128	98	98	0	0	0	0	0	0	0	0	0	0	0	0	0	0	0	0	0	0	0	1.41	1.395	1.393	1.371	1.638	1.391
2	13	13		iYGR091W	8850	16510	130	2174	2164	879	81	98	96	99	98	0	1665	1586	601	281	312	276	90	88	0	0	0	0	0	0	0	0	0	0	0	0	0	0	0	0	0	0	0	1.512	1.596	1.613	1.634	1.674	1.594
2	14	13		iYGR095C	9040	16510	130	1306	1188	422	81	93	65	98	97	0	1840	1738	615	274	287	109	93	93	0	0	0	0	0	0	0	0	0	0	0	0	0	0	0	0	0	0	0	0.782	0.756	0.745	0.811	2.053	0.708
2	15	13		iYGR099W	9230	16520	140	2574	2631	1261	81	98	81	100	99	0	1719	1698	799	282	298	146	93	90	0	0	0	0	0	0	0	0	0	0	0	0	0	0	0	0	0	0	0	1.735	1.801	1.747	1.94	2.026	1.785
2	16	13		iYGR111W	9440	16520	130	3020	2734	1008	77	86	52	100	100	0	1862	1760	643	283	285	82	95	95	0	0	0	0	0	0	0	0	0	0	0	0	0	0	0	0	0	0	0	1.864	1.799	1.789	1.824	1.649	1.802
2	17	13		iYGR117C	9620	16510	130	3256	3328	1450	79	102	121	99	97	0	3624	3626	1631	278	304	168	94	92	0	0	0	0	0	0	0	0	0	0	0	0	0	0	0	0	0	0	0	0.949	0.97	0.975	1.03	1.706	0.939
2	18	13		itN(GUU)G	9810	16520	140	1349	1219	473	71	87	93	96	92	0	1198	1141	490	259	282	144	87	84	0	0	0	0	0	0	0	0	0	0	0	0	0	0	0	0	0	0	0	1.361	1.302	1.282	1.352	1.977	1.198
2	19	13		iYGR133W	10000	16520	130	3296	3046	1438	73	83	48	100	100	0	1854	1804	737	259	271	99	95	94	0	0	0	0	0	0	0	0	0	0	0	0	0	0	0	0	0	0	0	2.021	1.924	1.897	1.885	1.72	2.035
2	20	13		iYGR138C	10190	16520	120	982	841	379	74	84	48	94	91	0	1036	924	417	247	261	97	86	83	0	0	0	0	0	0	0	0	0	0	0	0	0	0	0	0	0	0	0	1.151	1.133	1.066	1.195	2.204	1.037
2	21	13		iYGR142W	10370	16520	120	2298	2245	1162	71	82	53	99	97	0	2851	2713	1439	237	278	326	89	84	0	0	0	0	0	0	0	0	0	0	0	0	0	0	0	0	0	0	0	0.852	0.878	0.869	0.93	1.908	0.835
2	22	13		iYGR154C	10560	16520	130	4182	4058	1727	73	83	53	100	100	0	2376	2401	894	249	277	281	98	95	0	0	0	0	0	0	0	0	0	0	0	0	0	0	0	0	0	0	0	1.932	1.852	1.796	1.834	1.578	1.902
2	1	14		iYGR158C	6590	16710	130	2664	2281	980	73	79	44	100	99	0	4856	4464	1994	245	266	164	95	94	0	0	0	0	0	0	0	0	0	0	0	0	0	0	0	0	0	0	0	0.562	0.523	0.534	0.59	2.155	0.482
2	2	14		iYGRCdelta30	6770	16710	130	1838	1589	692	70	76	37	99	96	0	2280	2060	925	243	251	95	93	93	0	0	0	0	0	0	0	0	0	0	0	0	0	0	0	0	0	0	0	0.868	0.836	0.831	0.865	1.902	0.762
2	3	14		iYHR094C	6950	16710	140	4073	3844	1665	69	80	58	100	100	0	2685	2501	1081	239	251	122	97	94	0	0	0	0	0	0	0	0	0	0	0	0	0	0	0	0	0	0	0	1.637	1.669	1.698	1.746	1.989	1.692
2	4	14		iYHR098C	7140	16710	140	4445	4606	2365	69	161	676	94	90	0	2344	2288	1197	227	285	415	87	80	0	0	0	0	0	0	0	0	0	0	0	0	0	0	0	0	0	0	0	2.067	2.201	2.116	2.325	2.148	2.221
2	5	14		iYHR102W	7330	16710	130	3699	3924	2229	70	82	57	100	100	0	2835	2992	1623	236	244	83	97	95	0	0	0	0	0	0	0	0	0	0	0	0	0	0	0	0	0	0	0	1.396	1.398	1.382	1.458	1.7	1.404
2	6	14		iYHR119W	7540	16710	130	3360	3050	1084	69	84	75	100	100	0	3060	2846	1033	247	261	90	95	95	0	0	0	0	0	0	0	0	0	0	0	0	0	0	0	0	0	0	0	1.17	1.147	1.154	1.197	1.667	1.09
2	7	14		iYHR123W	7730	16710	130	1825	1985	1042	70	86	90	100	99	0	5970	6476	3700	252	297	369	95	92	0	0	0	0	0	0	0	0	0	0	0	0	0	0	0	0	0	0	0	0.307	0.308	0.322	0.334	1.623	0.277
2	8	14		iYHR127W	7920	16710	140	1283	1327	761	71	94	126	94	89	0	3104	2888	1623	246	302	408	88	82	0	0	0	0	0	0	0	0	0	0	0	0	0	0	0	0	0	0	0	0.424	0.475	0.48	0.485	2.029	0.44
2	9	14		iYHR143W	8110	16710	130	2948	3061	1777	71	86	81	100	100	0	2527	2693	1555	239	248	93	95	95	0	0	0	0	0	0	0	0	0	0	0	0	0	0	0	0	0	0	0	1.257	1.218	1.228	1.244	1.608	1.173
2	10	14		iYHRCdelta11	8300	16710	130	2586	2484	1152	71	91	112	98	95	0	1937	1947	935	240	256	148	90	88	0	0	0	0	0	0	0	0	0	0	0	0	0	0	0	0	0	0	0	1.482	1.414	1.472	1.431	1.643	1.386
2	11	14		iYHR149C	8480	16710	120	1550	1691	1170	70	90	106	97	92	0	1514	1612	970	238	256	136	90	88	0	0	0	0	0	0	0	0	0	0	0	0	0	0	0	0	0	0	0	1.16	1.18	1.207	1.17	1.985	1.187
2	12	14		iYHR164C	8660	16710	130	3780	3559	1289	72	95	106	100	97	0	2738	2508	919	255	280	167	95	92	0	0	0	0	0	0	0	0	0	0	0	0	0	0	0	0	0	0	0	1.493	1.548	1.564	1.638	1.807	1.511
2	13	14		iYHR168W	8850	16710	130	2463	2252	827	80	119	172	95	93	0	1577	1463	612	267	304	199	89	85	0	0	0	0	0	0	0	0	0	0	0	0	0	0	0	0	0	0	0	1.819	1.816	1.867	1.836	1.614	1.762
2	14	14		iYHR173C	9050	16710	130	1236	1152	404	79	115	169	93	90	0	1181	1132	401	257	295	183	92	90	0	0	0	0	0	0	0	0	0	0	0	0	0	0	0	0	0	0	0	1.252	1.226	1.209	1.186	1.77	1.164
2	15	14		itT(AGU)J	9240	16710	130	1826	1704	761	77	93	75	99	95	0	2187	2061	876	258	282	130	92	91	0	0	0	0	0	0	0	0	0	0	0	0	0	0	0	0	0	0	0	0.907	0.902	0.887	0.917	1.789	0.867
2	16	14		iYJL197W	9440	16710	140	2607	2491	1031	78	93	73	99	98	0	4086	3798	1736	276	314	334	93	89	0	0	0	0	0	0	0	0	0	0	0	0	0	0	0	0	0	0	0	0.664	0.685	0.69	0.731	1.999	0.628
2	17	14		iYJL192C	9630	16710	140	2385	2193	832	74	92	103	99	97	0	1909	1798	757	268	289	167	92	90	0	0	0	0	0	0	0	0	0	0	0	0	0	0	0	0	0	0	0	1.408	1.385	1.377	1.456	1.909	1.318
2	18	14		iYJL173C	9810	16710	140	5379	5007	1887	73	110	212	99	99	0	6301	5634	2267	252	292	230	97	95	0	0	0	0	0	0	0	0	0	0	0	0	0	0	0	0	0	0	0	0.877	0.917	0.916	0.99	1.928	0.895
2	19	14		iYJL168C	9990	16710	130	4049	3681	1328	76	121	210	96	92	0	2638	2435	884	252	288	202	93	92	0	0	0	0	0	0	0	0	0	0	0	0	0	0	0	0	0	0	0	1.665	1.651	1.703	1.651	1.433	1.661
2	20	14		iYJL164C	10180	16710	130	3521	3591	2215	75	94	76	96	91	0	2507	2512	1586	245	298	495	79	78	0	0	0	0	0	0	0	0	0	0	0	0	0	0	0	0	0	0	0	1.523	1.551	1.497	1.594	2.089	1.516
2	21	14		isnR128	10380	16710	120	770	725	283	71	80	45	95	93	0	945	907	380	228	245	121	89	85	0	0	0	0	0	0	0	0	0	0	0	0	0	0	0	0	0	0	0	0.975	0.963	0.972	0.948	1.854	0.846
2	22	14		iYJL146W	10570	16720	130	2974	2871	1522	72	77	33	100	99	0	2602	2413	1350	237	250	86	92	88	0	0	0	0	0	0	0	0	0	0	0	0	0	0	0	0	0	0	0	1.227	1.286	1.278	1.48	1.947	1.231
2	1	15		iYJL141C	6560	16900	120	3964	3608	2041	74	96	187	94	87	0	3647	3281	1944	237	291	489	81	77	0	0	0	0	0	0	0	0	0	0	0	0	0	0	0	0	0	0	0	1.141	1.161	1.11	1.167	2.521	1.115
2	2	15		iYJL125C	6760	16900	140	3263	2984	1378	73	93	93	100	96	0	1907	1766	851	240	278	219	87	83	0	0	0	0	0	0	0	0	0	0	0	0	0	0	0	0	0	0	0	1.914	1.908	1.885	1.971	2.255	1.882
2	3	15		iYJL120W	6940	16900	130	1450	1360	581	66	72	31	99	99	0	1025	1005	388	231	240	101	93	90	0	0	0	0	0	0	0	0	0	0	0	0	0	0	0	0	0	0	0	1.743	1.672	1.677	1.777	1.866	1.729
2	4	15		iYJL115W	7140	16900	130	2082	1877	786	65	72	35	100	100	0	2706	2548	1160	215	224	70	95	93	0	0	0	0	0	0	0	0	0	0	0	0	0	0	0	0	0	0	0	0.81	0.777	0.781	0.796	1.902	0.715
2	5	15		iYKL211C	7330	16890	130	3216	3146	1478	70	85	100	95	95	0	2132	1982	934	216	229	95	95	91	0	0	0	0	0	0	0	0	0	0	0	0	0	0	0	0	0	0	0	1.642	1.742	1.719	1.802	2.009	1.838
2	6	15		itT(CGU)K	7520	16900	130	2822	2513	986	71	86	101	100	99	0	1783	1657	640	235	239	79	91	90	0	0	0	0	0	0	0	0	0	0	0	0	0	0	0	0	0	0	0	1.777	1.717	1.777	1.769	1.766	1.751
2	7	15		iYKL205W	7700	16890	130	2520	2342	856	73	86	73	100	100	0	3472	3397	1141	245	262	111	100	100	0	0	0	0	0	0	0	0	0	0	0	0	0	0	0	0	0	0	0	0.758	0.72	0.731	0.72	1.553	0.698
2	8	15		iYKLCdelta2	7890	16890	130	1040	956	334	74	83	59	100	98	0	1400	1356	470	243	271	247	94	90	0	0	0	0	0	0	0	0	0	0	0	0	0	0	0	0	0	0	0	0.835	0.792	0.809	0.826	1.808	0.726
2	9	15		iYKL187C	8080	16900	130	2764	2682	1285	81	103	92	99	95	0	2186	2082	1070	245	262	104	90	86	0	0	0	0	0	0	0	0	0	0	0	0	0	0	0	0	0	0	0	1.382	1.416	1.367	1.609	2.355	1.387
2	10	15		iYKL183W	8270	16890	130	3665	3499	1477	83	108	105	100	100	0	1969	1942	785	251	269	131	95	92	0	0	0	0	0	0	0	0	0	0	0	0	0	0	0	0	0	0	0	2.085	2.02	2.031	2.143	1.659	2.125
2	11	15		iYKL166C-1	8450	16900	130	3318	3084	1429	73	91	98	99	99	0	3179	2852	1271	242	286	376	90	89	0	0	0	0	0	0	0	0	0	0	0	0	0	0	0	0	0	0	0	1.105	1.154	1.162	1.144	1.714	1.147
2	12	15		iYKL164C-1	8640	16900	140	3751	3504	1359	73	110	222	99	97	0	2395	2387	940	254	331	630	89	84	0	0	0	0	0	0	0	0	0	0	0	0	0	0	0	0	0	0	0	1.718	1.609	1.625	1.698	1.772	1.616
2	13	15		iYKL162C	8830	16900	130	5035	4643	2073	75	99	108	99	97	0	3603	3288	1509	253	267	124	93	91	0	0	0	0	0	0	0	0	0	0	0	0	0	0	0	0	0	0	0	1.481	1.505	1.468	1.556	1.676	1.5
2	14	15		iYKL148C	9020	16900	140	2423	2263	933	74	107	148	98	96	0	1739	1626	698	246	273	164	91	89	0	0	0	0	0	0	0	0	0	0	0	0	0	0	0	0	0	0	0	1.573	1.586	1.619	1.655	1.733	1.593
2	15	15		iYKL143W	9210	16890	130	2571	2371	696	72	87	73	100	100	0	1686	1630	517	249	264	106	95	95	0	0	0	0	0	0	0	0	0	0	0	0	0	0	0	0	0	0	0	1.739	1.665	1.775	1.722	1.573	1.67
2	16	15		iYKL139W	9400	16900	130	2501	2871	1935	72	99	128	95	91	0	12089	14351	10525	259	305	344	96	91	0	0	0	0	0	0	0	0	0	0	0	0	0	0	0	0	0	0	0	0.205	0.199	0.199	0.221	2.175	0.18
2	17	15		iYLL025W	9590	16890	140	2620	2491	1023	70	93	121	96	92	0	6540	6016	2498	251	306	395	94	93	0	0	0	0	0	0	0	0	0	0	0	0	0	0	0	0	0	0	0	0.405	0.42	0.421	0.429	2.032	0.386
2	18	15		iYLL021W	9770	16890	130	573	596	293	70	96	191	88	69	0	1961	1898	914	238	270	259	88	85	0	0	0	0	0	0	0	0	0	0	0	0	0	0	0	0	0	0	0	0.292	0.317	0.317	0.325	1.836	0.28
2	19	15		iYLL017W	9970	16910	110	2365	2441	1152	72	110	215	95	93	0	2041	2061	1061	240	279	220	87	86	0	0	0	0	0	0	0	0	0	0	0	0	0	0	0	0	0	0	0	1.273	1.301	1.206	1.373	2.032	1.233
2	20	15		iYLL001W	10150	16890	130	2170	2054	831	75	105	134	94	93	0	14069	13506	5683	237	399	1051	95	92	0	0	0	0	0	0	0	0	0	0	0	0	0	0	0	0	0	0	0	0.151	0.149	0.15	0.147	1.544	0.136
2	21	15		iYLR003C	10340	16900	120	1228	1114	506	73	91	101	94	87	0	1780	1670	889	224	388	1074	67	19	0	0	0	0	0	0	0	0	0	0	0	0	0	0	0	0	0	0	0	0.742	0.72	0.701	0.813	2.85	0.271
2	22	15		iYLR007W	10540	16900	130	1540	1457	591	70	76	32	100	100	0	2736	2551	1091	234	246	88	95	93	0	0	0	0	0	0	0	0	0	0	0	0	0	0	0	0	0	0	0	0.588	0.599	0.593	0.625	1.727	0.555
2	1	16		iYLR024C	6540	17090	120	1464	1642	1111	69	102	274	92	83	0	1115	1251	756	238	276	490	75	45	0	0	0	0	0	0	0	0	0	0	0	0	0	0	0	0	0	0	0	1.591	1.553	1.537	1.577	2.055	1.661
2	2	16		iYLR028C	6730	17080	140	2412	2325	1148	72	117	289	92	89	0	2011	1949	923	235	277	220	91	88	0	0	0	0	0	0	0	0	0	0	0	0	0	0	0	0	0	0	0	1.318	1.314	1.343	1.346	2.04	1.351
2	3	16		iYLR032W	6920	17080	140	1985	1875	902	68	75	36	99	98	0	3786	3489	1807	231	248	107	96	91	0	0	0	0	0	0	0	0	0	0	0	0	0	0	0	0	0	0	0	0.539	0.555	0.562	0.603	2.207	0.507
2	4	16		iYLR044C	7120	17080	140	4984	4698	1948	66	74	39	100	100	0	2978	2812	1211	226	241	102	92	92	0	0	0	0	0	0	0	0	0	0	0	0	0	0	0	0	0	0	0	1.787	1.791	1.812	1.853	1.768	1.84
2	5	16		iYLR048W	7300	17080	120	1631	1562	859	68	76	38	98	96	0	2801	2708	1404	224	239	100	90	88	0	0	0	0	0	0	0	0	0	0	0	0	0	0	0	0	0	0	0	0.607	0.601	0.581	0.649	2.357	0.57
2	6	16		iYLR052W	7490	17090	130	1591	1441	599	73	98	312	93	82	0	1306	1192	480	241	269	289	87	75	0	0	0	0	0	0	0	0	0	0	0	0	0	0	0	0	0	0	0	1.425	1.438	1.436	1.449	1.727	1.411
2	7	16		iYLR364W	7680	17080	140	4087	4057	1721	77	113	320	97	96	0	2141	2076	794	245	283	322	94	90	0	0	0	0	0	0	0	0	0	0	0	0	0	0	0	0	0	0	0	2.115	2.174	2.194	2.16	1.75	2.233
2	8	16		iYLR369W	7880	17080	140	2365	2110	820	77	90	67	99	98	0	2665	2549	997	241	257	112	97	95	0	0	0	0	0	0	0	0	0	0	0	0	0	0	0	0	0	0	0	0.944	0.881	0.909	0.872	1.871	0.86
2	9	16		iYLR373C	8070	17090	130	1165	1064	456	79	94	60	97	91	0	1080	1000	463	237	252	104	87	80	0	0	0	0	0	0	0	0	0	0	0	0	0	0	0	0	0	0	0	1.288	1.291	1.236	1.34	1.864	1.175
2	10	16		iYLR389C	8240	17080	130	4360	4049	1230	83	130	237	100	99	0	2375	2308	805	248	285	223	97	95	0	0	0	0	0	0	0	0	0	0	0	0	0	0	0	0	0	0	0	2.011	1.925	1.929	2.025	1.519	1.87
2	11	16		iYLR394W	8450	17080	130	5151	4692	1562	79	171	417	100	95	0	9470	8538	3081	256	423	974	98	95	0	0	0	0	0	0	0	0	0	0	0	0	0	0	0	0	0	0	0	0.55	0.557	0.559	0.568	1.397	0.525
2	12	16		iYLR398C	8650	17080	130	3693	3488	1604	73	142	374	95	91	0	2495	2396	1082	252	412	1011	80	61	0	0	0	0	0	0	0	0	0	0	0	0	0	0	0	0	0	0	0	1.614	1.593	1.59	1.734	1.744	1.289
2	13	16		iYLR412W-1	8830	17080	130	3719	3625	1419	74	108	191	100	99	0	3016	2954	1115	246	272	207	98	97	0	0	0	0	0	0	0	0	0	0	0	0	0	0	0	0	0	0	0	1.316	1.311	1.266	1.337	1.403	1.295
2	14	16		iYLR417W	9040	17080	130	2489	2318	928	74	109	189	98	97	0	4035	3809	1529	243	280	213	95	90	0	0	0	0	0	0	0	0	0	0	0	0	0	0	0	0	0	0	0	0.637	0.629	0.64	0.692	1.95	0.592
2	15	16		iYLRCdelta24	9240	17090	130	2006	1909	710	71	86	71	100	100	0	2042	1956	737	246	263	114	98	96	0	0	0	0	0	0	0	0	0	0	0	0	0	0	0	0	0	0	0	1.077	1.075	1.066	1.138	1.67	1.044
2	16	16		iYLR436C	9410	17100	110	1146	1253	701	68	109	193	98	92	0	857	972	493	253	289	330	82	43	0	0	0	0	0	0	0	0	0	0	0	0	0	0	0	0	0	0	0	1.785	1.648	1.472	1.693	1.836	1.333
2	17	16		iYLR439W	9610	17090	120	1264	1146	513	68	106	178	92	85	0	2934	2576	1136	242	267	137	92	90	0	0	0	0	0	0	0	0	0	0	0	0	0	0	0	0	0	0	0	0.444	0.462	0.477	0.506	2.058	0.432
2	18	16		iYLR444C	9810	17090	130	1180	1075	347	69	76	44	100	100	0	1074	1030	343	237	249	116	92	90	0	0	0	0	0	0	0	0	0	0	0	0	0	0	0	0	0	0	0	1.327	1.269	1.261	1.305	1.583	1.197
2	19	16		iYMR130W	9990	17090	120	1389	1259	411	70	75	26	100	100	0	7114	6340	2317	245	267	177	97	96	0	0	0	0	0	0	0	0	0	0	0	0	0	0	0	0	0	0	0	0.192	0.195	0.191	0.194	1.446	0.178
2	20	16		iYMR134W	10180	17090	130	1353	1742	1216	74	88	90	98	95	0	1823	2187	1422	248	333	687	80	56	0	0	0	0	0	0	0	0	0	0	0	0	0	0	0	0	0	0	0	0.812	0.86	0.851	0.818	1.557	0.837
2	21	16		iYMR138W	10360	17090	130	4048	4309	2270	72	80	38	100	100	0	2672	2668	1248	232	246	87	97	96	0	0	0	0	0	0	0	0	0	0	0	0	0	0	0	0	0	0	0	1.63	1.739	1.715	1.812	1.756	1.796
2	22	16		iYMR155W	10570	17090	130	1143	1084	370	68	73	32	100	100	0	1918	1776	613	238	252	102	92	92	0	0	0	0	0	0	0	0	0	0	0	0	0	0	0	0	0	0	0	0.64	0.661	0.674	0.719	2.028	0.609
2	1	17		itM(CAU)M	6570	17280	140	811	739	291	65	76	146	91	85	0	1630	1524	652	229	243	95	90	88	0	0	0	0	0	0	0	0	0	0	0	0	0	0	0	0	0	0	0	0.532	0.52	0.512	0.531	1.897	0.471
2	2	17		iYMR161W	6770	17280	140	2676	2392	1004	69	73	31	99	99	0	10815	9565	4025	240	260	115	99	98	0	0	0	0	0	0	0	0	0	0	0	0	0	0	0	0	0	0	0	0.247	0.249	0.248	0.258	1.987	0.237
2	3	17		iYMR176W	6950	17280	140	4896	4747	2151	69	75	35	100	100	0	4856	4826	2272	242	262	113	98	94	0	0	0	0	0	0	0	0	0	0	0	0	0	0	0	0	0	0	0	1.046	1.021	1.038	1.1	2.179	1
2	4	17		iYMR180C	7140	17280	140	2861	2589	1020	68	80	55	100	100	0	2082	1908	828	243	262	162	89	87	0	0	0	0	0	0	0	0	0	0	0	0	0	0	0	0	0	0	0	1.519	1.514	1.491	1.596	1.772	1.482
2	5	17		iYMR183C	7320	17280	120	2732	2558	1230	73	87	65	99	99	0	2445	2287	1153	245	260	99	91	88	0	0	0	0	0	0	0	0	0	0	0	0	0	0	0	0	0	0	0	1.209	1.217	1.192	1.333	2.29	1.175
2	6	17		iYMR198W	7510	17280	130	8803	8210	2699	76	185	656	100	95	0	5407	4840	1720	247	340	566	100	92	0	0	0	0	0	0	0	0	0	0	0	0	0	0	0	0	0	0	0	1.691	1.771	1.776	1.806	1.456	1.75
2	7	17		iYMR202W	7700	17280	130	1276	1190	398	74	181	651	85	34	0	2271	2162	819	247	339	563	90	81	0	0	0	0	0	0	0	0	0	0	0	0	0	0	0	0	0	0	0	0.594	0.583	0.599	0.62	1.603	0.713
2	8	17		iYMR206W	7900	17280	130	4162	3889	1610	71	84	57	100	100	0	4619	4381	1881	237	259	121	95	94	0	0	0	0	0	0	0	0	0	0	0	0	0	0	0	0	0	0	0	0.934	0.921	0.916	0.969	1.799	0.877
2	9	17		iYNL148C	8080	17280	130	1990	1822	668	72	96	95	99	97	0	1313	1256	510	234	260	128	90	88	0	0	0	0	0	0	0	0	0	0	0	0	0	0	0	0	0	0	0	1.778	1.712	1.686	1.74	1.771	1.637
2	10	17		iYNL144C-0	8290	17280	130	5947	5506	2389	74	121	202	99	96	0	3901	3625	1615	241	271	159	95	90	0	0	0	0	0	0	0	0	0	0	0	0	0	0	0	0	0	0	0	1.605	1.605	1.615	1.733	1.875	1.622
2	11	17		iYNL141W	8490	17280	140	2272	1982	951	73	134	342	91	82	0	7823	6906	3418	246	359	874	90	82	0	0	0	0	0	0	0	0	0	0	0	0	0	0	0	0	0	0	0	0.29	0.287	0.283	0.308	2.667	0.269
2	12	17		iYNL125C	8670	17280	130	3802	3805	1528	70	114	251	100	96	0	2537	2416	940	247	282	216	98	94	0	0	0	0	0	0	0	0	0	0	0	0	0	0	0	0	0	0	0	1.63	1.722	1.75	1.772	1.526	1.74
2	13	17		iYNL121C	8860	17280	140	3013	2909	1543	73	142	346	94	89	0	2226	2089	1164	249	322	406	82	77	0	0	0	0	0	0	0	0	0	0	0	0	0	0	0	0	0	0	0	1.487	1.541	1.478	1.641	2	1.488
2	14	17		iYNL116W	9050	17280	120	2184	1971	761	77	94	63	98	95	0	3555	3255	1331	248	278	132	92	90	0	0	0	0	0	0	0	0	0	0	0	0	0	0	0	0	0	0	0	0.637	0.63	0.63	0.659	1.879	0.58
2	15	17		iYNL097C	9250	17280	140	4722	4839	2608	75	92	71	99	98	0	4499	4334	2421	251	291	299	90	85	0	0	0	0	0	0	0	0	0	0	0	0	0	0	0	0	0	0	0	1.094	1.167	1.18	1.206	1.984	1.145
2	16	17		iYNL094W	9440	17290	130	3299	3466	1736	68	93	138	97	95	0	2150	2148	1097	246	281	308	88	86	0	0	0	0	0	0	0	0	0	0	0	0	0	0	0	0	0	0	0	1.697	1.787	1.757	1.833	1.788	1.728
2	17	17		iYNL089C	9620	17280	130	2476	2523	1233	68	80	53	100	96	0	1710	1734	786	243	256	88	91	90	0	0	0	0	0	0	0	0	0	0	0	0	0	0	0	0	0	0	0	1.641	1.647	1.658	1.66	1.645	1.658
2	18	17		iYNL073W	9810	17280	130	1839	1697	577	70	92	86	97	96	0	2016	1892	723	248	274	146	93	90	0	0	0	0	0	0	0	0	0	0	0	0	0	0	0	0	0	0	0	1.001	0.99	1	1.032	1.536	0.935
2	19	17		iYNL069C	10010	17280	130	4409	4409	2012	71	93	88	99	96	0	3451	3381	1531	255	282	152	95	94	0	0	0	0	0	0	0	0	0	0	0	0	0	0	0	0	0	0	0	1.357	1.388	1.369	1.439	1.606	1.388
2	20	17		iYNL065W	10190	17280	130	2390	2240	696	69	81	48	99	98	0	5811	5453	1799	248	263	96	97	97	0	0	0	0	0	0	0	0	0	0	0	0	0	0	0	0	0	0	0	0.417	0.417	0.414	0.427	1.421	0.392
2	21	17		itG(GCC)O2	10390	17290	120	1547	1467	627	67	74	37	99	96	0	4165	3688	1716	239	254	96	95	92	0	0	0	0	0	0	0	0	0	0	0	0	0	0	0	0	0	0	0	0.377	0.406	0.41	0.45	2.048	0.37
2	22	17		iYOL019W	10580	17280	130	3880	3565	1362	67	77	63	100	96	0	8898	7928	3122	252	283	239	97	95	0	0	0	0	0	0	0	0	0	0	0	0	0	0	0	0	0	0	0	0.441	0.456	0.46	0.469	1.496	0.428
2	1	18		iYOL015W	6590	17470	130	3796	3855	1842	67	74	47	100	99	0	8257	8481	4389	222	245	121	100	99	0	0	0	0	0	0	0	0	0	0	0	0	0	0	0	0	0	0	0	0.464	0.459	0.465	0.488	1.852	0.429
2	2	18		iYOL001W	6770	17470	120	945	895	374	72	84	62	96	89	0	3327	3101	1281	239	276	167	93	91	0	0	0	0	0	0	0	0	0	0	0	0	0	0	0	0	0	0	0	0.283	0.288	0.279	0.274	1.748	0.268
2	3	18		iYOR003W	6980	17470	140	2787	2807	1630	71	82	51	98	98	0	6830	6867	3824	242	270	147	96	92	0	0	0	0	0	0	0	0	0	0	0	0	0	0	0	0	0	0	0	0.412	0.413	0.407	0.426	2.329	0.399
2	4	18		iYOR007C	7140	17470	130	2383	2355	961	70	87	88	98	95	0	5674	5473	2482	242	281	224	96	94	0	0	0	0	0	0	0	0	0	0	0	0	0	0	0	0	0	0	0	0.426	0.437	0.456	0.461	1.72	0.393
2	5	18		iYOR018W	7350	17480	130	2950	3210	2048	75	88	80	97	90	0	10943	11436	8214	244	282	207	97	90	0	0	0	0	0	0	0	0	0	0	0	0	0	0	0	0	0	0	0	0.269	0.28	0.277	0.328	2.466	0.248
2	6	18		iYOR021C	7540	17470	120	2898	2595	1203	75	118	307	93	87	0	3649	3317	1564	242	280	249	92	89	0	0	0	0	0	0	0	0	0	0	0	0	0	0	0	0	0	0	0	0.829	0.82	0.837	0.89	2.03	0.79
2	7	18		iYOR026W	7720	17470	130	3130	2832	1240	73	94	89	97	95	0	2613	2380	1193	240	271	237	86	83	0	0	0	0	0	0	0	0	0	0	0	0	0	0	0	0	0	0	0	1.288	1.289	1.309	1.423	2.098	1.191
2	8	18		iYOR042W	7900	17470	130	942	847	363	70	93	93	91	87	0	912	887	360	232	263	234	86	77	0	0	0	0	0	0	0	0	0	0	0	0	0	0	0	0	0	0	0	1.282	1.186	1.182	1.093	1.859	1.127
2	9	18		iYOR045W	8090	17470	130	1992	1999	931	69	88	80	95	95	0	8002	7680	3730	235	276	214	95	92	0	0	0	0	0	0	0	0	0	0	0	0	0	0	0	0	0	0	0	0.248	0.259	0.265	0.275	1.946	0.238
2	10	18		iYOR049C	8310	17480	130	3688	3380	1729	66	83	91	97	95	0	4394	3890	2197	235	272	219	88	85	0	0	0	0	0	0	0	0	0	0	0	0	0	0	0	0	0	0	0	0.871	0.907	0.89	1.106	2.466	0.853
2	11	18		iYOR356W	8480	17470	130	414	400	165	66	106	237	76	16	0	843	805	328	233	257	175	86	79	0	0	0	0	0	0	0	0	0	0	0	0	0	0	0	0	0	0	0	0.57	0.584	0.566	0.557	2.136	0.503
2	12	18		iYOR360C	8700	17480	100	3360	3068	1770	70	112	260	88	85	0	4148	3388	2003	239	270	189	87	83	0	0	0	0	0	0	0	0	0	0	0	0	0	0	0	0	0	0	0	0.842	0.952	0.983	1.072	2.59	0.926
2	13	18		iYOR366W	8860	17480	110	3226	3079	1231	69	143	383	93	92	0	3485	3302	1353	247	359	567	90	88	0	0	0	0	0	0	0	0	0	0	0	0	0	0	0	0	0	0	0	0.975	0.985	1	1.054	1.9	0.94
2	14	18		iYOR380W-1	9060	17480	130	6239	5698	2296	74	130	327	100	94	0	3286	2979	1210	243	331	487	92	88	0	0	0	0	0	0	0	0	0	0	0	0	0	0	0	0	0	0	0	2.026	2.056	2.047	2.141	1.65	2.077
2	15	18		iYOR383C	9250	17470	130	4894	4563	2003	72	81	48	100	100	0	5673	5432	2228	243	256	96	99	96	0	0	0	0	0	0	0	0	0	0	0	0	0	0	0	0	0	0	0	0.888	0.865	0.889	0.895	1.718	0.857
2	16	18		iYOR387C-0	9440	17480	130	3426	3300	1790	70	77	40	100	100	0	2893	2728	1520	248	258	81	92	90	0	0	0	0	0	0	0	0	0	0	0	0	0	0	0	0	0	0	0	1.269	1.302	1.212	1.295	1.941	1.284
2	17	18		iYPL275W-2	9640	17480	130	6062	5444	2108	69	75	37	100	100	0	2914	2657	1025	246	255	80	98	95	0	0	0	0	0	0	0	0	0	0	0	0	0	0	0	0	0	0	0	2.246	2.229	2.265	2.33	1.681	2.32
2	18	18		iYPL272C-1	9810	17470	130	3971	4109	2119	72	87	70	97	96	0	2171	2182	1070	256	277	158	92	90	0	0	0	0	0	0	0	0	0	0	0	0	0	0	0	0	0	0	0	2.036	2.096	2.112	2.076	1.718	2.172
2	19	18		iYPL268W	10010	17470	130	2298	2112	747	72	86	55	100	97	0	2742	2613	945	258	268	90	97	96	0	0	0	0	0	0	0	0	0	0	0	0	0	0	0	0	0	0	0	0.896	0.866	0.869	0.88	1.576	0.824
2	20	18		iYPL253C	10210	17470	130	2901	2883	1197	69	78	39	100	100	0	8224	8231	3328	251	264	106	100	98	0	0	0	0	0	0	0	0	0	0	0	0	0	0	0	0	0	0	0	0.355	0.353	0.357	0.366	1.641	0.336
2	21	18		iYPL249C	10380	17470	130	4185	4396	2339	68	75	35	100	100	0	3378	3766	1942	239	251	99	95	93	0	0	0	0	0	0	0	0	0	0	0	0	0	0	0	0	0	0	0	1.312	1.227	1.213	1.291	1.864	1.231
2	22	18		iYPL245W	10580	17480	110	799	802	355	66	73	37	97	93	0	1086	1042	503	237	247	101	88	85	0	0	0	0	0	0	0	0	0	0	0	0	0	0	0	0	0	0	0	0.863	0.914	0.868	0.872	1.61	0.794
2	1	19		iYPR067W	6590	17660	120	1173	1046	439	67	77	49	95	94	0	1994	1834	823	234	253	117	90	87	0	0	0	0	0	0	0	0	0	0	0	0	0	0	0	0	0	0	0	0.628	0.612	0.591	0.624	1.873	0.545
2	2	19		iYPR071W	6770	17660	130	6140	5772	2483	75	107	149	99	97	0	6326	6025	2620	239	294	260	95	92	0	0	0	0	0	0	0	0	0	0	0	0	0	0	0	0	0	0	0	0.996	0.985	0.984	1.005	1.773	0.958
2	3	19		iYPR074C	6980	17660	130	4235	4070	1446	71	107	167	100	100	0	2824	2606	989	232	285	273	95	94	0	0	0	0	0	0	0	0	0	0	0	0	0	0	0	0	0	0	0	1.606	1.684	1.74	1.823	1.86	1.708
2	4	19		iYPR094W	7160	17660	140	1037	934	406	70	88	101	92	89	0	1465	1400	552	232	267	219	89	87	0	0	0	0	0	0	0	0	0	0	0	0	0	0	0	0	0	0	0	0.784	0.74	0.749	0.69	2.007	0.716
2	5	19		iYPR098C	7350	17660	130	3325	3084	1423	73	76	31	100	98	0	4040	3688	1622	234	244	91	95	94	0	0	0	0	0	0	0	0	0	0	0	0	0	0	0	0	0	0	0	0.854	0.872	0.878	0.877	2.151	0.862
2	6	19		iYPR103W	7540	17670	130	2741	2516	1108	73	81	42	100	98	0	6366	5823	2915	239	258	117	95	92	0	0	0	0	0	0	0	0	0	0	0	0	0	0	0	0	0	0	0	0.435	0.438	0.444	0.5	2.166	0.398
2	7	19		iYPRWsigma2-0	7730	17660	130	6087	5735	2032	74	98	111	100	100	0	6879	6356	2390	235	269	237	97	95	0	0	0	0	0	0	0	0	0	0	0	0	0	0	0	0	0	0	0	0.905	0.925	0.934	1.017	1.966	0.893
2	8	19		itC(GCA)P2	7930	17670	130	1889	1758	761	73	93	104	95	94	0	2340	2139	1028	230	257	230	90	88	0	0	0	0	0	0	0	0	0	0	0	0	0	0	0	0	0	0	0	0.861	0.883	0.845	0.895	1.776	0.819
2	9	19		iYPR121W-0	8110	17670	130	4197	4199	2118	70	81	48	100	100	0	3466	3319	1917	239	262	171	90	86	0	0	0	0	0	0	0	0	0	0	0	0	0	0	0	0	0	0	0	1.279	1.341	1.279	1.625	2.409	1.27
2	10	19		itN(GUU)P	8310	17660	120	951	1005	556	67	75	37	95	92	0	2839	2856	1626	235	246	88	91	88	0	0	0	0	0	0	0	0	0	0	0	0	0	0	0	0	0	0	0	0.339	0.358	0.337	0.348	2.108	0.324
2	11	19		iYPR141C	8510	17670	130	968	881	447	64	67	27	95	93	0	1074	988	498	230	235	76	85	82	0	0	0	0	0	0	0	0	0	0	0	0	0	0	0	0	0	0	0	1.071	1.078	1.036	1.037	2.087	1.003
2	12	19		iSNR45	8690	17670	120	4159	4016	2015	69	82	66	100	97	0	2361	2235	1119	232	240	74	94	90	0	0	0	0	0	0	0	0	0	0	0	0	0	0	0	0	0	0	0	1.921	1.971	1.926	2.033	1.999	2.007
2	13	19		iYAL064C-A-3	8880	17670	130	495	491	226	69	94	163	82	66	0	584	585	231	233	266	278	66	15	0	0	0	0	0	0	0	0	0	0	0	0	0	0	0	0	0	0	0	1.214	1.199	1.141	1.133	1.948	1.086
2	14	19		iYBLWdelta3	9070	17670	110	1200	1102	530	71	73	26	95	91	0	2372	2164	1009	233	241	84	91	91	0	0	0	0	0	0	0	0	0	0	0	0	0	0	0	0	0	0	0	0.528	0.534	0.542	0.503	2.211	0.503
2	15	19		YBLCdelta7	9250	17670	120	1356	1337	693	72	76	30	99	95	0	1379	1360	787	239	250	79	85	82	0	0	0	0	0	0	0	0	0	0	0	0	0	0	0	0	0	0	0	1.126	1.128	1.09	1.135	1.896	1.016
2	16	19		itE(UUC)C	9450	17670	130	808	791	374	68	75	35	95	92	0	1294	1201	557	245	255	79	90	87	0	0	0	0	0	0	0	0	0	0	0	0	0	0	0	0	0	0	0	0.705	0.756	0.724	0.685	2.092	0.669
2	17	19		itL(CAA)C	9650	17670	130	2136	2038	853	67	72	33	100	100	0	4513	4151	1845	247	254	83	98	97	0	0	0	0	0	0	0	0	0	0	0	0	0	0	0	0	0	0	0	0.485	0.505	0.501	0.552	1.769	0.47
2	18	19		iYCL014W	9830	17670	110	977	918	392	75	90	67	98	93	0	4759	4309	1590	252	317	296	95	92	0	0	0	0	0	0	0	0	0	0	0	0	0	0	0	0	0	0	0	0.2	0.208	0.199	0.211	1.557	0.193
2	19	19		iYCR002C	10030	17670	130	1648	1515	668	71	85	61	98	92	0	4018	3586	1718	247	308	279	90	87	0	0	0	0	0	0	0	0	0	0	0	0	0	0	0	0	0	0	0	0.418	0.432	0.421	0.468	1.823	0.395
2	20	19		iYCR006C	10210	17670	120	2690	2510	1099	69	84	73	100	100	0	4224	3820	1751	252	273	133	95	93	0	0	0	0	0	0	0	0	0	0	0	0	0	0	0	0	0	0	0	0.66	0.684	0.689	0.784	1.933	0.642
2	21	19		iYCRCdelta6-A	10410	17670	130	3095	2912	1470	68	83	74	98	95	0	4560	4268	2280	246	262	111	91	90	0	0	0	0	0	0	0	0	0	0	0	0	0	0	0	0	0	0	0	0.702	0.707	0.703	0.791	2.208	0.668
2	22	19		YCRCtau1	10590	17670	110	233	251	191	65	71	39	85	73	0	631	653	300	236	246	80	90	86	0	0	0	0	0	0	0	0	0	0	0	0	0	0	0	0	0	0	0	0.425	0.446	0.398	0.363	2.135	0.445
2	1	20		SNR189	6580	17860	120	638	605	296	70	76	30	92	89	0	795	746	332	244	248	78	84	80	0	0	0	0	0	0	0	0	0	0	0	0	0	0	0	0	0	0	0	1.031	1.066	1.022	0.979	2.069	0.968
2	2	20		YCRWomega3	6780	17860	130	2376	2162	1062	75	90	121	95	92	0	3410	3037	1614	237	255	136	90	88	0	0	0	0	0	0	0	0	0	0	0	0	0	0	0	0	0	0	0	0.725	0.745	0.724	0.816	2.064	0.694
2	3	20	EMPTY	EMPTY	6960	17850	150	68	70	24	69	90	130	0	0	0	220	225	72	231	256	174	1	0	0	0	0	0	0	0	0	0	0	0	0	0	0	0	0	0	0	0	0	0.091	-0.167	0.29	0.291	3.406	0.069
2	4	20	EMPTY	EMPTY	7150	17850	150	60	62	22	66	72	55	1	0	0	224	228	66	216	227	91	14	0	0	0	0	0	0	0	0	0	0	0	0	0	0	0	0	0	0	0	0	-0.75	-0.333	0.287	0.332	4.057	0.031
2	5	20	EMPTY	EMPTY	7340	17850	150	65	68	24	66	68	25	16	1	0	207	213	62	215	223	74	12	1	0	0	0	0	0	0	0	0	0	0	0	0	0	0	0	0	0	0	0	0.125	-1	0.372	0.444	3.654	0.011
2	6	20	EMPTY	EMPTY	7530	17850	150	72	75	30	66	71	33	15	4	0	229	241	78	219	230	96	17	3	0	0	0	0	0	0	0	0	0	0	0	0	0	0	0	0	0	0	0	0.6	0.409	0.297	0.337	4.089	0.027
2	7	20	EMPTY	EMPTY	7730	17850	150	69	72	22	67	79	76	0	0	0	226	234	61	222	235	106	7	0	0	0	0	0	0	0	0	0	0	0	0	0	0	0	0	0	0	0	0	0.5	0.417	0.406	0.447	3.368	0.839
2	8	20	EMPTY	EMPTY	7920	17850	150	70	74	26	71	81	76	1	0	0	230	232	67	228	239	90	8	1	0	0	0	0	0	0	0	0	0	0	0	0	0	0	0	0	0	0	0	-0.5	0.75	0.392	0.451	3.67	0.011
2	9	20	EMPTY	EMPTY	8110	17850	150	71	71	22	71	78	35	7	0	0	218	229	74	231	238	77	14	2	0	0	0	0	0	0	0	0	0	0	0	0	0	0	0	0	0	0	0	0	0	0.34	0.341	3.859	0.035
2	10	20	EMPTY	EMPTY	8300	17850	150	66	69	25	69	74	32	10	1	0	234	235	68	225	236	85	12	0	0	0	0	0	0	0	0	0	0	0	0	0	0	0	0	0	0	0	0	-0.333	0	0.369	0.354	4.241	0.026
2	11	20	EMPTY	EMPTY	8490	17850	150	63	66	24	65	67	22	15	6	0	217	222	68	215	228	85	14	1	0	0	0	0	0	0	0	0	0	0	0	0	0	0	0	0	0	0	0	-1	0.143	0.4	0.395	4.634	0.015
2	12	20	EMPTY	EMPTY	8680	17850	150	67	68	23	65	72	49	1	0	0	209	227	80	221	226	67	18	6	0	0	0	0	0	0	0	0	0	0	0	0	0	0	0	0	0	0	0	-0.167	0.5	0.343	0.329	3.789	0.033
2	13	20	EMPTY	EMPTY	8870	17850	150	63	65	21	64	71	47	1	0	0	218	222	70	222	226	73	14	2	0	0	0	0	0	0	0	0	0	0	0	0	0	0	0	0	0	0	0	0.25	100000	0.357	0.388	4.245	0.018
2	14	20	EMPTY	EMPTY	9060	17850	150	63	67	23	65	67	23	18	2	0	213	219	71	218	222	71	15	3	0	0	0	0	0	0	0	0	0	0	0	0	0	0	0	0	0	0	0	0.4	2	0.243	0.319	4.028	0.042
2	15	20	EMPTY	EMPTY	9250	17850	150	61	66	24	66	70	28	10	1	0	223	234	75	224	231	74	16	4	0	0	0	0	0	0	0	0	0	0	0	0	0	0	0	0	0	0	0	5	0	0.367	0.436	4.477	0.013
2	16	20	EMPTY	EMPTY	9440	17850	150	66	66	20	66	70	28	10	0	0	241	245	75	232	242	72	21	3	0	0	0	0	0	0	0	0	0	0	0	0	0	0	0	0	0	0	0	0	0	0.278	0.341	3.776	0.025
2	17	20	EMPTY	EMPTY	9630	17850	150	64	67	22	65	69	28	10	2	0	236	250	74	230	239	78	19	3	0	0	0	0	0	0	0	0	0	0	0	0	0	0	0	0	0	0	0	-0.167	0.1	0.319	0.283	3.77	0.014
2	18	20	EMPTY	EMPTY	9820	17850	150	65	68	22	65	74	50	3	0	0	232	236	64	229	262	210	0	0	0	0	0	0	0	0	0	0	0	0	0	0	0	0	0	0	0	0	0	0	0.429	0.342	0.384	4.238	0.147
2	19	20	EMPTY	EMPTY	10010	17850	150	66	65	22	66	75	51	1	0	0	223	229	78	229	261	195	3	0	0	0	0	0	0	0	0	0	0	0	0	0	0	0	0	0	0	0	0	0	100000	0.332	0.359	4.107	0.023
2	20	20	EMPTY	EMPTY	10200	17850	150	69	72	30	67	76	61	3	1	0	242	243	79	237	256	112	8	0	0	0	0	0	0	0	0	0	0	0	0	0	0	0	0	0	0	0	0	0.4	0.833	0.247	0.314	3.363	0.023
2	21	20	EMPTY	EMPTY	10400	17850	150	62	68	22	64	75	64	1	0	0	228	242	73	228	245	99	12	1	0	0	0	0	0	0	0	0	0	0	0	0	0	0	0	0	0	0	0	100000	0.286	0.411	0.378	3.643	0.024
2	22	20	EMPTY	EMPTY	10590	17850	150	65	66	21	65	68	36	4	0	0	233	238	77	229	245	222	1	0	0	0	0	0	0	0	0	0	0	0	0	0	0	0	0	0	0	0	0	0	0.111	0.267	0.335	4.091	0.002
3	1	1		YBL083C	10990	14200	120	4854	4099	2148	74	84	47	99	95	0	2856	2377	1362	250	259	83	83	80	0	0	0	0	0	0	0	0	0	0	0	0	0	0	0	0	0	0	0	1.834	1.892	1.817	2.021	2.357	1.89
3	2	1		YBL112C	11190	14200	120	31799	26738	14954	85	131	256	100	100	0	17499	14797	8651	264	303	216	99	98	0	0	0	0	0	0	0	0	0	0	0	0	0	0	0	0	0	0	0	1.84	1.834	1.892	2.065	2.119	1.843
3	3	1	CDS1	YBR029C	11390	14200	120	1794	1805	1082	81	126	264	90	86	0	1434	1314	786	266	307	229	77	75	0	0	0	0	0	0	0	0	0	0	0	0	0	0	0	0	0	0	0	1.467	1.645	1.535	1.675	2.232	1.581
3	4	1	BOI1	YBL085W	11550	14190	110	253	247	110	79	97	87	75	50	0	594	536	252	259	288	150	76	55	0	0	0	0	0	0	0	0	0	0	0	0	0	0	0	0	0	0	0	0.519	0.606	0.493	0.495	2.247	0.453
3	5	1	NTH2	YBR001C	11760	14200	120	6397	5588	2716	82	107	172	96	94	0	23847	20491	12121	279	401	1258	84	81	0	0	0	0	0	0	0	0	0	0	0	0	0	0	0	0	0	0	0	0.268	0.272	0.274	0.347	2.921	0.231
3	6	1	RPL4A	YBR031W	11950	14200	120	5089	4521	2313	76	100	176	92	89	0	7899	6622	4021	279	420	1378	76	72	0	0	0	0	0	0	0	0	0	0	0	0	0	0	0	0	0	0	0	0.658	0.701	0.646	0.699	2.12	0.565
3	7	1	RPL23A	YBL087C	12140	14200	120	6362	5754	3125	79	174	712	88	81	0	4719	4192	2153	281	393	859	83	80	0	0	0	0	0	0	0	0	0	0	0	0	0	0	0	0	0	0	0	1.416	1.451	1.448	1.42	2.068	1.496
3	8	1	COQ1	YBR003W	12320	14200	120	9375	7819	3294	79	181	763	94	90	0	26338	21407	11310	284	413	1138	93	90	0	0	0	0	0	0	0	0	0	0	0	0	0	0	0	0	0	0	0	0.357	0.366	0.365	0.442	2.378	0.316
3	9	1		YBR033W	12510	14200	120	5516	5139	2551	78	111	295	95	94	0	9508	9456	5023	285	378	759	90	89	0	0	0	0	0	0	0	0	0	0	0	0	0	0	0	0	0	0	0	0.59	0.552	0.555	0.607	2.045	0.494
3	10	1		YBL089W	12700	14200	120	6267	5468	2764	77	350	1266	83	78	0	12725	11230	5444	290	842	2499	85	80	0	0	0	0	0	0	0	0	0	0	0	0	0	0	0	0	0	0	0	0.498	0.493	0.525	0.534	2.188	0.463
3	11	1		YBR005W	12890	14200	120	5069	4393	2166	76	288	1078	85	77	0	12375	11138	5729	281	798	2507	82	79	0	0	0	0	0	0	0	0	0	0	0	0	0	0	0	0	0	0	0	0.413	0.398	0.415	0.432	2.052	0.371
3	12	1	PDX3	YBR035C	13070	14200	120	5157	4746	2458	77	112	290	94	90	0	3342	2962	1565	279	383	1058	79	72	0	0	0	0	0	0	0	0	0	0	0	0	0	0	0	0	0	0	0	1.659	1.74	1.747	1.776	2.003	1.448
3	13	1		YCL047C	13270	14190	130	8009	7323	3220	75	102	460	95	91	0	16083	14740	6750	285	352	1095	93	92	0	0	0	0	0	0	0	0	0	0	0	0	0	0	0	0	0	0	0	0.502	0.501	0.509	0.532	1.979	0.47
3	14	1	RVS161	YCR009C	13450	14190	120	5546	5231	2005	81	271	866	92	90	0	21239	18379	8557	296	932	2886	86	84	0	0	0	0	0	0	0	0	0	0	0	0	0	0	0	0	0	0	0	0.261	0.285	0.289	0.344	2.353	0.254
3	15	1	PHO87	YCR037C	13680	14190	100	2725	2684	1999	86	340	1000	66	56	0	5588	5547	4209	290	1169	3384	61	40	0	0	0	0	0	0	0	0	0	0	0	0	0	0	0	0	0	0	0	0.498	0.494	0.516	0.51	3.437	0.408
3	16	1		YCL049C	13840	14190	120	4324	3854	1965	78	90	88	97	92	0	4317	3890	1870	269	291	216	85	84	0	0	0	0	0	0	0	0	0	0	0	0	0	0	0	0	0	0	0	1.049	1.043	1.064	0.997	1.886	1.05
3	17	1	adp1	YCR011C	14030	14200	130	3051	3028	1650	75	93	113	96	95	0	6485	5998	3797	273	300	224	90	84	0	0	0	0	0	0	0	0	0	0	0	0	0	0	0	0	0	0	0	0.479	0.516	0.548	0.702	2.784	0.43
3	18	1	MATAlpha2	YCR039C	14220	14200	120	11332	10590	4981	75	94	123	100	96	0	17699	16010	8031	286	334	442	90	86	0	0	0	0	0	0	0	0	0	0	0	0	0	0	0	0	0	0	0	0.646	0.669	0.685	0.83	2.689	0.635
3	19	1	LRE1	YCL051W	14400	14200	120	6142	5376	2403	80	120	267	95	94	0	13091	11592	5790	297	429	1057	85	84	0	0	0	0	0	0	0	0	0	0	0	0	0	0	0	0	0	0	0	0.474	0.469	0.464	0.55	2.533	0.432
3	20	1		YCR013C	14610	14200	120	3822	3405	1519	86	117	242	94	93	0	8332	7413	3634	299	422	1095	86	81	0	0	0	0	0	0	0	0	0	0	0	0	0	0	0	0	0	0	0	0.465	0.467	0.475	0.499	2.094	0.409
3	21	1		YCR041W	14790	14200	120	12698	11639	5559	83	112	176	100	95	0	17934	16106	8146	299	396	784	90	84	0	0	0	0	0	0	0	0	0	0	0	0	0	0	0	0	0	0	0	0.715	0.731	0.741	0.836	2.446	0.702
3	22	1	SPB1	YCL054W	14970	14200	120	4115	4002	2397	80	108	158	92	90	0	7555	7656	4961	297	359	479	85	85	0	0	0	0	0	0	0	0	0	0	0	0	0	0	0	0	0	0	0	0.556	0.533	0.52	0.591	2.55	0.472
3	1	2		YCR015C	11000	14390	130	6866	5807	3017	75	100	291	92	87	0	6194	5256	2869	256	281	290	83	81	0	0	0	0	0	0	0	0	0	0	0	0	0	0	0	0	0	0	0	1.144	1.146	1.112	1.149	2.295	1.115
3	2	2		YCR043C	11170	14390	120	4693	4175	1997	80	101	141	95	95	0	2595	2330	1223	266	304	323	81	80	0	0	0	0	0	0	0	0	0	0	0	0	0	0	0	0	0	0	0	1.981	1.984	1.99	1.95	1.745	1.922
3	3	2		YDR003W	11370	14390	120	3827	3366	1509	83	118	247	95	90	0	8569	7621	3643	271	382	1000	85	84	0	0	0	0	0	0	0	0	0	0	0	0	0	0	0	0	0	0	0	0.451	0.447	0.443	0.487	2.01	0.406
3	4	2		YDR034C-A	11570	14390	120	13157	11032	5586	83	197	1013	88	83	0	18603	15582	8163	266	552	1939	80	80	0	0	0	0	0	0	0	0	0	0	0	0	0	0	0	0	0	0	0	0.713	0.715	0.719	0.807	2.317	0.699
3	5	2		YDR063W	11750	14390	120	611	582	248	82	191	1018	1	0	0	884	829	397	263	498	1765	0	0	0	0	0	0	0	0	0	0	0	0	0	0	0	0	0	0	0	0	0	0.852	0.883	0.775	0.773	1.857	0.563
3	6	2	MAF1	YDR005C	11940	14390	120	3358	3136	1533	76	131	374	91	85	0	14142	13206	7588	255	522	1987	80	80	0	0	0	0	0	0	0	0	0	0	0	0	0	0	0	0	0	0	0	0.236	0.236	0.236	0.299	3.164	0.203
3	7	2		YDR034C-D	12120	14390	120	16797	15658	7206	84	424	2260	93	88	0	25502	23337	10865	275	1082	4256	86	83	0	0	0	0	0	0	0	0	0	0	0	0	0	0	0	0	0	0	0	0.663	0.675	0.68	0.71	1.919	0.641
3	8	2		YDR065W	12320	14390	120	7407	6720	3052	83	483	2404	85	77	0	16599	14311	6821	283	1146	4377	84	80	0	0	0	0	0	0	0	0	0	0	0	0	0	0	0	0	0	0	0	0.449	0.473	0.467	0.499	1.825	0.474
3	9	2	trp1	YDR007W	12490	14390	120	4797	4202	1938	82	314	1125	85	81	0	3710	3296	1731	272	638	2123	73	20	0	0	0	0	0	0	0	0	0	0	0	0	0	0	0	0	0	0	0	1.371	1.362	1.321	1.418	2.031	0.71
3	10	2	ARO3	YDR035W	12680	14400	120	8223	7346	3567	84	550	1755	84	80	0	6987	5932	3300	273	739	1712	80	75	0	0	0	0	0	0	0	0	0	0	0	0	0	0	0	0	0	0	0	1.212	1.283	1.24	1.525	2.247	1.207
3	11	2		YDR067C	12890	14400	120	9446	8098	3499	82	433	1616	95	85	0	19587	17216	8130	294	647	1606	89	84	0	0	0	0	0	0	0	0	0	0	0	0	0	0	0	0	0	0	0	0.485	0.474	0.485	0.555	1.968	0.443
3	12	2	GAL3	YDR009W	13080	14400	120	7503	6841	2756	84	227	922	95	88	0	7474	6756	2976	291	484	1093	86	83	0	0	0	0	0	0	0	0	0	0	0	0	0	0	0	0	0	0	0	1.033	1.045	1.064	1.169	1.777	1.006
3	13	2	KRS1	YDR037W	13280	14390	120	9159	7640	3469	84	355	1436	90	85	0	20126	17205	8037	304	882	3078	85	81	0	0	0	0	0	0	0	0	0	0	0	0	0	0	0	0	0	0	0	0.458	0.447	0.463	0.488	1.891	0.435
3	14	2	DOA4	YDR069C	13480	14390	130	578	558	262	85	268	1176	0	0	0	1317	1209	530	305	794	3014	0	0	0	0	0	0	0	0	0	0	0	0	0	0	0	0	0	0	0	0	0	0.487	0.523	0.492	0.476	1.954	0.372
3	15	2		YDR365W-B	13670	14390	130	16912	15532	8208	87	100	70	100	100	0	23405	21822	11334	297	313	127	100	100	0	0	0	0	0	0	0	0	0	0	0	0	0	0	0	0	0	0	0	0.728	0.718	0.73	0.764	1.672	0.674
3	16	2	NCB2	YDR397C	13860	14390	130	3492	3811	2221	82	95	67	100	99	0	4066	4187	2409	284	298	101	95	92	0	0	0	0	0	0	0	0	0	0	0	0	0	0	0	0	0	0	0	0.902	0.955	0.918	1.003	1.885	0.899
3	17	2	TIF35	YDR429C	14050	14390	130	7240	6561	3052	85	105	105	99	96	0	8523	7933	4042	291	316	148	95	91	0	0	0	0	0	0	0	0	0	0	0	0	0	0	0	0	0	0	0	0.869	0.847	0.799	0.98	2.239	0.787
3	18	2		YDR367W	14250	14390	120	5813	4912	2232	86	217	819	90	85	0	5586	4706	2307	301	457	857	84	80	0	0	0	0	0	0	0	0	0	0	0	0	0	0	0	0	0	0	0	1.084	1.096	1.081	1.231	2.124	1.082
3	19	2	HPT1	YDR399W	14440	14390	130	5078	4833	2261	91	220	819	90	89	0	4529	4112	2069	311	482	1106	83	77	0	0	0	0	0	0	0	0	0	0	0	0	0	0	0	0	0	0	0	1.182	1.248	1.235	1.295	1.676	1.176
3	20	2		YDR431W	14630	14390	130	2295	2153	1017	90	105	85	93	91	0	1441	1364	675	311	334	313	83	78	0	0	0	0	0	0	0	0	0	0	0	0	0	0	0	0	0	0	0	1.951	1.959	1.888	1.732	2.051	1.859
3	21	2	xrs2	YDR369C	14820	14390	130	7719	7267	2530	85	111	143	100	100	0	8721	8236	2803	312	347	289	100	100	0	0	0	0	0	0	0	0	0	0	0	0	0	0	0	0	0	0	0	0.908	0.906	0.893	0.896	1.357	0.886
3	22	2		YDR401W	15010	14390	120	4969	4607	2320	84	123	164	93	90	0	7179	6759	3845	307	377	308	87	85	0	0	0	0	0	0	0	0	0	0	0	0	0	0	0	0	0	0	0	0.711	0.701	0.69	0.79	2.267	0.642
3	1	3		YDR433W	11010	14580	130	1718	1904	1269	74	85	47	96	93	0	1460	1559	881	263	273	87	86	85	0	0	0	0	0	0	0	0	0	0	0	0	0	0	0	0	0	0	0	1.373	1.412	1.472	1.387	1.779	1.456
3	2	3		YDR371W	11210	14590	120	11176	9566	4349	83	363	1751	88	82	0	11014	9174	4324	279	607	1860	85	79	0	0	0	0	0	0	0	0	0	0	0	0	0	0	0	0	0	0	0	1.033	1.066	1.081	1.1	1.589	1.052
3	3	3	DIT1	YDR403W	11400	14580	120	7082	6403	2923	88	384	1763	90	79	0	8888	7800	3872	287	648	1875	82	78	0	0	0	0	0	0	0	0	0	0	0	0	0	0	0	0	0	0	0	0.813	0.841	0.852	0.946	2.028	0.811
3	4	3		YDR435C	11590	14580	120	5342	5019	2411	84	124	160	97	91	0	10920	9696	4897	283	362	367	95	91	0	0	0	0	0	0	0	0	0	0	0	0	0	0	0	0	0	0	0	0.494	0.524	0.54	0.558	2.065	0.49
3	5	3	SWI4	YER111C	11800	14580	110	350	327	145	82	103	110	82	60	0	548	512	230	263	324	354	27	1	0	0	0	0	0	0	0	0	0	0	0	0	0	0	0	0	0	0	0	0.94	0.984	0.914	0.837	2.867	0.466
3	6	3		YER140W	11980	14580	110	5962	6005	3462	79	197	816	85	83	0	3692	3727	2117	243	358	662	82	81	0	0	0	0	0	0	0	0	0	0	0	0	0	0	0	0	0	0	0	1.706	1.701	1.74	1.88	1.752	1.652
3	7	3	rad3	YER171W	12180	14580	110	4941	4890	2856	81	242	875	82	80	0	16849	15886	9466	258	653	2114	83	81	0	0	0	0	0	0	0	0	0	0	0	0	0	0	0	0	0	0	0	0.293	0.308	0.313	0.332	1.886	0.288
3	8	3		YER113C	12370	14580	110	7735	7143	3896	80	260	909	87	81	0	5124	4950	2666	257	687	2188	81	62	0	0	0	0	0	0	0	0	0	0	0	0	0	0	0	0	0	0	0	1.573	1.505	1.509	1.567	1.727	1.475
3	9	3	MAG1	YER142C	12560	14580	110	2298	2819	2084	79	231	832	81	67	0	4420	5197	3756	251	457	1006	81	77	0	0	0	0	0	0	0	0	0	0	0	0	0	0	0	0	0	0	0	0.532	0.554	0.521	0.581	1.738	0.497
3	10	3	rad24	YER173W	12750	14580	110	7477	7265	4457	77	152	458	92	82	0	3943	3906	2454	254	383	767	78	78	0	0	0	0	0	0	0	0	0	0	0	0	0	0	0	0	0	0	0	2.006	1.968	1.957	2.018	1.663	1.93
3	11	3	spr6	YER115C	12950	14580	110	5409	4637	2369	81	128	360	93	88	0	2602	2408	1229	271	323	328	82	78	0	0	0	0	0	0	0	0	0	0	0	0	0	0	0	0	0	0	0	2.286	2.132	2.16	2.491	2.018	2.123
3	12	3	UBP5	YER144C	13130	14580	110	3734	4344	3118	85	161	452	97	82	0	5085	5978	4259	291	423	852	82	81	0	0	0	0	0	0	0	0	0	0	0	0	0	0	0	0	0	0	0	0.761	0.749	0.823	0.823	1.686	0.656
3	13	3		YER175C	13330	14590	120	9070	8336	3783	81	147	442	96	92	0	4411	3762	1985	292	433	1038	79	77	0	0	0	0	0	0	0	0	0	0	0	0	0	0	0	0	0	0	0	2.182	2.379	2.327	2.777	2.112	2.279
3	14	3	RPL23B	YER117W	13520	14580	110	10712	9621	4649	87	127	348	100	95	0	9658	8415	4274	301	369	572	88	83	0	0	0	0	0	0	0	0	0	0	0	0	0	0	0	0	0	0	0	1.136	1.175	1.201	1.38	1.839	1.136
3	15	3	LSM5	YER146W	13720	14590	120	1084	1004	439	90	124	334	85	72	0	1193	1101	520	306	367	553	77	27	0	0	0	0	0	0	0	0	0	0	0	0	0	0	0	0	0	0	0	1.121	1.15	1.11	1.062	1.569	1.038
3	16	3	bmh1	YER177W	13900	14590	120	9442	9009	3974	85	89	34	100	100	0	7318	6399	3361	293	297	86	94	93	0	0	0	0	0	0	0	0	0	0	0	0	0	0	0	0	0	0	0	1.332	1.462	1.426	1.639	1.928	1.392
3	17	3	cup2	YGL166W	14090	14590	120	6512	5999	2889	83	90	53	100	100	0	4170	3808	1936	286	294	89	93	91	0	0	0	0	0	0	0	0	0	0	0	0	0	0	0	0	0	0	0	1.655	1.68	1.725	2.001	2.23	1.677
3	18	3		YGL198W	14290	14590	120	6236	5633	2482	83	90	51	100	100	0	2947	2660	1234	292	301	91	92	88	0	0	0	0	0	0	0	0	0	0	0	0	0	0	0	0	0	0	0	2.318	2.344	2.357	2.559	1.92	2.345
3	19	3	SAP4	YGL229C	14470	14590	120	7561	7824	3516	85	90	34	100	100	0	7682	7401	3814	293	301	89	100	98	0	0	0	0	0	0	0	0	0	0	0	0	0	0	0	0	0	0	0	1.012	1.089	1.103	1.202	1.85	1.026
3	20	3		YGL168W	14670	14590	120	2875	2492	1043	83	87	32	99	98	0	4534	3994	1831	295	303	97	95	95	0	0	0	0	0	0	0	0	0	0	0	0	0	0	0	0	0	0	0	0.659	0.651	0.658	0.704	1.911	0.62
3	21	3	EMP24	YGL200C	14850	14590	120	6032	5505	2442	80	85	48	100	99	0	3184	2690	1378	297	304	88	89	87	0	0	0	0	0	0	0	0	0	0	0	0	0	0	0	0	0	0	0	2.062	2.267	2.267	2.731	2.304	2.141
3	22	3		YGL231C	15050	14590	120	6192	5762	2591	82	89	49	100	98	0	11705	10484	5376	291	306	137	96	95	0	0	0	0	0	0	0	0	0	0	0	0	0	0	0	0	0	0	0	0.535	0.557	0.558	0.647	2.084	0.515
3	1	4		YGL170C	11070	14780	120	5235	4836	2176	74	81	40	100	100	0	11819	11158	5529	261	267	81	99	99	0	0	0	0	0	0	0	0	0	0	0	0	0	0	0	0	0	0	0	0.447	0.437	0.451	0.482	2.19	0.411
3	2	4	ARO8	YGL202W	11250	14780	120	9890	9296	3036	79	155	879	100	98	0	13026	12006	4900	265	336	831	94	93	0	0	0	0	0	0	0	0	0	0	0	0	0	0	0	0	0	0	0	0.769	0.785	0.783	0.884	1.908	0.734
3	3	4	SEC15	YGL233W	11440	14780	120	4975	5934	3506	86	96	96	100	99	0	4811	5336	3624	269	289	168	94	89	0	0	0	0	0	0	0	0	0	0	0	0	0	0	0	0	0	0	0	1.076	1.154	1.214	1.428	2.214	1.074
3	4	4	NUP49	YGL172W	11630	14780	120	9475	8740	3102	86	94	49	100	100	0	4846	4539	1845	267	284	116	98	98	0	0	0	0	0	0	0	0	0	0	0	0	0	0	0	0	0	0	0	2.05	2.026	2.057	2.138	1.637	1.986
3	5	4		YGL204C	11820	14780	120	2453	2327	1184	81	85	36	97	96	0	2684	2408	1356	258	269	137	87	85	0	0	0	0	0	0	0	0	0	0	0	0	0	0	0	0	0	0	0	0.978	1.045	1.031	1.093	2.76	1.002
3	6	4		YGL235W	12010	14780	120	4237	4290	2503	77	135	567	88	85	0	3207	3083	1900	239	287	374	82	80	0	0	0	0	0	0	0	0	0	0	0	0	0	0	0	0	0	0	0	1.402	1.481	1.466	1.653	2.332	1.422
3	7	4	RTT102	YGR275W	12200	14780	120	4655	4060	1770	78	105	295	95	90	0	2774	2450	1200	233	328	1054	78	66	0	0	0	0	0	0	0	0	0	0	0	0	0	0	0	0	0	0	0	1.801	1.796	1.848	1.964	1.846	1.745
3	8	4		YHL009W-B	12390	14770	110	544	541	274	83	127	456	50	1	0	1316	1193	647	239	279	347	78	68	0	0	0	0	0	0	0	0	0	0	0	0	0	0	0	0	0	0	0	0.428	0.48	0.455	0.442	1.733	0.378
3	9	4		YHL041W	12580	14780	120	3456	3265	1690	79	90	85	98	96	0	2276	2105	1228	243	265	221	81	79	0	0	0	0	0	0	0	0	0	0	0	0	0	0	0	0	0	0	0	1.661	1.711	1.74	1.899	2.264	1.626
3	10	4		YGR277C	12780	14780	120	10127	9174	4609	76	107	346	99	95	0	4018	3652	1993	256	280	248	88	85	0	0	0	0	0	0	0	0	0	0	0	0	0	0	0	0	0	0	0	2.672	2.679	2.67	2.936	1.962	2.641
3	11	4	PRS3	YHL011C	12960	14770	110	10689	9087	4713	87	240	1025	88	82	0	11312	9959	4933	277	506	1497	87	80	0	0	0	0	0	0	0	0	0	0	0	0	0	0	0	0	0	0	0	0.961	0.93	0.967	0.931	1.435	0.927
3	12	4	ECM34	YHL043W	13150	14770	110	8145	6944	3472	88	251	1025	83	80	0	7473	6534	3477	288	532	1510	81	76	0	0	0	0	0	0	0	0	0	0	0	0	0	0	0	0	0	0	0	1.121	1.098	1.066	1.159	1.622	1.049
3	13	4	SCW4	YGR279C	13350	14780	120	9240	8078	3616	82	97	133	100	99	0	7593	6425	3205	283	299	123	93	92	0	0	0	0	0	0	0	0	0	0	0	0	0	0	0	0	0	0	0	1.253	1.302	1.361	1.532	2.096	1.246
3	14	4		YHL013C	13530	14770	110	7760	6534	3347	92	155	461	92	86	0	16595	14107	7419	298	450	1106	88	82	0	0	0	0	0	0	0	0	0	0	0	0	0	0	0	0	0	0	0	0.471	0.467	0.481	0.49	1.412	0.453
3	15	4		YHL045W	13730	14780	120	19397	17998	9044	94	134	352	100	99	0	19992	18162	9388	306	430	1035	96	92	0	0	0	0	0	0	0	0	0	0	0	0	0	0	0	0	0	0	0	0.981	1.003	1.003	1.048	1.951	0.965
3	16	4	YOR1	YGR281W	13910	14780	120	1582	1624	929	85	90	32	99	98	0	2430	2523	1416	286	291	82	93	90	0	0	0	0	0	0	0	0	0	0	0	0	0	0	0	0	0	0	0	0.698	0.688	0.696	0.782	2.292	0.629
3	17	4	RPS20	YHL015W	14110	14780	120	3895	3234	1618	81	83	28	100	99	0	4823	4115	2166	282	289	77	93	92	0	0	0	0	0	0	0	0	0	0	0	0	0	0	0	0	0	0	0	0.84	0.823	0.831	0.933	2.28	0.769
3	18	4		YHL047C	14300	14780	120	6349	6181	3505	82	134	543	93	87	0	6277	5896	3434	285	373	788	90	85	0	0	0	0	0	0	0	0	0	0	0	0	0	0	0	0	0	0	0	1.046	1.087	1.067	1.208	2.177	1.044
3	19	4		YIL077C	14500	14780	120	9221	8088	3876	83	102	260	99	96	0	13199	11823	5567	281	313	325	99	98	0	0	0	0	0	0	0	0	0	0	0	0	0	0	0	0	0	0	0	0.707	0.694	0.704	0.694	1.638	0.681
3	20	4	SEC24	YIL109C	14680	14780	120	8855	8245	3735	82	85	28	100	100	0	11730	10823	5288	283	291	81	100	100	0	0	0	0	0	0	0	0	0	0	0	0	0	0	0	0	0	0	0	0.766	0.774	0.781	0.854	1.973	0.74
3	21	4		YIL141W	14870	14780	120	6311	5175	2408	85	103	215	96	95	0	4777	4076	2098	286	355	722	85	80	0	0	0	0	0	0	0	0	0	0	0	0	0	0	0	0	0	0	0	1.386	1.343	1.347	1.433	2.19	1.288
3	22	4		YIL079C	15060	14780	120	8040	7324	3278	88	106	218	100	97	0	7863	6952	3342	286	313	243	99	97	0	0	0	0	0	0	0	0	0	0	0	0	0	0	0	0	0	0	0	1.049	1.086	1.1	1.143	1.796	1.044
3	1	5	COX5b	YIL111W	11070	14970	120	4755	4384	2341	74	77	25	100	100	0	7163	6107	3424	257	263	72	97	97	0	0	0	0	0	0	0	0	0	0	0	0	0	0	0	0	0	0	0	0.678	0.737	0.75	0.865	2.346	0.697
3	2	5	SSL2	YIL143C	11270	14970	120	7743	7344	3503	78	83	29	100	100	0	7947	7974	4122	257	263	74	100	100	0	0	0	0	0	0	0	0	0	0	0	0	0	0	0	0	0	0	0	0.997	0.942	0.96	0.988	1.818	0.916
3	3	5		YIL082W	11450	14970	120	29394	26247	12397	86	113	241	100	100	0	16236	14058	6739	255	293	331	99	99	0	0	0	0	0	0	0	0	0	0	0	0	0	0	0	0	0	0	0	1.834	1.895	1.947	1.895	1.904	1.904
3	4	5		YIL113W	11650	14970	120	4440	3803	1936	87	93	35	99	98	0	2649	2249	1161	251	261	80	93	92	0	0	0	0	0	0	0	0	0	0	0	0	0	0	0	0	0	0	0	1.815	1.86	1.864	1.877	2.014	1.892
3	5	5		YIL145C	11830	14970	120	9744	8468	4242	83	86	30	100	100	0	4137	3479	1951	248	255	76	92	90	0	0	0	0	0	0	0	0	0	0	0	0	0	0	0	0	0	0	0	2.484	2.595	2.527	2.895	2.218	2.544
3	6	5		YIL083C	12030	14970	120	5616	4848	2276	81	89	59	100	99	0	3482	2973	1480	247	262	123	94	90	0	0	0	0	0	0	0	0	0	0	0	0	0	0	0	0	0	0	0	1.711	1.749	1.746	1.988	2.201	1.736
3	7	5	NUP159	YIL115C	12200	14970	120	898	904	533	81	84	28	93	90	0	965	971	608	246	254	85	80	77	0	0	0	0	0	0	0	0	0	0	0	0	0	0	0	0	0	0	0	1.136	1.135	1.157	1.085	2.392	1.011
3	8	5	SLN1	YIL147C	12390	14970	120	7341	6778	3982	83	87	34	100	100	0	6729	6273	4293	247	257	92	97	94	0	0	0	0	0	0	0	0	0	0	0	0	0	0	0	0	0	0	0	1.12	1.111	1.113	1.296	2.637	1.024
3	9	5		YJR015W	12580	14970	120	5007	4531	2283	85	146	595	86	83	0	16620	14759	7878	257	446	1687	91	87	0	0	0	0	0	0	0	0	0	0	0	0	0	0	0	0	0	0	0	0.301	0.307	0.31	0.31	1.97	0.276
3	10	5	ANB1	YJR047C	12770	14970	120	5618	4679	2293	81	86	29	100	100	0	6671	5481	2785	274	286	88	94	93	0	0	0	0	0	0	0	0	0	0	0	0	0	0	0	0	0	0	0	0.866	0.883	0.894	0.949	2.207	0.832
3	11	5		YJR079W	12960	14970	120	687	666	378	84	162	826	20	0	0	990	938	522	285	374	986	28	0	0	0	0	0	0	0	0	0	0	0	0	0	0	0	0	0	0	0	0	0.855	0.891	0.813	0.781	2.092	0.776
3	12	5	ess1	YJR017C	13140	14970	120	4237	3691	1792	84	98	129	98	95	0	4010	3331	1838	276	288	121	87	85	0	0	0	0	0	0	0	0	0	0	0	0	0	0	0	0	0	0	0	1.112	1.181	1.198	1.392	2.448	1.105
3	13	5	UTR1	YJR049C	13340	14970	120	7654	7511	3884	84	89	60	100	100	0	5831	5541	3180	274	282	75	94	92	0	0	0	0	0	0	0	0	0	0	0	0	0	0	0	0	0	0	0	1.362	1.41	1.465	1.609	2.079	1.332
3	14	5		YJR082C	13530	14970	120	6612	5281	2567	88	119	342	95	88	0	4264	3572	1797	284	354	844	80	75	0	0	0	0	0	0	0	0	0	0	0	0	0	0	0	0	0	0	0	1.639	1.579	1.575	1.684	1.855	1.569
3	15	5	TES1	YJR019C	13720	14970	120	7043	5969	2893	88	120	274	98	95	0	6045	5258	2815	284	333	370	88	85	0	0	0	0	0	0	0	0	0	0	0	0	0	0	0	0	0	0	0	1.207	1.182	1.2	1.341	2.003	1.123
3	16	5	osm1	YJR051W	13900	14970	120	11625	10116	4841	83	87	30	100	100	0	6986	6062	3090	275	284	83	91	91	0	0	0	0	0	0	0	0	0	0	0	0	0	0	0	0	0	0	0	1.72	1.734	1.779	2.172	2.306	1.747
3	17	5		YJR084W	14090	14970	120	8132	6700	3028	81	83	25	100	100	0	5027	4301	2151	283	292	81	92	90	0	0	0	0	0	0	0	0	0	0	0	0	0	0	0	0	0	0	0	1.697	1.647	1.673	2.015	2.265	1.601
3	18	5	rec107	YJR021C	14270	14960	110	8596	7245	4044	84	282	1145	85	77	0	7773	6573	3498	296	548	1310	80	76	0	0	0	0	0	0	0	0	0	0	0	0	0	0	0	0	0	0	0	1.138	1.141	1.235	1.318	1.948	1.134
3	19	5	BFA1	YJR053W	14460	14960	110	7033	5996	3093	84	366	1291	82	78	0	4105	3654	1919	286	597	1349	81	72	0	0	0	0	0	0	0	0	0	0	0	0	0	0	0	0	0	0	0	1.82	1.755	1.832	2.095	2.086	1.699
3	20	5	ste18	YJR086W	14660	14960	110	2696	2109	1194	84	193	687	76	70	0	1872	1636	919	282	381	549	76	71	0	0	0	0	0	0	0	0	0	0	0	0	0	0	0	0	0	0	0	1.643	1.496	1.546	1.512	1.817	1.453
3	21	5		YKR007W	14840	14960	110	7163	5907	2901	91	208	721	90	82	0	9591	7913	3998	290	532	1362	81	80	0	0	0	0	0	0	0	0	0	0	0	0	0	0	0	0	0	0	0	0.76	0.763	0.762	0.855	1.79	0.725
3	22	5		YKR038C	15030	14960	110	7822	6519	3038	93	262	885	91	85	0	4122	3636	1609	294	558	1357	81	73	0	0	0	0	0	0	0	0	0	0	0	0	0	0	0	0	0	0	0	2.019	1.923	2.022	2.076	1.685	1.951
3	1	6		YKR070W	11050	15150	120	5615	4877	2391	79	83	28	100	100	0	16516	14660	6937	268	276	79	99	99	0	0	0	0	0	0	0	0	0	0	0	0	0	0	0	0	0	0	0	0.341	0.333	0.339	0.331	1.661	0.311
3	2	6	FOX2	YKR009C	11230	15150	120	6637	6830	3830	82	85	29	100	99	0	22844	24469	14089	262	269	78	100	100	0	0	0	0	0	0	0	0	0	0	0	0	0	0	0	0	0	0	0	0.29	0.279	0.28	0.274	1.692	0.263
3	3	6		YKR040C	11420	15150	110	4460	3518	1935	83	166	545	78	78	0	3060	2548	1445	249	336	526	76	75	0	0	0	0	0	0	0	0	0	0	0	0	0	0	0	0	0	0	0	1.557	1.494	1.475	1.601	1.951	1.497
3	4	6	sis2	YKR072C	11610	15150	120	9985	9083	4490	81	155	510	97	92	0	7190	6760	3139	246	324	493	96	92	0	0	0	0	0	0	0	0	0	0	0	0	0	0	0	0	0	0	0	1.426	1.382	1.392	1.361	1.59	1.403
3	5	6		YKR011C	11800	15150	120	5295	4514	1977	83	86	28	100	100	0	5261	4677	1801	259	263	73	99	98	0	0	0	0	0	0	0	0	0	0	0	0	0	0	0	0	0	0	0	1.042	1.003	1.04	0.967	1.547	1.034
3	6	6	UTH1	YKR042W	11990	15150	120	5248	4517	2119	83	96	77	100	100	0	6572	5401	2496	262	282	155	98	97	0	0	0	0	0	0	0	0	0	0	0	0	0	0	0	0	0	0	0	0.819	0.863	0.896	0.886	1.755	0.836
3	7	6		YKR074W	12170	15150	120	3729	3210	1414	84	97	77	100	98	0	3449	2972	1300	254	279	155	96	93	0	0	0	0	0	0	0	0	0	0	0	0	0	0	0	0	0	0	0	1.141	1.15	1.17	1.153	1.727	1.117
3	8	6	PRY2	YKR013W	12370	15150	120	8024	6970	3251	86	89	30	100	99	0	8307	7320	3470	252	263	77	99	96	0	0	0	0	0	0	0	0	0	0	0	0	0	0	0	0	0	0	0	0.985	0.974	1.015	0.985	1.742	0.934
3	9	6		YKR044W	12550	15150	110	9729	8883	3985	90	286	1196	93	86	0	14877	13546	5535	271	719	2539	93	86	0	0	0	0	0	0	0	0	0	0	0	0	0	0	0	0	0	0	0	0.66	0.662	0.664	0.624	1.459	0.644
3	10	6	ECM4	YKR076W	12750	15150	130	9670	8460	3401	86	245	1070	95	91	0	5501	5072	1955	291	647	2269	87	62	0	0	0	0	0	0	0	0	0	0	0	0	0	0	0	0	0	0	0	1.84	1.752	1.764	1.718	1.507	1.604
3	11	6	CRR1	YLR213C	12950	15150	120	9605	8333	3159	86	96	46	99	99	0	5432	5144	1662	301	309	96	99	99	0	0	0	0	0	0	0	0	0	0	0	0	0	0	0	0	0	0	0	1.855	1.703	1.778	1.613	1.567	1.794
3	12	6		YLR243W	13130	15150	120	727	692	311	88	99	55	90	87	0	1251	1152	534	291	303	108	85	83	0	0	0	0	0	0	0	0	0	0	0	0	0	0	0	0	0	0	0	0.666	0.702	0.689	0.714	1.996	0.625
3	13	6	PIG1	YLR273C	13320	15150	120	5912	6227	4117	81	84	30	100	98	0	3719	3865	2677	264	271	81	90	85	0	0	0	0	0	0	0	0	0	0	0	0	0	0	0	0	0	0	0	1.688	1.707	1.645	1.873	2.104	1.634
3	14	6		YLR215C	13520	15150	120	8460	7372	3500	81	84	27	99	99	0	10079	9132	4202	272	276	78	98	97	0	0	0	0	0	0	0	0	0	0	0	0	0	0	0	0	0	0	0	0.854	0.823	0.824	0.826	1.7	0.82
3	15	6	CDD1	YLR245C	13690	15150	110	3062	2727	1345	85	176	501	83	80	0	2996	2680	1360	294	415	587	83	76	0	0	0	0	0	0	0	0	0	0	0	0	0	0	0	0	0	0	0	1.102	1.107	1.088	1.146	1.647	1.032
3	16	6	SMD2	YLR275W	13900	15150	120	4172	3563	1872	84	164	469	88	81	0	18877	15768	8541	293	401	551	99	98	0	0	0	0	0	0	0	0	0	0	0	0	0	0	0	0	0	0	0	0.22	0.225	0.224	0.225	1.812	0.215
3	17	6		YLR217W	14080	15150	120	4288	3611	1869	79	83	28	99	98	0	2711	2220	1266	283	292	85	88	85	0	0	0	0	0	0	0	0	0	0	0	0	0	0	0	0	0	0	0	1.734	1.823	1.712	1.965	2.341	1.735
3	18	6		YLR247C	14280	15150	120	1593	1823	1241	78	162	751	79	50	0	2149	2483	1651	273	359	751	84	61	0	0	0	0	0	0	0	0	0	0	0	0	0	0	0	0	0	0	0	0.808	0.79	0.818	0.845	2.123	0.735
3	19	6	YSH1	YLR277C	14480	15150	120	4641	5379	3727	79	138	517	85	83	0	3796	4206	2983	280	314	304	83	83	0	0	0	0	0	0	0	0	0	0	0	0	0	0	0	0	0	0	0	1.297	1.35	1.307	1.402	2.072	1.324
3	20	6		YLR219W	14660	15150	120	8694	8508	3916	82	93	96	100	98	0	6977	6970	3067	278	292	132	98	98	0	0	0	0	0	0	0	0	0	0	0	0	0	0	0	0	0	0	0	1.286	1.259	1.232	1.247	1.527	1.253
3	21	6	yef3	YLR249W	14860	15150	110	4547	4960	3259	85	136	474	97	90	0	5077	5675	3519	267	358	759	92	86	0	0	0	0	0	0	0	0	0	0	0	0	0	0	0	0	0	0	0	0.928	0.901	0.909	0.884	1.45	0.9
3	22	6		YLR279W	15050	15160	110	1178	1000	539	84	133	391	76	67	0	1110	999	543	284	345	375	72	55	0	0	0	0	0	0	0	0	0	0	0	0	0	0	0	0	0	0	0	1.324	1.281	1.2	1.061	2.189	1.175
3	1	7	BUL2	YML111W	11060	15340	120	10088	9830	3863	80	84	29	100	100	0	8442	7977	2958	271	277	79	100	100	0	0	0	0	0	0	0	0	0	0	0	0	0	0	0	0	0	0	0	1.225	1.265	1.315	1.308	1.626	1.272
3	2	7		YMR009W	11240	15340	110	4353	3620	1880	82	102	220	95	90	0	3102	2617	1290	271	288	161	88	87	0	0	0	0	0	0	0	0	0	0	0	0	0	0	0	0	0	0	0	1.509	1.508	1.503	1.482	1.67	1.509
3	3	7		YMR040W	11440	15340	130	4147	3559	1714	82	147	454	87	85	0	3055	2745	1228	256	316	402	90	86	0	0	0	0	0	0	0	0	0	0	0	0	0	0	0	0	0	0	0	1.452	1.397	1.407	1.292	1.92	1.442
3	4	7	DAT1	YML113W	11630	15350	120	10967	8897	4297	78	101	207	100	100	0	5599	4695	2427	246	277	251	90	86	0	0	0	0	0	0	0	0	0	0	0	0	0	0	0	0	0	0	0	2.034	1.982	1.998	2.148	1.973	2.004
3	5	7	HXT2	YMR011W	11820	15350	120	12917	11196	5549	78	81	25	100	100	0	12627	10836	6103	245	253	78	95	94	0	0	0	0	0	0	0	0	0	0	0	0	0	0	0	0	0	0	0	1.037	1.05	1.039	1.269	2.475	0.977
3	6	7	arg80	YMR042W	12020	15350	120	4684	3825	2689	79	84	34	98	97	0	2728	2542	1907	245	252	81	79	77	0	0	0	0	0	0	0	0	0	0	0	0	0	0	0	0	0	0	0	1.855	1.631	1.675	1.83	2.449	1.565
3	7	7	van1	YML115C	12200	15350	120	11156	9152	3831	84	88	30	100	100	0	16035	13250	6003	248	260	75	98	98	0	0	0	0	0	0	0	0	0	0	0	0	0	0	0	0	0	0	0	0.701	0.697	0.699	0.743	1.872	0.674
3	8	7	sec59	YMR013C	12390	15340	110	7726	6875	2883	89	163	644	100	98	0	17813	16584	7076	267	532	2028	98	92	0	0	0	0	0	0	0	0	0	0	0	0	0	0	0	0	0	0	0	0.435	0.416	0.423	0.423	1.389	0.394
3	9	7		YMR044W	12590	15350	120	9962	8603	3657	87	219	936	98	93	0	22924	19403	9000	280	630	2285	94	90	0	0	0	0	0	0	0	0	0	0	0	0	0	0	0	0	0	0	0	0.436	0.445	0.443	0.474	1.739	0.407
3	10	7		YML117W	12780	15350	120	7070	7627	4458	86	91	35	100	100	0	6588	6909	4136	291	300	86	99	97	0	0	0	0	0	0	0	0	0	0	0	0	0	0	0	0	0	0	0	1.109	1.139	1.136	1.278	2.148	1.116
3	11	7	ERG5	YMR015C	12970	15350	120	10283	8707	3501	97	115	62	100	100	0	29362	25294	10805	326	340	121	99	99	0	0	0	0	0	0	0	0	0	0	0	0	0	0	0	0	0	0	0	0.351	0.345	0.352	0.366	1.902	0.317
3	12	7		YMR046C	13160	15350	120	45594	42013	17980	96	129	183	100	100	11	29537	26227	10730	307	364	441	99	99	0	0	0	0	0	0	0	0	0	0	0	0	0	0	0	0	0	0	0	1.557	1.617	1.645	1.597	1.577	1.632
3	13	7	PBI2	YNL015W	13360	15350	120	1354	1174	541	82	106	180	88	85	0	2304	2019	957	278	322	441	82	75	0	0	0	0	0	0	0	0	0	0	0	0	0	0	0	0	0	0	0	0.628	0.627	0.625	0.597	1.991	0.547
3	14	7		YNL047C	13540	15350	120	7516	7160	4038	84	89	32	100	100	0	7924	7465	4773	290	293	86	94	93	0	0	0	0	0	0	0	0	0	0	0	0	0	0	0	0	0	0	0	0.974	0.986	0.973	1.115	2.158	0.901
3	15	7		YNL078W	13730	15350	120	8385	7420	3819	86	122	287	98	94	0	4102	3670	2100	293	328	314	90	80	0	0	0	0	0	0	0	0	0	0	0	0	0	0	0	0	0	0	0	2.179	2.172	2.217	2.491	2.133	2.092
3	16	7		YNL017C	13930	15350	120	5792	5292	3012	84	88	31	100	99	0	6482	5653	3321	280	288	83	90	90	0	0	0	0	0	0	0	0	0	0	0	0	0	0	0	0	0	0	0	0.92	0.969	0.97	1.022	2.022	0.938
3	17	7	SFB2	YNL049C	14120	15350	120	7544	8277	4898	85	89	31	100	100	0	6203	6518	3963	274	281	78	98	95	0	0	0	0	0	0	0	0	0	0	0	0	0	0	0	0	0	0	0	1.258	1.312	1.324	1.448	2.117	1.298
3	18	7		YNL080C	14310	15350	120	7557	6313	3144	85	89	32	100	99	0	10001	8461	4230	274	282	82	100	98	0	0	0	0	0	0	0	0	0	0	0	0	0	0	0	0	0	0	0	0.768	0.761	0.78	0.773	1.76	0.729
3	19	7		YNL019C	14500	15350	120	11069	9620	5087	80	84	29	100	99	0	6923	6066	3125	262	270	82	98	96	0	0	0	0	0	0	0	0	0	0	0	0	0	0	0	0	0	0	0	1.65	1.644	1.694	1.625	1.875	1.687
3	20	7		YNL051W	14690	15350	120	5900	5048	2642	78	81	28	100	99	0	15900	13627	7139	257	266	88	99	99	0	0	0	0	0	0	0	0	0	0	0	0	0	0	0	0	0	0	0	0.372	0.372	0.382	0.381	1.807	0.355
3	21	7	pms1	YNL082W	14880	15350	120	5756	6191	3755	80	92	115	99	99	0	13644	14798	9139	275	299	212	98	98	0	0	0	0	0	0	0	0	0	0	0	0	0	0	0	0	0	0	0	0.425	0.421	0.425	0.44	1.887	0.397
3	22	7	HDA1	YNL021W	15060	15350	120	6772	6417	3295	81	87	36	100	99	0	6197	5726	2815	285	298	98	95	95	0	0	0	0	0	0	0	0	0	0	0	0	0	0	0	0	0	0	0	1.132	1.164	1.212	1.18	1.816	1.143
3	1	8	MSG5	YNL053W	11070	15540	120	7072	6605	3335	77	80	28	100	100	0	8405	7650	4420	266	271	76	99	96	0	0	0	0	0	0	0	0	0	0	0	0	0	0	0	0	0	0	0	0.859	0.884	0.891	1.012	2.333	0.808
3	2	8	END3	YNL084C	11270	15540	120	5154	5049	3124	83	103	205	93	89	0	12824	12903	9072	269	286	153	95	94	0	0	0	0	0	0	0	0	0	0	0	0	0	0	0	0	0	0	0	0.404	0.393	0.397	0.462	2.767	0.348
3	3	8	BIO5	YNR056C	11460	15540	120	7740	7451	4107	80	94	167	100	99	0	5130	4675	2863	256	268	140	92	88	0	0	0	0	0	0	0	0	0	0	0	0	0	0	0	0	0	0	0	1.572	1.668	1.583	2.035	2.922	1.591
3	4	8	PLB3	YOL011W	11650	15540	120	6075	6139	3323	78	82	26	100	100	0	8381	8291	4631	232	242	76	100	100	0	0	0	0	0	0	0	0	0	0	0	0	0	0	0	0	0	0	0	0.736	0.752	0.729	0.77	2.084	0.726
3	5	8		YOL042W	11830	15540	120	6837	5685	2902	77	81	29	100	100	0	15053	13371	7720	228	240	95	97	97	0	0	0	0	0	0	0	0	0	0	0	0	0	0	0	0	0	0	0	0.456	0.427	0.431	0.478	2.457	0.372
3	6	8	BIO3	YNR058W	12020	15540	120	5807	5334	2934	79	84	39	100	100	0	5091	4579	2909	241	252	114	94	88	0	0	0	0	0	0	0	0	0	0	0	0	0	0	0	0	0	0	0	1.181	1.211	1.239	1.459	2.639	1.123
3	7	8	HRD1	YOL013C	12210	15540	120	9546	8890	5036	82	94	123	100	99	0	6860	6161	3982	242	265	242	90	86	0	0	0	0	0	0	0	0	0	0	0	0	0	0	0	0	0	0	0	1.43	1.488	1.484	1.75	2.545	1.412
3	8	8	PEX15	YOL044W	12400	15540	120	4126	4237	2517	84	179	822	86	79	0	10118	9749	6168	250	524	2361	80	75	0	0	0	0	0	0	0	0	0	0	0	0	0	0	0	0	0	0	0	0.41	0.437	0.445	0.516	2.634	0.393
3	9	8	FRE4	YNR060W	12600	15540	120	5245	5874	3468	83	130	620	93	88	0	6609	6710	4064	268	326	531	88	84	0	0	0	0	0	0	0	0	0	0	0	0	0	0	0	0	0	0	0	0.814	0.899	0.927	1.045	2.389	0.87
3	10	8		YOL014W	12780	15540	120	1670	1513	715	85	101	125	93	86	0	4240	3733	1974	282	303	153	90	87	0	0	0	0	0	0	0	0	0	0	0	0	0	0	0	0	0	0	0	0.4	0.414	0.424	0.434	2.537	0.366
3	11	8		YOL046C	12970	15540	120	6514	5932	2962	89	103	91	98	96	0	4179	3686	2064	294	342	428	85	80	0	0	0	0	0	0	0	0	0	0	0	0	0	0	0	0	0	0	0	1.654	1.723	1.693	1.825	2.03	1.631
3	12	8		YNR062C	13160	15540	120	4876	4652	2240	85	99	118	98	96	0	4063	3753	1882	297	310	128	92	90	0	0	0	0	0	0	0	0	0	0	0	0	0	0	0	0	0	0	0	1.272	1.321	1.346	1.462	2.243	1.313
3	13	8	CMK2	YOL016C	13350	15540	120	3599	3676	2326	83	87	29	97	97	0	6356	6510	4449	285	292	82	95	93	0	0	0	0	0	0	0	0	0	0	0	0	0	0	0	0	0	0	0	0.579	0.577	0.603	0.662	2.454	0.525
3	14	8		YOL048C	13540	15540	120	5716	4728	2380	88	95	43	99	98	0	12510	10244	5773	292	302	91	95	94	0	0	0	0	0	0	0	0	0	0	0	0	0	0	0	0	0	0	0	0.461	0.466	0.463	0.529	2.317	0.425
3	15	8	spr1	YOR190W	13730	15540	120	10210	8539	3895	87	92	33	100	100	0	6912	5721	2639	282	294	84	98	97	0	0	0	0	0	0	0	0	0	0	0	0	0	0	0	0	0	0	0	1.527	1.554	1.584	1.69	2.038	1.573
3	16	8		YOR220W	13920	15540	120	8789	7027	3297	84	90	48	100	99	0	5172	4392	2017	267	283	123	97	95	0	0	0	0	0	0	0	0	0	0	0	0	0	0	0	0	0	0	0	1.775	1.683	1.705	1.75	1.821	1.721
3	17	8		YOR252W	14110	15540	120	6307	5097	2602	90	94	33	100	99	0	5481	4475	2451	267	276	78	90	87	0	0	0	0	0	0	0	0	0	0	0	0	0	0	0	0	0	0	0	1.192	1.19	1.197	1.443	2.598	1.139
3	18	8		YOR192C	14290	15540	120	11757	11003	5749	93	100	36	100	99	0	11888	10636	5956	273	279	80	97	95	0	0	0	0	0	0	0	0	0	0	0	0	0	0	0	0	0	0	0	1.004	1.053	1.066	1.165	2.166	1.004
3	19	8		YOR222W	14480	15540	120	6411	5302	2652	80	86	35	100	100	0	4261	3443	1946	253	261	80	94	92	0	0	0	0	0	0	0	0	0	0	0	0	0	0	0	0	0	0	0	1.58	1.637	1.664	1.839	2.051	1.546
3	20	8	SEC63	YOR254C	14670	15540	120	2071	2151	1401	70	73	25	97	95	0	1946	1899	1373	230	244	81	80	77	0	0	0	0	0	0	0	0	0	0	0	0	0	0	0	0	0	0	0	1.166	1.247	1.266	1.399	2.42	1.111
3	21	8		YOR192C-B	14860	15540	120	6074	5736	3053	75	79	28	100	100	0	8708	8221	4887	264	273	89	96	95	0	0	0	0	0	0	0	0	0	0	0	0	0	0	0	0	0	0	0	0.71	0.711	0.71	0.838	2.338	0.642
3	22	8	rpb8	YOR224C	15060	15540	120	6061	4892	2405	82	86	30	100	100	0	4528	3749	1848	287	294	84	91	90	0	0	0	0	0	0	0	0	0	0	0	0	0	0	0	0	0	0	0	1.41	1.389	1.41	1.491	2.038	1.39
3	1	9		YOR256C	11050	15730	120	11078	10881	5168	77	81	29	100	100	0	8193	7827	3899	269	277	89	98	97	0	0	0	0	0	0	0	0	0	0	0	0	0	0	0	0	0	0	0	1.388	1.429	1.438	1.507	1.705	1.383
3	2	9	TOA1	YOR194C	11240	15730	120	8341	7149	3432	79	86	40	100	100	0	4603	3845	1915	264	269	84	96	94	0	0	0	0	0	0	0	0	0	0	0	0	0	0	0	0	0	0	0	1.904	1.974	2.016	2.257	2.136	1.944
3	3	9	ISU2	YOR226C	11430	15730	120	4667	3824	2009	78	87	42	99	98	0	2720	2246	1213	258	265	85	87	83	0	0	0	0	0	0	0	0	0	0	0	0	0	0	0	0	0	0	0	1.864	1.884	1.819	1.938	2.01	1.857
3	4	9		YOR258W	11620	15730	120	3961	3503	2295	73	78	28	98	95	0	3974	3262	2320	230	240	74	84	81	0	0	0	0	0	0	0	0	0	0	0	0	0	0	0	0	0	0	0	1.038	1.131	1.071	1.242	2.533	1.055
3	5	9	MRPL40	YPL173W	11800	15720	110	9368	7231	4011	76	121	425	96	91	0	7656	6161	3488	231	288	495	86	80	0	0	0	0	0	0	0	0	0	0	0	0	0	0	0	0	0	0	0	1.251	1.207	1.225	1.357	2.03	1.198
3	6	9	HRR25	YPL204W	12000	15720	110	717	622	389	79	131	365	66	38	0	875	817	513	252	315	445	62	33	0	0	0	0	0	0	0	0	0	0	0	0	0	0	0	0	0	0	0	1.024	0.961	0.86	0.666	2.394	0.843
3	7	9		YPL236C	12180	15720	110	7226	5853	3519	82	179	630	85	77	0	5104	4387	2624	256	356	617	77	75	0	0	0	0	0	0	0	0	0	0	0	0	0	0	0	0	0	0	0	1.474	1.397	1.415	1.485	2.083	1.393
3	8	9	spt14	YPL175W	12370	15720	110	12523	9466	5465	85	393	1574	78	73	0	21880	17687	9734	250	923	3621	78	75	0	0	0	0	0	0	0	0	0	0	0	0	0	0	0	0	0	0	0	0.575	0.538	0.559	0.565	1.878	0.511
3	9	9		YPL206C	12550	15720	110	11125	9082	4795	88	533	2007	81	75	0	6187	5146	2618	271	988	3592	70	12	0	0	0	0	0	0	0	0	0	0	0	0	0	0	0	0	0	0	0	1.866	1.845	1.853	1.925	1.704	1.434
3	10	9		YPL238C	12740	15720	110	2869	2289	1271	80	346	1473	71	40	0	2058	1707	969	261	455	971	72	37	0	0	0	0	0	0	0	0	0	0	0	0	0	0	0	0	0	0	0	1.552	1.528	1.483	1.348	2.134	1.438
3	11	9	CUP9	YPL177C	12930	15720	110	5446	4562	2555	81	166	372	87	81	0	11539	9844	5655	269	436	946	82	82	0	0	0	0	0	0	0	0	0	0	0	0	0	0	0	0	0	0	0	0.476	0.468	0.474	0.488	1.834	0.441
3	12	9		YPL208W	13130	15730	120	9300	8158	4227	79	141	324	100	97	0	4612	3975	2174	276	462	1190	75	72	0	0	0	0	0	0	0	0	0	0	0	0	0	0	0	0	0	0	0	2.127	2.184	2.195	2.376	1.962	2.185
3	13	9	hsp82	YPL240C	13320	15730	120	6631	6547	2914	80	100	163	100	100	0	6908	6926	3287	274	302	293	95	95	0	0	0	0	0	0	0	0	0	0	0	0	0	0	0	0	0	0	0	0.987	0.972	0.947	1.091	2.001	0.934
3	14	9	PPQ1	YPL179W	13520	15730	120	12963	10576	4938	80	93	85	100	100	0	10057	8297	4112	265	293	266	95	93	0	0	0	0	0	0	0	0	0	0	0	0	0	0	0	0	0	0	0	1.316	1.307	1.303	1.405	1.676	1.297
3	15	9	SRP72	YPL210C	13710	15730	120	4777	4692	3102	74	105	194	97	90	0	3334	3394	2232	260	303	362	82	79	0	0	0	0	0	0	0	0	0	0	0	0	0	0	0	0	0	0	0	1.53	1.474	1.473	1.535	1.951	1.459
3	16	9	IQG1	YPL242C	13900	15730	120	1229	1224	873	73	111	302	81	70	0	1700	1834	1380	258	300	310	79	74	0	0	0	0	0	0	0	0	0	0	0	0	0	0	0	0	0	0	0	0.802	0.73	0.729	0.752	2.169	0.626
3	17	9	EMPTY	EMPTY	14090	15720	150	90	109	70	75	142	419	0	0	0	267	303	167	252	367	740	0	0	0	0	0	0	0	0	0	0	0	0	0	0	0	0	0	0	0	0	0	1	0.667	0.367	0.419	3.652	0.284
3	18	9	EMPTY	EMPTY	14280	15720	150	91	119	81	78	119	296	1	0	0	268	306	191	254	364	692	1	0	0	0	0	0	0	0	0	0	0	0	0	0	0	0	0	0	0	0	0	0.929	0.788	0.384	0.385	3.753	0.317
3	19	9	EMPTY	EMPTY	14470	15720	150	88	141	119	75	91	88	28	16	0	270	376	293	254	294	313	17	8	0	0	0	0	0	0	0	0	0	0	0	0	0	0	0	0	0	0	0	0.813	0.541	0.365	0.416	3.176	0.3
3	20	9	EMPTY	EMPTY	14660	15720	150	72	92	71	69	76	50	15	9	0	234	247	116	239	255	104	12	6	0	0	0	0	0	0	0	0	0	0	0	0	0	0	0	0	0	0	0	-0.6	2.875	0.269	0.337	3.785	0.213
3	21	9	EMPTY	EMPTY	14850	15720	150	73	95	68	72	80	54	16	8	0	242	263	140	243	269	148	10	5	0	0	0	0	0	0	0	0	0	0	0	0	0	0	0	0	0	0	0	-1	1.15	0.31	0.356	4.258	0.171
3	22	9	EMPTY	EMPTY	15040	15720	150	75	93	58	72	79	43	21	10	0	271	296	165	251	272	136	15	7	0	0	0	0	0	0	0	0	0	0	0	0	0	0	0	0	0	0	0	0.15	0.467	0.268	0.296	3.92	0.149
3	1	10	EMPTY	EMPTY	11050	15910	150	83	111	80	75	87	136	8	3	0	278	333	264	274	321	575	1	0	0	0	0	0	0	0	0	0	0	0	0	0	0	0	0	0	0	0	0	2	0.61	0.416	0.419	3.953	0.132
3	2	10	EMPTY	EMPTY	11240	15910	150	87	118	90	77	100	157	9	0	0	288	311	147	272	338	478	2	0	0	0	0	0	0	0	0	0	0	0	0	0	0	0	0	0	0	0	0	0.625	1.051	0.393	0.424	3.386	0.312
3	3	10	EMPTY	EMPTY	11430	15910	150	81	115	92	75	94	112	16	7	0	260	286	132	257	283	236	8	0	0	0	0	0	0	0	0	0	0	0	0	0	0	0	0	0	0	0	0	2	1.379	0.52	0.48	3.798	0.362
3	4	10	EMPTY	EMPTY	11620	15910	150	75	114	97	73	84	54	25	16	0	235	279	177	237	262	168	10	7	0	0	0	0	0	0	0	0	0	0	0	0	0	0	0	0	0	0	0	-1	0.976	0.507	0.558	5.405	0.348
3	5	10	EMPTY	EMPTY	11810	15910	150	77	99	68	75	109	355	0	0	0	239	266	136	244	304	435	1	0	0	0	0	0	0	0	0	0	0	0	0	0	0	0	0	0	0	0	0	-0.4	1.091	0.296	0.349	4.624	0.893
3	6	10	EMPTY	EMPTY	12000	15910	150	93	107	64	78	121	352	0	0	0	248	270	127	260	341	963	0	0	0	0	0	0	0	0	0	0	0	0	0	0	0	0	0	0	0	0	0	-1.25	2.9	0.33	0.348	3.617	0.259
3	7	10		iYBL030C-0	12200	15920	120	4988	5182	3216	78	126	510	88	81	0	2940	2909	1897	257	339	1055	70	60	0	0	0	0	0	0	0	0	0	0	0	0	0	0	0	0	0	0	0	1.83	1.925	1.912	2.065	1.981	1.816
3	8	10		iYBL027W	12400	15920	120	6488	6143	3050	81	183	925	93	85	0	7348	6693	3358	258	492	2206	82	70	0	0	0	0	0	0	0	0	0	0	0	0	0	0	0	0	0	0	0	0.904	0.942	0.961	0.973	1.701	0.901
3	9	10		iYBL023C	12580	15930	110	3035	2533	1618	80	172	676	73	67	0	3335	2657	1728	262	347	553	68	67	0	0	0	0	0	0	0	0	0	0	0	0	0	0	0	0	0	0	0	0.962	1.024	0.96	1.007	2.661	0.975
3	10	10		iYBL009W	12770	15920	110	3368	2900	1431	72	145	348	87	83	0	7054	5861	2968	243	413	839	88	81	0	0	0	0	0	0	0	0	0	0	0	0	0	0	0	0	0	0	0	0.484	0.503	0.508	0.526	1.818	0.471
3	11	10		iYBL005W	12970	15920	120	3753	3685	2578	72	126	339	85	79	0	6502	5634	4029	236	396	928	76	70	0	0	0	0	0	0	0	0	0	0	0	0	0	0	0	0	0	0	0	0.587	0.669	0.654	0.72	2.561	0.645
3	12	10		iYBL003C	13150	15920	110	2623	2292	1428	73	122	310	83	78	0	8890	7715	5443	258	492	1539	73	71	0	0	0	0	0	0	0	0	0	0	0	0	0	0	0	0	0	0	0	0.295	0.298	0.278	0.355	2.438	0.255
3	13	10		iYBRCdelta11	13340	15930	110	202	201	107	78	128	310	3	0	0	552	562	340	268	496	1488	0	0	0	0	0	0	0	0	0	0	0	0	0	0	0	0	0	0	0	0	0	0.437	0.418	0.322	0.351	2.622	0.188
3	14	10		iYBR014C	13530	15920	110	3029	2650	1587	71	123	318	83	80	0	6513	5791	3878	245	422	1151	76	70	0	0	0	0	0	0	0	0	0	0	0	0	0	0	0	0	0	0	0	0.472	0.465	0.441	0.467	2.119	0.407
3	15	10		iYBR018C	13720	15930	110	4084	3673	2345	75	223	686	78	77	0	3815	3548	2506	263	587	1428	70	63	0	0	0	0	0	0	0	0	0	0	0	0	0	0	0	0	0	0	0	1.129	1.095	0.97	1.172	2.012	0.996
3	16	10		iYBR035C	13910	15930	110	4772	4277	2370	77	293	904	85	80	0	3032	2718	1617	272	505	938	75	66	0	0	0	0	0	0	0	0	0	0	0	0	0	0	0	0	0	0	0	1.701	1.717	1.675	1.88	1.905	1.624
3	17	10		iYBR038W	14100	15930	110	5415	4825	2686	77	284	900	82	81	0	7262	7076	4667	265	566	1373	80	73	0	0	0	0	0	0	0	0	0	0	0	0	0	0	0	0	0	0	0	0.763	0.697	0.678	0.808	1.907	0.611
3	18	10		iYBR042C	14290	15930	110	1456	1278	859	77	193	612	70	56	0	3011	2527	1797	269	551	1357	65	51	0	0	0	0	0	0	0	0	0	0	0	0	0	0	0	0	0	0	0	0.503	0.532	0.512	0.527	2.128	0.439
3	19	10		iYCR018C	14520	15910	90	247	265	163	72	82	42	78	69	0	478	456	315	257	271	93	61	53	0	0	0	0	0	0	0	0	0	0	0	0	0	0	0	0	0	0	0	0.792	0.97	0.69	0.579	2.249	0.479
3	20	10		iYCRCtau1	14680	15930	110	537	697	678	72	91	96	78	77	0	751	860	704	252	287	240	65	51	0	0	0	0	0	0	0	0	0	0	0	0	0	0	0	0	0	0	0	0.932	1.028	0.872	0.796	2.772	0.898
3	21	10		iYCR020C	14870	15920	110	1658	1372	867	75	95	95	81	78	0	2808	2182	1501	258	303	242	72	70	0	0	0	0	0	0	0	0	0	0	0	0	0	0	0	0	0	0	0	0.621	0.674	0.629	0.552	2.67	0.603
3	22	10		iSNR65	15060	15920	110	1557	1486	1152	74	94	116	75	68	0	1538	1337	1012	248	313	658	60	48	0	0	0	0	0	0	0	0	0	0	0	0	0	0	0	0	0	0	0	1.15	1.297	1.155	0.893	3.015	1.224
3	1	11		iYCR033W	11060	16110	110	2762	2608	1666	75	116	290	82	81	0	6952	6235	4226	282	417	975	76	72	0	0	0	0	0	0	0	0	0	0	0	0	0	0	0	0	0	0	0	0.403	0.425	0.4	0.407	1.939	0.384
3	2	11		iYCR037C	11250	16110	110	5684	4990	2980	78	184	527	82	82	0	4239	3611	2276	286	494	1099	72	68	0	0	0	0	0	0	0	0	0	0	0	0	0	0	0	0	0	0	0	1.418	1.477	1.446	1.651	2.173	1.422
3	3	11		iYCR060W	11450	16110	110	3860	3739	2568	77	176	515	77	77	0	1699	1722	1202	263	356	513	72	62	0	0	0	0	0	0	0	0	0	0	0	0	0	0	0	0	0	0	0	2.634	2.51	2.369	2.776	2.274	2.456
3	4	11		iYCR066W	11640	16110	110	1560	1457	917	74	124	321	77	77	0	5523	5605	4251	247	339	639	77	70	0	0	0	0	0	0	0	0	0	0	0	0	0	0	0	0	0	0	0	0.282	0.258	0.247	0.278	2.094	0.201
3	5	11		iYCR071C	11830	16110	110	2837	2548	1473	74	96	139	83	82	0	6476	5385	3589	255	356	679	77	72	0	0	0	0	0	0	0	0	0	0	0	0	0	0	0	0	0	0	0	0.444	0.482	0.463	0.491	1.85	0.35
3	6	11		iYCR090C-1	12030	16120	120	9515	7783	4455	76	90	80	100	98	0	6519	5185	3261	255	335	1020	74	70	0	0	0	0	0	0	0	0	0	0	0	0	0	0	0	0	0	0	0	1.507	1.563	1.613	1.824	1.975	1.523
3	7	11		iYCR094W	12220	16110	110	1952	1628	1053	76	94	92	82	77	0	3078	2708	1936	248	332	1097	68	58	0	0	0	0	0	0	0	0	0	0	0	0	0	0	0	0	0	0	0	0.663	0.631	0.565	0.529	2.52	0.355
3	8	11		iYCRWomega3	12410	16110	110	3836	4541	3694	80	122	334	82	80	0	5859	7427	6832	259	350	767	80	73	0	0	0	0	0	0	0	0	0	0	0	0	0	0	0	0	0	0	0	0.671	0.622	0.599	0.704	2.346	0.526
3	9	11		iYDR036C	12580	16120	110	6311	5321	2676	85	303	1043	82	82	0	5131	4070	2406	268	487	1074	75	70	0	0	0	0	0	0	0	0	0	0	0	0	0	0	0	0	0	0	0	1.28	1.377	1.249	1.421	2.025	1.299
3	10	11		iYDR040C	12780	16120	110	2640	2696	1945	78	294	997	77	57	0	2646	2650	2096	252	456	894	71	56	0	0	0	0	0	0	0	0	0	0	0	0	0	0	0	0	0	0	0	1.07	1.092	1.082	1.08	2.023	1.033
3	11	11		iYDR043C-0	12970	16120	110	2171	2217	1562	80	136	293	81	77	0	1439	1430	1042	246	326	409	71	61	0	0	0	0	0	0	0	0	0	0	0	0	0	0	0	0	0	0	0	1.753	1.805	1.608	1.309	3.244	1.791
3	12	11		itD(GUC)D	13160	16120	110	1429	1190	666	78	97	111	82	81	0	1446	1278	682	261	295	304	77	73	0	0	0	0	0	0	0	0	0	0	0	0	0	0	0	0	0	0	0	1.14	1.093	1.033	0.891	2.458	1.007
3	13	11		iYDR062W	13350	16120	110	2519	2417	1453	75	95	113	83	83	0	2510	2121	1352	260	301	238	80	78	0	0	0	0	0	0	0	0	0	0	0	0	0	0	0	0	0	0	0	1.086	1.258	1.191	1.055	3.101	1.207
3	14	11		iYDR066C	13550	16120	110	911	1261	1271	73	103	184	71	66	0	2352	3122	3415	249	333	578	63	62	0	0	0	0	0	0	0	0	0	0	0	0	0	0	0	0	0	0	0	0.398	0.414	0.35	0.347	2.809	0.342
3	15	11		iYDR082W	13730	16120	110	851	745	435	78	100	113	78	78	0	1503	1316	916	278	345	487	68	60	0	0	0	0	0	0	0	0	0	0	0	0	0	0	0	0	0	0	0	0.631	0.643	0.626	0.501	2.396	0.513
3	16	11		iYDR086C	13930	16110	110	2354	2023	1202	79	152	334	78	75	0	1711	1414	848	279	344	294	72	71	0	0	0	0	0	0	0	0	0	0	0	0	0	0	0	0	0	0	0	1.589	1.713	1.6	1.455	2.586	1.633
3	17	11		itR(ACG)D-1	14120	16120	120	4369	4041	2300	75	141	267	95	89	0	2681	2409	1458	269	337	493	77	72	0	0	0	0	0	0	0	0	0	0	0	0	0	0	0	0	0	0	0	1.78	1.853	1.825	2.261	2.329	1.796
3	18	11		iYDR102C	14310	16120	120	2463	2204	1451	75	95	97	93	85	0	1890	1551	982	272	293	133	79	76	0	0	0	0	0	0	0	0	0	0	0	0	0	0	0	0	0	0	0	1.476	1.665	1.589	1.648	2.311	1.586
3	19	11		iYDRCsigma2	14490	16120	110	819	734	540	74	83	43	78	72	0	1002	981	755	257	274	104	67	62	0	0	0	0	0	0	0	0	0	0	0	0	0	0	0	0	0	0	0	1	0.912	0.873	0.689	2.651	0.755
3	20	11		iYDR109C	14670	16110	110	6306	5174	3248	73	216	845	80	77	0	4193	3623	2339	253	436	1042	76	68	0	0	0	0	0	0	0	0	0	0	0	0	0	0	0	0	0	0	0	1.582	1.514	1.529	1.559	1.913	1.506
3	21	11		iYDR418W	14890	16110	110	506	883	936	75	142	563	42	25	0	404	635	626	253	335	554	25	15	0	0	0	0	0	0	0	0	0	0	0	0	0	0	0	0	0	0	0	2.854	2.115	1.638	1.257	3.981	1.706
3	22	11		iYDR421W	15050	16120	110	1990	1993	1238	77	129	301	82	81	0	8756	8281	6072	264	579	1829	73	72	0	0	0	0	0	0	0	0	0	0	0	0	0	0	0	0	0	0	0	0.225	0.239	0.22	0.229	2.365	0.199
3	1	12		iYDR426C	11070	16300	120	1028	911	576	74	111	270	75	64	0	1305	1282	799	270	328	477	69	54	0	0	0	0	0	0	0	0	0	0	0	0	0	0	0	0	0	0	0	0.922	0.827	0.774	0.743	1.884	0.768
3	2	12		itK(CUU)D2	11250	16300	120	794	707	432	77	127	410	67	43	0	1452	1296	793	275	348	544	70	55	0	0	0	0	0	0	0	0	0	0	0	0	0	0	0	0	0	0	0	0.609	0.617	0.55	0.509	2.06	0.547
3	3	12		iYDR448W	11440	16300	120	1315	1059	635	77	128	371	71	65	0	1477	1239	740	276	337	420	69	63	0	0	0	0	0	0	0	0	0	0	0	0	0	0	0	0	0	0	0	1.031	1.02	1.008	0.88	2.053	0.897
3	4	12		iYDR452W	11630	16300	120	1474	1220	804	77	102	134	78	75	0	1507	1328	894	271	331	573	66	54	0	0	0	0	0	0	0	0	0	0	0	0	0	0	0	0	0	0	0	1.13	1.081	0.978	0.952	2.559	0.941
3	5	12		iYDR470C	11820	16300	120	3139	2889	1761	78	104	154	89	85	0	2595	2249	1387	261	311	307	80	74	0	0	0	0	0	0	0	0	0	0	0	0	0	0	0	0	0	0	0	1.311	1.414	1.394	1.357	1.835	1.402
3	6	12		iYDR473C-0	12020	16300	120	6733	6022	3940	74	100	156	98	90	0	8139	6736	4511	252	291	246	89	83	0	0	0	0	0	0	0	0	0	0	0	0	0	0	0	0	0	0	0	0.844	0.917	0.917	1.034	2.241	0.883
3	7	12		iYDR476C	12210	16300	120	6385	5145	2926	75	109	173	99	95	0	3696	3198	1760	245	294	315	90	81	0	0	0	0	0	0	0	0	0	0	0	0	0	0	0	0	0	0	0	1.828	1.717	1.743	1.764	1.791	1.729
3	8	12		iYDR494W	12380	16300	120	2314	1976	1280	76	122	348	78	71	0	8844	6885	4718	250	331	746	75	70	0	0	0	0	0	0	0	0	0	0	0	0	0	0	0	0	0	0	0	0.26	0.286	0.294	0.35	2.78	0.256
3	9	12		iYDR498C	12570	16300	120	6574	5773	3692	80	160	482	87	80	0	6007	4719	3137	258	355	737	77	70	0	0	0	0	0	0	0	0	0	0	0	0	0	0	0	0	0	0	0	1.13	1.276	1.271	1.398	1.942	1.23
3	10	12		iYDR502C	12770	16300	120	256	264	163	77	119	207	45	8	0	521	471	286	257	303	259	50	11	0	0	0	0	0	0	0	0	0	0	0	0	0	0	0	0	0	0	0	0.678	0.874	0.589	0.527	2.594	0.712
3	11	12		itV(AAC)E1	12950	16300	120	5771	4730	2755	76	123	220	95	89	0	3652	2996	1728	259	299	226	85	81	0	0	0	0	0	0	0	0	0	0	0	0	0	0	0	0	0	0	0	1.678	1.7	1.689	1.691	1.76	1.68
3	12	12		itI(AAU)E1	13140	16300	120	468	417	239	78	120	195	68	50	0	1031	882	517	267	314	220	71	66	0	0	0	0	0	0	0	0	0	0	0	0	0	0	0	0	0	0	0	0.51	0.551	0.474	0.447	2.443	0.521
3	13	12		iYERCdelta20	13330	16300	120	4359	3675	2426	76	96	102	95	88	0	6901	5996	3816	264	303	215	85	80	0	0	0	0	0	0	0	0	0	0	0	0	0	0	0	0	0	0	0	0.645	0.628	0.636	0.644	2.12	0.607
3	14	12		iYER153C	13520	16300	120	1555	1199	723	78	129	188	80	71	0	1827	1552	958	262	343	337	71	68	0	0	0	0	0	0	0	0	0	0	0	0	0	0	0	0	0	0	0	0.944	0.869	0.864	0.798	2.23	0.775
3	15	12		iYER157W	13710	16300	120	767	647	373	77	116	171	77	67	0	2093	1760	973	262	326	289	79	75	0	0	0	0	0	0	0	0	0	0	0	0	0	0	0	0	0	0	0	0.377	0.381	0.356	0.307	2.03	0.367
3	16	12		iYER159C	13890	16300	120	1572	1628	1279	75	98	168	83	75	0	1703	1891	1551	265	288	156	75	74	0	0	0	0	0	0	0	0	0	0	0	0	0	0	0	0	0	0	0	1.041	0.955	0.95	0.981	2.661	0.861
3	17	12		iYER174C	14090	16300	120	1740	1543	1006	74	105	187	81	75	0	1364	1246	763	265	289	170	76	75	0	0	0	0	0	0	0	0	0	0	0	0	0	0	0	0	0	0	0	1.516	1.497	1.457	1.228	2.254	1.388
3	18	12		iYER178W	14270	16300	120	2423	2252	1451	74	89	56	85	82	0	5474	5177	3766	266	288	126	77	75	0	0	0	0	0	0	0	0	0	0	0	0	0	0	0	0	0	0	0	0.451	0.443	0.433	0.498	2.452	0.397
3	19	12		iYER181C	14470	16300	120	2249	2064	1388	78	250	2493	41	0	0	1856	1654	1165	277	359	1272	55	15	0	0	0	0	0	0	0	0	0	0	0	0	0	0	0	0	0	0	0	1.375	1.442	1.37	1.309	2.356	1.842
3	20	12		iYFL064C	14660	16290	130	37382	35052	22922	82	748	3644	83	80	1	45685	38821	24936	280	984	3610	85	79	9	0	0	0	0	0	0	0	0	0	0	0	0	0	0	0	0	0	0	0.821	0.907	0.939	0.903	1.599	0.931
3	21	12		iYFL061W	14850	16300	120	1883	1617	1029	79	592	2917	5	0	0	1745	1609	1084	257	916	3551	2	0	0	0	0	0	0	0	0	0	0	0	0	0	0	0	0	0	0	0	0	1.212	1.138	1.085	0.935	2.776	0.822
3	22	12		iYFL056C-0	15040	16300	120	5925	5017	3044	74	103	179	92	84	0	3943	3411	2150	249	294	403	75	75	0	0	0	0	0	0	0	0	0	0	0	0	0	0	0	0	0	0	0	1.584	1.563	1.609	1.723	1.968	1.51
3	1	13		iYGL100W	11040	16490	110	2300	2059	1123	74	130	331	85	78	0	1791	1613	1001	262	313	287	76	73	0	0	0	0	0	0	0	0	0	0	0	0	0	0	0	0	0	0	0	1.456	1.469	1.383	1.331	2.253	1.306
3	2	13		itH(GUG)G2	11230	16490	110	3616	3197	1707	81	184	442	83	82	0	4937	4378	2701	279	430	721	77	73	0	0	0	0	0	0	0	0	0	0	0	0	0	0	0	0	0	0	0	0.759	0.76	0.744	0.907	3.22	0.659
3	3	13		iYGL096W-0	11430	16490	110	3382	2954	1538	79	197	480	83	80	0	3958	3449	2077	286	485	880	77	72	0	0	0	0	0	0	0	0	0	0	0	0	0	0	0	0	0	0	0	0.9	0.909	0.881	0.907	1.9	0.793
3	4	13		iYGL083W	11620	16490	120	5536	4701	2818	83	163	387	84	81	0	4142	3335	2268	284	397	645	71	66	0	0	0	0	0	0	0	0	0	0	0	0	0	0	0	0	0	0	0	1.413	1.514	1.442	1.794	2.751	1.381
3	5	13		iYGL079W	11820	16490	120	1374	1122	664	82	108	147	79	75	0	4711	3750	2396	272	297	152	77	77	0	0	0	0	0	0	0	0	0	0	0	0	0	0	0	0	0	0	0	0.291	0.299	0.302	0.294	2.737	0.261
3	6	13		iYGL075C	12010	16490	120	3558	3244	2347	80	92	59	93	88	0	1968	1781	1243	253	276	132	74	72	0	0	0	0	0	0	0	0	0	0	0	0	0	0	0	0	0	0	0	2.028	2.071	1.905	1.764	2.623	2.11
3	7	13		iYGL056C	12200	16490	120	4556	3778	2617	79	93	83	87	82	0	3543	2929	2206	242	259	101	75	70	0	0	0	0	0	0	0	0	0	0	0	0	0	0	0	0	0	0	0	1.356	1.377	1.277	1.132	3.695	1.292
3	8	13		iYGL053W	12390	16490	120	1909	1729	1221	83	106	92	88	82	0	1889	1709	1151	251	277	116	73	72	0	0	0	0	0	0	0	0	0	0	0	0	0	0	0	0	0	0	0	1.115	1.129	1.124	1.007	2.39	1.083
3	9	13		iYGL049C	12590	16490	120	3187	2887	2011	87	123	156	83	80	0	2216	1992	1421	264	314	275	70	68	0	0	0	0	0	0	0	0	0	0	0	0	0	0	0	0	0	0	0	1.588	1.62	1.547	1.486	2.512	1.546
3	10	13		iYGL036W	12780	16490	120	774	655	430	80	95	59	75	73	0	2645	2138	1525	257	281	140	74	69	0	0	0	0	0	0	0	0	0	0	0	0	0	0	0	0	0	0	0	0.291	0.306	0.282	0.273	2.268	0.268
3	11	13		iYGL033W	12970	16490	120	2227	1991	1335	76	96	99	86	80	0	2394	2022	1424	261	289	159	75	70	0	0	0	0	0	0	0	0	0	0	0	0	0	0	0	0	0	0	0	1.008	1.087	1.054	1.029	2.583	0.997
3	12	13		iYGL029W	13140	16490	110	1114	937	555	78	108	136	80	76	0	3228	2715	1789	259	358	513	72	70	0	0	0	0	0	0	0	0	0	0	0	0	0	0	0	0	0	0	0	0.349	0.35	0.333	0.34	2.761	0.301
3	13	13		itT(UGU)G2	13360	16490	120	1152	975	662	85	115	138	77	71	0	1694	1494	1049	267	353	438	68	58	0	0	0	0	0	0	0	0	0	0	0	0	0	0	0	0	0	0	0	0.748	0.725	0.671	0.691	3.01	0.637
3	14	13		iYGR258C-1	13550	16490	120	1721	1735	1390	85	109	92	82	80	0	1586	1686	1348	275	314	200	75	70	0	0	0	0	0	0	0	0	0	0	0	0	0	0	0	0	0	0	0	1.248	1.169	1.031	0.892	2.609	1.077
3	15	13		iYGR263C	13730	16490	120	2286	1936	1338	75	94	68	87	82	0	2191	1841	1339	256	313	591	64	55	0	0	0	0	0	0	0	0	0	0	0	0	0	0	0	0	0	0	0	1.143	1.174	1.12	1.175	2.59	1.057
3	16	13		iYGR281W	13940	16490	120	1442	1387	972	75	86	48	85	82	0	6366	5579	4169	260	290	202	80	75	0	0	0	0	0	0	0	0	0	0	0	0	0	0	0	0	0	0	0	0.224	0.247	0.247	0.228	2.241	0.214
3	17	13		iYGR285C	14130	16490	120	989	1070	830	72	84	79	84	77	0	896	946	696	254	284	190	67	60	0	0	0	0	0	0	0	0	0	0	0	0	0	0	0	0	0	0	0	1.428	1.442	1.263	1.303	2.563	1.133
3	18	13		iYGR288W-0	14310	16490	120	3944	3795	2862	77	85	39	92	87	0	3661	3710	2952	259	280	133	77	75	0	0	0	0	0	0	0	0	0	0	0	0	0	0	0	0	0	0	0	1.137	1.077	1.009	1.074	2.721	1.001
3	19	13		iYHL046C	14500	16490	120	2620	2332	1712	80	141	829	66	60	0	3173	2803	2227	279	315	316	68	65	0	0	0	0	0	0	0	0	0	0	0	0	0	0	0	0	0	0	0	0.878	0.892	0.835	0.829	3.031	0.789
3	20	13		iYHL042W	14680	16490	110	3133	3109	2352	81	155	445	77	73	0	2175	1864	1422	275	342	376	66	63	0	0	0	0	0	0	0	0	0	0	0	0	0	0	0	0	0	0	0	1.606	1.906	1.693	1.709	2.895	1.031
3	21	13		iYHL038C	14890	16490	120	3058	2608	2042	79	152	428	74	65	0	1901	1949	1590	270	339	383	62	60	0	0	0	0	0	0	0	0	0	0	0	0	0	0	0	0	0	0	0	1.826	1.506	1.398	1.499	2.518	1.415
3	22	13		itH(GUG)H	15070	16490	120	777	666	419	74	86	54	80	75	0	1500	1214	809	254	276	204	70	64	0	0	0	0	0	0	0	0	0	0	0	0	0	0	0	0	0	0	0	0.564	0.617	0.585	0.509	2.693	0.517
3	1	14		iYHL019C	11080	16680	120	1250	1080	708	72	97	165	75	70	0	966	942	665	246	266	178	67	63	0	0	0	0	0	0	0	0	0	0	0	0	0	0	0	0	0	0	0	1.636	1.448	1.285	1.308	2.951	1.242
3	2	14		iYHL015W	11270	16680	120	819	785	561	79	111	154	74	68	0	1846	1765	1256	272	323	384	71	65	0	0	0	0	0	0	0	0	0	0	0	0	0	0	0	0	0	0	0	0.47	0.473	0.423	0.4	2.245	0.414
3	3	14		iYIL118W	11450	16680	120	1236	1003	629	74	97	177	75	69	0	1931	1687	1152	271	310	300	73	65	0	0	0	0	0	0	0	0	0	0	0	0	0	0	0	0	0	0	0	0.7	0.656	0.63	0.669	2.67	0.56
3	4	14		iYIL114C	11650	16680	120	1526	1619	1333	72	81	40	94	90	0	1086	1144	879	259	271	84	75	71	0	0	0	0	0	0	0	0	0	0	0	0	0	0	0	0	0	0	0	1.758	1.748	1.607	1.523	2.496	1.647
3	5	14		iYIL110W	11840	16680	120	1106	940	616	74	83	40	85	80	0	3368	2703	1932	258	277	112	75	73	0	0	0	0	0	0	0	0	0	0	0	0	0	0	0	0	0	0	0	0.332	0.354	0.343	0.353	2.31	0.315
3	6	14		iYIL096C	12040	16680	120	1528	1266	896	81	103	99	80	71	0	1639	1373	972	267	291	135	68	66	0	0	0	0	0	0	0	0	0	0	0	0	0	0	0	0	0	0	0	1.055	1.071	1.044	0.933	2.725	0.979
3	7	14		iYIL093C	12230	16680	120	1849	1624	1241	89	117	104	75	70	0	1532	1392	1100	254	289	151	65	64	0	0	0	0	0	0	0	0	0	0	0	0	0	0	0	0	0	0	0	1.377	1.349	1.227	1.029	3.167	1.244
3	8	14		iYIL089W	12420	16680	120	3026	2765	2048	91	122	123	85	76	0	3792	3665	3064	266	306	173	71	67	0	0	0	0	0	0	0	0	0	0	0	0	0	0	0	0	0	0	0	0.832	0.787	0.723	0.838	2.874	0.697
3	9	14		iYIL072W	12590	16680	110	2664	2150	1386	95	167	379	77	71	0	4127	3491	2556	279	436	796	67	65	0	0	0	0	0	0	0	0	0	0	0	0	0	0	0	0	0	0	0	0.668	0.64	0.607	0.647	2.615	0.563
3	10	14		iYIL068C	12780	16680	110	1927	1543	988	91	189	389	73	70	0	1369	1205	807	276	451	788	60	30	0	0	0	0	0	0	0	0	0	0	0	0	0	0	0	0	0	0	0	1.68	1.563	1.313	0.941	3.304	1.208
3	11	14		iYIL063C	12980	16680	120	1227	1077	757	84	131	189	73	67	0	875	846	650	269	374	937	36	1	0	0	0	0	0	0	0	0	0	0	0	0	0	0	0	0	0	0	0	1.886	1.721	1.413	1.055	3.537	1.392
3	12	14		iYIL046W	13150	16680	110	3040	2712	1757	87	212	543	76	72	0	3540	2820	2058	261	462	860	65	63	0	0	0	0	0	0	0	0	0	0	0	0	0	0	0	0	0	0	0	0.901	1.026	0.987	1.11	3.117	0.887
3	13	14		iYIL042C	13350	16680	110	2270	1718	1096	91	244	544	72	65	0	1371	1211	884	274	463	756	58	36	0	0	0	0	0	0	0	0	0	0	0	0	0	0	0	0	0	0	0	1.986	1.736	1.447	1.141	3.359	1.427
3	14	14		iYIL038C	13550	16680	110	2124	1987	1369	88	156	249	78	73	0	1532	1327	948	269	334	286	71	63	0	0	0	0	0	0	0	0	0	0	0	0	0	0	0	0	0	0	0	1.612	1.795	1.726	1.314	2.815	1.607
3	15	14		iYJL014W	13750	16680	120	1789	1366	958	83	117	147	74	69	0	10372	7956	5913	270	413	859	70	66	0	0	0	0	0	0	0	0	0	0	0	0	0	0	0	0	0	0	0	0.169	0.167	0.173	0.188	2.193	0.152
3	16	14		itK(CUU)J	13940	16680	120	2775	2213	1430	77	121	154	81	76	0	7934	6413	4625	271	447	932	71	69	0	0	0	0	0	0	0	0	0	0	0	0	0	0	0	0	0	0	0	0.352	0.348	0.351	0.376	2.633	0.302
3	17	14		iYJL010C	14120	16690	110	1702	1379	823	69	102	129	78	75	0	2027	1698	1097	252	338	456	70	67	0	0	0	0	0	0	0	0	0	0	0	0	0	0	0	0	0	0	0	0.92	0.906	0.855	0.727	2.501	0.711
3	18	14		iYJR005W	14310	16680	120	4916	4195	2933	77	120	201	84	77	0	8178	6902	4988	273	352	409	74	71	0	0	0	0	0	0	0	0	0	0	0	0	0	0	0	0	0	0	0	0.612	0.621	0.646	0.7	2.104	0.586
3	19	14		iYJR009C-0	14490	16680	110	3938	3371	2073	83	158	332	83	80	0	4559	3887	2491	293	426	640	76	73	0	0	0	0	0	0	0	0	0	0	0	0	0	0	0	0	0	0	0	0.904	0.915	0.912	0.97	1.631	0.824
3	20	14		iYJR011C	14680	16680	110	4155	3410	1831	71	172	402	85	82	0	7605	6485	3595	266	472	843	87	77	0	0	0	0	0	0	0	0	0	0	0	0	0	0	0	0	0	0	0	0.556	0.537	0.548	0.578	1.481	0.501
3	21	14		iYJR035W	14880	16680	110	1057	873	555	80	128	191	72	70	0	2216	1764	1186	288	446	675	68	63	0	0	0	0	0	0	0	0	0	0	0	0	0	0	0	0	0	0	0	0.507	0.537	0.486	0.414	2.576	0.463
3	22	14		iYJR041C	15060	16680	110	3715	3210	2040	85	127	177	85	81	0	2327	2030	1371	282	360	396	72	68	0	0	0	0	0	0	0	0	0	0	0	0	0	0	0	0	0	0	0	1.775	1.788	1.702	1.588	2.982	1.614
3	1	15		iYJRWdelta14	11070	16870	120	3359	2818	1783	69	90	135	95	87	0	3622	3180	2034	226	266	260	88	82	0	0	0	0	0	0	0	0	0	0	0	0	0	0	0	0	0	0	0	0.969	0.931	0.934	0.982	2.25	0.881
3	2	15		itR(CCU)J	11260	16870	120	760	625	388	82	113	146	72	66	0	1579	1269	850	261	308	207	70	65	0	0	0	0	0	0	0	0	0	0	0	0	0	0	0	0	0	0	0	0.514	0.539	0.486	0.425	2.791	0.454
3	3	15		iYJR056C	11440	16870	120	4025	3457	2079	79	113	126	95	91	0	3380	3158	1987	277	322	203	83	80	0	0	0	0	0	0	0	0	0	0	0	0	0	0	0	0	0	0	0	1.272	1.173	1.146	1.207	2.236	1.099
3	4	15		iYJR059W	11640	16870	120	3424	2992	1626	73	135	275	95	89	0	2256	2036	1076	259	309	235	89	80	0	0	0	0	0	0	0	0	0	0	0	0	0	0	0	0	0	0	0	1.678	1.643	1.69	1.719	1.939	1.604
3	5	15		iYKL044W	11830	16870	120	1192	996	575	76	102	110	83	77	0	826	796	454	261	283	129	74	70	0	0	0	0	0	0	0	0	0	0	0	0	0	0	0	0	0	0	0	1.975	1.72	1.5	1.495	2.348	1.523
3	6	15		iYKL040C	12010	16870	120	5626	5016	3252	82	120	132	97	90	0	3316	2664	1850	273	299	147	77	73	0	0	0	0	0	0	0	0	0	0	0	0	0	0	0	0	0	0	0	1.822	2.064	1.996	2.302	2.27	1.981
3	7	15		iYKL035W	12200	16870	120	3835	3258	2151	92	138	155	88	83	0	2934	2603	1791	268	310	182	79	76	0	0	0	0	0	0	0	0	0	0	0	0	0	0	0	0	0	0	0	1.404	1.356	1.276	1.493	2.274	1.272
3	8	15		iYKL019W	12380	16870	120	4941	4141	3157	92	151	183	82	80	0	4097	3521	2826	272	331	211	67	66	0	0	0	0	0	0	0	0	0	0	0	0	0	0	0	0	0	0	0	1.268	1.246	1.142	1.105	3.766	1.17
3	9	15		iYKL015W	12580	16860	110	1237	989	591	88	148	225	75	71	0	7976	6262	4181	275	396	607	72	72	0	0	0	0	0	0	0	0	0	0	0	0	0	0	0	0	0	0	0	0.149	0.15	0.149	0.155	1.705	0.13
3	10	15		iYKL011C	12760	16870	110	728	646	364	82	112	105	82	77	0	2370	1936	1287	259	390	579	72	62	0	0	0	0	0	0	0	0	0	0	0	0	0	0	0	0	0	0	0	0.306	0.336	0.304	0.285	2.257	0.241
3	11	15		iYKR004C	12930	16860	110	2669	2296	1419	86	170	424	80	75	0	11192	9225	6562	272	669	2070	70	67	0	0	0	0	0	0	0	0	0	0	0	0	0	0	0	0	0	0	0	0.237	0.247	0.245	0.283	2.992	0.209
3	12	15		iYKR008W	13130	16860	110	1486	1185	749	85	184	454	71	61	0	6577	5293	3697	269	729	2043	70	61	0	0	0	0	0	0	0	0	0	0	0	0	0	0	0	0	0	0	0	0.222	0.219	0.217	0.215	2.537	0.19
3	13	15		iYKR010C	13320	16860	110	1952	1684	989	85	149	268	80	76	0	2446	2016	1318	265	469	919	68	57	0	0	0	0	0	0	0	0	0	0	0	0	0	0	0	0	0	0	0	0.856	0.913	0.816	0.681	2.721	0.75
3	14	15		iYKRWdelta10	13520	16860	110	1096	876	544	81	124	210	73	70	0	950	806	526	266	317	329	67	51	0	0	0	0	0	0	0	0	0	0	0	0	0	0	0	0	0	0	0	1.484	1.472	1.269	0.929	2.597	1.27
3	15	15		iYKR030W	13710	16870	110	1732	1411	891	81	104	81	81	81	0	4447	3435	2330	269	340	360	73	73	0	0	0	0	0	0	0	0	0	0	0	0	0	0	0	0	0	0	0	0.395	0.42	0.402	0.391	2.809	0.356
3	16	15		iYKR036C	13890	16860	110	1345	1038	593	80	146	194	77	75	0	1250	1019	625	282	396	415	66	56	0	0	0	0	0	0	0	0	0	0	0	0	0	0	0	0	0	0	0	1.307	1.3	1.215	1.012	3.009	0.968
3	17	15		iYLR155C-0	14090	16860	120	9860	8638	6149	77	172	275	87	81	0	7321	6407	4949	273	478	1501	67	65	0	0	0	0	0	0	0	0	0	0	0	0	0	0	0	0	0	0	0	1.388	1.396	1.379	1.671	2.385	1.319
3	18	15		iYLR158C-1	14270	16860	110	3801	3962	3174	77	195	562	78	76	0	3755	3648	3090	269	398	713	75	70	0	0	0	0	0	0	0	0	0	0	0	0	0	0	0	0	0	0	0	1.068	1.15	1.072	0.996	2.951	1.034
3	19	15		iYLR163C	14480	16860	120	3663	3948	3432	79	185	566	75	70	0	6247	5996	4979	273	411	772	70	68	0	0	0	0	0	0	0	0	0	0	0	0	0	0	0	0	0	0	0	0.6	0.676	0.678	0.763	2.338	0.658
3	20	15		iYLR181C	14650	16870	110	3681	2858	1687	76	151	283	82	77	0	2588	2108	1214	272	346	413	75	73	0	0	0	0	0	0	0	0	0	0	0	0	0	0	0	0	0	0	0	1.557	1.515	1.488	1.519	1.675	1.434
3	21	15		iYLR185W	14850	16860	120	1984	1650	1218	81	157	278	71	67	0	1396	1229	945	288	384	514	60	52	0	0	0	0	0	0	0	0	0	0	0	0	0	0	0	0	0	0	0	1.718	1.667	1.418	1.198	4.29	1.437
3	22	15		iYLR189C	15040	16860	120	2304	2393	1995	79	103	101	78	75	0	1429	1526	1320	267	299	186	65	65	0	0	0	0	0	0	0	0	0	0	0	0	0	0	0	0	0	0	0	1.915	1.838	1.631	1.617	3.097	1.668
3	1	16		iYLR208W	11040	17050	120	2098	1650	1029	69	98	147	82	77	0	3184	2621	1569	244	300	312	80	78	0	0	0	0	0	0	0	0	0	0	0	0	0	0	0	0	0	0	0	0.69	0.665	0.664	0.581	2.027	0.623
3	2	16		iYLR212C	11240	17050	120	2608	2211	1337	74	139	220	84	81	0	2273	1888	1215	273	361	373	72	68	0	0	0	0	0	0	0	0	0	0	0	0	0	0	0	0	0	0	0	1.267	1.323	1.237	1.311	2.379	1.205
3	3	16		iYLR217W	11420	17050	120	2928	2404	1465	77	131	187	84	82	0	1845	1567	1015	275	315	195	75	73	0	0	0	0	0	0	0	0	0	0	0	0	0	0	0	0	0	0	0	1.816	1.801	1.617	1.624	2.422	1.701
3	4	16		iYLR230W	11610	17050	120	2816	2457	1463	76	154	297	81	78	0	1652	1434	902	265	309	200	75	70	0	0	0	0	0	0	0	0	0	0	0	0	0	0	0	0	0	0	0	1.975	2.037	1.876	2.039	2.576	1.882
3	5	16		iYLR236C	11810	17050	120	2789	2231	1353	76	164	368	80	74	0	2089	1662	1045	265	315	241	74	71	0	0	0	0	0	0	0	0	0	0	0	0	0	0	0	0	0	0	0	1.487	1.543	1.471	1.352	3.179	1.472
3	6	16		iYLR240W	12000	17050	120	2093	2117	1526	78	125	260	80	75	0	1918	1843	1354	268	298	184	72	71	0	0	0	0	0	0	0	0	0	0	0	0	0	0	0	0	0	0	0	1.221	1.295	1.225	1.245	3.558	1.213
3	7	16		iSNR54	12190	17050	120	2970	2707	1835	79	107	114	86	82	0	2213	2036	1562	261	292	176	70	67	0	0	0	0	0	0	0	0	0	0	0	0	0	0	0	0	0	0	0	1.481	1.481	1.355	1.525	2.681	1.33
3	8	16		itY(GUA)M1	12380	17050	120	1964	1559	1012	84	118	128	82	77	0	2058	1607	1110	263	291	134	71	69	0	0	0	0	0	0	0	0	0	0	0	0	0	0	0	0	0	0	0	1.047	1.097	0.999	0.892	2.879	0.979
3	9	16		iYML050W	12580	17050	120	736	614	392	81	146	661	49	0	0	2371	1958	1386	259	333	572	68	60	0	0	0	0	0	0	0	0	0	0	0	0	0	0	0	0	0	0	0	0.31	0.314	0.294	0.306	2.634	0.269
3	10	16		iYML034W	12750	17050	120	777	679	433	78	93	72	77	76	0	1562	1349	945	258	286	128	70	68	0	0	0	0	0	0	0	0	0	0	0	0	0	0	0	0	0	0	0	0.536	0.551	0.483	0.429	2.672	0.455
3	11	16		iYML029W	12970	17050	120	1384	1213	842	77	124	323	70	68	0	1757	1628	1237	263	449	1453	50	11	0	0	0	0	0	0	0	0	0	0	0	0	0	0	0	0	0	0	0	0.875	0.832	0.752	0.667	3.46	0.718
3	12	16		iYML025C	13160	17050	120	2137	2217	1754	76	100	118	81	79	0	1536	1524	1185	255	326	570	65	55	0	0	0	0	0	0	0	0	0	0	0	0	0	0	0	0	0	0	0	1.609	1.687	1.454	1.366	3.056	1.597
3	13	16		iYML009C	13350	17050	120	1988	1780	1316	73	99	171	77	74	0	7528	7128	5584	252	318	746	72	68	0	0	0	0	0	0	0	0	0	0	0	0	0	0	0	0	0	0	0	0.263	0.248	0.237	0.242	2.045	0.223
3	14	16		itS(AGA)M	13540	17050	120	3001	2680	1797	73	88	52	85	85	0	4776	4172	3233	254	314	718	67	65	0	0	0	0	0	0	0	0	0	0	0	0	0	0	0	0	0	0	0	0.648	0.665	0.649	0.745	3.038	0.573
3	15	16		iYML002W	13740	17050	120	1786	1823	1422	76	98	222	75	71	0	8470	8241	6737	262	325	408	75	74	0	0	0	0	0	0	0	0	0	0	0	0	0	0	0	0	0	0	0	0.208	0.219	0.22	0.254	2.684	0.198
3	16	16		itE(UUC)M	13920	17050	110	1309	1149	678	76	113	154	76	76	0	1913	1633	1024	262	328	284	75	72	0	0	0	0	0	0	0	0	0	0	0	0	0	0	0	0	0	0	0	0.747	0.783	0.697	0.674	2.4	0.691
3	17	16		iYMR014W	14110	17060	110	2679	2460	1665	75	148	323	80	76	0	13437	11931	8653	271	664	2380	71	70	0	0	0	0	0	0	0	0	0	0	0	0	0	0	0	0	0	0	0	0.198	0.205	0.206	0.239	2.296	0.175
3	18	16		iYMR017W	14300	17060	110	2349	2914	2766	78	175	433	73	70	0	1796	1979	1706	266	650	2319	25	6	0	0	0	0	0	0	0	0	0	0	0	0	0	0	0	0	0	0	0	1.484	1.656	1.557	1.358	2.517	1.581
3	19	16		iYMR300C	14510	17050	110	2887	2505	1948	74	160	398	73	62	0	2346	1984	1523	261	334	403	63	60	0	0	0	0	0	0	0	0	0	0	0	0	0	0	0	0	0	0	0	1.349	1.411	1.472	1.49	2.389	1.36
3	20	16		iYMR304W	14680	17050	110	1026	851	517	77	161	325	71	65	0	1869	1630	997	265	371	384	73	71	0	0	0	0	0	0	0	0	0	0	0	0	0	0	0	0	0	0	0	0.592	0.567	0.563	0.538	1.915	0.55
3	21	16		iYMR308C	14870	17060	120	2333	2469	2052	75	110	128	83	80	0	1740	1766	1569	265	328	285	65	63	0	0	0	0	0	0	0	0	0	0	0	0	0	0	0	0	0	0	0	1.531	1.595	1.444	1.372	3.422	1.398
3	22	16		iYMR323W	15080	17060	120	10869	9491	6422	70	102	156	92	85	0	13920	11119	8369	254	299	245	75	74	0	0	0	0	0	0	0	0	0	0	0	0	0	0	0	0	0	0	0	0.79	0.867	0.879	1.155	2.865	0.798
3	1	17		iYNL338W	11080	17240	130	13053	13183	9999	70	114	194	98	90	0	19011	18765	14475	263	345	492	81	78	0	0	0	0	0	0	0	0	0	0	0	0	0	0	0	0	0	0	0	0.693	0.709	0.742	0.94	2.433	0.671
3	2	17		iYNL335W	11260	17250	110	1179	1023	625	73	135	226	75	75	0	1113	1014	686	271	374	562	62	28	0	0	0	0	0	0	0	0	0	0	0	0	0	0	0	0	0	0	0	1.314	1.279	1.15	1.008	2.47	0.644
3	3	17		iYNL316C	11450	17240	110	396	345	185	76	101	100	73	71	0	949	830	498	267	301	180	72	67	0	0	0	0	0	0	0	0	0	0	0	0	0	0	0	0	0	0	0	0.469	0.478	0.391	0.328	2.116	0.365
3	4	17		iYNL312W	11650	17250	120	1567	1247	755	74	125	209	79	72	0	1843	1500	969	262	317	231	70	69	0	0	0	0	0	0	0	0	0	0	0	0	0	0	0	0	0	0	0	0.944	0.947	0.898	0.934	3.182	0.843
3	5	17		iYNL307C	11830	17250	120	3607	3376	2352	74	155	305	82	76	0	2027	1910	1419	265	321	244	70	68	0	0	0	0	0	0	0	0	0	0	0	0	0	0	0	0	0	0	0	2.005	2.007	1.89	1.931	2.887	1.826
3	6	17		iYNL289W-0	12030	17250	120	2118	2008	1228	74	148	291	86	80	0	1311	1172	707	263	304	197	72	68	0	0	0	0	0	0	0	0	0	0	0	0	0	0	0	0	0	0	0	1.95	2.128	2.06	2.457	2.503	1.993
3	7	17		iYNL286W	12200	17240	110	1081	917	516	75	115	161	82	76	0	2560	2152	1305	259	327	354	75	73	0	0	0	0	0	0	0	0	0	0	0	0	0	0	0	0	0	0	0	0.437	0.445	0.43	0.421	1.762	0.371
3	8	17		iYNLCdelta1-2	12410	17250	120	37231	29137	19440	80	465	1953	88	82	0	22852	18090	12399	257	567	1448	82	74	0	0	0	0	0	0	0	0	0	0	0	0	0	0	0	0	0	0	0	1.644	1.629	1.688	1.816	2.021	1.621
3	9	17		iYNR031C	12590	17250	120	3750	3630	2533	79	486	1994	65	46	0	2316	2083	1563	259	537	1450	60	27	0	0	0	0	0	0	0	0	0	0	0	0	0	0	0	0	0	0	0	1.785	1.947	1.875	1.818	2.433	1.471
3	10	17		iYNR034W-0	12800	17250	120	1032	1249	1193	77	125	189	76	70	0	1944	2239	2128	261	319	342	69	67	0	0	0	0	0	0	0	0	0	0	0	0	0	0	0	0	0	0	0	0.567	0.593	0.499	0.5	2.731	0.522
3	11	17		iYNR037C	12990	17250	120	1370	1206	834	74	125	211	77	70	0	1245	1136	806	253	322	368	68	60	0	0	0	0	0	0	0	0	0	0	0	0	0	0	0	0	0	0	0	1.306	1.282	1.188	0.958	3.03	1.022
3	12	17		iYNR054C-0	13180	17250	120	3094	2875	2171	74	106	145	85	83	0	1864	1748	1424	253	366	1468	50	11	0	0	0	0	0	0	0	0	0	0	0	0	0	0	0	0	0	0	0	1.875	1.874	1.703	1.462	3.197	1.433
3	13	17		iYNR055C	13370	17250	120	1859	2032	1582	72	84	48	89	87	0	1265	1184	916	245	344	1414	27	2	0	0	0	0	0	0	0	0	0	0	0	0	0	0	0	0	0	0	0	1.752	2.087	1.834	1.828	2.734	1.985
3	14	17		iYNR060W	13550	17250	120	2186	2180	1610	73	85	48	87	85	0	2113	2175	1761	243	259	90	72	71	0	0	0	0	0	0	0	0	0	0	0	0	0	0	0	0	0	0	0	1.13	1.091	0.965	1.067	2.772	0.986
3	15	17		iYNR075W	13750	17250	120	17241	14630	9158	79	616	2922	80	72	0	17479	15141	10633	251	958	3691	70	67	0	0	0	0	0	0	0	0	0	0	0	0	0	0	0	0	0	0	0	0.996	0.977	0.968	1.273	2.613	0.899
3	16	17		iYOLCdelta1	13940	17250	120	4957	4079	2582	77	631	2905	64	27	0	5332	4594	3257	252	973	3669	63	18	0	0	0	0	0	0	0	0	0	0	0	0	0	0	0	0	0	0	0	0.961	0.922	0.894	0.902	3.005	0.799
3	17	17		iYOL162W	14130	17250	120	5220	5379	4158	75	137	223	85	84	0	7223	8809	7440	253	373	619	77	75	0	0	0	0	0	0	0	0	0	0	0	0	0	0	0	0	0	0	0	0.738	0.62	0.623	0.716	2.422	0.549
3	18	17		iYOL152W	14320	17250	120	3252	3370	2987	76	144	274	81	71	0	3770	3839	3548	253	362	543	67	63	0	0	0	0	0	0	0	0	0	0	0	0	0	0	0	0	0	0	0	0.903	0.919	0.881	0.885	2.972	0.843
3	19	17		iYOL147C	14520	17250	120	571	548	354	72	113	171	75	63	0	826	750	510	248	288	195	65	59	0	0	0	0	0	0	0	0	0	0	0	0	0	0	0	0	0	0	0	0.863	0.948	0.788	0.682	2.91	0.747
3	20	17		iYOL142W	14700	17250	120	871	751	533	68	87	78	77	72	0	688	634	438	239	267	136	65	59	0	0	0	0	0	0	0	0	0	0	0	0	0	0	0	0	0	0	0	1.788	1.729	1.49	1.134	3.49	1.422
3	21	17		iYOR150W	14900	17250	120	2227	1730	1056	67	84	74	87	85	0	5664	4709	3296	247	286	234	80	75	0	0	0	0	0	0	0	0	0	0	0	0	0	0	0	0	0	0	0	0.399	0.373	0.365	0.399	2.471	0.321
3	22	17		iYOR153W	15090	17250	120	1445	1258	803	67	93	112	83	77	0	1946	1731	1135	253	314	287	75	66	0	0	0	0	0	0	0	0	0	0	0	0	0	0	0	0	0	0	0	0.814	0.806	0.773	0.788	2.395	0.71
3	1	18		iYOR157C	11100	17440	120	3659	3196	2172	69	101	190	87	83	0	2111	1769	1207	257	307	434	67	66	0	0	0	0	0	0	0	0	0	0	0	0	0	0	0	0	0	0	0	1.936	2.068	1.992	2.127	2.066	2.047
3	2	18		iYOR176W	11280	17440	120	1295	1243	788	74	129	233	79	73	0	2390	2015	1363	266	327	283	73	68	0	0	0	0	0	0	0	0	0	0	0	0	0	0	0	0	0	0	0	0.575	0.668	0.631	0.631	2.702	0.602
3	3	18		iYOR177C	11480	17440	120	2272	2349	1672	76	114	165	86	83	0	2443	2381	1796	262	320	266	71	70	0	0	0	0	0	0	0	0	0	0	0	0	0	0	0	0	0	0	0	1.007	1.073	1.046	1.042	2.785	0.974
3	4	18		iYOR179C-1	11650	17440	120	5137	4754	3358	73	113	144	89	88	0	3702	3175	2188	254	288	141	80	78	0	0	0	0	0	0	0	0	0	0	0	0	0	0	0	0	0	0	0	1.469	1.603	1.537	1.639	2.194	1.635
3	5	18		itM(CAU)O1	11850	17440	120	791	690	444	70	111	207	72	64	0	780	727	499	251	282	158	69	60	0	0	0	0	0	0	0	0	0	0	0	0	0	0	0	0	0	0	0	1.363	1.303	1.016	0.899	2.869	1.056
3	6	18		iYOR196C	12040	17440	120	1443	1244	782	69	106	163	82	75	0	1877	1527	1039	246	288	212	70	67	0	0	0	0	0	0	0	0	0	0	0	0	0	0	0	0	0	0	0	0.842	0.917	0.866	0.868	2.492	0.809
3	7	18		iYOR204W	12230	17440	120	2321	2372	1643	70	114	175	85	80	0	4259	4442	3561	246	317	297	75	74	0	0	0	0	0	0	0	0	0	0	0	0	0	0	0	0	0	0	0	0.561	0.549	0.564	0.594	2.602	0.463
3	8	18		iYOR221C	12400	17440	120	3852	3240	2180	70	163	834	74	67	0	2293	1951	1327	254	321	730	68	56	0	0	0	0	0	0	0	0	0	0	0	0	0	0	0	0	0	0	0	1.855	1.868	1.719	1.781	2.135	1.842
3	9	18		iYOR226C	12600	17440	120	3843	3887	2939	77	134	244	85	80	0	1889	1913	1512	254	284	147	72	68	0	0	0	0	0	0	0	0	0	0	0	0	0	0	0	0	0	0	0	2.303	2.297	2.1	2.284	2.571	2.205
3	10	18		iYOR230W	12810	17440	120	2988	2842	2216	75	118	168	84	78	0	1977	1893	1500	250	288	254	67	66	0	0	0	0	0	0	0	0	0	0	0	0	0	0	0	0	0	0	0	1.687	1.684	1.552	1.361	3.113	1.652
3	11	18		iYPL145C	12990	17440	120	2088	1975	1455	72	103	123	82	78	0	1307	1250	921	247	270	137	70	67	0	0	0	0	0	0	0	0	0	0	0	0	0	0	0	0	0	0	0	1.902	1.897	1.724	1.377	2.677	1.825
3	12	18		iYPL140C	13190	17440	120	2342	2019	1344	71	89	90	83	79	0	2238	1948	1387	251	348	1415	59	25	0	0	0	0	0	0	0	0	0	0	0	0	0	0	0	0	0	0	0	1.143	1.148	1.04	1.145	2.856	0.742
3	13	18		iYPL135W	13370	17440	110	483	513	386	72	83	71	77	73	0	583	613	458	248	330	1283	3	0	0	0	0	0	0	0	0	0	0	0	0	0	0	0	0	0	0	0	0	1.227	1.208	0.906	0.7	2.894	0.92
3	14	18		iYPL119C	13560	17440	120	1977	2043	1459	76	92	77	89	81	0	1781	1651	1328	255	277	151	66	60	0	0	0	0	0	0	0	0	0	0	0	0	0	0	0	0	0	0	0	1.246	1.409	1.283	1.363	3.332	1.232
3	15	18		iYPL115C	13750	17440	120	4019	3295	2324	81	148	534	75	70	0	3234	2741	2196	260	332	638	64	58	0	0	0	0	0	0	0	0	0	0	0	0	0	0	0	0	0	0	0	1.324	1.295	1.229	1.53	3.265	1.173
3	16	18		iYPL111W	13950	17440	120	818	749	519	79	106	140	73	65	0	1677	1502	1108	251	282	158	70	65	0	0	0	0	0	0	0	0	0	0	0	0	0	0	0	0	0	0	0	0.518	0.536	0.465	0.411	2.6	0.47
3	17	18		iYPL091W	14140	17440	120	1696	1702	1152	79	106	179	80	76	0	5935	4960	4013	259	327	489	73	66	0	0	0	0	0	0	0	0	0	0	0	0	0	0	0	0	0	0	0	0.285	0.345	0.333	0.419	3.398	0.29
3	18	18		iYPL087W	14300	17440	110	2952	2467	1736	83	205	577	72	66	0	2737	2251	1786	273	436	730	58	55	0	0	0	0	0	0	0	0	0	0	0	0	0	0	0	0	0	0	0	1.164	1.205	1.098	1.303	2.847	1.039
3	19	18		iYPL083C	14520	17440	120	1723	1764	1365	79	173	519	69	57	0	3936	3746	3272	258	372	620	63	58	0	0	0	0	0	0	0	0	0	0	0	0	0	0	0	0	0	0	0	0.447	0.483	0.427	0.547	3.35	0.413
3	20	18		iYPL066W	14720	17440	120	1479	1444	1116	71	95	142	80	71	0	1450	1411	1117	245	276	173	67	64	0	0	0	0	0	0	0	0	0	0	0	0	0	0	0	0	0	0	0	1.168	1.178	1.065	0.963	2.766	1.085
3	21	18		iYPL061W	14890	17440	120	1065	1222	1045	64	78	68	79	73	0	1878	2244	2172	243	264	147	69	66	0	0	0	0	0	0	0	0	0	0	0	0	0	0	0	0	0	0	0	0.612	0.579	0.484	0.523	4.125	0.453
3	22	18		iYPLCtau2	15090	17440	120	5718	4933	3563	65	80	109	88	84	0	6360	6083	4940	246	271	216	78	75	0	0	0	0	0	0	0	0	0	0	0	0	0	0	0	0	0	0	0	0.925	0.834	0.775	1	2.926	0.756
3	1	19		YILCdelta2	11100	17630	120	14117	12778	8728	71	97	243	94	87	0	22588	18344	13096	249	284	333	97	85	0	0	0	0	0	0	0	0	0	0	0	0	0	0	0	0	0	0	0	0.629	0.702	0.681	0.768	2.651	0.657
3	2	19		YJRWdelta20	11270	17630	120	1723	1694	1168	73	120	267	80	74	0	2167	1692	1223	254	311	368	66	60	0	0	0	0	0	0	0	0	0	0	0	0	0	0	0	0	0	0	0	0.863	1.127	1.133	1.123	3.277	0.952
3	3	19		YMRCtau1	11490	17630	120	1217	1061	714	75	98	74	80	78	0	1652	1445	1020	259	281	117	73	69	0	0	0	0	0	0	0	0	0	0	0	0	0	0	0	0	0	0	0	0.82	0.831	0.739	0.715	2.613	0.726
3	4	19		YPRCdelta22	11660	17630	120	752	694	386	73	113	165	80	73	0	1469	1319	754	256	327	321	75	69	0	0	0	0	0	0	0	0	0	0	0	0	0	0	0	0	0	0	0	0.56	0.584	0.54	0.511	2.424	0.506
3	5	19		Q0015	11840	17640	110	270	243	134	69	103	156	57	12	0	591	536	294	240	308	324	52	6	0	0	0	0	0	0	0	0	0	0	0	0	0	0	0	0	0	0	0	0.573	0.588	0.518	0.431	3.015	0.446
3	6	19		Q0035	12040	17640	110	230	229	147	66	74	36	71	66	0	495	483	315	230	243	80	66	62	0	0	0	0	0	0	0	0	0	0	0	0	0	0	0	0	0	0	0	0.619	0.644	0.5	0.422	2.768	0.457
3	7	19		Q0115	12230	17630	120	1030	1110	835	67	78	51	86	80	0	751	730	497	237	251	87	70	66	0	0	0	0	0	0	0	0	0	0	0	0	0	0	0	0	0	0	0	1.874	2.116	1.782	1.792	3.327	2.046
3	8	19		Q0140	12440	17630	120	186	183	104	69	83	72	62	40	0	475	411	235	256	263	100	62	52	0	0	0	0	0	0	0	0	0	0	0	0	0	0	0	0	0	0	0	0.534	0.735	0.458	0.381	2.852	0.414
3	9	19		15S rRNA1	12610	17630	120	12898	12563	9408	73	121	178	99	91	0	2404	2367	1745	253	266	102	76	75	0	0	0	0	0	0	0	0	0	0	0	0	0	0	0	0	0	0	0	5.962	5.908	5.325	5.49	2.028	5.943
3	10	19		Q0185E	12800	17630	120	1543	1273	937	74	117	165	74	69	0	990	868	602	246	281	453	55	41	0	0	0	0	0	0	0	0	0	0	0	0	0	0	0	0	0	0	0	1.974	1.928	1.716	1.409	3.179	1.733
3	11	19		IntQ0185E	13000	17640	110	154	170	110	74	80	35	65	52	0	433	443	312	250	281	478	13	1	0	0	0	0	0	0	0	0	0	0	0	0	0	0	0	0	0	0	0	0.437	0.497	0.335	0.304	2.795	0.298
3	12	19		Q0220	13180	17640	110	243	230	141	74	80	35	70	67	0	522	487	305	248	263	102	65	57	0	0	0	0	0	0	0	0	0	0	0	0	0	0	0	0	0	0	0	0.617	0.653	0.426	0.384	2.514	0.398
3	13	19		iYHR212C	13380	17640	110	272	271	183	74	80	35	68	65	0	627	650	502	250	263	102	63	62	0	0	0	0	0	0	0	0	0	0	0	0	0	0	0	0	0	0	0	0.525	0.493	0.44	0.392	2.548	0.314
3	14	19		iYHR214W-A	13570	17640	110	310	324	221	78	86	38	73	71	0	569	547	356	260	278	143	63	53	0	0	0	0	0	0	0	0	0	0	0	0	0	0	0	0	0	0	0	0.751	0.857	0.59	0.502	3.302	0.613
3	15	19		YHRCTy1-1D	13740	17630	110	5964	7199	6329	92	227	1065	76	72	0	5873	6617	6307	277	450	1322	68	66	0	0	0	0	0	0	0	0	0	0	0	0	0	0	0	0	0	0	0	1.049	1.121	1.168	1.198	2.322	1.008
3	16	19		YIRCdelta6	13950	17630	120	2395	1849	1348	90	251	1023	65	52	0	1981	2131	1744	271	477	1270	55	42	0	0	0	0	0	0	0	0	0	0	0	0	0	0	0	0	0	0	0	1.348	0.946	0.843	0.816	3.12	0.827
3	17	19		SNR60	14130	17630	110	767	621	378	83	149	288	67	57	0	1179	958	652	271	359	386	62	53	0	0	0	0	0	0	0	0	0	0	0	0	0	0	0	0	0	0	0	0.753	0.783	0.67	0.592	2.456	0.68
3	18	19		YJLWdelta8	14320	17640	110	834	800	597	84	114	158	71	70	0	1469	1326	964	273	329	330	67	66	0	0	0	0	0	0	0	0	0	0	0	0	0	0	0	0	0	0	0	0.627	0.68	0.571	0.463	3.051	0.57
3	19	19		SNR69	14510	17630	110	492	636	610	81	107	104	60	56	0	738	715	642	257	295	219	53	51	0	0	0	0	0	0	0	0	0	0	0	0	0	0	0	0	0	0	0	0.854	1.212	0.96	0.578	3.225	1.04
3	20	19		YKRWdelta10	14710	17630	110	1559	1242	874	80	183	351	68	66	0	1370	1101	801	255	338	323	62	58	0	0	0	0	0	0	0	0	0	0	0	0	0	0	0	0	0	0	0	1.326	1.374	1.237	0.882	3.366	1.179
3	21	19		YLRWdelta4	14900	17640	110	280	262	149	75	204	502	1	0	0	583	521	327	266	393	705	6	0	0	0	0	0	0	0	0	0	0	0	0	0	0	0	0	0	0	0	0	0.647	0.733	0.528	0.503	2.961	0.914
3	22	19		RDN37-1C	15110	17630	110	36397	30253	22860	78	318	1191	96	80	0	65535	42117	28649	271	743	2171	87	71	51	0	0	0	0	0	0	0	0	0	0	0	0	0	0	0	0	0	0	0.556	0.721	0.773	0.703	1.577	0.72
3	1	20		iRDN5-2	11100	17820	150	4019	3453	2625	72	187	647	67	64	0	4569	3703	2872	242	358	727	66	58	0	0	0	0	0	0	0	0	0	0	0	0	0	0	0	0	0	0	0	0.912	0.977	0.938	1.021	2.321	0.94
3	2	20		iYLR157C-B	11270	17820	150	125	469	892	71	161	592	14	8	0	289	728	1143	240	335	679	17	12	0	0	0	0	0	0	0	0	0	0	0	0	0	0	0	0	0	0	0	1.102	0.816	0.5	0.466	3.307	0.839
3	3	20	EMPTY	EMPTY	11460	17820	150	70	72	21	69	82	56	0	0	0	225	237	67	237	253	102	7	1	0	0	0	0	0	0	0	0	0	0	0	0	0	0	0	0	0	0	0	-0.083	100000	0.357	0.349	4.432	0.097
3	4	20	EMPTY	EMPTY	11660	17820	150	66	66	19	65	81	111	0	0	0	227	227	74	231	263	214	1	0	0	0	0	0	0	0	0	0	0	0	0	0	0	0	0	0	0	0	0	-0.25	-0.25	0.316	0.369	3.831	0.06
3	5	20	EMPTY	EMPTY	11850	17820	150	58	62	18	64	78	104	0	0	0	216	217	57	220	247	206	0	0	0	0	0	0	0	0	0	0	0	0	0	0	0	0	0	0	0	0	0	1.5	0.667	0.301	0.288	3.497	0.033
3	6	20	EMPTY	EMPTY	12040	17820	150	62	67	23	64	67	27	14	4	0	213	221	65	222	242	318	0	0	0	0	0	0	0	0	0	0	0	0	0	0	0	0	0	0	0	0	0	0.222	-3	0.39	0.343	3.953	0.036
3	7	20	EMPTY	EMPTY	12230	17820	150	66	68	22	64	69	31	10	1	0	226	233	67	230	269	625	0	0	0	0	0	0	0	0	0	0	0	0	0	0	0	0	0	0	0	0	0	-0.5	1.333	0.348	0.309	4.01	0.001
3	8	20	EMPTY	EMPTY	12420	17820	150	60	63	19	65	70	35	5	0	0	221	225	67	232	259	549	0	0	0	0	0	0	0	0	0	0	0	0	0	0	0	0	0	0	0	0	0	0.455	0.286	0.23	0.229	3.568	0.002
3	9	20	EMPTY	EMPTY	12610	17820	150	67	70	22	67	86	115	0	0	0	236	241	71	235	245	86	10	1	0	0	0	0	0	0	0	0	0	0	0	0	0	0	0	0	0	0	0	0	0.5	0.377	0.398	4.399	0.035
3	10	20	EMPTY	EMPTY	12800	17820	150	66	67	21	69	90	115	0	0	0	235	252	126	240	261	377	0	0	0	0	0	0	0	0	0	0	0	0	0	0	0	0	0	0	0	0	0	0.6	-0.167	0.245	0.28	4.093	0
3	11	20	EMPTY	EMPTY	12990	17820	150	65	69	23	70	76	31	10	1	0	250	260	77	242	262	375	0	0	0	0	0	0	0	0	0	0	0	0	0	0	0	0	0	0	0	0	0	-0.625	-0.056	0.344	0.346	3.746	0.002
3	12	20	EMPTY	EMPTY	13180	17820	150	78	80	30	70	75	30	18	5	0	249	256	74	240	249	83	19	2	0	0	0	0	0	0	0	0	0	0	0	0	0	0	0	0	0	0	0	0.889	0.625	0.319	0.376	4.387	0.076
3	13	20	EMPTY	EMPTY	13370	17820	150	76	76	23	69	74	29	14	1	0	249	254	76	238	249	84	20	2	0	0	0	0	0	0	0	0	0	0	0	0	0	0	0	0	0	0	0	0.636	0.438	0.289	0.326	3.96	0.045
3	14	20	EMPTY	EMPTY	13560	17820	150	74	77	28	71	75	28	15	4	0	249	260	86	250	254	80	19	3	0	0	0	0	0	0	0	0	0	0	0	0	0	0	0	0	0	0	0	-3	0.6	0.271	0.266	3.582	0.092
3	15	20	EMPTY	EMPTY	13750	17820	150	80	83	26	75	155	831	0	0	0	242	248	67	260	379	1116	0	0	0	0	0	0	0	0	0	0	0	0	0	0	0	0	0	0	0	0	0	-0.278	-0.667	0.379	0.467	4.038	0.09
3	16	20	EMPTY	EMPTY	13940	17820	150	71	74	24	72	139	576	0	0	0	246	253	67	251	356	904	0	0	0	0	0	0	0	0	0	0	0	0	0	0	0	0	0	0	0	0	0	0.2	1	0.302	0.28	3.87	0.003
3	17	20	EMPTY	EMPTY	14130	17820	150	66	66	19	68	98	192	0	0	0	231	237	70	243	290	275	0	0	0	0	0	0	0	0	0	0	0	0	0	0	0	0	0	0	0	0	0	0.167	0.333	0.239	0.267	3.373	0.041
3	18	20	EMPTY	EMPTY	14320	17820	150	65	68	21	68	79	68	0	0	0	231	240	76	243	268	167	3	0	0	0	0	0	0	0	0	0	0	0	0	0	0	0	0	0	0	0	0	0.25	0	0.29	0.321	4.009	0.01
3	19	20	EMPTY	EMPTY	14510	17820	150	66	70	25	69	82	78	0	0	0	230	267	373	243	262	149	2	0	0	0	0	0	0	0	0	0	0	0	0	0	0	0	0	0	0	0	0	0.231	0.042	0.277	0.295	3.29	0.01
3	20	20	EMPTY	EMPTY	14700	17820	150	65	66	20	67	114	234	0	0	0	242	241	66	247	283	209	0	0	0	0	0	0	0	0	0	0	0	0	0	0	0	0	0	0	0	0	0	0.4	0.167	0.267	0.329	4.969	0.07
3	21	20	EMPTY	EMPTY	14890	17820	150	66	67	22	68	131	382	0	0	0	230	245	72	249	295	231	1	0	0	0	0	0	0	0	0	0	0	0	0	0	0	0	0	0	0	0	0	0.105	0.25	0.338	0.337	4.629	0.026
3	22	20	EMPTY	EMPTY	15080	17820	150	66	68	23	68	162	785	0	0	0	237	244	75	247	405	1301	0	0	0	0	0	0	0	0	0	0	0	0	0	0	0	0	0	0	0	0	0	0.2	0	0.322	0.378	3.662	15.339
4	1	1	TFC3	YAL001C	15480	14210	110	4240	3973	1717	78	209	758	92	88	0	16705	15733	7218	290	963	3426	90	82	0	0	0	0	0	0	0	0	0	0	0	0	0	0	0	0	0	0	0	0.254	0.252	0.26	0.268	1.637	0.232
4	2	1	FUN19	YAL034C	15680	14210	110	5633	5287	2326	88	230	752	96	87	0	13374	12699	6039	312	967	3207	90	81	0	0	0	0	0	0	0	0	0	0	0	0	0	0	0	0	0	0	0	0.425	0.42	0.43	0.448	1.727	0.386
4	3	1		YAL064W	15880	14210	110	221	223	95	99	160	376	0	0	0	813	782	262	331	563	1540	0	0	0	0	0	0	0	0	0	0	0	0	0	0	0	0	0	0	0	0	0	0.253	0.275	0.274	0.251	2.327	0.265
4	4	1	EFB1	YAL003W	16050	14210	110	1255	1169	541	93	157	277	86	82	0	2885	2810	1346	321	477	625	87	85	0	0	0	0	0	0	0	0	0	0	0	0	0	0	0	0	0	0	0	0.453	0.432	0.432	0.389	1.936	0.399
4	5	1		YAL035C-A	16240	14210	110	6082	5420	2703	85	303	955	90	81	0	25690	22848	11630	298	1257	4507	85	80	0	0	0	0	0	0	0	0	0	0	0	0	0	0	0	0	0	0	0	0.236	0.237	0.24	0.244	1.655	0.218
4	6	1		YAL065C	16430	14210	110	20601	16838	7971	85	589	2468	91	83	0	31008	26258	12608	308	1893	6177	85	78	0	0	0	0	0	0	0	0	0	0	0	0	0	0	0	0	0	0	0	0.668	0.646	0.664	0.706	1.898	0.632
4	7	1	ssa1	YAL005C	16630	14220	120	9894	8376	3931	77	447	2264	86	79	0	11848	9717	5162	265	1015	4190	75	70	0	0	0	0	0	0	0	0	0	0	0	0	0	0	0	0	0	0	0	0.848	0.878	0.861	1.048	2.543	0.801
4	8	1	FUN11	YAL036C	16800	14210	110	5682	5044	2477	72	101	283	91	88	0	5379	4887	2507	254	304	429	83	83	0	0	0	0	0	0	0	0	0	0	0	0	0	0	0	0	0	0	0	1.095	1.073	1.081	1.159	1.766	1.044
4	9	1	SEO1	YAL067C	17010	14210	110	180	176	77	69	108	360	0	0	0	708	672	313	261	343	695	13	1	0	0	0	0	0	0	0	0	0	0	0	0	0	0	0	0	0	0	0	0.248	0.26	0.235	0.216	1.956	0.2
4	10	1	FUN14	YAL008W	17190	14220	120	6231	5441	4596	72	170	683	70	64	0	14924	12351	10279	265	389	759	73	68	0	0	0	0	0	0	0	0	0	0	0	0	0	0	0	0	0	0	0	0.42	0.444	0.428	0.51	2.993	0.391
4	11	1	cdc19	YAL038W	17370	14210	110	2499	2437	1547	76	142	351	80	77	0	2804	2565	1504	269	380	534	80	80	0	0	0	0	0	0	0	0	0	0	0	0	0	0	0	0	0	0	0	0.956	1.028	0.967	0.821	2.146	0.992
4	12	1		YAL069W	17550	14210	110	22391	18332	11041	81	760	3335	80	75	0	29681	23016	13707	284	1277	4640	78	76	0	0	0	0	0	0	0	0	0	0	0	0	0	0	0	0	0	0	0	0.759	0.803	0.792	0.857	1.923	0.778
4	13	1	CNS1	YBR155W	17750	14200	110	3429	3064	1401	77	801	3328	51	0	0	5586	5057	2154	284	1435	4755	60	0	0	0	0	0	0	0	0	0	0	0	0	0	0	0	0	0	0	0	0	0.632	0.626	0.616	0.606	1.53	0.57
4	14	1	PCH2	YBR186W	17930	14210	110	4802	4240	1752	79	539	1249	88	82	0	2760	2438	1177	292	736	1464	72	27	0	0	0	0	0	0	0	0	0	0	0	0	0	0	0	0	0	0	0	1.914	1.939	1.903	2.123	1.984	1.43
4	15	1	PYC2	YBR218C	18140	14200	110	2473	2424	1357	80	526	1160	78	55	0	2150	2101	1077	295	608	823	78	62	0	0	0	0	0	0	0	0	0	0	0	0	0	0	0	0	0	0	0	1.29	1.298	1.316	1.264	1.567	1.328
4	16	1		YBR157C	18320	14210	110	3871	3618	1780	81	311	788	86	85	0	2570	2375	1198	295	493	655	81	76	0	0	0	0	0	0	0	0	0	0	0	0	0	0	0	0	0	0	0	1.666	1.7	1.754	1.782	1.814	1.656
4	17	1	NTC20	YBR188C	18510	14200	110	3640	3787	2340	79	240	707	88	77	0	2481	2447	1318	287	407	514	85	78	0	0	0	0	0	0	0	0	0	0	0	0	0	0	0	0	0	0	0	1.623	1.717	1.7	1.6	1.649	1.745
4	18	1		YBR220C	18690	14210	110	6426	5486	2577	77	375	1194	86	82	0	3385	2955	1514	282	452	688	80	76	0	0	0	0	0	0	0	0	0	0	0	0	0	0	0	0	0	0	0	2.046	2.024	1.969	2.261	2.391	1.992
4	19	1		YBR159W	18900	14200	110	4768	3762	2096	74	310	1103	77	72	0	3194	2711	1541	284	414	614	78	72	0	0	0	0	0	0	0	0	0	0	0	0	0	0	0	0	0	0	0	1.613	1.52	1.542	1.429	2.359	1.52
4	20	1		YBR190W	19100	14210	120	1998	1780	940	71	108	285	88	85	0	1600	1490	814	275	325	471	77	67	0	0	0	0	0	0	0	0	0	0	0	0	0	0	0	0	0	0	0	1.454	1.407	1.415	1.378	1.917	1.345
4	21	1	FAT2	YBR222C	19260	14210	110	10479	9220	5074	79	554	2103	83	78	0	5477	4681	2968	279	522	1148	75	72	0	0	0	0	0	0	0	0	0	0	0	0	0	0	0	0	0	0	0	2.001	2.077	1.969	2.319	2.167	2.011
4	22	1		YBR161W	19460	14210	110	5127	4424	2195	76	644	2066	78	67	0	11085	10082	5853	286	888	2165	82	77	0	0	0	0	0	0	0	0	0	0	0	0	0	0	0	0	0	0	0	0.468	0.444	0.453	0.431	1.716	0.417
4	1	2	RIM2	YBR192W	15470	14400	110	5545	5157	2590	99	356	1193	88	80	0	13398	11723	6140	341	1133	3571	87	77	0	0	0	0	0	0	0	0	0	0	0	0	0	0	0	0	0	0	0	0.417	0.444	0.436	0.454	1.58	0.392
4	2	2		YBR224W	15650	14400	110	8174	7314	3202	117	689	1919	90	85	0	4087	3805	1704	350	1140	3187	63	2	0	0	0	0	0	0	0	0	0	0	0	0	0	0	0	0	0	0	0	2.156	2.083	2.102	2.161	1.479	1.327
4	3	2	RPS29B	YDL061C	15850	14390	110	3626	3148	1240	130	833	1818	80	43	0	3000	2725	1007	371	812	1115	85	66	0	0	0	0	0	0	0	0	0	0	0	0	0	0	0	0	0	0	0	1.33	1.282	1.3	1.37	1.79	1.321
4	4	2	PMT5	YDL093W	16070	14390	110	3433	2974	1613	131	641	1231	80	62	0	5920	5271	2778	386	873	1325	83	73	0	0	0	0	0	0	0	0	0	0	0	0	0	0	0	0	0	0	0	0.597	0.582	0.602	0.565	2.106	0.539
4	5	2	HNT1	YDL125C	16220	14400	110	2456	2349	1090	113	392	1017	85	61	0	1688	1551	723	344	717	2220	3	0	0	0	0	0	0	0	0	0	0	0	0	0	0	0	0	0	0	0	0	1.743	1.853	1.805	1.738	2.007	0.849
4	6	2		YDL063C	16450	14390	110	12572	10037	5318	99	915	2773	80	76	0	11484	9980	5285	314	1145	3286	80	76	0	0	0	0	0	0	0	0	0	0	0	0	0	0	0	0	0	0	0	1.117	1.028	1.037	0.982	1.442	1.022
4	7	2	PMT1	YDL095W	16650	14390	110	6200	6065	4317	86	749	2441	68	56	0	5662	4780	3327	284	937	2450	63	52	0	0	0	0	0	0	0	0	0	0	0	0	0	0	0	0	0	0	0	1.137	1.33	1.361	1.427	2.196	1.214
4	8	2	PCL2	YDL127W	16810	14390	110	4520	4231	2540	78	244	756	81	78	0	7922	7658	4415	274	582	1524	81	78	0	0	0	0	0	0	0	0	0	0	0	0	0	0	0	0	0	0	0	0.581	0.562	0.558	0.584	1.724	0.544
4	9	2	PEX19	YDL065C	16980	14390	110	6880	5582	2692	80	732	1793	82	77	0	8367	7148	3185	284	1163	2422	85	80	0	0	0	0	0	0	0	0	0	0	0	0	0	0	0	0	0	0	0	0.841	0.802	0.836	0.79	1.445	0.77
4	10	2	RPN6	YDL097C	17170	14400	110	7136	6573	3454	89	927	2148	81	77	0	4948	4280	2601	287	1141	2234	72	53	0	0	0	0	0	0	0	0	0	0	0	0	0	0	0	0	0	0	0	1.512	1.624	1.531	1.795	2.175	1.272
4	11	2		YDL129W	17390	14400	120	2905	3038	2472	90	376	1354	68	52	0	3448	3562	2759	283	512	1044	72	64	0	0	0	0	0	0	0	0	0	0	0	0	0	0	0	0	0	0	0	0.889	0.899	0.838	0.687	2.556	0.878
4	12	2	COX9	YDL067C	17570	14400	110	3896	3188	1620	90	486	2068	76	25	0	3907	3336	1693	290	717	2537	75	6	0	0	0	0	0	0	0	0	0	0	0	0	0	0	0	0	0	0	0	1.052	1.017	1.003	0.868	1.89	1.018
4	13	2		YDL099W	17750	14400	110	9682	8414	4041	89	879	2335	87	81	0	6678	5838	2972	299	928	1820	82	72	0	0	0	0	0	0	0	0	0	0	0	0	0	0	0	0	0	0	0	1.504	1.503	1.486	1.559	1.619	1.461
4	14	2	STF1	YDL130W-A	17960	14410	110	1612	1553	788	85	701	2204	18	0	0	1636	1422	753	299	746	1605	30	0	0	0	0	0	0	0	0	0	0	0	0	0	0	0	0	0	0	0	0	1.142	1.307	1.248	1.29	2.414	1.317
4	15	2		YDR187C	18140	14410	110	3487	3171	1474	85	216	562	88	86	0	2300	2072	917	293	393	415	85	81	0	0	0	0	0	0	0	0	0	0	0	0	0	0	0	0	0	0	0	1.695	1.735	1.685	1.673	1.733	1.731
4	16	2		YDR215C	18350	14400	110	651	573	271	90	207	544	51	0	0	922	842	358	302	383	364	77	32	0	0	0	0	0	0	0	0	0	0	0	0	0	0	0	0	0	0	0	0.905	0.894	0.786	0.666	2.252	0.766
4	17	2		YDR247W	18540	14400	110	4570	4475	3005	81	244	782	80	77	0	5420	4846	3246	297	485	903	75	70	0	0	0	0	0	0	0	0	0	0	0	0	0	0	0	0	0	0	0	0.876	0.966	0.927	0.939	1.55	0.937
4	18	2	SLY1	YDR189W	18740	14400	120	524	564	324	78	326	1074	5	0	0	1783	1861	1261	294	557	1478	50	15	0	0	0	0	0	0	0	0	0	0	0	0	0	0	0	0	0	0	0	0.3	0.31	0.304	0.324	1.988	0.287
4	19	2	rad9	YDR217C	18920	14400	110	4096	4338	2422	76	252	827	87	85	0	10887	10766	6107	284	770	2482	85	82	0	0	0	0	0	0	0	0	0	0	0	0	0	0	0	0	0	0	0	0.379	0.407	0.405	0.398	1.769	0.368
4	20	2		YDR249C	19100	14400	110	3799	3673	2402	84	375	998	81	77	0	4839	4599	3209	289	910	2509	72	36	0	0	0	0	0	0	0	0	0	0	0	0	0	0	0	0	0	0	0	0.816	0.833	0.813	0.77	1.624	0.606
4	21	2	HST4	YDR191W	19320	14400	110	10681	8644	6384	83	421	1257	77	68	0	10766	8527	5720	284	588	1185	75	70	0	0	0	0	0	0	0	0	0	0	0	0	0	0	0	0	0	0	0	1.011	1.039	1.077	1.057	1.656	1.064
4	22	2		YDR219C	19500	14400	110	11789	10315	4954	79	531	1607	83	82	0	6152	5569	2547	292	644	1297	83	81	0	0	0	0	0	0	0	0	0	0	0	0	0	0	0	0	0	0	0	1.998	1.94	1.986	1.986	1.558	1.977
4	1	3	pam1	YDR251W	15500	14590	110	6537	6267	3272	96	354	1141	88	82	0	5968	5964	3019	340	653	1568	87	81	0	0	0	0	0	0	0	0	0	0	0	0	0	0	0	0	0	0	0	1.144	1.097	1.137	1.112	1.513	1.086
4	2	3		YDR193W	15690	14590	110	798	799	441	113	429	1253	10	0	0	1032	1097	588	364	648	1124	22	0	0	0	0	0	0	0	0	0	0	0	0	0	0	0	0	0	0	0	0	1.025	0.936	0.939	0.867	1.709	0.825
4	3	3		YDR221W	15880	14590	110	6052	6082	3036	124	599	1471	88	85	0	3671	3571	1802	371	663	951	85	78	0	0	0	0	0	0	0	0	0	0	0	0	0	0	0	0	0	0	0	1.796	1.862	1.762	1.897	1.899	1.79
4	4	3	MET32	YDR253C	16080	14590	110	7149	6307	2653	142	796	1822	88	78	0	13238	11807	4394	403	1141	2527	93	86	0	0	0	0	0	0	0	0	0	0	0	0	0	0	0	0	0	0	0	0.546	0.541	0.55	0.521	1.369	0.541
4	5	3	glc3	YEL011W	16290	14590	110	11841	11797	3494	111	488	1562	100	100	0	13655	14102	3660	360	1057	2837	100	98	0	0	0	0	0	0	0	0	0	0	0	0	0	0	0	0	0	0	0	0.882	0.85	0.883	0.836	1.252	0.834
4	6	3		YEL041W	16480	14600	100	6943	6966	3097	87	289	1150	93	87	0	5106	5065	2546	318	639	1844	83	72	0	0	0	0	0	0	0	0	0	0	0	0	0	0	0	0	0	0	0	1.432	1.449	1.45	1.56	1.773	1.418
4	7	3		YEL072W	16680	14600	100	8538	8205	3396	81	164	524	97	95	0	4224	4013	1911	290	402	687	87	83	0	0	0	0	0	0	0	0	0	0	0	0	0	0	0	0	0	0	0	2.15	2.182	2.183	2.374	1.735	2.155
4	8	3	VAC8	YEL013W	16870	14600	100	9203	9003	2239	78	128	313	100	100	0	7048	6978	1743	279	369	546	100	100	0	0	0	0	0	0	0	0	0	0	0	0	0	0	0	0	0	0	0	1.348	1.332	1.337	1.337	1.243	1.317
4	9	3		YEL043W	17060	14600	110	4271	4633	3401	82	528	3184	62	17	0	2799	3337	2166	277	531	1688	75	35	0	0	0	0	0	0	0	0	0	0	0	0	0	0	0	0	0	0	0	1.661	1.487	1.424	1.529	1.728	1.506
4	10	3		YEL074W	17270	14600	100	38177	32148	15139	86	572	3507	90	85	0	32452	28091	13913	278	513	1872	88	86	0	0	0	0	0	0	0	0	0	0	0	0	0	0	0	0	0	0	0	1.184	1.153	1.151	1.369	2.302	1.14
4	11	3		YEL015W	17440	14600	100	5671	5595	2505	87	193	714	95	93	0	3631	3577	1573	273	384	666	90	87	0	0	0	0	0	0	0	0	0	0	0	0	0	0	0	0	0	0	0	1.663	1.667	1.615	1.69	1.593	1.736
4	12	3		YEL045C	17630	14600	100	4048	3576	1363	88	700	3902	51	0	0	2327	2111	829	283	547	1715	65	0	0	0	0	0	0	0	0	0	0	0	0	0	0	0	0	0	0	0	0	1.937	1.908	1.877	2.015	1.776	1.838
4	13	3		YEL076C	17850	14600	100	32955	28169	12138	80	858	4616	91	87	0	18938	15534	6582	280	546	2089	93	86	0	0	0	0	0	0	0	0	0	0	0	0	0	0	0	0	0	0	0	1.762	1.841	1.864	1.902	1.789	1.898
4	14	3	PMP2	YEL017C-A	18010	14600	100	2298	2455	1080	77	103	167	100	97	0	1761	1779	783	269	306	226	93	87	0	0	0	0	0	0	0	0	0	0	0	0	0	0	0	0	0	0	0	1.489	1.575	1.484	1.641	1.864	1.569
4	15	3		YEL047C	18200	14600	100	6001	5817	1818	83	153	399	100	100	0	5157	5076	1394	281	382	546	100	100	0	0	0	0	0	0	0	0	0	0	0	0	0	0	0	0	0	0	0	1.214	1.196	1.223	1.17	1.332	1.182
4	16	3		YEL076W-C	18400	14600	110	30705	26076	10042	85	141	348	100	100	0	17218	15733	4803	293	361	479	100	100	0	0	0	0	0	0	0	0	0	0	0	0	0	0	0	0	0	0	0	1.809	1.683	1.725	1.604	1.36	1.774
4	17	3		YFR032C	18580	14600	110	6378	5807	2915	78	188	643	93	91	0	3718	3620	1618	282	501	1840	82	43	0	0	0	0	0	0	0	0	0	0	0	0	0	0	0	0	0	0	0	1.834	1.716	1.76	1.749	1.62	1.781
4	18	3	PMC1	YGL006W	18800	14610	110	5415	4662	2208	73	176	637	95	90	0	23706	20668	10662	271	552	2226	92	87	0	0	0	0	0	0	0	0	0	0	0	0	0	0	0	0	0	0	0	0.228	0.225	0.231	0.245	1.561	0.21
4	19	3	och1	YGL038C	18960	14600	100	9194	8331	4123	77	182	655	96	90	0	13827	13106	6229	273	521	1715	91	88	0	0	0	0	0	0	0	0	0	0	0	0	0	0	0	0	0	0	0	0.673	0.643	0.657	0.664	1.518	0.615
4	20	3	QCR6	YFR033C	19170	14610	110	3950	3577	1712	78	168	591	90	86	0	2459	2341	1189	260	457	1459	72	30	0	0	0	0	0	0	0	0	0	0	0	0	0	0	0	0	0	0	0	1.761	1.681	1.697	1.795	1.686	1.582
4	21	3	PMA1	YGL008C	19340	14600	110	7622	7922	2835	75	160	600	100	100	0	6284	6327	2098	258	360	714	100	100	0	0	0	0	0	0	0	0	0	0	0	0	0	0	0	0	0	0	0	1.252	1.293	1.295	1.289	1.272	1.331
4	22	3	HEM2	YGL040C	19540	14600	110	12998	11134	4825	73	209	869	97	93	0	10051	9039	3634	266	415	843	95	92	0	0	0	0	0	0	0	0	0	0	0	0	0	0	0	0	0	0	0	1.321	1.261	1.275	1.271	1.553	1.292
4	1	4		YFR035C	15570	14790	110	3620	3429	1884	90	194	633	91	78	0	2528	2436	1158	305	355	437	88	83	0	0	0	0	0	0	0	0	0	0	0	0	0	0	0	0	0	0	0	1.588	1.567	1.573	1.483	1.51	1.625
4	2	4		YGL010W	15750	14790	110	6054	5403	2285	84	98	81	100	100	0	15660	13992	6104	274	289	114	100	100	0	0	0	0	0	0	0	0	0	0	0	0	0	0	0	0	0	0	0	0.388	0.388	0.398	0.405	1.401	0.364
4	3	4		YGL042C	15930	14790	110	2741	2951	1766	87	174	554	88	81	0	2896	3015	1592	273	379	656	88	81	0	0	0	0	0	0	0	0	0	0	0	0	0	0	0	0	0	0	0	1.012	1.044	1.038	0.974	1.828	0.953
4	4	4	RSC8	YFR037C	16120	14790	110	7522	7395	2427	114	204	525	100	100	0	4392	4242	1146	334	489	981	100	95	0	0	0	0	0	0	0	0	0	0	0	0	0	0	0	0	0	0	0	1.826	1.863	1.878	1.832	1.326	1.916
4	5	4	ERG4	YGL012W	16310	14790	110	11751	10758	4755	104	185	612	100	93	0	25222	23856	10224	328	403	584	100	100	0	0	0	0	0	0	0	0	0	0	0	0	0	0	0	0	0	0	0	0.468	0.453	0.471	0.45	1.425	0.426
4	6	4	RNA15	YGL044C	16500	14790	110	9816	8914	4193	87	116	201	100	97	0	10160	9559	3906	297	352	414	98	96	0	0	0	0	0	0	0	0	0	0	0	0	0	0	0	0	0	0	0	0.986	0.953	0.98	0.903	1.542	0.962
4	7	4		YGR090W	16680	14790	100	7117	7414	3529	84	257	1054	97	91	0	4930	4911	2560	287	463	881	93	86	0	0	0	0	0	0	0	0	0	0	0	0	0	0	0	0	0	0	0	1.515	1.585	1.639	1.683	1.668	1.547
4	8	4	SEC35	YGR120C	16880	14790	100	6612	5962	2067	79	250	1015	93	90	0	4150	3913	1467	289	447	820	93	86	0	0	0	0	0	0	0	0	0	0	0	0	0	0	0	0	0	0	0	1.692	1.623	1.654	1.642	1.625	1.594
4	9	4		YGR151C	17070	14790	100	3860	3335	1468	82	129	304	93	90	0	3459	3058	1274	280	354	437	91	87	0	0	0	0	0	0	0	0	0	0	0	0	0	0	0	0	0	0	0	1.188	1.171	1.166	1.154	1.895	1.174
4	10	4	dbf2	YGR092W	17260	14790	110	9026	7902	3109	91	225	885	97	92	0	5669	5149	1817	273	412	783	96	93	0	0	0	0	0	0	0	0	0	0	0	0	0	0	0	0	0	0	0	1.656	1.602	1.643	1.553	1.393	1.593
4	11	4		YGR122C-A	17460	14790	100	10776	10420	5529	85	222	882	92	87	0	15562	15238	7490	280	435	837	93	93	0	0	0	0	0	0	0	0	0	0	0	0	0	0	0	0	0	0	0	0.7	0.691	0.694	0.68	1.743	0.677
4	12	4		YGR153W	17640	14790	110	9049	7935	4090	78	109	216	100	93	0	5471	4769	2165	275	337	392	90	87	0	0	0	0	0	0	0	0	0	0	0	0	0	0	0	0	0	0	0	1.727	1.748	1.791	1.732	1.607	1.827
4	13	4	vas1	YGR094W	17840	14790	110	4360	4176	1970	79	134	584	91	83	0	5261	4990	2217	283	344	402	95	92	0	0	0	0	0	0	0	0	0	0	0	0	0	0	0	0	0	0	0	0.86	0.87	0.898	0.913	1.706	0.833
4	14	4	PPT1	YGR123C	18020	14790	110	8881	7864	3330	81	161	543	100	98	0	7582	6872	2692	284	430	913	97	91	0	0	0	0	0	0	0	0	0	0	0	0	0	0	0	0	0	0	0	1.206	1.181	1.205	1.176	1.349	1.175
4	15	4	CYS4	YGR155W	18210	14790	110	11461	10098	3945	83	381	1560	97	90	0	5530	5001	1905	286	548	1222	88	83	0	0	0	0	0	0	0	0	0	0	0	0	0	0	0	0	0	0	0	2.17	2.124	2.198	2.136	1.561	2.186
4	16	4		YGR096W	18400	14800	100	7758	6588	2726	82	373	1580	87	83	0	6193	5407	2300	279	534	1160	87	83	0	0	0	0	0	0	0	0	0	0	0	0	0	0	0	0	0	0	0	1.298	1.269	1.283	1.362	1.535	1.236
4	17	4		YGR125W	18590	14790	110	5974	6819	4290	77	239	925	91	86	0	4944	5357	2977	274	482	1111	87	86	0	0	0	0	0	0	0	0	0	0	0	0	0	0	0	0	0	0	0	1.263	1.326	1.352	1.351	1.496	1.352
4	18	4	CHO2	YGR157W	18780	14800	100	9823	9361	4281	76	330	1278	91	86	0	14304	14045	6393	269	725	2512	91	86	0	0	0	0	0	0	0	0	0	0	0	0	0	0	0	0	0	0	0	0.694	0.674	0.665	0.72	1.636	0.629
4	19	4		YHR112C	18980	14800	100	17786	15147	6410	78	252	984	98	92	0	26008	22287	10007	269	786	2745	88	85	0	0	0	0	0	0	0	0	0	0	0	0	0	0	0	0	0	0	0	0.688	0.684	0.682	0.723	1.548	0.663
4	20	4	CHS7	YHR142W	19160	14800	100	12186	10632	3991	84	309	1223	97	90	0	6689	5815	2297	282	674	1995	83	75	0	0	0	0	0	0	0	0	0	0	0	0	0	0	0	0	0	0	0	1.889	1.906	1.931	1.963	1.576	1.886
4	21	4		YHR173C	19350	14800	100	4163	3523	1481	77	371	1311	85	77	0	2794	2398	1050	270	510	1043	82	66	0	0	0	0	0	0	0	0	0	0	0	0	0	0	0	0	0	0	0	1.619	1.619	1.563	1.607	1.655	1.594
4	22	4		YHR114W	19550	14800	110	9073	8042	3459	74	204	653	100	93	0	12389	11084	4976	268	440	943	97	93	0	0	0	0	0	0	0	0	0	0	0	0	0	0	0	0	0	0	0	0.742	0.737	0.738	0.761	1.49	0.703
4	1	5	RPC10	YHR143W-A	15550	14990	100	1963	1743	689	84	121	303	95	85	0	2057	1876	719	299	347	370	90	86	0	0	0	0	0	0	0	0	0	0	0	0	0	0	0	0	0	0	0	1.069	1.052	1.033	1.083	1.519	1.03
4	2	5	CTR2	YHR175W	15750	14980	110	8773	7525	3065	91	213	803	97	90	0	8397	7598	2938	299	485	1163	97	88	0	0	0	0	0	0	0	0	0	0	0	0	0	0	0	0	0	0	0	1.072	1.018	1.037	1	1.415	0.996
4	3	5		YHR116W	15940	14980	110	7996	6988	2954	99	239	840	97	88	0	5389	4871	1894	291	542	1388	88	81	0	0	0	0	0	0	0	0	0	0	0	0	0	0	0	0	0	0	0	1.549	1.504	1.551	1.484	1.384	1.562
4	4	5		YHR145C	16130	14980	110	9673	8609	3358	131	260	689	100	96	0	13159	11924	4343	359	717	2401	93	85	0	0	0	0	0	0	0	0	0	0	0	0	0	0	0	0	0	0	0	0.745	0.733	0.737	0.724	1.446	0.726
4	5	5		YHR177W	16330	14990	110	18020	15502	5867	113	275	1198	100	98	0	9020	8150	2863	326	572	1485	97	91	0	0	0	0	0	0	0	0	0	0	0	0	0	0	0	0	0	0	0	2.06	1.967	1.996	1.947	1.353	1.986
4	6	5	ORC6	YHR118C	16510	14990	100	11422	10344	3431	96	248	866	100	100	0	17282	16291	5798	306	586	1792	100	98	0	0	0	0	0	0	0	0	0	0	0	0	0	0	0	0	0	0	0	0.667	0.641	0.655	0.649	1.273	0.606
4	7	5	MRPL6	YHR147C	16710	14980	110	6663	5399	2438	88	249	858	91	82	0	7264	6224	2534	297	486	1121	91	86	0	0	0	0	0	0	0	0	0	0	0	0	0	0	0	0	0	0	0	0.944	0.896	0.919	0.923	1.846	0.893
4	8	5	OYE2	YHR179W	16890	14980	110	11849	9973	4278	81	126	353	100	100	0	8985	7803	3090	292	338	413	97	96	0	0	0	0	0	0	0	0	0	0	0	0	0	0	0	0	0	0	0	1.354	1.317	1.326	1.341	1.655	1.335
4	9	5		YJL048C	17060	14990	100	9634	8312	3270	85	262	1037	93	88	0	30716	26128	11019	285	1086	4448	91	86	0	0	0	0	0	0	0	0	0	0	0	0	0	0	0	0	0	0	0	0.314	0.318	0.318	0.326	1.593	0.297
4	10	5	SCP160	YJL080C	17250	14980	110	10902	10071	4876	88	395	1453	91	86	0	9130	8618	4163	279	1163	4285	82	52	0	0	0	0	0	0	0	0	0	0	0	0	0	0	0	0	0	0	0	1.222	1.197	1.229	1.243	1.495	1.15
4	11	5		YJL112W	17440	14990	100	7399	7384	3462	79	339	1314	92	86	0	5262	5092	2586	275	606	1511	83	80	0	0	0	0	0	0	0	0	0	0	0	0	0	0	0	0	0	0	0	1.468	1.517	1.518	1.584	1.763	1.441
4	12	5	MTR4	YJL050W	17630	14980	110	5618	5774	3122	78	261	920	92	85	0	5760	5647	2791	281	527	1200	87	83	0	0	0	0	0	0	0	0	0	0	0	0	0	0	0	0	0	0	0	1.011	1.061	1.064	1.111	1.678	1.019
4	13	5		YJL082W	17820	14980	100	7768	6957	3069	80	250	931	96	87	0	11464	10720	4913	283	640	1861	93	86	0	0	0	0	0	0	0	0	0	0	0	0	0	0	0	0	0	0	0	0.688	0.659	0.69	0.701	1.662	0.61
4	14	5		YJL114W	18010	14980	100	18361	16194	7134	85	648	2443	91	86	0	16276	14365	6303	287	1042	3084	88	85	0	0	0	0	0	0	0	0	0	0	0	0	0	0	0	0	0	0	0	1.143	1.144	1.178	1.196	1.737	1.135
4	15	5	TDH1	YJL052W	18230	14980	100	9663	8155	3425	81	590	2324	88	81	0	12736	11145	4702	288	806	2537	90	81	0	0	0	0	0	0	0	0	0	0	0	0	0	0	0	0	0	0	0	0.77	0.744	0.778	0.757	1.667	0.738
4	16	5		YJL084C	18390	14980	110	5895	5483	2510	74	130	679	96	90	0	7141	6778	3182	273	371	1078	90	87	0	0	0	0	0	0	0	0	0	0	0	0	0	0	0	0	0	0	0	0.848	0.832	0.852	0.909	1.78	0.777
4	17	5	NCA3	YJL116C	18570	14980	100	11387	10233	4249	72	337	1636	90	88	0	6109	5400	2391	261	468	1122	87	83	0	0	0	0	0	0	0	0	0	0	0	0	0	0	0	0	0	0	0	1.935	1.977	1.931	2.056	1.734	1.973
4	18	5	TIM54	YJL054W	18760	14980	100	757	697	279	74	339	1633	0	0	0	810	779	317	256	469	1091	1	0	0	0	0	0	0	0	0	0	0	0	0	0	0	0	0	0	0	0	0	1.233	1.191	1.108	1.023	2.443	1.055
4	19	5		YJL086C	18950	14980	110	4253	3588	1561	77	160	475	91	86	0	3241	2858	1331	269	374	524	85	81	0	0	0	0	0	0	0	0	0	0	0	0	0	0	0	0	0	0	0	1.405	1.356	1.391	1.421	1.819	1.288
4	20	5		YJL118W	19140	14980	100	10123	8349	3490	86	436	1541	88	85	0	5002	4418	1888	279	562	1062	86	82	0	0	0	0	0	0	0	0	0	0	0	0	0	0	0	0	0	0	0	2.125	1.996	2.046	2.165	1.979	1.996
4	21	5	SPC42	YKL042W	19330	14980	100	2940	2592	1308	82	397	1485	77	45	0	2590	2226	1237	272	522	994	75	61	0	0	0	0	0	0	0	0	0	0	0	0	0	0	0	0	0	0	0	1.233	1.285	1.331	1.374	1.631	1.16
4	22	5	LHS1	YKL073W	19530	14980	110	8844	7698	3291	77	156	529	96	90	0	5398	4585	2111	279	366	591	86	85	0	0	0	0	0	0	0	0	0	0	0	0	0	0	0	0	0	0	0	1.713	1.77	1.881	2.06	1.861	1.768
4	1	6	GFA1	YKL104C	15530	15160	110	8891	8160	3131	93	273	1117	97	90	0	5499	5353	1801	317	467	829	100	91	0	0	0	0	0	0	0	0	0	0	0	0	0	0	0	0	0	0	0	1.698	1.602	1.63	1.552	1.321	1.619
4	2	6		YKL044W	15710	15160	110	4733	3977	1704	102	364	1254	86	76	0	2456	2224	931	326	529	912	81	67	0	0	0	0	0	0	0	0	0	0	0	0	0	0	0	0	0	0	0	2.174	2.042	2.118	2.041	1.576	1.899
4	3	6		YKL075C	15910	15160	110	8281	7259	2694	106	291	921	98	93	0	14900	13360	4663	321	676	1955	98	92	0	0	0	0	0	0	0	0	0	0	0	0	0	0	0	0	0	0	0	0.561	0.549	0.558	0.535	1.361	0.527
4	4	6	AAT1	YKL106W	16090	15160	100	9225	8330	2177	125	420	1352	100	98	0	22553	21403	4977	367	1382	4351	100	97	0	0	0	0	0	0	0	0	0	0	0	0	0	0	0	0	0	0	0	0.41	0.39	0.399	0.386	1.271	0.372
4	5	6		YKL046C	16270	15160	110	15455	13657	4850	130	672	2428	96	91	0	10794	9967	3242	364	1344	4085	92	76	0	0	0	0	0	0	0	0	0	0	0	0	0	0	0	0	0	0	0	1.469	1.409	1.436	1.389	1.349	1.27
4	6	6		YKL077W	16470	15160	110	8433	7426	2641	109	752	2565	88	81	0	15954	14852	4727	333	1331	3666	96	85	0	0	0	0	0	0	0	0	0	0	0	0	0	0	0	0	0	0	0	0.533	0.504	0.509	0.481	1.427	0.487
4	7	6	SLD2	YKL108W	16650	15160	110	11552	10832	3079	92	574	1861	98	96	0	8997	8396	2193	308	1172	3416	96	75	0	0	0	0	0	0	0	0	0	0	0	0	0	0	0	0	0	0	0	1.319	1.328	1.365	1.309	1.393	1.109
4	8	6	ELM1	YKL048C	16850	15160	110	12744	11763	4301	88	424	1653	98	92	0	6555	6041	2123	297	608	1413	96	88	0	0	0	0	0	0	0	0	0	0	0	0	0	0	0	0	0	0	0	2.022	2.033	2.059	2.012	1.31	2.052
4	9	6	SMY1	YKL079W	17040	15160	110	9487	8603	2927	89	481	1736	97	90	0	6095	5683	1550	290	668	2077	93	83	0	0	0	0	0	0	0	0	0	0	0	0	0	0	0	0	0	0	0	1.619	1.579	1.64	1.538	1.357	1.624
4	10	6	KTI12	YKL110C	17230	15160	110	10766	9272	3586	83	470	1745	95	87	0	13416	12067	4472	289	777	2207	96	90	0	0	0	0	0	0	0	0	0	0	0	0	0	0	0	0	0	0	0	0.814	0.78	0.775	0.777	1.295	0.768
4	11	6		YLR024C	17430	15160	110	1008	966	443	80	288	1322	15	0	0	1120	1030	483	287	644	2085	0	0	0	0	0	0	0	0	0	0	0	0	0	0	0	0	0	0	0	0	0	1.114	1.192	1.099	1.171	2.051	1.057
4	12	6	spt8	YLR055C	17610	15160	110	7320	6997	2616	79	208	836	98	97	0	5658	5495	1904	285	430	866	100	95	0	0	0	0	0	0	0	0	0	0	0	0	0	0	0	0	0	0	0	1.348	1.328	1.336	1.306	1.377	1.36
4	13	6		YLR087C	17810	15170	100	491	473	236	76	189	799	5	0	0	1183	1144	559	283	418	829	55	6	0	0	0	0	0	0	0	0	0	0	0	0	0	0	0	0	0	0	0	0.461	0.461	0.466	0.472	2.194	0.405
4	14	6	SED5	YLR026C	18000	15160	110	8545	7816	3848	80	234	1097	90	85	0	8087	7183	3435	284	468	1170	86	85	0	0	0	0	0	0	0	0	0	0	0	0	0	0	0	0	0	0	0	1.085	1.121	1.183	1.217	1.753	1.075
4	15	6		YLR057W	18190	15160	110	8903	8163	3463	84	315	1168	100	93	0	16973	15657	6308	294	709	2190	97	95	0	0	0	0	0	0	0	0	0	0	0	0	0	0	0	0	0	0	0	0.529	0.526	0.53	0.529	1.356	0.503
4	16	6		YLR089C	18370	15160	110	11850	10574	4162	82	517	1994	91	87	0	12113	10871	4206	288	980	2960	88	82	0	0	0	0	0	0	0	0	0	0	0	0	0	0	0	0	0	0	0	0.995	0.991	0.98	0.987	1.835	0.939
4	17	6	ADE16	YLR028C	18570	15160	110	8353	7865	3147	80	577	2114	93	81	0	8841	8359	2790	276	918	2561	95	82	0	0	0	0	0	0	0	0	0	0	0	0	0	0	0	0	0	0	0	0.966	0.963	1.006	0.935	1.446	0.976
4	18	6	YNT20	YLR059C	18760	15160	110	7578	6595	3081	80	256	933	87	83	0	4651	4240	1944	264	512	1273	83	78	0	0	0	0	0	0	0	0	0	0	0	0	0	0	0	0	0	0	0	1.709	1.639	1.661	1.661	1.806	1.662
4	19	6		YLR091W	18960	15160	110	8362	7040	3476	78	238	847	86	83	0	11579	9969	4836	272	565	1643	83	83	0	0	0	0	0	0	0	0	0	0	0	0	0	0	0	0	0	0	0	0.733	0.718	0.712	0.767	1.837	0.699
4	20	6		YLR030W	19140	15160	110	7217	6206	2546	82	388	1330	87	85	0	4084	3510	1537	265	620	1696	81	62	0	0	0	0	0	0	0	0	0	0	0	0	0	0	0	0	0	0	0	1.868	1.887	1.828	2.013	1.784	1.593
4	21	6	RPL22A	YLR061W	19340	15160	110	5318	4612	1909	89	393	1234	86	83	0	4645	4120	1623	281	547	981	88	85	0	0	0	0	0	0	0	0	0	0	0	0	0	0	0	0	0	0	0	1.198	1.178	1.178	1.183	1.56	1.168
4	22	6	NYV1	YLR093C	19530	15170	110	8198	7014	3114	80	509	1711	88	80	0	7120	6041	2758	289	701	1542	86	78	0	0	0	0	0	0	0	0	0	0	0	0	0	0	0	0	0	0	0	1.188	1.205	1.215	1.249	1.699	1.182
4	1	7	BDF1	YLR399C	15540	15350	110	8824	8556	2444	95	242	889	100	100	0	3949	3874	961	309	405	530	100	97	0	0	0	0	0	0	0	0	0	0	0	0	0	0	0	0	0	0	0	2.398	2.373	2.376	2.367	1.247	2.4
4	2	7	CRN1	YLR429W	15740	15350	120	10637	10040	4355	108	261	875	98	91	0	4440	4184	1805	319	415	498	95	90	0	0	0	0	0	0	0	0	0	0	0	0	0	0	0	0	0	0	0	2.555	2.57	2.579	2.56	1.761	2.699
4	3	7		YLR460C	15920	15350	110	6900	6967	3861	113	343	1365	88	83	0	4715	4920	2707	326	570	1370	85	73	0	0	0	0	0	0	0	0	0	0	0	0	0	0	0	0	0	0	0	1.546	1.492	1.554	1.691	2.187	1.493
4	4	7		YLR401C	16120	15360	110	10072	9723	2943	128	342	1317	100	100	0	4009	4096	996	368	611	1501	97	81	0	0	0	0	0	0	0	0	0	0	0	0	0	0	0	0	0	0	0	2.731	2.574	2.621	2.537	1.227	2.613
4	5	7		YLR431C	16300	15350	110	4951	5578	2885	110	345	1441	91	83	0	10931	13600	7555	333	855	3127	93	82	0	0	0	0	0	0	0	0	0	0	0	0	0	0	0	0	0	0	0	0.457	0.412	0.42	0.42	1.395	0.364
4	6	7		YLR462W	16510	15360	110	5941	10361	10726	94	271	1052	81	65	0	3968	6871	6921	285	832	3272	51	36	0	0	0	0	0	0	0	0	0	0	0	0	0	0	0	0	0	0	0	1.588	1.559	1.611	1.78	2.067	1.587
4	7	7	SFP1	YLR403W	16680	15360	110	9405	9469	4183	87	217	920	100	96	0	7156	7415	3160	286	441	1047	98	93	0	0	0	0	0	0	0	0	0	0	0	0	0	0	0	0	0	0	0	1.356	1.316	1.352	1.295	1.442	1.296
4	8	7	cna1	YLR433C	16880	15360	110	5698	5933	3074	97	283	1007	93	85	0	11160	11493	6129	305	607	1583	92	91	0	0	0	0	0	0	0	0	0	0	0	0	0	0	0	0	0	0	0	0.516	0.522	0.532	0.528	1.556	0.476
4	9	7		YLR464W	17080	15360	110	5741	7273	4719	96	195	641	97	92	0	3800	4645	3021	301	507	1316	80	66	0	0	0	0	0	0	0	0	0	0	0	0	0	0	0	0	0	0	0	1.613	1.652	1.739	1.758	1.768	1.627
4	10	7		YLR405W	17270	15360	100	8320	7307	2839	87	128	362	100	100	0	16076	14527	5273	302	389	574	100	100	0	0	0	0	0	0	0	0	0	0	0	0	0	0	0	0	0	0	0	0.522	0.508	0.524	0.503	1.483	0.484
4	11	7		YLR435W	17460	15360	100	5702	5585	3102	81	110	142	96	93	0	9821	9550	5472	298	384	541	85	83	0	0	0	0	0	0	0	0	0	0	0	0	0	0	0	0	0	0	0	0.59	0.595	0.614	0.644	1.957	0.52
4	12	7	YRF1-4	YLR466W	17650	15360	110	10028	10440	7247	81	169	594	93	87	0	7066	6945	4580	293	438	901	85	81	0	0	0	0	0	0	0	0	0	0	0	0	0	0	0	0	0	0	0	1.469	1.557	1.637	1.675	1.925	1.629
4	13	7	APG16	YMR159C	17840	15360	110	516	504	212	81	148	533	26	0	0	769	738	343	289	405	826	10	0	0	0	0	0	0	0	0	0	0	0	0	0	0	0	0	0	0	0	0	0.906	0.942	0.829	0.796	2.042	0.733
4	14	7	GCV2	YMR189W	18030	15360	100	6033	5587	2710	79	146	433	92	90	0	13446	12648	6751	278	552	1847	87	83	0	0	0	0	0	0	0	0	0	0	0	0	0	0	0	0	0	0	0	0.452	0.445	0.46	0.518	1.895	0.397
4	15	7	ESC1	YMR219W	18220	15360	100	479	502	267	78	141	419	48	7	0	709	754	386	275	550	1846	0	0	0	0	0	0	0	0	0	0	0	0	0	0	0	0	0	0	0	0	0	0.924	0.885	0.904	0.859	1.88	0.688
4	16	7	HLJ1	YMR161W	18410	15360	110	1384	1253	544	95	168	654	80	46	0	1442	1310	531	317	396	644	82	25	0	0	0	0	0	0	0	0	0	0	0	0	0	0	0	0	0	0	0	1.146	1.166	1.203	1.15	2.353	1.043
4	17	7		YMR191W	18600	15360	110	8146	7390	3022	105	300	1107	95	87	0	4166	3935	1489	325	484	755	92	86	0	0	0	0	0	0	0	0	0	0	0	0	0	0	0	0	0	0	0	2.093	2.018	2.082	2.011	1.45	2.117
4	18	7		YMR221C	18790	15360	110	10097	9155	4136	97	584	2008	87	85	0	22448	20147	8786	311	1245	4304	87	85	0	0	0	0	0	0	0	0	0	0	0	0	0	0	0	0	0	0	0	0.452	0.457	0.466	0.47	1.637	0.437
4	19	7		YMR163C	18980	15360	110	3474	3568	1977	86	499	1818	81	45	0	2470	2468	1288	287	1202	4334	3	0	0	0	0	0	0	0	0	0	0	0	0	0	0	0	0	0	0	0	0	1.552	1.597	1.628	1.663	1.646	0.553
4	20	7		YMR193C-A	19170	15360	110	5813	4787	2155	93	280	876	90	80	0	3106	2748	1176	297	452	652	83	81	0	0	0	0	0	0	0	0	0	0	0	0	0	0	0	0	0	0	0	2.036	1.915	1.915	2.026	1.737	1.956
4	21	7	UBP8	YMR223W	19370	15360	110	13028	11093	4791	91	456	1799	91	85	0	21166	18582	7572	301	992	3485	90	86	0	0	0	0	0	0	0	0	0	0	0	0	0	0	0	0	0	0	0	0.62	0.602	0.631	0.604	1.339	0.589
4	22	7	SMP2	YMR165C	19540	15370	100	476	479	227	83	374	1753	0	0	0	760	751	374	293	911	3356	0	0	0	0	0	0	0	0	0	0	0	0	0	0	0	0	0	0	0	0	0	0.842	0.865	0.798	0.764	2.372	0.488
4	1	8		YMR194C-A	15560	15540	110	2299	1918	950	86	161	627	82	72	0	1746	1608	798	286	338	335	80	77	0	0	0	0	0	0	0	0	0	0	0	0	0	0	0	0	0	0	0	1.516	1.386	1.374	1.314	1.647	1.379
4	2	8	MRPL44	YMR225C	15750	15550	110	7458	6462	3024	101	329	1166	87	86	0	5499	4929	2143	314	559	1222	88	81	0	0	0	0	0	0	0	0	0	0	0	0	0	0	0	0	0	0	0	1.419	1.378	1.397	1.396	1.585	1.396
4	3	8		YNL206C	15950	15540	110	7698	6898	2394	119	385	1299	100	92	0	21068	19586	5886	344	727	1744	100	100	0	0	0	0	0	0	0	0	0	0	0	0	0	0	0	0	0	0	0	0.366	0.352	0.368	0.344	1.299	0.346
4	4	8	kex2	YNL238W	16130	15550	100	9200	9022	3161	112	254	782	100	100	0	7269	6781	2424	367	697	1751	98	90	0	0	0	0	0	0	0	0	0	0	0	0	0	0	0	0	0	0	0	1.317	1.389	1.428	1.395	1.306	1.338
4	5	8	ALP1	YNL270C	16320	15550	110	12767	11880	4510	96	283	1021	100	98	0	4520	4340	1622	293	504	1156	93	82	0	0	0	0	0	0	0	0	0	0	0	0	0	0	0	0	0	0	0	2.998	2.912	3.007	2.92	1.378	2.94
4	6	8		YNL208W	16510	15550	110	6338	5549	2238	100	480	1480	90	83	0	10176	10120	5767	300	909	2392	91	83	0	0	0	0	0	0	0	0	0	0	0	0	0	0	0	0	0	0	0	0.632	0.555	0.613	0.564	1.716	0.467
4	7	8	NAR1	YNL240C	16700	15550	110	6965	6349	2722	92	495	1515	88	81	0	3843	3503	1384	304	920	2401	73	11	0	0	0	0	0	0	0	0	0	0	0	0	0	0	0	0	0	0	0	1.942	1.956	1.931	1.979	1.507	1.498
4	8	8	sec2	YNL272C	16890	15550	110	8461	7626	3937	89	281	927	91	87	0	19804	19109	10258	296	595	1762	91	86	0	0	0	0	0	0	0	0	0	0	0	0	0	0	0	0	0	0	0	0.429	0.401	0.414	0.419	1.722	0.363
4	9	8	mer1	YNL210W	17090	15550	110	6935	6789	3599	90	151	407	91	88	0	5557	5453	2902	298	520	1684	81	77	0	0	0	0	0	0	0	0	0	0	0	0	0	0	0	0	0	0	0	1.302	1.3	1.319	1.336	1.874	1.24
4	10	8		YNL242W	17270	15550	110	666	632	323	86	114	176	86	70	0	985	1038	570	297	352	339	80	51	0	0	0	0	0	0	0	0	0	0	0	0	0	0	0	0	0	0	0	0.843	0.737	0.707	0.678	2.045	0.555
4	11	8		YNL274C	17460	15550	110	8739	7738	3156	84	217	818	97	90	0	10542	9534	4000	285	538	1539	92	87	0	0	0	0	0	0	0	0	0	0	0	0	0	0	0	0	0	0	0	0.844	0.828	0.853	0.837	1.493	0.781
4	12	8		YNL212W	17640	15550	110	7698	7489	3994	88	386	1388	86	82	0	8061	7812	4058	292	773	2074	87	77	0	0	0	0	0	0	0	0	0	0	0	0	0	0	0	0	0	0	0	0.98	0.984	1.03	1.057	1.778	0.92
4	13	8	sui1	YNL244C	17840	15560	110	4096	3399	1546	87	264	1105	85	76	0	2693	2399	1197	286	575	1525	75	25	0	0	0	0	0	0	0	0	0	0	0	0	0	0	0	0	0	0	0	1.666	1.567	1.563	1.71	1.873	1.535
4	14	8		YNL276C	18030	15560	110	6077	5075	2321	78	124	317	91	90	0	4244	3544	1655	271	393	896	82	80	0	0	0	0	0	0	0	0	0	0	0	0	0	0	0	0	0	0	0	1.51	1.527	1.514	1.561	1.796	1.5
4	15	8	RRP6	YOR001W	18220	15550	110	6761	6628	3411	74	112	260	97	96	0	14255	13686	7378	251	386	936	96	92	0	0	0	0	0	0	0	0	0	0	0	0	0	0	0	0	0	0	0	0.478	0.488	0.501	0.507	1.772	0.445
4	16	8	HMS1	YOR032C	18410	15550	110	11354	10239	3803	90	179	614	100	98	0	17451	15804	5226	297	528	1361	100	97	0	0	0	0	0	0	0	0	0	0	0	0	0	0	0	0	0	0	0	0.657	0.654	0.672	0.642	1.373	0.642
4	17	8		YOR064C	18590	15550	110	7074	6147	2529	95	323	1129	90	86	0	8760	7808	3151	307	697	1797	88	86	0	0	0	0	0	0	0	0	0	0	0	0	0	0	0	0	0	0	0	0.826	0.807	0.791	0.784	1.54	0.779
4	18	8	YSP3	YOR003W	18780	15550	110	9019	8143	3214	85	330	1227	98	90	0	16983	15561	5940	289	804	2399	96	91	0	0	0	0	0	0	0	0	0	0	0	0	0	0	0	0	0	0	0	0.535	0.528	0.534	0.522	1.419	0.507
4	19	8	AKR2	YOR034C	18970	15550	110	8426	8467	3328	84	232	890	97	97	0	8063	7514	2722	287	608	1859	93	90	0	0	0	0	0	0	0	0	0	0	0	0	0	0	0	0	0	0	0	1.073	1.16	1.176	1.177	1.407	1.161
4	20	8		YOR066W	19160	15550	110	11157	11567	5241	93	312	1215	100	92	0	16692	16168	6592	306	741	2509	98	93	0	0	0	0	0	0	0	0	0	0	0	0	0	0	0	0	0	0	0	0.675	0.723	0.733	0.699	1.377	0.701
4	21	8	DNL4	YOR005C	19340	15550	110	7388	7793	3262	92	423	1633	96	90	0	28684	27379	11113	305	1445	5129	97	92	0	0	0	0	0	0	0	0	0	0	0	0	0	0	0	0	0	0	0	0.257	0.284	0.302	0.282	1.354	0.269
4	22	8	pep12	YOR036W	19550	15560	110	10888	9299	4163	88	343	1461	90	86	0	5566	4815	2185	300	1146	4534	61	0	0	0	0	0	0	0	0	0	0	0	0	0	0	0	0	0	0	0	0	2.051	2.04	2.028	2.168	1.602	2.053
4	1	9		YOR068C	15540	15740	110	5166	4703	2151	78	135	411	100	95	0	5046	4593	2023	274	360	605	96	90	0	0	0	0	0	0	0	0	0	0	0	0	0	0	0	0	0	0	0	1.066	1.071	1.069	1.069	1.564	1.064
4	2	9	SGT2	YOR007C	15730	15740	100	8150	7029	2836	84	288	1024	95	87	0	22883	20070	7755	297	1042	3833	97	82	0	0	0	0	0	0	0	0	0	0	0	0	0	0	0	0	0	0	0	0.357	0.351	0.357	0.342	1.442	0.332
4	3	9	HIR2	YOR038C	15920	15740	110	11664	10588	4530	89	240	892	100	95	0	9794	9517	3877	304	943	3599	86	77	0	0	0	0	0	0	0	0	0	0	0	0	0	0	0	0	0	0	0	1.22	1.14	1.156	1.121	1.367	1.131
4	4	9	GYP1	YOR070C	16110	15740	100	9118	8742	3759	86	148	383	100	98	0	21998	21273	9549	302	655	2106	96	95	0	0	0	0	0	0	0	0	0	0	0	0	0	0	0	0	0	0	0	0.416	0.413	0.419	0.421	1.56	0.38
4	5	9		YOR376W	16290	15740	110	3019	2658	1180	85	131	296	92	86	0	2261	2002	902	287	547	1879	53	0	0	0	0	0	0	0	0	0	0	0	0	0	0	0	0	0	0	0	0	1.486	1.5	1.513	1.577	1.823	0.465
4	6	9		YPL014W	16480	15740	110	9049	8146	4031	88	243	917	92	87	0	5750	5060	2459	282	429	807	87	81	0	0	0	0	0	0	0	0	0	0	0	0	0	0	0	0	0	0	0	1.639	1.686	1.74	1.832	1.96	1.709
4	7	9	ELC1	YPL046C	16680	15740	110	2929	2536	1198	87	241	936	86	68	0	2045	1887	845	293	431	805	80	65	0	0	0	0	0	0	0	0	0	0	0	0	0	0	0	0	0	0	0	1.622	1.536	1.55	1.513	1.558	1.493
4	8	9		YOR378W	16860	15730	110	10458	9098	4066	80	303	1293	87	85	0	5866	5387	2315	279	482	1186	86	86	0	0	0	0	0	0	0	0	0	0	0	0	0	0	0	0	0	0	0	1.858	1.765	1.798	1.761	1.4	1.77
4	9	9	swi1	YPL016W	17040	15730	110	304	302	135	78	280	1227	0	0	0	632	613	261	275	439	902	1	0	0	0	0	0	0	0	0	0	0	0	0	0	0	0	0	0	0	0	0	0.633	0.663	0.601	0.568	2.034	1.34
4	10	9	cam1	YPL048W	17240	15740	110	5839	5622	2822	73	110	226	97	95	0	3723	3409	1578	274	324	301	88	88	0	0	0	0	0	0	0	0	0	0	0	0	0	0	0	0	0	0	0	1.672	1.77	1.818	1.845	1.724	1.809
4	11	9		YOR380W	17420	15730	110	6197	6227	3304	76	291	1113	87	83	0	3843	3758	1891	277	432	715	86	85	0	0	0	0	0	0	0	0	0	0	0	0	0	0	0	0	0	0	0	1.716	1.767	1.84	1.784	1.588	1.771
4	12	9	CTF19	YPL018W	17620	15740	110	7104	6377	3004	76	374	1313	86	82	0	4567	4130	1951	276	504	962	86	78	0	0	0	0	0	0	0	0	0	0	0	0	0	0	0	0	0	0	0	1.638	1.635	1.646	1.665	1.473	1.589
4	13	9	MNN9	YPL050C	17810	15740	110	8188	7224	3150	77	257	904	92	87	0	9230	7953	3513	277	538	1337	88	85	0	0	0	0	0	0	0	0	0	0	0	0	0	0	0	0	0	0	0	0.906	0.931	0.947	1.052	1.932	0.907
4	14	9		YOR382W	18010	15740	110	5442	4623	2207	74	217	721	87	81	0	9830	8460	3895	276	637	1779	86	82	0	0	0	0	0	0	0	0	0	0	0	0	0	0	0	0	0	0	0	0.562	0.556	0.581	0.589	1.622	0.518
4	15	9	ULP1	YPL020C	18200	15740	110	7800	7217	3853	76	370	1307	85	82	0	10362	9647	5176	262	910	2596	82	78	0	0	0	0	0	0	0	0	0	0	0	0	0	0	0	0	0	0	0	0.765	0.761	0.79	0.849	2.206	0.687
4	16	9		YPL052W	18380	15730	110	6431	5519	2176	81	469	1503	88	82	0	5131	4570	1773	276	872	2404	81	51	0	0	0	0	0	0	0	0	0	0	0	0	0	0	0	0	0	0	0	1.308	1.266	1.256	1.243	1.541	1.015
4	17	9		YPR077C	18590	15740	110	4237	3564	1851	76	259	901	83	76	0	2239	1913	990	273	455	925	77	56	0	0	0	0	0	0	0	0	0	0	0	0	0	0	0	0	0	0	0	2.116	2.127	2.058	2.081	1.496	2.102
4	18	9		YPR109W	18780	15740	110	7087	6177	3035	76	262	1046	86	80	0	8476	7303	3451	263	572	1718	83	81	0	0	0	0	0	0	0	0	0	0	0	0	0	0	0	0	0	0	0	0.854	0.867	0.895	0.838	1.615	0.842
4	19	9	MEP3	YPR138C	18970	15740	110	8026	7316	3813	77	506	1756	85	81	0	10638	9367	4977	261	924	2517	82	78	0	0	0	0	0	0	0	0	0	0	0	0	0	0	0	0	0	0	0	0.766	0.795	0.827	0.926	2.023	0.752
4	20	9		YPR079W	19170	15740	110	7047	6119	2894	81	424	1574	83	76	0	3509	3037	1398	272	757	2226	72	5	0	0	0	0	0	0	0	0	0	0	0	0	0	0	0	0	0	0	0	2.152	2.184	2.28	2.248	1.668	2.232
4	21	9	dbf20	YPR111W	19360	15740	100	11354	10249	4095	85	566	1964	95	82	0	15232	13203	5250	285	1028	3346	90	81	0	0	0	0	0	0	0	0	0	0	0	0	0	0	0	0	0	0	0	0.754	0.787	0.794	0.798	1.461	0.746
4	22	9		YPR140W	19590	15740	100	10654	9126	5443	77	586	2178	80	67	0	18441	15327	8106	278	933	3159	88	76	0	0	0	0	0	0	0	0	0	0	0	0	0	0	0	0	0	0	0	0.582	0.601	0.62	0.574	1.956	0.617
4	1	10		YPR081C	15550	15920	110	12441	11763	4583	80	354	1698	93	90	0	16550	15463	5802	275	750	2608	92	91	0	0	0	0	0	0	0	0	0	0	0	0	0	0	0	0	0	0	0	0.76	0.769	0.811	0.766	1.333	0.754
4	2	10	PIS1	YPR113W	15740	15930	110	8854	7533	3082	89	609	2175	85	78	0	4281	3705	1541	296	954	2975	72	0	0	0	0	0	0	0	0	0	0	0	0	0	0	0	0	0	0	0	0	2.199	2.184	2.103	2.357	1.817	2.139
4	3	10		YPR142C	15940	15930	110	5795	4976	2426	84	367	1405	85	75	0	4731	4047	1991	276	479	865	83	78	0	0	0	0	0	0	0	0	0	0	0	0	0	0	0	0	0	0	0	1.282	1.297	1.316	1.364	1.53	1.32
4	4	10		YPR083W	16120	15920	110	13048	11679	5934	82	327	1562	98	92	0	11043	9813	4687	269	569	1598	91	85	0	0	0	0	0	0	0	0	0	0	0	0	0	0	0	0	0	0	0	1.203	1.215	1.278	1.284	1.621	1.241
4	5	10		YPR115W	16310	15930	110	7486	7374	3646	82	553	2058	87	82	0	3802	3752	1985	274	648	1660	76	61	0	0	0	0	0	0	0	0	0	0	0	0	0	0	0	0	0	0	0	2.099	2.097	2.094	2.412	2.127	2.079
4	6	10		YPR144C	16510	15930	110	9112	8045	3151	75	550	1930	96	81	0	6393	5786	2261	261	626	1402	90	83	0	0	0	0	0	0	0	0	0	0	0	0	0	0	0	0	0	0	0	1.474	1.443	1.473	1.484	1.372	1.443
4	7	10		iYAL064C-A-4	16700	15930	100	250	242	92	71	301	1388	0	0	0	616	605	226	272	490	1179	0	0	0	0	0	0	0	0	0	0	0	0	0	0	0	0	0	0	0	0	0	0.52	0.514	0.485	0.478	1.941	0.397
4	8	10		iYAL063C-0	16880	15930	100	6163	5697	2421	71	249	988	96	86	0	9395	8646	4135	273	634	1915	87	83	0	0	0	0	0	0	0	0	0	0	0	0	0	0	0	0	0	0	0	0.668	0.672	0.697	0.737	1.864	0.613
4	9	10		iYAL061W	17070	15930	100	2662	2650	1574	72	275	984	81	67	0	1756	1620	881	275	663	1878	25	0	0	0	0	0	0	0	0	0	0	0	0	0	0	0	0	0	0	0	0	1.749	1.917	1.847	1.836	1.578	1.767
4	10	10		iYAL042W	17270	15930	110	2934	2677	1388	73	178	474	85	82	0	2892	2593	1378	273	396	569	81	78	0	0	0	0	0	0	0	0	0	0	0	0	0	0	0	0	0	0	0	1.092	1.122	1.153	1.275	2.199	1.064
4	11	10		iYAL039C-1	17460	15930	110	4080	3802	1843	72	205	744	86	82	0	2338	2198	1038	269	400	624	85	75	0	0	0	0	0	0	0	0	0	0	0	0	0	0	0	0	0	0	0	1.937	1.934	1.962	1.961	1.515	1.943
4	12	10		iYAL034W-A	17660	15930	110	1791	1458	721	69	119	402	81	78	0	7189	6097	2935	274	367	561	88	83	0	0	0	0	0	0	0	0	0	0	0	0	0	0	0	0	0	0	0	0.249	0.239	0.245	0.229	1.675	0.23
4	13	10		iYAL019W	17840	15930	110	2086	1799	838	70	137	323	86	82	0	2334	2112	1033	275	404	630	82	72	0	0	0	0	0	0	0	0	0	0	0	0	0	0	0	0	0	0	0	0.979	0.941	0.888	0.958	1.617	0.864
4	14	10		iYAL015C	18050	15940	110	3586	3027	1673	70	130	304	85	83	0	4909	4269	2365	262	353	432	83	82	0	0	0	0	0	0	0	0	0	0	0	0	0	0	0	0	0	0	0	0.757	0.738	0.752	0.746	1.594	0.718
4	15	10		iYAL011W	18230	15930	110	591	661	428	69	129	599	45	12	0	2323	2242	1624	250	360	1029	66	51	0	0	0	0	0	0	0	0	0	0	0	0	0	0	0	0	0	0	0	0.252	0.297	0.291	0.32	1.988	0.251
4	16	10		iYAR008W	18420	15930	110	3763	2993	1589	70	130	437	92	83	0	12790	10905	5520	259	458	1299	90	87	0	0	0	0	0	0	0	0	0	0	0	0	0	0	0	0	0	0	0	0.295	0.275	0.28	0.287	1.684	0.257
4	17	10		iYAR014C	18610	15940	100	3463	2967	1433	69	128	353	92	87	0	7250	6442	3163	264	570	1587	83	80	0	0	0	0	0	0	0	0	0	0	0	0	0	0	0	0	0	0	0	0.486	0.469	0.477	0.519	1.911	0.45
4	18	10		iYAR019C-1	18790	15940	100	6758	6100	3160	69	266	1054	86	81	0	9290	8547	4843	258	710	2031	80	75	0	0	0	0	0	0	0	0	0	0	0	0	0	0	0	0	0	0	0	0.741	0.728	0.733	0.787	1.917	0.69
4	19	10		iYBR151W	19000	15940	110	3705	3228	1821	71	238	997	80	72	0	2547	2188	1293	248	557	1721	68	8	0	0	0	0	0	0	0	0	0	0	0	0	0	0	0	0	0	0	0	1.581	1.627	1.605	1.752	1.657	1.583
4	20	10		iYBR155W	19180	15940	100	2910	2254	1294	71	102	177	93	87	0	6518	5142	2888	261	370	664	83	78	0	0	0	0	0	0	0	0	0	0	0	0	0	0	0	0	0	0	0	0.454	0.447	0.452	0.465	1.782	0.412
4	21	10		iYBR158W	19370	15930	110	4862	4159	2110	70	144	632	86	81	0	3835	3199	1639	263	421	976	80	73	0	0	0	0	0	0	0	0	0	0	0	0	0	0	0	0	0	0	0	1.342	1.393	1.367	1.468	1.639	1.373
4	22	10		iYBR173C	19560	15940	110	2604	2313	1157	70	175	617	81	77	0	1765	1613	768	258	378	811	77	40	0	0	0	0	0	0	0	0	0	0	0	0	0	0	0	0	0	0	0	1.681	1.655	1.685	1.743	1.699	1.6
4	1	11		iYBR179C	15570	16120	110	7506	6172	3071	73	177	896	86	82	0	3908	3225	1616	262	397	1127	78	73	0	0	0	0	0	0	0	0	0	0	0	0	0	0	0	0	0	0	0	2.039	2.058	2.073	2.171	1.955	2.08
4	2	11		iYBR183W	15760	16130	110	1504	1225	682	77	162	607	68	58	0	1260	1163	620	266	355	450	70	56	0	0	0	0	0	0	0	0	0	0	0	0	0	0	0	0	0	0	0	1.436	1.28	1.299	1.352	1.862	1.188
4	3	11		iYBR200W	15950	16120	110	8682	7280	3514	77	234	957	93	91	0	4299	3864	1675	265	394	718	90	87	0	0	0	0	0	0	0	0	0	0	0	0	0	0	0	0	0	0	0	2.133	2.001	2.017	2.034	1.491	2.079
4	4	11		iYBR203W	16130	16120	100	2669	2204	1025	75	329	1249	77	58	0	5236	4203	2181	266	586	1291	78	76	0	0	0	0	0	0	0	0	0	0	0	0	0	0	0	0	0	0	0	0.522	0.541	0.532	0.58	2.169	0.424
4	5	11		iYBR208C	16340	16130	110	2702	2357	1037	73	183	705	90	77	0	2017	1954	841	265	445	905	82	45	0	0	0	0	0	0	0	0	0	0	0	0	0	0	0	0	0	0	0	1.501	1.352	1.356	1.332	1.861	1.286
4	6	11		iYBR221C	16520	16120	110	4583	3866	2020	72	159	654	87	82	0	2531	2324	1113	268	344	562	85	78	0	0	0	0	0	0	0	0	0	0	0	0	0	0	0	0	0	0	0	1.993	1.845	1.965	1.855	2.018	1.878
4	7	11		iYBR229C	16710	16120	110	4505	3694	1789	72	196	563	88	83	0	2643	2334	1083	281	403	593	85	78	0	0	0	0	0	0	0	0	0	0	0	0	0	0	0	0	0	0	0	1.877	1.764	1.755	1.78	1.712	1.77
4	8	11		iYBR233W	16900	16110	110	6073	5210	2581	73	210	676	98	81	0	4546	4026	1835	280	439	949	86	77	0	0	0	0	0	0	0	0	0	0	0	0	0	0	0	0	0	0	0	1.406	1.371	1.424	1.472	1.888	1.394
4	9	11		iYDL154W	17080	16120	110	1443	1201	581	72	144	343	82	75	0	3533	2998	1526	274	422	677	83	76	0	0	0	0	0	0	0	0	0	0	0	0	0	0	0	0	0	0	0	0.421	0.414	0.396	0.392	1.752	0.374
4	10	11		iYDL148C	17280	16120	110	4586	3639	1929	73	205	563	83	81	0	2851	2303	1142	269	453	730	77	72	0	0	0	0	0	0	0	0	0	0	0	0	0	0	0	0	0	0	0	1.748	1.753	1.735	1.724	1.601	1.799
4	11	11		iYDL144C	17470	16120	110	2834	2413	1360	73	185	530	83	72	0	1802	1630	816	273	356	401	82	75	0	0	0	0	0	0	0	0	0	0	0	0	0	0	0	0	0	0	0	1.806	1.724	1.786	1.624	1.796	1.756
4	12	11		iYDL130W	17670	16130	110	2632	2311	1343	71	136	320	86	78	0	3464	3065	1731	270	343	392	83	80	0	0	0	0	0	0	0	0	0	0	0	0	0	0	0	0	0	0	0	0.802	0.801	0.841	0.827	2.246	0.755
4	13	11		iYDL126C	17860	16130	110	4527	4038	2275	71	128	336	88	86	0	2582	2339	1228	263	354	522	82	75	0	0	0	0	0	0	0	0	0	0	0	0	0	0	0	0	0	0	0	1.922	1.911	1.971	1.859	1.462	1.95
4	14	11		iYDL122W	18040	16120	110	870	739	475	69	98	206	71	66	0	1457	1213	721	259	308	332	72	68	0	0	0	0	0	0	0	0	0	0	0	0	0	0	0	0	0	0	0	0.669	0.702	0.656	0.601	2.347	0.66
4	15	11		iYDL104C	18230	16120	110	2100	1599	908	68	101	172	85	81	0	1991	1659	909	250	326	389	76	73	0	0	0	0	0	0	0	0	0	0	0	0	0	0	0	0	0	0	0	1.167	1.087	1.065	0.952	2.194	1.032
4	16	11		iYDL100C	18420	16120	110	2628	2125	1116	72	169	428	83	76	0	1863	1621	774	258	407	1038	75	17	0	0	0	0	0	0	0	0	0	0	0	0	0	0	0	0	0	0	0	1.593	1.506	1.405	1.221	2.278	1.528
4	17	11		iYDL095W	18610	16130	110	724	613	348	69	140	329	70	48	0	1253	1060	620	260	340	345	71	63	0	0	0	0	0	0	0	0	0	0	0	0	0	0	0	0	0	0	0	0.66	0.68	0.583	0.568	1.961	0.598
4	18	11		iYDL078C	18800	16130	100	3484	3046	2064	70	135	340	83	77	0	3731	3335	2191	252	371	615	76	70	0	0	0	0	0	0	0	0	0	0	0	0	0	0	0	0	0	0	0	0.981	0.965	0.957	1.001	2.148	0.911
4	19	11		iSNR63	18990	16130	100	3596	3045	1966	72	202	584	80	71	0	3031	2544	1630	255	452	821	71	62	0	0	0	0	0	0	0	0	0	0	0	0	0	0	0	0	0	0	0	1.269	1.299	1.232	1.212	2.334	1.209
4	20	11		iYDL070W	19190	16130	100	1458	1169	677	72	155	493	70	61	0	2191	1810	1023	259	365	594	73	65	0	0	0	0	0	0	0	0	0	0	0	0	0	0	0	0	0	0	0	0.717	0.707	0.685	0.664	2.233	0.678
4	21	11		iYDR227W	19360	16120	100	1248	1066	585	70	133	393	77	70	0	4203	3575	2295	261	439	812	75	71	0	0	0	0	0	0	0	0	0	0	0	0	0	0	0	0	0	0	0	0.299	0.301	0.301	0.301	2.457	0.247
4	22	11		iYDR232W	19560	16120	110	3121	2504	1313	74	189	465	78	77	0	4238	3649	2089	265	543	989	77	70	0	0	0	0	0	0	0	0	0	0	0	0	0	0	0	0	0	0	0	0.767	0.718	0.698	0.67	1.758	0.671
4	1	12		iYDR236C	15560	16310	110	7673	6729	3041	69	124	525	98	95	0	16466	14598	6761	249	467	1827	96	88	0	0	0	0	0	0	0	0	0	0	0	0	0	0	0	0	0	0	0	0.469	0.464	0.459	0.484	1.498	0.441
4	2	12		iYDR252W	15740	16310	110	1684	1518	794	72	157	526	80	72	0	3055	2591	1453	256	504	1472	71	37	0	0	0	0	0	0	0	0	0	0	0	0	0	0	0	0	0	0	0	0.576	0.619	0.611	0.626	1.661	0.45
4	3	12		iYDR256C	15940	16310	110	3014	2508	1439	77	199	776	76	75	0	6160	5146	3148	261	470	917	77	75	0	0	0	0	0	0	0	0	0	0	0	0	0	0	0	0	0	0	0	0.498	0.498	0.468	0.544	2.087	0.458
4	4	12		iYDR260C	16120	16310	110	2719	2272	1295	77	216	699	77	68	0	1679	1511	890	268	472	983	65	25	0	0	0	0	0	0	0	0	0	0	0	0	0	0	0	0	0	0	0	1.872	1.766	1.734	1.772	2.154	1.615
4	5	12		iYDR275W	16320	16320	110	4179	3640	1985	73	204	701	92	76	0	5432	4586	2576	265	426	936	78	75	0	0	0	0	0	0	0	0	0	0	0	0	0	0	0	0	0	0	0	0.795	0.826	0.831	0.885	1.894	0.769
4	6	12		itE(CUC)D-1	16510	16310	110	6047	5170	2435	76	199	705	90	81	0	3831	3388	1582	267	416	850	82	77	0	0	0	0	0	0	0	0	0	0	0	0	0	0	0	0	0	0	0	1.675	1.632	1.613	1.731	1.567	1.593
4	7	12		iYDR282C	16690	16310	110	3839	3242	1568	77	283	809	82	77	0	7224	5812	3047	280	593	1188	86	81	0	0	0	0	0	0	0	0	0	0	0	0	0	0	0	0	0	0	0	0.542	0.572	0.554	0.603	1.655	0.535
4	8	12		iYDR300C	16880	16300	150	146	197	142	74	205	554	1	0	0	351	438	289	270	478	940	3	0	0	0	0	0	0	0	0	0	0	0	0	0	0	0	0	0	0	0	0	0.889	0.732	0.597	0.569	2.841	0.448
4	9	12		iYDR304C	17060	16300	110	1754	1503	1040	71	114	208	80	75	0	1203	1155	706	255	305	335	75	67	0	0	0	0	0	0	0	0	0	0	0	0	0	0	0	0	0	0	0	1.775	1.591	1.51	1.242	2.469	1.533
4	10	12		iYDR307W	17250	16310	110	1209	1059	585	73	116	194	87	75	0	2829	2440	1267	264	315	261	87	82	0	0	0	0	0	0	0	0	0	0	0	0	0	0	0	0	0	0	0	0.443	0.453	0.463	0.462	1.408	0.444
4	11	12		iYELCtau1	17470	16310	100	255	279	114	72	87	75	92	60	0	529	542	285	259	283	170	66	36	0	0	0	0	0	0	0	0	0	0	0	0	0	0	0	0	0	0	0	0.678	0.731	0.629	0.71	2.27	0.422
4	12	12		iYEL017C-A	17620	16300	110	5088	4370	2432	75	232	778	81	77	0	3106	2728	1579	262	369	516	77	75	0	0	0	0	0	0	0	0	0	0	0	0	0	0	0	0	0	0	0	1.763	1.742	1.718	1.706	1.987	1.72
4	13	12		iYEL013W	17820	16300	110	2970	2339	1361	73	302	869	73	68	0	3745	3084	1717	264	510	879	76	73	0	0	0	0	0	0	0	0	0	0	0	0	0	0	0	0	0	0	0	0.832	0.804	0.83	0.742	1.8	0.788
4	14	12		iYEL003W	18010	16310	110	1248	1021	501	71	190	517	76	61	0	3630	3069	1658	266	504	897	78	71	0	0	0	0	0	0	0	0	0	0	0	0	0	0	0	0	0	0	0	0.35	0.339	0.333	0.378	2.149	0.309
4	15	12		iYER001W	18200	16310	110	4720	4364	2898	71	168	689	87	75	0	13270	11705	8253	266	577	1674	82	73	0	0	0	0	0	0	0	0	0	0	0	0	0	0	0	0	0	0	0	0.358	0.375	0.39	0.434	1.766	0.352
4	16	12		iYER005W	18380	16310	110	2507	2127	1101	71	161	445	88	78	0	3066	2533	1532	262	548	1608	63	36	0	0	0	0	0	0	0	0	0	0	0	0	0	0	0	0	0	0	0	0.869	0.905	0.879	1.011	1.784	0.544
4	17	12		iYER016W	18580	16300	110	1332	1213	878	70	134	320	71	66	0	6027	4942	3352	268	446	879	76	72	0	0	0	0	0	0	0	0	0	0	0	0	0	0	0	0	0	0	0	0.219	0.245	0.241	0.237	1.792	0.233
4	18	12		iYER020W	18760	16310	110	2627	2261	1353	74	139	358	82	76	0	2067	1696	1091	263	396	774	67	60	0	0	0	0	0	0	0	0	0	0	0	0	0	0	0	0	0	0	0	1.415	1.526	1.342	1.242	2.542	1.206
4	19	12		iYER024W	18960	16310	110	2787	2337	1338	76	149	378	82	80	0	2638	2198	1236	257	326	338	80	78	0	0	0	0	0	0	0	0	0	0	0	0	0	0	0	0	0	0	0	1.139	1.165	1.141	1.134	1.733	1.111
4	20	12		iYER040W	19150	16300	110	4798	3944	2367	81	173	481	81	77	0	4821	3939	2246	266	393	623	81	77	0	0	0	0	0	0	0	0	0	0	0	0	0	0	0	0	0	0	0	1.036	1.052	1.094	1.045	1.714	1.047
4	21	12		iYER044C	19340	16310	110	5794	4577	2666	79	261	808	82	75	0	3822	3279	2020	263	462	856	75	70	0	0	0	0	0	0	0	0	0	0	0	0	0	0	0	0	0	0	0	1.606	1.491	1.487	1.644	1.971	1.41
4	22	12		iYER046W	19530	16310	110	1029	809	460	74	185	655	62	1	0	1962	1653	960	256	370	631	73	62	0	0	0	0	0	0	0	0	0	0	0	0	0	0	0	0	0	0	0	0.56	0.526	0.498	0.399	2.951	0.463
4	1	13		itK(CUU)F	15540	16490	110	252	264	168	67	94	402	8	1	0	553	558	291	243	314	1046	1	0	0	0	0	0	0	0	0	0	0	0	0	0	0	0	0	0	0	0	0	0.597	0.625	0.469	0.459	2.563	0.447
4	2	13		iYFR039C	15730	16490	110	7497	6373	3322	70	208	873	88	86	0	4826	4251	2172	257	375	713	85	82	0	0	0	0	0	0	0	0	0	0	0	0	0	0	0	0	0	0	0	1.626	1.578	1.619	1.653	1.52	1.617
4	3	13		iYFR044C	15920	16500	110	4734	3940	2446	77	294	1047	80	70	0	3932	3347	2287	258	458	965	72	66	0	0	0	0	0	0	0	0	0	0	0	0	0	0	0	0	0	0	0	1.268	1.251	1.159	1.197	2.326	1.185
4	4	13		iYFR055W-0	16120	16490	110	6751	5542	3351	76	425	1428	75	72	0	7172	6053	3616	263	699	1769	78	70	0	0	0	0	0	0	0	0	0	0	0	0	0	0	0	0	0	0	0	0.966	0.944	0.951	0.9	1.705	0.913
4	5	13		iYGLWomega1-1	16310	16490	110	8603	7088	3779	77	565	1841	80	77	0	8981	7448	4193	274	923	2316	78	75	0	0	0	0	0	0	0	0	0	0	0	0	0	0	0	0	0	0	0	0.979	0.977	0.979	1.073	1.861	0.919
4	6	13		iYGL260W	16500	16490	110	20187	16902	9942	77	590	2444	88	78	0	17557	15353	8596	267	896	2761	85	77	0	0	0	0	0	0	0	0	0	0	0	0	0	0	0	0	0	0	0	1.163	1.115	1.161	1.139	1.72	1.141
4	7	13		iYGL248W	16700	16500	100	1996	1694	876	75	378	2140	31	0	0	2203	1913	1045	257	635	2339	25	0	0	0	0	0	0	0	0	0	0	0	0	0	0	0	0	0	0	0	0	0.987	0.978	1	1.09	2.158	0.922
4	8	13		iYGL244W	16880	16500	100	802	687	436	78	109	156	72	70	0	1035	974	614	256	310	259	72	67	0	0	0	0	0	0	0	0	0	0	0	0	0	0	0	0	0	0	0	0.929	0.848	0.748	0.563	2.897	0.732
4	9	13		iYGL238W	17080	16500	110	3292	2734	1996	75	110	268	80	73	0	9426	7496	5343	256	320	376	81	77	0	0	0	0	0	0	0	0	0	0	0	0	0	0	0	0	0	0	0	0.351	0.367	0.37	0.382	2.321	0.338
4	10	13		iYGL223C	17260	16500	110	1968	1604	853	77	208	458	80	73	0	1747	1471	873	268	426	549	70	62	0	0	0	0	0	0	0	0	0	0	0	0	0	0	0	0	0	0	0	1.279	1.269	1.156	1.056	2.152	1.104
4	11	13		iYGL218W	17460	16500	110	3475	3217	2205	83	265	593	76	75	0	1972	1785	1270	269	451	629	68	57	0	0	0	0	0	0	0	0	0	0	0	0	0	0	0	0	0	0	0	1.992	2.067	2.044	2.15	1.529	1.856
4	12	13		iYGL212W	17660	16510	120	1281	1093	518	75	194	600	77	50	0	1087	1030	454	258	353	468	78	39	0	0	0	0	0	0	0	0	0	0	0	0	0	0	0	0	0	0	0	1.455	1.319	1.358	1.362	2.139	1.286
4	13	13		iYGR082W	17840	16500	110	1458	1200	627	68	131	308	81	73	0	2757	2529	1745	253	375	562	78	73	0	0	0	0	0	0	0	0	0	0	0	0	0	0	0	0	0	0	0	0.555	0.497	0.491	0.461	2.349	0.419
4	14	13		iYGR086C	18030	16500	110	5015	4140	2309	73	248	714	86	77	0	2688	2395	1358	265	436	635	77	75	0	0	0	0	0	0	0	0	0	0	0	0	0	0	0	0	0	0	0	2.04	1.909	1.849	1.842	1.848	1.858
4	15	13		iYGR089W-0	18220	16510	110	9243	8149	5448	75	414	1414	78	75	0	4546	4098	3039	261	511	1176	68	65	0	0	0	0	0	0	0	0	0	0	0	0	0	0	0	0	0	0	0	2.14	2.104	1.949	2.2	2.341	1.916
4	16	13		iYGR103W	18420	16500	100	1849	1530	893	72	286	1122	70	15	0	3817	3088	2002	262	487	981	73	66	0	0	0	0	0	0	0	0	0	0	0	0	0	0	0	0	0	0	0	0.5	0.516	0.518	0.47	2.394	0.459
4	17	13		itL(GAG)G	18620	16500	110	979	815	516	73	114	207	75	70	0	1619	1351	826	258	381	666	63	50	0	0	0	0	0	0	0	0	0	0	0	0	0	0	0	0	0	0	0	0.666	0.679	0.628	0.591	2.132	0.606
4	18	13		iYGR109C	18800	16500	110	3238	2797	1689	75	96	183	85	82	0	4196	3580	2170	256	299	296	85	82	0	0	0	0	0	0	0	0	0	0	0	0	0	0	0	0	0	0	0	0.803	0.819	0.772	0.728	1.853	0.78
4	19	13		itR(UCU)G3	18990	16500	100	1600	1319	823	77	121	197	75	75	0	2072	1773	1181	254	342	403	70	68	0	0	0	0	0	0	0	0	0	0	0	0	0	0	0	0	0	0	0	0.838	0.818	0.773	0.75	2.086	0.719
4	20	13		iYGR125W	19180	16500	110	2914	2802	1940	79	175	491	85	77	0	2759	2724	1859	262	391	586	77	70	0	0	0	0	0	0	0	0	0	0	0	0	0	0	0	0	0	0	0	1.135	1.106	1.085	1.139	2.025	1.042
4	21	13		iYGR129W	19370	16500	110	3139	3000	2184	78	154	409	81	76	0	2814	2637	1963	267	354	479	76	70	0	0	0	0	0	0	0	0	0	0	0	0	0	0	0	0	0	0	0	1.202	1.233	1.137	1.328	2.216	1.134
4	22	13		iYGRCdelta25	19560	16510	110	1293	1253	939	73	133	268	70	65	0	2361	2274	1694	254	382	571	70	63	0	0	0	0	0	0	0	0	0	0	0	0	0	0	0	0	0	0	0	0.579	0.584	0.525	0.499	3.259	0.489
4	1	14		iYGR146C	15570	16700	110	2934	2961	2032	73	218	639	80	76	0	3309	3251	2326	258	423	775	76	72	0	0	0	0	0	0	0	0	0	0	0	0	0	0	0	0	0	0	0	0.938	0.965	0.927	1.019	2.224	0.793
4	2	14		iYGR150C	15750	16690	110	1656	1447	827	78	265	849	75	31	0	1656	1405	873	268	461	873	62	31	0	0	0	0	0	0	0	0	0	0	0	0	0	0	0	0	0	0	0	1.137	1.204	1.102	1.045	2.471	0.947
4	3	14		iYHR082C	15940	16690	110	6228	5168	2920	74	233	839	83	77	0	2948	2491	1372	263	369	550	80	71	0	0	0	0	0	0	0	0	0	0	0	0	0	0	0	0	0	0	0	2.292	2.286	2.198	2.35	1.661	2.205
4	4	14		iYHR086W	16130	16690	110	4371	4110	2795	73	413	1351	76	71	0	4997	4555	3392	259	639	1622	68	61	0	0	0	0	0	0	0	0	0	0	0	0	0	0	0	0	0	0	0	0.907	0.94	0.895	1.199	2.52	0.831
4	5	14		iYHR090C	16330	16700	110	1763	1528	905	71	298	1093	65	21	0	1699	1917	3703	258	594	1572	46	3	0	0	0	0	0	0	0	0	0	0	0	0	0	0	0	0	0	0	0	1.174	0.878	1.163	1.13	2.566	0.242
4	6	14		iYHR106W	16530	16700	110	2441	1960	1134	73	249	847	73	62	0	6794	5185	3307	265	628	1455	75	67	0	0	0	0	0	0	0	0	0	0	0	0	0	0	0	0	0	0	0	0.363	0.384	0.377	0.435	2.356	0.34
4	7	14		iYHR110W	16710	16700	110	1289	1019	601	75	198	414	75	65	0	1386	1203	726	266	577	1262	41	0	0	0	0	0	0	0	0	0	0	0	0	0	0	0	0	0	0	0	0	1.084	1.007	0.905	0.651	3.133	0.363
4	8	14		iYHR114W	16910	16700	110	1726	1551	1075	76	168	472	75	66	0	3740	3365	2551	267	375	540	75	71	0	0	0	0	0	0	0	0	0	0	0	0	0	0	0	0	0	0	0	0.475	0.476	0.441	0.385	2.517	0.42
4	9	14		iYHR132C	17090	16700	110	4676	4062	2281	78	219	595	82	80	0	3035	2641	1544	268	400	564	77	73	0	0	0	0	0	0	0	0	0	0	0	0	0	0	0	0	0	0	0	1.662	1.679	1.605	1.653	1.915	1.647
4	10	14		iYHR136C	17280	16700	110	1448	1546	1107	80	291	712	73	46	0	1338	1316	920	276	420	524	67	51	0	0	0	0	0	0	0	0	0	0	0	0	0	0	0	0	0	0	0	1.288	1.41	1.233	1.148	3.207	1.343
4	11	14		iYHR139C-A	17470	16700	110	2287	1997	1274	78	261	632	76	68	0	3867	3223	2316	277	520	902	70	65	0	0	0	0	0	0	0	0	0	0	0	0	0	0	0	0	0	0	0	0.615	0.651	0.587	0.63	3.266	0.572
4	12	14		iYHR153C	17670	16690	110	3338	2782	1843	73	225	551	85	71	0	1616	1458	864	276	463	767	67	37	0	0	0	0	0	0	0	0	0	0	0	0	0	0	0	0	0	0	0	2.437	2.292	2.328	2.014	2.248	2.233
4	13	14		iYHR156C	17850	16700	110	2201	2156	1382	70	196	499	80	71	0	6040	5667	3714	263	559	1432	75	68	0	0	0	0	0	0	0	0	0	0	0	0	0	0	0	0	0	0	0	0.369	0.386	0.394	0.399	1.651	0.338
4	14	14		iYHR160C	18050	16700	110	3098	2756	1833	74	227	555	80	76	0	3130	2891	1875	264	563	1400	70	52	0	0	0	0	0	0	0	0	0	0	0	0	0	0	0	0	0	0	0	1.055	1.021	1.01	0.854	2.409	0.975
4	15	14		iYJL213W	18240	16690	110	3902	3204	2048	76	266	681	77	77	0	3273	2617	1667	266	454	713	73	68	0	0	0	0	0	0	0	0	0	0	0	0	0	0	0	0	0	0	0	1.272	1.33	1.326	1.057	2.203	1.28
4	16	14		iYJL208C	18430	16700	110	2275	1860	1141	75	208	566	75	68	0	4627	3695	2359	266	451	790	75	71	0	0	0	0	0	0	0	0	0	0	0	0	0	0	0	0	0	0	0	0.504	0.521	0.489	0.465	2.049	0.475
4	17	14		iYJL204C	18620	16700	110	1289	1096	648	74	158	310	78	71	0	929	848	501	258	406	685	47	5	0	0	0	0	0	0	0	0	0	0	0	0	0	0	0	0	0	0	0	1.811	1.732	1.531	1.339	2.523	1.473
4	18	14		iYJL187C	18800	16690	110	4724	4027	2660	74	201	551	78	77	0	2951	2544	1676	267	363	438	73	73	0	0	0	0	0	0	0	0	0	0	0	0	0	0	0	0	0	0	0	1.732	1.736	1.635	1.526	2.296	1.663
4	19	14		iYJL183W	18990	16700	100	939	760	493	71	183	535	62	26	0	1049	958	581	265	378	501	65	35	0	0	0	0	0	0	0	0	0	0	0	0	0	0	0	0	0	0	0	1.107	0.994	0.885	0.718	2.578	0.891
4	20	14		iYJL178C	19200	16700	120	5134	4441	2829	69	134	357	94	88	0	4300	3585	2266	259	330	355	85	79	0	0	0	0	0	0	0	0	0	0	0	0	0	0	0	0	0	0	0	1.253	1.314	1.305	1.483	2.21	1.337
4	21	14		iYJL161W	19390	16700	110	3818	3803	2629	68	108	238	93	87	0	2405	2193	1396	255	290	254	83	77	0	0	0	0	0	0	0	0	0	0	0	0	0	0	0	0	0	0	0	1.744	1.927	1.897	1.973	1.609	2.006
4	22	14		iYJL158C	19560	16700	100	5297	4268	2700	73	274	803	78	71	0	8782	7335	4691	265	655	1638	73	70	0	0	0	0	0	0	0	0	0	0	0	0	0	0	0	0	0	0	0	0.613	0.593	0.608	0.695	2.141	0.559
4	1	15		iYJL154C	15560	16890	110	4179	3305	2116	80	158	362	82	78	0	2269	2012	1325	267	328	298	75	72	0	0	0	0	0	0	0	0	0	0	0	0	0	0	0	0	0	0	0	2.047	1.848	1.669	1.29	3.896	1.749
4	2	15		iYJL137C	15750	16880	110	2596	2284	1486	80	218	487	73	70	0	1864	1583	1012	266	374	461	73	63	0	0	0	0	0	0	0	0	0	0	0	0	0	0	0	0	0	0	0	1.574	1.674	1.568	1.769	1.926	1.558
4	3	15		iYJL132W	15930	16880	100	1118	948	560	75	160	366	77	65	0	4693	3701	2348	263	454	945	73	70	0	0	0	0	0	0	0	0	0	0	0	0	0	0	0	0	0	0	0	0.235	0.254	0.226	0.247	1.989	0.219
4	4	15		iYJL128C-0	16130	16890	110	6012	5661	4475	75	155	368	78	76	0	2730	2463	1893	267	412	691	66	60	0	0	0	0	0	0	0	0	0	0	0	0	0	0	0	0	0	0	0	2.41	2.544	2.584	2.566	2.577	2.497
4	5	15		iYKL220C-2	16310	16880	110	3620	3464	2805	69	149	368	76	66	0	2402	2292	1870	270	316	270	68	63	0	0	0	0	0	0	0	0	0	0	0	0	0	0	0	0	0	0	0	1.666	1.679	1.529	1.293	3.583	1.616
4	6	15		iYKL218C-1	16500	16880	110	6885	5468	3675	68	280	1004	76	71	0	4943	3760	2650	267	450	863	71	67	0	0	0	0	0	0	0	0	0	0	0	0	0	0	0	0	0	0	0	1.458	1.546	1.447	1.428	2.605	1.461
4	7	15		iYKL215C	16680	16880	100	2279	2096	1173	70	412	1175	75	47	0	1806	1513	937	259	547	991	65	25	0	0	0	0	0	0	0	0	0	0	0	0	0	0	0	0	0	0	0	1.428	1.616	1.459	1.386	3.006	1.362
4	8	15		iYKL200C	16870	16880	110	3253	3054	1871	75	373	928	80	76	0	2037	1927	1196	256	474	702	76	62	0	0	0	0	0	0	0	0	0	0	0	0	0	0	0	0	0	0	0	1.784	1.783	1.666	1.437	2.535	1.628
4	9	15		itN(GUU)K	17070	16880	110	1817	1495	756	80	343	822	73	56	0	1310	1163	562	274	451	603	73	30	0	0	0	0	0	0	0	0	0	0	0	0	0	0	0	0	0	0	0	1.677	1.592	1.584	1.415	2.771	1.474
4	10	15		iYKL193C	17260	16880	110	3183	2603	1407	81	279	561	82	77	0	1817	1577	881	277	415	413	76	72	0	0	0	0	0	0	0	0	0	0	0	0	0	0	0	0	0	0	0	2.014	1.94	1.879	1.711	2.569	1.857
4	11	15		iYKL179C	17440	16880	110	4605	3986	2324	77	300	849	82	80	0	4611	3941	2251	269	467	893	82	76	0	0	0	0	0	0	0	0	0	0	0	0	0	0	0	0	0	0	0	1.043	1.065	0.997	0.908	2.339	1.012
4	12	15		iYKL174C	17630	16880	110	2830	2304	1236	73	270	747	80	72	0	1725	1479	759	270	453	840	71	32	0	0	0	0	0	0	0	0	0	0	0	0	0	0	0	0	0	0	0	1.895	1.845	1.788	1.641	2.138	1.799
4	13	15		iYKL169C	17820	16880	110	1450	1216	866	73	226	473	67	61	0	4643	3794	2934	276	529	907	67	62	0	0	0	0	0	0	0	0	0	0	0	0	0	0	0	0	0	0	0	0.315	0.325	0.301	0.29	2.526	0.272
4	14	15		iYKL159C	18010	16880	110	2012	1814	984	76	178	371	86	80	0	1345	1276	738	265	497	892	65	15	0	0	0	0	0	0	0	0	0	0	0	0	0	0	0	0	0	0	0	1.793	1.719	1.541	1.498	2.282	1.275
4	15	15		iYKL155C	18200	16880	110	2632	2238	1332	74	179	419	78	77	0	2743	2431	1453	256	367	475	80	75	0	0	0	0	0	0	0	0	0	0	0	0	0	0	0	0	0	0	0	1.029	0.995	0.919	0.781	2.455	0.941
4	16	15		iYKL152C	18390	16880	110	1247	1110	611	71	154	334	80	77	0	1198	1045	594	259	359	461	70	51	0	0	0	0	0	0	0	0	0	0	0	0	0	0	0	0	0	0	0	1.252	1.322	1.197	1.24	3.018	1.152
4	17	15		iYLL034C	18580	16880	110	3378	2889	1519	74	204	507	82	80	0	2872	2472	1433	253	379	515	73	73	0	0	0	0	0	0	0	0	0	0	0	0	0	0	0	0	0	0	0	1.262	1.269	1.19	1.18	2.457	1.161
4	18	15		iYLL030C	18770	16880	110	2288	2143	1166	74	232	576	82	78	0	1560	1407	717	266	396	525	78	67	0	0	0	0	0	0	0	0	0	0	0	0	0	0	0	0	0	0	0	1.711	1.813	1.698	1.46	2.221	1.66
4	19	15		iYLL026W	18960	16880	110	1523	1451	874	72	150	370	81	78	0	3024	2716	1612	267	355	461	78	78	0	0	0	0	0	0	0	0	0	0	0	0	0	0	0	0	0	0	0	0.526	0.563	0.508	0.513	2.692	0.499
4	20	15		iYLL013C	19150	16870	110	3211	2901	1566	69	204	588	83	80	0	2300	2285	1244	260	412	627	80	77	0	0	0	0	0	0	0	0	0	0	0	0	0	0	0	0	0	0	0	1.54	1.399	1.404	1.375	1.857	1.343
4	21	15		iYLL009C	19340	16880	110	3457	3017	1828	67	193	577	78	77	0	2676	2441	1510	251	365	526	78	75	0	0	0	0	0	0	0	0	0	0	0	0	0	0	0	0	0	0	0	1.398	1.347	1.313	1.221	2.051	1.282
4	22	15		iYLL005C	19530	16880	110	2427	2178	1303	70	100	148	83	82	0	4837	4234	2818	261	333	453	78	77	0	0	0	0	0	0	0	0	0	0	0	0	0	0	0	0	0	0	0	0.515	0.531	0.488	0.477	2.072	0.475
4	1	16		iYLRCsigma1	15540	17060	120	3540	3520	2111	68	108	230	95	92	0	7687	7216	4635	257	310	364	95	92	0	0	0	0	0	0	0	0	0	0	0	0	0	0	0	0	0	0	0	0.467	0.496	0.475	0.542	2.083	0.438
4	2	16		iYLR014C	15720	17060	110	1758	1586	839	77	158	319	83	80	0	1930	1749	994	265	379	525	78	70	0	0	0	0	0	0	0	0	0	0	0	0	0	0	0	0	0	0	0	1.01	1.017	1.009	0.939	2.028	0.854
4	3	16		iYLR019W	15910	17060	110	1619	1543	1019	74	138	265	81	80	0	9268	8729	5514	271	469	1065	83	81	0	0	0	0	0	0	0	0	0	0	0	0	0	0	0	0	0	0	0	0.172	0.174	0.169	0.167	1.946	0.161
4	4	16		itA(UGC)L	16100	17050	110	1626	1357	699	75	121	166	82	82	0	2466	2257	1186	272	466	1042	80	58	0	0	0	0	0	0	0	0	0	0	0	0	0	0	0	0	0	0	0	0.707	0.646	0.635	0.588	1.786	0.577
4	5	16		iYLR036C	16290	17060	100	4276	4213	3259	73	116	146	83	77	0	4093	4411	3704	270	342	301	68	66	0	0	0	0	0	0	0	0	0	0	0	0	0	0	0	0	0	0	0	1.099	1	0.939	1.179	2.504	0.937
4	6	16		iYLR039C	16490	17060	110	2674	2309	1513	69	105	253	77	76	0	1738	1603	1119	260	291	151	75	72	0	0	0	0	0	0	0	0	0	0	0	0	0	0	0	0	0	0	0	1.763	1.668	1.481	1.251	3.357	1.52
4	7	16		iYLR350W	16680	17060	110	486	430	209	67	108	247	76	30	0	703	634	316	248	284	202	73	58	0	0	0	0	0	0	0	0	0	0	0	0	0	0	0	0	0	0	0	0.921	0.94	0.816	0.664	3.127	0.711
4	8	16		iYLR354C	16880	17060	120	829	806	511	71	151	530	67	25	0	1374	1345	866	252	310	344	75	67	0	0	0	0	0	0	0	0	0	0	0	0	0	0	0	0	0	0	0	0.676	0.672	0.64	0.565	2.119	0.58
4	9	16		iYLR359W	17060	17070	110	1277	1132	604	74	107	165	86	78	0	1345	1171	668	269	304	192	77	76	0	0	0	0	0	0	0	0	0	0	0	0	0	0	0	0	0	0	0	1.118	1.173	1.061	1.107	2.322	1.02
4	10	16		itK(UUU)L	17240	17060	110	1653	1433	750	78	150	253	82	78	0	2014	1778	964	269	372	375	80	77	0	0	0	0	0	0	0	0	0	0	0	0	0	0	0	0	0	0	0	0.903	0.898	0.903	0.918	1.864	0.816
4	11	16		iYLR382C	17450	17060	110	5120	4463	2650	82	281	858	77	77	0	2926	2540	1558	270	452	748	75	68	0	0	0	0	0	0	0	0	0	0	0	0	0	0	0	0	0	0	0	1.897	1.93	1.848	1.665	2.692	1.829
4	12	16		iYLR386W	17650	17070	110	994	862	463	79	253	811	65	1	0	1823	1600	892	278	421	619	75	68	0	0	0	0	0	0	0	0	0	0	0	0	0	0	0	0	0	0	0	0.592	0.592	0.53	0.448	2.369	0.515
4	13	16		iYLR402W	17830	17060	110	3756	3074	1624	78	194	502	82	81	0	2085	1691	945	273	391	504	75	71	0	0	0	0	0	0	0	0	0	0	0	0	0	0	0	0	0	0	0	2.03	2.113	2.007	1.971	2.124	2.002
4	14	16		iYLR406C	18030	17070	110	4561	3903	2108	77	308	884	81	78	0	3293	2862	1562	261	422	615	82	76	0	0	0	0	0	0	0	0	0	0	0	0	0	0	0	0	0	0	0	1.479	1.471	1.42	1.273	2.431	1.44
4	15	16		iYLR410W	18230	17070	110	2018	1904	1452	73	246	772	68	61	0	2699	2318	1688	260	417	630	66	63	0	0	0	0	0	0	0	0	0	0	0	0	0	0	0	0	0	0	0	0.797	0.89	0.861	0.677	2.433	0.84
4	16	16		iYLR423C	18420	17060	110	2120	1772	1043	71	174	370	81	77	0	2304	1965	1130	253	384	490	78	72	0	0	0	0	0	0	0	0	0	0	0	0	0	0	0	0	0	0	0	0.999	0.994	0.973	0.771	2.493	0.914
4	17	16		iYLR425W	18610	17070	110	2745	2338	1102	75	219	465	85	82	0	1966	1705	830	261	408	501	82	75	0	0	0	0	0	0	0	0	0	0	0	0	0	0	0	0	0	0	0	1.566	1.567	1.517	1.34	2.725	1.464
4	18	16		iYLR430W	18800	17070	110	3498	2952	1570	73	161	343	83	81	0	14502	11889	6295	276	514	1332	86	82	0	0	0	0	0	0	0	0	0	0	0	0	0	0	0	0	0	0	0	0.241	0.248	0.247	0.235	1.656	0.228
4	19	16		iYMR119W-A	19000	17070	120	2083	1651	950	71	120	239	86	75	0	3536	2902	1758	282	512	1362	65	56	0	0	0	0	0	0	0	0	0	0	0	0	0	0	0	0	0	0	0	0.618	0.603	0.578	0.652	2.257	0.548
4	20	16		iYMR122C-1	19170	17070	110	6313	5542	2795	74	407	1351	83	80	0	4171	3416	1867	279	526	945	78	73	0	0	0	0	0	0	0	0	0	0	0	0	0	0	0	0	0	0	0	1.603	1.743	1.585	1.886	2.128	1.665
4	21	16		iYMR126C	19370	17070	120	3875	3315	2043	69	323	1209	75	67	0	4006	3474	2326	271	456	842	74	68	0	0	0	0	0	0	0	0	0	0	0	0	0	0	0	0	0	0	0	1.019	1.013	1.016	1.147	2.827	0.961
4	22	16		iYMR142C	19560	17070	110	4402	3846	1971	69	197	674	83	81	0	2998	2643	1379	278	388	559	82	81	0	0	0	0	0	0	0	0	0	0	0	0	0	0	0	0	0	0	0	1.593	1.597	1.485	1.563	1.772	1.532
4	1	17		iYMR146C	15560	17260	110	2948	2697	1447	69	117	310	87	83	0	1564	1502	840	265	295	205	81	80	0	0	0	0	0	0	0	0	0	0	0	0	0	0	0	0	0	0	0	2.216	2.124	2.017	2.275	1.783	1.977
4	2	17		iYMR151W	15760	17260	110	1290	1106	556	73	132	327	81	78	0	1335	1203	606	263	308	237	80	78	0	0	0	0	0	0	0	0	0	0	0	0	0	0	0	0	0	0	0	1.135	1.099	1.088	0.84	2.497	0.972
4	3	17		iYMR164C	15940	17260	110	4364	3643	1787	73	186	528	85	81	0	2276	1992	1033	271	348	350	80	80	0	0	0	0	0	0	0	0	0	0	0	0	0	0	0	0	0	0	0	2.14	2.074	2.03	1.857	2.484	1.936
4	4	17		iYMR168C	16130	17260	110	1527	1232	659	71	211	535	75	67	0	1760	1509	846	268	375	395	76	70	0	0	0	0	0	0	0	0	0	0	0	0	0	0	0	0	0	0	0	0.976	0.936	0.893	0.849	2.137	0.819
4	5	17		iYMR172C-A	16320	17260	110	3227	2927	2123	71	169	409	75	73	0	1739	1617	1237	252	341	422	68	66	0	0	0	0	0	0	0	0	0	0	0	0	0	0	0	0	0	0	0	2.122	2.092	2.022	1.863	3.157	1.936
4	6	17		iYMR187C	16530	17260	120	2384	1960	1243	70	130	298	80	71	0	4826	3799	2494	253	301	246	76	74	0	0	0	0	0	0	0	0	0	0	0	0	0	0	0	0	0	0	0	0.506	0.533	0.523	0.589	1.912	0.5
4	7	17		iYMR191W	16700	17260	110	1052	970	546	70	88	111	83	78	0	992	894	506	250	278	141	78	71	0	0	0	0	0	0	0	0	0	0	0	0	0	0	0	0	0	0	0	1.323	1.398	1.289	1.099	2.678	1.242
4	8	17		iYMR194C-A	16890	17260	110	4160	3674	1803	72	167	509	87	82	0	2733	2386	1318	261	395	1126	71	61	0	0	0	0	0	0	0	0	0	0	0	0	0	0	0	0	0	0	0	1.654	1.695	1.564	1.656	2.79	1.529
4	9	17		iYNL161W-1	17080	17260	110	4452	3882	2044	78	257	746	87	81	0	3775	3566	1847	277	450	734	85	76	0	0	0	0	0	0	0	0	0	0	0	0	0	0	0	0	0	0	0	1.25	1.157	1.173	1.16	1.47	1.125
4	10	17		iYNL157W	17280	17260	110	1543	1312	689	79	253	636	76	66	0	2695	2203	1259	278	517	821	75	68	0	0	0	0	0	0	0	0	0	0	0	0	0	0	0	0	0	0	0	0.606	0.641	0.583	0.521	2.288	0.546
4	11	17		iYNL153C	17470	17260	110	2742	2237	1386	83	252	521	76	72	0	3308	2780	1885	284	539	807	71	66	0	0	0	0	0	0	0	0	0	0	0	0	0	0	0	0	0	0	0	0.879	0.863	0.837	0.725	2.695	0.738
4	12	17		iYNL136W	17680	17260	120	2580	1986	1265	83	210	444	75	68	0	1898	1495	942	271	429	622	68	59	0	0	0	0	0	0	0	0	0	0	0	0	0	0	0	0	0	0	0	1.535	1.555	1.474	1.278	2.789	1.42
4	13	17		itF(GAA)N	17860	17270	110	2496	2051	1169	82	179	334	78	76	0	1606	1359	778	273	340	286	76	71	0	0	0	0	0	0	0	0	0	0	0	0	0	0	0	0	0	0	0	1.811	1.813	1.657	1.46	2.302	1.676
4	14	17		iYNL129W	18060	17260	120	2045	1646	1175	76	194	531	66	62	0	1389	1215	915	266	353	412	64	60	0	0	0	0	0	0	0	0	0	0	0	0	0	0	0	0	0	0	0	1.753	1.654	1.456	1.119	3.384	0.587
4	15	17		iYNL111C	18250	17260	120	3889	3101	1871	79	164	315	81	78	0	2837	2385	1482	275	366	328	76	72	0	0	0	0	0	0	0	0	0	0	0	0	0	0	0	0	0	0	0	1.487	1.432	1.374	1.293	2.021	1.364
4	16	17		iYNL105W	18430	17270	110	2930	2580	1780	82	242	546	76	71	0	1947	1620	1108	283	426	625	67	60	0	0	0	0	0	0	0	0	0	0	0	0	0	0	0	0	0	0	0	1.712	1.868	1.674	1.341	3.622	1.696
4	17	17		iYNL101W	18620	17260	110	3817	3452	2125	77	185	429	81	80	0	8829	8105	5383	275	459	950	81	78	0	0	0	0	0	0	0	0	0	0	0	0	0	0	0	0	0	0	0	0.437	0.431	0.427	0.412	1.803	0.393
4	18	17		iYNL085W	18810	17270	110	996	993	563	78	151	341	81	71	0	3126	3021	1918	288	580	1692	71	32	0	0	0	0	0	0	0	0	0	0	0	0	0	0	0	0	0	0	0	0.323	0.335	0.343	0.313	1.905	0.275
4	19	17		iYNL081C	19010	17270	110	2488	2084	1143	82	188	528	78	75	0	8402	6673	3997	302	637	1403	77	73	0	0	0	0	0	0	0	0	0	0	0	0	0	0	0	0	0	0	0	0.297	0.314	0.307	0.338	2.373	0.287
4	20	17		iYNL077W	19190	17270	110	2631	2546	1646	76	172	461	81	78	0	2091	1977	1206	292	551	1287	68	21	0	0	0	0	0	0	0	0	0	0	0	0	0	0	0	0	0	0	0	1.42	1.466	1.449	1.198	3.033	0.888
4	21	17		iYOL032W	19380	17270	110	707	637	327	72	136	358	73	38	0	1942	1657	962	294	385	423	73	71	0	0	0	0	0	0	0	0	0	0	0	0	0	0	0	0	0	0	0	0.385	0.415	0.373	0.372	2.284	0.271
4	22	17		iYOL028C	19570	17260	110	2690	2440	1471	72	197	507	82	80	0	3506	3057	2035	295	502	826	72	70	0	0	0	0	0	0	0	0	0	0	0	0	0	0	0	0	0	0	0	0.815	0.857	0.808	0.773	2.186	0.748
4	1	18		iYOL025W	15580	17450	110	1457	1245	688	70	137	290	82	77	0	1511	1336	694	263	325	295	80	76	0	0	0	0	0	0	0	0	0	0	0	0	0	0	0	0	0	0	0	1.111	1.095	1.03	0.892	2.386	1.043
4	2	18		iYOL013C	15760	17450	90	224	237	151	75	167	322	11	1	0	510	494	225	263	351	326	34	3	0	0	0	0	0	0	0	0	0	0	0	0	0	0	0	0	0	0	0	0.603	0.701	0.618	0.541	3.458	0.814
4	3	18		iYOL009C	15970	17450	110	1425	1144	629	70	120	227	81	73	0	3742	3005	1753	262	380	514	77	72	0	0	0	0	0	0	0	0	0	0	0	0	0	0	0	0	0	0	0	0.389	0.392	0.389	0.43	1.966	0.361
4	4	18		iYOL005C	16140	17460	120	3440	3105	1818	67	161	397	83	80	0	2968	2512	1501	257	400	551	75	70	0	0	0	0	0	0	0	0	0	0	0	0	0	0	0	0	0	0	0	1.244	1.347	1.313	1.426	1.845	1.281
4	5	18		iYOR008C-A	16340	17460	110	7391	6853	4491	69	288	1037	85	80	0	5443	4906	3162	258	433	894	78	77	0	0	0	0	0	0	0	0	0	0	0	0	0	0	0	0	0	0	0	1.412	1.46	1.442	1.576	2.035	1.428
4	6	18		iYOR011W	16530	17460	110	995	880	469	74	269	984	38	0	0	1649	1469	777	272	522	1376	50	2	0	0	0	0	0	0	0	0	0	0	0	0	0	0	0	0	0	0	0	0.669	0.673	0.629	0.612	2.126	0.582
4	7	18		iYOR013W	16730	17450	120	3397	2685	1619	71	137	311	83	75	0	2550	2048	1223	259	414	1111	69	52	0	0	0	0	0	0	0	0	0	0	0	0	0	0	0	0	0	0	0	1.452	1.461	1.437	1.309	2.307	1.439
4	8	18		iYOR029W-1	16890	17460	110	2885	2869	1826	69	192	523	82	81	0	1899	1736	1057	260	404	1158	70	17	0	0	0	0	0	0	0	0	0	0	0	0	0	0	0	0	0	0	0	1.718	1.897	1.884	1.855	1.835	1.108
4	9	18		iYOR033C	17100	17450	110	1719	1378	796	75	192	486	75	63	0	2197	1913	1036	274	376	438	80	72	0	0	0	0	0	0	0	0	0	0	0	0	0	0	0	0	0	0	0	0.855	0.795	0.779	0.785	1.689	0.784
4	10	18		iYOR037W	17290	17450	110	851	735	376	73	129	205	77	73	0	1286	1145	653	265	361	353	71	65	0	0	0	0	0	0	0	0	0	0	0	0	0	0	0	0	0	0	0	0.762	0.752	0.681	0.699	2.091	0.598
4	11	18		iYORCdelta25	17480	17460	110	892	819	475	70	116	163	78	75	0	1399	1217	715	274	354	311	73	68	0	0	0	0	0	0	0	0	0	0	0	0	0	0	0	0	0	0	0	0.731	0.794	0.712	0.666	2.658	0.653
4	12	18		iYOR348C	17670	17460	110	1816	1786	1150	76	183	425	78	76	0	1649	1595	1030	271	380	420	71	68	0	0	0	0	0	0	0	0	0	0	0	0	0	0	0	0	0	0	0	1.263	1.292	1.168	1.133	2.721	1.19
4	13	18		iYOR353C	17860	17450	110	1582	1659	1141	82	281	663	77	56	0	1345	1287	885	276	508	1884	15	0	0	0	0	0	0	0	0	0	0	0	0	0	0	0	0	0	0	0	0	1.403	1.56	1.339	1.25	2.607	1.358
4	14	18		iYOR370C	18050	17450	110	2237	2016	1127	76	196	473	81	76	0	1523	1375	761	266	372	425	76	67	0	0	0	0	0	0	0	0	0	0	0	0	0	0	0	0	0	0	0	1.719	1.749	1.695	1.461	2.253	1.573
4	15	18		iYOR374W	18240	17460	110	1853	1576	906	79	125	198	81	78	0	2083	1832	1078	281	340	292	78	77	0	0	0	0	0	0	0	0	0	0	0	0	0	0	0	0	0	0	0	0.984	0.965	0.903	0.783	2.357	0.878
4	16	18		iYOR377W-0	18430	17460	110	7577	6214	3574	82	191	600	85	78	0	8174	7157	4275	292	473	1031	82	80	0	0	0	0	0	0	0	0	0	0	0	0	0	0	0	0	0	0	0	0.951	0.893	0.845	0.872	2.059	0.846
4	17	18		iYOR390W	18630	17450	110	4365	3827	2130	81	218	689	83	78	0	4440	3934	2192	297	533	1186	80	76	0	0	0	0	0	0	0	0	0	0	0	0	0	0	0	0	0	0	0	1.034	1.03	1.022	0.957	1.669	0.988
4	18	18		iYPL283C-1	18810	17450	110	27476	21978	12590	87	370	1810	83	80	0	37611	29967	17473	310	977	4120	82	77	0	0	0	0	0	0	0	0	0	0	0	0	0	0	0	0	0	0	0	0.734	0.738	0.751	0.762	1.71	0.713
4	19	18		iYPL279C	19010	17460	110	7910	7006	4295	86	345	1686	78	77	0	5279	4803	2952	303	882	3873	65	12	0	0	0	0	0	0	0	0	0	0	0	0	0	0	0	0	0	0	0	1.572	1.538	1.498	1.479	2.364	1.531
4	20	18		iYPL264C	19200	17460	110	2765	2732	1750	82	202	618	81	76	0	2408	2337	1493	301	525	1766	62	12	0	0	0	0	0	0	0	0	0	0	0	0	0	0	0	0	0	0	0	1.273	1.302	1.311	1.268	2.508	1.222
4	21	18		iYPL259C	19380	17460	110	5433	4641	2589	76	183	523	85	82	0	3941	3449	1988	297	410	561	81	78	0	0	0	0	0	0	0	0	0	0	0	0	0	0	0	0	0	0	0	1.47	1.448	1.357	1.357	2.1	1.398
4	22	18		iYPL257W	19580	17460	110	6083	5008	2785	74	179	533	82	80	0	8864	7347	4214	293	440	835	80	76	0	0	0	0	0	0	0	0	0	0	0	0	0	0	0	0	0	0	0	0.701	0.699	0.668	0.65	2.773	0.666
4	1	19		iYPR054W	15580	17640	110	1972	1732	1047	73	124	254	81	81	0	1253	1149	742	251	289	204	76	73	0	0	0	0	0	0	0	0	0	0	0	0	0	0	0	0	0	0	0	1.895	1.847	1.826	1.479	2.674	1.666
4	2	19		iYPR059C	15770	17640	110	1602	1390	896	72	140	264	80	72	0	5160	4527	3032	268	376	483	76	75	0	0	0	0	0	0	0	0	0	0	0	0	0	0	0	0	0	0	0	0.313	0.309	0.3	0.311	1.901	0.285
4	3	19		iYPR063C	15980	17640	120	2317	2134	1403	70	127	221	82	77	0	1410	1339	923	261	398	566	69	50	0	0	0	0	0	0	0	0	0	0	0	0	0	0	0	0	0	0	0	1.956	1.915	1.785	1.59	2.6	1.73
4	4	19		iYPR080W	16150	17650	110	659	562	324	68	105	189	76	70	0	1280	1161	701	250	296	212	75	72	0	0	0	0	0	0	0	0	0	0	0	0	0	0	0	0	0	0	0	0.574	0.542	0.499	0.413	2.345	0.503
4	5	19		iYPR084W	16340	17640	110	1038	887	460	71	112	264	80	72	0	2255	1952	996	254	341	331	85	77	0	0	0	0	0	0	0	0	0	0	0	0	0	0	0	0	0	0	0	0.483	0.481	0.478	0.433	2.282	0.437
4	6	19		iYPR090W	16530	17650	110	1443	1249	747	72	104	134	81	77	0	6175	5217	3442	264	460	1270	76	68	0	0	0	0	0	0	0	0	0	0	0	0	0	0	0	0	0	0	0	0.232	0.238	0.225	0.241	2.458	0.212
4	7	19		iYPR108W	16730	17640	110	5060	4088	2107	68	156	485	82	80	0	4463	3715	1825	254	495	1361	78	75	0	0	0	0	0	0	0	0	0	0	0	0	0	0	0	0	0	0	0	1.186	1.162	1.177	1.211	1.703	1.1
4	8	19		iYPR111W	16930	17640	110	2663	2188	1070	71	174	509	82	77	0	6589	5388	2719	263	449	813	83	80	0	0	0	0	0	0	0	0	0	0	0	0	0	0	0	0	0	0	0	0.41	0.413	0.409	0.415	1.332	0.391
4	9	19		iYPR115W	17100	17650	110	5233	4377	2204	77	179	552	85	81	0	2805	2367	1298	271	402	612	77	73	0	0	0	0	0	0	0	0	0	0	0	0	0	0	0	0	0	0	0	2.035	2.052	2.037	2.329	2.013	1.965
4	10	19		iYPR126C	17310	17640	110	3178	2576	1451	73	170	534	77	76	0	4296	3600	1982	269	385	574	78	78	0	0	0	0	0	0	0	0	0	0	0	0	0	0	0	0	0	0	0	0.771	0.751	0.753	0.695	1.976	0.732
4	11	19		iYPR131C	17500	17640	110	3626	3061	1608	70	134	309	81	78	0	3417	2795	1468	273	382	539	80	78	0	0	0	0	0	0	0	0	0	0	0	0	0	0	0	0	0	0	0	1.131	1.186	1.167	1.171	1.967	1.109
4	12	19		iYPR134W	17680	17650	120	2996	2937	2166	73	133	318	83	78	0	2310	1995	1462	262	337	396	70	64	0	0	0	0	0	0	0	0	0	0	0	0	0	0	0	0	0	0	0	1.427	1.653	1.623	1.965	2.342	1.577
4	13	19		iYAL069W	17870	17640	110	38075	30774	19369	81	610	3130	80	77	1	49592	38038	24401	268	1256	5711	76	75	3	0	0	0	0	0	0	0	0	0	0	0	0	0	0	0	0	0	0	0.77	0.813	0.826	0.893	1.916	0.771
4	14	19		iYAL068C-3	18060	17650	110	461	411	204	75	585	3105	0	0	0	977	906	494	268	1233	5671	0	0	0	0	0	0	0	0	0	0	0	0	0	0	0	0	0	0	0	0	0	0.544	0.527	0.496	0.441	2.24	0.458
4	15	19		iYAL064W-B	18260	17650	120	6522	5834	4677	71	87	70	93	91	0	9380	8545	7018	271	299	171	81	78	0	0	0	0	0	0	0	0	0	0	0	0	0	0	0	0	0	0	0	0.708	0.697	0.684	0.788	2.377	0.667
4	16	19		YBRWdelta16	18440	17640	110	2054	1690	1021	80	141	270	77	77	0	2468	2102	1323	289	406	590	75	70	0	0	0	0	0	0	0	0	0	0	0	0	0	0	0	0	0	0	0	0.906	0.888	0.876	0.631	2.884	0.774
4	17	19		YBRCdelta18	18640	17650	110	1157	995	566	82	147	270	78	72	0	1671	1485	882	298	371	384	77	72	0	0	0	0	0	0	0	0	0	0	0	0	0	0	0	0	0	0	0	0.783	0.769	0.729	0.568	2.431	0.661
4	18	19		YCLWTy5-1B	18840	17640	110	18640	14359	9252	86	382	1727	76	73	0	19119	15786	9858	304	790	3275	76	72	0	0	0	0	0	0	0	0	0	0	0	0	0	0	0	0	0	0	0	0.986	0.922	0.937	0.916	1.71	0.912
4	19	19		iYCL008C	19010	17650	110	1099	936	599	83	249	738	63	7	0	1397	1378	886	291	530	1146	46	8	0	0	0	0	0	0	0	0	0	0	0	0	0	0	0	0	0	0	0	0.919	0.785	0.724	0.662	2.211	0.684
4	20	19		iYCL004W	19200	17650	110	5004	4260	2089	82	239	723	86	81	0	22537	18499	10168	300	1143	3987	82	76	0	0	0	0	0	0	0	0	0	0	0	0	0	0	0	0	0	0	0	0.221	0.23	0.224	0.25	2.215	0.206
4	21	19		iYCL001W-A	19400	17640	110	4193	3461	1782	80	360	968	80	78	0	19509	16187	8851	300	1955	5414	80	75	0	0	0	0	0	0	0	0	0	0	0	0	0	0	0	0	0	0	0	0.214	0.213	0.215	0.224	1.792	0.195
4	22	19		itN(GUU)C	19590	17650	110	2256	2097	1063	74	315	826	81	76	0	3826	3438	1797	294	1296	3869	40	0	0	0	0	0	0	0	0	0	0	0	0	0	0	0	0	0	0	0	0	0.618	0.643	0.626	0.657	1.876	0.325
4	1	20		iYCR011C	15580	17840	110	3738	3524	2293	70	162	431	81	81	0	3677	3396	2262	239	345	560	78	78	0	0	0	0	0	0	0	0	0	0	0	0	0	0	0	0	0	0	0	1.067	1.094	1.109	0.962	2.166	1.003
4	2	20		SNR33	15780	17840	110	688	649	544	71	187	464	60	17	0	1025	968	820	254	387	601	58	18	0	0	0	0	0	0	0	0	0	0	0	0	0	0	0	0	0	0	0	0.8	0.81	0.653	0.452	2.939	0.703
4	3	20	EMPTY	EMPTY	15960	17830	150	64	67	22	66	90	129	0	0	0	242	239	67	250	302	323	0	0	0	0	0	0	0	0	0	0	0	0	0	0	0	0	0	0	0	0	0	0.25	-0.091	0.238	0.305	4.558	0.49
4	4	20	EMPTY	EMPTY	16150	17830	150	64	67	23	65	81	129	0	0	0	241	249	103	240	262	137	5	1	0	0	0	0	0	0	0	0	0	0	0	0	0	0	0	0	0	0	0	-1	0.222	0.228	0.284	3.793	0.037
4	5	20	EMPTY	EMPTY	16340	17830	150	65	68	22	68	82	83	0	0	0	249	413	2041	246	294	352	0	0	0	0	0	0	0	0	0	0	0	0	0	0	0	0	0	0	0	0	0	-1	0	0.314	0.272	3.793	0.002
4	6	20	EMPTY	EMPTY	16530	17830	150	63	69	28	66	82	93	1	0	0	232	243	76	245	312	504	0	0	0	0	0	0	0	0	0	0	0	0	0	0	0	0	0	0	0	0	0	0.231	-1.5	0.312	0.357	3.849	0.06
4	7	20	EMPTY	EMPTY	16720	17830	150	63	66	21	64	103	338	0	0	0	242	245	75	244	321	603	0	0	0	0	0	0	0	0	0	0	0	0	0	0	0	0	0	0	0	0	0	0.5	2	0.28	0.277	4.533	2.746
4	8	20	EMPTY	EMPTY	16910	17830	150	65	70	27	64	106	331	0	0	0	241	250	74	248	325	525	0	0	0	0	0	0	0	0	0	0	0	0	0	0	0	0	0	0	0	0	0	-0.143	3	0.333	0.394	3.565	0.33
4	9	20	EMPTY	EMPTY	17100	17830	150	64	67	19	66	112	360	0	0	0	254	260	77	254	314	407	0	0	0	0	0	0	0	0	0	0	0	0	0	0	0	0	0	0	0	0	0	100000	0.167	0.274	0.25	2.902	0.148
4	10	20	EMPTY	EMPTY	17290	17830	150	63	68	25	67	109	357	0	0	0	249	263	90	255	328	628	0	0	0	0	0	0	0	0	0	0	0	0	0	0	0	0	0	0	0	0	0	0.667	0.125	0.272	0.285	3.807	0.017
4	11	20	EMPTY	EMPTY	17480	17830	150	66	68	22	65	96	226	0	0	0	244	251	68	245	319	635	0	0	0	0	0	0	0	0	0	0	0	0	0	0	0	0	0	0	0	0	0	-1	0.5	0.328	0.358	4.488	0.193
4	12	20	EMPTY	EMPTY	17670	17830	150	63	67	25	66	91	214	0	0	0	239	240	63	247	276	237	0	0	0	0	0	0	0	0	0	0	0	0	0	0	0	0	0	0	0	0	0	0.375	-0.143	0.364	0.339	3.912	0.05
4	13	20	EMPTY	EMPTY	17860	17830	150	69	73	24	69	322	2373	0	0	0	256	261	70	255	718	4226	0	0	0	0	0	0	0	0	0	0	0	0	0	0	0	0	0	0	0	0	0	0	0.667	0.341	0.342	3.664	0.906
4	14	20	EMPTY	EMPTY	18060	17830	150	65	68	24	70	319	2364	0	0	0	248	254	70	254	716	4214	0	0	0	0	0	0	0	0	0	0	0	0	0	0	0	0	0	0	0	0	0	0.833	100000	0.389	0.392	3.678	0.014
4	15	20	EMPTY	EMPTY	18250	17830	150	66	68	21	67	76	46	3	0	0	253	263	74	254	267	122	8	0	0	0	0	0	0	0	0	0	0	0	0	0	0	0	0	0	0	0	0	1	0.111	0.288	0.371	5.258	0.006
4	16	20	EMPTY	EMPTY	18440	17830	150	67	70	24	67	98	183	0	0	0	246	253	75	262	322	399	0	0	0	0	0	0	0	0	0	0	0	0	0	0	0	0	0	0	0	0	0	0	-0.333	0.328	0.322	3.093	0.015
4	17	20	EMPTY	EMPTY	18630	17830	150	69	74	26	74	108	212	0	0	0	263	272	83	269	324	388	0	0	0	0	0	0	0	0	0	0	0	0	0	0	0	0	0	0	0	0	0	0.833	0	0.456	0.509	4.271	0.028
4	18	20	EMPTY	EMPTY	18820	17830	150	70	69	21	72	153	532	0	0	0	250	263	74	269	362	770	0	0	0	0	0	0	0	0	0	0	0	0	0	0	0	0	0	0	0	0	0	0.105	0.5	0.262	0.264	3.043	4.019
4	19	20	EMPTY	EMPTY	19010	17830	150	65	67	22	69	153	539	0	0	0	257	266	71	266	379	802	0	0	0	0	0	0	0	0	0	0	0	0	0	0	0	0	0	0	0	0	0	0.444	100000	0.306	0.289	4.282	399.233
4	20	20	EMPTY	EMPTY	19200	17830	150	65	68	23	67	143	531	0	0	0	267	267	64	265	648	2815	0	0	0	0	0	0	0	0	0	0	0	0	0	0	0	0	0	0	0	0	0	-1	0.5	0.44	0.453	4.088	0.29
4	21	20	EMPTY	EMPTY	19390	17830	150	68	71	23	67	204	716	0	0	0	268	279	82	273	1036	3837	0	0	0	0	0	0	0	0	0	0	0	0	0	0	0	0	0	0	0	0	0	-0.2	0.667	0.285	0.281	3.838	0.171
4	22	20	EMPTY	EMPTY	19580	17830	150	60	73	71	69	164	531	0	0	0	260	271	77	278	666	2477	0	0	0	0	0	0	0	0	0	0	0	0	0	0	0	0	0	0	0	0	0	0.5	-0.571	0.345	0.36	3.503	0.431
5	1	1		YBR062C	1980	18740	110	4703	3758	1992	64	85	223	92	86	0	6313	5008	2810	211	246	332	87	86	0	0	0	0	0	0	0	0	0	0	0	0	0	0	0	0	0	0	0	0.76	0.77	0.728	0.895	2.787	0.724
5	2	1	PHO3	YBR092C	2180	18740	110	10387	9076	4145	64	186	982	96	91	0	5708	4874	2227	221	319	640	95	88	0	0	0	0	0	0	0	0	0	0	0	0	0	0	0	0	0	0	0	1.881	1.937	1.886	1.994	1.597	2.028
5	3	1		YBR124W	2380	18740	110	3332	2770	1361	65	174	936	82	71	0	2293	1957	964	225	304	580	80	73	0	0	0	0	0	0	0	0	0	0	0	0	0	0	0	0	0	0	0	1.58	1.562	1.608	1.737	2.227	1.536
5	4	1		YBR064W	2560	18740	110	5155	4627	2314	64	120	433	88	85	0	4044	3554	1781	219	275	404	86	83	0	0	0	0	0	0	0	0	0	0	0	0	0	0	0	0	0	0	0	1.331	1.368	1.388	1.49	1.877	1.371
5	5	1		YBR094W	2740	18740	110	7477	6405	3352	67	345	1393	83	81	0	5322	4773	2778	236	488	1157	78	75	0	0	0	0	0	0	0	0	0	0	0	0	0	0	0	0	0	0	0	1.457	1.397	1.331	1.54	2.311	1.363
5	6	1	TPS1	YBR126C	2940	18740	120	3206	3400	2714	66	266	1233	75	62	0	2122	2172	1540	230	404	1011	72	45	0	0	0	0	0	0	0	0	0	0	0	0	0	0	0	0	0	0	0	1.66	1.717	1.765	1.688	2.339	1.763
5	7	1	nrg2	YBR066C	3120	18740	110	5315	4680	2550	67	168	664	88	80	0	2994	2681	1347	227	295	427	87	82	0	0	0	0	0	0	0	0	0	0	0	0	0	0	0	0	0	0	0	1.897	1.88	1.911	1.899	1.735	1.983
5	8	1		YBR096W	3300	18740	110	5475	4822	2740	69	310	1222	82	75	0	2967	2565	1569	222	371	698	76	67	0	0	0	0	0	0	0	0	0	0	0	0	0	0	0	0	0	0	0	1.969	2.029	1.871	2.225	2.353	2.04
5	9	1	APG14	YBR128C	3500	18740	110	4868	4760	2339	71	269	1135	91	83	0	2752	2697	1281	233	365	658	87	82	0	0	0	0	0	0	0	0	0	0	0	0	0	0	0	0	0	0	0	1.904	1.903	1.887	1.866	1.554	1.985
5	10	1	BAP2	YBR068C	3690	18740	110	4426	3766	1901	71	253	861	83	77	0	3012	2698	1316	231	383	684	83	80	0	0	0	0	0	0	0	0	0	0	0	0	0	0	0	0	0	0	0	1.566	1.498	1.512	1.537	1.635	1.505
5	11	1		YBR098W	3880	18740	110	2088	1943	1072	71	240	763	77	68	0	3823	3545	1878	230	451	981	83	77	0	0	0	0	0	0	0	0	0	0	0	0	0	0	0	0	0	0	0	0.561	0.565	0.596	0.585	1.878	0.493
5	12	1	SHE3	YBR130C	4060	18720	110	4408	4253	2489	73	219	636	92	83	0	5850	5364	2900	229	506	1209	87	82	0	0	0	0	0	0	0	0	0	0	0	0	0	0	0	0	0	0	0	0.771	0.814	0.793	0.79	1.846	0.776
5	13	1	SOL2	YCR073W-A	4270	18720	120	2950	2604	1277	67	156	519	88	81	0	2537	2292	1126	229	377	892	83	67	0	0	0	0	0	0	0	0	0	0	0	0	0	0	0	0	0	0	0	1.249	1.23	1.282	1.148	1.985	1.202
5	14	1		YCR106W	4460	18720	120	9012	8676	4547	67	99	186	100	97	0	5508	5116	2784	229	245	105	95	92	0	0	0	0	0	0	0	0	0	0	0	0	0	0	0	0	0	0	0	1.694	1.762	1.777	1.865	1.984	1.766
5	15	1	DBP10	YDL031W	4650	18720	110	4581	3871	2137	72	127	330	88	83	0	4520	3662	2126	247	277	228	81	77	0	0	0	0	0	0	0	0	0	0	0	0	0	0	0	0	0	0	0	1.055	1.112	1.067	1.158	2.278	1.089
5	16	1		YCR076C	4840	18720	120	5659	5068	2515	68	165	746	91	86	0	5746	4961	2482	234	340	796	87	81	0	0	0	0	0	0	0	0	0	0	0	0	0	0	0	0	0	0	0	1.014	1.058	1.079	1.168	2.323	1.047
5	17	1		YDL001W	5020	18730	120	7237	6522	3024	71	174	758	90	89	0	23299	20892	11596	228	394	1172	87	85	0	0	0	0	0	0	0	0	0	0	0	0	0	0	0	0	0	0	0	0.311	0.312	0.288	0.357	2.635	0.267
5	18	1		YDL033C	5220	18720	130	5073	4968	2567	70	88	145	99	96	0	3097	2885	1595	226	295	816	81	75	0	0	0	0	0	0	0	0	0	0	0	0	0	0	0	0	0	0	0	1.743	1.842	1.727	1.814	1.943	1.78
5	19	1		YCR079W	5400	18720	120	4882	4445	2331	73	181	743	90	87	0	2670	2497	1474	241	303	432	85	81	0	0	0	0	0	0	0	0	0	0	0	0	0	0	0	0	0	0	0	1.98	1.938	1.99	1.955	1.889	1.955
5	20	1	MCD1	YDL003W	5610	18730	120	4416	4162	2098	76	183	744	86	85	0	15525	14289	8306	251	365	1264	86	86	0	0	0	0	0	0	0	0	0	0	0	0	0	0	0	0	0	0	0	0.284	0.291	0.284	0.352	2.448	0.245
5	21	1	GPR1	YDL035C	5770	18720	110	249	243	136	70	86	75	71	57	0	654	596	366	241	341	1344	1	0	0	0	0	0	0	0	0	0	0	0	0	0	0	0	0	0	0	0	0	0.433	0.487	0.387	0.359	2.148	0.038
5	22	1		YCR082W	5980	18720	120	3364	2804	1324	83	102	101	95	95	0	5781	5104	2338	245	291	256	93	91	0	0	0	0	0	0	0	0	0	0	0	0	0	0	0	0	0	0	0	0.593	0.56	0.57	0.58	1.953	0.541
5	1	2	MED2	YDL005C	2000	18910	120	4995	4229	2579	63	86	214	89	89	0	22707	19011	12436	215	270	405	90	82	0	0	0	0	0	0	0	0	0	0	0	0	0	0	0	0	0	0	0	0.219	0.222	0.221	0.264	3.099	0.206
5	2	2		YDL037C	2170	18910	120	1743	1795	1129	64	154	922	72	43	0	1863	1822	1132	222	293	530	79	68	0	0	0	0	0	0	0	0	0	0	0	0	0	0	0	0	0	0	0	1.023	1.082	0.936	1.059	2.485	1.013
5	3	2	GIS1	YDR096W	2380	18910	120	2747	2588	1570	66	83	140	92	88	0	7412	7119	4606	234	254	189	91	87	0	0	0	0	0	0	0	0	0	0	0	0	0	0	0	0	0	0	0	0.374	0.366	0.368	0.406	2.639	0.316
5	4	2		YDR126W	2570	18910	120	6498	5882	3050	70	117	408	91	91	0	3514	3443	1800	231	285	405	87	87	0	0	0	0	0	0	0	0	0	0	0	0	0	0	0	0	0	0	0	1.958	1.809	1.801	1.822	1.799	1.907
5	5	2	hom2	YDR158W	2740	18910	120	5120	4787	2366	78	256	1036	90	85	0	2680	2517	1190	245	361	738	84	75	0	0	0	0	0	0	0	0	0	0	0	0	0	0	0	0	0	0	0	2.071	2.073	2.024	2.171	1.997	2.209
5	6	2	GRX3	YDR098C	2950	18920	120	7262	6411	3141	76	110	169	96	93	0	7782	6948	3922	247	270	123	93	88	0	0	0	0	0	0	0	0	0	0	0	0	0	0	0	0	0	0	0	0.954	0.945	0.905	1.098	2.425	0.877
5	7	2		YDR128W	3130	18910	120	5293	5344	2738	74	169	607	92	90	0	20387	19064	9223	237	324	457	96	95	0	0	0	0	0	0	0	0	0	0	0	0	0	0	0	0	0	0	0	0.259	0.28	0.278	0.285	1.873	0.258
5	8	2	SSY1	YDR160W	3320	18910	120	6323	6713	3373	73	216	975	93	88	0	7518	7429	3677	229	343	593	92	91	0	0	0	0	0	0	0	0	0	0	0	0	0	0	0	0	0	0	0	0.857	0.922	0.949	0.999	1.925	0.908
5	9	2		YDR098C-B	3490	18920	120	15139	13709	7665	74	139	443	98	93	0	17610	15226	9368	231	289	358	91	90	0	0	0	0	0	0	0	0	0	0	0	0	0	0	0	0	0	0	0	0.867	0.909	0.877	1.082	2.816	0.848
5	10	2		YDR130C	3690	18910	110	6387	5490	2886	77	253	827	83	78	0	4151	3488	1747	236	385	706	85	81	0	0	0	0	0	0	0	0	0	0	0	0	0	0	0	0	0	0	0	1.612	1.665	1.596	1.691	2.327	1.662
5	11	2	NBP2	YDR162C	3890	18920	120	6547	5726	2635	75	207	707	90	85	0	16709	14501	8128	242	405	859	90	86	0	0	0	0	0	0	0	0	0	0	0	0	0	0	0	0	0	0	0	0.393	0.396	0.38	0.486	2.831	0.346
5	12	2		YDR100W	4080	18910	110	1916	1946	1019	75	136	372	88	83	0	2986	2905	1305	230	343	658	88	86	0	0	0	0	0	0	0	0	0	0	0	0	0	0	0	0	0	0	0	0.668	0.699	0.682	0.633	1.551	0.679
5	13	2		YDR132C	4280	18920	120	3424	3351	2072	70	88	125	88	85	0	2066	1978	1334	229	266	297	74	72	0	0	0	0	0	0	0	0	0	0	0	0	0	0	0	0	0	0	0	1.826	1.876	1.723	1.995	2.371	1.964
5	14	2	sec1	YDR164C	4470	18910	130	6006	5515	3490	72	88	83	97	93	0	10009	9218	5878	231	252	126	95	90	0	0	0	0	0	0	0	0	0	0	0	0	0	0	0	0	0	0	0	0.607	0.606	0.607	0.656	2.682	0.577
5	15	2	MRPL28	YDR462W	4640	18920	110	5687	4984	3327	78	363	1213	77	75	0	2776	2419	1586	241	392	617	73	71	0	0	0	0	0	0	0	0	0	0	0	0	0	0	0	0	0	0	0	2.213	2.253	2.206	2.585	2.322	2.301
5	16	2		YDR494W	4860	18920	120	6521	5579	3637	76	466	1518	75	71	0	16767	13680	8776	237	753	2917	75	72	0	0	0	0	0	0	0	0	0	0	0	0	0	0	0	0	0	0	0	0.39	0.409	0.407	0.41	2.338	0.37
5	17	2		YDR525W-A	5050	18910	110	2996	2646	1856	77	288	1096	71	61	0	1976	1720	1185	231	731	3166	7	0	0	0	0	0	0	0	0	0	0	0	0	0	0	0	0	0	0	0	0	1.673	1.725	1.601	1.508	2.256	0.404
5	18	2	spp41	YDR464W	5240	18920	110	2856	2525	1412	77	215	550	81	78	0	2996	2857	1591	233	381	694	83	80	0	0	0	0	0	0	0	0	0	0	0	0	0	0	0	0	0	0	0	1.006	0.933	0.891	0.861	1.959	0.813
5	19	2		YDR496C	5440	18930	120	8884	7844	3593	77	224	699	90	87	0	5133	4712	2516	241	377	700	84	80	0	0	0	0	0	0	0	0	0	0	0	0	0	0	0	0	0	0	0	1.8	1.737	1.708	1.992	2.048	1.712
5	20	2		YDR527W	5620	18920	110	6323	5478	3394	81	401	1318	76	72	0	6502	5507	3588	251	581	1452	72	72	0	0	0	0	0	0	0	0	0	0	0	0	0	0	0	0	0	0	0	0.999	1.027	0.993	0.995	1.9	0.982
5	21	2		YDR466W	5810	18920	100	430	368	239	79	398	1297	0	0	0	1249	1013	737	246	663	1468	12	0	0	0	0	0	0	0	0	0	0	0	0	0	0	0	0	0	0	0	0	0.35	0.377	0.286	0.256	1.998	0.524
5	22	2	SEC20	YDR498C	6010	18920	120	5833	5233	2617	95	141	184	91	90	0	3803	3392	1708	263	364	393	85	84	0	0	0	0	0	0	0	0	0	0	0	0	0	0	0	0	0	0	0	1.621	1.642	1.646	1.717	2.36	1.743
5	1	3	QCR7	YDR529C	2020	19130	120	4967	4082	2020	67	102	366	91	86	0	7547	5991	3530	218	239	188	84	81	0	0	0	0	0	0	0	0	0	0	0	0	0	0	0	0	0	0	0	0.669	0.695	0.671	0.906	2.558	0.63
5	2	3	TLG1	YDR468C	2210	19120	110	10564	8712	4021	73	325	1354	87	86	0	20673	17233	8342	227	679	2662	83	81	0	0	0	0	0	0	0	0	0	0	0	0	0	0	0	0	0	0	0	0.513	0.508	0.511	0.565	2.11	0.486
5	3	3	RPL37B	YDR500C	2410	19130	120	7294	6299	2753	70	266	1223	91	85	0	12917	10768	5258	235	632	2497	82	78	0	0	0	0	0	0	0	0	0	0	0	0	0	0	0	0	0	0	0	0.57	0.591	0.58	0.655	2.236	0.541
5	4	3		YDR531W	2600	19130	120	7499	6579	3076	74	142	578	93	87	0	10303	9118	4472	241	378	1232	90	85	0	0	0	0	0	0	0	0	0	0	0	0	0	0	0	0	0	0	0	0.738	0.733	0.74	0.778	2.356	0.68
5	5	3	AUA1	YFL010W-A	2790	19130	110	4149	3588	1546	77	144	595	91	85	0	3492	3214	1209	245	384	1285	86	76	0	0	0	0	0	0	0	0	0	0	0	0	0	0	0	0	0	0	0	1.254	1.183	1.256	1.179	1.997	0.924
5	6	3	act1	YFL039C	2980	19140	110	11456	10725	5058	71	78	46	100	100	0	6198	5573	2331	234	241	77	96	95	0	0	0	0	0	0	0	0	0	0	0	0	0	0	0	0	0	0	0	1.909	1.996	2.026	1.993	1.696	2.065
5	7	3		YFR003C	3180	19140	110	5110	4379	1939	72	79	46	100	100	0	17819	16003	6767	222	230	75	100	100	0	0	0	0	0	0	0	0	0	0	0	0	0	0	0	0	0	0	0	0.286	0.273	0.288	0.288	1.829	0.265
5	8	3		YFL012W	3360	19140	100	7092	6634	2130	74	93	191	100	100	0	5059	4796	1568	220	229	71	100	100	0	0	0	0	0	0	0	0	0	0	0	0	0	0	0	0	0	0	0	1.45	1.434	1.448	1.48	1.397	1.426
5	9	3	FET5	YFL041W	3560	19140	110	10091	9107	3332	73	99	205	100	100	0	11143	10147	3794	227	233	70	100	100	0	0	0	0	0	0	0	0	0	0	0	0	0	0	0	0	0	0	0	0.918	0.911	0.924	0.944	1.433	0.887
5	10	3	SAD1	YFR005C	3740	19130	110	5812	5050	2041	70	81	104	100	100	0	15027	14516	5162	225	232	73	100	100	0	0	0	0	0	0	0	0	0	0	0	0	0	0	0	0	0	0	0	0.388	0.348	0.359	0.339	1.749	0.341
5	11	3		YFL013W-A	3930	19140	100	8272	7583	2127	70	74	29	100	100	0	5318	5032	1580	227	239	84	98	97	0	0	0	0	0	0	0	0	0	0	0	0	0	0	0	0	0	0	0	1.611	1.564	1.56	1.698	1.718	1.572
5	12	3		YFL043C	4120	19140	100	7389	6823	2008	72	76	28	100	100	0	4737	4574	1319	219	225	70	100	98	0	0	0	0	0	0	0	0	0	0	0	0	0	0	0	0	0	0	0	1.62	1.55	1.577	1.579	1.474	1.56
5	13	3		YFR007W	4320	19140	110	3533	3283	1513	69	73	26	100	100	0	5791	5827	2901	225	234	81	98	95	0	0	0	0	0	0	0	0	0	0	0	0	0	0	0	0	0	0	0	0.622	0.574	0.573	0.607	1.857	0.535
5	14	3		YFL015C	4500	19140	100	817	773	243	69	73	24	98	96	0	890	894	330	229	233	79	93	92	0	0	0	0	0	0	0	0	0	0	0	0	0	0	0	0	0	0	0	1.132	1.059	1.122	1.07	1.486	0.954
5	15	3	SEC53	YFL045C	4690	19140	100	6004	5388	1916	72	76	28	100	100	0	10174	9344	3148	235	243	80	100	98	0	0	0	0	0	0	0	0	0	0	0	0	0	0	0	0	0	0	0	0.597	0.584	0.589	0.6	1.459	0.565
5	16	3	GCN20	YFR009W	4880	19140	100	6059	5713	2139	74	79	34	100	100	0	9960	9213	3429	231	240	77	100	100	0	0	0	0	0	0	0	0	0	0	0	0	0	0	0	0	0	0	0	0.615	0.628	0.651	0.634	1.565	0.605
5	17	3		YGL262W	5060	19140	110	7831	6940	2365	73	78	32	100	100	0	7314	6825	2164	228	233	71	100	100	0	0	0	0	0	0	0	0	0	0	0	0	0	0	0	0	0	0	0	1.095	1.041	1.053	1.016	1.484	1.047
5	18	3	ERV1	YGR029W	5270	19140	100	3192	2923	1150	76	81	29	100	100	0	6566	6013	2131	231	241	82	100	98	0	0	0	0	0	0	0	0	0	0	0	0	0	0	0	0	0	0	0	0.492	0.492	0.491	0.481	1.609	0.476
5	19	3	SPR3	YGR059W	5450	19140	110	8586	7704	2631	79	87	46	100	100	0	8799	8364	2593	235	242	79	100	100	0	0	0	0	0	0	0	0	0	0	0	0	0	0	0	0	0	0	0	0.993	0.938	0.979	0.929	1.419	0.941
5	20	3		YGR001C	5640	19140	100	4070	3577	1606	75	81	34	100	100	0	16050	14582	5809	229	234	73	100	100	0	0	0	0	0	0	0	0	0	0	0	0	0	0	0	0	0	0	0	0.253	0.244	0.239	0.228	1.561	0.236
5	21	3		YGR031W	5820	19140	110	6694	5913	2284	80	95	144	100	100	0	4677	4015	1555	239	260	172	97	97	0	0	0	0	0	0	0	0	0	0	0	0	0	0	0	0	0	0	0	1.49	1.545	1.524	1.582	1.685	1.561
5	22	3	ade6	YGR061C	6030	19140	110	426	408	180	87	101	127	86	70	0	954	898	365	246	276	237	88	76	0	0	0	0	0	0	0	0	0	0	0	0	0	0	0	0	0	0	0	0.479	0.492	0.453	0.445	1.88	0.419
5	1	4		YGR003W	2050	19330	100	9795	8758	3595	64	65	22	100	100	0	25114	22932	10065	212	220	68	100	100	0	0	0	0	0	0	0	0	0	0	0	0	0	0	0	0	0	0	0	0.391	0.383	0.383	0.396	1.689	0.356
5	2	4		YGR033C	2230	19330	100	7988	7332	2152	68	73	47	100	100	0	29095	27074	8373	227	237	78	100	100	0	0	0	0	0	0	0	0	0	0	0	0	0	0	0	0	0	0	0	0.274	0.271	0.269	0.276	1.54	0.257
5	3	4	spt4	YGR063C	2420	19330	100	4729	4304	1322	66	71	28	100	100	0	3661	3460	1125	228	239	78	100	97	0	0	0	0	0	0	0	0	0	0	0	0	0	0	0	0	0	0	0	1.358	1.311	1.317	1.38	1.669	1.291
5	4	4	TFG2	YGR005C	2610	19330	110	10124	9254	3403	73	76	37	100	100	0	33765	30347	11490	234	244	80	100	100	0	0	0	0	0	0	0	0	0	0	0	0	0	0	0	0	0	0	0	0.3	0.305	0.301	0.312	1.507	0.29
5	5	4		YGR035C	2790	19330	100	4628	3961	1827	73	81	50	100	100	0	23028	19407	8573	251	270	143	100	100	0	0	0	0	0	0	0	0	0	0	0	0	0	0	0	0	0	0	0	0.2	0.203	0.199	0.201	1.659	0.185
5	6	4		YGR065C	2990	19330	110	802	770	276	71	78	42	95	92	0	1279	1225	456	227	248	135	91	91	0	0	0	0	0	0	0	0	0	0	0	0	0	0	0	0	0	0	0	0.695	0.7	0.656	0.7	2.034	0.636
5	7	4	ECM12	YHR021W-A	3170	19330	100	4282	3910	1478	71	76	28	100	98	0	2443	2254	873	219	228	70	90	90	0	0	0	0	0	0	0	0	0	0	0	0	0	0	0	0	0	0	0	1.893	1.886	1.92	1.899	1.792	1.931
5	8	4	COX6	YHR051W	3370	19330	100	4235	3827	1276	78	83	33	100	100	0	3354	3182	1053	226	233	74	97	97	0	0	0	0	0	0	0	0	0	0	0	0	0	0	0	0	0	0	0	1.329	1.268	1.304	1.264	1.541	1.269
5	9	4		YHR081W	3560	19330	110	9111	8338	2725	80	85	34	100	100	0	11025	10635	3360	247	257	83	100	100	0	0	0	0	0	0	0	0	0	0	0	0	0	0	0	0	0	0	0	0.838	0.795	0.799	0.799	1.462	0.788
5	10	4	MYO1	YHR023W	3760	19330	110	1434	1307	382	71	77	51	100	97	0	2966	2923	995	229	239	82	100	98	0	0	0	0	0	0	0	0	0	0	0	0	0	0	0	0	0	0	0	0.498	0.459	0.457	0.466	1.303	0.441
5	11	4	CUP1-1	YHR053C	3950	19330	110	2285	2033	785	70	73	26	98	98	0	9969	9034	3536	219	232	88	97	96	0	0	0	0	0	0	0	0	0	0	0	0	0	0	0	0	0	0	0	0.227	0.223	0.223	0.233	1.634	0.213
5	12	4		YHR083W	4130	19330	110	8336	7468	2532	71	75	27	100	100	0	4180	3712	1215	216	225	86	98	97	0	0	0	0	0	0	0	0	0	0	0	0	0	0	0	0	0	0	0	2.085	2.116	2.093	2.137	1.558	2.221
5	13	4	thr1	YHR025W	4330	19330	110	9115	7889	2914	73	79	53	100	100	0	12369	11156	3925	225	236	85	100	100	0	0	0	0	0	0	0	0	0	0	0	0	0	0	0	0	0	0	0	0.745	0.715	0.705	0.722	1.477	0.704
5	14	4	CUP1-2	YHR055C	4520	19330	110	2171	1968	756	75	80	56	96	95	0	8961	8338	3229	232	241	87	98	98	0	0	0	0	0	0	0	0	0	0	0	0	0	0	0	0	0	0	0	0.24	0.234	0.237	0.235	1.782	0.222
5	15	4		YHR085W	4710	19330	110	10478	9579	3527	74	102	331	97	95	0	6914	6345	2493	241	266	249	95	92	0	0	0	0	0	0	0	0	0	0	0	0	0	0	0	0	0	0	0	1.559	1.557	1.558	1.632	1.869	1.595
5	16	4	RPN1	YHR027C	4900	19330	110	6003	5641	2253	77	106	331	97	95	0	9177	8969	3659	245	268	247	98	95	0	0	0	0	0	0	0	0	0	0	0	0	0	0	0	0	0	0	0	0.663	0.638	0.642	0.683	1.836	0.57
5	17	4	CYP2	YHR057C	5090	19330	110	8651	8128	2931	74	80	31	100	100	0	6401	6002	2257	229	234	70	97	97	0	0	0	0	0	0	0	0	0	0	0	0	0	0	0	0	0	0	0	1.39	1.395	1.416	1.466	1.756	1.383
5	18	4		YHR087W	5280	19330	110	2979	2681	1145	85	101	106	98	96	0	3271	3023	1276	243	259	126	91	91	0	0	0	0	0	0	0	0	0	0	0	0	0	0	0	0	0	0	0	0.956	0.934	0.958	0.909	2.26	0.941
5	19	4		YIL174W	5480	19340	110	28303	26137	8802	82	98	97	100	100	0	32468	28798	10085	239	249	82	100	100	0	0	0	0	0	0	0	0	0	0	0	0	0	0	0	0	0	0	0	0.876	0.912	0.923	0.939	1.504	0.894
5	20	4	dal4	YIR028W	5660	19340	110	13015	11887	3672	83	88	34	100	100	0	17450	16095	4954	236	248	86	100	100	0	0	0	0	0	0	0	0	0	0	0	0	0	0	0	0	0	0	0	0.751	0.744	0.74	0.758	1.447	0.719
5	21	4		YJL016W	5850	19340	110	3586	3523	1528	95	109	100	98	97	0	5561	4993	2294	264	277	97	95	93	0	0	0	0	0	0	0	0	0	0	0	0	0	0	0	0	0	0	0	0.659	0.725	0.706	0.768	1.944	0.674
5	22	4		YIL176C	6050	19330	110	39450	34254	13437	91	105	83	100	100	0	50359	44410	16059	248	263	96	100	100	0	0	0	0	0	0	0	0	0	0	0	0	0	0	0	0	0	0	0	0.785	0.774	0.794	0.769	1.507	0.768
5	1	5	dcg1	YIR030C	2050	19520	110	8043	7323	2705	64	74	106	100	100	0	14555	13142	4695	219	237	156	100	100	0	0	0	0	0	0	0	0	0	0	0	0	0	0	0	0	0	0	0	0.557	0.562	0.576	0.557	1.344	0.547
5	2	5		YJL018W	2250	19520	110	5173	4757	1400	66	77	110	100	100	0	3496	3199	1045	225	243	157	100	95	0	0	0	0	0	0	0	0	0	0	0	0	0	0	0	0	0	0	0	1.561	1.577	1.589	1.635	1.438	1.619
5	3	5		YIR001C	2440	19520	110	6445	5818	2228	66	71	38	100	100	0	27896	25429	9179	226	235	75	100	100	0	0	0	0	0	0	0	0	0	0	0	0	0	0	0	0	0	0	0	0.231	0.228	0.23	0.231	1.529	0.216
5	4	5	dal3	YIR032C	2630	19520	110	6044	5249	2085	67	69	26	100	100	0	3824	3460	1391	225	233	73	96	96	0	0	0	0	0	0	0	0	0	0	0	0	0	0	0	0	0	0	0	1.661	1.602	1.662	1.66	1.481	1.634
5	5	5		YJL020C	2820	19520	110	11741	11175	5033	69	74	43	100	100	0	11720	10647	4466	224	232	108	100	98	0	0	0	0	0	0	0	0	0	0	0	0	0	0	0	0	0	0	0	1.015	1.066	1.074	1.111	1.795	1.065
5	6	5		YIR003W	3010	19520	110	10275	9403	3271	71	78	35	100	100	0	20562	19020	6764	216	226	94	100	100	0	0	0	0	0	0	0	0	0	0	0	0	0	0	0	0	0	0	0	0.502	0.496	0.511	0.517	1.629	0.477
5	7	5	lys1	YIR034C	3190	19520	100	4772	4887	3009	73	80	38	98	97	0	13826	12770	7857	215	231	97	96	93	0	0	0	0	0	0	0	0	0	0	0	0	0	0	0	0	0	0	0	0.345	0.383	0.362	0.394	2.433	0.344
5	8	5		YJL022W	3380	19520	110	6446	5613	2889	87	96	47	98	97	0	12223	10527	5060	227	245	96	92	90	0	0	0	0	0	0	0	0	0	0	0	0	0	0	0	0	0	0	0	0.53	0.537	0.543	0.62	2.363	0.542
5	9	5	NNF1	YJR112W	3570	19520	110	6393	5947	2099	90	100	44	100	100	0	5678	5322	1814	248	267	101	93	93	0	0	0	0	0	0	0	0	0	0	0	0	0	0	0	0	0	0	0	1.161	1.154	1.205	1.244	1.874	1.149
5	10	5	PMT4	YJR143C	3740	19510	150	124	352	373	75	83	35	57	47	0	300	523	467	230	243	88	46	37	0	0	0	0	0	0	0	0	0	0	0	0	0	0	0	0	0	0	0	0.7	0.945	0.785	0.699	3.101	0.769
5	11	5	PRP40	YKL012W	3940	19520	110	6328	5673	2234	70	77	43	100	100	0	15381	14465	5887	216	226	77	100	100	0	0	0	0	0	0	0	0	0	0	0	0	0	0	0	0	0	0	0	0.413	0.393	0.399	0.42	1.838	0.375
5	12	5		YJR114W	4130	19520	110	2251	2013	690	69	76	43	97	97	0	2294	2098	776	216	225	73	95	95	0	0	0	0	0	0	0	0	0	0	0	0	0	0	0	0	0	0	0	1.05	1.033	1.022	1.028	1.491	1.001
5	13	5	RPS4A	YJR145C	4320	19520	110	8339	7455	2473	73	87	121	100	100	0	7370	6769	2311	215	229	101	98	98	0	0	0	0	0	0	0	0	0	0	0	0	0	0	0	0	0	0	0	1.155	1.126	1.136	1.152	1.458	1.117
5	14	5		YKL014C	4500	19510	150	114	236	256	71	82	98	35	28	0	264	418	334	223	233	97	38	31	0	0	0	0	0	0	0	0	0	0	0	0	0	0	0	0	0	0	0	1.049	0.846	0.656	0.669	3.175	0.8
5	15	5		YJR116W	4700	19520	110	9540	8834	3111	71	96	324	98	97	0	5123	4898	1829	220	240	203	95	93	0	0	0	0	0	0	0	0	0	0	0	0	0	0	0	0	0	0	0	1.931	1.873	1.9	1.971	1.804	1.886
5	16	5	HMS2	YJR147W	4880	19520	110	8594	7734	2853	74	82	63	100	100	0	3868	3645	1361	230	237	76	98	97	0	0	0	0	0	0	0	0	0	0	0	0	0	0	0	0	0	0	0	2.342	2.243	2.269	2.269	1.592	2.326
5	17	5	ATP7	YKL016C	5070	19520	110	4377	4534	2534	78	143	507	90	85	0	3173	3073	1738	236	301	596	82	81	0	0	0	0	0	0	0	0	0	0	0	0	0	0	0	0	0	0	0	1.464	1.571	1.565	1.652	2.168	1.582
5	18	5		YJR118C	5280	19520	110	6661	5821	2129	77	152	526	97	93	0	13714	12637	4214	242	315	617	98	96	0	0	0	0	0	0	0	0	0	0	0	0	0	0	0	0	0	0	0	0.489	0.463	0.478	0.457	1.531	0.454
5	19	5		YJR149W	5450	19520	110	8588	7818	2804	76	81	32	100	100	0	6074	5810	2029	234	246	83	100	100	0	0	0	0	0	0	0	0	0	0	0	0	0	0	0	0	0	0	0	1.458	1.388	1.394	1.414	1.489	1.425
5	20	5		YKL018W	5650	19520	120	6927	6128	3237	85	92	35	99	98	0	7843	7000	4176	244	259	91	86	83	0	0	0	0	0	0	0	0	0	0	0	0	0	0	0	0	0	0	0	0.9	0.894	0.862	0.952	2.361	0.839
5	21	5		YKR103W	5830	19520	100	13315	12615	4205	101	115	128	100	100	0	7274	7043	2114	260	270	91	100	100	0	0	0	0	0	0	0	0	0	0	0	0	0	0	0	0	0	0	0	1.884	1.845	1.831	1.837	1.397	1.887
5	22	5	TPO1	YLL028W	6030	19520	110	11951	10868	3077	92	109	132	100	100	0	6786	6422	1731	247	255	86	100	100	0	0	0	0	0	0	0	0	0	0	0	0	0	0	0	0	0	0	0	1.814	1.745	1.725	1.749	1.4	1.808
5	1	6	GTT2	YLL060C	2040	19710	110	8043	7038	2569	64	73	106	100	100	0	4575	4055	1478	211	223	124	95	95	0	0	0	0	0	0	0	0	0	0	0	0	0	0	0	0	0	0	0	1.828	1.814	1.827	1.815	1.876	1.87
5	2	6		YKR105C	2210	19710	110	18958	17722	4387	65	73	57	100	100	0	25775	24195	5799	212	220	69	100	100	0	0	0	0	0	0	0	0	0	0	0	0	0	0	0	0	0	0	0	0.739	0.736	0.745	0.735	1.257	0.716
5	3	6		YLL030C	2420	19700	110	2383	2029	891	64	72	63	98	96	0	1716	1647	653	217	224	68	91	91	0	0	0	0	0	0	0	0	0	0	0	0	0	0	0	0	0	0	0	1.547	1.374	1.397	1.263	2.294	1.428
5	4	6		YLL062C	2590	19700	110	11206	9575	4089	67	72	34	100	100	0	6616	5980	2516	221	232	76	98	98	0	0	0	0	0	0	0	0	0	0	0	0	0	0	0	0	0	0	0	1.742	1.651	1.691	1.711	1.671	1.73
5	5	6	DNM1	YLL001W	2780	19710	100	10897	9968	2863	66	70	31	100	100	0	42128	39721	11071	222	228	94	100	100	0	0	0	0	0	0	0	0	0	0	0	0	0	0	0	0	0	0	0	0.258	0.251	0.248	0.25	1.352	0.241
5	6	6		YLL032C	2980	19700	110	867	863	559	70	78	38	93	88	0	1589	1697	1075	225	235	101	87	87	0	0	0	0	0	0	0	0	0	0	0	0	0	0	0	0	0	0	0	0.584	0.539	0.513	0.495	1.933	0.481
5	7	6		YLL064C	3150	19700	110	30106	24077	12957	79	89	42	100	100	0	37156	30643	14978	233	251	113	100	100	0	0	0	0	0	0	0	0	0	0	0	0	0	0	0	0	0	0	0	0.813	0.789	0.783	0.742	1.76	0.804
5	8	6	SFI1	YLL003W	3360	19710	110	7261	6884	2407	83	92	40	100	100	0	24537	23131	8005	231	248	102	100	100	0	0	0	0	0	0	0	0	0	0	0	0	0	0	0	0	0	0	0	0.295	0.297	0.289	0.3	1.552	0.284
5	9	6		YLL034C	3550	19700	110	14414	11871	5021	82	92	49	100	100	0	27519	24057	9417	229	245	91	100	100	0	0	0	0	0	0	0	0	0	0	0	0	0	0	0	0	0	0	0	0.525	0.495	0.519	0.498	1.742	0.483
5	10	6		YLL066C	3740	19700	110	35404	30947	13671	77	96	169	100	100	0	24464	22329	8892	224	235	88	100	100	0	0	0	0	0	0	0	0	0	0	0	0	0	0	0	0	0	0	0	1.457	1.397	1.402	1.387	1.667	1.446
5	11	6	STT4	YLR305C	3940	19710	110	1056	1294	800	73	90	159	97	92	0	1509	1796	1102	219	230	81	95	95	0	0	0	0	0	0	0	0	0	0	0	0	0	0	0	0	0	0	0	0.762	0.774	0.848	0.828	2.037	0.717
5	12	6	SGD1	YLR336C	4120	19700	110	5282	5053	2606	72	79	37	100	100	0	10871	10132	5548	221	230	73	98	97	0	0	0	0	0	0	0	0	0	0	0	0	0	0	0	0	0	0	0	0.489	0.503	0.505	0.587	2.48	0.472
5	13	6		YLR368W	4310	19700	110	9246	9016	3933	72	82	93	100	100	0	6062	5752	2357	218	230	75	100	98	0	0	0	0	0	0	0	0	0	0	0	0	0	0	0	0	0	0	0	1.57	1.616	1.609	1.696	1.642	1.646
5	14	6	CDA1	YLR307W	4500	19700	110	7632	6533	3113	69	77	68	100	100	0	10491	9485	4122	213	224	87	98	98	0	0	0	0	0	0	0	0	0	0	0	0	0	0	0	0	0	0	0	0.736	0.697	0.684	0.698	1.808	0.693
5	15	6		YLR338W	4690	19700	110	3869	3582	1793	71	81	86	96	95	0	2527	2499	1350	213	224	88	90	87	0	0	0	0	0	0	0	0	0	0	0	0	0	0	0	0	0	0	0	1.641	1.536	1.554	1.488	1.653	1.528
5	16	6	ARC18	YLR370C	4880	19700	110	7116	6289	3251	74	87	108	100	97	0	7486	6434	3422	223	239	136	91	86	0	0	0	0	0	0	0	0	0	0	0	0	0	0	0	0	0	0	0	0.97	1.001	0.963	1.069	2.238	0.958
5	17	6	IMH1	YLR309C	5080	19710	110	7320	6833	2869	79	88	99	100	100	0	7661	7422	3272	238	252	134	100	100	0	0	0	0	0	0	0	0	0	0	0	0	0	0	0	0	0	0	0	0.975	0.94	0.97	0.977	1.685	0.914
5	18	6	RPP0	YLR340W	5270	19710	110	3571	3171	1415	74	83	76	98	97	0	2759	2463	1061	234	245	78	92	91	0	0	0	0	0	0	0	0	0	0	0	0	0	0	0	0	0	0	0	1.385	1.389	1.332	1.439	2.001	1.44
5	19	6	SUR4	YLR372W	5470	19710	110	8921	7755	3487	69	77	31	100	100	0	32464	28294	12471	228	236	74	100	97	0	0	0	0	0	0	0	0	0	0	0	0	0	0	0	0	0	0	0	0.275	0.274	0.272	0.295	1.927	0.261
5	20	6		YLR311C	5640	19710	100	4095	3725	1400	79	84	31	100	100	0	2513	2259	921	243	252	83	93	92	0	0	0	0	0	0	0	0	0	0	0	0	0	0	0	0	0	0	0	1.769	1.809	1.794	1.85	1.976	1.77
5	21	6	FKS1	YLR342W	5840	19710	100	822	977	969	87	93	43	92	91	0	1006	1078	922	250	261	104	82	80	0	0	0	0	0	0	0	0	0	0	0	0	0	0	0	0	0	0	0	0.972	1.075	0.919	0.959	2.053	1.064
5	22	6		YLR374C	6040	19700	110	2945	2918	1838	87	99	93	90	86	0	2634	2312	1320	245	259	101	83	83	0	0	0	0	0	0	0	0	0	0	0	0	0	0	0	0	0	0	0	1.196	1.37	1.286	1.207	2.277	1.377
5	1	7		YMR071C	2050	19890	110	7489	6367	2652	65	69	28	100	100	0	16943	15041	5750	210	215	70	100	100	0	0	0	0	0	0	0	0	0	0	0	0	0	0	0	0	0	0	0	0.444	0.425	0.43	0.43	1.97	0.412
5	2	7	SRT1	YMR101C	2230	19890	110	3649	3269	1311	65	70	27	100	100	0	15072	14159	5595	209	217	70	100	100	0	0	0	0	0	0	0	0	0	0	0	0	0	0	0	0	0	0	0	0.241	0.23	0.241	0.243	1.976	0.216
5	3	7		YMR132C	2430	19890	110	9289	7451	4252	67	75	73	100	100	0	6300	5380	2676	213	220	67	93	91	0	0	0	0	0	0	0	0	0	0	0	0	0	0	0	0	0	0	0	1.515	1.429	1.416	1.442	2.012	1.486
5	4	7		YMR073C	2610	19900	100	6174	5443	2156	70	77	64	100	100	0	6598	5655	2340	222	233	77	100	97	0	0	0	0	0	0	0	0	0	0	0	0	0	0	0	0	0	0	0	0.957	0.989	0.985	1.03	1.734	0.946
5	5	7		YMR103C	2800	19900	100	2759	2428	1025	67	71	28	100	98	0	1769	1617	801	220	231	93	85	82	0	0	0	0	0	0	0	0	0	0	0	0	0	0	0	0	0	0	0	1.738	1.69	1.659	1.762	1.73	1.568
5	6	7		YMR134W	3000	19900	110	7193	6430	2904	74	81	42	100	100	0	5644	5265	2543	226	246	104	95	95	0	0	0	0	0	0	0	0	0	0	0	0	0	0	0	0	0	0	0	1.314	1.261	1.263	1.267	1.741	1.239
5	7	7		YMR075C-A	3180	19900	100	5208	4560	1654	82	90	43	100	100	0	18487	16272	6161	236	251	89	100	100	0	0	0	0	0	0	0	0	0	0	0	0	0	0	0	0	0	0	0	0.281	0.279	0.273	0.28	1.583	0.261
5	8	7	pgm2	YMR105C	3380	19900	100	10841	9826	3799	88	93	35	100	100	0	5763	5174	2134	240	257	97	98	97	0	0	0	0	0	0	0	0	0	0	0	0	0	0	0	0	0	0	0	1.947	1.974	1.921	2.107	1.787	1.98
5	9	7		YMR135W-A	3570	19900	110	5443	4797	2304	78	85	43	100	97	0	3371	3035	1554	228	239	81	88	87	0	0	0	0	0	0	0	0	0	0	0	0	0	0	0	0	0	0	0	1.707	1.681	1.63	1.656	1.582	1.654
5	10	7	PDS5	YMR076C	3760	19900	110	1679	1966	1391	72	85	157	97	92	0	3914	4709	3997	207	223	83	96	96	0	0	0	0	0	0	0	0	0	0	0	0	0	0	0	0	0	0	0	0.434	0.421	0.438	0.451	1.589	0.363
5	11	7		YMR107W	3950	19900	110	4113	3749	1113	70	74	28	100	100	0	2014	1913	579	208	215	76	97	95	0	0	0	0	0	0	0	0	0	0	0	0	0	0	0	0	0	0	0	2.239	2.158	2.168	2.16	1.419	2.183
5	12	7	PSO2	YMR137C	4150	19900	110	12402	11594	5022	72	77	33	100	100	0	10714	9787	4231	210	219	70	97	97	0	0	0	0	0	0	0	0	0	0	0	0	0	0	0	0	0	0	0	1.174	1.203	1.146	1.331	2.072	1.207
5	13	7	CYB5	YNL111C	4330	19900	110	3962	3453	1380	69	77	41	97	97	0	5282	4761	1998	213	221	70	95	92	0	0	0	0	0	0	0	0	0	0	0	0	0	0	0	0	0	0	0	0.768	0.744	0.738	0.77	1.834	0.698
5	14	7		YNL143C	4530	19900	110	2992	2673	1075	68	77	67	93	92	0	3099	2803	1146	218	230	87	93	92	0	0	0	0	0	0	0	0	0	0	0	0	0	0	0	0	0	0	0	1.015	1.008	0.974	1.026	2.183	0.999
5	15	7		YNL175C	4720	19900	110	5862	5278	2184	68	74	43	100	96	0	3226	2949	1276	218	225	71	88	88	0	0	0	0	0	0	0	0	0	0	0	0	0	0	0	0	0	0	0	1.926	1.908	1.856	2.052	2.139	2.01
5	16	7	rpc19	YNL113W	4910	19900	110	3257	3090	1442	70	80	89	93	92	0	2025	1939	858	223	230	93	91	88	0	0	0	0	0	0	0	0	0	0	0	0	0	0	0	0	0	0	0	1.769	1.76	1.73	1.742	1.901	1.878
5	17	7	mfa2	YNL145W	5110	19910	110	2769	2462	1028	74	82	44	95	93	0	2486	2171	1111	224	233	78	85	85	0	0	0	0	0	0	0	0	0	0	0	0	0	0	0	0	0	0	0	1.191	1.227	1.193	1.429	2.501	1.142
5	18	7		YNL177C	5300	19900	110	7176	6114	2545	70	77	49	100	100	0	13669	12341	5005	217	233	122	97	96	0	0	0	0	0	0	0	0	0	0	0	0	0	0	0	0	0	0	0	0.528	0.499	0.503	0.549	1.945	0.481
5	19	7		YNL115C	5480	19900	110	8582	8170	4271	67	77	89	100	97	0	10188	9931	5230	224	232	98	98	95	0	0	0	0	0	0	0	0	0	0	0	0	0	0	0	0	0	0	0	0.855	0.835	0.807	0.827	1.748	0.814
5	20	7	LSM7	YNL147W	5680	19910	100	3422	3278	1320	77	86	92	97	96	0	2268	2166	970	244	249	101	91	91	0	0	0	0	0	0	0	0	0	0	0	0	0	0	0	0	0	0	0	1.653	1.665	1.664	1.7	1.524	1.636
5	21	7		YNL179C	5870	19900	110	5592	5065	2640	80	83	29	98	97	0	3295	3138	1520	237	247	78	87	87	0	0	0	0	0	0	0	0	0	0	0	0	0	0	0	0	0	0	0	1.802	1.718	1.696	1.756	2.054	1.752
5	22	7	MLS1	YNL117W	6040	19900	110	7769	6845	4266	82	85	30	100	97	0	5161	4536	2778	240	252	83	82	81	0	0	0	0	0	0	0	0	0	0	0	0	0	0	0	0	0	0	0	1.562	1.574	1.545	1.568	1.989	1.567
5	1	8		YNL149C	2050	20090	100	5585	4804	2098	69	88	183	96	91	0	4034	3492	1683	222	240	169	87	86	0	0	0	0	0	0	0	0	0	0	0	0	0	0	0	0	0	0	0	1.447	1.448	1.393	1.466	2.044	1.521
5	2	8		YNL181W	2250	20090	110	10273	9242	4707	66	85	186	96	92	0	6561	5795	3019	222	238	157	90	90	0	0	0	0	0	0	0	0	0	0	0	0	0	0	0	0	0	0	0	1.61	1.647	1.619	1.82	1.989	1.688
5	3	8		YOL075C	2440	20090	110	5734	5635	2886	65	72	77	100	100	0	13661	12892	6672	213	221	71	98	98	0	0	0	0	0	0	0	0	0	0	0	0	0	0	0	0	0	0	0	0.422	0.439	0.45	0.451	1.699	0.417
5	4	8	NDJ1	YOL104C	2630	20090	110	8877	7391	2979	65	70	40	100	100	0	5658	5022	1888	211	220	74	98	98	0	0	0	0	0	0	0	0	0	0	0	0	0	0	0	0	0	0	0	1.618	1.523	1.553	1.572	1.655	1.542
5	5	8	pfk27	YOL136C	2810	20090	100	10974	9483	4422	66	88	226	100	100	0	6454	5507	2598	214	237	196	97	96	0	0	0	0	0	0	0	0	0	0	0	0	0	0	0	0	0	0	0	1.748	1.779	1.734	1.826	1.652	1.814
5	6	8		YOL077C	3010	20090	110	7417	6872	2871	69	88	212	98	95	0	10348	9886	4419	216	239	173	100	98	0	0	0	0	0	0	0	0	0	0	0	0	0	0	0	0	0	0	0	0.725	0.704	0.697	0.738	1.55	0.673
5	7	8		YOL106W	3200	20090	100	11674	10402	3985	74	82	46	100	100	0	20086	17920	6837	217	236	86	100	100	0	0	0	0	0	0	0	0	0	0	0	0	0	0	0	0	0	0	0	0.584	0.583	0.589	0.584	1.53	0.557
5	8	8		YOL138C	3390	20090	110	1599	1763	938	73	83	46	98	97	0	2191	2198	1054	226	239	90	95	93	0	0	0	0	0	0	0	0	0	0	0	0	0	0	0	0	0	0	0	0.777	0.857	0.87	0.838	1.916	0.849
5	9	8		YOL078W	3580	20090	110	247	256	124	67	72	27	90	88	0	536	525	199	213	220	69	90	83	0	0	0	0	0	0	0	0	0	0	0	0	0	0	0	0	0	0	0	0.557	0.606	0.562	0.547	2.125	0.473
5	10	8	INO4	YOL108C	3770	20090	110	7170	6197	2970	67	72	28	100	100	0	6797	6104	2663	206	214	69	92	91	0	0	0	0	0	0	0	0	0	0	0	0	0	0	0	0	0	0	0	1.078	1.039	1.033	1.107	2.281	1.067
5	11	8	arg8	YOL140W	3960	20090	110	3813	3542	1385	67	74	41	100	100	0	8975	8418	3316	208	219	90	97	97	0	0	0	0	0	0	0	0	0	0	0	0	0	0	0	0	0	0	0	0.427	0.423	0.411	0.424	1.415	0.4
5	12	8		YOL080C	4150	20090	110	4811	4379	1808	68	75	42	100	98	0	9258	8642	3340	216	221	71	95	95	0	0	0	0	0	0	0	0	0	0	0	0	0	0	0	0	0	0	0	0.525	0.512	0.506	0.517	2.08	0.502
5	13	8	SHR5	YOL110W	4340	20090	110	287	298	139	64	68	29	93	91	0	538	524	229	205	211	67	88	77	0	0	0	0	0	0	0	0	0	0	0	0	0	0	0	0	0	0	0	0.67	0.734	0.727	0.722	2.324	0.563
5	14	8	RRP40	YOL142W	4520	20090	110	7224	6709	2894	65	72	63	100	100	0	4029	3619	1541	210	219	71	91	91	0	0	0	0	0	0	0	0	0	0	0	0	0	0	0	0	0	0	0	1.875	1.949	1.974	2.049	1.956	1.96
5	15	8		YOR285W	4710	20090	110	6019	5160	2057	69	77	66	100	100	0	4513	4066	1709	215	221	71	93	92	0	0	0	0	0	0	0	0	0	0	0	0	0	0	0	0	0	0	0	1.384	1.322	1.33	1.332	1.577	1.328
5	16	8		YOR315W	4900	20090	110	7379	6275	3128	69	76	69	100	98	0	6728	5915	2756	214	217	72	96	93	0	0	0	0	0	0	0	0	0	0	0	0	0	0	0	0	0	0	0	1.122	1.089	1.076	1.09	1.884	1.102
5	17	8		YOR345C	5100	20100	100	3279	3037	1563	67	74	69	96	93	0	3255	2950	1530	208	219	73	90	88	0	0	0	0	0	0	0	0	0	0	0	0	0	0	0	0	0	0	0	1.054	1.083	1.073	1.157	2.066	1.056
5	18	8		YOR287C	5270	20090	110	7735	6934	3083	67	82	126	100	100	0	6839	6018	2750	210	229	143	98	98	0	0	0	0	0	0	0	0	0	0	0	0	0	0	0	0	0	0	0	1.157	1.182	1.178	1.193	1.628	1.155
5	19	8	FAA1	YOR317W	5470	20100	120	8229	8511	3787	64	78	129	100	100	0	6307	6681	2915	212	224	96	97	96	0	0	0	0	0	0	0	0	0	0	0	0	0	0	0	0	0	0	0	1.34	1.306	1.36	1.318	2.17	1.332
5	20	8	PYK2	YOR347C	5660	20090	100	7561	6424	3058	72	76	28	100	100	0	23491	20137	9609	228	234	74	100	100	0	0	0	0	0	0	0	0	0	0	0	0	0	0	0	0	0	0	0	0.322	0.319	0.314	0.337	1.911	0.297
5	21	8		YOR289W	5840	20090	110	5675	5061	2018	79	85	44	100	98	0	8076	7436	3206	238	249	79	97	95	0	0	0	0	0	0	0	0	0	0	0	0	0	0	0	0	0	0	0	0.714	0.692	0.713	0.776	1.907	0.662
5	22	8	HSH49	YOR319W	6040	20090	110	4560	3913	1869	80	86	43	96	95	0	7662	6885	3311	245	255	87	92	91	0	0	0	0	0	0	0	0	0	0	0	0	0	0	0	0	0	0	0	0.604	0.577	0.582	0.602	1.959	0.551
5	1	9	cin1	YOR349W	2050	20270	110	4230	4184	2014	68	94	196	98	96	0	7517	10135	10095	222	248	188	97	97	1	0	0	0	0	0	0	0	0	0	0	0	0	0	0	0	0	0	0	0.571	0.415	0.566	0.477	2.151	0.214
5	2	9		YOR291W	2240	20280	100	527	538	286	63	77	90	88	87	0	733	757	393	220	235	128	83	77	0	0	0	0	0	0	0	0	0	0	0	0	0	0	0	0	0	0	0	0.904	0.885	0.85	0.879	1.899	0.833
5	3	9	PMT3	YOR321W	2420	20280	100	7544	7120	3697	59	63	22	100	100	0	9847	9586	5546	215	219	75	95	93	0	0	0	0	0	0	0	0	0	0	0	0	0	0	0	0	0	0	0	0.777	0.753	0.757	0.803	1.732	0.7
5	4	9	mek1	YOR351C	2610	20280	100	5390	4744	2280	61	64	24	100	100	0	4486	4028	2049	201	208	68	96	93	0	0	0	0	0	0	0	0	0	0	0	0	0	0	0	0	0	0	0	1.244	1.224	1.28	1.281	2.038	1.178
5	5	9	DIM1	YPL266W	2780	20270	90	7923	7379	3389	67	367	1414	88	84	0	14764	13166	6826	215	845	2933	82	80	0	0	0	0	0	0	0	0	0	0	0	0	0	0	0	0	0	0	0	0.54	0.565	0.547	0.622	1.998	0.505
5	6	9		YPR014C	2990	20270	100	2692	2249	1144	66	211	998	78	68	0	2051	1770	925	212	563	2175	25	0	0	0	0	0	0	0	0	0	0	0	0	0	0	0	0	0	0	0	0	1.428	1.401	1.338	1.296	1.802	1.42
5	7	9	MCM16	YPR046W	3170	20270	110	7380	6012	3239	68	128	432	87	85	0	3625	3196	1737	216	258	309	81	80	0	0	0	0	0	0	0	0	0	0	0	0	0	0	0	0	0	0	0	2.145	1.995	1.936	1.966	1.702	1.986
5	8	9	plc1	YPL268W	3390	20280	110	6176	6081	3258	68	119	400	97	95	0	5807	5461	2969	225	253	255	92	92	0	0	0	0	0	0	0	0	0	0	0	0	0	0	0	0	0	0	0	1.094	1.148	1.165	1.321	2.265	1.15
5	9	9	TIF6	YPR016C	3550	20270	110	6637	5672	2717	64	71	36	100	100	0	5950	5315	2379	212	217	70	97	97	0	0	0	0	0	0	0	0	0	0	0	0	0	0	0	0	0	0	0	1.146	1.099	1.037	1.115	2.135	1.086
5	10	9	TAH18	YPR048W	3740	20270	110	6804	6930	4360	68	77	60	100	98	0	16275	15576	10019	209	227	138	98	96	0	0	0	0	0	0	0	0	0	0	0	0	0	0	0	0	0	0	0	0.419	0.447	0.447	0.516	2.462	0.416
5	11	9	MDL2	YPL270W	3920	20270	110	6277	5607	2649	67	140	521	92	87	0	3749	3286	1604	215	277	410	85	85	0	0	0	0	0	0	0	0	0	0	0	0	0	0	0	0	0	0	0	1.757	1.804	1.757	1.912	2.02	1.808
5	12	9	RLF2	YPR018W	4120	20270	110	5260	5072	2194	67	150	528	96	91	0	3290	3107	1388	216	280	420	91	90	0	0	0	0	0	0	0	0	0	0	0	0	0	0	0	0	0	0	0	1.689	1.731	1.688	1.7	1.534	1.777
5	13	9		YPR050C	4310	20270	110	3857	3570	1711	66	93	227	96	90	0	2332	2128	944	203	229	176	91	87	0	0	0	0	0	0	0	0	0	0	0	0	0	0	0	0	0	0	0	1.781	1.82	1.82	1.745	1.92	1.868
5	14	9		YPL272C	4500	20270	110	8432	7556	4133	60	154	678	87	83	0	8383	7122	4097	199	323	926	85	78	0	0	0	0	0	0	0	0	0	0	0	0	0	0	0	0	0	0	0	1.023	1.083	1.047	1.111	1.929	1.03
5	15	9	ATP20	YPR020W	4710	20280	110	809	804	619	65	141	637	52	23	0	2594	3069	2537	207	327	925	61	52	0	0	0	0	0	0	0	0	0	0	0	0	0	0	0	0	0	0	0	0.312	0.258	0.243	0.261	2.828	0.236
5	16	9	NHP6A	YPR052C	4890	20270	110	1756	1612	760	68	76	70	95	90	0	1457	1354	622	210	218	76	91	88	0	0	0	0	0	0	0	0	0	0	0	0	0	0	0	0	0	0	0	1.354	1.35	1.376	1.256	1.939	1.294
5	17	9	EMPTY	EMPTY	5080	20270	150	74	106	85	66	78	107	14	7	0	226	263	150	206	221	141	16	8	0	0	0	0	0	0	0	0	0	0	0	0	0	0	0	0	0	0	0	0.4	0.702	0.431	0.441	4.53	0.336
5	18	9	EMPTY	EMPTY	5270	20270	150	73	98	75	65	79	139	8	2	0	214	253	150	207	226	158	11	7	0	0	0	0	0	0	0	0	0	0	0	0	0	0	0	0	0	0	0	1.143	0.717	0.385	0.404	4.113	1.058
5	19	9	EMPTY	EMPTY	5460	20270	150	72	90	62	64	73	104	10	3	0	225	255	129	206	217	93	17	8	0	0	0	0	0	0	0	0	0	0	0	0	0	0	0	0	0	0	0	0.421	0.531	0.357	0.39	4.839	0.199
5	20	9	EMPTY	EMPTY	5650	20270	150	71	84	50	65	68	25	25	12	0	231	273	272	212	242	485	2	0	0	0	0	0	0	0	0	0	0	0	0	0	0	0	0	0	0	0	0	0.316	0.311	0.364	0.37	3.296	0.002
5	21	9	EMPTY	EMPTY	5840	20270	150	74	89	54	69	73	39	21	8	0	220	252	135	220	259	511	3	0	0	0	0	0	0	0	0	0	0	0	0	0	0	0	0	0	0	0	0	100000	0.625	0.354	0.384	4.362	0.01
5	22	9	EMPTY	EMPTY	6040	20270	150	68	85	60	71	76	49	12	7	0	246	271	135	227	296	962	0	0	0	0	0	0	0	0	0	0	0	0	0	0	0	0	0	0	0	0	0	-0.158	0.318	0.419	0.427	4.246	0.002
5	1	10	EMPTY	EMPTY	2040	20460	150	64	78	47	63	70	57	12	7	0	212	240	131	211	221	75	20	9	0	0	0	0	0	0	0	0	0	0	0	0	0	0	0	0	0	0	0	1	0.517	0.331	0.327	4.435	0.141
5	2	10	EMPTY	EMPTY	2230	20460	150	70	80	45	62	71	73	11	1	0	217	246	144	211	226	126	13	7	0	0	0	0	0	0	0	0	0	0	0	0	0	0	0	0	0	0	0	1.333	0.514	0.367	0.368	4.278	0.119
5	3	10	EMPTY	EMPTY	2420	20460	150	68	86	63	61	65	24	26	17	0	236	281	195	211	219	95	25	15	0	0	0	0	0	0	0	0	0	0	0	0	0	0	0	0	0	0	0	0.28	0.357	0.364	0.334	3.187	0.019
5	4	10	EMPTY	EMPTY	2610	20460	150	67	100	118	68	105	243	1	1	0	234	296	228	224	329	803	2	0	0	0	0	0	0	0	0	0	0	0	0	0	0	0	0	0	0	0	0	-0.1	0.444	0.31	0.378	3.538	0.306
5	5	10	EMPTY	EMPTY	2800	20460	150	70	97	104	71	235	1046	0	0	0	239	283	230	227	564	2169	0	0	0	0	0	0	0	0	0	0	0	0	0	0	0	0	0	0	0	0	0	-0.083	0.464	0.431	0.458	3.626	0.517
5	6	10	EMPTY	EMPTY	2990	20460	150	72	85	50	68	148	732	0	0	0	225	261	150	220	381	1428	0	0	0	0	0	0	0	0	0	0	0	0	0	0	0	0	0	0	0	0	0	0.8	0.415	0.35	0.416	4.363	0.008
5	7	10		iYBR065C	3190	20470	110	4220	3610	1669	66	82	189	93	92	0	2418	2080	918	213	243	395	85	83	0	0	0	0	0	0	0	0	0	0	0	0	0	0	0	0	0	0	0	1.884	1.898	1.895	1.922	1.794	1.891
5	8	10		iYBR069C	3380	20480	110	4045	3711	1207	66	72	34	100	100	0	2345	2198	914	215	280	1376	81	18	0	0	0	0	0	0	0	0	0	0	0	0	0	0	0	0	0	0	0	1.868	1.838	1.863	2.109	1.929	1.759
5	9	10		iYBR073W	3580	20470	110	512	568	392	65	71	41	91	90	0	893	912	497	215	276	1350	7	0	0	0	0	0	0	0	0	0	0	0	0	0	0	0	0	0	0	0	0	0.659	0.722	0.715	0.685	1.621	0.696
5	10	10		iYBR085W-1	3770	20470	110	4097	3767	1865	66	88	136	97	92	0	3859	3569	1852	213	246	261	92	88	0	0	0	0	0	0	0	0	0	0	0	0	0	0	0	0	0	0	0	1.106	1.103	1.113	1.147	1.723	1.068
5	11	10		iYBR089W	3960	20470	110	5198	4460	1756	70	108	346	96	92	0	3930	3607	1362	215	254	293	91	90	0	0	0	0	0	0	0	0	0	0	0	0	0	0	0	0	0	0	0	1.38	1.294	1.348	1.295	1.62	1.317
5	12	10		iYBR093C	4160	20470	110	8061	7023	2642	73	85	155	98	96	0	4093	3629	1401	211	222	93	95	93	0	0	0	0	0	0	0	0	0	0	0	0	0	0	0	0	0	0	0	2.058	2.033	2.047	2.101	1.681	2.035
[truncated: 12,110 more rows]
[truncated: 32 more columns]
