# Supplementary material for: The Kinetochore Is an Enhancer of Pericentric Cohesin Binding
Source: PLoS Biol. 2004 Jul 27;2(9):e260. doi: 10.1371/journal.pbio.0020260 (PMC490027; doi:10.1371/journal.pbio.0020260)
Supplement: Dataset S15 — Cy3 = ChIP of SMC3-6Myc in cdc16-ts SMC3-6Myc MCD1-6HA A364a strain; Cy5 = genomic DNA. (4.6 MB XLS). [file pbio.0020260.sd015.xls]

## Sheet: SIMRUP2_191.gpr
ATF	1
27	82
Type=GenePix Results 2
DateTime=2003/04/19 10:25:39
Settings=L:\cohesin3\UP2_191.gps
GalFile=L:\arraying&printing\P2uber022803.GAL
PixelSize=10
Wavelengths=635 532
ImageFiles=L:\cohesin3\UP2_191_635.tif 0 L:\cohesin3\UP2_191_532.tif 0
NormalizationMethod=None
NormalizationFactors=1 1
JpegImage=
RatioFormulations=W1/W2 (635/532)
Barcode=
BackgroundSubtraction=LocalFeature
ImageOrigin=1500, 13520
JpegOrigin=1720, 13980
Creator=GenePix Pro 4.0.1.9
Scanner=GenePix 4000B [87097]
FocusPosition=0
Temperature=30.32
LinesAveraged=1
Comment=Cy5=total gDNA Cy3=smc3myc mcd1HA cdc16 Myc ChIP A364a
PMTGain=560 630
ScanPower=100 100
LaserPower=3.3 3.82
LaserOnTime=20758 20771
ScanRegion=150,1352,2040,5025
Supplier=
Block	Column	Row	Name	ID	X	Y	Dia.	F635 Median	F635 Mean	F635 SD	B635 Median	B635 Mean	B635 SD	% > B635+1SD	% > B635+2SD	F635 % Sat.	F532 Median	F532 Mean	F532 SD	B532 Median	B532 Mean	B532 SD	% > B532+1SD	% > B532+2SD	F532 % Sat.	F3 Median	F3 Mean	F3 SD	B3 Median	B3 Mean	B3 SD	% > B3+1SD	% > B3+2SD	F3 % Sat.	F4 Median	F4 Mean	F4 SD	B4 Median	B4 Mean	B4 SD	% > B4+1SD	% > B4+2SD	F4 % Sat.	Ratio of Medians (635/532)	Ratio of Means (635/532)	Median of Ratios (635/532)	Mean of Ratios (635/532)	Ratios SD (635/532)	Rgn Ratio (635/532)
1	1	1	cdc27	YBL084C	1990	14310	130	2420	2270	1311	71	77	44	100	100	0	2226	2065	1286	281	299	263	80	75	0	0	0	0	0	0	0	0	0	0	0	0	0	0	0	0	0	0	0	1.208	1.233	1.283	1.46	2.038	1.174
1	2	1		YBL113C	2190	14310	130	35805	28376	19185	76	87	68	100	100	0	27549	21530	14730	308	330	152	100	100	0	0	0	0	0	0	0	0	0	0	0	0	0	0	0	0	0	0	0	1.312	1.334	1.295	1.325	1.78	1.319
1	3	1		YBR030W	2360	14320	110	5765	5382	3761	86	420	1315	77	72	0	3302	3002	2175	348	540	818	71	65	0	0	0	0	0	0	0	0	0	0	0	0	0	0	0	0	0	0	0	1.922	1.995	1.938	2.03	1.794	1.853
1	4	1		YBL086C	2560	14310	120	3730	3385	2427	86	347	1179	70	65	0	1952	1795	1147	349	495	730	71	55	0	0	0	0	0	0	0	0	0	0	0	0	0	0	0	0	0	0	0	2.273	2.281	2.244	2.152	1.591	2.154
1	5	1	RER2	YBR002C	2760	14310	120	5384	4722	2160	80	86	84	99	95	0	6261	5549	2812	332	348	204	90	87	0	0	0	0	0	0	0	0	0	0	0	0	0	0	0	0	0	0	0	0.895	0.89	0.899	1.044	1.881	0.848
1	6	1		YBR032W	2940	14300	80	203	221	144	80	83	28	69	63	0	761	674	425	327	336	90	69	67	0	0	0	0	0	0	0	0	0	0	0	0	0	0	0	0	0	0	0	0.283	0.406	0.291	0.24	2.444	0.271
1	7	1	tel1	YBL088C	3160	14310	110	272	252	111	75	86	54	81	72	0	677	611	322	287	309	122	76	67	0	0	0	0	0	0	0	0	0	0	0	0	0	0	0	0	0	0	0	0.505	0.546	0.479	0.469	2.133	0.371
1	8	1		YBR004C	3310	14300	120	4287	3746	1744	73	80	63	98	96	0	10413	9123	4205	273	282	113	98	96	0	0	0	0	0	0	0	0	0	0	0	0	0	0	0	0	0	0	0	0.416	0.415	0.417	0.436	1.566	0.397
1	9	1	HMT1	YBR034C	3510	14310	120	4835	4639	2622	77	99	265	93	91	0	4781	4631	2923	278	309	370	82	81	0	0	0	0	0	0	0	0	0	0	0	0	0	0	0	0	0	0	0	1.057	1.048	1.032	1.176	2.189	0.975
1	10	1	MRP21	YBL090W	3700	14310	110	7313	5767	3189	83	216	816	81	77	0	6191	4975	2847	290	434	883	77	73	0	0	0	0	0	0	0	0	0	0	0	0	0	0	0	0	0	0	0	1.225	1.213	1.255	1.429	2.199	1.187
1	11	1		YBR006W	3880	14300	110	5178	4489	2339	88	333	1115	82	80	0	18504	15711	9415	296	957	3338	76	75	0	0	0	0	0	0	0	0	0	0	0	0	0	0	0	0	0	0	0	0.28	0.286	0.288	0.376	2.586	0.255
1	12	1	CSG2	YBR036C	4060	14330	120	6637	5444	2927	86	259	957	87	80	0	5785	4862	2879	313	861	3092	68	29	0	0	0	0	0	0	0	0	0	0	0	0	0	0	0	0	0	0	0	1.197	1.178	1.169	1.345	2.263	0.764
1	13	1		YCL048W	4270	14330	120	6253	6068	3137	92	186	690	93	89	0	9883	9872	5562	316	416	734	92	88	0	0	0	0	0	0	0	0	0	0	0	0	0	0	0	0	0	0	0	0.644	0.625	0.617	0.699	1.922	0.575
1	14	1		YCR010C	4470	14330	130	6508	5689	2684	93	170	403	93	90	0	15360	12965	6719	304	385	448	95	91	0	0	0	0	0	0	0	0	0	0	0	0	0	0	0	0	0	0	0	0.426	0.442	0.44	0.471	1.838	0.404
1	15	1	bud5	YCR038C	4660	14330	120	7022	7305	4577	94	163	486	94	90	0	6200	6108	4007	310	350	400	88	85	0	0	0	0	0	0	0	0	0	0	0	0	0	0	0	0	0	0	0	1.176	1.244	1.256	1.346	1.897	1.198
1	16	1	apa1	YCL050C	4850	14330	120	6561	5520	2734	99	205	607	91	87	0	11246	9801	5099	325	371	436	92	89	0	0	0	0	0	0	0	0	0	0	0	0	0	0	0	0	0	0	0	0.592	0.572	0.566	0.619	1.884	0.511
1	17	1	PGK1	YCR012W	5030	14330	120	3699	3185	1560	100	169	414	87	84	0	5943	5098	2635	325	372	357	89	85	0	0	0	0	0	0	0	0	0	0	0	0	0	0	0	0	0	0	0	0.641	0.646	0.654	0.684	1.842	0.587
1	18	1	MATalpha1	YCR040W	5220	14330	120	6283	5052	2643	98	567	1636	79	72	0	7322	6375	3482	322	1030	2591	77	70	0	0	0	0	0	0	0	0	0	0	0	0	0	0	0	0	0	0	0	0.884	0.818	0.816	0.885	2.353	0.74
1	19	1	PBN1	YCL052C	5440	14320	150	203	1675	2762	90	442	1417	25	17	0	519	3526	5520	306	857	2262	27	21	0	0	0	0	0	0	0	0	0	0	0	0	0	0	0	0	0	0	0	0.531	0.492	0.477	0.415	2.659	0.539
1	20	1	POL4	YCR014C	5610	14330	120	4856	4244	2126	90	105	119	97	95	0	7494	6692	3633	298	311	112	92	91	0	0	0	0	0	0	0	0	0	0	0	0	0	0	0	0	0	0	0	0.662	0.65	0.667	0.705	1.844	0.598
1	21	1	TSM1	YCR042C	5790	14330	120	1891	1955	1158	92	209	1042	75	39	0	1934	1910	1147	303	377	611	79	64	0	0	0	0	0	0	0	0	0	0	0	0	0	0	0	0	0	0	0	1.103	1.159	1.136	1.214	1.796	1.089
1	22	1	KAR4	YCL055W	5980	14330	120	3773	3851	2108	86	194	939	86	80	0	3074	3040	1725	305	429	884	81	73	0	0	0	0	0	0	0	0	0	0	0	0	0	0	0	0	0	0	0	1.332	1.377	1.352	1.469	1.8	1.289
1	1	2		YCR016W	1960	14520	120	4811	3963	2690	74	122	352	80	75	0	8162	6850	4697	285	392	801	71	70	0	0	0	0	0	0	0	0	0	0	0	0	0	0	0	0	0	0	0	0.601	0.592	0.588	0.682	2.328	0.552
1	2	2		YCR044C	2150	14520	120	8066	6774	5325	84	202	664	75	68	0	3453	3166	2754	316	476	965	58	52	0	0	0	0	0	0	0	0	0	0	0	0	0	0	0	0	0	0	0	2.544	2.347	2.158	2.617	2.328	2.12
1	3	2	rad57	YDR004W	2360	14510	120	4707	4043	2123	94	307	981	83	77	0	15208	12813	6919	351	876	2701	82	76	0	0	0	0	0	0	0	0	0	0	0	0	0	0	0	0	0	0	0	0.31	0.317	0.323	0.334	1.855	0.301
1	4	2		YDR034C-C	2580	14510	120	54325	43158	22884	94	269	855	99	97	10	32405	25632	14544	354	903	2795	85	80	0	0	0	0	0	0	0	0	0	0	0	0	0	0	0	0	0	0	0	1.692	1.704	1.696	1.782	1.61	1.659
1	5	2	RPS13	YDR064W	2750	14510	110	4789	4098	2613	90	362	1198	73	67	0	3865	3438	2328	347	609	1116	66	63	0	0	0	0	0	0	0	0	0	0	0	0	0	0	0	0	0	0	0	1.336	1.297	1.292	1.476	2.247	1.198
1	6	2	SOK1	YDR006C	2940	14510	130	3646	3435	1748	83	297	1054	82	75	0	4117	3911	2294	326	570	1102	80	72	0	0	0	0	0	0	0	0	0	0	0	0	0	0	0	0	0	0	0	0.94	0.935	0.924	1.083	2.167	0.905
1	7	2		YDR034W-B	3140	14510	120	3442	3221	2275	83	201	560	74	68	0	4482	4159	3117	308	469	816	71	64	0	0	0	0	0	0	0	0	0	0	0	0	0	0	0	0	0	0	0	0.805	0.815	0.833	0.901	1.792	0.749
1	8	2		YDR066C	3360	14520	100	2849	3159	2519	83	199	534	72	66	0	5296	5845	4854	301	448	699	70	68	0	0	0	0	0	0	0	0	0	0	0	0	0	0	0	0	0	0	0	0.554	0.555	0.589	0.674	2.98	0.513
1	9	2		YDR008C	3500	14510	110	4928	4044	2063	83	404	1154	78	75	0	4400	3694	1846	292	619	1154	80	77	0	0	0	0	0	0	0	0	0	0	0	0	0	0	0	0	0	0	0	1.179	1.164	1.184	1.181	2.055	1.123
1	10	2		YDR036C	3710	14510	120	9899	8703	6329	90	409	1173	78	73	0	10560	8867	6475	291	634	1208	75	70	0	0	0	0	0	0	0	0	0	0	0	0	0	0	0	0	0	0	0	0.955	1.004	1.013	1.153	1.997	0.974
1	11	2	DOS2	YDR068W	3880	14520	130	4776	6050	5962	88	305	1377	60	55	0	4478	8135	8405	291	830	3223	51	46	0	0	0	0	0	0	0	0	0	0	0	0	0	0	0	0	0	0	0	1.12	0.76	0.759	1.084	3.551	0.7
1	12	2		YDR010C	4060	14510	120	3124	2492	1508	92	394	1485	64	51	0	2532	1994	1232	317	778	2536	31	0	0	0	0	0	0	0	0	0	0	0	0	0	0	0	0	0	0	0	0	1.369	1.431	1.403	1.512	2.067	0.65
1	13	2	ENA5	YDR038C	4260	14520	130	3740	3840	3032	99	331	973	70	66	0	3448	3441	2652	327	550	961	67	60	0	0	0	0	0	0	0	0	0	0	0	0	0	0	0	0	0	0	0	1.167	1.201	1.172	1.17	2.051	1.136
1	14	2		YDR070C	4460	14520	110	2109	1729	994	104	474	1096	72	30	0	2408	2019	1349	337	740	1176	66	31	0	0	0	0	0	0	0	0	0	0	0	0	0	0	0	0	0	0	0	0.968	0.966	0.855	0.658	3	0.864
1	15	2		YDR366C	4670	14510	120	12359	11050	7104	101	310	619	89	83	0	16768	13926	9237	332	566	774	81	77	0	0	0	0	0	0	0	0	0	0	0	0	0	0	0	0	0	0	0	0.746	0.805	0.827	1.004	2.271	0.781
1	16	2		YDR398W	4840	14520	110	4345	4550	3169	110	440	1266	82	76	0	2773	2876	1973	334	546	892	78	70	0	0	0	0	0	0	0	0	0	0	0	0	0	0	0	0	0	0	0	1.736	1.747	1.667	1.745	1.491	1.662
1	17	2		YDR430C	5030	14510	110	3923	4919	4237	112	679	1644	80	61	0	2821	3126	2449	341	692	1127	75	58	0	0	0	0	0	0	0	0	0	0	0	0	0	0	0	0	0	0	0	1.537	1.726	1.535	1.611	1.863	1.688
1	18	2	YPR1	YDR368W	5220	14510	120	3144	2815	1654	102	514	1330	72	59	0	4565	4152	2532	325	730	1343	76	70	0	0	0	0	0	0	0	0	0	0	0	0	0	0	0	0	0	0	0	0.717	0.709	0.721	0.698	1.88	0.754
1	19	2		YDR400W	5430	14510	120	6998	6083	3948	96	287	770	81	78	0	6401	5747	3894	313	602	1209	75	69	0	0	0	0	0	0	0	0	0	0	0	0	0	0	0	0	0	0	0	1.134	1.102	1.108	1.165	1.825	1.042
1	20	2	NPL3	YDR432W	5630	14510	120	8403	7517	4692	96	133	177	91	90	0	5998	5383	3507	302	346	289	80	79	0	0	0	0	0	0	0	0	0	0	0	0	0	0	0	0	0	0	0	1.458	1.461	1.481	1.705	1.94	1.404
1	21	2		YDR370C	5800	14510	110	11744	9874	4829	100	1095	3338	78	75	0	6670	5474	2446	307	867	1834	81	73	0	0	0	0	0	0	0	0	0	0	0	0	0	0	0	0	0	0	0	1.83	1.892	1.923	1.847	1.439	1.928
1	22	2	DIT2	YDR402C	5990	14510	110	6179	5623	3077	93	1154	3231	75	45	0	6937	6245	3412	311	1071	2141	78	68	0	0	0	0	0	0	0	0	0	0	0	0	0	0	0	0	0	0	0	0.919	0.932	0.934	0.942	1.592	1.13
1	1	3		YDR434W	1990	14700	110	4371	4224	3641	79	302	1045	76	70	0	5632	5496	4977	297	652	1683	68	66	0	0	0	0	0	0	0	0	0	0	0	0	0	0	0	0	0	0	0	0.804	0.797	0.811	0.895	2.245	0.674
1	2	3		YDR372C	2180	14710	110	5733	4998	3583	87	672	1811	71	67	0	4939	4142	3041	303	965	2130	65	55	0	0	0	0	0	0	0	0	0	0	0	0	0	0	0	0	0	0	0	1.218	1.279	1.275	1.545	2.713	1.161
1	3	3	rpb7	YDR404C	2400	14700	120	4098	4026	3213	87	531	1604	71	60	0	4360	4054	3157	313	916	2460	65	34	0	0	0	0	0	0	0	0	0	0	0	0	0	0	0	0	0	0	0	0.991	1.053	1.045	1.127	2.024	1.009
1	4	3	PPZ2	YDR436W	2580	14700	120	6415	5743	3663	86	157	301	89	85	0	4288	3783	2707	312	392	451	74	69	0	0	0	0	0	0	0	0	0	0	0	0	0	0	0	0	0	0	0	1.592	1.63	1.554	1.854	2.354	1.509
1	5	3	LSM4	YER112W	2790	14700	110	6082	5586	2198	80	272	857	92	87	0	5190	4761	1865	303	504	889	87	86	0	0	0	0	0	0	0	0	0	0	0	0	0	0	0	0	0	0	0	1.228	1.235	1.257	1.41	2.067	1.211
1	6	3	COX15	YER141W	2980	14700	110	10697	9785	2977	76	199	696	100	100	0	10045	9375	3144	294	472	953	100	97	0	0	0	0	0	0	0	0	0	0	0	0	0	0	0	0	0	0	0	1.089	1.069	1.069	1.113	1.391	1.044
1	7	3	BRR2	YER172C	3180	14700	110	426	425	153	73	120	351	51	0	0	1062	1000	367	281	372	734	57	1	0	0	0	0	0	0	0	0	0	0	0	0	0	0	0	0	0	0	0	0.452	0.49	0.486	0.495	1.764	0.483
1	8	3	BOI2	YER114C	3370	14700	110	3217	3078	1504	74	100	202	95	90	0	2035	1924	1022	278	301	186	83	83	0	0	0	0	0	0	0	0	0	0	0	0	0	0	0	0	0	0	0	1.789	1.825	1.809	1.732	1.415	1.822
1	9	3	DDI1	YER143W	3560	14700	120	7656	6816	3427	81	230	773	88	86	0	15244	13135	7150	277	420	731	90	86	0	0	0	0	0	0	0	0	0	0	0	0	0	0	0	0	0	0	0	0.506	0.524	0.522	0.575	2.139	0.486
1	10	3	GRX4	YER174C	3750	14700	110	4287	3684	1777	85	90	44	100	98	0	3151	2934	1400	284	292	83	91	90	0	0	0	0	0	0	0	0	0	0	0	0	0	0	0	0	0	0	0	1.466	1.358	1.379	1.376	1.912	1.33
1	11	3		YER116C	3950	14710	120	7600	6808	2809	85	117	353	99	95	0	4183	3608	1585	289	358	815	85	83	0	0	0	0	0	0	0	0	0	0	0	0	0	0	0	0	0	0	0	1.93	2.026	2.05	2.125	1.947	2.034
1	12	3	FTR1	YER145C	4130	14700	110	9182	7586	3386	87	108	121	100	100	0	5591	5047	2270	295	310	135	97	96	0	0	0	0	0	0	0	0	0	0	0	0	0	0	0	0	0	0	0	1.717	1.578	1.653	1.585	1.644	1.564
1	13	3	ECM32	YER176W	4320	14700	110	2729	3191	2234	93	154	385	92	90	0	1883	2128	1278	312	365	443	92	77	0	0	0	0	0	0	0	0	0	0	0	0	0	0	0	0	0	0	0	1.678	1.706	1.714	1.595	1.729	1.745
1	14	3	SSU81	YER118C	4510	14700	110	13416	11915	4908	94	270	988	98	93	0	17378	15476	6306	332	602	1748	93	90	0	0	0	0	0	0	0	0	0	0	0	0	0	0	0	0	0	0	0	0.782	0.781	0.796	0.805	1.541	0.765
1	15	3		YER147C	4700	14700	110	7690	7226	2907	98	323	1213	97	90	0	5155	4693	1924	316	634	1853	86	65	0	0	0	0	0	0	0	0	0	0	0	0	0	0	0	0	0	0	0	1.569	1.629	1.696	1.803	1.819	1.626
1	16	3	pda1	YER178W	4890	14700	110	6899	6603	3508	100	285	938	88	85	0	7631	7132	3809	315	501	963	86	81	0	0	0	0	0	0	0	0	0	0	0	0	0	0	0	0	0	0	0	0.929	0.954	0.975	1.027	1.632	0.927
1	17	3	pmr1	YGL167C	5080	14700	110	334	322	109	97	204	638	0	0	0	697	727	275	317	438	778	6	0	0	0	0	0	0	0	0	0	0	0	0	0	0	0	0	0	0	0	0	0.624	0.549	0.518	0.545	2.122	0.465
1	18	3		YGL199C	5270	14700	110	5636	4983	1688	93	110	140	100	100	0	3391	3023	1031	314	342	350	97	96	0	0	0	0	0	0	0	0	0	0	0	0	0	0	0	0	0	0	0	1.801	1.805	1.791	1.901	1.636	1.842
1	19	3		YGL230C	5470	14710	120	3926	3454	1451	91	112	140	98	95	0	4117	3608	1536	303	333	253	91	89	0	0	0	0	0	0	0	0	0	0	0	0	0	0	0	0	0	0	0	1.006	1.018	1.041	1.056	2.024	1.012
1	20	3	SUA5	YGL169W	5660	14710	120	6507	6127	2628	89	97	68	100	99	0	7547	6789	3091	302	308	92	98	95	0	0	0	0	0	0	0	0	0	0	0	0	0	0	0	0	0	0	0	0.886	0.931	0.929	1.035	2.137	0.901
1	21	3	MCM6	YGL201C	5840	14700	110	1682	1853	1092	91	254	1306	60	17	0	1884	2042	1148	293	393	746	85	55	0	0	0	0	0	0	0	0	0	0	0	0	0	0	0	0	0	0	0	1	1.007	1.046	1.086	1.864	0.965
1	22	3		YGL232W	6040	14710	120	6958	5931	2457	89	181	689	94	93	0	8827	8065	3502	292	433	1144	89	86	0	0	0	0	0	0	0	0	0	0	0	0	0	0	0	0	0	0	0	0.805	0.752	0.754	0.864	2.393	0.733
1	1	4	ROK1	YGL171W	2050	14900	120	8507	7828	2981	72	134	440	100	95	0	9150	8425	3905	281	394	838	90	85	0	0	0	0	0	0	0	0	0	0	0	0	0	0	0	0	0	0	0	0.951	0.952	0.943	1.133	2.011	0.899
1	2	4	kex1	YGL203C	2240	14900	110	6285	7465	4884	76	263	1081	90	83	0	4150	4348	3074	278	469	958	81	72	0	0	0	0	0	0	0	0	0	0	0	0	0	0	0	0	0	0	0	1.604	1.815	1.996	2.242	2.225	1.747
1	3	4	ade5,7	YGL234W	2430	14900	110	9391	9220	4512	76	294	1191	93	90	0	5314	4956	2399	286	468	904	88	85	0	0	0	0	0	0	0	0	0	0	0	0	0	0	0	0	0	0	0	1.853	1.958	1.949	2.179	1.786	1.967
1	4	4	KEM1	YGL173C	2610	14900	110	1697	1865	1048	79	201	750	91	58	0	1799	2018	1362	295	410	665	90	57	0	0	0	0	0	0	0	0	0	0	0	0	0	0	0	0	0	0	0	1.076	1.037	1.004	1.083	1.66	0.973
1	5	4	POX1	YGL205W	2800	14890	110	9557	8532	3269	78	312	1318	95	88	0	4801	4331	1892	294	446	779	88	85	0	0	0	0	0	0	0	0	0	0	0	0	0	0	0	0	0	0	0	2.103	2.094	2.072	2.373	1.786	2.051
1	6	4		YGL236C	3000	14890	110	9708	9058	3097	76	275	1249	100	95	0	7904	7262	2776	286	414	768	97	92	0	0	0	0	0	0	0	0	0	0	0	0	0	0	0	0	0	0	0	1.264	1.288	1.337	1.369	1.483	1.262
1	7	4	RNH70	YGR276C	3180	14890	110	9414	9040	1496	76	117	307	100	100	0	4643	4592	967	286	344	466	100	98	0	0	0	0	0	0	0	0	0	0	0	0	0	0	0	0	0	0	0	2.143	2.082	2.053	2.117	1.246	2.04
1	8	4		YHL010C	3380	14900	120	9741	8739	3276	76	122	334	100	97	0	6009	5390	2397	276	328	414	91	85	0	0	0	0	0	0	0	0	0	0	0	0	0	0	0	0	0	0	0	1.686	1.694	1.664	1.913	1.854	1.672
1	9	4		YHL042W	3570	14910	110	6840	5861	2865	80	87	48	100	100	0	3742	3556	1882	278	296	166	92	88	0	0	0	0	0	0	0	0	0	0	0	0	0	0	0	0	0	0	0	1.952	1.764	1.828	1.88	1.795	1.682
1	10	4		YGR278W	3770	14900	120	9572	8858	3614	86	91	46	100	100	0	6150	5544	2453	287	299	126	98	95	0	0	0	0	0	0	0	0	0	0	0	0	0	0	0	0	0	0	0	1.618	1.669	1.613	1.848	1.885	1.659
1	11	4		YHL012W	3950	14900	110	10556	9129	3504	82	286	1353	96	90	0	13503	11739	4317	286	630	2057	97	88	0	0	0	0	0	0	0	0	0	0	0	0	0	0	0	0	0	0	0	0.792	0.79	0.783	0.777	1.342	0.774
1	12	4		YHL044W	4140	14900	110	8745	7728	2863	86	275	1277	95	88	0	6687	5940	2087	290	602	1941	91	82	0	0	0	0	0	0	0	0	0	0	0	0	0	0	0	0	0	0	0	1.354	1.353	1.378	1.39	1.492	1.327
1	13	4		YGR280C	4330	14900	110	6218	5616	2548	93	187	625	93	85	0	4609	4231	1929	315	400	542	86	85	0	0	0	0	0	0	0	0	0	0	0	0	0	0	0	0	0	0	0	1.426	1.41	1.407	1.554	1.888	1.395
1	14	4	YLF2	YHL014C	4520	14900	110	7884	7194	2098	94	259	866	100	97	0	21647	19809	5725	322	749	2692	100	97	0	0	0	0	0	0	0	0	0	0	0	0	0	0	0	0	0	0	0	0.365	0.364	0.373	0.363	1.289	0.347
1	15	4		YHL046C	4720	14900	120	29085	24781	10798	101	219	767	98	96	0	28384	24188	12091	313	671	2543	90	82	0	0	0	0	0	0	0	0	0	0	0	0	0	0	0	0	0	0	0	1.033	1.034	1.019	1.203	1.96	0.976
1	16	4	BGL2	YGR282C	4890	14900	110	6265	5587	1931	106	203	632	98	95	0	7999	7243	2297	322	492	964	98	95	0	0	0	0	0	0	0	0	0	0	0	0	0	0	0	0	0	0	0	0.802	0.792	0.787	0.775	1.319	0.788
1	17	4	dur3	YHL016C	5090	14900	110	11286	10145	3108	100	243	787	100	100	0	11801	11069	3234	324	587	1341	100	98	0	0	0	0	0	0	0	0	0	0	0	0	0	0	0	0	0	0	0	0.975	0.935	0.929	0.927	1.263	0.919
1	18	4	COS8	YHL048W	5280	14900	110	19942	18945	9547	99	475	2331	88	85	0	16634	14703	7422	313	805	2579	87	80	0	0	0	0	0	0	0	0	0	0	0	0	0	0	0	0	0	0	0	1.216	1.31	1.323	1.349	1.526	1.27
1	19	4	THS1	YIL078W	5470	14900	110	9452	8582	3539	100	558	2453	91	80	0	8420	7546	3280	314	864	2628	85	75	0	0	0	0	0	0	0	0	0	0	0	0	0	0	0	0	0	0	0	1.154	1.173	1.216	1.221	1.405	1.12
1	20	4		YIL110W	5670	14900	110	9479	7993	3077	96	267	898	100	91	0	17135	14933	6067	308	600	1518	96	91	0	0	0	0	0	0	0	0	0	0	0	0	0	0	0	0	0	0	0	0.558	0.54	0.554	0.564	1.559	0.517
1	21	4	CCT2	YIL142W	5860	14900	110	7579	6869	2915	93	190	559	100	95	0	4446	4041	1736	292	468	1208	87	78	0	0	0	0	0	0	0	0	0	0	0	0	0	0	0	0	0	0	0	1.802	1.807	1.87	1.939	1.624	1.819
1	22	4		YIL080W	6050	14900	110	23875	20568	8657	93	226	778	100	97	0	23191	19783	8535	298	526	1545	92	88	0	0	0	0	0	0	0	0	0	0	0	0	0	0	0	0	0	0	0	1.039	1.051	1.069	1.111	1.616	1.035
1	1	5		YIL112W	2050	15090	110	8578	8302	3613	67	155	705	98	95	0	6876	6669	3115	280	372	779	95	93	0	0	0	0	0	0	0	0	0	0	0	0	0	0	0	0	0	0	0	1.29	1.289	1.346	1.371	1.755	1.247
1	2	5	TID3	YIL144W	2240	15100	110	8941	7811	5846	77	581	2099	68	65	0	6564	5805	4753	292	768	1849	62	58	0	0	0	0	0	0	0	0	0	0	0	0	0	0	0	0	0	0	0	1.413	1.403	1.379	1.723	2.66	1.287
1	3	5		YIL082W-A	2450	15090	110	2789	2483	1049	80	498	1971	72	2	0	2624	2476	1034	300	685	1670	73	10	0	0	0	0	0	0	0	0	0	0	0	0	0	0	0	0	0	0	0	1.166	1.104	1.141	1.173	1.694	1.063
1	4	5	POR2	YIL114C	2630	15090	110	6062	5121	2228	82	160	491	97	91	0	3335	2935	1320	303	370	405	86	82	0	0	0	0	0	0	0	0	0	0	0	0	0	0	0	0	0	0	0	1.972	1.915	1.933	2.019	1.591	1.885
1	5	5	ECM37	YIL146C	2830	15100	110	790	792	317	77	162	657	61	3	0	978	930	390	293	354	466	73	20	0	0	0	0	0	0	0	0	0	0	0	0	0	0	0	0	0	0	0	1.041	1.122	1.138	1.146	1.923	1.005
1	6	5	SDS3	YIL084C	3010	15090	110	8380	7610	2991	79	433	1818	96	85	0	4440	3886	1490	299	496	981	88	80	0	0	0	0	0	0	0	0	0	0	0	0	0	0	0	0	0	0	0	2.005	2.1	2.2	2.189	1.463	2.133
1	7	5	his5	YIL116W	3200	15090	110	8214	6666	3414	86	553	2010	82	71	0	8562	7506	3747	311	665	1501	85	78	0	0	0	0	0	0	0	0	0	0	0	0	0	0	0	0	0	0	0	0.985	0.915	0.925	0.929	1.516	0.902
1	8	5	RPL40A	YIL148W	3380	15100	120	8216	7171	3314	82	182	749	90	86	0	5822	5128	2565	283	434	1111	83	80	0	0	0	0	0	0	0	0	0	0	0	0	0	0	0	0	0	0	0	1.468	1.463	1.474	1.736	2.314	1.364
1	9	5	ilv3	YJR016C	3560	15090	110	4460	4051	1629	84	148	398	96	92	0	7774	7229	3150	289	420	742	96	90	0	0	0	0	0	0	0	0	0	0	0	0	0	0	0	0	0	0	0	0.585	0.572	0.586	0.606	1.664	0.542
1	10	5	cyc1	YJR048W	3760	15090	110	2486	2118	947	87	166	408	88	80	0	2659	2332	1009	294	437	710	82	76	0	0	0	0	0	0	0	0	0	0	0	0	0	0	0	0	0	0	0	1.014	0.997	1.042	1.087	1.692	0.958
1	11	5		YJR080C	3950	15090	110	8017	6598	3467	82	173	609	93	83	0	5574	5199	2759	288	400	850	85	78	0	0	0	0	0	0	0	0	0	0	0	0	0	0	0	0	0	0	0	1.501	1.327	1.367	1.41	1.556	1.318
1	12	5		YJR018W	4140	15090	110	3612	3232	1429	84	150	412	92	88	0	3269	2872	1220	292	376	496	87	83	0	0	0	0	0	0	0	0	0	0	0	0	0	0	0	0	0	0	0	1.185	1.22	1.216	1.232	1.466	1.213
1	13	5	ISY1	YJR050W	4330	15090	120	5017	4489	1907	91	150	439	95	90	0	3130	2820	1223	314	368	397	86	85	0	0	0	0	0	0	0	0	0	0	0	0	0	0	0	0	0	0	0	1.749	1.755	1.771	1.895	2.014	1.771
1	14	5		YJR083C	4510	15090	110	7726	7433	4363	94	290	1228	82	80	0	4354	3826	2312	318	471	909	76	72	0	0	0	0	0	0	0	0	0	0	0	0	0	0	0	0	0	0	0	1.891	2.092	1.997	2.059	1.559	2.07
1	15	5		YJR020W	4700	15090	110	4672	3953	1596	98	363	1316	86	77	0	3397	2978	1212	323	531	862	85	80	0	0	0	0	0	0	0	0	0	0	0	0	0	0	0	0	0	0	0	1.488	1.452	1.433	1.552	1.496	1.424
1	16	5	rad7	YJR052W	4880	15090	110	8176	7608	2285	100	247	772	100	100	0	4756	4469	1305	322	472	713	100	92	0	0	0	0	0	0	0	0	0	0	0	0	0	0	0	0	0	0	0	1.821	1.81	1.872	1.829	1.325	1.809
1	17	5		YJR085C	5080	15090	110	3212	2742	1263	97	195	628	86	80	0	2690	2376	1105	312	426	683	81	76	0	0	0	0	0	0	0	0	0	0	0	0	0	0	0	0	0	0	0	1.31	1.281	1.265	1.405	1.896	1.242
1	18	5	LSM8	YJR022W	5250	15090	110	3346	2886	1103	93	277	829	90	80	0	2726	2442	905	316	499	829	87	73	0	0	0	0	0	0	0	0	0	0	0	0	0	0	0	0	0	0	0	1.35	1.314	1.317	1.358	1.431	1.252
1	19	5		YJR054W	5450	15090	110	10420	8824	3709	96	492	1579	91	83	0	7470	6666	2874	310	698	1503	86	82	0	0	0	0	0	0	0	0	0	0	0	0	0	0	0	0	0	0	0	1.442	1.373	1.355	1.417	1.471	1.336
1	20	5		YJR087W	5640	15090	110	4288	3623	1584	97	480	1584	80	71	0	2377	2129	963	309	653	1476	73	6	0	0	0	0	0	0	0	0	0	0	0	0	0	0	0	0	0	0	0	2.027	1.937	1.939	2.166	1.76	1.612
1	21	5	RSC4	YKR008W	5830	15090	110	9339	8243	3005	90	212	609	98	97	0	16529	15474	5595	295	434	680	100	97	0	0	0	0	0	0	0	0	0	0	0	0	0	0	0	0	0	0	0	0.57	0.537	0.547	0.536	1.309	0.522
1	22	5	gap1	YKR039W	6030	15090	120	8507	7878	3040	86	150	552	98	98	0	7490	7040	2558	290	398	894	96	92	0	0	0	0	0	0	0	0	0	0	0	0	0	0	0	0	0	0	0	1.17	1.154	1.155	1.139	1.551	1.166
1	1	6		YKR071C	2040	15280	120	8134	7800	3161	66	106	521	99	97	0	12626	11663	4824	293	322	481	97	96	0	0	0	0	0	0	0	0	0	0	0	0	0	0	0	0	0	0	0	0.654	0.68	0.689	0.712	1.667	0.654
1	2	6	TOF2	YKR010C	2220	15280	120	8814	8256	2910	70	132	705	99	96	0	18873	17422	6356	290	334	512	97	96	0	0	0	0	0	0	0	0	0	0	0	0	0	0	0	0	0	0	0	0.471	0.478	0.472	0.508	1.72	0.464
1	3	6		YKR041W	2420	15280	120	3660	3150	1332	72	99	280	96	92	0	2853	2534	1127	283	307	273	89	85	0	0	0	0	0	0	0	0	0	0	0	0	0	0	0	0	0	0	0	1.396	1.367	1.359	1.449	1.839	1.335
1	4	6		YKR073C	2600	15270	150	136	201	168	73	148	537	3	0	0	360	466	301	288	360	506	16	1	0	0	0	0	0	0	0	0	0	0	0	0	0	0	0	0	0	0	0	0.875	0.719	0.578	0.574	3.705	0.705
1	5	6		YKR012C	2790	15280	120	4473	3806	1576	77	155	548	93	88	0	4913	4262	1797	292	338	354	91	90	0	0	0	0	0	0	0	0	0	0	0	0	0	0	0	0	0	0	0	0.951	0.939	0.952	1.011	1.834	0.908
1	6	6		YKR043C	3000	15280	110	10300	8547	3492	84	248	1057	97	91	0	20491	16991	7319	311	389	551	100	97	0	0	0	0	0	0	0	0	0	0	0	0	0	0	0	0	0	0	0	0.506	0.507	0.51	0.539	1.558	0.478
1	7	6		YKR075C	3170	15280	120	6300	5637	2571	87	260	1222	91	81	0	5251	4683	2085	320	437	852	90	84	0	0	0	0	0	0	0	0	0	0	0	0	0	0	0	0	0	0	0	1.26	1.272	1.254	1.366	1.928	1.263
1	8	6	YPT52	YKR014C	3360	15280	120	8104	7059	2744	87	129	476	98	95	0	7072	6359	2508	313	399	1027	91	87	0	0	0	0	0	0	0	0	0	0	0	0	0	0	0	0	0	0	0	1.186	1.153	1.152	1.208	1.52	1.133
1	9	6		YKR045C	3560	15280	120	8236	7153	2954	87	113	239	99	98	0	13557	11619	4905	311	359	449	95	93	0	0	0	0	0	0	0	0	0	0	0	0	0	0	0	0	0	0	0	0.615	0.625	0.626	0.669	1.802	0.615
1	10	6		YKR077W	3750	15280	120	12028	11466	4984	88	103	136	100	100	0	7188	6660	2956	302	320	151	99	98	0	0	0	0	0	0	0	0	0	0	0	0	0	0	0	0	0	0	0	1.734	1.79	1.772	1.84	1.509	1.802
1	11	6	FRE1	YLR214W	3940	15280	120	9982	8949	3581	86	117	315	99	98	0	8005	7234	2988	304	335	340	96	94	0	0	0	0	0	0	0	0	0	0	0	0	0	0	0	0	0	0	0	1.285	1.279	1.287	1.361	1.751	1.282
1	12	6	MAP1	YLR244C	4120	15270	110	7257	6457	2833	86	277	1104	93	85	0	9778	8311	3786	312	574	1411	86	83	0	0	0	0	0	0	0	0	0	0	0	0	0	0	0	0	0	0	0	0.758	0.796	0.816	0.874	1.921	0.8
1	13	6	CDC46	YLR274W	4320	15280	120	6981	6995	3460	89	247	1035	95	92	0	7301	6962	3461	319	542	1329	90	85	0	0	0	0	0	0	0	0	0	0	0	0	0	0	0	0	0	0	0	0.987	1.04	1.066	1.109	1.844	1.022
1	14	6	CPR6	YLR216C	4510	15280	120	9769	8608	3278	91	164	773	97	94	0	5269	4810	1740	318	373	448	95	91	0	0	0	0	0	0	0	0	0	0	0	0	0	0	0	0	0	0	0	1.955	1.896	1.885	1.961	1.609	1.934
1	15	6	ERF2	YLR246W	4700	15280	120	3564	3270	1420	92	139	393	95	92	0	4467	4059	1896	316	351	269	90	90	0	0	0	0	0	0	0	0	0	0	0	0	0	0	0	0	0	0	0	0.836	0.849	0.834	0.884	1.791	0.832
1	16	6	DBP9	YLR276C	4880	15270	110	8792	7880	4295	95	255	963	91	87	0	25663	22827	13484	320	782	3363	88	81	0	0	0	0	0	0	0	0	0	0	0	0	0	0	0	0	0	0	0	0.343	0.346	0.346	0.378	1.85	0.316
1	17	6		YLR218C	5070	15270	110	5994	4950	2248	97	319	1129	87	80	0	3812	3291	1485	321	833	3307	63	0	0	0	0	0	0	0	0	0	0	0	0	0	0	0	0	0	0	0	0	1.689	1.634	1.677	1.56	1.365	1.635
1	18	6	RCK2	YLR248W	5270	15280	120	9592	9656	3241	86	246	869	99	98	0	4148	3898	1305	302	431	642	95	92	0	0	0	0	0	0	0	0	0	0	0	0	0	0	0	0	0	0	0	2.472	2.661	2.673	2.773	1.624	2.747
1	19	6		YLR278C	5460	15280	120	868	916	648	88	198	971	32	2	0	911	913	541	296	387	825	30	1	0	0	0	0	0	0	0	0	0	0	0	0	0	0	0	0	0	0	0	1.268	1.342	1.207	1.242	2.152	1.271
1	20	6	CCC1	YLR220W	5660	15280	120	6029	5582	2762	90	130	358	96	93	0	12327	10812	5271	304	330	225	99	96	0	0	0	0	0	0	0	0	0	0	0	0	0	0	0	0	0	0	0	0.494	0.523	0.519	0.538	1.789	0.506
1	21	6	SSP120	YLR250W	5850	15280	120	5374	4764	2332	87	127	186	98	95	0	7685	6577	3269	305	356	355	90	88	0	0	0	0	0	0	0	0	0	0	0	0	0	0	0	0	0	0	0	0.716	0.746	0.752	0.813	1.974	0.713
1	22	6		YLR280C	6060	15280	100	1249	1025	568	84	119	170	82	77	0	1385	1250	704	302	334	210	77	75	0	0	0	0	0	0	0	0	0	0	0	0	0	0	0	0	0	0	0	1.076	0.993	0.96	0.887	2.028	0.88
1	1	7	CTK3	YML112W	2060	15470	120	10750	9651	4454	68	71	26	100	100	0	5776	5101	2266	293	295	84	98	97	0	0	0	0	0	0	0	0	0	0	0	0	0	0	0	0	0	0	0	1.948	1.993	1.996	2.034	1.8	2.054
1	2	7		YMR010W	2240	15470	110	9383	8111	3190	70	95	221	100	97	0	7693	6830	2796	285	334	426	96	95	0	0	0	0	0	0	0	0	0	0	0	0	0	0	0	0	0	0	0	1.257	1.229	1.211	1.28	1.58	1.211
1	3	7		YMR041C	2450	15470	120	7608	6566	3274	68	91	209	98	95	0	5125	4463	2278	267	321	403	87	82	0	0	0	0	0	0	0	0	0	0	0	0	0	0	0	0	0	0	0	1.552	1.549	1.573	1.652	2.016	1.561
1	4	7		YML114C	2620	15470	110	9152	8092	3413	68	194	919	95	90	0	5324	4961	2202	265	380	733	92	88	0	0	0	0	0	0	0	0	0	0	0	0	0	0	0	0	0	0	0	1.796	1.709	1.81	1.855	1.752	1.687
1	5	7	CLU1	YMR012W	2810	15470	110	590	546	221	71	208	923	2	0	0	899	881	402	285	411	741	38	2	0	0	0	0	0	0	0	0	0	0	0	0	0	0	0	0	0	0	0	0.845	0.797	0.844	0.819	2.209	0.565
1	6	7	mcm1	YMR043W	2990	15460	150	91	134	146	78	147	513	1	0	0	327	376	256	303	400	1106	1	0	0	0	0	0	0	0	0	0	0	0	0	0	0	0	0	0	0	0	0	0.542	0.767	0.344	0.341	3.474	0.701
1	7	7	atr1	YML116W	3190	15470	110	8232	7346	2761	82	217	898	100	93	0	14827	13790	5188	320	666	2014	97	95	0	0	0	0	0	0	0	0	0	0	0	0	0	0	0	0	0	0	0	0.562	0.539	0.552	0.538	1.382	0.511
1	8	7		YMR014W	3380	15470	110	4959	4803	2527	87	346	1142	87	80	0	12311	11646	5998	321	1069	2992	90	78	0	0	0	0	0	0	0	0	0	0	0	0	0	0	0	0	0	0	0	0.406	0.416	0.423	0.431	1.762	0.376
1	9	7		YMR045C	3580	15470	110	18526	18065	9537	92	393	1736	92	87	0	21232	21064	11337	328	1052	3598	86	85	0	0	0	0	0	0	0	0	0	0	0	0	0	0	0	0	0	0	0	0.882	0.867	0.855	0.9	1.528	0.83
1	10	7		YML117W-A	3780	15470	110	4149	3775	1963	93	292	1592	81	66	0	6566	5866	3083	326	755	3018	75	52	0	0	0	0	0	0	0	0	0	0	0	0	0	0	0	0	0	0	0	0.65	0.665	0.675	0.75	2.114	0.633
1	11	7	SOK2	YMR016C	3960	15480	120	11440	10769	3771	95	156	435	100	100	0	11417	10621	4176	329	435	726	98	95	0	0	0	0	0	0	0	0	0	0	0	0	0	0	0	0	0	0	0	1.023	1.037	1.043	1.101	1.698	1.005
1	12	7		YMR046W-A	4160	15470	110	20735	16487	8386	95	430	2065	90	85	0	23605	19362	10592	331	811	3177	82	78	0	0	0	0	0	0	0	0	0	0	0	0	0	0	0	0	0	0	0	0.887	0.861	0.887	1.043	2.302	0.841
1	13	7	PUB1	YNL016W	4340	15470	110	1364	1343	706	90	377	2005	11	0	0	1809	1669	871	322	780	3184	2	0	0	0	0	0	0	0	0	0	0	0	0	0	0	0	0	0	0	0	0	0.857	0.93	0.889	0.858	1.906	0.549
1	14	7	ALG11	YNL048W	4530	15470	110	11327	10139	4320	91	307	1375	96	88	0	9879	9227	4145	317	592	1540	90	85	0	0	0	0	0	0	0	0	0	0	0	0	0	0	0	0	0	0	0	1.175	1.128	1.148	1.216	1.787	1.082
1	15	7	TPM1	YNL079C	4720	15470	110	5026	4744	2352	92	387	1513	83	77	0	3289	3032	1532	317	643	1588	76	41	0	0	0	0	0	0	0	0	0	0	0	0	0	0	0	0	0	0	0	1.66	1.713	1.735	1.66	1.659	1.719
1	16	7		YNL018C	4910	15470	110	14989	13954	5582	98	378	1430	100	93	0	10593	10003	4106	324	672	2105	95	85	0	0	0	0	0	0	0	0	0	0	0	0	0	0	0	0	0	0	0	1.45	1.432	1.426	1.49	1.521	1.434
1	17	7		YNL050C	5100	15470	110	4816	4267	2054	102	377	1376	88	72	0	10538	9128	4608	321	755	2009	86	81	0	0	0	0	0	0	0	0	0	0	0	0	0	0	0	0	0	0	0	0.461	0.473	0.467	0.543	2.088	0.446
1	18	7		YNL081C	5300	15470	110	3555	2821	1637	95	226	706	78	71	0	11255	9378	5692	317	742	2054	80	71	0	0	0	0	0	0	0	0	0	0	0	0	0	0	0	0	0	0	0	0.316	0.301	0.306	0.337	2.69	0.27
1	19	7	ARK1	YNL020C	5480	15470	110	8996	7704	3767	92	278	1099	91	83	0	9299	7967	4141	305	684	1866	83	76	0	0	0	0	0	0	0	0	0	0	0	0	0	0	0	0	0	0	0	0.99	0.993	0.991	1.104	2.104	0.922
1	20	7	COX5A	YNL052W	5670	15470	110	3493	3071	1561	92	328	1186	81	68	0	5807	4975	2728	312	658	1592	76	71	0	0	0	0	0	0	0	0	0	0	0	0	0	0	0	0	0	0	0	0.619	0.639	0.646	0.737	2.325	0.598
1	21	7		YNL083W	5870	15470	110	9676	8957	4750	89	247	905	95	88	0	6453	5624	2956	307	520	1052	83	78	0	0	0	0	0	0	0	0	0	0	0	0	0	0	0	0	0	0	0	1.56	1.668	1.738	1.895	2.039	1.681
1	22	7		YNL022C	6060	15480	120	10301	9348	4567	85	163	705	98	90	0	6282	5496	2708	297	373	571	91	86	0	0	0	0	0	0	0	0	0	0	0	0	0	0	0	0	0	0	0	1.707	1.782	1.751	1.862	1.91	1.794
1	1	8	VAC7	YNL054W	2060	15660	110	2094	2184	1383	69	138	470	81	77	0	2047	1997	1278	295	352	350	78	75	0	0	0	0	0	0	0	0	0	0	0	0	0	0	0	0	0	0	0	1.156	1.243	1.196	1.209	1.424	1.199
1	2	8	mkt1	YNL085W	2260	15660	110	7717	6941	5380	71	323	1343	75	68	0	7326	6617	5310	290	599	1564	66	63	0	0	0	0	0	0	0	0	0	0	0	0	0	0	0	0	0	0	0	1.087	1.086	1.014	1.327	2.588	1.017
1	3	8	BIO4	YNR057C	2450	15660	110	8617	7420	4219	72	390	1572	83	76	0	6948	5676	3394	272	675	1839	75	70	0	0	0	0	0	0	0	0	0	0	0	0	0	0	0	0	0	0	0	1.28	1.36	1.351	1.59	2.09	1.291
1	4	8	HTA3	YOL012C	2640	15660	110	4159	3317	2259	68	235	928	71	68	0	3130	2310	1731	277	461	1044	60	56	0	0	0	0	0	0	0	0	0	0	0	0	0	0	0	0	0	0	0	1.434	1.598	1.475	1.673	2.369	1.44
1	5	8	NTG2	YOL043C	2820	15660	110	8780	7663	3341	73	229	980	93	88	0	17794	15952	7462	285	677	2668	88	83	0	0	0	0	0	0	0	0	0	0	0	0	0	0	0	0	0	0	0	0.497	0.484	0.489	0.503	1.433	0.453
1	6	8		YNR059W	3020	15660	110	7769	6968	3885	78	287	1150	86	80	0	5475	4762	2656	299	723	2697	73	47	0	0	0	0	0	0	0	0	0	0	0	0	0	0	0	0	0	0	0	1.486	1.544	1.564	1.868	2.269	1.528
1	7	8		YOL013W-A	3210	15660	110	8147	6970	3936	86	276	959	86	76	0	12119	9792	5588	320	625	1636	77	76	0	0	0	0	0	0	0	0	0	0	0	0	0	0	0	0	0	0	0	0.683	0.727	0.741	0.824	1.834	0.708
1	8	8		YOL045W	3390	15660	110	1295	1306	885	85	188	624	77	48	0	1578	1477	815	313	559	1645	23	1	0	0	0	0	0	0	0	0	0	0	0	0	0	0	0	0	0	0	0	0.957	1.049	0.977	0.926	2.225	0.529
1	9	8		YNR061C	3590	15660	110	8353	7649	4715	89	272	1369	77	75	0	5413	4658	2882	315	511	1744	72	65	0	0	0	0	0	0	0	0	0	0	0	0	0	0	0	0	0	0	0	1.621	1.741	1.751	1.891	1.817	1.753
1	10	8		YOL015W	3770	15660	110	7439	7108	3436	90	269	960	96	86	0	9293	8658	4018	330	521	1041	97	90	0	0	0	0	0	0	0	0	0	0	0	0	0	0	0	0	0	0	0	0.82	0.843	0.866	0.826	1.458	0.83
1	11	8		YOL047C	3960	15660	110	5796	5127	2775	92	300	1036	82	76	0	3972	3481	1998	327	547	997	75	73	0	0	0	0	0	0	0	0	0	0	0	0	0	0	0	0	0	0	0	1.565	1.596	1.592	1.983	2.351	1.561
1	12	8		YNR063W	4150	15660	110	13013	12111	3986	93	432	1690	98	97	0	14880	14311	4274	323	686	1977	100	96	0	0	0	0	0	0	0	0	0	0	0	0	0	0	0	0	0	0	0	0.888	0.859	0.879	0.853	1.279	0.865
1	13	8		YOL017W	4340	15660	110	9260	8100	3549	88	265	958	95	90	0	9917	8749	4054	319	600	1465	91	83	0	0	0	0	0	0	0	0	0	0	0	0	0	0	0	0	0	0	0	0.956	0.95	0.97	0.999	1.367	0.918
1	14	8	GSH2	YOL049W	4530	15660	110	2071	2483	2057	83	259	1015	75	47	0	2402	2921	2276	311	548	1266	68	45	0	0	0	0	0	0	0	0	0	0	0	0	0	0	0	0	0	0	0	0.951	0.92	0.903	0.972	1.645	0.858
1	15	8	RIS1	YOR191W	4730	15670	110	443	430	238	81	124	327	55	8	0	733	687	397	306	366	451	45	6	0	0	0	0	0	0	0	0	0	0	0	0	0	0	0	0	0	0	0	0.848	0.916	0.806	0.677	2.604	0.653
1	16	8	MCT1	YOR221C	4900	15660	110	13422	11066	4799	88	366	1695	92	82	0	6711	5861	2525	312	502	1055	88	83	0	0	0	0	0	0	0	0	0	0	0	0	0	0	0	0	0	0	0	2.084	1.978	1.975	2.073	1.692	2
1	17	8		YOR253W	5100	15670	110	4074	3496	2327	99	332	1487	70	58	0	4014	3450	2381	318	528	1107	71	62	0	0	0	0	0	0	0	0	0	0	0	0	0	0	0	0	0	0	0	1.075	1.085	1.012	1.148	2.164	1.009
1	18	8		YOR192C-A	5280	15660	110	49462	41804	19217	108	679	4059	95	90	1	34145	28163	13283	316	952	4127	92	80	0	0	0	0	0	0	0	0	0	0	0	0	0	0	0	0	0	0	0	1.459	1.497	1.505	1.524	1.356	1.472
1	19	8		YOR223W	5470	15660	110	8584	7257	2960	94	794	4066	78	57	0	6557	5684	2353	304	983	4060	76	5	0	0	0	0	0	0	0	0	0	0	0	0	0	0	0	0	0	0	0	1.358	1.331	1.329	1.371	1.591	1.331
1	20	8		YOR255W	5680	15670	110	10448	8391	4346	89	266	1029	90	81	0	8380	6894	3791	301	425	764	86	81	0	0	0	0	0	0	0	0	0	0	0	0	0	0	0	0	0	0	0	1.282	1.259	1.235	1.388	1.791	1.219
1	21	8		YOR193W	5850	15660	110	4961	4393	1721	85	150	409	96	91	0	3316	2919	1229	299	358	380	88	85	0	0	0	0	0	0	0	0	0	0	0	0	0	0	0	0	0	0	0	1.616	1.644	1.684	1.786	1.595	1.588
1	22	8		YOR225W	6040	15660	110	1976	1732	748	87	153	350	86	82	0	1379	1227	568	297	357	307	78	75	0	0	0	0	0	0	0	0	0	0	0	0	0	0	0	0	0	0	0	1.746	1.769	1.726	1.815	1.602	1.676
1	1	9	cdc31	YOR257W	2060	15860	110	9325	7429	5237	71	165	669	87	75	0	5118	4151	2978	302	339	305	76	71	0	0	0	0	0	0	0	0	0	0	0	0	0	0	0	0	0	0	0	1.922	1.912	1.949	2.469	2.344	1.889
1	2	9	SLK19	YOR195W	2230	15850	110	8023	7235	2849	72	298	1182	95	90	0	7957	7084	2686	293	559	1338	90	86	0	0	0	0	0	0	0	0	0	0	0	0	0	0	0	0	0	0	0	1.037	1.055	1.079	1.135	1.68	1.036
1	3	9		YOR227W	2430	15850	120	1626	1632	952	71	311	1204	72	10	0	1796	1710	997	276	550	1359	59	5	0	0	0	0	0	0	0	0	0	0	0	0	0	0	0	0	0	0	0	1.023	1.089	1.061	1.175	1.92	0.887
1	4	9	RPT4	YOR259C	2620	15850	120	6374	5699	2600	69	97	254	95	95	0	4379	3922	1889	280	302	260	90	88	0	0	0	0	0	0	0	0	0	0	0	0	0	0	0	0	0	0	0	1.538	1.546	1.532	1.596	1.625	1.528
1	5	9	NIP100	YPL174C	2800	15850	120	7905	7209	3132	75	148	733	98	93	0	9665	8977	4046	285	430	1716	93	85	0	0	0	0	0	0	0	0	0	0	0	0	0	0	0	0	0	0	0	0.835	0.821	0.823	0.865	1.564	0.801
1	6	9		YPL205C	2990	15850	120	3948	3364	1633	78	122	490	90	85	0	2349	2098	1076	305	336	380	82	78	0	0	0	0	0	0	0	0	0	0	0	0	0	0	0	0	0	0	0	1.893	1.833	1.854	2.012	1.863	1.783
1	7	9	SUI3	YPL237W	3170	15840	110	7338	6379	2661	87	592	2086	91	77	0	4934	4365	1765	323	627	1301	86	75	0	0	0	0	0	0	0	0	0	0	0	0	0	0	0	0	0	0	0	1.573	1.557	1.577	1.661	1.631	1.599
1	8	9		YPL176C	3380	15840	110	8783	7532	3353	90	1105	3140	82	66	0	4910	4594	2148	338	909	1833	82	68	0	0	0	0	0	0	0	0	0	0	0	0	0	0	0	0	0	0	0	1.901	1.749	1.784	1.829	1.502	1.764
1	9	9		YPL207W	3560	15850	120	8978	8660	3779	88	900	2611	92	79	0	5552	5314	2267	325	745	1467	89	83	0	0	0	0	0	0	0	0	0	0	0	0	0	0	0	0	0	0	0	1.701	1.718	1.725	1.796	1.587	1.737
1	10	9	YAR1	YPL239W	3780	15840	110	5915	4765	2513	86	529	1519	77	70	0	2570	2259	1146	317	541	919	75	63	0	0	0	0	0	0	0	0	0	0	0	0	0	0	0	0	0	0	0	2.587	2.409	2.419	2.765	1.826	2.298
1	11	9	MUD13	YPL178W	3940	15840	110	4466	3795	2064	85	149	544	88	80	0	8977	7568	4217	311	395	699	91	88	0	0	0	0	0	0	0	0	0	0	0	0	0	0	0	0	0	0	0	0.506	0.511	0.492	0.514	1.705	0.488
1	12	9	ipl1	YPL209C	4120	15840	110	9089	8222	3871	91	338	1363	91	86	0	4135	3823	1752	319	512	1068	86	78	0	0	0	0	0	0	0	0	0	0	0	0	0	0	0	0	0	0	0	2.358	2.32	2.311	2.42	1.608	2.369
1	13	9	cin2	YPL241C	4320	15840	110	5119	4404	2368	90	360	1357	85	71	0	3131	2689	1414	316	491	823	77	73	0	0	0	0	0	0	0	0	0	0	0	0	0	0	0	0	0	0	0	1.787	1.818	1.783	2.116	2.223	1.788
1	14	9		YPL180W	4520	15850	120	13011	11249	5067	83	167	552	99	95	0	7575	6340	3001	311	379	453	90	86	0	0	0	0	0	0	0	0	0	0	0	0	0	0	0	0	0	0	0	1.78	1.852	1.868	2.068	1.818	1.83
1	15	9	NIP7	YPL211W	4720	15850	120	4147	3671	2035	80	86	34	98	95	0	3503	2994	1802	303	306	81	85	84	0	0	0	0	0	0	0	0	0	0	0	0	0	0	0	0	0	0	0	1.271	1.334	1.297	1.416	1.901	1.248
1	16	9	SRP68	YPL243W	4900	15850	120	6139	5995	3135	80	178	971	92	84	0	9929	9346	5269	298	358	496	92	88	0	0	0	0	0	0	0	0	0	0	0	0	0	0	0	0	0	0	0	0.629	0.654	0.657	0.715	1.874	0.619
1	17	9	EMPTY	EMPTY	5080	15850	150	90	115	102	84	264	1276	0	0	0	321	330	154	301	453	812	0	0	0	0	0	0	0	0	0	0	0	0	0	0	0	0	0	0	0	0	0	0.3	1.069	0.347	0.348	4.288	0.312
1	18	9	EMPTY	EMPTY	5270	15850	150	92	109	69	88	513	3613	0	0	0	308	326	170	298	728	3578	0	0	0	0	0	0	0	0	0	0	0	0	0	0	0	0	0	0	0	0	0	0.4	0.75	0.283	0.288	3.615	1.645
1	19	9	EMPTY	EMPTY	5460	15850	150	86	96	51	83	455	3315	0	0	0	293	304	139	289	658	3180	0	0	0	0	0	0	0	0	0	0	0	0	0	0	0	0	0	0	0	0	0	0.75	0.867	0.328	0.355	4.101	0.132
1	20	9	EMPTY	EMPTY	5650	15850	150	78	89	44	78	178	770	0	0	0	279	277	100	286	368	531	0	0	0	0	0	0	0	0	0	0	0	0	0	0	0	0	0	0	0	0	0	0	-1.222	0.25	0.329	4.505	0.097
1	21	9	EMPTY	EMPTY	5840	15850	150	88	92	34	80	147	471	0	0	0	283	283	98	298	440	1115	0	0	0	0	0	0	0	0	0	0	0	0	0	0	0	0	0	0	0	0	0	-0.533	-0.8	0.305	0.29	4.44	0.111
1	22	9	EMPTY	EMPTY	6030	15850	150	87	99	55	78	151	437	0	0	0	283	295	134	300	433	1010	0	0	0	0	0	0	0	0	0	0	0	0	0	0	0	0	0	0	0	0	0	-0.529	-4.2	0.312	0.294	3.706	0.388
1	1	10	EMPTY	EMPTY	2040	16030	150	76	81	29	66	119	447	0	0	0	316	331	127	301	314	184	7	3	0	0	0	0	0	0	0	0	0	0	0	0	0	0	0	0	0	0	0	0.667	0.5	0.258	0.283	3.779	0.057
1	2	10	EMPTY	EMPTY	2230	16030	150	78	84	39	67	223	936	0	0	0	322	318	117	294	506	1098	0	0	0	0	0	0	0	0	0	0	0	0	0	0	0	0	0	0	0	0	0	0.393	0.708	0.349	0.346	4.719	0.929
1	3	10	EMPTY	EMPTY	2420	16030	150	77	83	36	68	286	1040	0	0	0	278	289	113	291	520	1055	0	0	0	0	0	0	0	0	0	0	0	0	0	0	0	0	0	0	0	0	0	-0.692	-7.5	0.302	0.302	2.802	0.077
1	4	10	EMPTY	EMPTY	2610	16030	150	76	82	33	69	78	82	4	0	0	288	284	108	291	310	206	3	0	0	0	0	0	0	0	0	0	0	0	0	0	0	0	0	0	0	0	0	-2.333	-1.857	0.344	0.313	4.374	0.039
1	5	10	EMPTY	EMPTY	2800	16030	150	81	86	36	72	103	211	0	0	0	304	315	118	295	325	233	3	1	0	0	0	0	0	0	0	0	0	0	0	0	0	0	0	0	0	0	0	1	0.7	0.299	0.3	4.41	0.044
1	6	10	EMPTY	EMPTY	2990	16030	150	77	87	49	77	145	388	0	0	0	309	316	133	311	371	397	1	0	0	0	0	0	0	0	0	0	0	0	0	0	0	0	0	0	0	0	0	0	2	0.255	0.325	3.363	0.117
1	7	10		iYBL019W	3200	16040	110	648	621	353	75	154	630	45	1	0	1173	1141	636	307	357	449	71	47	0	0	0	0	0	0	0	0	0	0	0	0	0	0	0	0	0	0	0	0.662	0.655	0.589	0.582	2.282	0.577
1	8	10		iYBL015W	3400	16050	110	8243	6846	4002	80	200	917	90	80	0	5473	4778	2729	315	404	806	82	75	0	0	0	0	0	0	0	0	0	0	0	0	0	0	0	0	0	0	0	1.583	1.516	1.54	1.541	1.882	1.501
1	9	10		iYBL014C	3580	16040	110	2851	2543	1132	76	85	62	100	97	0	2168	1920	879	303	307	92	92	90	0	0	0	0	0	0	0	0	0	0	0	0	0	0	0	0	0	0	0	1.488	1.526	1.517	1.525	1.682	1.512
1	10	10		iYBR001C	3770	16040	110	2583	2268	999	74	186	599	88	78	0	3563	3195	1192	286	436	741	91	83	0	0	0	0	0	0	0	0	0	0	0	0	0	0	0	0	0	0	0	0.766	0.754	0.756	0.742	1.474	0.737
1	11	10		iYBR005W	3950	16050	110	4602	4158	3486	87	456	1308	67	62	0	14028	11366	9891	308	1184	3372	62	58	0	0	0	0	0	0	0	0	0	0	0	0	0	0	0	0	0	0	0	0.329	0.368	0.362	0.477	3.171	0.326
1	12	10		iYBR008C	4180	16050	110	6530	6018	4631	89	446	1395	71	63	0	5183	4964	3990	323	978	3032	56	42	0	0	0	0	0	0	0	0	0	0	0	0	0	0	0	0	0	0	0	1.325	1.278	1.229	1.332	1.967	1.198
1	13	10		iYBR022W	4340	16040	110	1033	922	533	84	121	380	76	66	0	3005	2667	1442	309	357	340	81	78	0	0	0	0	0	0	0	0	0	0	0	0	0	0	0	0	0	0	0	0.352	0.355	0.331	0.323	2.045	0.316
1	14	10		iYBR027C	4530	16050	110	770	707	468	83	109	137	73	70	0	1024	963	658	320	380	330	66	53	0	0	0	0	0	0	0	0	0	0	0	0	0	0	0	0	0	0	0	0.976	0.97	0.842	0.646	2.846	0.802
1	15	10		iYBR031W	4730	16050	110	1169	967	622	83	122	252	71	66	0	2624	2111	1410	316	378	315	70	70	0	0	0	0	0	0	0	0	0	0	0	0	0	0	0	0	0	0	0	0.471	0.492	0.432	0.403	3.408	0.438
1	16	10		iYBRWdelta16	4910	16040	110	4835	4134	2291	81	201	727	83	78	0	4465	3998	2068	311	468	777	82	80	0	0	0	0	0	0	0	0	0	0	0	0	0	0	0	0	0	0	0	1.144	1.099	1.106	1.054	1.664	1.128
1	17	10		iYBR048W	5110	16050	120	4169	3920	2241	80	192	695	86	80	0	9496	9539	5897	305	431	716	86	82	0	0	0	0	0	0	0	0	0	0	0	0	0	0	0	0	0	0	0	0.445	0.416	0.41	0.444	2.28	0.384
1	18	10		iYBR053C-0	5300	16050	120	6192	5392	2668	78	84	35	99	99	0	3006	2742	1398	301	305	81	88	86	0	0	0	0	0	0	0	0	0	0	0	0	0	0	0	0	0	0	0	2.26	2.177	2.08	2.448	2.162	2.153
1	19	10		iYCR022C	5490	16050	110	3690	3198	2048	76	91	83	93	87	0	5307	4477	2785	295	348	424	80	76	0	0	0	0	0	0	0	0	0	0	0	0	0	0	0	0	0	0	0	0.721	0.747	0.729	0.738	2.4	0.724
1	20	10		iYCR025C	5680	16050	120	2945	2507	1392	76	89	71	95	93	0	2078	1804	1015	293	339	343	76	74	0	0	0	0	0	0	0	0	0	0	0	0	0	0	0	0	0	0	0	1.607	1.609	1.577	1.602	2.329	1.508
1	21	10		iYCRWdelta11	5860	16040	110	4500	4262	2327	79	183	645	83	81	0	9811	9122	4706	304	612	1780	87	82	0	0	0	0	0	0	0	0	0	0	0	0	0	0	0	0	0	0	0	0.465	0.474	0.484	0.46	1.663	0.447
1	22	10		iYCR043C	6050	16040	100	1319	1054	581	79	203	667	70	35	0	1352	1142	631	301	630	1797	3	0	0	0	0	0	0	0	0	0	0	0	0	0	0	0	0	0	0	0	0	1.18	1.159	1.108	0.977	2.177	1.125
1	1	11		iYCR047C	2080	16230	110	3918	3546	1435	67	114	430	96	90	0	3182	2830	1244	294	337	614	86	80	0	0	0	0	0	0	0	0	0	0	0	0	0	0	0	0	0	0	0	1.333	1.372	1.39	1.617	2.023	1.336
1	2	11		iYCR053W	2250	16230	100	1063	893	428	69	170	560	71	27	0	3613	3099	1609	306	465	742	77	75	0	0	0	0	0	0	0	0	0	0	0	0	0	0	0	0	0	0	0	0.301	0.295	0.29	0.339	2.07	0.27
1	3	11		iYCR075C	2480	16230	110	5417	4263	2428	69	308	946	85	71	0	3472	3119	1724	306	527	845	77	71	0	0	0	0	0	0	0	0	0	0	0	0	0	0	0	0	0	0	0	1.689	1.491	1.526	1.632	1.92	1.494
1	4	11		iYCR081W	2630	16230	100	2774	2629	1163	70	92	148	95	92	0	2877	2641	1350	285	332	341	86	85	0	0	0	0	0	0	0	0	0	0	0	0	0	0	0	0	0	0	0	1.043	1.086	1.078	1.159	1.828	0.973
1	5	11		iYCR085W	2820	16230	100	1754	1889	1137	73	169	389	87	78	0	1177	1095	604	299	379	385	73	53	0	0	0	0	0	0	0	0	0	0	0	0	0	0	0	0	0	0	0	1.915	2.281	2.167	2.272	1.974	2.141
1	6	11		itT(AGU)C	3010	16240	100	2253	2255	1582	80	314	754	72	62	0	2617	2422	1796	320	554	866	66	60	0	0	0	0	0	0	0	0	0	0	0	0	0	0	0	0	0	0	0	0.946	1.035	1.015	1.329	2.549	0.897
1	7	11		iYCR100C	3200	16230	110	3340	2912	2128	79	306	834	72	66	0	2177	1946	1497	313	536	795	65	56	0	0	0	0	0	0	0	0	0	0	0	0	0	0	0	0	0	0	0	1.749	1.735	1.653	1.516	2.28	1.55
1	8	11		iYCR103C	3390	16230	100	7634	7147	5938	80	590	2027	68	61	0	7580	6577	5527	317	874	2161	65	57	0	0	0	0	0	0	0	0	0	0	0	0	0	0	0	0	0	0	0	1.04	1.129	1.109	1.339	2.506	1.06
1	9	11		iYDR045C	3580	16230	100	3467	3213	1396	80	504	1942	76	41	0	5022	4487	2289	311	836	2151	78	55	0	0	0	0	0	0	0	0	0	0	0	0	0	0	0	0	0	0	0	0.719	0.75	0.791	0.856	1.803	0.665
1	10	11		iYDR050C	3770	16230	100	4094	3861	2416	81	299	968	82	73	0	2846	2769	1749	298	525	896	77	68	0	0	0	0	0	0	0	0	0	0	0	0	0	0	0	0	0	0	0	1.575	1.53	1.525	1.674	1.906	1.523
1	11	11		iYDR055W	3960	16230	100	1249	1003	600	88	313	958	57	1	0	1140	1047	625	325	545	1173	26	0	0	0	0	0	0	0	0	0	0	0	0	0	0	0	0	0	0	0	0	1.425	1.267	1.047	0.873	2.663	1.057
1	12	11		iYDR070C	4150	16230	110	3093	2560	1249	88	250	625	82	80	0	2605	2382	1250	320	477	581	82	77	0	0	0	0	0	0	0	0	0	0	0	0	0	0	0	0	0	0	0	1.315	1.199	1.149	1.215	1.991	1.14
1	13	11		iYDR074W	4340	16230	110	4725	4255	2067	88	245	695	87	83	0	3426	2961	1523	316	490	690	83	76	0	0	0	0	0	0	0	0	0	0	0	0	0	0	0	0	0	0	0	1.491	1.575	1.554	1.637	1.854	1.496
1	14	11		iYDR078C	4530	16230	110	1810	1515	800	86	193	537	81	66	0	2195	1861	970	308	441	563	76	68	0	0	0	0	0	0	0	0	0	0	0	0	0	0	0	0	0	0	0	0.914	0.92	0.875	0.88	2.243	0.891
1	15	11		iYDR092W	4720	16240	110	3641	3211	1684	86	258	758	85	76	0	2362	2054	1051	323	469	582	82	71	0	0	0	0	0	0	0	0	0	0	0	0	0	0	0	0	0	0	0	1.744	1.805	1.715	1.806	1.766	1.761
1	16	11		iYDR098C	4930	16230	110	845	739	435	83	220	652	61	5	0	1455	1310	823	308	415	499	68	58	0	0	0	0	0	0	0	0	0	0	0	0	0	0	0	0	0	0	0	0.664	0.655	0.611	0.583	2.577	0.564
1	17	11		iYDRCdelta9-1	5100	16240	110	780	856	732	86	134	199	76	72	0	1024	1020	738	309	377	401	68	40	0	0	0	0	0	0	0	0	0	0	0	0	0	0	0	0	0	0	0	0.971	1.083	0.979	0.79	2.715	1.003
1	18	11		iYDR115W	5310	16230	110	1462	1239	656	83	157	395	77	71	0	1385	1200	627	317	381	332	75	71	0	0	0	0	0	0	0	0	0	0	0	0	0	0	0	0	0	0	0	1.291	1.309	1.286	1.154	2.133	1.23
1	19	11		iYDR119W	5500	16230	110	4358	4011	2383	82	215	694	82	78	0	5158	4722	3009	319	562	1270	80	70	0	0	0	0	0	0	0	0	0	0	0	0	0	0	0	0	0	0	0	0.884	0.892	0.914	0.989	2.059	0.825
1	20	11		iYDR123C	5680	16230	110	5496	4953	2938	83	237	771	83	75	0	4454	4003	2486	307	563	1144	73	72	0	0	0	0	0	0	0	0	0	0	0	0	0	0	0	0	0	0	0	1.305	1.318	1.26	1.313	1.507	1.203
1	21	11		iYDR431W	5860	16240	110	689	602	357	84	127	345	66	40	0	1060	924	496	295	397	734	58	1	0	0	0	0	0	0	0	0	0	0	0	0	0	0	0	0	0	0	0	0.791	0.824	0.759	0.59	2.188	0.574
1	22	11		iYDR436W	6050	16240	110	3195	2995	1847	82	129	256	85	83	0	2098	1986	1240	291	353	323	75	72	0	0	0	0	0	0	0	0	0	0	0	0	0	0	0	0	0	0	0	1.723	1.719	1.635	1.851	1.874	1.641
1	1	12		iYDR439W-1	2060	16430	110	7945	6423	4139	70	163	603	82	77	0	7900	6235	4078	298	452	998	75	72	0	0	0	0	0	0	0	0	0	0	0	0	0	0	0	0	0	0	0	1.036	1.07	1.081	1.316	2.323	1.029
1	2	12		iYDR457W	2240	16430	110	276	296	191	73	160	594	5	0	0	747	716	473	310	451	969	10	1	0	0	0	0	0	0	0	0	0	0	0	0	0	0	0	0	0	0	0	0.465	0.549	0.424	0.385	2.431	0.502
1	3	12		iYDR461W	2440	16420	120	5502	4554	2975	72	221	694	80	71	0	2900	2477	1929	310	411	522	64	58	0	0	0	0	0	0	0	0	0	0	0	0	0	0	0	0	0	0	0	2.097	2.068	1.804	2.312	2.213	1.862
1	4	12		iYDR465C	2630	16420	120	5116	4473	3663	74	138	284	85	71	0	2455	2718	2382	295	343	287	62	59	0	0	0	0	0	0	0	0	0	0	0	0	0	0	0	0	0	0	0	2.334	1.816	1.693	1.906	2.386	1.669
1	5	12		iYDR481C	2800	16420	110	2163	1873	946	75	187	456	86	77	0	1661	1566	819	290	375	366	80	73	0	0	0	0	0	0	0	0	0	0	0	0	0	0	0	0	0	0	0	1.523	1.409	1.363	1.497	2.099	1.318
1	6	12		iYDR485C	3000	16420	110	2592	2199	1316	79	262	613	76	73	0	1732	1479	924	304	466	649	67	58	0	0	0	0	0	0	0	0	0	0	0	0	0	0	0	0	0	0	0	1.76	1.804	1.733	1.735	2.355	1.442
1	7	12		iYDR489W	3180	16430	110	1511	1242	779	81	231	528	71	60	0	1551	1364	914	305	433	493	66	61	0	0	0	0	0	0	0	0	0	0	0	0	0	0	0	0	0	0	0	1.148	1.096	0.987	0.895	2.934	1.001
1	8	12		itL(CAA)D	3360	16420	110	2604	2715	2093	79	274	764	75	71	0	2916	2964	2321	308	535	926	68	61	0	0	0	0	0	0	0	0	0	0	0	0	0	0	0	0	0	0	0	0.968	0.992	0.971	0.98	1.712	0.908
1	9	12		iYDR511W	3560	16420	110	1074	931	442	77	280	756	71	2	0	1185	1034	525	316	540	910	45	0	0	0	0	0	0	0	0	0	0	0	0	0	0	0	0	0	0	0	0	1.147	1.189	1.139	1.099	2.237	0.999
1	10	12		iYDR516C	3770	16420	120	5152	4339	2364	78	179	466	90	82	0	4228	3334	2016	303	388	381	79	74	0	0	0	0	0	0	0	0	0	0	0	0	0	0	0	0	0	0	0	1.293	1.406	1.391	1.595	2.335	1.329
1	11	12		iYER141W	3940	16420	110	509	454	233	81	101	93	78	77	0	1058	962	536	306	343	207	76	70	0	0	0	0	0	0	0	0	0	0	0	0	0	0	0	0	0	0	0	0.569	0.569	0.513	0.448	2.459	0.431
1	12	12		iYER145C	4120	16420	110	3017	2832	1890	88	237	743	78	71	0	2193	2013	1370	327	439	516	71	63	0	0	0	0	0	0	0	0	0	0	0	0	0	0	0	0	0	0	0	1.57	1.628	1.496	1.945	2.435	1.594
1	13	12		iYER149C	4330	16420	120	5137	4445	2750	91	245	751	78	75	0	4281	3721	2307	331	434	505	77	75	0	0	0	0	0	0	0	0	0	0	0	0	0	0	0	0	0	0	0	1.277	1.284	1.23	1.447	2.3	1.229
1	14	12		iYER163C-0	4510	16420	120	4956	4603	3236	86	153	288	82	79	0	2500	2034	1542	328	405	482	61	58	0	0	0	0	0	0	0	0	0	0	0	0	0	0	0	0	0	0	0	2.242	2.648	2.411	2.762	1.98	2.515
1	15	12		iYER166W	4690	16410	110	5444	4928	3481	91	376	1324	75	68	0	3227	2795	2019	331	499	780	66	61	0	0	0	0	0	0	0	0	0	0	0	0	0	0	0	0	0	0	0	1.848	1.963	1.896	2.035	1.853	1.905
1	16	12		iYER170W	4890	16420	110	2421	2061	1078	85	368	1281	76	40	0	1779	1569	805	305	471	747	73	47	0	0	0	0	0	0	0	0	0	0	0	0	0	0	0	0	0	0	0	1.585	1.563	1.465	1.387	1.982	1.417
1	17	12		iYER183C-1	5090	16410	110	7519	6382	3749	83	305	1004	82	76	0	9004	7390	4453	298	581	1396	80	72	0	0	0	0	0	0	0	0	0	0	0	0	0	0	0	0	0	0	0	0.854	0.888	0.892	0.975	1.623	0.852
1	18	12		iYERComega1-0	5260	16420	110	4210	4042	2190	88	410	1270	83	75	0	2802	2650	1523	314	666	1486	71	35	0	0	0	0	0	0	0	0	0	0	0	0	0	0	0	0	0	0	0	1.657	1.693	1.668	1.976	2.188	1.272
1	19	12		iYERWomega2-1	5460	16420	120	16701	15822	11671	93	360	1065	88	80	0	23856	22026	17580	335	767	2368	74	67	0	0	0	0	0	0	0	0	0	0	0	0	0	0	0	0	0	0	0	0.706	0.725	0.682	0.934	2.962	0.666
1	20	12		iYFL054C	5660	16410	110	1556	1350	816	90	305	836	66	37	0	1416	1225	634	332	762	2483	0	0	0	0	0	0	0	0	0	0	0	0	0	0	0	0	0	0	0	0	0	1.352	1.411	1.429	1.256	1.979	0.959
1	21	12		iYFL051C-0	5850	16410	110	10017	9747	6869	91	333	1341	80	73	0	22423	18823	14482	330	834	3291	72	67	0	0	0	0	0	0	0	0	0	0	0	0	0	0	0	0	0	0	0	0.449	0.522	0.516	0.722	3.018	0.484
1	22	12		iYFL048C	6020	16420	110	1523	1364	540	82	318	1297	63	0	0	1820	1654	645	300	798	3174	0	0	0	0	0	0	0	0	0	0	0	0	0	0	0	0	0	0	0	0	0	0.948	0.947	0.935	0.988	1.524	0.316
1	1	13		iYGL095C	2040	16610	110	2814	2657	2330	69	158	499	68	62	0	3727	3696	3442	297	431	750	63	61	0	0	0	0	0	0	0	0	0	0	0	0	0	0	0	0	0	0	0	0.8	0.761	0.75	0.79	2.524	0.673
1	2	13		iYGL091C	2240	16600	100	153	169	108	69	155	479	1	0	0	545	519	314	306	430	707	6	0	0	0	0	0	0	0	0	0	0	0	0	0	0	0	0	0	0	0	0	0.351	0.469	0.346	0.306	2.646	0.266
1	3	13		iYGL087C	2440	16600	120	2086	1955	1605	72	88	102	75	70	0	1788	1555	1183	295	307	136	66	64	0	0	0	0	0	0	0	0	0	0	0	0	0	0	0	0	0	0	0	1.349	1.494	1.417	1.198	3.042	1.426
1	4	13		iYGL068W	2620	16610	110	2780	2566	1925	76	163	497	72	70	0	1985	1809	1294	298	350	327	71	70	0	0	0	0	0	0	0	0	0	0	0	0	0	0	0	0	0	0	0	1.603	1.648	1.622	1.535	2.042	1.619
1	5	13		iYGL064C	2810	16610	110	3214	2849	1480	76	241	701	86	78	0	1996	1676	948	295	388	443	76	68	0	0	0	0	0	0	0	0	0	0	0	0	0	0	0	0	0	0	0	1.845	2.008	1.892	2.187	2.234	1.813
1	6	13		iYGL060W	3000	16600	110	1903	2170	1990	79	261	734	63	52	0	1451	1550	1326	295	420	561	60	50	0	0	0	0	0	0	0	0	0	0	0	0	0	0	0	0	0	0	0	1.578	1.666	1.566	1.428	3.094	1.476
1	7	13		iYGLWdelta10	3200	16610	120	2212	3180	3493	81	178	489	69	63	0	996	1927	2156	298	378	438	51	49	0	0	0	0	0	0	0	0	0	0	0	0	0	0	0	0	0	0	0	3.053	1.902	1.727	2.146	2.464	1.699
1	8	13		iYGL042C	3380	16610	110	3131	2644	2055	79	189	560	70	66	0	3880	3256	2385	306	442	769	68	67	0	0	0	0	0	0	0	0	0	0	0	0	0	0	0	0	0	0	0	0.854	0.869	0.874	0.768	2.057	0.811
1	9	13		itL(CAA)G2	3580	16610	120	3290	3424	2721	79	191	516	70	66	0	3354	2905	2573	318	462	752	55	52	0	0	0	0	0	0	0	0	0	0	0	0	0	0	0	0	0	0	0	1.058	1.293	1.186	1.333	2.413	1.165
1	10	13		iYGL026C	3760	16610	110	1763	1803	1635	78	215	546	58	55	0	1443	1657	1574	308	447	604	53	50	0	0	0	0	0	0	0	0	0	0	0	0	0	0	0	0	0	0	0	1.485	1.279	1.17	0.82	3.317	1.085
1	11	13		iYGL021W	3940	16610	90	773	694	527	84	241	538	53	11	0	1448	1254	866	301	489	635	65	42	0	0	0	0	0	0	0	0	0	0	0	0	0	0	0	0	0	0	0	0.601	0.64	0.556	0.394	2.433	0.534
1	12	13		iYGL017W	4130	16620	110	2124	2068	1502	86	241	584	70	63	0	1425	1412	1097	321	454	533	56	50	0	0	0	0	0	0	0	0	0	0	0	0	0	0	0	0	0	0	0	1.846	1.817	1.818	1.689	2.401	1.595
1	13	13		iYGR269W	4340	16610	110	1934	2035	1713	90	272	685	71	60	0	1308	1271	926	331	444	452	70	53	0	0	0	0	0	0	0	0	0	0	0	0	0	0	0	0	0	0	0	1.887	2.069	1.802	1.746	2.378	1.92
1	14	13		iYGR273C	4540	16610	100	2516	2462	1682	84	201	541	77	75	0	4780	4265	2955	332	479	825	76	70	0	0	0	0	0	0	0	0	0	0	0	0	0	0	0	0	0	0	0	0.547	0.605	0.575	0.624	1.865	0.552
1	15	13		iYGR277C	4710	16620	110	2385	2168	1753	85	208	621	67	62	0	1338	1156	855	331	459	787	56	16	0	0	0	0	0	0	0	0	0	0	0	0	0	0	0	0	0	0	0	2.284	2.525	2.258	1.89	2.616	1.768
1	16	13		iYGR292W-0	4910	16610	110	4414	3970	2510	84	297	877	78	77	0	2723	2464	1626	307	431	569	73	72	0	0	0	0	0	0	0	0	0	0	0	0	0	0	0	0	0	0	0	1.792	1.802	1.774	1.85	1.798	1.711
1	17	13		iYGR295C-1	5110	16620	110	15798	15218	10433	84	593	2472	83	78	0	19545	19985	13708	313	1036	3929	78	73	0	0	0	0	0	0	0	0	0	0	0	0	0	0	0	0	0	0	0	0.817	0.769	0.723	0.828	2.109	0.732
1	18	13		iYHL048W	5290	16610	110	2681	2921	2238	86	463	2351	55	21	0	3732	3547	2546	319	975	3920	36	5	0	0	0	0	0	0	0	0	0	0	0	0	0	0	0	0	0	0	0	0.76	0.878	0.816	0.758	2.395	0.63
1	19	13		iYHL034C	5480	16610	110	1293	1462	1135	88	175	407	78	71	0	1315	1358	939	322	411	502	72	48	0	0	0	0	0	0	0	0	0	0	0	0	0	0	0	0	0	0	0	1.213	1.326	1.18	1.205	2.701	1.26
1	20	13		iYHL030W	5680	16620	110	2050	1701	958	84	193	431	78	72	0	4915	4176	2408	318	516	925	78	75	0	0	0	0	0	0	0	0	0	0	0	0	0	0	0	0	0	0	0	0.428	0.419	0.429	0.484	2.831	0.374
1	21	13		iYHL026C	5860	16610	110	3528	3378	2034	92	355	1269	78	70	0	3640	3231	1979	345	744	2133	71	21	0	0	0	0	0	0	0	0	0	0	0	0	0	0	0	0	0	0	0	1.043	1.139	1.094	1.205	2.248	0.993
1	22	13		iYHL011C	6060	16610	110	3201	2586	1622	90	292	799	70	67	0	2472	2079	1244	334	530	829	67	62	0	0	0	0	0	0	0	0	0	0	0	0	0	0	0	0	0	0	0	1.455	1.43	1.384	1.462	1.767	1.331
1	1	14		iYHLWdelta2	2070	16800	100	351	372	244	64	80	123	77	63	0	983	980	594	287	306	152	81	78	0	0	0	0	0	0	0	0	0	0	0	0	0	0	0	0	0	0	0	0.412	0.444	0.424	0.366	1.923	0.392
1	2	14		iYHL003C	2260	16800	100	2397	2251	1736	67	140	413	72	71	0	2983	2653	1948	300	398	564	73	72	0	0	0	0	0	0	0	0	0	0	0	0	0	0	0	0	0	0	0	0.868	0.928	0.847	0.824	2.138	0.832
1	3	14		iYIL106W	2450	16800	100	1628	1415	826	73	180	474	77	68	0	3174	2600	1591	300	475	770	76	68	0	0	0	0	0	0	0	0	0	0	0	0	0	0	0	0	0	0	0	0.541	0.583	0.561	0.557	2.327	0.516
1	4	14		iYIL103W-1	2630	16810	110	1660	2132	2361	74	185	501	63	60	0	1165	1270	1186	301	428	606	53	43	0	0	0	0	0	0	0	0	0	0	0	0	0	0	0	0	0	0	0	1.836	2.124	1.95	1.695	3.969	1.788
1	5	14		iYIL100W	2820	16800	110	1814	1616	1084	77	188	505	72	67	0	1415	1330	752	297	376	389	76	68	0	0	0	0	0	0	0	0	0	0	0	0	0	0	0	0	0	0	0	1.554	1.49	1.428	1.26	1.818	1.392
1	6	14		iYIL088C	3020	16800	110	2784	2271	1750	81	214	558	67	62	0	2093	1796	1420	300	455	896	57	50	0	0	0	0	0	0	0	0	0	0	0	0	0	0	0	0	0	0	0	1.508	1.464	1.413	1.413	2.291	1.316
1	7	14		itI(AAU)I2	3210	16810	110	2207	1683	1238	84	208	526	66	61	0	2127	1844	1362	314	436	544	63	61	0	0	0	0	0	0	0	0	0	0	0	0	0	0	0	0	0	0	0	1.171	1.045	0.963	1.003	2.066	0.891
1	8	14		iYIL076W	3410	16810	110	1745	1587	1110	81	155	390	72	68	0	6718	5853	4023	316	503	1034	73	71	0	0	0	0	0	0	0	0	0	0	0	0	0	0	0	0	0	0	0	0.26	0.272	0.269	0.278	1.944	0.252
1	9	14		iYIL057C	3590	16800	110	2546	2223	1289	82	192	471	82	75	0	2186	1926	1086	326	527	1070	67	37	0	0	0	0	0	0	0	0	0	0	0	0	0	0	0	0	0	0	0	1.325	1.338	1.324	1.387	1.942	0.837
1	10	14		iYIL054W	3780	16800	110	1569	1298	743	88	239	509	72	66	0	1266	1144	663	333	471	637	61	26	0	0	0	0	0	0	0	0	0	0	0	0	0	0	0	0	0	0	0	1.587	1.492	1.374	1.542	2.198	1.269
1	11	14		iYIL050W	3970	16810	110	1857	1683	1204	88	218	534	75	66	0	1150	1034	749	329	432	490	62	33	0	0	0	0	0	0	0	0	0	0	0	0	0	0	0	0	0	0	0	2.155	2.262	1.987	1.518	3.346	1.909
1	12	14		iYIL034C	4160	16810	110	3509	3150	2063	88	248	627	75	72	0	2247	2000	1238	326	425	479	73	71	0	0	0	0	0	0	0	0	0	0	0	0	0	0	0	0	0	0	0	1.781	1.829	1.761	1.693	1.966	1.642
1	13	14		iYIL030C	4350	16800	110	2090	1669	1039	91	266	634	72	65	0	1837	1599	975	341	465	529	72	65	0	0	0	0	0	0	0	0	0	0	0	0	0	0	0	0	0	0	0	1.336	1.254	1.208	1.149	2.433	1.12
1	14	14		iYIL028W	4540	16810	110	5004	5013	3381	87	380	1133	81	76	0	6280	5787	4080	341	673	1437	73	67	0	0	0	0	0	0	0	0	0	0	0	0	0	0	0	0	0	0	0	0.828	0.905	0.871	1.067	2.214	0.851
1	15	14		iYJL006C	4730	16810	110	1022	859	506	87	339	1093	28	0	0	1319	1175	709	336	655	1424	20	0	0	0	0	0	0	0	0	0	0	0	0	0	0	0	0	0	0	0	0	0.951	0.92	0.857	0.709	2.262	0.79
1	16	14		iYJL003W	4920	16810	110	1479	1203	667	81	149	265	80	72	0	3469	2803	1657	321	420	424	78	75	0	0	0	0	0	0	0	0	0	0	0	0	0	0	0	0	0	0	0	0.444	0.452	0.425	0.432	2.007	0.403
1	17	14		iYJR001W	5110	16800	110	1918	1693	957	85	159	485	81	71	0	4133	3496	1771	325	479	1005	81	75	0	0	0	0	0	0	0	0	0	0	0	0	0	0	0	0	0	0	0	0.481	0.507	0.508	0.501	1.847	0.495
1	18	14		iYJR015W	5290	16810	110	659	583	314	87	153	276	72	51	0	2744	2329	1454	327	498	712	73	68	0	0	0	0	0	0	0	0	0	0	0	0	0	0	0	0	0	0	0	0.237	0.248	0.24	0.229	2.137	0.242
1	19	14		iYJR021C	5490	16800	110	873	724	472	81	128	198	72	66	0	1216	1141	694	317	428	537	68	33	0	0	0	0	0	0	0	0	0	0	0	0	0	0	0	0	0	0	0	0.881	0.78	0.742	0.533	2.599	0.694
1	20	14		iYJR031C	5690	16810	110	2661	2149	1079	72	243	632	85	72	0	2016	1754	858	293	401	428	81	72	0	0	0	0	0	0	0	0	0	0	0	0	0	0	0	0	0	0	0	1.503	1.422	1.422	1.554	1.776	1.437
1	21	14		itS(AGA)J	5860	16810	110	3903	3361	1961	84	399	967	77	71	0	4499	3720	2339	333	601	898	72	67	0	0	0	0	0	0	0	0	0	0	0	0	0	0	0	0	0	0	0	0.917	0.968	0.951	1.117	2.006	0.931
1	22	14		iYJR050W	6050	16810	110	2418	2577	1884	89	312	845	77	65	0	1459	1480	1094	337	521	787	62	30	0	0	0	0	0	0	0	0	0	0	0	0	0	0	0	0	0	0	0	2.076	2.177	2.065	1.992	2.854	1.77
1	1	15		iYJR052W	2060	16990	110	1057	968	519	64	83	107	87	81	0	1213	1105	536	292	317	199	81	80	0	0	0	0	0	0	0	0	0	0	0	0	0	0	0	0	0	0	0	1.078	1.112	1.032	0.911	2.055	0.985
1	2	15		iYJR063W	2280	16980	130	2659	2844	2407	71	130	347	71	66	0	2019	1740	1376	292	349	371	65	60	0	0	0	0	0	0	0	0	0	0	0	0	0	0	0	0	0	0	0	1.499	1.915	1.842	1.508	2.319	1.878
1	3	15		iYJR067C	2450	16990	120	1132	1019	818	70	114	221	66	58	0	1856	1822	1584	301	354	319	60	56	0	0	0	0	0	0	0	0	0	0	0	0	0	0	0	0	0	0	0	0.683	0.624	0.553	0.513	3.007	0.525
1	4	15		iYJR072C	2640	16990	120	535	554	438	72	107	179	63	56	0	820	758	601	298	339	217	57	54	0	0	0	0	0	0	0	0	0	0	0	0	0	0	0	0	0	0	0	0.887	1.048	0.731	0.491	3.252	0.748
1	5	15		itV(AAC)K2	2830	16980	120	3183	2446	1475	77	150	366	82	75	0	7410	5778	3634	297	407	607	77	71	0	0	0	0	0	0	0	0	0	0	0	0	0	0	0	0	0	0	0	0.437	0.432	0.438	0.524	2.158	0.397
1	6	15		iYKL027W	3000	16980	110	2754	2476	2151	80	232	631	66	57	0	6915	6632	5986	312	787	2045	62	57	0	0	0	0	0	0	0	0	0	0	0	0	0	0	0	0	0	0	0	0.405	0.379	0.363	0.446	2.721	0.33
1	7	15		iYKL023W	3200	16990	120	1124	1127	927	81	188	518	55	50	0	1938	2069	1801	319	666	1812	48	19	0	0	0	0	0	0	0	0	0	0	0	0	0	0	0	0	0	0	0	0.644	0.598	0.514	0.385	2.633	0.381
1	8	15		iYKL007W	3380	16990	100	1348	1111	680	80	124	190	75	75	0	3199	2576	1711	314	421	521	76	63	0	0	0	0	0	0	0	0	0	0	0	0	0	0	0	0	0	0	0	0.44	0.456	0.417	0.39	2.897	0.379
1	9	15		iYKL004W	3570	16980	110	2514	1940	1465	82	211	526	66	58	0	6031	4801	3438	315	646	1415	70	63	0	0	0	0	0	0	0	0	0	0	0	0	0	0	0	0	0	0	0	0.425	0.414	0.407	0.375	1.917	0.393
1	10	15		iCEN11	3770	16980	110	1425	1201	752	80	225	544	67	60	0	6146	5567	3262	320	783	1729	78	72	0	0	0	0	0	0	0	0	0	0	0	0	0	0	0	0	0	0	0	0.231	0.214	0.224	0.212	1.803	0.208
1	11	15		iYKR015C	3920	16980	110	5240	4561	3296	84	370	1115	68	66	0	3860	3805	3170	320	684	1418	63	57	0	0	0	0	0	0	0	0	0	0	0	0	0	0	0	0	0	0	0	1.456	1.285	1.219	1.405	2.974	1.071
1	12	15		iYKR019C	4130	16980	110	2813	2326	1481	82	401	1121	68	61	0	1859	1536	1011	318	551	980	60	27	0	0	0	0	0	0	0	0	0	0	0	0	0	0	0	0	0	0	0	1.772	1.842	1.607	1.668	2.186	1.723
1	13	15		iYKR023W	4320	16980	110	1130	962	617	81	249	598	65	43	0	3829	3002	1908	309	500	710	75	67	0	0	0	0	0	0	0	0	0	0	0	0	0	0	0	0	0	0	0	0.298	0.327	0.308	0.309	3.179	0.328
1	14	15		iYKRCdelta11	4510	16980	110	3588	3384	2491	82	248	634	76	71	0	2720	2428	1674	311	530	823	71	65	0	0	0	0	0	0	0	0	0	0	0	0	0	0	0	0	0	0	0	1.455	1.56	1.473	1.232	2.329	1.535
1	15	15		iYKR042W	4700	16990	110	1384	1169	675	80	256	635	73	51	0	2381	2060	1355	323	500	657	71	62	0	0	0	0	0	0	0	0	0	0	0	0	0	0	0	0	0	0	0	0.634	0.627	0.566	0.556	2.883	0.592
1	16	15		iYKR046C	4890	16990	110	1295	1110	679	81	180	351	73	67	0	1533	1327	853	320	464	549	65	56	0	0	0	0	0	0	0	0	0	0	0	0	0	0	0	0	0	0	0	1.001	1.022	0.911	0.888	2.313	0.787
1	17	15		iYLR167W	5070	16990	110	962	802	442	85	163	283	71	68	0	1065	956	541	323	419	355	68	58	0	0	0	0	0	0	0	0	0	0	0	0	0	0	0	0	0	0	0	1.182	1.133	0.98	1.022	1.731	0.933
1	18	15		iYLR173W	5270	16980	110	3052	2377	1435	91	227	509	76	71	0	1963	1710	960	336	443	379	75	71	0	0	0	0	0	0	0	0	0	0	0	0	0	0	0	0	0	0	0	1.82	1.664	1.61	1.554	1.559	1.652
1	19	15		iYLR177W	5460	16990	110	1140	1023	711	85	226	522	67	50	0	1508	1390	927	334	445	398	72	62	0	0	0	0	0	0	0	0	0	0	0	0	0	0	0	0	0	0	0	0.899	0.888	0.826	0.667	2.677	0.871
1	20	15		iYLR193C	5640	16990	110	2352	1935	1137	80	204	460	72	71	0	1612	1399	814	316	419	386	75	70	0	0	0	0	0	0	0	0	0	0	0	0	0	0	0	0	0	0	0	1.753	1.713	1.584	1.45	2.341	1.514
1	21	15		iYLR198C	5830	16990	110	1272	1029	557	85	247	524	72	57	0	2196	1892	1123	334	500	563	73	67	0	0	0	0	0	0	0	0	0	0	0	0	0	0	0	0	0	0	0	0.637	0.606	0.555	0.539	2.112	0.546
1	22	15		iYLR204W	6010	16990	110	1723	1416	853	89	230	445	75	65	0	1056	960	587	337	468	519	62	23	0	0	0	0	0	0	0	0	0	0	0	0	0	0	0	0	0	0	0	2.273	2.13	2.004	2.05	2.894	1.459
1	1	16		iYLR221C	2050	17170	120	2042	1722	1414	67	96	161	72	67	0	2596	2441	2068	309	344	233	61	60	0	0	0	0	0	0	0	0	0	0	0	0	0	0	0	0	0	0	0	0.864	0.776	0.757	0.895	2.734	0.691
1	2	16		iYLR225C	2240	17170	120	1507	1568	1174	71	108	215	76	70	0	1074	1008	782	302	344	262	61	56	0	0	0	0	0	0	0	0	0	0	0	0	0	0	0	0	0	0	0	1.86	2.12	1.958	1.66	3.438	1.739
1	3	16		iYLRWdelta11	2410	17180	110	943	791	512	72	99	146	75	70	0	1106	965	687	293	329	213	65	61	0	0	0	0	0	0	0	0	0	0	0	0	0	0	0	0	0	0	0	1.071	1.07	0.9	0.727	2.944	0.827
1	4	16		iYLR244C	2600	17170	100	942	778	476	76	135	228	77	65	0	986	842	550	310	374	290	63	57	0	0	0	0	0	0	0	0	0	0	0	0	0	0	0	0	0	0	0	1.281	1.32	1.118	0.793	3.951	0.933
1	5	16		iYLR247C	2790	17170	110	4522	4230	2567	80	315	1077	81	76	0	2193	1945	1227	314	427	512	72	71	0	0	0	0	0	0	0	0	0	0	0	0	0	0	0	0	0	0	0	2.364	2.544	2.492	2.482	2.448	2.447
1	6	16		iYLR252W	2990	17180	110	2276	2028	1544	82	350	1115	66	50	0	1764	1641	1265	314	458	657	65	57	0	0	0	0	0	0	0	0	0	0	0	0	0	0	0	0	0	0	0	1.513	1.466	1.249	0.977	3.178	1.317
1	7	16		iYML046W	3180	17180	110	917	819	543	77	171	425	70	48	0	1376	1152	767	316	400	422	65	58	0	0	0	0	0	0	0	0	0	0	0	0	0	0	0	0	0	0	0	0.792	0.888	0.769	0.593	3.064	0.763
1	8	16		iYML042W	3380	17180	110	1432	1156	719	75	117	196	75	73	0	1226	1001	594	294	348	266	73	70	0	0	0	0	0	0	0	0	0	0	0	0	0	0	0	0	0	0	0	1.456	1.529	1.356	0.895	2.803	1.393
1	9	16		iYML038C	3560	17170	110	350	356	205	75	119	267	51	8	0	664	645	323	290	351	548	32	0	0	0	0	0	0	0	0	0	0	0	0	0	0	0	0	0	0	0	0	0.735	0.792	0.659	0.559	2.584	0.665
1	10	16		iYML021C	3750	17170	110	4270	3777	2863	79	155	478	76	71	0	3337	2765	2160	299	371	456	66	63	0	0	0	0	0	0	0	0	0	0	0	0	0	0	0	0	0	0	0	1.38	1.5	1.447	1.69	2.465	1.417
1	11	16		iYML017W	3960	17180	110	802	883	764	81	181	581	58	21	0	2498	2504	1998	307	413	556	72	67	0	0	0	0	0	0	0	0	0	0	0	0	0	0	0	0	0	0	0	0.329	0.365	0.329	0.304	1.837	0.333
1	12	16		iYML013C-A	4140	17170	110	2084	1850	1426	78	193	468	67	61	0	1555	1480	1072	307	422	506	66	57	0	0	0	0	0	0	0	0	0	0	0	0	0	0	0	0	0	0	0	1.607	1.511	1.39	1.058	2.859	1.329
1	13	16		iYMR002W	4330	17180	110	1253	1083	747	77	181	427	73	57	0	1657	1462	1076	301	399	461	67	63	0	0	0	0	0	0	0	0	0	0	0	0	0	0	0	0	0	0	0	0.867	0.866	0.768	0.613	3.143	0.748
1	14	16		iYMR006C	4530	17180	110	2038	1679	1053	82	170	378	76	71	0	5978	4894	3336	306	500	916	73	70	0	0	0	0	0	0	0	0	0	0	0	0	0	0	0	0	0	0	0	0.345	0.348	0.327	0.328	2.021	0.3
1	15	16		iYMR010W-0	4720	17180	110	2153	2224	1275	80	196	465	87	83	0	2796	2820	1523	312	560	1006	82	66	0	0	0	0	0	0	0	0	0	0	0	0	0	0	0	0	0	0	0	0.835	0.855	0.835	0.803	1.536	0.748
1	16	16		iYMR021C	4910	17180	110	2109	1825	818	79	208	478	86	78	0	3172	2768	1221	318	509	740	86	81	0	0	0	0	0	0	0	0	0	0	0	0	0	0	0	0	0	0	0	0.711	0.713	0.719	0.706	1.488	0.641
1	17	16		iYMR024W	5110	17180	120	1960	1652	1021	86	163	303	80	73	0	1706	1612	1036	330	440	508	69	57	0	0	0	0	0	0	0	0	0	0	0	0	0	0	0	0	0	0	0	1.362	1.222	1.163	1.305	2.078	1.04
1	18	16		iYMR029C	5300	17180	120	4157	3916	2543	85	149	256	86	83	0	4869	4577	3255	337	399	268	80	75	0	0	0	0	0	0	0	0	0	0	0	0	0	0	0	0	0	0	0	0.898	0.904	0.896	1.077	2.463	0.815
1	19	16		iYMR312W	5490	17180	120	1364	1100	667	83	124	194	76	72	0	1000	882	484	331	371	220	73	65	0	0	0	0	0	0	0	0	0	0	0	0	0	0	0	0	0	0	0	1.915	1.846	1.719	1.508	2.65	1.548
1	20	16		iYMR316C-A	5680	17180	120	3271	2978	2084	87	156	277	80	78	0	2785	2796	2089	343	397	282	73	70	0	0	0	0	0	0	0	0	0	0	0	0	0	0	0	0	0	0	0	1.304	1.179	1.136	1.391	2.55	1.051
1	21	16		iYMR319C-1	5870	17180	120	5424	5002	3538	87	156	234	91	81	0	2238	2148	1483	346	411	424	70	66	0	0	0	0	0	0	0	0	0	0	0	0	0	0	0	0	0	0	0	2.821	2.728	2.55	2.583	1.402	2.629
1	22	16		iYNL331C	6060	17180	120	4083	3707	2490	82	133	201	85	79	0	2728	2508	1745	335	359	171	75	73	0	0	0	0	0	0	0	0	0	0	0	0	0	0	0	0	0	0	0	1.672	1.668	1.599	1.705	1.815	1.586
1	1	17		iYNL327W	2070	17370	100	624	559	322	66	77	71	78	76	0	1200	1027	601	305	325	166	75	71	0	0	0	0	0	0	0	0	0	0	0	0	0	0	0	0	0	0	0	0.623	0.683	0.606	0.538	2.596	0.544
1	2	17		iYNL322C	2260	17370	100	2487	2223	1670	71	184	543	71	68	0	1678	1437	1126	313	391	408	66	60	0	0	0	0	0	0	0	0	0	0	0	0	0	0	0	0	0	0	0	1.77	1.915	1.686	1.316	3.02	1.726
1	3	17		iYNL302C	2440	17380	110	3228	2728	1630	76	321	841	76	71	0	2177	1788	1234	309	464	600	66	60	0	0	0	0	0	0	0	0	0	0	0	0	0	0	0	0	0	0	0	1.687	1.793	1.69	1.943	2.475	1.594
1	4	17		iYNL298W	2640	17380	110	1660	1517	1119	75	264	705	65	53	0	4818	3605	2914	323	542	856	61	58	0	0	0	0	0	0	0	0	0	0	0	0	0	0	0	0	0	0	0	0.353	0.439	0.41	0.457	3.629	0.38
1	5	17		iYNL293W	2820	17370	100	2477	2069	1101	77	242	572	80	75	0	1828	1554	849	307	515	825	71	43	0	0	0	0	0	0	0	0	0	0	0	0	0	0	0	0	0	0	0	1.578	1.597	1.566	1.805	2.366	1.441
1	6	17		iYNL284C	3010	17370	110	3535	2903	1737	79	351	866	77	71	0	2838	2338	1600	310	516	758	68	61	0	0	0	0	0	0	0	0	0	0	0	0	0	0	0	0	0	0	0	1.367	1.393	1.299	1.409	2.146	1.24
1	7	17		iYNL281W	3200	17380	110	1628	1436	1029	77	291	756	63	50	0	2560	2011	1602	316	529	787	60	56	0	0	0	0	0	0	0	0	0	0	0	0	0	0	0	0	0	0	0	0.691	0.802	0.723	0.549	2.915	0.751
1	8	17		iYNL276C	3400	17380	110	2123	1884	1316	77	191	424	75	68	0	1598	1484	1114	307	437	562	63	56	0	0	0	0	0	0	0	0	0	0	0	0	0	0	0	0	0	0	0	1.585	1.535	1.35	1.294	3.301	1.309
1	9	17		iYNR042W	3580	17380	110	1447	1489	1129	84	213	446	67	62	0	1237	1112	887	296	394	418	53	52	0	0	0	0	0	0	0	0	0	0	0	0	0	0	0	0	0	0	0	1.448	1.722	1.709	1.602	3.213	1.38
1	10	17		iYNR046W	3770	17370	110	2380	2167	1456	86	223	469	75	72	0	1766	1529	1000	307	399	426	70	66	0	0	0	0	0	0	0	0	0	0	0	0	0	0	0	0	0	0	0	1.572	1.703	1.568	1.373	2.761	1.597
1	11	17		iYNR050C	3970	17380	120	2195	2395	2252	76	168	385	65	62	0	1914	3017	3154	299	373	376	54	52	0	0	0	0	0	0	0	0	0	0	0	0	0	0	0	0	0	0	0	1.312	0.853	0.726	0.632	3.517	0.727
1	12	17		iYNR063W	4170	17370	110	1178	1975	1924	72	140	299	70	58	0	1335	2521	2618	296	370	393	58	51	0	0	0	0	0	0	0	0	0	0	0	0	0	0	0	0	0	0	0	1.064	0.855	0.766	0.634	2.524	0.75
1	13	17		iYNR068C	4360	17380	110	2412	1887	1330	78	150	273	71	71	0	1921	1581	1129	292	378	433	67	63	0	0	0	0	0	0	0	0	0	0	0	0	0	0	0	0	0	0	0	1.433	1.403	1.232	0.947	2.86	1.271
1	14	17		iYNR071C	4540	17380	110	2588	2722	1922	83	229	583	76	73	0	2600	2916	2355	311	463	675	68	63	0	0	0	0	0	0	0	0	0	0	0	0	0	0	0	0	0	0	0	1.094	1.013	0.971	1.312	2.964	0.88
1	15	17		iYOL160W-1	4730	17370	110	3837	3807	3109	83	336	909	75	65	0	2578	2457	1995	317	546	849	66	55	0	0	0	0	0	0	0	0	0	0	0	0	0	0	0	0	0	0	0	1.66	1.74	1.596	1.822	2.409	1.621
1	16	17		iYOL157C	4940	17380	120	7612	6375	4414	81	285	890	81	73	0	5504	4618	3290	308	458	656	75	71	0	0	0	0	0	0	0	0	0	0	0	0	0	0	0	0	0	0	0	1.449	1.46	1.354	1.393	1.873	1.451
1	17	17		iYOL155C-1	5120	17380	110	1173	1272	1045	86	209	615	67	43	0	1304	1415	1028	318	414	410	75	62	0	0	0	0	0	0	0	0	0	0	0	0	0	0	0	0	0	0	0	1.102	1.081	0.987	0.864	2.002	1.067
1	18	17		iYOL138C	5300	17380	110	2637	2142	1248	85	211	536	77	75	0	1713	1437	818	341	424	369	77	72	0	0	0	0	0	0	0	0	0	0	0	0	0	0	0	0	0	0	0	1.86	1.877	1.724	1.737	2.032	1.708
1	19	17		iYOL133W	5490	17380	110	2091	2078	1592	84	226	507	77	68	0	1400	1376	952	337	422	402	73	61	0	0	0	0	0	0	0	0	0	0	0	0	0	0	0	0	0	0	0	1.888	1.919	1.713	1.642	2.085	1.806
1	20	17		iYOL129W	5670	17380	110	1808	1523	944	89	234	506	73	70	0	2406	2007	1261	345	469	476	76	71	0	0	0	0	0	0	0	0	0	0	0	0	0	0	0	0	0	0	0	0.834	0.863	0.787	0.635	2.394	0.815
1	21	17		iYOR161C	5880	17370	110	4798	4291	2927	88	242	577	80	77	0	5955	5165	3277	357	553	893	76	75	0	0	0	0	0	0	0	0	0	0	0	0	0	0	0	0	0	0	0	0.841	0.874	0.886	0.965	1.777	0.838
1	22	17		iYOR165W	6040	17370	110	1423	1153	685	87	239	555	68	57	0	1524	1322	751	350	535	859	61	13	0	0	0	0	0	0	0	0	0	0	0	0	0	0	0	0	0	0	0	1.138	1.097	1.048	1.106	2.471	0.708
1	1	18		iYOR172W	2080	17560	110	4364	3625	2166	70	209	753	80	78	0	4564	3760	2543	316	478	903	70	65	0	0	0	0	0	0	0	0	0	0	0	0	0	0	0	0	0	0	0	1.011	1.032	0.988	1.083	3.177	0.947
1	2	18		iYOR183W	2270	17560	110	1241	1012	637	78	259	818	65	13	0	1056	939	527	328	544	1043	21	0	0	0	0	0	0	0	0	0	0	0	0	0	0	0	0	0	0	0	0	1.598	1.529	1.382	1.174	2.526	0.77
1	3	18		iYOR187W	2460	17560	110	3176	2515	1511	77	223	610	80	73	0	1647	1409	836	317	393	377	73	65	0	0	0	0	0	0	0	0	0	0	0	0	0	0	0	0	0	0	0	2.33	2.233	2.18	1.84	3.013	2.15
1	4	18		iYOR191W	2650	17560	110	5192	4808	4170	78	385	1224	71	62	0	8597	7424	6657	323	704	2008	63	60	0	0	0	0	0	0	0	0	0	0	0	0	0	0	0	0	0	0	0	0.618	0.666	0.622	0.737	2.137	0.593
1	5	18		iYOR208W	2840	17560	110	2203	1789	1082	79	354	1136	72	42	0	3723	2906	1820	313	754	2007	65	23	0	0	0	0	0	0	0	0	0	0	0	0	0	0	0	0	0	0	0	0.623	0.659	0.62	0.639	1.956	0.533
1	6	18		iYOR212W	3040	17560	120	1938	1969	1782	76	215	542	58	54	0	2202	2544	2420	305	465	687	55	50	0	0	0	0	0	0	0	0	0	0	0	0	0	0	0	0	0	0	0	0.982	0.845	0.738	0.546	3.228	0.744
1	7	18		iYOR216C	3220	17570	110	2224	1905	1318	78	185	434	75	70	0	1446	1183	826	302	381	330	63	60	0	0	0	0	0	0	0	0	0	0	0	0	0	0	0	0	0	0	0	1.876	2.074	1.751	1.395	3.42	1.795
1	8	18		iYOR234C	3410	17560	120	1134	1935	1942	80	290	1268	47	39	0	909	1594	1497	309	416	504	51	47	0	0	0	0	0	0	0	0	0	0	0	0	0	0	0	0	0	0	0	1.757	1.444	1.28	1.019	3.418	1.335
1	9	18		iYOR238W	3590	17560	100	2663	2626	2093	90	411	1099	62	55	0	1153	1488	1215	311	487	652	51	47	0	0	0	0	0	0	0	0	0	0	0	0	0	0	0	0	0	0	0	3.056	2.155	2.053	2.37	2.681	2.005
1	10	18		iYOR243C	3790	17560	110	2392	2012	1331	78	477	1146	72	50	0	2281	1882	1237	283	551	794	65	60	0	0	0	0	0	0	0	0	0	0	0	0	0	0	0	0	0	0	0	1.158	1.21	1.167	1.077	2.665	1.188
1	11	18		iYPL131W	3960	17560	110	1829	1723	1393	76	284	718	60	55	0	1777	1507	1132	278	469	673	61	53	0	0	0	0	0	0	0	0	0	0	0	0	0	0	0	0	0	0	0	1.169	1.34	1.327	1.21	2.244	1.143
1	12	18		iYPL127C	4170	17570	100	4324	4528	3698	73	243	769	68	65	0	1651	2202	1968	297	400	505	57	53	0	0	0	0	0	0	0	0	0	0	0	0	0	0	0	0	0	0	0	3.14	2.339	2.12	1.89	4.005	2.143
1	13	18		iYPL123C	4360	17560	110	2098	1671	1177	82	244	744	66	58	0	1938	1614	1140	297	404	506	65	61	0	0	0	0	0	0	0	0	0	0	0	0	0	0	0	0	0	0	0	1.229	1.207	1.13	0.904	3.132	1.14
1	14	18		iYPL106C	4540	17570	100	3742	3105	2392	87	258	749	66	62	0	2004	1752	1417	321	430	494	56	53	0	0	0	0	0	0	0	0	0	0	0	0	0	0	0	0	0	0	0	2.172	2.109	1.983	2.241	2.228	1.845
1	15	18		iYPL101W	4740	17560	110	2066	1665	1125	90	302	780	63	57	0	1520	1219	794	324	449	530	62	56	0	0	0	0	0	0	0	0	0	0	0	0	0	0	0	0	0	0	0	1.652	1.76	1.657	1.555	1.949	1.545
1	16	18		iYPL095C	4940	17560	110	3276	2601	1822	89	231	654	71	65	0	3091	2647	1875	311	434	563	70	68	0	0	0	0	0	0	0	0	0	0	0	0	0	0	0	0	0	0	0	1.146	1.075	1.064	0.837	2.666	1.023
1	17	18		iYPL079W	5130	17560	110	2917	2478	1613	90	210	505	73	71	0	4255	3634	2345	317	495	745	75	72	0	0	0	0	0	0	0	0	0	0	0	0	0	0	0	0	0	0	0	0.718	0.72	0.715	0.695	2.133	0.682
1	18	18		iYPL076W-1	5310	17570	110	5464	4587	2936	92	372	1181	78	68	0	3196	2566	1748	347	577	929	67	62	0	0	0	0	0	0	0	0	0	0	0	0	0	0	0	0	0	0	0	1.886	2.026	1.903	2.067	2.077	1.804
1	19	18		iYPL070W	5500	17570	110	1485	1226	732	87	334	1125	60	1	0	4223	3550	2310	345	609	1009	72	66	0	0	0	0	0	0	0	0	0	0	0	0	0	0	0	0	0	0	0	0.36	0.355	0.329	0.327	1.971	0.36
1	20	18		iYPL057C	5700	17570	120	2014	1975	1413	87	161	342	76	69	0	1394	1218	871	346	668	2830	0	0	0	0	0	0	0	0	0	0	0	0	0	0	0	0	0	0	0	0	0	1.839	2.165	1.872	1.753	2.76	1.881
1	21	18		iYPL053C	5880	17570	110	3847	3104	2008	88	214	607	77	71	0	2126	1847	1177	352	421	404	73	71	0	0	0	0	0	0	0	0	0	0	0	0	0	0	0	0	0	0	0	2.119	2.017	1.895	1.604	2.465	1.935
1	22	18		iYPL049C	6070	17570	110	2239	1990	1308	90	242	624	73	65	0	1486	1272	794	346	460	832	61	18	0	0	0	0	0	0	0	0	0	0	0	0	0	0	0	0	0	0	0	1.885	2.052	1.863	1.428	2.81	1.861
1	1	19		YORWdelta19	2090	17760	110	958	794	501	71	98	142	72	71	0	2221	1815	1145	313	367	312	72	71	0	0	0	0	0	0	0	0	0	0	0	0	0	0	0	0	0	0	0	0.465	0.481	0.468	0.456	2.648	0.418
1	2	19		TEL15R-5	2290	17760	120	38728	33592	28370	81	368	1419	77	70	20	15091	21965	20282	329	584	1117	74	63	0	0	0	0	0	0	0	0	0	0	0	0	0	0	0	0	0	0	0	2.618	1.549	1.482	1.783	2.582	1.476
1	3	19		YPLCtau1	2460	17750	110	8684	7028	5135	82	770	2255	66	60	0	16414	11873	9176	318	1204	3421	65	60	0	0	0	0	0	0	0	0	0	0	0	0	0	0	0	0	0	0	0	0.534	0.601	0.6	0.747	2.466	0.562
1	4	19		Q0055	2640	17750	150	118	204	189	80	449	1581	0	0	0	378	609	510	312	928	3030	0	0	0	0	0	0	0	0	0	0	0	0	0	0	0	0	0	0	0	0	0	0.576	0.418	0.271	0.243	2.706	0.461
1	5	19		Q0075	2850	17750	110	196	193	114	78	108	165	33	3	0	765	638	381	295	349	234	68	51	0	0	0	0	0	0	0	0	0	0	0	0	0	0	0	0	0	0	0	0.251	0.335	0.23	0.23	2.106	0.23
1	6	19		Q0095	3010	17760	90	350	326	176	82	126	114	71	61	0	712	643	325	309	379	267	71	30	0	0	0	0	0	0	0	0	0	0	0	0	0	0	0	0	0	0	0	0.665	0.731	0.582	0.418	3.261	0.39
1	7	19		Q0180	3230	17760	120	10289	9274	7670	79	118	121	90	80	0	2276	1871	1513	291	332	201	63	61	0	0	0	0	0	0	0	0	0	0	0	0	0	0	0	0	0	0	0	5.144	5.82	5.332	5.39	1.694	5.73
1	8	19		IntQ0185A	3400	17760	110	11474	9820	7151	85	633	2565	72	63	0	3438	2553	1913	305	443	679	62	58	0	0	0	0	0	0	0	0	0	0	0	0	0	0	0	0	0	0	0	3.635	4.331	4.216	4.762	2.073	4.184
1	9	19		Q0195	3600	17750	100	571	503	356	81	593	2387	0	0	0	645	599	385	294	440	670	21	0	0	0	0	0	0	0	0	0	0	0	0	0	0	0	0	0	0	0	0	1.396	1.384	1.028	0.748	3.29	1.198
1	10	19		Q0257	3800	17760	110	765	694	370	65	151	299	77	60	0	1094	921	510	251	343	308	72	67	0	0	0	0	0	0	0	0	0	0	0	0	0	0	0	0	0	0	0	0.83	0.939	0.817	0.831	1.605	0.82
1	11	19		IntQ0280A	4000	17750	110	2398	1832	1147	76	316	700	71	63	0	1777	1478	841	282	462	482	72	68	0	0	0	0	0	0	0	0	0	0	0	0	0	0	0	0	0	0	0	1.553	1.468	1.408	1.182	2.028	1.582
1	12	19		Q0295	4180	17740	120	1114	2595	2904	84	312	836	50	48	0	659	1445	1419	296	415	449	50	47	0	0	0	0	0	0	0	0	0	0	0	0	0	0	0	0	0	0	0	2.837	2.185	1.759	1.077	3.947	2.113
1	13	19		iYHR216W	4380	17760	120	7610	7122	6688	83	128	295	79	74	0	12634	12074	11894	305	355	271	67	65	0	0	0	0	0	0	0	0	0	0	0	0	0	0	0	0	0	0	0	0.611	0.598	0.61	0.886	3.347	0.547
1	14	19		TEL9L	4570	17760	120	18684	15861	12362	96	491	2000	71	66	0	20707	19214	15395	337	980	3132	66	61	0	0	0	0	0	0	0	0	0	0	0	0	0	0	0	0	0	0	0	0.913	0.835	0.805	0.916	2.333	0.796
1	15	19		YILCdelta3	4770	17750	130	1500	5613	6594	104	494	1910	48	43	0	1147	6765	8119	344	983	3047	44	38	0	0	0	0	0	0	0	0	0	0	0	0	0	0	0	0	0	0	0	1.738	0.858	0.768	0.825	3.335	0.758
1	16	19		YJRWdelta14	4940	17750	110	785	680	449	101	173	406	65	32	0	1282	1119	700	333	469	855	60	5	0	0	0	0	0	0	0	0	0	0	0	0	0	0	0	0	0	0	0	0.721	0.737	0.675	0.531	2.657	0.483
1	17	19		SNR64	5130	17750	100	1273	1110	769	100	178	297	70	65	0	1309	1102	738	353	450	428	62	53	0	0	0	0	0	0	0	0	0	0	0	0	0	0	0	0	0	0	0	1.227	1.348	1.225	0.898	3	1.087
1	18	19		YKL162C-A	5320	17750	100	1296	1080	794	102	248	524	63	52	0	1636	1263	891	355	500	471	62	61	0	0	0	0	0	0	0	0	0	0	0	0	0	0	0	0	0	0	0	0.932	1.077	0.93	0.537	3.256	0.914
1	19	19		itQ(UUG)L	5500	17760	110	1473	1277	773	98	207	352	76	73	0	2315	1886	1180	351	495	501	72	68	0	0	0	0	0	0	0	0	0	0	0	0	0	0	0	0	0	0	0	0.7	0.768	0.72	0.592	2.564	0.688
1	20	19		RDN25-1B	5700	17750	110	7732	6893	4093	99	404	1226	83	77	0	43426	34859	19716	369	2094	7529	80	73	0	0	0	0	0	0	0	0	0	0	0	0	0	0	0	0	0	0	0	0.177	0.197	0.199	0.198	1.588	0.19
1	21	19		RDN37-1	5890	17750	110	7038	5999	4043	100	536	1458	71	65	0	21305	16716	10793	393	2637	7882	67	63	0	0	0	0	0	0	0	0	0	0	0	0	0	0	0	0	0	0	0	0.332	0.361	0.359	0.381	1.855	0.321
1	22	19		iYLR162W-A	6080	17760	110	6378	5756	3787	99	492	1335	81	70	0	23800	21550	14475	383	2065	5576	75	73	0	0	0	0	0	0	0	0	0	0	0	0	0	0	0	0	0	0	0	0.268	0.267	0.273	0.312	2.625	0.243
1	1	20		tI(UAU)L	2080	17940	90	540	498	305	68	111	146	71	69	0	943	890	582	312	358	246	73	61	0	0	0	0	0	0	0	0	0	0	0	0	0	0	0	0	0	0	0	0.748	0.744	0.678	0.444	3.544	0.501
1	2	20		YLRWdelta17	2290	17940	100	1043	1146	988	74	138	252	66	61	0	1960	1635	1306	312	405	492	61	60	0	0	0	0	0	0	0	0	0	0	0	0	0	0	0	0	0	0	0	0.588	0.81	0.657	0.423	3.099	0.694
1	3	20	EMPTY	EMPTY	2460	17940	150	67	71	27	69	378	1533	0	0	0	310	313	100	305	713	2307	0	0	0	0	0	0	0	0	0	0	0	0	0	0	0	0	0	0	0	0	0	-0.4	0.25	0.226	0.236	3.841	0.473
1	4	20	EMPTY	EMPTY	2650	17940	150	66	68	22	68	198	1039	0	0	0	280	279	77	288	546	2074	0	0	0	0	0	0	0	0	0	0	0	0	0	0	0	0	0	0	0	0	0	0.25	0	0.23	0.284	4.004	925.889
1	5	20	EMPTY	EMPTY	2840	17940	150	69	69	23	67	79	50	1	0	0	271	281	77	288	311	149	2	0	0	0	0	0	0	0	0	0	0	0	0	0	0	0	0	0	0	0	0	-0.118	-0.286	0.28	0.267	3.217	0.042
1	6	20	EMPTY	EMPTY	3030	17940	150	63	67	23	69	90	83	0	0	0	295	301	115	292	323	175	3	0	0	0	0	0	0	0	0	0	0	0	0	0	0	0	0	0	0	0	0	-2	-0.222	0.3	0.322	3.438	0.16
1	7	20	EMPTY	EMPTY	3220	17940	150	67	71	24	70	88	84	0	0	0	278	290	92	294	310	128	7	1	0	0	0	0	0	0	0	0	0	0	0	0	0	0	0	0	0	0	0	0.188	-0.25	0.271	0.284	3.562	0.016
1	8	20	EMPTY	EMPTY	3410	17940	150	67	69	22	73	317	1715	0	0	0	279	277	75	292	355	454	0	0	0	0	0	0	0	0	0	0	0	0	0	0	0	0	0	0	0	0	0	0.462	0.267	0.296	0.327	3.533	4.43
1	9	20	EMPTY	EMPTY	3600	17940	150	69	72	25	73	248	1456	0	0	0	286	289	79	292	335	375	0	0	0	0	0	0	0	0	0	0	0	0	0	0	0	0	0	0	0	0	0	0.667	0.333	0.324	0.398	4.21	0.037
1	10	20	EMPTY	EMPTY	3790	17940	150	71	71	22	70	101	153	0	0	0	291	293	67	287	320	183	1	0	0	0	0	0	0	0	0	0	0	0	0	0	0	0	0	0	0	0	0	0.25	0.167	0.411	0.444	3.457	0.404
1	11	20	EMPTY	EMPTY	3980	17940	150	72	75	27	73	171	450	0	0	0	288	291	65	302	370	304	0	0	0	0	0	0	0	0	0	0	0	0	0	0	0	0	0	0	0	0	0	0.071	-0.182	0.324	0.331	4.605	1.403
1	12	20	EMPTY	EMPTY	4170	17940	150	64	68	23	79	178	516	0	0	0	292	295	81	304	357	302	0	0	0	0	0	0	0	0	0	0	0	0	0	0	0	0	0	0	0	0	0	1.25	1.222	0.393	0.4	3.671	0.978
1	13	20	EMPTY	EMPTY	4360	17940	150	76	76	22	78	106	240	0	0	0	285	299	85	304	335	222	1	0	0	0	0	0	0	0	0	0	0	0	0	0	0	0	0	0	0	0	0	0.105	0.4	0.292	0.26	3.319	0.047
1	14	20	EMPTY	EMPTY	4550	17940	150	81	86	29	79	268	1528	0	0	0	316	322	91	318	612	2315	0	0	0	0	0	0	0	0	0	0	0	0	0	0	0	0	0	0	0	0	0	-1	1.75	0.342	0.403	4.315	0.067
1	15	20	EMPTY	EMPTY	4740	17940	150	80	84	29	84	325	1608	0	0	0	333	340	93	322	727	2576	0	0	0	0	0	0	0	0	0	0	0	0	0	0	0	0	0	0	0	0	0	-0.364	0	0.386	0.387	3.27	0.02
1	16	20	EMPTY	EMPTY	4930	17940	150	89	89	31	88	128	297	0	0	0	315	322	92	319	391	645	0	0	0	0	0	0	0	0	0	0	0	0	0	0	0	0	0	0	0	0	0	-0.25	0.333	0.313	0.34	4.531	0.33
1	17	20	EMPTY	EMPTY	5120	17940	150	94	97	31	87	125	187	0	0	0	339	352	102	332	375	239	1	0	0	0	0	0	0	0	0	0	0	0	0	0	0	0	0	0	0	0	0	1	0.5	0.291	0.332	3.691	0.507
1	18	20	EMPTY	EMPTY	5310	17940	150	102	104	34	88	148	272	0	0	0	327	336	99	335	404	331	0	0	0	0	0	0	0	0	0	0	0	0	0	0	0	0	0	0	0	0	0	-1.75	16	0.325	0.358	4.151	0.557
1	19	20	EMPTY	EMPTY	5500	17940	150	88	92	38	87	148	273	0	0	0	319	329	91	325	402	362	0	0	0	0	0	0	0	0	0	0	0	0	0	0	0	0	0	0	0	0	0	-0.167	1.25	0.296	0.279	4.286	0.41
1	20	20	EMPTY	EMPTY	5690	17940	150	88	92	34	88	243	930	0	0	0	321	335	98	334	1149	5394	0	0	0	0	0	0	0	0	0	0	0	0	0	0	0	0	0	0	0	0	0	0	4	0.409	0.339	4.354	0.117
1	21	20	EMPTY	EMPTY	5880	17940	150	86	87	29	89	314	1103	0	0	0	328	347	108	351	1435	5603	0	0	0	0	0	0	0	0	0	0	0	0	0	0	0	0	0	0	0	0	0	0.13	0.5	0.278	0.259	3.569	0.318
1	22	20	EMPTY	EMPTY	6070	17940	150	83	83	26	85	255	907	0	0	0	341	346	95	331	1030	3733	0	0	0	0	0	0	0	0	0	0	0	0	0	0	0	0	0	0	0	0	0	-0.2	-0.133	0.319	0.306	4.198	0.164
2	1	1	VPS8	YAL002W	6480	14280	140	506	492	205	96	101	49	94	91	0	1220	1175	390	318	333	180	93	87	0	0	0	0	0	0	0	0	0	0	0	0	0	0	0	0	0	0	0	0.455	0.462	0.443	0.427	2.047	0.431
2	2	1	MTW1	YAL034W-A	6680	14280	130	7304	6689	2215	100	104	36	100	100	0	27069	25837	9496	323	331	100	100	100	0	0	0	0	0	0	0	0	0	0	0	0	0	0	0	0	0	0	0	0.269	0.258	0.261	0.265	1.359	0.243
2	3	1		YAL064W-B	6880	14270	140	9322	8504	3316	101	117	137	98	98	0	11692	10637	4575	322	339	139	97	96	0	0	0	0	0	0	0	0	0	0	0	0	0	0	0	0	0	0	0	0.811	0.815	0.809	0.867	1.663	0.781
2	4	1		YAL004W	7040	14280	150	10286	9665	3229	98	134	247	99	99	0	7451	7154	2214	330	386	513	99	98	0	0	0	0	0	0	0	0	0	0	0	0	0	0	0	0	0	0	0	1.431	1.402	1.401	1.378	1.512	1.409
2	5	1	FUN12	YAL035W	7240	14260	130	3146	2985	1312	96	109	97	96	94	0	4835	4907	2220	322	350	272	92	92	0	0	0	0	0	0	0	0	0	0	0	0	0	0	0	0	0	0	0	0.676	0.63	0.623	0.662	1.638	0.611
2	6	1		YAL066W	7430	14270	120	153	160	55	95	111	116	12	1	0	693	692	149	320	343	184	90	50	0	0	0	0	0	0	0	0	0	0	0	0	0	0	0	0	0	0	0	0.155	0.175	0.177	0.171	2.605	0.031
2	7	1	ERP2	YAL007C	7630	14270	130	233	243	79	91	106	95	79	25	0	795	831	219	310	329	147	97	86	0	0	0	0	0	0	0	0	0	0	0	0	0	0	0	0	0	0	0	0.293	0.292	0.267	0.278	2	0.152
2	8	1		YAL037W	7800	14260	130	4580	4316	1640	95	109	148	99	99	0	4682	4403	1692	317	330	196	98	98	0	0	0	0	0	0	0	0	0	0	0	0	0	0	0	0	0	0	0	1.027	1.033	1.03	1.064	1.431	1.008
2	9	1		YAL068C	8010	14260	130	13264	12695	4122	97	125	330	100	100	0	13442	13358	4369	316	333	219	100	100	0	0	0	0	0	0	0	0	0	0	0	0	0	0	0	0	0	0	0	1.003	0.966	1.007	0.964	1.314	0.955
2	10	1	spo7	YAL009W	8200	14270	140	6870	6502	1912	99	181	709	98	96	0	10488	9900	3166	312	386	613	97	96	0	0	0	0	0	0	0	0	0	0	0	0	0	0	0	0	0	0	0	0.665	0.668	0.664	0.702	1.765	0.648
2	11	1	cyc3	YAL039C	8390	14270	130	3616	3535	1125	103	110	73	100	100	0	2244	2257	647	313	346	571	98	89	0	0	0	0	0	0	0	0	0	0	0	0	0	0	0	0	0	0	0	1.819	1.765	1.773	1.792	1.373	1.797
2	12	1	ERP1	YAR002C-A	8600	14290	140	259	256	108	100	123	204	28	1	0	661	651	284	321	356	608	12	0	0	0	0	0	0	0	0	0	0	0	0	0	0	0	0	0	0	0	0	0.468	0.473	0.397	0.411	2.217	0.346
2	13	1	SLI15	YBR156C	8790	14290	140	2383	2836	1600	95	152	510	94	87	0	2983	3510	2046	316	389	717	90	84	0	0	0	0	0	0	0	0	0	0	0	0	0	0	0	0	0	0	0	0.858	0.858	0.829	0.902	1.768	0.762
2	14	1		YBR187W	8980	14290	140	4915	4781	1964	94	146	348	97	94	0	2720	2674	1115	307	360	321	91	88	0	0	0	0	0	0	0	0	0	0	0	0	0	0	0	0	0	0	0	1.998	1.98	1.982	2.057	1.671	2.023
2	15	1		YBR219C	9180	14290	150	4415	4101	1769	88	125	233	96	94	0	2473	2359	1056	297	327	201	90	88	0	0	0	0	0	0	0	0	0	0	0	0	0	0	0	0	0	0	0	1.989	1.946	1.928	2.004	1.541	1.932
2	16	1		YBR158W	9360	14290	150	4050	3986	1844	88	111	170	98	95	0	2457	2335	1065	297	324	206	89	87	0	0	0	0	0	0	0	0	0	0	0	0	0	0	0	0	0	0	0	1.834	1.913	1.895	2.013	1.707	1.923
2	17	1	RPS9B	YBR189W	9550	14300	150	6609	5934	2224	92	125	250	98	96	0	4350	3899	1600	305	346	297	92	91	0	0	0	0	0	0	0	0	0	0	0	0	0	0	0	0	0	0	0	1.611	1.625	1.584	1.767	1.586	1.596
2	18	1	pdb1	YBR221C	9740	14300	140	4143	3955	1579	89	120	405	97	95	0	2701	2586	1057	297	327	243	94	91	0	0	0	0	0	0	0	0	0	0	0	0	0	0	0	0	0	0	0	1.686	1.689	1.651	1.729	1.516	1.753
2	19	1	cdc28	YBR160W	9920	14300	150	5472	5302	2172	87	190	719	96	91	0	3780	3593	1589	292	407	717	89	85	0	0	0	0	0	0	0	0	0	0	0	0	0	0	0	0	0	0	0	1.544	1.58	1.585	1.72	1.636	1.554
2	20	1	RPL21A	YBR191W	10130	14300	140	6354	5676	2383	89	211	718	94	90	0	5046	4602	2113	297	398	592	91	87	0	0	0	0	0	0	0	0	0	0	0	0	0	0	0	0	0	0	0	1.319	1.298	1.312	1.377	1.672	1.246
2	21	1		YBR223C	10340	14300	90	6178	5040	2807	98	137	227	92	86	0	3355	2860	1559	301	360	461	78	75	0	0	0	0	0	0	0	0	0	0	0	0	0	0	0	0	0	0	0	1.991	1.931	1.889	1.949	2.748	1.892
2	22	1		YBR162C	10500	14300	140	5165	4913	2031	89	147	486	95	94	0	4728	4461	1836	307	364	467	94	92	0	0	0	0	0	0	0	0	0	0	0	0	0	0	0	0	0	0	0	1.148	1.161	1.149	1.186	1.478	1.145
2	1	2	MED8	YBR193C	6490	14480	140	5931	5712	2669	98	273	1145	94	84	0	9928	8786	4158	317	594	1794	87	81	0	0	0	0	0	0	0	0	0	0	0	0	0	0	0	0	0	0	0	0.607	0.663	0.674	0.72	1.637	0.644
2	2	2		YBR225W	6690	14480	150	7184	7622	4883	103	352	1248	90	83	0	7181	7665	4639	345	666	1879	85	78	0	0	0	0	0	0	0	0	0	0	0	0	0	0	0	0	0	0	0	1.036	1.027	1.033	1.141	1.94	0.973
2	3	2		YDL062W	6890	14490	150	3299	3015	923	103	230	528	95	92	0	2664	2473	890	339	436	427	90	88	0	0	0	0	0	0	0	0	0	0	0	0	0	0	0	0	0	0	0	1.375	1.365	1.345	1.478	1.597	1.312
2	4	2		YDL094C	7110	14490	140	5276	4870	2032	101	245	649	94	91	0	5269	4724	2142	327	475	704	89	86	0	0	0	0	0	0	0	0	0	0	0	0	0	0	0	0	0	0	0	1.047	1.085	1.076	1.171	1.701	1.05
2	5	2	CDC48	YDL126C	7290	14500	120	4882	5127	2915	98	253	696	90	86	0	5285	5073	2976	328	478	730	85	81	0	0	0	0	0	0	0	0	0	0	0	0	0	0	0	0	0	0	0	0.965	1.06	1.052	1.23	1.995	1.014
2	6	2	UBC9	YDL064W	7490	14490	140	4377	4174	1563	97	230	627	96	92	0	4679	4261	1643	330	457	633	92	90	0	0	0	0	0	0	0	0	0	0	0	0	0	0	0	0	0	0	0	0.984	1.037	1.042	1.073	1.451	0.992
2	7	2		YDL096C	7690	14490	140	3231	2992	1941	94	180	543	82	76	0	2706	2429	1579	314	407	574	74	69	0	0	0	0	0	0	0	0	0	0	0	0	0	0	0	0	0	0	0	1.311	1.37	1.32	1.288	2.427	1.28
2	8	2	VCX1	YDL128W	7850	14480	130	3605	4354	3636	98	270	949	78	65	0	3111	3461	2867	323	422	697	77	64	0	0	0	0	0	0	0	0	0	0	0	0	0	0	0	0	0	0	0	1.258	1.356	1.391	1.515	1.726	1.307
2	9	2	IDP1	YDL066W	8060	14490	140	6794	6160	2412	99	440	1405	92	85	0	6155	5436	2370	319	568	1148	89	82	0	0	0	0	0	0	0	0	0	0	0	0	0	0	0	0	0	0	0	1.147	1.184	1.185	1.171	1.876	1.138
2	10	2	SNU23	YDL098C	8250	14490	130	5937	4986	2435	98	382	1308	86	77	0	5263	4319	2207	305	550	1137	80	76	0	0	0	0	0	0	0	0	0	0	0	0	0	0	0	0	0	0	0	1.178	1.218	1.197	1.348	1.983	1.171
2	11	2	RPP1B	YDL130W	8410	14490	140	3233	3083	1583	102	153	326	88	83	0	2694	2501	1368	307	372	646	80	76	0	0	0	0	0	0	0	0	0	0	0	0	0	0	0	0	0	0	0	1.312	1.359	1.279	1.266	2.173	1.288
2	12	2		YDL068W	8610	14490	140	4337	4076	1664	102	155	324	96	95	0	4933	4442	1782	318	381	751	92	86	0	0	0	0	0	0	0	0	0	0	0	0	0	0	0	0	0	0	0	0.918	0.964	0.946	1.001	1.764	0.915
2	13	2		YDL100C	8770	14490	140	6199	5806	2456	105	470	1457	91	85	0	5586	4953	2198	321	634	1287	88	79	0	0	0	0	0	0	0	0	0	0	0	0	0	0	0	0	0	0	0	1.157	1.231	1.209	1.285	1.667	1.2
2	14	2	LYS21	YDL131W	8990	14490	140	6406	5655	3179	100	418	1337	80	77	0	4547	3962	2345	304	556	1018	78	74	0	0	0	0	0	0	0	0	0	0	0	0	0	0	0	0	0	0	0	1.486	1.519	1.46	1.341	1.782	1.423
2	15	2	CCT6	YDR188W	9200	14490	140	5901	5490	2254	93	125	170	100	96	0	3821	3549	1541	311	347	266	93	91	0	0	0	0	0	0	0	0	0	0	0	0	0	0	0	0	0	0	0	1.655	1.667	1.669	1.805	1.695	1.621
2	16	2	adr1	YDR216W	9380	14490	140	3407	3672	2362	100	172	353	92	91	0	3547	3836	2419	334	411	401	91	88	0	0	0	0	0	0	0	0	0	0	0	0	0	0	0	0	0	0	0	1.029	1.02	1.021	1.066	1.685	0.989
2	17	2		YDR248C	9570	14490	140	1299	1418	776	101	175	373	90	81	0	2095	2185	1238	333	408	410	89	79	0	0	0	0	0	0	0	0	0	0	0	0	0	0	0	0	0	0	0	0.68	0.711	0.662	0.716	1.82	0.722
2	18	2		YDR190C	9750	14490	140	6128	5544	2545	94	201	650	91	88	0	7910	7234	3495	319	507	1331	87	85	0	0	0	0	0	0	0	0	0	0	0	0	0	0	0	0	0	0	0	0.795	0.788	0.794	0.828	1.66	0.743
2	19	2	SPR28	YDR218C	9960	14490	140	6248	5904	2951	98	444	1267	88	83	0	3906	3617	1731	319	640	1423	83	69	0	0	0	0	0	0	0	0	0	0	0	0	0	0	0	0	0	0	0	1.715	1.76	1.741	1.773	1.472	1.58
2	20	2		YDR250C	10210	14500	100	1415	1918	1473	89	295	924	58	42	0	962	1284	896	313	440	572	53	42	0	0	0	0	0	0	0	0	0	0	0	0	0	0	0	0	0	0	0	2.043	1.884	1.854	1.714	2.862	1.766
2	21	2	NUP42	YDR192C	10340	14490	140	6972	6634	3320	94	248	842	89	85	0	6283	5669	2775	309	458	838	87	85	0	0	0	0	0	0	0	0	0	0	0	0	0	0	0	0	0	0	0	1.151	1.22	1.221	1.265	1.796	1.204
2	22	2		YDR220C	10580	14500	100	2267	2158	1403	94	269	960	72	53	0	1299	1231	759	309	481	966	51	7	0	0	0	0	0	0	0	0	0	0	0	0	0	0	0	0	0	0	0	2.195	2.239	2.024	1.858	2.302	2.11
2	1	3	BTT1	YDR252W	6550	14680	140	2826	2537	1078	94	262	1095	84	71	0	3360	3052	1410	321	557	1719	78	31	0	0	0	0	0	0	0	0	0	0	0	0	0	0	0	0	0	0	0	0.899	0.895	0.884	0.861	2.042	0.841
2	2	3	MSS116	YDR194C	6740	14680	140	8355	7857	3212	97	162	389	100	98	0	5147	4869	1962	337	371	246	96	96	0	0	0	0	0	0	0	0	0	0	0	0	0	0	0	0	0	0	0	1.717	1.712	1.748	1.741	1.437	1.714
2	3	3		YDR222W	6930	14680	150	6366	6004	2396	102	239	537	96	94	0	4175	3934	1642	330	450	504	92	88	0	0	0	0	0	0	0	0	0	0	0	0	0	0	0	0	0	0	0	1.629	1.638	1.597	1.713	1.617	1.594
2	4	3	CHL4	YDR254W	7120	14680	140	7052	6605	2983	94	186	486	98	93	0	10410	9832	4412	311	422	625	97	92	0	0	0	0	0	0	0	0	0	0	0	0	0	0	0	0	0	0	0	0.689	0.684	0.706	0.701	1.433	0.65
2	5	3	UBC8	YEL012W	7300	14680	130	6221	6014	1521	92	136	249	100	100	0	4952	4820	1149	315	385	438	100	100	0	0	0	0	0	0	0	0	0	0	0	0	0	0	0	0	0	0	0	1.322	1.315	1.338	1.312	1.251	1.303
2	6	3	GDA1	YEL042W	7490	14690	120	3514	3752	2205	93	105	80	99	98	0	2263	2432	1292	318	338	184	95	92	0	0	0	0	0	0	0	0	0	0	0	0	0	0	0	0	0	0	0	1.759	1.731	1.737	1.744	1.577	1.726
2	7	3		YEL073C	7690	14690	130	289	299	110	94	108	129	73	29	0	613	631	205	306	323	119	86	64	0	0	0	0	0	0	0	0	0	0	0	0	0	0	0	0	0	0	0	0.635	0.631	0.61	0.617	1.973	0.206
2	8	3		YEL014C	7870	14690	130	3283	3189	1047	95	119	140	99	98	0	2107	1998	682	308	344	250	93	91	0	0	0	0	0	0	0	0	0	0	0	0	0	0	0	0	0	0	0	1.772	1.831	1.842	1.898	1.561	1.805
2	9	3		YEL044W	8070	14690	130	3179	3096	1421	94	159	549	95	91	0	2134	2093	872	297	364	525	92	84	0	0	0	0	0	0	0	0	0	0	0	0	0	0	0	0	0	0	0	1.679	1.671	1.714	1.697	1.576	1.675
2	10	3		YEL075C	8250	14690	120	32497	31916	12995	98	149	428	97	96	0	19561	18407	7530	296	409	1045	93	93	0	0	0	0	0	0	0	0	0	0	0	0	0	0	0	0	0	0	0	1.682	1.757	1.803	1.846	1.659	1.754
2	11	3		YEL016C	8450	14680	130	9693	9548	2248	99	153	423	100	100	0	5576	5592	1307	305	419	1040	100	100	0	0	0	0	0	0	0	0	0	0	0	0	0	0	0	0	0	0	0	1.82	1.787	1.791	1.783	1.253	1.723
2	12	3	GLY1	YEL046C	8640	14690	130	7021	6738	1775	101	116	137	100	100	0	4526	4404	1257	315	334	251	100	99	0	0	0	0	0	0	0	0	0	0	0	0	0	0	0	0	0	0	0	1.643	1.623	1.601	1.663	1.355	1.606
2	13	3		YEL076C-A	8830	14690	140	29945	28286	10740	104	378	1304	99	98	0	16279	14936	5766	317	525	990	96	96	0	0	0	0	0	0	0	0	0	0	0	0	0	0	0	0	0	0	0	1.87	1.928	1.955	1.974	1.511	1.947
2	14	3		YEL017W	9020	14690	130	499	540	288	98	103	38	97	95	0	741	817	595	302	317	216	83	51	0	0	0	0	0	0	0	0	0	0	0	0	0	0	0	0	0	0	0	0.913	0.858	0.861	0.92	2.034	0.524
2	15	3		YEL048C	9200	14690	130	3106	3002	794	95	121	149	100	100	0	3171	3131	902	314	365	327	100	99	0	0	0	0	0	0	0	0	0	0	0	0	0	0	0	0	0	0	0	1.054	1.032	1.059	1.053	1.386	0.983
2	16	3		YEL077C	9400	14690	140	31918	32647	13416	95	150	294	99	99	1	22244	22427	8567	329	401	400	98	98	0	0	0	0	0	0	0	0	0	0	0	0	0	0	0	0	0	0	0	1.452	1.473	1.53	1.466	1.429	1.509
2	17	3	RPL29	YFR032C-A	9580	14690	130	1411	1360	433	94	122	216	98	95	0	1262	1279	389	327	350	206	98	93	0	0	0	0	0	0	0	0	0	0	0	0	0	0	0	0	0	0	0	1.409	1.33	1.33	1.324	1.49	1.29
2	18	3		YGL007W	9790	14690	130	3355	3145	918	88	160	552	97	93	0	2348	2247	729	312	422	1127	85	33	0	0	0	0	0	0	0	0	0	0	0	0	0	0	0	0	0	0	0	1.605	1.58	1.567	1.614	1.426	1.544
2	19	3		YGL039W	9970	14690	130	5999	5499	1680	86	214	804	99	96	0	7337	6921	2135	305	443	1210	98	95	0	0	0	0	0	0	0	0	0	0	0	0	0	0	0	0	0	0	0	0.841	0.818	0.819	0.823	1.321	0.795
2	20	3	pho4	YFR034C	10160	14690	130	4124	3925	978	89	180	655	99	98	0	2679	2673	740	308	387	621	97	92	0	0	0	0	0	0	0	0	0	0	0	0	0	0	0	0	0	0	0	1.702	1.622	1.627	1.632	1.287	1.601
2	21	3	leu1	YGL009C	10350	14690	130	8337	8309	2653	90	160	613	100	100	0	11042	11190	3545	299	431	1540	100	100	0	0	0	0	0	0	0	0	0	0	0	0	0	0	0	0	0	0	0	0.768	0.755	0.746	0.754	1.225	0.742
2	22	3		YGL041C	10560	14700	120	3701	3525	1332	88	96	41	99	99	0	4041	3965	1528	301	368	1374	92	79	0	0	0	0	0	0	0	0	0	0	0	0	0	0	0	0	0	0	0	0.966	0.938	0.952	0.992	1.636	0.93
2	1	4	cdc26	YFR036W	6570	14880	140	3174	2874	1093	89	100	83	99	98	0	3336	3168	1094	310	319	109	97	96	0	0	0	0	0	0	0	0	0	0	0	0	0	0	0	0	0	0	0	1.019	0.974	0.976	0.975	1.536	0.977
2	2	4	SCL1	YGL011C	6760	14880	140	6981	6541	2058	95	113	94	100	100	0	14860	14137	5017	324	344	175	99	97	0	0	0	0	0	0	0	0	0	0	0	0	0	0	0	0	0	0	0	0.474	0.467	0.465	0.486	1.495	0.445
2	3	4	dst1	YGL043W	6930	14890	110	3438	3741	1967	92	252	677	100	91	0	2798	3259	1800	308	461	639	100	91	0	0	0	0	0	0	0	0	0	0	0	0	0	0	0	0	0	0	0	1.344	1.237	1.251	1.25	1.426	1.194
2	4	4		YFR038W	7140	14880	140	6390	6324	2743	87	218	596	98	96	0	4748	4663	1817	291	431	610	96	94	0	0	0	0	0	0	0	0	0	0	0	0	0	0	0	0	0	0	0	1.414	1.427	1.404	1.43	1.501	1.466
2	5	4	PDR1	YGL013C	7320	14880	140	3831	4440	2783	87	96	60	99	99	0	8449	10202	6035	293	312	171	98	98	0	0	0	0	0	0	0	0	0	0	0	0	0	0	0	0	0	0	0	0.459	0.439	0.44	0.449	1.632	0.432
2	6	4		YGL045W	7510	14880	130	10641	9511	4296	92	97	45	100	100	0	9448	9217	4289	296	313	152	100	100	0	0	0	0	0	0	0	0	0	0	0	0	0	0	0	0	0	0	0	1.153	1.056	1.054	1.082	1.398	1.036
2	7	4	PRP31	YGR091W	7700	14880	140	6730	6395	1982	91	96	48	100	100	0	4057	3852	1296	295	315	211	97	97	0	0	0	0	0	0	0	0	0	0	0	0	0	0	0	0	0	0	0	1.765	1.772	1.812	1.878	1.624	1.769
2	8	4	MEP1	YGR121C	7890	14890	120	7880	7090	3224	93	100	42	100	100	0	5233	5104	2420	306	318	95	97	97	0	0	0	0	0	0	0	0	0	0	0	0	0	0	0	0	0	0	0	1.58	1.458	1.443	1.546	1.955	1.452
2	9	4	rsr1	YGR152C	8080	14890	120	1165	1152	597	96	101	33	100	99	0	1248	1265	610	304	314	86	95	90	0	0	0	0	0	0	0	0	0	0	0	0	0	0	0	0	0	0	0	1.132	1.099	1.091	1.153	2.035	1.057
2	10	4		YGR093W	8280	14880	130	7120	6707	2033	98	122	276	100	100	0	4259	3926	1254	308	364	676	97	92	0	0	0	0	0	0	0	0	0	0	0	0	0	0	0	0	0	0	0	1.777	1.827	1.854	1.88	1.304	1.814
2	11	4		YGR122W	8460	14880	130	9516	8819	3001	101	114	93	100	100	0	10370	9651	3457	313	353	380	99	99	0	0	0	0	0	0	0	0	0	0	0	0	0	0	0	0	0	0	0	0.936	0.934	0.928	0.964	1.478	0.914
2	12	4		YGR154C	8660	14880	130	8713	7764	2509	104	116	87	100	100	0	4634	4467	1428	320	364	420	99	98	0	0	0	0	0	0	0	0	0	0	0	0	0	0	0	0	0	0	0	1.996	1.847	1.859	1.869	1.353	1.87
2	13	4	RRP46	YGR095C	8840	14880	130	3251	3234	1118	105	110	39	100	100	0	7667	7639	2902	322	344	317	100	100	0	0	0	0	0	0	0	0	0	0	0	0	0	0	0	0	0	0	0	0.428	0.428	0.428	0.434	1.318	0.399
2	14	4	ASN2	YGR124W	9030	14880	130	9746	9219	2846	105	112	55	100	100	0	6526	6156	1867	316	337	185	100	100	0	0	0	0	0	0	0	0	0	0	0	0	0	0	0	0	0	0	0	1.552	1.561	1.548	1.579	1.27	1.557
2	15	4		YGR156W	9220	14880	130	7595	7229	2261	98	123	174	100	100	0	4563	4395	1317	319	368	323	100	99	0	0	0	0	0	0	0	0	0	0	0	0	0	0	0	0	0	0	0	1.766	1.75	1.763	1.764	1.246	1.747
2	16	4	ASK10	YGR097W	9410	14890	130	1542	1702	908	89	107	152	100	98	0	2785	2912	1407	315	345	249	98	96	0	0	0	0	0	0	0	0	0	0	0	0	0	0	0	0	0	0	0	0.588	0.621	0.619	0.636	1.433	0.55
2	17	4		YGR126W	9600	14880	130	4550	4339	1374	87	95	64	100	100	0	4242	4094	1394	304	315	98	100	100	0	0	0	0	0	0	0	0	0	0	0	0	0	0	0	0	0	0	0	1.133	1.122	1.128	1.157	1.311	1.086
2	18	4	MTR3	YGR158C	9800	14890	130	5416	4998	1470	86	94	64	100	100	0	10234	9681	3087	300	310	95	100	100	0	0	0	0	0	0	0	0	0	0	0	0	0	0	0	0	0	0	0	0.537	0.524	0.526	0.531	1.236	0.5
2	19	4		YHR113W	9980	14880	130	7705	7279	1709	87	94	88	100	100	0	4322	4214	993	309	324	172	100	100	0	0	0	0	0	0	0	0	0	0	0	0	0	0	0	0	0	0	0	1.898	1.842	1.85	1.853	1.247	1.85
2	20	4		YHR143W	10170	14880	130	5824	5770	1688	90	106	151	100	100	0	4267	4187	1308	308	342	352	100	100	0	0	0	0	0	0	0	0	0	0	0	0	0	0	0	0	0	0	0	1.448	1.464	1.462	1.499	1.296	1.439
2	21	4	ENO2	YHR174W	10370	14890	130	9032	8747	2549	91	103	132	100	100	0	7019	6791	2055	303	403	1550	97	90	0	0	0	0	0	0	0	0	0	0	0	0	0	0	0	0	0	0	0	1.331	1.334	1.31	1.352	1.236	1.318
2	22	4		YHR115C	10550	14880	130	7301	6721	1693	89	105	173	100	100	0	7890	7300	1993	292	388	1430	99	95	0	0	0	0	0	0	0	0	0	0	0	0	0	0	0	0	0	0	0	0.949	0.946	0.962	0.954	1.275	0.849
2	1	5	DCD1	YHR144C	6560	15070	130	6092	5721	1558	85	92	58	100	100	0	4828	4645	1240	292	306	141	100	100	0	0	0	0	0	0	0	0	0	0	0	0	0	0	0	0	0	0	0	1.324	1.295	1.302	1.293	1.29	1.282
2	2	5		YHR176W	6760	15070	140	7536	6989	1836	93	109	98	99	99	0	5222	4965	1460	307	358	464	97	96	0	0	0	0	0	0	0	0	0	0	0	0	0	0	0	0	0	0	0	1.514	1.48	1.508	1.557	1.65	1.468
2	3	5	TOM71	YHR117W	6950	15070	130	7429	7325	2767	89	171	485	100	100	0	9771	9995	4021	307	487	1233	100	99	0	0	0	0	0	0	0	0	0	0	0	0	0	0	0	0	0	0	0	0.776	0.747	0.747	0.758	1.227	0.7
2	4	5		YHR146W	7130	15070	130	6096	5892	1574	84	107	191	100	100	0	4761	4529	1209	294	397	1093	99	94	0	0	0	0	0	0	0	0	0	0	0	0	0	0	0	0	0	0	0	1.346	1.371	1.373	1.386	1.318	1.366
2	5	5	STB5	YHR178W	7330	15070	130	10415	9908	2880	88	103	157	100	100	0	5935	5811	1617	292	321	259	100	100	0	0	0	0	0	0	0	0	0	0	0	0	0	0	0	0	0	0	0	1.83	1.779	1.765	1.778	1.242	1.801
2	6	5	SET1	YHR119W	7530	15080	130	13622	13542	3579	86	93	53	100	100	0	7660	7713	2093	286	304	223	100	100	0	0	0	0	0	0	0	0	0	0	0	0	0	0	0	0	0	0	0	1.836	1.812	1.825	1.817	1.185	1.796
2	7	5	IMP3	YHR148W	7720	15080	130	5909	5611	1898	85	89	39	100	100	0	7076	7016	2621	279	291	216	99	99	0	0	0	0	0	0	0	0	0	0	0	0	0	0	0	0	0	0	0	0.857	0.82	0.824	0.858	1.371	0.78
2	8	5		YHR180W	7900	15070	130	3595	3212	1200	92	98	38	100	100	0	2967	2793	988	302	307	88	98	98	0	0	0	0	0	0	0	0	0	0	0	0	0	0	0	0	0	0	0	1.314	1.253	1.274	1.243	1.467	1.262
2	9	5		YJL049W	8080	15070	130	5046	4960	1633	99	106	52	100	100	0	14087	14549	5871	325	359	376	100	100	0	0	0	0	0	0	0	0	0	0	0	0	0	0	0	0	0	0	0	0.359	0.342	0.346	0.353	1.308	0.303
2	10	5	ARP4	YJL081C	8280	15070	130	8279	7796	2514	96	104	52	100	100	0	17290	16290	5587	324	359	372	100	100	0	0	0	0	0	0	0	0	0	0	0	0	0	0	0	0	0	0	0	0.482	0.482	0.494	0.486	1.336	0.463
2	11	5		YJL113W	8460	15080	120	356	369	178	98	107	51	94	85	0	1002	1010	367	330	341	120	95	89	0	0	0	0	0	0	0	0	0	0	0	0	0	0	0	0	0	0	0	0.384	0.399	0.378	0.365	1.787	0.364
2	12	5		YJL051W	8650	15080	130	8935	9299	3724	105	111	40	100	100	0	5552	5506	2049	337	342	99	99	99	0	0	0	0	0	0	0	0	0	0	0	0	0	0	0	0	0	0	0	1.693	1.779	1.73	1.754	1.324	1.808
2	13	5		YJL083W	8840	15080	130	8037	7743	2485	105	114	82	100	100	0	5152	4797	1460	330	356	315	99	97	0	0	0	0	0	0	0	0	0	0	0	0	0	0	0	0	0	0	0	1.645	1.71	1.749	1.732	1.471	1.732
2	14	5	asf1	YJL115W	9020	15070	130	9335	8637	2347	106	146	320	100	100	0	8293	7745	2132	331	410	616	100	98	0	0	0	0	0	0	0	0	0	0	0	0	0	0	0	0	0	0	0	1.159	1.151	1.165	1.166	1.28	1.126
2	15	5	PEP8	YJL053W	9210	15070	130	7776	7336	1947	103	167	398	100	100	0	3897	3713	945	330	437	669	100	95	0	0	0	0	0	0	0	0	0	0	0	0	0	0	0	0	0	0	0	2.151	2.138	2.177	2.15	1.245	2.133
2	16	5	EXO70	YJL085W	9390	15070	130	9252	8877	2493	89	126	257	100	100	0	10866	10171	3485	315	375	379	100	100	0	0	0	0	0	0	0	0	0	0	0	0	0	0	0	0	0	0	0	0.868	0.892	0.904	0.925	1.293	0.848
2	17	5	PHO86	YJL117W	9590	15070	130	8149	8067	2801	83	95	89	100	100	0	4583	4370	1388	300	347	319	100	98	0	0	0	0	0	0	0	0	0	0	0	0	0	0	0	0	0	0	0	1.883	1.962	1.95	1.971	1.319	2.036
2	18	5		YJL055W	9780	15070	140	9047	8255	2401	84	96	79	100	100	0	4276	4065	1200	300	330	197	97	96	0	0	0	0	0	0	0	0	0	0	0	0	0	0	0	0	0	0	0	2.254	2.17	2.155	2.226	1.504	2.195
2	19	5	TRL1	YJL087C	9970	15070	130	5834	6602	3125	85	98	99	100	100	0	5838	6351	2942	307	340	268	100	100	0	0	0	0	0	0	0	0	0	0	0	0	0	0	0	0	0	0	0	1.039	1.078	1.068	1.085	1.291	1.07
2	20	5		YJL119C	10160	15070	140	2932	2834	1178	86	107	158	98	97	0	1937	1817	869	314	366	413	87	78	0	0	0	0	0	0	0	0	0	0	0	0	0	0	0	0	0	0	0	1.754	1.828	1.786	1.897	1.653	1.703
2	21	5	PHD1	YKL043W	10350	15070	140	13728	12740	2802	85	98	134	100	100	0	6914	6510	1647	302	332	346	98	98	0	0	0	0	0	0	0	0	0	0	0	0	0	0	0	0	0	0	0	2.063	2.038	2.047	2.073	1.329	2.062
2	22	5	MUD2	YKL074C	10540	15070	140	9025	8331	2320	82	98	166	99	99	0	5093	4720	1313	290	329	343	96	96	0	0	0	0	0	0	0	0	0	0	0	0	0	0	0	0	0	0	0	1.862	1.862	1.865	1.906	1.585	1.893
2	1	6		YKL105C	6560	15260	140	5036	5694	3340	79	92	72	100	100	0	9555	11135	7240	287	301	159	98	96	0	0	0	0	0	0	0	0	0	0	0	0	0	0	0	0	0	0	0	0.535	0.518	0.538	0.57	1.829	0.463
2	2	6	PRI2	YKL045W	6730	15250	130	8447	8162	1617	86	97	78	100	100	0	4123	4069	882	293	321	213	100	100	0	0	0	0	0	0	0	0	0	0	0	0	0	0	0	0	0	0	0	2.183	2.139	2.168	2.158	1.216	2.148
2	3	6		YKL076C	6930	15250	130	5427	5031	1254	89	228	785	100	96	0	11434	10800	2698	311	595	1555	99	98	0	0	0	0	0	0	0	0	0	0	0	0	0	0	0	0	0	0	0	0.48	0.471	0.476	0.473	1.204	0.444
2	4	6		YKL107W	7120	15250	150	141	240	205	83	191	584	3	0	0	433	632	463	294	494	1264	3	0	0	0	0	0	0	0	0	0	0	0	0	0	0	0	0	0	0	0	0	0.417	0.464	0.443	0.435	2.829	0.095
2	5	6		YKL047W	7290	15250	130	7965	7541	2029	82	108	222	100	100	0	5665	5584	1493	280	326	333	100	100	0	0	0	0	0	0	0	0	0	0	0	0	0	0	0	0	0	0	0	1.464	1.406	1.424	1.408	1.231	1.393
2	6	6		YKL078W	7500	15250	130	9671	9653	3557	86	213	1015	100	100	0	7818	7950	2953	285	381	654	100	100	0	0	0	0	0	0	0	0	0	0	0	0	0	0	0	0	0	0	0	1.272	1.248	1.264	1.265	1.293	1.235
2	7	6	HAP4	YKL109W	7680	15250	130	5431	5009	1710	82	89	39	100	100	0	3154	3028	1033	282	294	114	97	97	0	0	0	0	0	0	0	0	0	0	0	0	0	0	0	0	0	0	0	1.862	1.794	1.786	1.872	1.604	1.802
2	8	6	CSE4	YKL049C	7870	15250	130	5774	5408	1238	86	116	278	100	100	0	3425	3290	804	290	325	344	100	99	0	0	0	0	0	0	0	0	0	0	0	0	0	0	0	0	0	0	0	1.814	1.774	1.778	1.802	1.272	1.771
2	9	6	VMA5	YKL080W	8070	15250	130	4597	4392	908	98	128	178	100	100	0	3026	2937	663	315	349	334	100	100	0	0	0	0	0	0	0	0	0	0	0	0	0	0	0	0	0	0	0	1.66	1.638	1.648	1.651	1.236	1.653
2	10	6		YKL111C	8270	15260	130	602	622	244	97	106	51	99	98	0	1251	1246	372	318	334	116	97	97	0	0	0	0	0	0	0	0	0	0	0	0	0	0	0	0	0	0	0	0.541	0.566	0.575	0.547	1.524	0.54
2	11	6	snf7	YLR025W	8450	15250	130	6372	5915	2013	96	103	39	100	100	0	5146	5049	1761	327	335	103	100	100	0	0	0	0	0	0	0	0	0	0	0	0	0	0	0	0	0	0	0	1.302	1.232	1.258	1.229	1.348	1.221
2	12	6	ERG3	YLR056W	8640	15250	130	6220	5870	1754	106	163	321	100	100	0	4024	3821	1050	346	372	188	100	99	0	0	0	0	0	0	0	0	0	0	0	0	0	0	0	0	0	0	0	1.662	1.659	1.658	1.664	1.375	1.671
2	13	6	GAA1	YLR088W	8830	15250	130	6639	6785	2204	108	122	101	100	100	0	4945	4902	1560	335	344	101	100	100	0	0	0	0	0	0	0	0	0	0	0	0	0	0	0	0	0	0	0	1.417	1.462	1.496	1.484	1.264	1.471
2	14	6	AAT2	YLR027C	9030	15260	130	5654	5374	1463	106	137	256	100	100	0	4006	3897	1051	331	370	416	100	98	0	0	0	0	0	0	0	0	0	0	0	0	0	0	0	0	0	0	0	1.51	1.477	1.443	1.493	1.281	1.472
2	15	6	SHM2	YLR058C	9210	15260	130	5810	5677	1775	99	113	132	100	100	0	7341	7119	2386	328	346	172	100	100	0	0	0	0	0	0	0	0	0	0	0	0	0	0	0	0	0	0	0	0.814	0.821	0.813	0.83	1.218	0.792
2	16	6	XDJ1	YLR090W	9390	15250	130	8253	8092	3233	89	113	185	100	100	0	7074	7082	2881	305	352	330	100	100	0	0	0	0	0	0	0	0	0	0	0	0	0	0	0	0	0	0	0	1.206	1.181	1.188	1.206	1.331	1.165
2	17	6	RPL15A	YLR029C	9590	15260	130	4498	4098	1359	82	92	88	100	99	0	3163	2998	969	299	390	1155	91	75	0	0	0	0	0	0	0	0	0	0	0	0	0	0	0	0	0	0	0	1.542	1.488	1.497	1.511	1.476	1.415
2	18	6	FRS1	YLR060W	9780	15250	130	6270	6149	2032	82	91	89	100	100	0	3250	3248	1019	295	365	1073	97	76	0	0	0	0	0	0	0	0	0	0	0	0	0	0	0	0	0	0	0	2.094	2.055	2.06	2.082	1.336	1.9
2	19	6	SUL2	YLR092W	9980	15250	130	6919	7485	3091	81	97	101	100	100	0	5303	5829	2452	296	362	622	100	100	0	0	0	0	0	0	0	0	0	0	0	0	0	0	0	0	0	0	0	1.366	1.338	1.309	1.356	1.281	1.294
2	20	6		YLR031W	10170	15260	140	4071	3751	1012	80	91	79	100	100	0	2254	2108	618	298	347	555	94	87	0	0	0	0	0	0	0	0	0	0	0	0	0	0	0	0	0	0	0	2.04	2.028	2.034	2.099	1.529	2.044
2	21	6		YLR062C	10370	15260	130	1798	1697	442	79	85	49	100	100	0	2101	2002	585	293	326	527	95	88	0	0	0	0	0	0	0	0	0	0	0	0	0	0	0	0	0	0	0	0.951	0.947	0.958	0.972	1.427	0.721
2	22	6	GIS3	YLR094C	10550	15260	130	5147	5110	1816	79	88	71	100	100	0	3305	3359	1170	298	322	223	97	97	0	0	0	0	0	0	0	0	0	0	0	0	0	0	0	0	0	0	0	1.685	1.644	1.69	1.689	1.33	1.663
2	1	7		YLR400W	6560	15450	130	5390	4927	1601	78	93	92	100	100	0	2944	2798	898	282	306	204	97	95	0	0	0	0	0	0	0	0	0	0	0	0	0	0	0	0	0	0	0	1.995	1.927	1.944	2.005	1.481	1.966
2	2	7	sen1	YLR430W	6740	15440	150	121	153	97	80	279	1028	0	0	0	359	417	187	285	503	1201	0	0	0	0	0	0	0	0	0	0	0	0	0	0	0	0	0	0	0	0	0	0.554	0.553	0.497	0.46	2.871	1.377
2	3	7	PAU4	YLR461W	6980	15450	110	8582	8886	6614	80	348	1185	85	77	0	10963	10258	6752	286	569	1385	85	78	0	0	0	0	0	0	0	0	0	0	0	0	0	0	0	0	0	0	0	0.796	0.883	0.91	0.883	1.832	0.923
2	4	7		YLR402W	7120	15460	110	4862	4847	1822	76	233	765	100	96	0	2679	2590	853	272	371	499	97	95	0	0	0	0	0	0	0	0	0	0	0	0	0	0	0	0	0	0	0	1.988	2.058	2.027	2.038	1.327	2.053
2	5	7		YLR432W	7340	15450	140	12679	12735	6817	78	266	1070	97	94	0	14006	15099	7820	268	389	627	96	95	0	0	0	0	0	0	0	0	0	0	0	0	0	0	0	0	0	0	0	0.917	0.853	0.862	0.872	1.844	0.858
2	6	7		YLR463C	7520	15460	110	27057	23651	7767	88	318	1310	100	98	0	11981	11611	3458	289	502	1148	100	98	0	0	0	0	0	0	0	0	0	0	0	0	0	0	0	0	0	0	0	2.307	2.081	2.11	2.033	1.338	2.111
2	7	7		YLR404W	7710	15460	120	5674	5304	2057	84	164	661	98	91	0	4587	4292	1803	301	423	907	92	85	0	0	0	0	0	0	0	0	0	0	0	0	0	0	0	0	0	0	0	1.304	1.308	1.292	1.387	1.616	1.21
2	8	7		YLR434C	7890	15460	110	3900	3727	1276	85	205	638	100	95	0	3427	3408	1153	292	437	738	95	92	0	0	0	0	0	0	0	0	0	0	0	0	0	0	0	0	0	0	0	1.217	1.169	1.206	1.197	1.331	1.103
2	9	7		YLR465C	8080	15460	110	22687	19925	7681	98	627	2702	100	95	0	9847	9295	3809	318	697	1658	95	88	0	0	0	0	0	0	0	0	0	0	0	0	0	0	0	0	0	0	0	2.371	2.209	2.208	2.249	1.382	2.161
2	10	7	RPL31B	YLR406C	8310	15460	100	689	712	261	94	210	1002	6	0	0	868	910	382	318	434	969	12	1	0	0	0	0	0	0	0	0	0	0	0	0	0	0	0	0	0	0	0	1.082	1.044	1.03	1.132	1.729	0.903
2	11	7	ECM30	YLR436C	8480	15460	120	6074	6436	3255	97	130	251	99	97	0	5132	5173	2684	327	344	169	96	95	0	0	0	0	0	0	0	0	0	0	0	0	0	0	0	0	0	0	0	1.244	1.308	1.306	1.43	1.743	1.276
2	12	7	YRF1-5	YLR467W	8670	15470	110	15725	16004	8294	103	220	505	100	100	0	11790	12142	6235	340	427	574	98	97	0	0	0	0	0	0	0	0	0	0	0	0	0	0	0	0	0	0	0	1.364	1.347	1.293	1.399	1.448	1.358
2	13	7		YMR160W	8840	15450	130	10743	10341	2557	106	182	406	100	100	0	7857	7750	1966	333	423	607	100	100	0	0	0	0	0	0	0	0	0	0	0	0	0	0	0	0	0	0	0	1.414	1.38	1.402	1.384	1.198	1.351
2	14	7	SGS1	YMR190C	9060	15470	110	479	507	181	103	135	256	77	20	0	793	844	264	334	384	455	51	8	0	0	0	0	0	0	0	0	0	0	0	0	0	0	0	0	0	0	0	0.819	0.792	0.811	0.801	1.498	0.7
2	15	7	ERG8	YMR220W	9230	15450	130	11219	11004	3186	96	107	91	100	100	0	14555	13908	4370	318	355	388	100	100	0	0	0	0	0	0	0	0	0	0	0	0	0	0	0	0	0	0	0	0.781	0.803	0.805	0.813	1.199	0.785
2	16	7		YMR162C	9430	15460	130	353	357	124	91	108	113	93	65	0	963	948	296	301	345	423	81	22	0	0	0	0	0	0	0	0	0	0	0	0	0	0	0	0	0	0	0	0.396	0.411	0.418	0.403	1.708	0.257
2	17	7		YMR192W	9610	15450	130	7202	7441	2983	88	105	174	100	100	0	5307	5276	2096	301	407	1238	96	90	0	0	0	0	0	0	0	0	0	0	0	0	0	0	0	0	0	0	0	1.421	1.478	1.46	1.493	1.288	1.449
2	18	7		YMR222C	9790	15450	150	106	134	78	84	102	168	12	0	0	347	396	171	301	422	1227	0	0	0	0	0	0	0	0	0	0	0	0	0	0	0	0	0	0	0	0	0	0.478	0.526	0.418	0.364	3.122	0.03
2	19	7	MSS11	YMR164C	10000	15450	130	307	324	109	79	87	62	97	93	0	646	652	163	295	355	608	6	0	0	0	0	0	0	0	0	0	0	0	0	0	0	0	0	0	0	0	0	0.65	0.686	0.671	0.686	1.785	0.055
2	20	7	MRPL24	YMR193W	10190	15450	130	5226	4875	1506	78	87	73	100	100	0	3688	3498	1101	296	350	581	97	94	0	0	0	0	0	0	0	0	0	0	0	0	0	0	0	0	0	0	0	1.518	1.498	1.496	1.516	1.319	1.491
2	21	7	MRE11	YMR224C	10390	15460	130	970	1037	552	80	86	47	100	98	0	1420	1436	588	298	327	512	85	58	0	0	0	0	0	0	0	0	0	0	0	0	0	0	0	0	0	0	0	0.793	0.841	0.846	0.826	1.567	0.814
2	22	7		YMR166C	10570	15460	130	8441	7964	1923	82	93	86	100	100	0	4342	4205	1115	301	405	1487	95	83	0	0	0	0	0	0	0	0	0	0	0	0	0	0	0	0	0	0	0	2.069	2.019	1.987	2.058	1.258	2.014
2	1	8	RPL36A	YMR194W	6580	15650	130	5234	5085	1699	79	85	61	100	100	0	3453	3388	1136	279	298	174	98	98	0	0	0	0	0	0	0	0	0	0	0	0	0	0	0	0	0	0	0	1.624	1.61	1.654	1.678	1.534	1.601
2	2	8		YMR226C	6780	15640	130	6957	6400	2660	77	83	43	100	100	0	5315	4885	2095	273	288	111	99	97	0	0	0	0	0	0	0	0	0	0	0	0	0	0	0	0	0	0	0	1.365	1.371	1.375	1.436	1.378	1.362
2	3	8		YNL207W	6970	15660	110	219	237	115	76	87	53	93	72	0	565	608	208	272	289	119	86	67	0	0	0	0	0	0	0	0	0	0	0	0	0	0	0	0	0	0	0	0.488	0.479	0.425	0.471	2.169	0.356
2	4	8	lap3	YNL239W	7150	15640	130	7201	6893	1950	77	132	463	100	100	0	3193	3212	858	272	316	291	100	100	0	0	0	0	0	0	0	0	0	0	0	0	0	0	0	0	0	0	0	2.439	2.318	2.337	2.327	1.226	2.332
2	5	8	bni1	YNL271C	7340	15650	130	388	390	138	79	87	53	95	93	0	708	717	206	281	299	133	92	80	0	0	0	0	0	0	0	0	0	0	0	0	0	0	0	0	0	0	0	0.724	0.713	0.679	0.671	2.072	0.581
2	6	8	SSB2	YNL209W	7530	15640	130	6942	7119	2565	83	116	358	100	100	0	5993	5909	2145	298	375	600	100	100	0	0	0	0	0	0	0	0	0	0	0	0	0	0	0	0	0	0	0	1.204	1.254	1.281	1.258	1.297	1.225
2	7	8	zwf1	YNL241C	7720	15640	130	5650	5468	1501	82	100	149	100	100	0	10911	10356	2655	297	349	431	100	100	0	0	0	0	0	0	0	0	0	0	0	0	0	0	0	0	0	0	0	0.525	0.535	0.542	0.535	1.209	0.524
2	8	8	TOF1	YNL273W	7910	15660	110	754	761	206	86	101	95	100	98	0	1377	1459	521	299	323	186	97	96	0	0	0	0	0	0	0	0	0	0	0	0	0	0	0	0	0	0	0	0.62	0.582	0.596	0.616	1.595	0.546
2	9	8		YNL211C	8100	15640	130	3287	3050	848	91	322	2102	85	2	0	5297	4970	1399	302	456	1188	96	90	0	0	0	0	0	0	0	0	0	0	0	0	0	0	0	0	0	0	0	0.64	0.634	0.645	0.638	1.319	0.611
2	10	8	SLA2	YNL243W	8280	15650	130	5680	6057	3358	92	106	72	100	100	0	3891	4070	2090	310	337	211	97	97	0	0	0	0	0	0	0	0	0	0	0	0	0	0	0	0	0	0	0	1.56	1.586	1.529	1.555	1.462	1.634
2	11	8		YNL275W	8480	15650	130	9210	8905	1915	96	107	57	100	100	0	8382	8062	1825	320	334	124	100	100	0	0	0	0	0	0	0	0	0	0	0	0	0	0	0	0	0	0	0	1.13	1.138	1.133	1.146	1.232	1.121
2	12	8		YNL213C	8660	15640	130	5754	5433	1523	97	112	122	100	100	0	3524	3517	1007	326	342	259	99	98	0	0	0	0	0	0	0	0	0	0	0	0	0	0	0	0	0	0	0	1.769	1.672	1.677	1.707	1.39	1.679
2	13	8		YNL245C	8850	15640	130	4324	4222	1240	97	119	226	100	100	0	3491	3397	945	324	350	348	100	98	0	0	0	0	0	0	0	0	0	0	0	0	0	0	0	0	0	0	0	1.335	1.342	1.343	1.347	1.276	1.333
2	14	8	met2	YNL277W	9040	15650	120	7379	7248	2907	98	105	46	100	100	0	5847	5253	2170	324	331	111	98	97	0	0	0	0	0	0	0	0	0	0	0	0	0	0	0	0	0	0	0	1.318	1.451	1.42	1.48	1.465	1.427
2	15	8	ALG6	YOR002W	9230	15640	130	7913	7407	1864	97	107	90	100	100	0	13336	12853	3263	322	342	278	100	100	0	0	0	0	0	0	0	0	0	0	0	0	0	0	0	0	0	0	0	0.601	0.583	0.584	0.583	1.208	0.568
2	16	8	DHS1	YOR033C	9420	15640	130	9142	8960	2452	97	106	39	100	100	0	17189	17561	5288	314	324	105	100	100	0	0	0	0	0	0	0	0	0	0	0	0	0	0	0	0	0	0	0	0.536	0.514	0.524	0.518	1.187	0.499
2	17	8	CYT1	YOR065W	9610	15640	130	6332	5979	1659	93	110	163	100	100	0	4270	4186	1259	312	326	179	100	100	0	0	0	0	0	0	0	0	0	0	0	0	0	0	0	0	0	0	0	1.576	1.519	1.532	1.55	1.29	1.522
2	18	8		YOR004W	9790	15640	130	5070	4845	1225	86	104	172	100	100	0	12784	12448	3373	315	342	260	100	100	0	0	0	0	0	0	0	0	0	0	0	0	0	0	0	0	0	0	0	0.4	0.392	0.397	0.395	1.225	0.372
2	19	8	SHE4	YOR035C	9970	15640	130	7235	7381	2910	86	124	350	100	100	0	4059	4129	1776	304	382	582	97	94	0	0	0	0	0	0	0	0	0	0	0	0	0	0	0	0	0	0	0	1.904	1.907	1.887	2.002	1.421	1.852
2	20	8	alg8	YOR067C	10170	15640	140	8527	8003	2686	83	119	334	99	98	0	7995	7554	2703	301	358	528	97	96	0	0	0	0	0	0	0	0	0	0	0	0	0	0	0	0	0	0	0	1.097	1.092	1.081	1.135	1.499	1.067
2	21	8		YOR006C	10360	15640	130	7552	7118	1774	85	93	44	100	100	0	18515	17771	4638	309	335	374	100	100	0	0	0	0	0	0	0	0	0	0	0	0	0	0	0	0	0	0	0	0.41	0.403	0.401	0.404	1.188	0.387
2	22	8	cyc2	YOR037W	10560	15640	130	9454	9151	2651	90	99	70	100	100	0	8578	8320	2445	309	397	1382	100	97	0	0	0	0	0	0	0	0	0	0	0	0	0	0	0	0	0	0	0	1.132	1.131	1.117	1.13	1.257	1.051
2	1	9	VPS5	YOR069W	6570	15830	140	6165	5557	2461	80	83	29	100	100	0	12461	12071	5748	285	294	83	98	98	0	0	0	0	0	0	0	0	0	0	0	0	0	0	0	0	0	0	0	0.5	0.465	0.474	0.464	1.646	0.443
2	2	9	SLG1	YOR008C	6750	15830	140	8936	9026	3773	81	93	64	100	100	0	9643	9799	4231	284	301	111	99	98	0	0	0	0	0	0	0	0	0	0	0	0	0	0	0	0	0	0	0	0.946	0.94	0.935	0.987	1.565	0.915
2	3	9	CKB2	YOR039W	6940	15820	130	7171	6664	1806	81	145	438	100	99	0	3884	3662	1015	277	335	365	99	97	0	0	0	0	0	0	0	0	0	0	0	0	0	0	0	0	0	0	0	1.966	1.945	1.95	2.001	1.351	1.977
2	4	9		YOR071C	7120	15830	140	8050	8519	4694	84	138	427	98	96	0	5184	5572	3040	274	333	360	93	91	0	0	0	0	0	0	0	0	0	0	0	0	0	0	0	0	0	0	0	1.622	1.592	1.605	1.745	1.823	1.588
2	5	9	ATF1	YOR377W	7310	15830	140	9526	8799	3102	88	94	54	100	99	0	7108	6857	2325	301	315	133	98	97	0	0	0	0	0	0	0	0	0	0	0	0	0	0	0	0	0	0	0	1.387	1.329	1.354	1.366	1.58	1.349
2	6	9	HST2	YPL015C	7500	15830	140	7877	7615	1916	84	98	118	100	100	0	6912	6575	1769	304	333	291	99	99	0	0	0	0	0	0	0	0	0	0	0	0	0	0	0	0	0	0	0	1.179	1.201	1.217	1.199	1.286	1.196
2	7	9		YPL047W	7690	15840	120	2969	2828	1024	81	90	110	100	98	0	2388	2270	860	281	291	87	95	95	0	0	0	0	0	0	0	0	0	0	0	0	0	0	0	0	0	0	0	1.371	1.381	1.364	1.485	1.614	1.361
2	8	9		YOR379C	7870	15830	110	437	488	306	85	116	153	92	65	0	747	764	215	295	329	195	96	61	0	0	0	0	0	0	0	0	0	0	0	0	0	0	0	0	0	0	0	0.779	0.859	0.801	0.8	1.748	0.434
2	9	9		YPL017C	8070	15840	130	7062	6653	2483	90	116	119	100	100	0	4627	4366	1674	307	352	307	97	95	0	0	0	0	0	0	0	0	0	0	0	0	0	0	0	0	0	0	0	1.614	1.617	1.6	1.619	1.331	1.589
2	10	9	DIG1	YPL049C	8260	15830	140	5811	6291	2651	90	108	103	100	100	0	4233	4340	1900	307	353	319	95	93	0	0	0	0	0	0	0	0	0	0	0	0	0	0	0	0	0	0	0	1.457	1.538	1.51	1.68	1.732	1.513
2	11	9	FRE3	YOR381W	8460	15840	100	565	612	269	88	100	60	98	97	0	778	786	210	314	330	134	95	88	0	0	0	0	0	0	0	0	0	0	0	0	0	0	0	0	0	0	0	1.028	1.11	1.154	1.077	1.563	0.995
2	12	9		YPL019C	8640	15830	140	5925	6584	3028	88	96	38	100	100	0	3741	3891	1791	317	325	99	97	97	0	0	0	0	0	0	0	0	0	0	0	0	0	0	0	0	0	0	0	1.705	1.818	1.79	1.858	1.472	1.816
2	13	9	ARL3	YPL051W	8840	15830	130	5096	5019	1829	90	98	41	100	100	0	7410	7428	2777	321	327	92	99	99	0	0	0	0	0	0	0	0	0	0	0	0	0	0	0	0	0	0	0	0.706	0.694	0.686	0.706	1.319	0.664
2	14	9		YOR383C	9030	15830	120	6147	5676	2124	94	106	72	98	98	0	8221	7303	2725	320	359	321	95	94	0	0	0	0	0	0	0	0	0	0	0	0	0	0	0	0	0	0	0	0.766	0.799	0.806	0.834	1.501	0.78
2	15	9	ECM23	YPL021W	9230	15830	140	3290	3067	1089	93	105	69	100	99	0	6116	5732	2085	321	358	311	97	96	0	0	0	0	0	0	0	0	0	0	0	0	0	0	0	0	0	0	0	0.552	0.55	0.558	0.576	1.646	0.525
2	16	9	KTR6	YPL053C	9410	15830	140	5021	4748	1931	94	102	41	99	99	0	3165	3101	1202	316	342	360	95	92	0	0	0	0	0	0	0	0	0	0	0	0	0	0	0	0	0	0	0	1.729	1.671	1.73	1.735	1.681	1.718
2	17	9		YPR078C	9610	15840	130	11276	10547	3448	91	100	45	100	100	0	4680	4359	1413	311	334	356	97	96	0	0	0	0	0	0	0	0	0	0	0	0	0	0	0	0	0	0	0	2.56	2.583	2.561	2.682	1.437	2.595
2	18	9	RPC40	YPR110C	9810	15830	140	7226	6694	2237	84	92	46	99	99	0	5656	5406	1658	300	324	196	98	98	0	0	0	0	0	0	0	0	0	0	0	0	0	0	0	0	0	0	0	1.333	1.295	1.307	1.31	1.483	1.312
2	19	9		YPR139C	10000	15830	140	5460	5007	1523	82	119	338	99	99	0	4164	3857	1186	294	349	512	97	93	0	0	0	0	0	0	0	0	0	0	0	0	0	0	0	0	0	0	0	1.39	1.382	1.38	1.397	1.356	1.38
2	20	9	tef1	YPR080W	10190	15830	140	9447	8882	2387	83	92	54	100	100	0	7639	7178	2094	297	364	1308	96	94	0	0	0	0	0	0	0	0	0	0	0	0	0	0	0	0	0	0	0	1.275	1.279	1.272	1.346	1.559	1.203
2	21	9		YPR112C	10370	15830	130	8190	8336	3238	88	147	443	100	100	0	9340	9475	3997	312	496	1564	98	93	0	0	0	0	0	0	0	0	0	0	0	0	0	0	0	0	0	0	0	0.897	0.9	0.901	0.933	1.31	0.82
2	22	9	kar3	YPR141C	10570	15830	130	342	360	107	90	137	394	13	0	0	720	724	201	308	441	943	1	0	0	0	0	0	0	0	0	0	0	0	0	0	0	0	0	0	0	0	0	0.612	0.649	0.661	0.693	1.809	0.352
2	1	10	DIB1	YPR082C	6580	16020	140	5226	4871	1802	78	83	32	100	100	0	3743	3463	1240	293	302	98	96	96	0	0	0	0	0	0	0	0	0	0	0	0	0	0	0	0	0	0	0	1.492	1.512	1.504	1.517	1.679	1.532
2	2	10		YPR114W	6770	16020	140	8647	7930	2109	82	109	108	100	99	0	4189	3956	1120	299	328	172	98	97	0	0	0	0	0	0	0	0	0	0	0	0	0	0	0	0	0	0	0	2.202	2.146	2.073	2.158	1.447	2.154
2	3	10		YPR143W	6950	16020	130	3535	3412	901	83	149	378	100	98	0	3623	3602	948	277	343	322	100	97	0	0	0	0	0	0	0	0	0	0	0	0	0	0	0	0	0	0	0	1.032	1.001	1.001	1.012	1.318	0.994
2	4	10		YPR084W	7150	16020	140	11504	10177	3457	83	103	160	100	99	0	13363	12090	4311	273	306	225	98	96	0	0	0	0	0	0	0	0	0	0	0	0	0	0	0	0	0	0	0	0.872	0.854	0.853	0.908	1.798	0.827
2	5	10		YPR116W	7340	16020	130	5437	5216	1515	89	93	46	100	100	0	3306	3084	839	301	315	138	100	99	0	0	0	0	0	0	0	0	0	0	0	0	0	0	0	0	0	0	0	1.78	1.842	1.895	1.846	1.26	1.879
2	6	10	ASN1	YPR145W	7540	16020	140	8464	7438	4929	89	91	33	100	100	0	7069	6268	4182	306	313	83	89	87	0	0	0	0	0	0	0	0	0	0	0	0	0	0	0	0	0	0	0	1.238	1.233	1.243	1.358	1.935	1.217
2	7	10		iYAL056W	7710	16020	130	2436	2346	767	81	87	51	100	100	0	3253	3105	1035	293	307	138	99	99	0	0	0	0	0	0	0	0	0	0	0	0	0	0	0	0	0	0	0	0.796	0.805	0.805	0.816	1.318	0.794
2	8	10		iYAL051W	7910	16030	130	808	738	272	77	91	79	97	90	0	2310	2121	803	286	307	160	94	93	0	0	0	0	0	0	0	0	0	0	0	0	0	0	0	0	0	0	0	0.361	0.36	0.361	0.386	1.851	0.33
2	9	10		iYAL046C	8090	16030	100	1078	1023	295	80	111	169	97	96	0	1260	1227	352	292	338	347	92	77	0	0	0	0	0	0	0	0	0	0	0	0	0	0	0	0	0	0	0	1.031	1.009	1	1.039	1.455	1.003
2	10	10		iYAL031C	8300	16030	120	2040	1875	783	82	108	150	95	92	0	2673	2429	1053	300	357	473	87	82	0	0	0	0	0	0	0	0	0	0	0	0	0	0	0	0	0	0	0	0.825	0.842	0.847	0.878	1.589	0.795
2	11	10		iYAL027W	8490	16020	120	1533	1420	498	85	97	98	95	94	0	4682	4466	1712	300	335	378	95	91	0	0	0	0	0	0	0	0	0	0	0	0	0	0	0	0	0	0	0	0.33	0.32	0.323	0.327	1.384	0.294
2	12	10		iYAL023C	8680	16020	130	2802	2662	1012	86	93	37	100	100	0	2096	1948	679	303	315	102	95	94	0	0	0	0	0	0	0	0	0	0	0	0	0	0	0	0	0	0	0	1.515	1.566	1.599	1.647	1.586	1.592
2	13	10		iYAL007C	8870	16030	130	3506	3612	1405	85	92	36	100	100	0	6537	6341	2417	315	322	102	99	99	0	0	0	0	0	0	0	0	0	0	0	0	0	0	0	0	0	0	0	0.55	0.585	0.584	0.61	1.505	0.567
2	14	10		iYAL003W	9060	16030	120	4345	4148	1854	87	97	54	100	99	0	5872	5424	2617	316	327	115	95	95	0	0	0	0	0	0	0	0	0	0	0	0	0	0	0	0	0	0	0	0.766	0.795	0.767	0.864	1.849	0.741
2	15	10		iYAR002W	9250	16020	130	1982	1758	657	89	99	53	98	98	0	4831	4310	1677	316	330	121	96	95	0	0	0	0	0	0	0	0	0	0	0	0	0	0	0	0	0	0	0	0.419	0.418	0.416	0.456	1.84	0.391
2	16	10		itL(CAA)A	9440	16020	130	6719	6116	1838	91	102	73	100	100	0	6046	5745	1796	314	342	364	100	98	0	0	0	0	0	0	0	0	0	0	0	0	0	0	0	0	0	0	0	1.156	1.109	1.118	1.133	1.39	1.102
2	17	10		iYAR028W	9620	16030	130	5537	5243	1830	92	107	99	100	100	0	4141	4035	1435	311	339	348	100	97	0	0	0	0	0	0	0	0	0	0	0	0	0	0	0	0	0	0	0	1.422	1.383	1.388	1.406	1.438	1.356
2	18	10		iYAR035W	9830	16030	130	2286	2223	659	86	96	87	100	100	0	2519	2396	764	304	310	86	99	96	0	0	0	0	0	0	0	0	0	0	0	0	0	0	0	0	0	0	0	0.993	1.022	1.022	1.092	1.473	0.987
2	19	10		iYBR162C	10020	16030	130	4508	4115	1291	79	87	58	100	100	0	3079	2859	841	297	307	91	100	99	0	0	0	0	0	0	0	0	0	0	0	0	0	0	0	0	0	0	0	1.592	1.575	1.633	1.595	1.425	1.595
2	20	10		iYBR165W	10210	16030	130	927	864	256	80	86	36	100	100	0	1610	1532	492	294	304	92	97	95	0	0	0	0	0	0	0	0	0	0	0	0	0	0	0	0	0	0	0	0.644	0.633	0.653	0.664	1.577	0.52
2	21	10		iYBR169C	10380	16030	120	2434	2145	792	83	114	269	94	93	0	1985	1818	734	298	364	547	85	75	0	0	0	0	0	0	0	0	0	0	0	0	0	0	0	0	0	0	0	1.394	1.357	1.297	1.405	1.648	1.177
2	22	10		iYBR187W	10570	16030	120	2219	2051	615	84	101	99	100	100	0	1478	1399	446	302	360	554	85	56	0	0	0	0	0	0	0	0	0	0	0	0	0	0	0	0	0	0	0	1.815	1.793	1.785	1.919	1.598	1.608
2	1	11		iYBR192W	6580	16220	120	2548	2314	855	77	82	33	100	98	0	5210	4851	2030	291	300	113	97	95	0	0	0	0	0	0	0	0	0	0	0	0	0	0	0	0	0	0	0	0.502	0.491	0.488	0.535	1.665	0.448
2	2	11		iYBR196C	6780	16220	130	5912	5492	2253	85	174	226	100	98	0	3500	3184	1263	305	416	335	95	92	0	0	0	0	0	0	0	0	0	0	0	0	0	0	0	0	0	0	0	1.824	1.878	1.908	1.931	1.411	1.896
2	3	11		iYBRCdelta19	6980	16220	130	3132	3289	1459	84	177	233	98	97	0	2666	2527	1035	284	400	341	94	92	0	0	0	0	0	0	0	0	0	0	0	0	0	0	0	0	0	0	0	1.28	1.429	1.42	1.467	1.554	1.403
2	4	11		iYBR212W	7160	16220	130	3752	3510	1387	73	80	50	100	100	0	2879	2737	1010	259	266	79	99	98	0	0	0	0	0	0	0	0	0	0	0	0	0	0	0	0	0	0	0	1.404	1.387	1.378	1.407	1.501	1.395
2	5	11		iYBR216C	7360	16220	120	2103	1917	833	81	83	28	99	98	0	2260	2146	921	282	291	84	92	90	0	0	0	0	0	0	0	0	0	0	0	0	0	0	0	0	0	0	0	1.022	0.985	0.987	0.997	1.556	0.954
2	6	11		iYBR237W	7550	16220	130	2829	2552	917	86	95	64	100	100	0	7198	6582	2310	301	322	187	100	99	0	0	0	0	0	0	0	0	0	0	0	0	0	0	0	0	0	0	0	0.398	0.393	0.396	0.396	1.304	0.371
2	7	11		iYBR241C	7740	16220	130	3239	3046	729	78	88	55	100	100	0	2843	2782	739	287	301	120	99	98	0	0	0	0	0	0	0	0	0	0	0	0	0	0	0	0	0	0	0	1.237	1.19	1.205	1.235	1.405	1.166
2	8	11		iYBR246W	7930	16220	130	2446	2227	831	73	76	30	100	100	0	2889	2705	980	271	283	101	99	99	0	0	0	0	0	0	0	0	0	0	0	0	0	0	0	0	0	0	0	0.906	0.885	0.905	0.927	1.714	0.858
2	9	11		iYDL140C	8110	16220	140	1990	1940	614	77	95	125	99	98	0	1308	1314	380	281	307	158	97	94	0	0	0	0	0	0	0	0	0	0	0	0	0	0	0	0	0	0	0	1.863	1.803	1.85	1.863	1.507	1.854
2	10	11		iYDL136W	8310	16210	130	2285	2027	808	81	106	168	95	93	0	4411	3949	1610	297	373	1179	88	80	0	0	0	0	0	0	0	0	0	0	0	0	0	0	0	0	0	0	0	0.536	0.533	0.554	0.546	1.544	0.381
2	11	11		iYDL133W	8510	16230	110	2508	2217	1005	83	113	184	100	97	0	1731	1708	691	306	402	1299	53	2	0	0	0	0	0	0	0	0	0	0	0	0	0	0	0	0	0	0	0	1.702	1.522	1.573	1.638	1.927	1.538
2	12	11		iYDL117W	8680	16220	120	2740	2548	651	83	90	39	100	100	0	1787	1732	436	301	313	100	100	100	0	0	0	0	0	0	0	0	0	0	0	0	0	0	0	0	0	0	0	1.788	1.723	1.686	1.744	1.286	1.732
2	13	11		iYDL113C	8860	16220	120	3089	2930	951	84	90	39	100	100	0	2204	2129	654	314	364	829	90	63	0	0	0	0	0	0	0	0	0	0	0	0	0	0	0	0	0	0	0	1.59	1.568	1.585	1.599	1.504	1.528
2	14	11		iYDL109C	9050	16220	120	2402	2478	1176	88	117	174	98	96	0	1705	1671	821	321	430	938	65	30	0	0	0	0	0	0	0	0	0	0	0	0	0	0	0	0	0	0	0	1.672	1.77	1.728	1.928	1.912	1.19
2	15	11		iYDL090C	9240	16220	120	3978	3824	1039	90	141	269	100	100	0	2765	2702	838	317	363	289	97	96	0	0	0	0	0	0	0	0	0	0	0	0	0	0	0	0	0	0	0	1.588	1.566	1.538	1.642	1.514	1.514
2	16	11		iYDL086W	9440	16220	120	4020	3697	1086	91	142	253	100	100	0	2746	2646	822	320	360	216	97	95	0	0	0	0	0	0	0	0	0	0	0	0	0	0	0	0	0	0	0	1.62	1.55	1.547	1.622	1.645	1.525
2	17	11		iYDL082W	9630	16230	110	1262	1325	617	94	116	113	100	100	0	2615	2767	1138	324	368	452	98	91	0	0	0	0	0	0	0	0	0	0	0	0	0	0	0	0	0	0	0	0.51	0.504	0.515	0.501	1.43	0.436
2	18	11		iYDL065C	9820	16220	120	1554	1443	429	92	99	50	100	99	0	1906	1805	531	311	349	418	95	88	0	0	0	0	0	0	0	0	0	0	0	0	0	0	0	0	0	0	0	0.917	0.904	0.921	0.931	1.568	0.863
2	19	11		iYDL060W	10020	16220	120	748	709	199	83	89	39	100	99	0	1061	1042	283	294	309	110	96	94	0	0	0	0	0	0	0	0	0	0	0	0	0	0	0	0	0	0	0	0.867	0.837	0.841	0.861	1.607	0.789
2	20	11		iYDL056W	10200	16220	130	1477	1377	445	80	84	30	100	100	0	4752	4505	1391	291	295	85	99	99	0	0	0	0	0	0	0	0	0	0	0	0	0	0	0	0	0	0	0	0.313	0.308	0.31	0.314	1.614	0.289
2	21	11		iYDRWdelta12	10390	16210	130	2801	2484	860	80	97	88	99	97	0	2682	2509	880	305	336	352	92	90	0	0	0	0	0	0	0	0	0	0	0	0	0	0	0	0	0	0	0	1.145	1.091	1.087	1.101	1.372	1.045
2	22	11		iYDR244W	10570	16220	120	1918	1790	634	82	92	60	100	97	0	1340	1328	428	296	323	325	95	83	0	0	0	0	0	0	0	0	0	0	0	0	0	0	0	0	0	0	0	1.759	1.655	1.628	1.653	1.366	0.285
2	1	12		iYDR248C	6580	16400	130	3800	3584	1141	79	82	30	100	100	0	5956	5546	1718	299	317	287	99	99	0	0	0	0	0	0	0	0	0	0	0	0	0	0	0	0	0	0	0	0.658	0.668	0.655	0.669	1.309	0.647
2	2	12		itG(GCC)D2	6760	16410	120	1671	1551	429	99	263	262	99	94	0	1757	1700	468	344	550	410	92	87	0	0	0	0	0	0	0	0	0	0	0	0	0	0	0	0	0	0	0	1.113	1.071	1.07	1.079	1.36	0.972
2	3	12		iYDR265W	6970	16400	130	1510	1438	464	112	287	273	96	90	0	1703	1652	506	352	572	423	93	84	0	0	0	0	0	0	0	0	0	0	0	0	0	0	0	0	0	0	0	1.035	1.02	1.008	1.045	1.489	0.932
2	4	12		iYDR271C	7160	16410	130	1334	1235	436	77	90	83	98	97	0	1488	1402	529	260	271	102	94	93	0	0	0	0	0	0	0	0	0	0	0	0	0	0	0	0	0	0	0	1.024	1.014	1.004	1.032	1.555	0.987
2	5	12		iYDR286C	7340	16410	130	6459	5998	2101	79	96	123	100	100	0	3778	3555	1278	273	298	188	99	97	0	0	0	0	0	0	0	0	0	0	0	0	0	0	0	0	0	0	0	1.82	1.803	1.802	1.873	1.408	1.78
2	6	12		iYDR292C	7530	16400	130	4910	4534	1734	80	106	147	100	100	0	4389	4071	1565	299	340	289	96	96	0	0	0	0	0	0	0	0	0	0	0	0	0	0	0	0	0	0	0	1.181	1.181	1.181	1.227	1.524	1.155
2	7	12		iYDR296W	7720	16400	130	4444	3920	1679	77	104	147	99	97	0	2803	2484	1056	280	323	282	92	88	0	0	0	0	0	0	0	0	0	0	0	0	0	0	0	0	0	0	0	1.731	1.744	1.783	1.772	1.434	1.782
2	8	12		iYDR311W	7910	16400	150	98	119	68	74	84	48	35	17	0	304	337	163	266	286	136	25	11	0	0	0	0	0	0	0	0	0	0	0	0	0	0	0	0	0	0	0	0.632	0.634	0.485	0.462	3.423	0.271
2	9	12		iYDR315C	8100	16400	120	1581	1526	493	74	87	63	100	100	0	1296	1252	376	267	290	117	97	91	0	0	0	0	0	0	0	0	0	0	0	0	0	0	0	0	0	0	0	1.465	1.474	1.472	1.531	1.503	1.493
2	10	12		iYDR317W	8290	16400	150	106	132	92	80	95	94	19	9	0	319	349	150	288	348	1105	0	0	0	0	0	0	0	0	0	0	0	0	0	0	0	0	0	0	0	0	0	0.839	0.852	0.596	0.568	3.612	0.486
2	11	12		itK(CUU)E1	8470	16400	120	776	691	290	78	90	114	89	83	0	1798	1666	643	291	357	1213	63	0	0	0	0	0	0	0	0	0	0	0	0	0	0	0	0	0	0	0	0	0.463	0.446	0.457	0.442	1.588	0.415
2	12	12		iYELWdelta6	8660	16400	120	907	811	398	81	88	53	88	85	0	2683	2335	1112	300	308	93	86	85	0	0	0	0	0	0	0	0	0	0	0	0	0	0	0	0	0	0	0	0.347	0.359	0.355	0.326	2.133	0.326
2	13	12		iYEL007W	8860	16400	130	2368	2440	1171	82	95	74	99	98	0	7344	7459	3624	307	358	779	94	91	0	0	0	0	0	0	0	0	0	0	0	0	0	0	0	0	0	0	0	0.325	0.33	0.337	0.344	1.598	0.316
2	14	12		isnR14	9030	16410	110	1605	1575	770	89	199	522	90	70	0	4381	4241	2139	327	531	1140	87	75	0	0	0	0	0	0	0	0	0	0	0	0	0	0	0	0	0	0	0	0.374	0.38	0.367	0.389	1.373	0.345
2	15	12		iYER010C-1	9240	16410	110	4263	4240	2221	94	236	550	91	90	0	3020	2813	1353	325	483	734	87	76	0	0	0	0	0	0	0	0	0	0	0	0	0	0	0	0	0	0	0	1.547	1.666	1.661	1.721	1.527	1.667
2	16	12		iYER012W	9420	16410	110	2377	2376	1064	91	165	320	96	88	0	1854	1747	768	323	378	285	90	85	0	0	0	0	0	0	0	0	0	0	0	0	0	0	0	0	0	0	0	1.493	1.605	1.559	1.689	1.596	1.522
2	17	12		iYER027C	9610	16400	130	3252	2970	1434	90	137	225	90	89	0	2334	2117	1031	317	370	433	85	80	0	0	0	0	0	0	0	0	0	0	0	0	0	0	0	0	0	0	0	1.568	1.6	1.55	1.716	1.975	1.557
2	18	12		iYER031C	9800	16400	130	1982	1828	781	86	102	66	96	94	0	1916	1766	736	303	334	402	86	82	0	0	0	0	0	0	0	0	0	0	0	0	0	0	0	0	0	0	0	1.175	1.191	1.169	1.095	1.912	1.154
2	19	12		iYER035W	9990	16390	130	1484	1437	470	83	89	38	99	99	0	2532	2476	787	288	305	110	97	96	0	0	0	0	0	0	0	0	0	0	0	0	0	0	0	0	0	0	0	0.624	0.619	0.622	0.608	1.519	0.584
2	20	12		iYERWdelta9	10190	16400	150	97	113	63	83	94	93	9	3	0	308	324	145	295	305	99	20	10	0	0	0	0	0	0	0	0	0	0	0	0	0	0	0	0	0	0	0	1.077	1.034	0.444	0.403	4.616	0.026
2	21	12		iYER050C	10380	16400	150	96	110	54	86	115	146	3	0	0	323	340	138	316	348	205	7	1	0	0	0	0	0	0	0	0	0	0	0	0	0	0	0	0	0	0	0	1.429	1	0.328	0.319	3.862	0.623
2	22	12		iYER053C-1	10570	16400	150	97	110	52	83	103	104	10	0	0	310	342	146	307	336	186	12	4	0	0	0	0	0	0	0	0	0	0	0	0	0	0	0	0	0	0	0	4.667	0.771	0.346	0.373	3.677	0.127
2	1	13		iYFR048W	6580	16580	140	2916	2739	971	75	80	35	100	100	0	5631	5341	1912	298	322	280	97	96	0	0	0	0	0	0	0	0	0	0	0	0	0	0	0	0	0	0	0	0.533	0.528	0.524	0.53	1.449	0.499
2	2	13		iYFR052W	6780	16580	140	1139	1169	466	95	232	235	95	90	0	1710	1653	572	335	518	376	91	84	0	0	0	0	0	0	0	0	0	0	0	0	0	0	0	0	0	0	0	0.759	0.815	0.849	0.834	1.553	0.785
2	3	13		iYFR054C-0	6970	16590	140	3432	3648	2240	92	231	232	97	91	0	3465	3408	2036	325	502	359	89	85	0	0	0	0	0	0	0	0	0	0	0	0	0	0	0	0	0	0	0	1.064	1.153	1.186	1.22	1.677	1.141
2	4	13		iYGL257C	7150	16580	140	5316	4887	1772	77	104	170	98	96	0	3064	2795	1041	273	296	169	93	93	0	0	0	0	0	0	0	0	0	0	0	0	0	0	0	0	0	0	0	1.877	1.907	1.899	1.923	1.607	1.873
2	5	13		iYGL256W-3	7340	16580	130	4951	4624	1977	78	133	300	95	92	0	2918	2812	1221	279	334	313	89	87	0	0	0	0	0	0	0	0	0	0	0	0	0	0	0	0	0	0	0	1.847	1.795	1.803	1.872	1.57	1.796
2	6	13		iYGL252C	7540	16590	120	4569	4374	2793	77	127	281	90	83	0	2945	2793	1702	283	335	298	80	77	0	0	0	0	0	0	0	0	0	0	0	0	0	0	0	0	0	0	0	1.687	1.712	1.7	1.745	1.743	1.695
2	7	13		iYGL233W	7730	16580	130	742	667	312	74	86	76	90	81	0	1149	1048	484	269	282	117	82	81	0	0	0	0	0	0	0	0	0	0	0	0	0	0	0	0	0	0	0	0.759	0.761	0.714	0.674	2.305	0.675
2	8	13		iYGL228W	7910	16580	130	4532	4133	2664	75	89	72	94	89	0	3976	3497	2128	269	300	218	80	78	0	0	0	0	0	0	0	0	0	0	0	0	0	0	0	0	0	0	0	1.202	1.257	1.242	1.216	2.142	1.26
2	9	13		itV(AAC)G3-0	8110	16580	130	7082	6455	2239	78	100	98	100	100	0	4496	4142	1541	278	311	196	95	94	0	0	0	0	0	0	0	0	0	0	0	0	0	0	0	0	0	0	0	1.661	1.65	1.653	1.735	1.532	1.607
2	10	13		iYGL208W	8300	16590	130	4531	4256	1378	79	94	85	100	100	0	2706	2566	801	284	300	141	96	95	0	0	0	0	0	0	0	0	0	0	0	0	0	0	0	0	0	0	0	1.838	1.83	1.847	1.857	1.34	1.824
2	11	13		itH(GUG)G1	8500	16590	130	1388	1260	475	79	100	141	95	93	0	2056	1893	731	290	312	167	91	90	0	0	0	0	0	0	0	0	0	0	0	0	0	0	0	0	0	0	0	0.741	0.737	0.744	0.729	1.614	0.689
2	12	13		itK(UUU)G1	8660	16590	130	3675	3352	1027	81	109	156	100	99	0	2605	2438	791	300	334	203	96	95	0	0	0	0	0	0	0	0	0	0	0	0	0	0	0	0	0	0	0	1.559	1.53	1.56	1.593	1.415	1.532
2	13	13		iYGR091W	8870	16590	120	1917	1741	868	80	109	133	90	89	0	1458	1291	653	299	372	772	70	18	0	0	0	0	0	0	0	0	0	0	0	0	0	0	0	0	0	0	0	1.585	1.674	1.59	1.522	2.579	0.847
2	14	13		iYGR095C	9070	16590	130	1085	971	412	84	117	188	89	82	0	1485	1330	582	300	392	824	76	9	0	0	0	0	0	0	0	0	0	0	0	0	0	0	0	0	0	0	0	0.845	0.861	0.828	0.82	1.846	0.751
2	15	13		iYGR099W	9240	16600	110	2661	2734	1501	89	141	270	90	87	0	1633	1586	800	314	419	1535	41	1	0	0	0	0	0	0	0	0	0	0	0	0	0	0	0	0	0	0	0	1.95	2.079	2.081	2.181	1.618	0.496
2	16	13		iYGR111W	9450	16590	120	3077	2711	1146	85	137	259	93	90	0	1731	1560	684	316	414	1411	50	0	0	0	0	0	0	0	0	0	0	0	0	0	0	0	0	0	0	0	0	2.114	2.111	2.109	2.195	1.582	2.021
2	17	13		iYGR117C	9640	16590	130	2816	2846	1475	82	100	65	100	96	0	2563	2556	1266	314	325	105	92	91	0	0	0	0	0	0	0	0	0	0	0	0	0	0	0	0	0	0	0	1.216	1.233	1.244	1.266	1.504	1.207
2	18	13		itN(GUU)G	9840	16590	130	1204	1089	464	81	95	60	94	92	0	1185	1117	500	307	317	107	88	85	0	0	0	0	0	0	0	0	0	0	0	0	0	0	0	0	0	0	0	1.279	1.244	1.251	1.124	1.992	1.143
2	19	13		iYGR133W	10020	16590	120	2841	2680	1200	78	95	72	95	94	0	1684	1584	684	313	322	113	89	88	0	0	0	0	0	0	0	0	0	0	0	0	0	0	0	0	0	0	0	2.015	2.047	1.934	1.825	2.043	2.04
2	20	13		iYGR138C	10210	16590	120	883	761	330	86	150	335	80	65	0	900	830	376	314	388	787	29	0	0	0	0	0	0	0	0	0	0	0	0	0	0	0	0	0	0	0	0	1.36	1.308	1.128	1.2	2.222	1.077
2	21	13		iYGR142W	10400	16600	110	2446	2301	1140	88	130	180	91	86	0	2548	2428	1137	315	406	877	85	72	0	0	0	0	0	0	0	0	0	0	0	0	0	0	0	0	0	0	0	1.056	1.047	0.995	0.979	1.423	1.013
2	22	13		iYGR154C	10580	16590	130	3687	3712	1675	85	116	133	100	98	0	2346	2225	1036	308	352	238	90	90	0	0	0	0	0	0	0	0	0	0	0	0	0	0	0	0	0	0	0	1.767	1.892	1.913	1.956	1.625	1.817
2	1	14		iYGR158C	6610	16780	140	2212	2027	811	70	74	32	100	100	0	3520	3235	1406	276	285	113	93	92	0	0	0	0	0	0	0	0	0	0	0	0	0	0	0	0	0	0	0	0.66	0.661	0.65	0.715	1.768	0.617
2	2	14		iYGRCdelta30	6800	16780	150	1391	1302	536	77	102	101	97	95	0	1907	1768	708	287	325	203	91	88	0	0	0	0	0	0	0	0	0	0	0	0	0	0	0	0	0	0	0	0.811	0.827	0.806	0.901	1.913	0.771
2	3	14		iYHR094C	6990	16780	140	3033	2818	1400	76	101	100	97	93	0	1848	1719	889	291	320	182	83	80	0	0	0	0	0	0	0	0	0	0	0	0	0	0	0	0	0	0	0	1.899	1.92	1.863	2	1.724	1.852
2	4	14		iYHR098C	7170	16780	140	3860	3854	1954	73	95	157	97	94	0	2164	2173	1160	277	293	159	90	87	0	0	0	0	0	0	0	0	0	0	0	0	0	0	0	0	0	0	0	2.007	1.994	1.923	2.126	1.617	1.916
2	5	14		iYHR102W	7350	16790	130	2481	2759	1816	73	105	230	88	86	0	1962	2101	1326	278	300	184	83	82	0	0	0	0	0	0	0	0	0	0	0	0	0	0	0	0	0	0	0	1.43	1.473	1.432	1.565	1.718	1.427
2	6	14		iYHR119W	7550	16780	120	2763	2351	1084	78	108	133	94	91	0	2219	1933	888	290	323	184	87	85	0	0	0	0	0	0	0	0	0	0	0	0	0	0	0	0	0	0	0	1.392	1.383	1.363	1.403	1.535	1.342
2	7	14		iYHR123W	7750	16780	110	1416	1400	952	77	116	162	83	82	0	4230	4098	2696	284	366	469	81	81	0	0	0	0	0	0	0	0	0	0	0	0	0	0	0	0	0	0	0	0.339	0.347	0.331	0.324	1.747	0.323
2	8	14		iYHR127W	7930	16790	110	1050	1069	577	79	125	197	86	83	0	2721	2635	1374	305	448	642	83	82	0	0	0	0	0	0	0	0	0	0	0	0	0	0	0	0	0	0	0	0.402	0.425	0.41	0.403	1.81	0.384
2	9	14		iYHR143W	8120	16780	120	2205	2379	1531	82	138	217	90	86	0	1886	1967	1193	308	426	489	81	76	0	0	0	0	0	0	0	0	0	0	0	0	0	0	0	0	0	0	0	1.345	1.385	1.329	1.354	1.631	1.292
2	10	14		iYHRCdelta11	8320	16780	130	2270	2114	974	85	120	166	95	90	0	1578	1507	651	310	347	214	88	84	0	0	0	0	0	0	0	0	0	0	0	0	0	0	0	0	0	0	0	1.723	1.695	1.649	1.719	1.563	1.653
2	11	14		iYHR149C	8500	16790	100	1318	1541	1095	89	148	233	85	82	0	1246	1369	877	304	382	534	76	36	0	0	0	0	0	0	0	0	0	0	0	0	0	0	0	0	0	0	0	1.305	1.363	1.301	1.265	1.777	1.329
2	12	14		iYHR164C	8690	16780	120	3296	2870	1386	84	145	230	90	84	0	2165	1911	944	299	372	495	82	75	0	0	0	0	0	0	0	0	0	0	0	0	0	0	0	0	0	0	0	1.721	1.728	1.679	1.699	1.466	1.569
2	13	14		iYHR168W	8880	16780	130	2077	1875	683	77	122	187	93	89	0	1298	1195	483	288	372	782	67	5	0	0	0	0	0	0	0	0	0	0	0	0	0	0	0	0	0	0	0	1.98	1.982	1.905	2.062	1.543	0.966
2	14	14		iYHR173C	9080	16790	130	1006	955	416	77	116	192	90	84	0	1038	992	445	292	328	207	83	80	0	0	0	0	0	0	0	0	0	0	0	0	0	0	0	0	0	0	0	1.245	1.254	1.17	1.111	1.928	1.092
2	15	14		itT(AGU)J	9270	16780	120	1821	1611	892	80	100	108	89	83	0	1680	1668	977	302	393	1501	43	3	0	0	0	0	0	0	0	0	0	0	0	0	0	0	0	0	0	0	0	1.263	1.121	1.132	1.089	1.423	1.017
2	16	14		iYJL197W	9450	16780	130	2275	2170	970	82	115	137	94	90	0	2573	2393	1075	312	363	270	89	86	0	0	0	0	0	0	0	0	0	0	0	0	0	0	0	0	0	0	0	0.97	1.003	1.003	1.047	1.467	0.948
2	17	14		iYJL192C	9650	16790	120	2396	2124	1009	86	122	147	92	88	0	1670	1570	722	314	373	285	85	80	0	0	0	0	0	0	0	0	0	0	0	0	0	0	0	0	0	0	0	1.704	1.623	1.638	1.598	1.633	1.562
2	18	14		iYJL173C	9830	16780	140	4850	4450	1843	87	117	155	98	96	0	4202	3916	1598	320	338	164	95	92	0	0	0	0	0	0	0	0	0	0	0	0	0	0	0	0	0	0	0	1.227	1.213	1.201	1.287	1.608	1.206
2	19	14		iYJL168C	10020	16780	130	3895	3493	1402	87	207	427	90	88	0	2266	2062	884	327	400	320	87	87	0	0	0	0	0	0	0	0	0	0	0	0	0	0	0	0	0	0	0	1.964	1.963	1.894	1.971	1.378	1.911
2	20	14		iYJL164C	10220	16800	110	3374	3582	2164	91	221	463	90	86	0	2438	2301	1328	316	465	953	75	56	0	0	0	0	0	0	0	0	0	0	0	0	0	0	0	0	0	0	0	1.547	1.759	1.673	1.679	1.612	1.697
2	21	14		isnR128	10400	16780	120	671	633	253	81	114	164	89	83	0	879	844	330	301	424	1390	0	0	0	0	0	0	0	0	0	0	0	0	0	0	0	0	0	0	0	0	0	1.021	1.017	0.982	0.881	2.024	0.111
2	22	14		iYJL146W	10580	16790	120	3096	2814	1368	85	107	120	95	92	0	2072	1963	935	310	390	1061	75	32	0	0	0	0	0	0	0	0	0	0	0	0	0	0	0	0	0	0	0	1.709	1.651	1.561	1.647	2.28	1.633
2	1	15		iYJL141C	6590	16970	140	2925	2918	1525	73	78	42	100	100	0	2463	2432	1299	285	291	87	95	92	0	0	0	0	0	0	0	0	0	0	0	0	0	0	0	0	0	0	0	1.309	1.325	1.317	1.38	1.775	1.274
2	2	15		iYJL125C	6790	16950	130	1819	1994	1454	78	102	85	91	85	0	1537	1459	785	295	329	170	85	76	0	0	0	0	0	0	0	0	0	0	0	0	0	0	0	0	0	0	0	1.402	1.646	1.64	1.295	2.215	1.786
2	3	15		iYJL120W	6970	16970	140	1352	1224	569	77	105	87	95	90	0	1172	1079	441	306	340	175	85	80	0	0	0	0	0	0	0	0	0	0	0	0	0	0	0	0	0	0	0	1.472	1.484	1.449	1.447	1.907	1.462
2	4	15		iYJL115W	7160	16960	130	1738	1514	667	71	81	56	95	93	0	2293	2030	863	293	292	99	88	88	0	0	0	0	0	0	0	0	0	0	0	0	0	0	0	0	0	0	0	0.834	0.831	0.842	0.79	1.869	0.788
2	5	15		iYKL211C	7350	16960	130	2610	2785	1393	77	103	147	97	95	0	1923	1948	815	296	314	152	93	89	0	0	0	0	0	0	0	0	0	0	0	0	0	0	0	0	0	0	0	1.557	1.639	1.637	1.663	1.628	1.664
2	6	15		itT(CGU)K	7530	16960	130	2516	2316	899	87	135	199	95	92	0	1522	1425	570	312	352	193	90	88	0	0	0	0	0	0	0	0	0	0	0	0	0	0	0	0	0	0	0	2.007	2.003	1.936	2.137	1.932	1.976
2	7	15		iYKL205W	7720	16970	130	2237	1968	875	84	126	181	93	89	0	2434	2238	933	310	361	387	89	85	0	0	0	0	0	0	0	0	0	0	0	0	0	0	0	0	0	0	0	1.014	0.977	0.992	0.962	1.553	0.952
2	8	15		iYKLCdelta2	7920	16970	130	868	773	313	81	105	131	89	84	0	1376	1245	486	309	374	461	81	65	0	0	0	0	0	0	0	0	0	0	0	0	0	0	0	0	0	0	0	0.738	0.739	0.715	0.659	1.907	0.668
2	9	15		iYKL187C	8100	16970	130	2458	2468	1318	84	112	137	95	90	0	1763	1672	815	310	353	240	86	84	0	0	0	0	0	0	0	0	0	0	0	0	0	0	0	0	0	0	0	1.634	1.75	1.775	1.764	1.585	1.777
2	10	15		iYKL183W	8300	16970	130	3079	2990	1399	88	123	177	95	90	0	1866	1745	738	313	348	213	87	85	0	0	0	0	0	0	0	0	0	0	0	0	0	0	0	0	0	0	0	1.926	2.027	2.018	2.123	1.797	2.078
2	11	15		iYKL166C-1	8460	16970	130	2773	2695	1312	87	117	135	98	92	0	2292	2085	998	310	410	1030	78	46	0	0	0	0	0	0	0	0	0	0	0	0	0	0	0	0	0	0	0	1.355	1.469	1.505	1.585	1.975	1.033
2	12	15		iYKL164C-1	8680	16970	130	3352	3102	1256	83	112	117	97	96	0	2179	2071	879	304	390	998	83	45	0	0	0	0	0	0	0	0	0	0	0	0	0	0	0	0	0	0	0	1.743	1.709	1.705	1.856	1.777	1.566
2	13	15		iYKL162C	8850	16960	130	3915	3857	1647	80	109	133	100	95	0	2466	2311	950	296	321	158	95	91	0	0	0	0	0	0	0	0	0	0	0	0	0	0	0	0	0	0	0	1.767	1.874	1.902	1.959	1.582	1.897
2	14	15		iYKL148C	9040	16960	130	2208	2180	878	78	127	210	95	94	0	1403	1377	541	298	332	188	93	90	0	0	0	0	0	0	0	0	0	0	0	0	0	0	0	0	0	0	0	1.928	1.948	1.944	2.041	1.572	1.901
2	15	15		iYKL143W	9230	16960	130	2458	2200	716	78	134	229	97	94	0	1484	1414	520	297	336	196	91	90	0	0	0	0	0	0	0	0	0	0	0	0	0	0	0	0	0	0	0	2.005	1.9	1.847	1.896	1.371	1.837
2	16	15		iYKL139W	9430	16970	120	1850	2482	1938	77	116	172	93	88	0	7246	9375	7482	302	346	226	98	93	0	0	0	0	0	0	0	0	0	0	0	0	0	0	0	0	0	0	0	0.255	0.265	0.263	0.283	1.858	0.244
2	17	15		iYLL025W	9600	16960	130	2286	2141	819	84	107	115	96	95	0	3770	3761	1431	320	371	267	95	94	0	0	0	0	0	0	0	0	0	0	0	0	0	0	0	0	0	0	0	0.638	0.598	0.62	0.628	1.73	0.568
2	18	15		iYLL021W	9800	16960	130	466	476	265	83	107	149	86	63	0	1112	1109	549	318	342	174	85	83	0	0	0	0	0	0	0	0	0	0	0	0	0	0	0	0	0	0	0	0.482	0.497	0.478	0.435	1.981	0.43
2	19	15		iYLL017W	9990	16980	110	2044	2118	1155	86	125	194	92	91	0	1620	1626	920	323	354	179	85	83	0	0	0	0	0	0	0	0	0	0	0	0	0	0	0	0	0	0	0	1.51	1.559	1.482	1.517	1.712	1.42
2	20	15		iYLL001W	10170	16960	130	2130	2033	811	86	146	238	95	92	0	8059	7974	3319	316	431	658	96	92	0	0	0	0	0	0	0	0	0	0	0	0	0	0	0	0	0	0	0	0.264	0.254	0.253	0.254	1.412	0.232
2	21	15		iYLR003C	10370	16970	120	1154	1014	479	83	111	140	88	80	0	1522	1375	659	301	459	1309	44	0	0	0	0	0	0	0	0	0	0	0	0	0	0	0	0	0	0	0	0	0.877	0.867	0.858	0.886	1.683	0.595
2	22	15		iYLR007W	10550	16980	110	1185	1182	516	85	112	139	92	90	0	2064	1835	803	304	410	1183	76	11	0	0	0	0	0	0	0	0	0	0	0	0	0	0	0	0	0	0	0	0.625	0.717	0.686	0.626	1.974	0.212
2	1	16		iYLR024C	6570	17160	120	1368	1570	1064	79	92	88	99	95	0	985	1090	606	322	328	102	88	85	0	0	0	0	0	0	0	0	0	0	0	0	0	0	0	0	0	0	0	1.944	1.941	1.785	1.96	1.788	1.936
2	2	16		iYLR028C	6760	17150	140	2514	2355	999	81	110	107	98	96	0	1894	1842	728	324	354	153	92	90	0	0	0	0	0	0	0	0	0	0	0	0	0	0	0	0	0	0	0	1.55	1.498	1.51	1.529	1.533	1.476
2	3	16		iYLR032W	6950	17150	140	1872	1766	719	75	101	85	96	96	0	2574	2461	1026	309	345	212	91	90	0	0	0	0	0	0	0	0	0	0	0	0	0	0	0	0	0	0	0	0.793	0.786	0.778	0.826	1.987	0.752
2	4	16		iYLR044C	7140	17150	140	4408	4275	1721	70	83	72	100	99	0	2550	2312	999	277	288	101	92	90	0	0	0	0	0	0	0	0	0	0	0	0	0	0	0	0	0	0	0	1.908	2.066	2.058	2.19	1.596	2.025
2	5	16		iYLR048W	7330	17150	130	1223	1296	702	74	94	108	94	93	0	1471	1498	753	280	302	138	91	90	0	0	0	0	0	0	0	0	0	0	0	0	0	0	0	0	0	0	0	0.965	1.003	0.999	1.015	1.539	0.945
2	6	16		iYLR052W	7510	17150	130	1368	1264	485	79	111	155	95	88	0	1095	1026	386	292	327	174	87	85	0	0	0	0	0	0	0	0	0	0	0	0	0	0	0	0	0	0	0	1.605	1.614	1.516	1.632	1.533	1.512
2	7	16		iYLR364W	7710	17150	140	3714	3602	1427	79	106	145	98	98	0	1908	1867	692	297	321	162	95	94	0	0	0	0	0	0	0	0	0	0	0	0	0	0	0	0	0	0	0	2.256	2.244	2.245	2.26	1.417	2.273
2	8	16		iYLR369W	7910	17150	140	1883	1635	674	79	85	35	99	98	0	1936	1755	681	301	308	89	94	91	0	0	0	0	0	0	0	0	0	0	0	0	0	0	0	0	0	0	0	1.103	1.07	1.071	1.109	1.646	1.041
2	9	16		iYLR373C	8090	17160	120	1018	929	365	86	96	51	96	92	0	1067	1035	384	306	317	96	90	86	0	0	0	0	0	0	0	0	0	0	0	0	0	0	0	0	0	0	0	1.225	1.156	1.119	1.159	1.557	1.083
2	10	16		iYLR389C	8270	17150	130	3281	2990	1014	89	147	284	95	94	0	2243	2053	753	309	362	289	94	88	0	0	0	0	0	0	0	0	0	0	0	0	0	0	0	0	0	0	0	1.65	1.663	1.629	1.774	1.54	1.559
2	11	16		iYLR394W	8480	17150	130	4183	3764	1441	88	169	320	95	93	0	7319	6569	2607	326	499	1098	90	87	0	0	0	0	0	0	0	0	0	0	0	0	0	0	0	0	0	0	0	0.586	0.589	0.599	0.644	1.879	0.528
2	12	16		iYLR398C	8670	17150	130	2823	2700	1266	85	128	205	96	94	0	2261	2120	937	325	472	1114	79	40	0	0	0	0	0	0	0	0	0	0	0	0	0	0	0	0	0	0	0	1.414	1.457	1.468	1.509	1.586	1.276
2	13	16		iYLR412W-1	8850	17150	130	3254	3049	1202	85	140	318	96	92	0	2447	2353	897	322	366	303	93	91	0	0	0	0	0	0	0	0	0	0	0	0	0	0	0	0	0	0	0	1.491	1.459	1.463	1.476	1.456	1.409
2	14	16		iYLR417W	9060	17150	130	2233	2078	837	81	150	338	91	90	0	2796	2662	1087	310	373	316	90	89	0	0	0	0	0	0	0	0	0	0	0	0	0	0	0	0	0	0	0	0.866	0.849	0.846	0.82	1.597	0.819
2	15	16		iYLRCdelta24	9250	17160	140	1758	1667	580	75	112	155	99	97	0	1695	1610	515	296	332	181	96	92	0	0	0	0	0	0	0	0	0	0	0	0	0	0	0	0	0	0	0	1.203	1.212	1.223	1.23	1.39	1.193
2	16	16		iYLR436C	9440	17170	130	882	1012	632	72	86	84	96	90	0	807	846	382	303	325	148	87	75	0	0	0	0	0	0	0	0	0	0	0	0	0	0	0	0	0	0	0	1.607	1.731	1.622	1.661	1.977	1.76
2	17	16		iYLR439W	9630	17160	130	1094	994	432	77	93	87	95	89	0	2097	1982	847	324	343	151	92	88	0	0	0	0	0	0	0	0	0	0	0	0	0	0	0	0	0	0	0	0.574	0.553	0.561	0.539	1.712	0.511
2	18	16		iYLR444C	9820	17160	140	1202	1069	387	82	104	128	97	91	0	990	955	389	320	406	1386	2	0	0	0	0	0	0	0	0	0	0	0	0	0	0	0	0	0	0	0	0	1.672	1.554	1.441	1.607	1.59	0.08
2	19	16		iYMR130W	10010	17160	140	1171	1047	404	84	102	107	92	91	0	5217	4699	1923	314	404	1391	87	80	0	0	0	0	0	0	0	0	0	0	0	0	0	0	0	0	0	0	0	0.222	0.22	0.221	0.221	1.607	0.149
2	20	16		iYMR134W	10200	17170	130	1109	1241	796	82	93	75	96	91	0	2289	2485	1666	308	366	526	80	75	0	0	0	0	0	0	0	0	0	0	0	0	0	0	0	0	0	0	0	0.518	0.532	0.545	0.574	2.034	0.489
2	21	16		iYMR138W	10380	17160	130	3295	3536	1812	85	102	78	96	95	0	2262	2337	1234	308	330	195	88	87	0	0	0	0	0	0	0	0	0	0	0	0	0	0	0	0	0	0	0	1.643	1.701	1.682	1.664	1.405	1.627
2	22	16		iYMR155W	10580	17160	130	1020	916	343	84	97	65	95	95	0	1466	1387	513	304	319	136	89	88	0	0	0	0	0	0	0	0	0	0	0	0	0	0	0	0	0	0	0	0.806	0.768	0.747	0.755	1.899	0.701
2	1	17		itM(CAU)M	6590	17350	130	774	714	271	78	87	76	95	89	0	1288	1215	437	321	335	145	89	86	0	0	0	0	0	0	0	0	0	0	0	0	0	0	0	0	0	0	0	0.72	0.711	0.678	0.717	1.457	0.621
2	2	17		iYMR161W	6790	17350	140	2643	2390	871	81	104	82	100	98	0	7236	6474	2629	332	373	234	97	96	0	0	0	0	0	0	0	0	0	0	0	0	0	0	0	0	0	0	0	0.371	0.376	0.377	0.403	1.684	0.348
2	3	17		iYMR176W	6980	17350	140	3870	3780	1690	77	98	81	99	98	0	3260	3243	1442	312	347	214	94	91	0	0	0	0	0	0	0	0	0	0	0	0	0	0	0	0	0	0	0	1.287	1.263	1.252	1.276	1.52	1.259
2	4	17		iYMR180C	7160	17350	140	2506	2327	798	73	80	47	100	100	0	1779	1684	666	280	291	93	92	92	0	0	0	0	0	0	0	0	0	0	0	0	0	0	0	0	0	0	0	1.623	1.605	1.621	1.699	1.75	1.534
2	5	17		iYMR183C	7360	17350	130	1936	1968	896	72	81	41	97	95	0	1717	1652	758	276	284	84	91	90	0	0	0	0	0	0	0	0	0	0	0	0	0	0	0	0	0	0	0	1.294	1.378	1.355	1.452	1.671	1.305
2	6	17		iYMR198W	7560	17350	140	6378	5904	2493	74	90	93	99	98	0	3789	3507	1481	290	306	123	94	93	0	0	0	0	0	0	0	0	0	0	0	0	0	0	0	0	0	0	0	1.802	1.812	1.82	1.899	1.688	1.824
2	7	17		iYMR202W	7730	17350	140	868	833	324	71	75	31	97	96	0	1385	1276	528	282	291	85	90	87	0	0	0	0	0	0	0	0	0	0	0	0	0	0	0	0	0	0	0	0.723	0.767	0.751	0.775	1.819	0.695
2	8	17		iYMR206W	7930	17350	140	3752	3365	1418	74	86	68	99	97	0	3772	3393	1583	293	310	161	90	88	0	0	0	0	0	0	0	0	0	0	0	0	0	0	0	0	0	0	0	1.057	1.062	1.038	1.096	1.808	1.004
2	9	17		iYNL148C	8110	17350	130	1816	1638	629	82	111	116	94	91	0	1380	1306	509	302	326	171	90	87	0	0	0	0	0	0	0	0	0	0	0	0	0	0	0	0	0	0	0	1.609	1.55	1.525	1.456	1.847	1.472
2	10	17		iYNL144C-0	8290	17350	130	4785	4570	2021	86	194	448	93	90	0	3199	2862	1382	308	390	393	88	85	0	0	0	0	0	0	0	0	0	0	0	0	0	0	0	0	0	0	0	1.625	1.756	1.712	1.878	1.914	1.723
2	11	17		iYNL141W	8490	17350	130	2130	1985	734	86	171	409	92	89	0	5427	5147	2049	324	425	462	92	90	0	0	0	0	0	0	0	0	0	0	0	0	0	0	0	0	0	0	0	0.401	0.394	0.386	0.407	1.676	0.316
2	12	17		iYNL125C	8700	17350	130	3183	3144	1441	84	131	242	95	92	0	2185	2062	980	323	368	234	90	85	0	0	0	0	0	0	0	0	0	0	0	0	0	0	0	0	0	0	0	1.664	1.76	1.739	1.822	1.606	1.726
2	13	17		iYNL121C	8880	17350	120	2728	2624	1376	85	164	349	88	82	0	1781	1698	891	319	381	302	83	80	0	0	0	0	0	0	0	0	0	0	0	0	0	0	0	0	0	0	0	1.808	1.841	1.752	1.809	1.84	1.743
2	14	17		iYNL116W	9080	17350	120	1689	1487	634	81	106	86	94	89	0	2734	2398	1088	318	347	144	85	84	0	0	0	0	0	0	0	0	0	0	0	0	0	0	0	0	0	0	0	0.666	0.676	0.667	0.673	1.755	0.621
2	15	17		iYNL097C	9270	17360	130	3789	4244	2455	76	93	70	98	96	0	4044	4131	2334	305	329	159	90	90	0	0	0	0	0	0	0	0	0	0	0	0	0	0	0	0	0	0	0	0.993	1.089	1.067	1.156	1.957	1.062
2	16	17		iYNL094W	9460	17360	130	3092	3150	1782	78	97	76	96	95	0	1847	1794	1001	311	332	151	85	81	0	0	0	0	0	0	0	0	0	0	0	0	0	0	0	0	0	0	0	1.962	2.071	2.009	2.193	1.717	2.015
2	17	17		iYNL089C	9640	17350	130	2021	2184	1139	81	102	101	95	95	0	1429	1444	725	313	331	134	90	86	0	0	0	0	0	0	0	0	0	0	0	0	0	0	0	0	0	0	0	1.738	1.859	1.739	1.762	2.033	1.804
2	18	17		iYNL073W	9820	17350	130	1750	1592	577	84	140	246	94	89	0	1689	1542	626	318	370	262	86	86	0	0	0	0	0	0	0	0	0	0	0	0	0	0	0	0	0	0	0	1.215	1.232	1.213	1.167	1.988	1.138
2	19	17		iYNL069C	10020	17350	130	3623	3489	1674	81	134	238	94	93	0	3061	2995	1381	314	367	253	92	90	0	0	0	0	0	0	0	0	0	0	0	0	0	0	0	0	0	0	0	1.289	1.271	1.231	1.299	1.704	1.208
2	20	17		iYNL065W	10200	17350	130	2149	1961	927	82	97	67	95	91	0	3831	3401	1622	308	334	202	89	85	0	0	0	0	0	0	0	0	0	0	0	0	0	0	0	0	0	0	0	0.587	0.608	0.608	0.579	1.717	0.559
2	21	17		itG(GCC)O2	10410	17360	120	1419	1271	613	85	98	72	90	88	0	3008	2744	1390	315	374	841	82	72	0	0	0	0	0	0	0	0	0	0	0	0	0	0	0	0	0	0	0	0.495	0.488	0.488	0.492	1.962	0.318
2	22	17		iYOL019W	10600	17360	130	3336	2934	1258	80	87	38	98	95	0	7242	6237	2936	307	319	107	90	90	0	0	0	0	0	0	0	0	0	0	0	0	0	0	0	0	0	0	0	0.47	0.481	0.465	0.486	1.666	0.45
2	1	18		iYOL015W	6620	17540	140	2995	3120	1547	78	83	40	98	98	0	5089	5226	2583	324	338	160	97	94	0	0	0	0	0	0	0	0	0	0	0	0	0	0	0	0	0	0	0	0.612	0.621	0.61	0.625	1.732	0.594
2	2	18		iYOL001W	6810	17540	140	702	661	286	79	97	82	93	89	0	1770	1666	693	325	363	258	89	86	0	0	0	0	0	0	0	0	0	0	0	0	0	0	0	0	0	0	0	0.431	0.434	0.434	0.43	1.744	0.399
2	3	18		iYOR003W	7000	17540	140	2525	2577	1314	80	105	124	97	96	0	3847	4011	1978	327	364	194	94	91	0	0	0	0	0	0	0	0	0	0	0	0	0	0	0	0	0	0	0	0.695	0.678	0.673	0.68	1.604	0.659
2	4	18		iYOR007C	7200	17540	140	1817	1806	877	78	88	57	96	94	0	2995	2902	1304	305	323	122	94	93	0	0	0	0	0	0	0	0	0	0	0	0	0	0	0	0	0	0	0	0.646	0.665	0.671	0.638	1.552	0.654
2	5	18		iYOR018W	7380	17540	140	2125	2454	1564	81	90	45	96	96	0	5353	5965	4058	308	319	104	91	91	0	0	0	0	0	0	0	0	0	0	0	0	0	0	0	0	0	0	0	0.405	0.419	0.415	0.466	2.334	0.391
2	6	18		iYOR021C	7560	17550	130	2471	2192	988	81	90	53	96	95	0	2634	2377	1064	319	346	259	88	85	0	0	0	0	0	0	0	0	0	0	0	0	0	0	0	0	0	0	0	1.032	1.026	1.012	1.064	2.145	0.979
2	7	18		iYOR026W	7760	17540	130	2326	2109	809	72	85	66	96	95	0	1892	1740	693	282	303	114	90	87	0	0	0	0	0	0	0	0	0	0	0	0	0	0	0	0	0	0	0	1.4	1.397	1.369	1.37	1.614	1.334
2	8	18		iYOR042W	7940	17540	130	815	745	304	71	93	101	90	87	0	913	866	374	277	300	163	83	80	0	0	0	0	0	0	0	0	0	0	0	0	0	0	0	0	0	0	0	1.17	1.144	1.107	1.042	2.067	1.012
2	9	18		iYOR045W	8120	17540	140	1513	1554	843	82	107	108	92	87	0	4594	4515	2613	298	326	208	89	86	0	0	0	0	0	0	0	0	0	0	0	0	0	0	0	0	0	0	0	0.333	0.349	0.35	0.365	1.924	0.32
2	10	18		iYOR049C	8320	17540	120	3226	3105	1392	86	127	248	94	92	0	3180	2986	1451	311	354	260	89	85	0	0	0	0	0	0	0	0	0	0	0	0	0	0	0	0	0	0	0	1.094	1.129	1.108	1.202	2.194	1.058
2	11	18		iYOR356W	8490	17540	110	377	352	144	84	102	72	87	80	0	767	748	334	319	342	149	82	71	0	0	0	0	0	0	0	0	0	0	0	0	0	0	0	0	0	0	0	0.654	0.625	0.585	0.555	2.513	0.445
2	12	18		iYOR360C	8720	17550	90	3293	2805	1431	85	154	309	86	82	0	2651	2229	1314	318	352	211	78	76	0	0	0	0	0	0	0	0	0	0	0	0	0	0	0	0	0	0	0	1.375	1.423	1.351	1.331	1.834	1.298
2	13	18		iYOR366W	8900	17560	110	2652	2433	1016	80	120	192	93	92	0	2615	2346	1133	312	346	198	90	82	0	0	0	0	0	0	0	0	0	0	0	0	0	0	0	0	0	0	0	1.117	1.157	1.149	1.174	1.941	1.048
2	14	18		iYOR380W-1	9070	17540	130	4950	4479	1982	79	121	178	95	94	0	2571	2383	1225	314	348	196	85	84	0	0	0	0	0	0	0	0	0	0	0	0	0	0	0	0	0	0	0	2.158	2.127	2.04	2.354	1.972	2.069
2	15	18		iYOR383C	9280	17550	130	3712	3424	1632	77	108	154	95	92	0	3739	3370	1737	312	335	173	88	87	0	0	0	0	0	0	0	0	0	0	0	0	0	0	0	0	0	0	0	1.061	1.095	1.031	1.113	1.721	1.04
2	16	18		iYOR387C-0	9470	17550	130	2647	2690	1569	79	88	50	94	92	0	1993	1893	1162	311	337	417	76	71	0	0	0	0	0	0	0	0	0	0	0	0	0	0	0	0	0	0	0	1.527	1.65	1.531	1.661	2.045	1.55
2	17	18		iYPL275W-2	9660	17550	130	4909	4407	1849	79	90	74	99	97	0	2575	2380	1080	313	318	92	91	90	0	0	0	0	0	0	0	0	0	0	0	0	0	0	0	0	0	0	0	2.135	2.094	2.041	2.11	1.648	2.05
2	18	18		iYPL272C-1	9850	17550	120	3485	3537	2084	81	106	153	92	90	0	1968	1803	1006	317	340	171	83	79	0	0	0	0	0	0	0	0	0	0	0	0	0	0	0	0	0	0	0	2.062	2.326	2.173	2.383	1.751	2.289
2	19	18		iYPL268W	10040	17540	130	1826	1710	668	81	94	56	96	95	0	2026	1911	817	314	325	119	91	90	0	0	0	0	0	0	0	0	0	0	0	0	0	0	0	0	0	0	0	1.019	1.02	0.992	0.97	1.644	0.981
2	20	18		iYPL253C	10230	17550	130	2199	2168	904	81	89	43	97	95	0	7138	6784	3271	310	364	815	88	88	0	0	0	0	0	0	0	0	0	0	0	0	0	0	0	0	0	0	0	0.31	0.322	0.317	0.341	1.87	0.295
2	21	18		iYPL249C	10420	17550	120	3126	3296	1976	80	84	33	96	95	0	2573	2687	1676	310	382	1000	75	60	0	0	0	0	0	0	0	0	0	0	0	0	0	0	0	0	0	0	0	1.346	1.353	1.273	1.33	1.913	1.112
2	22	18		iYPL245W	10600	17550	110	695	680	316	77	81	32	91	91	0	1044	1052	435	312	316	96	91	90	0	0	0	0	0	0	0	0	0	0	0	0	0	0	0	0	0	0	0	0.844	0.815	0.745	0.655	2.208	0.715
2	1	19		iYPR067W	6630	17730	130	1006	933	377	81	86	41	96	95	0	1708	1615	619	328	336	135	91	90	0	0	0	0	0	0	0	0	0	0	0	0	0	0	0	0	0	0	0	0.67	0.662	0.662	0.609	1.679	0.62
2	2	19		iYPR071W	6820	17730	140	4515	4294	1974	81	89	45	99	99	0	3734	3528	1517	322	335	142	94	92	0	0	0	0	0	0	0	0	0	0	0	0	0	0	0	0	0	0	0	1.3	1.314	1.338	1.352	1.822	1.33
2	3	19		iYPR074C	6990	17730	130	3651	3402	1295	80	123	238	97	95	0	2349	2146	890	334	367	217	90	89	0	0	0	0	0	0	0	0	0	0	0	0	0	0	0	0	0	0	0	1.772	1.833	1.792	1.847	1.522	1.765
2	4	19		iYPR094W	7190	17730	140	788	673	329	83	123	232	80	71	0	1319	1166	595	323	361	213	78	76	0	0	0	0	0	0	0	0	0	0	0	0	0	0	0	0	0	0	0	0.708	0.7	0.647	0.558	2.472	0.653
2	5	19		iYPR098C	7380	17730	140	2366	2133	995	86	92	42	96	95	0	2578	2362	1059	318	330	101	90	87	0	0	0	0	0	0	0	0	0	0	0	0	0	0	0	0	0	0	0	1.009	1.001	0.987	0.944	1.667	0.98
2	6	19		iYPR103W	7550	17730	130	2042	2031	877	87	107	109	95	95	0	5046	4909	2273	325	403	467	92	90	0	0	0	0	0	0	0	0	0	0	0	0	0	0	0	0	0	0	0	0.414	0.424	0.427	0.452	1.914	0.391
2	7	19		iYPRWsigma2-0	7750	17730	130	4513	4363	1542	77	103	114	97	96	0	4171	4029	1532	297	365	434	91	90	0	0	0	0	0	0	0	0	0	0	0	0	0	0	0	0	0	0	0	1.145	1.148	1.159	1.202	1.718	1.106
2	8	19		itC(GCA)P2	7940	17730	130	1543	1458	629	73	91	83	97	95	0	1833	1755	663	283	296	105	95	93	0	0	0	0	0	0	0	0	0	0	0	0	0	0	0	0	0	0	0	0.948	0.941	0.953	0.933	1.567	0.906
2	9	19		iYPR121W-0	8130	17740	130	3339	3419	1878	80	91	60	97	95	0	2544	2368	1244	302	310	96	85	85	0	0	0	0	0	0	0	0	0	0	0	0	0	0	0	0	0	0	0	1.454	1.616	1.539	1.607	1.698	1.605
2	10	19		itN(GUU)P	8330	17740	130	830	862	494	84	95	53	92	90	0	2098	1996	1079	318	324	105	87	85	0	0	0	0	0	0	0	0	0	0	0	0	0	0	0	0	0	0	0	0.419	0.464	0.434	0.429	2.051	0.422
2	11	19		iYPR141C	8520	17740	120	887	821	390	84	93	51	91	89	0	999	961	490	320	352	471	70	24	0	0	0	0	0	0	0	0	0	0	0	0	0	0	0	0	0	0	0	1.183	1.15	1.136	1.156	2.272	0.437
2	12	19		iSNR45	8720	17740	120	3197	2972	1512	83	100	115	95	92	0	2561	2386	1191	317	344	479	83	80	0	0	0	0	0	0	0	0	0	0	0	0	0	0	0	0	0	0	0	1.388	1.396	1.369	1.399	1.896	1.302
2	13	19		iYAL064C-A-3	8900	17740	120	389	379	199	78	84	39	87	80	0	689	642	314	304	310	89	79	74	0	0	0	0	0	0	0	0	0	0	0	0	0	0	0	0	0	0	0	0.808	0.891	0.771	0.626	2.484	0.659
2	14	19		iYBLWdelta3	9090	17740	100	875	785	368	76	83	48	90	90	0	1734	1513	688	304	314	107	86	86	0	0	0	0	0	0	0	0	0	0	0	0	0	0	0	0	0	0	0	0.559	0.586	0.552	0.475	2.182	0.535
2	15	19		YBLCdelta7	9280	17740	120	1083	1062	617	75	83	38	91	89	0	1159	1152	705	300	333	443	71	49	0	0	0	0	0	0	0	0	0	0	0	0	0	0	0	0	0	0	0	1.173	1.158	1.094	1.09	1.953	0.695
2	16	19		itE(UUC)C	9480	17740	120	725	646	309	79	82	37	93	87	0	1143	1025	459	305	332	450	76	39	0	0	0	0	0	0	0	0	0	0	0	0	0	0	0	0	0	0	0	0.771	0.788	0.749	0.707	2.491	0.33
2	17	19		itL(CAA)C	9670	17740	120	1583	1471	651	77	81	38	99	98	0	2575	2308	993	313	319	113	93	90	0	0	0	0	0	0	0	0	0	0	0	0	0	0	0	0	0	0	0	0.666	0.699	0.692	0.722	1.547	0.652
2	18	19		iYCL014W	9840	17730	130	800	723	373	80	95	58	90	86	0	3142	2669	1289	332	371	186	91	85	0	0	0	0	0	0	0	0	0	0	0	0	0	0	0	0	0	0	0	0.256	0.275	0.286	0.272	1.827	0.26
2	19	19		iYCR002C	10040	17740	120	1512	1265	634	83	98	61	90	89	0	2522	2223	1139	339	382	203	83	80	0	0	0	0	0	0	0	0	0	0	0	0	0	0	0	0	0	0	0	0.655	0.627	0.617	0.62	1.889	0.587
2	20	19		iYCR006C	10240	17740	120	2180	2003	892	82	91	52	96	94	0	4066	3717	1636	309	339	161	91	90	0	0	0	0	0	0	0	0	0	0	0	0	0	0	0	0	0	0	0	0.558	0.564	0.55	0.56	1.904	0.542
2	21	19		iYCRCdelta6-A	10430	17740	120	2629	2594	1352	77	81	32	98	96	0	2798	2716	1371	309	347	565	86	80	0	0	0	0	0	0	0	0	0	0	0	0	0	0	0	0	0	0	0	1.025	1.046	1.015	1.007	1.69	0.943
2	22	19		YCRCtau1	10610	17740	110	205	221	171	76	80	31	81	75	0	735	725	374	309	339	547	35	1	0	0	0	0	0	0	0	0	0	0	0	0	0	0	0	0	0	0	0	0.303	0.349	0.265	0.257	2.066	0.042
2	1	20		SNR189	6630	17930	120	474	440	236	80	85	33	85	82	0	825	792	501	319	327	96	73	70	0	0	0	0	0	0	0	0	0	0	0	0	0	0	0	0	0	0	0	0.779	0.761	0.642	0.667	3.484	0.521
2	2	20		YCRWomega3	6820	17930	130	1861	1760	886	78	84	35	96	95	0	2821	2729	1388	311	321	96	89	87	0	0	0	0	0	0	0	0	0	0	0	0	0	0	0	0	0	0	0	0.71	0.696	0.69	0.678	1.92	0.656
2	3	20	EMPTY	EMPTY	6990	17920	150	77	80	25	81	106	186	0	0	0	328	328	83	329	346	170	1	0	0	0	0	0	0	0	0	0	0	0	0	0	0	0	0	0	0	0	0	4	1	0.328	0.346	4.139	0.302
2	4	20	EMPTY	EMPTY	7180	17920	150	83	84	25	81	105	185	0	0	0	302	312	78	323	339	162	3	0	0	0	0	0	0	0	0	0	0	0	0	0	0	0	0	0	0	0	0	-0.095	-0.273	0.295	0.305	4.249	0.014
2	5	20	EMPTY	EMPTY	7370	17920	150	85	88	31	84	87	34	13	4	0	367	369	97	315	322	81	33	12	0	0	0	0	0	0	0	0	0	0	0	0	0	0	0	0	0	0	0	0.019	0.074	0.307	0.29	3.844	0.037
2	6	20	EMPTY	EMPTY	7560	17920	150	78	82	29	84	97	86	1	0	0	324	329	87	322	366	354	0	0	0	0	0	0	0	0	0	0	0	0	0	0	0	0	0	0	0	0	0	-3	-0.286	0.356	0.356	4.169	0.062
2	7	20	EMPTY	EMPTY	7750	17920	150	77	82	29	80	96	88	1	0	0	325	326	78	319	352	320	0	0	0	0	0	0	0	0	0	0	0	0	0	0	0	0	0	0	0	0	0	-0.5	0.286	0.301	0.359	3.83	0.073
2	8	20	EMPTY	EMPTY	7940	17920	150	77	78	24	75	85	49	5	0	0	303	307	81	299	309	104	10	1	0	0	0	0	0	0	0	0	0	0	0	0	0	0	0	0	0	0	0	0.5	0.375	0.306	0.322	4.287	0.024
2	9	20	EMPTY	EMPTY	8130	17920	150	81	83	25	78	82	32	12	2	0	293	300	88	300	308	82	16	1	0	0	0	0	0	0	0	0	0	0	0	0	0	0	0	0	0	0	0	-0.429	100000	0.214	0.233	3.231	0.037
2	10	20	EMPTY	EMPTY	8320	17920	150	73	78	30	77	82	32	8	3	0	299	315	119	298	303	82	22	6	0	0	0	0	0	0	0	0	0	0	0	0	0	0	0	0	0	0	0	-4	0.059	0.243	0.276	3.619	0.054
2	11	20	EMPTY	EMPTY	8510	17920	150	76	81	27	76	83	37	11	1	0	303	311	84	306	327	398	0	0	0	0	0	0	0	0	0	0	0	0	0	0	0	0	0	0	0	0	0	0	1	0.37	0.364	3.798	0.153
2	12	20	EMPTY	EMPTY	8700	17920	150	75	83	51	77	84	42	7	1	0	297	354	609	307	369	726	0	0	0	0	0	0	0	0	0	0	0	0	0	0	0	0	0	0	0	0	0	0.2	0.128	0.277	0.272	4.154	0.006
2	13	20	EMPTY	EMPTY	8890	17920	150	73	77	28	75	81	37	9	1	0	282	417	1388	292	342	615	1	0	0	0	0	0	0	0	0	0	0	0	0	0	0	0	0	0	0	0	0	0.2	0.016	0.241	0.257	4.029	1422.99
2	14	20	EMPTY	EMPTY	9080	17920	150	72	74	26	74	80	37	7	1	0	281	290	86	289	309	210	1	0	0	0	0	0	0	0	0	0	0	0	0	0	0	0	0	0	0	0	0	0.25	0	0.308	0.299	4.19	245.346
2	15	20	EMPTY	EMPTY	9270	17920	150	72	73	20	74	82	54	0	0	0	300	306	79	292	309	205	0	0	0	0	0	0	0	0	0	0	0	0	0	0	0	0	0	0	0	0	0	-0.25	-0.071	0.269	0.276	4.211	0.013
2	16	20	EMPTY	EMPTY	9460	17920	150	73	78	29	76	82	50	5	0	0	289	304	80	304	333	422	0	0	0	0	0	0	0	0	0	0	0	0	0	0	0	0	0	0	0	0	0	0.2	100000	0.353	0.385	4.906	0.039
2	17	20	EMPTY	EMPTY	9650	17920	150	76	80	27	77	80	34	11	1	0	321	326	92	313	330	230	1	0	0	0	0	0	0	0	0	0	0	0	0	0	0	0	0	0	0	0	0	-0.125	0.231	0.298	0.376	3.997	0.028
2	18	20	EMPTY	EMPTY	9840	17920	150	77	77	21	75	86	58	1	0	0	326	327	80	317	350	215	0	0	0	0	0	0	0	0	0	0	0	0	0	0	0	0	0	0	0	0	0	0.222	0.2	0.225	0.274	4.595	0.094
2	19	20	EMPTY	EMPTY	10030	17920	150	74	76	27	74	87	62	2	0	0	319	317	78	323	357	211	1	0	0	0	0	0	0	0	0	0	0	0	0	0	0	0	0	0	0	0	0	0	-0.333	0.325	0.384	4.188	0.064
2	20	20	EMPTY	EMPTY	10220	17920	150	73	79	28	74	83	45	8	0	0	297	364	730	314	333	124	8	0	0	0	0	0	0	0	0	0	0	0	0	0	0	0	0	0	0	0	0	0.059	0.1	0.288	0.298	4.267	0.01
2	21	20	EMPTY	EMPTY	10410	17920	150	76	77	23	75	79	30	9	1	0	286	497	2542	304	358	1105	0	0	0	0	0	0	0	0	0	0	0	0	0	0	0	0	0	0	0	0	0	-0.056	0.01	0.292	0.281	4.33	0.001
2	22	20	EMPTY	EMPTY	10600	17920	150	70	73	23	75	78	28	10	1	0	288	294	84	306	307	85	11	2	0	0	0	0	0	0	0	0	0	0	0	0	0	0	0	0	0	0	0	0.278	0.167	0.308	0.328	3.133	0.009
3	1	1		YBL083C	11020	14270	120	4567	3996	2012	88	119	384	91	87	0	2282	2086	1060	297	334	353	84	77	0	0	0	0	0	0	0	0	0	0	0	0	0	0	0	0	0	0	0	2.256	2.184	2.161	2.283	1.55	2.19
3	2	1		YBL112C	11220	14270	120	21572	20579	12263	93	117	167	99	94	0	14551	11966	7553	299	326	165	85	85	0	0	0	0	0	0	0	0	0	0	0	0	0	0	0	0	0	0	0	1.507	1.756	1.779	2.145	2.162	1.738
3	3	1	CDS1	YBR029C	11400	14270	120	1109	1171	818	92	133	209	80	72	0	1136	1134	721	297	346	230	75	68	0	0	0	0	0	0	0	0	0	0	0	0	0	0	0	0	0	0	0	1.212	1.289	1.11	0.998	2.981	1.196
3	4	1	BOI1	YBL085W	11610	14270	150	86	109	65	83	110	158	5	0	0	294	322	192	297	347	419	6	0	0	0	0	0	0	0	0	0	0	0	0	0	0	0	0	0	0	0	0	-1	1.04	0.286	0.316	3.621	0.693
3	5	1	NTH2	YBR001C	11780	14270	120	4281	3874	2184	82	102	155	90	88	0	12686	11720	7457	294	377	631	82	80	0	0	0	0	0	0	0	0	0	0	0	0	0	0	0	0	0	0	0	0.339	0.332	0.321	0.362	1.908	0.298
3	6	1	RPL4A	YBR031W	11970	14270	120	3382	2888	1815	79	96	145	86	82	0	4799	4373	3079	284	360	589	73	71	0	0	0	0	0	0	0	0	0	0	0	0	0	0	0	0	0	0	0	0.732	0.687	0.68	0.709	2.122	0.606
3	7	1	RPL23A	YBL087C	12150	14270	110	5656	5119	3016	77	187	863	81	76	0	4180	3428	2155	293	447	1498	70	62	0	0	0	0	0	0	0	0	0	0	0	0	0	0	0	0	0	0	0	1.435	1.608	1.556	1.494	1.745	1.509
3	8	1	COQ1	YBR003W	12350	14270	110	6365	5144	2683	75	141	456	91	87	0	14284	11797	6446	293	378	569	91	88	0	0	0	0	0	0	0	0	0	0	0	0	0	0	0	0	0	0	0	0.45	0.441	0.457	0.507	1.97	0.412
3	9	1		YBR033W	12540	14270	120	4414	3662	2142	74	91	139	90	86	0	6927	5712	3524	291	324	308	82	80	0	0	0	0	0	0	0	0	0	0	0	0	0	0	0	0	0	0	0	0.654	0.662	0.665	0.772	2.285	0.622
3	10	1		YBL089W	12720	14270	110	3794	3220	1564	81	286	773	82	77	0	5711	4940	2674	297	641	1323	80	78	0	0	0	0	0	0	0	0	0	0	0	0	0	0	0	0	0	0	0	0.686	0.676	0.68	0.661	1.594	0.608
3	11	1		YBR005W	12910	14270	120	2316	2117	1115	78	266	725	80	74	0	5673	4916	2787	303	701	1734	77	74	0	0	0	0	0	0	0	0	0	0	0	0	0	0	0	0	0	0	0	0.417	0.442	0.443	0.431	1.925	0.427
3	12	1	PDX3	YBR035C	13090	14270	120	2981	2771	1491	75	127	394	87	85	0	2101	1909	1046	303	469	1402	69	6	0	0	0	0	0	0	0	0	0	0	0	0	0	0	0	0	0	0	0	1.616	1.679	1.656	1.587	1.731	1.432
3	13	1		YCL047C	13300	14260	120	4007	3587	1780	77	102	289	91	86	0	8238	7355	3898	296	353	575	85	84	0	0	0	0	0	0	0	0	0	0	0	0	0	0	0	0	0	0	0	0.495	0.497	0.503	0.552	1.89	0.466
3	14	1	RVS161	YCR009C	13470	14270	110	2354	2123	953	79	217	522	86	82	0	8715	7711	3660	310	911	2207	85	82	0	0	0	0	0	0	0	0	0	0	0	0	0	0	0	0	0	0	0	0.271	0.276	0.273	0.282	1.476	0.242
3	15	1	PHO87	YCR037C	13680	14270	120	2523	2358	1166	75	194	480	86	81	0	4353	4178	2398	313	820	2026	80	49	0	0	0	0	0	0	0	0	0	0	0	0	0	0	0	0	0	0	0	0.606	0.591	0.582	0.599	1.896	0.436
3	16	1		YCL049C	13870	14270	120	2509	2249	1011	73	80	52	96	95	0	2171	1966	1020	305	371	1154	77	23	0	0	0	0	0	0	0	0	0	0	0	0	0	0	0	0	0	0	0	1.305	1.31	1.343	1.279	2.018	1.221
3	17	1	adp1	YCR011C	14040	14270	120	2555	2419	1200	77	130	366	90	88	0	3755	3648	2259	297	388	676	83	79	0	0	0	0	0	0	0	0	0	0	0	0	0	0	0	0	0	0	0	0.717	0.699	0.715	0.862	2.4	0.592
3	18	1	MATAlpha2	YCR039C	14240	14270	120	6932	6439	3034	77	171	558	90	86	0	7462	6823	3452	299	466	996	85	84	0	0	0	0	0	0	0	0	0	0	0	0	0	0	0	0	0	0	0	0.957	0.975	0.981	1.037	1.867	0.926
3	19	1	LRE1	YCL051W	14410	14270	120	3516	3206	1298	76	213	693	90	88	0	6593	5802	2775	298	579	1471	83	80	0	0	0	0	0	0	0	0	0	0	0	0	0	0	0	0	0	0	0	0.546	0.569	0.567	0.676	2.274	0.523
3	20	1		YCR013C	14630	14270	120	1938	1693	782	75	173	540	84	78	0	4506	3897	2091	298	544	1366	78	76	0	0	0	0	0	0	0	0	0	0	0	0	0	0	0	0	0	0	0	0.443	0.45	0.428	0.406	1.84	0.349
3	21	1		YCR041W	14810	14270	120	8231	7498	3862	74	112	219	93	90	0	9631	8550	4378	307	516	1425	85	83	0	0	0	0	0	0	0	0	0	0	0	0	0	0	0	0	0	0	0	0.875	0.901	0.906	0.943	1.68	0.864
3	22	1	SPB1	YCL054W	14990	14270	120	2381	2664	1967	75	139	266	87	84	0	3886	4199	3400	297	446	688	79	75	0	0	0	0	0	0	0	0	0	0	0	0	0	0	0	0	0	0	0	0.643	0.664	0.645	0.727	2.204	0.577
3	1	2		YCR015C	11000	14460	120	5680	4909	2366	89	243	966	86	80	0	4460	3842	1991	304	465	907	80	77	0	0	0	0	0	0	0	0	0	0	0	0	0	0	0	0	0	0	0	1.345	1.362	1.362	1.452	1.676	1.343
3	2	2		YCR043C	11190	14460	150	3446	2879	1714	94	246	937	76	66	0	2073	1701	1028	309	490	1163	66	16	0	0	0	0	0	0	0	0	0	0	0	0	0	0	0	0	0	0	0	1.9	2.001	1.905	1.806	2.07	1.455
3	3	2		YDR003W	11380	14460	150	2798	2277	1262	93	223	898	75	69	0	4845	3949	2427	306	480	1065	73	69	0	0	0	0	0	0	0	0	0	0	0	0	0	0	0	0	0	0	0	0.596	0.6	0.575	0.572	2.109	0.548
3	4	2		YDR034C-A	11600	14460	120	10454	9053	4067	90	156	405	94	88	0	12777	10682	5367	304	467	867	85	82	0	0	0	0	0	0	0	0	0	0	0	0	0	0	0	0	0	0	0	0.831	0.864	0.847	0.939	1.849	0.809
3	5	2		YDR063W	11780	14460	120	465	425	180	80	106	191	80	50	0	778	714	348	296	377	574	39	0	0	0	0	0	0	0	0	0	0	0	0	0	0	0	0	0	0	0	0	0.799	0.825	0.726	0.641	2.267	0.269
3	6	2	MAF1	YDR005C	11970	14460	100	3586	2898	1459	73	84	147	90	88	0	11183	8922	4944	295	315	198	85	82	0	0	0	0	0	0	0	0	0	0	0	0	0	0	0	0	0	0	0	0.323	0.327	0.327	0.404	2.866	0.303
3	7	2		YDR034C-D	12160	14470	110	15960	13473	7500	76	135	747	92	85	0	21143	16909	10239	296	416	1442	78	75	0	0	0	0	0	0	0	0	0	0	0	0	0	0	0	0	0	0	0	0.762	0.806	0.802	0.909	1.988	0.759
3	8	2		YDR065W	12340	14460	110	7282	6181	2624	80	138	729	92	86	0	12691	10916	4381	307	445	1480	92	87	0	0	0	0	0	0	0	0	0	0	0	0	0	0	0	0	0	0	0	0.582	0.575	0.593	0.585	1.651	0.562
3	9	2	trp1	YDR007W	12530	14470	110	3879	3241	2105	79	127	237	86	77	0	3125	2635	1800	304	390	528	72	67	0	0	0	0	0	0	0	0	0	0	0	0	0	0	0	0	0	0	0	1.347	1.356	1.269	1.37	2.125	1.248
3	10	2	ARO3	YDR035W	12730	14460	120	4940	4105	3836	82	251	804	60	57	0	3831	3540	3385	299	526	1045	59	55	0	0	0	0	0	0	0	0	0	0	0	0	0	0	0	0	0	0	0	1.375	1.241	1.152	0.975	2.874	1.147
3	11	2		YDR067C	12910	14470	120	5398	4416	2648	79	218	815	78	75	0	8673	7209	4812	299	570	1674	72	70	0	0	0	0	0	0	0	0	0	0	0	0	0	0	0	0	0	0	0	0.635	0.628	0.599	0.74	2.653	0.572
3	12	2	GAL3	YDR009W	13090	14470	120	4985	4418	2164	79	304	994	84	81	0	3876	3341	1805	306	619	1653	75	59	0	0	0	0	0	0	0	0	0	0	0	0	0	0	0	0	0	0	0	1.374	1.43	1.414	1.592	1.867	1.058
3	13	2	KRS1	YDR037W	13280	14460	120	4402	3742	1963	83	469	1267	80	74	0	9434	7933	4631	310	962	2300	77	72	0	0	0	0	0	0	0	0	0	0	0	0	0	0	0	0	0	0	0	0.473	0.48	0.473	0.475	1.779	0.447
3	14	2	DOA4	YDR069C	13500	14460	130	298	294	223	77	297	895	0	0	0	1046	961	851	297	899	2350	5	0	0	0	0	0	0	0	0	0	0	0	0	0	0	0	0	0	0	0	0	0.295	0.327	0.247	0.203	2.331	0.376
3	15	2		YDR365W-B	13690	14460	120	13673	13490	7336	76	106	180	96	95	0	15415	14800	8694	301	475	1533	81	80	0	0	0	0	0	0	0	0	0	0	0	0	0	0	0	0	0	0	0	0.9	0.925	0.942	1.235	2.476	0.861
3	16	2	NCB2	YDR397C	13880	14460	120	2093	2099	1062	80	123	210	93	90	0	2176	2240	2215	307	497	1550	60	13	0	0	0	0	0	0	0	0	0	0	0	0	0	0	0	0	0	0	0	1.077	1.044	1.042	1.164	2.411	0.336
3	17	2	TIF35	YDR429C	14080	14460	120	4102	3892	1803	82	114	207	93	91	0	4108	3859	2012	296	336	352	85	83	0	0	0	0	0	0	0	0	0	0	0	0	0	0	0	0	0	0	0	1.055	1.069	1.035	1.21	2.367	1.02
3	18	2		YDR367W	14250	14460	120	3009	2587	1224	79	224	622	83	80	0	2190	1884	931	298	410	549	80	72	0	0	0	0	0	0	0	0	0	0	0	0	0	0	0	0	0	0	0	1.549	1.581	1.527	1.64	1.794	1.496
3	19	2	HPT1	YDR399W	14460	14470	130	3514	3275	1795	79	238	656	82	79	0	2521	2283	1302	306	516	1295	75	35	0	0	0	0	0	0	0	0	0	0	0	0	0	0	0	0	0	0	0	1.551	1.617	1.608	1.58	1.951	1.344
3	20	2		YDR431W	14650	14460	130	1543	1437	764	78	97	101	85	83	0	1050	1008	518	303	401	1124	18	0	0	0	0	0	0	0	0	0	0	0	0	0	0	0	0	0	0	0	0	1.961	1.928	1.746	1.484	2.502	0.628
3	21	2	xrs2	YDR369C	14840	14470	130	6250	5352	2657	79	123	241	95	89	0	5587	4881	2576	303	415	886	82	79	0	0	0	0	0	0	0	0	0	0	0	0	0	0	0	0	0	0	0	1.168	1.152	1.123	1.257	1.754	1.067
3	22	2		YDR401W	15030	14470	120	2837	2571	1449	75	128	246	82	81	0	3516	3233	1962	296	392	550	79	76	0	0	0	0	0	0	0	0	0	0	0	0	0	0	0	0	0	0	0	0.858	0.85	0.832	0.881	2.051	0.769
3	1	3		YDR433W	11040	14660	120	1202	1393	1033	92	120	233	83	80	0	1237	1233	785	306	382	849	59	16	0	0	0	0	0	0	0	0	0	0	0	0	0	0	0	0	0	0	0	1.192	1.403	1.298	1.11	2.215	1.186
3	2	3		YDR371W	11240	14660	120	9355	7909	3719	94	276	1213	89	82	0	7382	6322	3161	309	548	1500	83	79	0	0	0	0	0	0	0	0	0	0	0	0	0	0	0	0	0	0	0	1.309	1.3	1.314	1.409	1.944	1.247
3	3	3	DIT1	YDR403W	11430	14650	130	5547	5140	2679	89	274	1182	84	81	0	5097	4937	2613	295	518	1288	84	78	0	0	0	0	0	0	0	0	0	0	0	0	0	0	0	0	0	0	0	1.137	1.088	1.121	1.192	1.796	1.038
3	4	3		YDR435C	11600	14660	110	4517	4191	1973	92	233	794	86	85	0	6485	5788	3028	304	579	1381	85	80	0	0	0	0	0	0	0	0	0	0	0	0	0	0	0	0	0	0	0	0.716	0.747	0.747	0.826	1.835	0.694
3	5	3	SWI4	YER111C	11820	14670	90	304	302	124	77	89	54	88	82	0	662	626	223	304	326	255	75	15	0	0	0	0	0	0	0	0	0	0	0	0	0	0	0	0	0	0	0	0.634	0.699	0.651	0.615	2.34	0.423
3	6	3		YER140W	12020	14660	100	6973	6405	2562	75	82	38	100	100	0	4021	3569	1430	302	304	87	93	93	0	0	0	0	0	0	0	0	0	0	0	0	0	0	0	0	0	0	0	1.855	1.938	1.941	2.058	1.683	2.005
3	7	3	rad3	YER171W	12220	14660	110	4149	3991	2176	80	88	46	98	97	0	13174	11543	6922	297	305	93	93	91	0	0	0	0	0	0	0	0	0	0	0	0	0	0	0	0	0	0	0	0.316	0.348	0.367	0.438	2.186	0.316
3	8	3		YER113C	12390	14660	110	5534	5702	2811	82	141	392	97	95	0	3353	3414	1755	306	392	548	86	85	0	0	0	0	0	0	0	0	0	0	0	0	0	0	0	0	0	0	0	1.789	1.808	1.818	1.981	1.646	1.76
3	9	3	MAG1	YER142C	12590	14650	110	2109	2163	1368	86	140	384	86	81	0	3642	3850	2685	304	385	504	81	81	0	0	0	0	0	0	0	0	0	0	0	0	0	0	0	0	0	0	0	0.606	0.586	0.592	0.607	1.674	0.526
3	10	3	rad24	YER173W	12780	14660	120	4177	4696	3112	80	98	236	97	93	0	2277	2415	1550	299	348	574	80	74	0	0	0	0	0	0	0	0	0	0	0	0	0	0	0	0	0	0	0	2.071	2.181	2.226	2.38	1.823	2.161
3	11	3	spr6	YER115C	12970	14660	120	2874	2882	1234	80	82	29	96	96	0	1573	1479	764	300	313	168	83	80	0	0	0	0	0	0	0	0	0	0	0	0	0	0	0	0	0	0	0	2.195	2.377	2.301	2.398	2.13	2.209
3	12	3	UBP5	YER144C	13170	14660	120	2235	2684	1997	77	114	351	90	85	0	3066	3228	2374	305	339	367	86	79	0	0	0	0	0	0	0	0	0	0	0	0	0	0	0	0	0	0	0	0.782	0.892	0.93	0.878	2.351	0.857
3	13	3		YER175C	13350	14660	120	5266	4793	2050	77	128	441	95	95	0	2788	2622	1327	302	415	1081	80	60	0	0	0	0	0	0	0	0	0	0	0	0	0	0	0	0	0	0	0	2.087	2.033	1.983	2.157	1.783	1.934
3	14	3	RPL23B	YER117W	13540	14660	120	5659	5201	3228	80	82	25	100	99	0	4543	4140	2834	293	300	82	86	84	0	0	0	0	0	0	0	0	0	0	0	0	0	0	0	0	0	0	0	1.313	1.331	1.333	1.636	2.171	1.232
3	15	3	LSM5	YER146W	13740	14660	120	619	581	349	81	93	123	79	70	0	915	852	510	297	334	461	69	16	0	0	0	0	0	0	0	0	0	0	0	0	0	0	0	0	0	0	0	0.871	0.901	0.876	0.695	2.193	0.77
3	16	3	bmh1	YER177W	13920	14660	120	5330	5019	2480	78	80	28	100	100	0	4365	3996	2179	295	299	84	93	92	0	0	0	0	0	0	0	0	0	0	0	0	0	0	0	0	0	0	0	1.29	1.335	1.328	1.554	1.87	1.252
3	17	3	cup2	YGL166W	14100	14660	110	3985	3902	1667	77	82	34	100	97	0	2949	2938	1396	292	306	132	91	91	0	0	0	0	0	0	0	0	0	0	0	0	0	0	0	0	0	0	0	1.471	1.446	1.479	1.453	1.376	1.369
3	18	3		YGL198W	14300	14660	110	4912	4254	1830	77	87	100	100	96	0	2571	2218	1008	292	376	1053	81	57	0	0	0	0	0	0	0	0	0	0	0	0	0	0	0	0	0	0	0	2.122	2.169	2.127	2.236	1.658	1.846
3	19	3	SAP4	YGL229C	14490	14660	110	6335	6524	3307	79	86	48	100	100	0	4832	4809	2688	295	347	820	88	86	0	0	0	0	0	0	0	0	0	0	0	0	0	0	0	0	0	0	0	1.379	1.428	1.469	1.537	1.694	1.288
3	20	3		YGL168W	14680	14660	110	1978	1686	779	78	88	63	92	88	0	2594	2180	1046	292	320	187	85	81	0	0	0	0	0	0	0	0	0	0	0	0	0	0	0	0	0	0	0	0.825	0.852	0.812	0.833	1.577	0.792
3	21	3	EMP24	YGL200C	14870	14660	110	4349	3942	1821	78	89	62	97	95	0	2419	2182	1045	294	317	172	87	85	0	0	0	0	0	0	0	0	0	0	0	0	0	0	0	0	0	0	0	2.01	2.047	2.047	1.993	1.533	1.955
3	22	3		YGL231C	15070	14660	110	4813	3921	1918	76	84	62	97	95	0	7885	6938	3665	285	337	844	82	81	0	0	0	0	0	0	0	0	0	0	0	0	0	0	0	0	0	0	0	0.623	0.578	0.58	0.566	1.494	0.524
3	1	4		YGL170C	11080	14850	120	4714	4206	1890	89	95	44	100	98	0	7506	6693	3284	299	308	107	96	94	0	0	0	0	0	0	0	0	0	0	0	0	0	0	0	0	0	0	0	0.642	0.644	0.645	0.718	2.051	0.595
3	2	4	ARO8	YGL202W	11280	14850	120	8105	7652	3102	93	159	744	95	94	0	8597	7780	3207	302	372	721	94	93	0	0	0	0	0	0	0	0	0	0	0	0	0	0	0	0	0	0	0	0.966	1.011	1.038	1.041	1.472	0.993
3	3	4	SEC15	YGL233W	11470	14850	120	4164	4685	2865	90	120	261	94	93	0	3602	3677	2208	294	347	522	87	84	0	0	0	0	0	0	0	0	0	0	0	0	0	0	0	0	0	0	0	1.232	1.358	1.334	1.457	1.874	1.372
3	4	4	NUP49	YGL172W	11650	14850	120	7157	6551	2664	88	125	314	97	95	0	3362	3205	1324	307	412	725	91	85	0	0	0	0	0	0	0	0	0	0	0	0	0	0	0	0	0	0	0	2.314	2.23	2.261	2.363	1.682	1.955
3	5	4		YGL204C	11830	14850	110	2161	1841	862	86	99	91	92	90	0	1940	1722	854	306	345	365	82	75	0	0	0	0	0	0	0	0	0	0	0	0	0	0	0	0	0	0	0	1.27	1.239	1.228	1.241	2.157	1.14
3	6	4		YGL235W	12030	14850	110	4084	3715	1790	87	100	101	96	92	0	2629	2569	1308	303	413	1978	58	2	0	0	0	0	0	0	0	0	0	0	0	0	0	0	0	0	0	0	0	1.718	1.601	1.561	1.58	1.39	0.443
3	7	4	RTT102	YGR275W	12220	14850	120	3068	2682	1142	87	92	41	97	95	0	2144	1947	805	309	313	90	90	90	0	0	0	0	0	0	0	0	0	0	0	0	0	0	0	0	0	0	0	1.625	1.584	1.64	1.584	1.853	1.588
3	8	4		YHL009W-B	12410	14850	120	340	337	158	87	111	169	70	26	0	764	747	355	317	355	463	47	7	0	0	0	0	0	0	0	0	0	0	0	0	0	0	0	0	0	0	0	0.566	0.581	0.515	0.511	2.572	0.042
3	9	4		YHL041W	12590	14850	110	2441	2185	1069	87	110	152	95	88	0	1511	1363	691	321	375	618	73	43	0	0	0	0	0	0	0	0	0	0	0	0	0	0	0	0	0	0	0	1.978	2.013	1.958	1.931	1.732	1.734
3	10	4		YGR277C	12800	14850	120	6631	6431	3062	83	100	105	100	100	0	3074	2824	1416	317	417	1268	79	56	0	0	0	0	0	0	0	0	0	0	0	0	0	0	0	0	0	0	0	2.375	2.532	2.605	2.878	1.835	2.418
3	11	4	PRS3	YHL011C	12990	14850	120	6647	6177	2913	81	89	65	100	98	0	6531	5971	3110	307	375	1184	85	80	0	0	0	0	0	0	0	0	0	0	0	0	0	0	0	0	0	0	0	1.055	1.076	1.095	1.267	2.039	0.93
3	12	4	ECM34	YHL043W	13170	14840	110	4902	4193	2043	81	93	162	91	87	0	3996	3474	1781	307	328	203	83	82	0	0	0	0	0	0	0	0	0	0	0	0	0	0	0	0	0	0	0	1.307	1.298	1.313	1.274	1.263	1.244
3	13	4	SCW4	YGR279C	13370	14850	120	5428	4933	2436	85	88	36	99	99	0	4466	3987	1949	309	317	98	93	90	0	0	0	0	0	0	0	0	0	0	0	0	0	0	0	0	0	0	0	1.285	1.318	1.345	1.393	1.746	1.299
3	14	4		YHL013C	13560	14850	120	4536	4099	1904	85	88	28	100	100	0	7775	7227	3350	301	308	84	97	95	0	0	0	0	0	0	0	0	0	0	0	0	0	0	0	0	0	0	0	0.596	0.58	0.602	0.639	1.899	0.554
3	15	4		YHL045W	13740	14850	110	14895	13174	7280	87	191	809	93	86	0	12371	10253	6309	303	476	1263	86	77	0	0	0	0	0	0	0	0	0	0	0	0	0	0	0	0	0	0	0	1.227	1.315	1.291	1.478	1.593	1.239
3	16	4	YOR1	YGR281W	13930	14850	120	1049	1025	514	84	166	725	69	12	0	1673	1560	818	300	436	1133	64	8	0	0	0	0	0	0	0	0	0	0	0	0	0	0	0	0	0	0	0	0.703	0.747	0.719	0.762	2.231	0.544
3	17	4	RPS20	YHL015W	14130	14860	110	2039	1758	910	78	81	33	95	92	0	3157	2576	1443	292	332	736	75	70	0	0	0	0	0	0	0	0	0	0	0	0	0	0	0	0	0	0	0	0.684	0.736	0.726	0.717	1.85	0.68
3	18	4		YHL047C	14310	14850	110	5147	5011	3251	79	143	459	81	78	0	4013	3817	2393	299	412	904	80	76	0	0	0	0	0	0	0	0	0	0	0	0	0	0	0	0	0	0	0	1.365	1.402	1.361	1.513	1.778	1.363
3	19	4		YIL077C	14500	14850	110	5082	4664	2563	86	216	648	83	81	0	6981	6558	3849	307	539	1070	81	80	0	0	0	0	0	0	0	0	0	0	0	0	0	0	0	0	0	0	0	0.749	0.732	0.743	0.865	2.054	0.693
3	20	4	SEC24	YIL109C	14690	14850	110	7656	6605	3571	84	223	733	86	81	0	6577	5916	3374	301	571	1218	81	76	0	0	0	0	0	0	0	0	0	0	0	0	0	0	0	0	0	0	0	1.207	1.161	1.171	1.309	1.705	1.089
3	21	4		YIL141W	14890	14850	110	4064	3245	1789	81	162	568	80	77	0	2963	2456	1401	303	435	818	76	73	0	0	0	0	0	0	0	0	0	0	0	0	0	0	0	0	0	0	0	1.497	1.47	1.458	1.475	1.547	1.412
3	22	4		YIL079C	15070	14850	110	5656	4900	2621	78	175	585	86	80	0	4491	3871	2223	294	441	726	81	77	0	0	0	0	0	0	0	0	0	0	0	0	0	0	0	0	0	0	0	1.329	1.348	1.369	1.446	1.674	1.248
3	1	5	COX5b	YIL111W	11090	15040	120	4444	3983	2049	85	101	157	95	91	0	4593	4154	2282	291	365	757	80	78	0	0	0	0	0	0	0	0	0	0	0	0	0	0	0	0	0	0	0	1.013	1.009	0.992	1.107	1.745	0.965
3	2	5	SSL2	YIL143C	11290	15040	120	6912	6457	3757	97	106	63	99	98	0	6045	6182	3829	306	336	265	90	89	0	0	0	0	0	0	0	0	0	0	0	0	0	0	0	0	0	0	0	1.187	1.082	1.106	1.144	1.687	1.032
3	3	5		YIL082W	11470	15040	110	26186	23255	11711	100	377	1968	93	85	0	14281	11922	6160	316	605	1803	86	81	0	0	0	0	0	0	0	0	0	0	0	0	0	0	0	0	0	0	0	1.868	1.995	2.032	2.126	1.547	1.954
3	4	5		YIL113W	11650	15040	110	3674	3130	1583	100	411	1910	73	45	0	1805	1591	794	319	626	1748	31	0	0	0	0	0	0	0	0	0	0	0	0	0	0	0	0	0	0	0	0	2.405	2.382	2.322	2.32	1.465	1.332
3	5	5		YIL145C	11860	15040	120	8011	6832	4134	96	159	370	95	83	0	3537	3107	1825	310	413	653	75	73	0	0	0	0	0	0	0	0	0	0	0	0	0	0	0	0	0	0	0	2.453	2.408	2.371	2.506	2.014	2.451
3	6	5		YIL083C	12040	15040	110	4510	3817	1875	90	149	363	92	85	0	2554	2111	1055	307	481	2151	51	0	0	0	0	0	0	0	0	0	0	0	0	0	0	0	0	0	0	0	0	1.967	2.066	2.069	2.368	1.841	0.5
3	7	5	NUP159	YIL115C	12220	15040	110	737	726	481	90	159	367	67	45	0	875	831	495	313	432	1211	10	0	0	0	0	0	0	0	0	0	0	0	0	0	0	0	0	0	0	0	0	1.151	1.228	1.029	0.919	2.629	0.097
3	8	5	SLN1	YIL147C	12410	15050	120	5930	5745	3098	91	119	129	99	93	0	4221	3887	2260	322	389	538	80	80	0	0	0	0	0	0	0	0	0	0	0	0	0	0	0	0	0	0	0	1.498	1.586	1.558	1.773	2.013	1.339
3	9	5		YJR015W	12590	15040	110	3862	3304	1648	90	161	392	88	82	0	9863	8206	4157	321	675	2129	82	78	0	0	0	0	0	0	0	0	0	0	0	0	0	0	0	0	0	0	0	0.395	0.408	0.422	0.483	1.913	0.365
3	10	5	ANB1	YJR047C	12790	15040	110	3705	2834	1589	89	164	391	81	77	0	3719	3052	1817	318	724	2475	63	5	0	0	0	0	0	0	0	0	0	0	0	0	0	0	0	0	0	0	0	1.063	1.004	1.007	1.114	1.796	0.561
3	11	5		YJR079W	12970	15050	110	457	438	243	86	119	191	77	48	0	732	677	356	316	544	2032	0	0	0	0	0	0	0	0	0	0	0	0	0	0	0	0	0	0	0	0	0	0.892	0.975	0.773	0.656	2.82	0.02
3	12	5	ess1	YJR017C	13160	15050	110	2818	2445	1248	84	139	345	82	80	0	2411	2046	1087	316	397	436	77	73	0	0	0	0	0	0	0	0	0	0	0	0	0	0	0	0	0	0	0	1.305	1.365	1.308	1.498	1.902	1.234
3	13	5	UTR1	YJR049C	13350	15040	110	4991	4904	2823	86	148	376	85	83	0	3977	3610	2281	306	389	453	77	75	0	0	0	0	0	0	0	0	0	0	0	0	0	0	0	0	0	0	0	1.336	1.458	1.454	1.747	2.239	1.361
3	14	5		YJR082C	13550	15040	120	3954	3038	1687	85	101	160	90	85	0	2533	2118	1298	295	321	245	76	75	0	0	0	0	0	0	0	0	0	0	0	0	0	0	0	0	0	0	0	1.729	1.62	1.576	1.718	1.89	1.514
3	15	5	TES1	YJR019C	13730	15040	120	3831	3439	1810	80	139	666	86	79	0	3096	2572	1522	295	361	865	73	66	0	0	0	0	0	0	0	0	0	0	0	0	0	0	0	0	0	0	0	1.339	1.475	1.432	1.621	1.739	1.351
3	16	5	osm1	YJR051W	13920	15040	120	7744	6688	3450	83	121	290	95	90	0	4394	3807	1990	293	439	1061	80	76	0	0	0	0	0	0	0	0	0	0	0	0	0	0	0	0	0	0	0	1.868	1.88	1.92	1.898	1.618	1.9
3	17	5		YJR084W	14110	15040	120	4534	3876	1952	79	81	26	100	99	0	2812	2431	1306	295	300	88	87	86	0	0	0	0	0	0	0	0	0	0	0	0	0	0	0	0	0	0	0	1.77	1.778	1.75	1.934	1.73	1.112
3	18	5	rec107	YJR021C	14300	15040	120	4616	4371	2219	76	102	290	94	92	0	4577	4100	2010	292	314	250	90	87	0	0	0	0	0	0	0	0	0	0	0	0	0	0	0	0	0	0	0	1.06	1.128	1.144	1.194	1.792	1.114
3	19	5	BFA1	YJR053W	14490	15040	120	4287	4088	2013	77	108	316	96	93	0	2417	2195	1129	287	338	516	82	76	0	0	0	0	0	0	0	0	0	0	0	0	0	0	0	0	0	0	0	1.977	2.102	2.207	2.314	1.807	2.006
3	20	5	ste18	YJR086W	14680	15040	120	1733	1469	694	82	121	470	81	72	0	1344	1187	552	292	344	546	75	45	0	0	0	0	0	0	0	0	0	0	0	0	0	0	0	0	0	0	0	1.569	1.55	1.54	1.58	2.178	1.452
3	21	5		YKR007W	14860	15040	120	4936	4222	1866	80	89	100	99	96	0	6678	5505	2736	302	314	142	92	90	0	0	0	0	0	0	0	0	0	0	0	0	0	0	0	0	0	0	0	0.762	0.796	0.792	0.868	1.825	0.734
3	22	5		YKR038C	15060	15040	120	5871	5159	2265	76	101	319	96	93	0	2969	2716	1221	293	331	350	88	85	0	0	0	0	0	0	0	0	0	0	0	0	0	0	0	0	0	0	0	2.166	2.098	2.121	2.239	1.518	2.081
3	1	6		YKR070W	11060	15220	110	5386	4388	2217	86	172	510	85	80	0	13073	10843	5694	301	571	1672	81	81	0	0	0	0	0	0	0	0	0	0	0	0	0	0	0	0	0	0	0	0.415	0.408	0.42	0.471	1.832	0.391
3	2	6	FOX2	YKR009C	11240	15220	110	6657	6774	3706	96	214	589	93	85	0	17227	17519	10766	326	745	2062	88	83	0	0	0	0	0	0	0	0	0	0	0	0	0	0	0	0	0	0	0	0.388	0.388	0.396	0.429	1.549	0.355
3	3	6		YKR040C	11450	15230	120	3545	2897	1433	96	208	1166	77	70	0	2839	2369	1273	302	506	1391	72	38	0	0	0	0	0	0	0	0	0	0	0	0	0	0	0	0	0	0	0	1.359	1.355	1.338	1.404	2.216	0.822
3	4	6	sis2	YKR072C	11630	15220	110	9485	8763	4149	98	137	274	100	98	0	7047	6495	3251	318	372	350	95	88	0	0	0	0	0	0	0	0	0	0	0	0	0	0	0	0	0	0	0	1.395	1.403	1.418	1.509	1.583	1.385
3	5	6		YKR011C	11810	15220	110	4344	3850	1783	97	157	330	91	85	0	3896	3230	1570	325	431	590	85	78	0	0	0	0	0	0	0	0	0	0	0	0	0	0	0	0	0	0	0	1.189	1.292	1.294	1.382	1.713	1.216
3	6	6	UTH1	YKR042W	12010	15220	110	4426	3737	1628	94	184	457	92	86	0	4745	4069	1782	319	479	734	88	78	0	0	0	0	0	0	0	0	0	0	0	0	0	0	0	0	0	0	0	0.979	0.971	1.014	1.032	1.341	0.936
3	7	6		YKR074W	12190	15220	110	2938	2376	1171	92	161	373	86	78	0	2357	1999	970	333	516	1297	72	13	0	0	0	0	0	0	0	0	0	0	0	0	0	0	0	0	0	0	0	1.406	1.371	1.387	1.413	1.413	0.606
3	8	6	PRY2	YKR013W	12380	15220	110	5911	5219	2464	89	139	277	96	88	0	7097	6004	2955	326	494	1136	82	80	0	0	0	0	0	0	0	0	0	0	0	0	0	0	0	0	0	0	0	0.86	0.903	0.91	0.994	1.559	0.796
3	9	6		YKR044W	12580	15220	110	8604	7560	3421	91	158	382	100	96	0	10492	9092	4255	328	584	1841	85	80	0	0	0	0	0	0	0	0	0	0	0	0	0	0	0	0	0	0	0	0.838	0.852	0.845	0.885	1.347	0.795
3	10	6	ECM4	YKR076W	12780	15230	120	7416	6349	2501	89	121	211	100	97	0	4119	3604	1555	323	431	1413	80	73	0	0	0	0	0	0	0	0	0	0	0	0	0	0	0	0	0	0	0	1.93	1.908	1.899	2.03	1.48	1.903
3	11	6	CRR1	YLR213C	12960	15220	110	7291	6531	2971	85	105	150	100	100	0	4088	3699	1736	312	491	2042	77	40	0	0	0	0	0	0	0	0	0	0	0	0	0	0	0	0	0	0	0	1.908	1.903	1.954	2.125	1.592	1.291
3	12	6		YLR243W	13150	15220	110	466	441	235	81	104	149	75	66	0	922	775	412	304	401	1254	0	0	0	0	0	0	0	0	0	0	0	0	0	0	0	0	0	0	0	0	0	0.623	0.764	0.637	0.555	2.04	0.133
3	13	6	PIG1	YLR273C	13340	15220	110	5017	5307	3645	83	120	288	86	83	0	2796	2956	2096	298	346	306	78	77	0	0	0	0	0	0	0	0	0	0	0	0	0	0	0	0	0	0	0	1.975	1.965	1.887	2.029	1.633	1.859
3	14	6		YLR215C	13530	15220	110	5979	5344	2825	84	135	367	90	83	0	5727	5359	3204	295	374	503	81	80	0	0	0	0	0	0	0	0	0	0	0	0	0	0	0	0	0	0	0	1.085	1.039	1.067	1.182	1.839	0.957
3	15	6	CDD1	YLR245C	13720	15220	110	1998	1743	983	78	120	285	78	76	0	1744	1480	867	288	357	478	75	70	0	0	0	0	0	0	0	0	0	0	0	0	0	0	0	0	0	0	0	1.319	1.397	1.294	1.277	1.828	1.283
3	16	6	SMD2	YLR275W	13890	15230	110	2381	2070	1583	77	159	398	72	68	0	7021	6280	4997	289	648	1751	67	61	0	0	0	0	0	0	0	0	0	0	0	0	0	0	0	0	0	0	0	0.342	0.333	0.311	0.367	2.202	0.286
3	17	6		YLR217W	14100	15220	110	3145	2589	1460	80	149	377	80	76	0	1938	1632	933	293	564	1438	60	1	0	0	0	0	0	0	0	0	0	0	0	0	0	0	0	0	0	0	0	1.863	1.874	1.702	1.517	2.28	1.791
3	18	6		YLR247C	14300	15230	120	1181	1459	1094	79	92	105	90	89	0	1435	1611	1145	297	337	438	76	58	0	0	0	0	0	0	0	0	0	0	0	0	0	0	0	0	0	0	0	0.968	1.05	0.97	1.025	2.206	0.871
3	19	6	YSH1	YLR277C	14490	15230	120	3419	4189	3069	77	82	29	100	100	0	2389	2580	1958	294	320	394	76	71	0	0	0	0	0	0	0	0	0	0	0	0	0	0	0	0	0	0	0	1.595	1.799	1.768	1.913	1.84	1.696
3	20	6		YLR219W	14690	15230	120	7181	6878	3437	77	82	28	100	100	0	5973	5598	2980	296	312	140	95	94	0	0	0	0	0	0	0	0	0	0	0	0	0	0	0	0	0	0	0	1.251	1.283	1.308	1.412	1.74	1.257
3	21	6	yef3	YLR249W	14880	15230	120	2978	3479	2384	77	80	27	100	100	0	3211	3780	2683	300	306	83	95	91	0	0	0	0	0	0	0	0	0	0	0	0	0	0	0	0	0	0	0	0.997	0.978	1.066	1.113	1.924	0.92
3	22	6		YLR279W	15070	15220	110	828	694	399	73	80	55	81	78	0	1003	837	487	301	314	121	73	72	0	0	0	0	0	0	0	0	0	0	0	0	0	0	0	0	0	0	0	1.075	1.159	1.041	0.811	2.977	0.948
3	1	7	BUL2	YML111W	11080	15410	120	8578	8494	4488	92	147	382	96	92	0	5854	5474	3191	311	451	1086	82	78	0	0	0	0	0	0	0	0	0	0	0	0	0	0	0	0	0	0	0	1.531	1.627	1.665	1.999	2.02	1.563
3	2	7		YMR009W	11270	15420	120	3454	3071	1468	94	139	306	92	85	0	2376	2078	1186	323	516	1669	60	6	0	0	0	0	0	0	0	0	0	0	0	0	0	0	0	0	0	0	0	1.637	1.696	1.625	1.798	1.947	1.261
3	3	7		YMR040W	11470	15420	120	3058	2638	1146	90	103	69	95	93	0	2473	2161	1006	308	468	1492	75	6	0	0	0	0	0	0	0	0	0	0	0	0	0	0	0	0	0	0	0	1.371	1.375	1.308	1.303	1.996	0.623
3	4	7	DAT1	YML113W	11650	15420	120	8493	7085	3208	87	110	179	98	96	0	5288	4498	2374	305	394	683	83	79	0	0	0	0	0	0	0	0	0	0	0	0	0	0	0	0	0	0	0	1.687	1.669	1.594	1.92	2.04	1.568
3	5	7	HXT2	YMR011W	11850	15420	120	10325	9109	4515	84	115	232	100	99	0	10615	9374	5310	304	376	515	89	85	0	0	0	0	0	0	0	0	0	0	0	0	0	0	0	0	0	0	0	0.993	0.995	1.059	1.205	2.411	0.95
3	6	7	arg80	YMR042W	12040	15420	120	3582	2902	1974	85	119	278	78	73	0	2354	2005	1514	303	389	576	65	60	0	0	0	0	0	0	0	0	0	0	0	0	0	0	0	0	0	0	0	1.705	1.655	1.473	1.419	2.558	1.489
3	7	7	van1	YML115C	12230	15420	120	8567	7062	2991	85	100	108	100	100	0	9803	8357	3710	312	399	968	90	86	0	0	0	0	0	0	0	0	0	0	0	0	0	0	0	0	0	0	0	0.894	0.867	0.905	0.946	1.786	0.818
3	8	7	sec59	YMR013C	12420	15420	120	5217	5053	2114	82	111	244	100	99	0	9312	8861	3926	311	413	1026	95	92	0	0	0	0	0	0	0	0	0	0	0	0	0	0	0	0	0	0	0	0.57	0.581	0.596	0.603	1.612	0.522
3	9	7		YMR044W	12610	15420	120	7169	6326	2777	82	104	189	98	97	0	15870	14212	6894	311	367	588	94	90	0	0	0	0	0	0	0	0	0	0	0	0	0	0	0	0	0	0	0	0.455	0.449	0.465	0.498	1.939	0.41
3	10	7		YML117W	12810	15420	120	5344	6212	3780	81	88	45	99	99	0	4657	5248	3398	312	400	1509	85	67	0	0	0	0	0	0	0	0	0	0	0	0	0	0	0	0	0	0	0	1.211	1.242	1.281	1.401	1.723	1.144
3	11	7	ERG5	YMR015C	12990	15420	120	6930	6057	2728	85	107	142	99	96	0	14980	13489	6367	314	445	1822	90	85	0	0	0	0	0	0	0	0	0	0	0	0	0	0	0	0	0	0	0	0.467	0.453	0.455	0.496	1.996	0.407
3	12	7		YMR046C	13190	15420	120	40251	37927	17647	86	100	56	100	100	4	26106	24259	10659	299	318	116	100	99	0	0	0	0	0	0	0	0	0	0	0	0	0	0	0	0	0	0	0	1.556	1.579	1.614	1.566	1.487	1.633
3	13	7	PBI2	YNL015W	13360	15420	110	908	761	376	87	128	263	77	72	0	1508	1291	665	305	378	387	77	72	0	0	0	0	0	0	0	0	0	0	0	0	0	0	0	0	0	0	0	0.682	0.684	0.653	0.524	2.361	0.544
3	14	7		YNL047C	13570	15420	120	5384	5122	3009	83	122	270	89	87	0	5808	5180	3207	294	374	476	81	79	0	0	0	0	0	0	0	0	0	0	0	0	0	0	0	0	0	0	0	0.961	1.031	1.009	1.123	1.801	1.014
3	15	7		YNL078W	13760	15420	120	5370	4911	3269	80	92	101	93	89	0	2861	2565	1741	278	336	781	71	65	0	0	0	0	0	0	0	0	0	0	0	0	0	0	0	0	0	0	0	2.048	2.112	2.008	2.104	1.886	2.076
3	16	7		YNL017C	13940	15420	110	4367	3937	2153	81	92	111	90	86	0	5573	4779	2879	288	365	935	77	73	0	0	0	0	0	0	0	0	0	0	0	0	0	0	0	0	0	0	0	0.811	0.859	0.808	0.84	1.449	0.765
3	17	7	SFB2	YNL049C	14130	15420	110	6528	7308	4808	86	120	274	96	90	0	4398	4682	3194	294	358	414	86	81	0	0	0	0	0	0	0	0	0	0	0	0	0	0	0	0	0	0	0	1.57	1.646	1.611	1.702	1.555	1.594
3	18	7		YNL080C	14320	15420	110	6053	4759	2577	86	199	639	82	78	0	6403	5160	2934	309	500	1027	78	75	0	0	0	0	0	0	0	0	0	0	0	0	0	0	0	0	0	0	0	0.979	0.963	0.96	1.042	2.072	0.906
3	19	7		YNL019C	14510	15420	110	9798	8012	4464	85	201	667	86	80	0	5773	4752	2682	310	498	951	77	76	0	0	0	0	0	0	0	0	0	0	0	0	0	0	0	0	0	0	0	1.778	1.785	1.807	1.911	1.704	1.735
3	20	7		YNL051W	14700	15420	110	4784	3968	2230	77	142	424	83	77	0	9062	7377	4371	309	466	914	81	75	0	0	0	0	0	0	0	0	0	0	0	0	0	0	0	0	0	0	0	0.538	0.551	0.541	0.589	1.686	0.522
3	21	7	pms1	YNL082W	14890	15420	110	5344	5492	3607	80	180	609	88	83	0	10097	10452	6929	307	620	1662	82	78	0	0	0	0	0	0	0	0	0	0	0	0	0	0	0	0	0	0	0	0.538	0.533	0.561	0.588	1.969	0.474
3	22	7	HDA1	YNL021W	15090	15430	120	6171	5580	2863	77	140	505	92	88	0	4094	3698	2087	301	476	1312	78	70	0	0	0	0	0	0	0	0	0	0	0	0	0	0	0	0	0	0	0	1.607	1.62	1.641	1.862	1.979	1.572
3	1	8	MSG5	YNL053W	11100	15610	120	5937	5609	3152	98	110	93	95	94	0	6725	6339	3671	314	359	409	87	82	0	0	0	0	0	0	0	0	0	0	0	0	0	0	0	0	0	0	0	0.911	0.915	0.945	0.982	1.658	0.876
3	2	8	END3	YNL084C	11290	15610	110	3807	4064	3129	100	117	130	90	87	0	7914	8374	7118	324	432	785	77	73	0	0	0	0	0	0	0	0	0	0	0	0	0	0	0	0	0	0	0	0.488	0.492	0.492	0.527	1.537	0.433
3	3	8	BIO5	YNR056C	11480	15610	120	6221	6226	3753	95	116	148	95	93	0	4097	3982	2536	318	509	1475	73	63	0	0	0	0	0	0	0	0	0	0	0	0	0	0	0	0	0	0	0	1.621	1.673	1.684	1.955	2.015	1.526
3	4	8	PLB3	YOL011W	11670	15610	120	5240	5191	2925	88	98	96	96	95	0	5514	5672	3414	302	358	650	85	84	0	0	0	0	0	0	0	0	0	0	0	0	0	0	0	0	0	0	0	0.988	0.95	0.965	1.055	1.788	0.878
3	5	8		YOL042W	11850	15610	120	5455	4556	2306	84	90	45	99	99	0	8981	7860	4352	300	325	337	88	86	0	0	0	0	0	0	0	0	0	0	0	0	0	0	0	0	0	0	0	0.619	0.592	0.604	0.686	2.064	0.539
3	6	8	BIO3	YNR058W	12040	15610	110	4980	4323	2649	82	138	386	85	78	0	3972	3386	2163	306	395	578	76	72	0	0	0	0	0	0	0	0	0	0	0	0	0	0	0	0	0	0	0	1.336	1.377	1.335	1.491	1.746	1.289
3	7	8	HRD1	YOL013C	12240	15610	120	8673	7835	4292	84	133	364	94	89	0	5683	4951	2908	302	366	450	85	81	0	0	0	0	0	0	0	0	0	0	0	0	0	0	0	0	0	0	0	1.596	1.667	1.671	1.761	1.672	1.597
3	8	8	PEX15	YOL044W	12420	15610	110	3840	3606	2115	81	84	28	100	100	0	6157	6139	3882	297	305	88	88	86	0	0	0	0	0	0	0	0	0	0	0	0	0	0	0	0	0	0	0	0.641	0.603	0.598	0.721	2.433	0.538
3	9	8	FRE4	YNR060W	12620	15610	120	4355	4624	2758	79	84	46	100	99	0	3582	3828	2375	301	313	166	89	88	0	0	0	0	0	0	0	0	0	0	0	0	0	0	0	0	0	0	0	1.303	1.289	1.308	1.409	1.809	1.234
3	10	8		YOL014W	12790	15610	110	1174	1053	592	79	86	61	86	82	0	2425	2031	1159	309	331	224	77	77	0	0	0	0	0	0	0	0	0	0	0	0	0	0	0	0	0	0	0	0.517	0.566	0.511	0.434	2.118	0.504
3	11	8		YOL046C	12990	15610	110	5378	4495	2781	82	118	247	83	78	0	3679	2945	1867	311	373	381	73	72	0	0	0	0	0	0	0	0	0	0	0	0	0	0	0	0	0	0	0	1.572	1.675	1.654	1.708	1.66	1.6
3	12	8		YNR062C	13170	15610	110	4068	3826	2243	87	146	350	87	82	0	2863	2512	1503	322	397	415	77	75	0	0	0	0	0	0	0	0	0	0	0	0	0	0	0	0	0	0	0	1.567	1.707	1.72	1.847	1.987	1.61
3	13	8	CMK2	YOL016C	13360	15610	110	2848	2982	2157	87	174	465	78	77	0	3901	3887	3053	316	476	825	77	72	0	0	0	0	0	0	0	0	0	0	0	0	0	0	0	0	0	0	0	0.77	0.811	0.778	0.827	2.001	0.718
3	14	8		YOL048C	13550	15610	110	3777	3064	1762	86	161	420	80	76	0	7135	5662	3452	308	507	988	75	75	0	0	0	0	0	0	0	0	0	0	0	0	0	0	0	0	0	0	0	0.541	0.556	0.541	0.506	1.923	0.523
3	15	8	spr1	YOR190W	13740	15610	110	7514	5992	3305	81	185	638	85	81	0	4298	3490	1952	292	444	783	76	75	0	0	0	0	0	0	0	0	0	0	0	0	0	0	0	0	0	0	0	1.855	1.848	1.873	1.943	1.787	1.838
3	16	8		YOR220W	13930	15610	110	5997	4930	2558	83	187	639	86	80	0	3533	2920	1602	302	406	546	76	75	0	0	0	0	0	0	0	0	0	0	0	0	0	0	0	0	0	0	0	1.83	1.851	1.848	1.999	1.981	1.813
3	17	8		YOR252W	14120	15610	110	4093	3202	1843	84	149	384	82	78	0	4000	3144	1861	315	410	564	75	72	0	0	0	0	0	0	0	0	0	0	0	0	0	0	0	0	0	0	0	1.088	1.102	1.092	1.134	2.344	1.064
3	18	8		YOR192C	14300	15610	110	10991	9802	5620	82	273	1013	85	82	0	9464	7972	4988	303	565	1251	78	77	0	0	0	0	0	0	0	0	0	0	0	0	0	0	0	0	0	0	0	1.191	1.267	1.288	1.557	2.163	1.19
3	19	8		YOR222W	14490	15610	110	5370	4244	2265	79	278	1029	78	73	0	3714	3039	1705	294	538	1212	76	63	0	0	0	0	0	0	0	0	0	0	0	0	0	0	0	0	0	0	0	1.547	1.517	1.54	1.63	1.796	1.422
3	20	8	SEC63	YOR254C	14690	15610	120	1868	1896	1414	71	139	431	75	70	0	1659	1597	1163	296	420	851	66	38	0	0	0	0	0	0	0	0	0	0	0	0	0	0	0	0	0	0	0	1.318	1.403	1.323	1.08	2.592	1.291
3	21	8		YOR192C-B	14870	15610	110	4810	4731	3066	76	159	561	80	77	0	5582	5457	3552	306	483	1179	78	73	0	0	0	0	0	0	0	0	0	0	0	0	0	0	0	0	0	0	0	0.897	0.904	0.893	0.951	2.184	0.833
3	22	8	rpb8	YOR224C	15070	15610	110	4484	3494	2061	81	157	481	82	76	0	3207	2635	1477	307	439	804	73	71	0	0	0	0	0	0	0	0	0	0	0	0	0	0	0	0	0	0	0	1.518	1.466	1.53	1.549	1.682	1.423
3	1	9		YOR256C	11080	15800	120	9726	9591	5159	92	97	37	100	100	0	6299	6156	3239	306	331	245	91	89	0	0	0	0	0	0	0	0	0	0	0	0	0	0	0	0	0	0	0	1.608	1.624	1.692	1.757	1.808	1.662
3	2	9	TOA1	YOR194C	11270	15800	120	7253	6095	3064	91	102	109	97	95	0	4827	4102	2241	301	368	565	84	77	0	0	0	0	0	0	0	0	0	0	0	0	0	0	0	0	0	0	0	1.582	1.58	1.601	1.713	1.764	1.521
3	3	9	ISU2	YOR226C	11460	15800	120	3609	3102	1795	88	93	34	95	94	0	2283	1928	1111	305	333	338	77	75	0	0	0	0	0	0	0	0	0	0	0	0	0	0	0	0	0	0	0	1.78	1.857	1.825	1.726	2.134	1.778
3	4	9		YOR258W	11640	15800	120	3482	3007	2125	91	99	99	86	81	0	2840	2636	1933	301	306	85	75	74	0	0	0	0	0	0	0	0	0	0	0	0	0	0	0	0	0	0	0	1.336	1.249	1.158	1.126	2.587	1.165
3	5	9	MRPL40	YPL173W	11830	15800	120	7685	6205	3165	86	89	43	98	96	0	6272	5011	2681	294	302	88	90	87	0	0	0	0	0	0	0	0	0	0	0	0	0	0	0	0	0	0	0	1.271	1.297	1.321	1.431	1.921	1.287
3	6	9	HRR25	YPL204W	12010	15790	110	524	466	265	83	109	217	70	53	0	823	729	426	309	343	230	70	57	0	0	0	0	0	0	0	0	0	0	0	0	0	0	0	0	0	0	0	0.858	0.912	0.784	0.652	2.783	0.689
3	7	9		YPL236C	12200	15800	120	4392	4177	2448	88	111	197	92	86	0	3029	2702	1813	317	348	223	76	72	0	0	0	0	0	0	0	0	0	0	0	0	0	0	0	0	0	0	0	1.587	1.714	1.674	1.986	2.018	1.567
3	8	9	spt14	YPL175W	12400	15800	120	8996	7194	3764	86	107	202	96	94	0	12287	9752	5477	305	363	548	87	85	0	0	0	0	0	0	0	0	0	0	0	0	0	0	0	0	0	0	0	0.744	0.752	0.771	0.903	1.926	0.711
3	9	9		YPL206C	12590	15800	120	8293	6916	3374	78	91	82	100	100	0	5565	4714	2423	302	326	205	89	87	0	0	0	0	0	0	0	0	0	0	0	0	0	0	0	0	0	0	0	1.561	1.55	1.579	1.774	1.783	1.496
3	10	9		YPL238C	12770	15800	120	2174	1707	1035	76	88	66	90	85	0	1740	1373	899	298	320	214	71	66	0	0	0	0	0	0	0	0	0	0	0	0	0	0	0	0	0	0	0	1.455	1.517	1.329	1.316	3.048	1.294
3	11	9	CUP9	YPL177C	12970	15800	120	4074	3742	1921	79	103	175	97	92	0	8378	7589	4088	308	337	343	91	86	0	0	0	0	0	0	0	0	0	0	0	0	0	0	0	0	0	0	0	0.495	0.503	0.512	0.559	1.695	0.476
3	12	9		YPL208W	13150	15800	120	7810	7172	3636	80	114	271	100	96	0	4087	3594	1870	313	341	233	90	88	0	0	0	0	0	0	0	0	0	0	0	0	0	0	0	0	0	0	0	2.048	2.162	2.187	2.284	1.647	2.144
3	13	9	hsp82	YPL240C	13350	15800	120	6095	5728	3456	78	101	221	98	92	0	5127	4764	2874	306	341	362	85	82	0	0	0	0	0	0	0	0	0	0	0	0	0	0	0	0	0	0	0	1.248	1.267	1.241	1.401	1.888	1.247
3	14	9	PPQ1	YPL179W	13550	15800	120	10810	8469	4853	80	100	136	97	95	0	8760	6714	3955	290	343	472	85	81	0	0	0	0	0	0	0	0	0	0	0	0	0	0	0	0	0	0	0	1.267	1.306	1.332	1.46	1.686	1.295
3	15	9	SRP72	YPL210C	13730	15800	120	3381	3581	2863	78	114	318	82	77	0	2278	2423	2043	298	385	1340	60	35	0	0	0	0	0	0	0	0	0	0	0	0	0	0	0	0	0	0	0	1.668	1.648	1.576	1.671	2.342	1.491
3	16	9	IQG1	YPL242C	13920	15800	120	904	1071	814	79	123	363	82	59	0	1269	1380	919	303	392	1323	30	5	0	0	0	0	0	0	0	0	0	0	0	0	0	0	0	0	0	0	0	0.854	0.921	0.862	0.838	1.741	0.889
3	17	9	EMPTY	EMPTY	14110	15800	150	86	92	41	78	153	453	0	0	0	283	295	179	301	387	530	1	0	0	0	0	0	0	0	0	0	0	0	0	0	0	0	0	0	0	0	0	-0.444	-2.333	0.245	0.335	4.042	0.226
3	18	9	EMPTY	EMPTY	14300	15800	150	79	89	49	73	198	865	0	0	0	276	281	136	287	427	917	0	0	0	0	0	0	0	0	0	0	0	0	0	0	0	0	0	0	0	0	0	-0.545	-2.667	0.29	0.305	4.19	1.462
3	19	9	EMPTY	EMPTY	14490	15800	150	87	115	75	70	201	860	0	0	0	296	343	216	279	418	864	0	0	0	0	0	0	0	0	0	0	0	0	0	0	0	0	0	0	0	0	0	1	0.703	0.383	0.351	3.888	0.495
3	20	9	EMPTY	EMPTY	14680	15800	150	81	87	40	72	109	339	0	0	0	304	296	137	292	358	572	0	0	0	0	0	0	0	0	0	0	0	0	0	0	0	0	0	0	0	0	0	0.75	3.75	0.234	0.259	3.637	0.016
3	21	9	EMPTY	EMPTY	14870	15800	150	77	85	45	76	132	423	0	0	0	292	287	122	316	423	784	0	0	0	0	0	0	0	0	0	0	0	0	0	0	0	0	0	0	0	0	0	-0.042	-0.31	0.271	0.351	4.829	0.042
3	22	9	EMPTY	EMPTY	15060	15800	150	77	86	36	76	120	357	0	0	0	307	336	588	304	410	1276	0	0	0	0	0	0	0	0	0	0	0	0	0	0	0	0	0	0	0	0	0	0.333	0.313	0.25	0.288	3.935	0.021
3	1	10	EMPTY	EMPTY	11070	15980	150	87	95	43	84	87	33	17	5	0	295	295	115	300	334	398	1	0	0	0	0	0	0	0	0	0	0	0	0	0	0	0	0	0	0	0	0	-0.6	-2.2	0.246	0.285	4.255	0.006
3	2	10	EMPTY	EMPTY	11260	15980	150	77	88	69	83	113	299	1	0	0	274	268	107	301	373	514	0	0	0	0	0	0	0	0	0	0	0	0	0	0	0	0	0	0	0	0	0	0.222	-0.152	0.276	0.365	4.39	0.001
3	3	10	EMPTY	EMPTY	11450	15980	150	85	89	39	83	116	306	0	0	0	298	327	448	300	349	321	1	1	0	0	0	0	0	0	0	0	0	0	0	0	0	0	0	0	0	0	0	-1	0.222	0.255	0.236	3.299	0.012
3	4	10	EMPTY	EMPTY	11640	15980	150	83	92	43	81	86	34	22	9	0	291	387	848	297	307	122	13	4	0	0	0	0	0	0	0	0	0	0	0	0	0	0	0	0	0	0	0	-0.333	0.122	0.23	0.268	3.596	870.263
3	5	10	EMPTY	EMPTY	11830	15980	150	80	93	48	80	91	112	7	0	0	298	313	154	296	331	442	3	0	0	0	0	0	0	0	0	0	0	0	0	0	0	0	0	0	0	0	0	0	0.765	0.307	0.326	4.138	0.08
3	6	10	EMPTY	EMPTY	12020	15980	150	86	94	47	88	116	198	0	0	0	300	457	1158	306	385	571	1	1	0	0	0	0	0	0	0	0	0	0	0	0	0	0	0	0	0	0	0	0.333	0.04	0.276	0.238	3.765	0.004
3	7	10		iYBL030C-0	12220	15990	110	4210	4044	2724	90	112	159	93	86	0	2797	2527	1763	312	492	1742	61	20	0	0	0	0	0	0	0	0	0	0	0	0	0	0	0	0	0	0	0	1.658	1.785	1.779	1.98	1.928	0.921
3	8	10		iYBL027W	12410	15990	110	5823	4865	2786	87	197	653	83	78	0	4829	4229	2638	311	480	912	76	72	0	0	0	0	0	0	0	0	0	0	0	0	0	0	0	0	0	0	0	1.27	1.219	1.249	1.34	1.681	1.111
3	9	10		iYBL023C	12610	15990	110	2340	1870	1131	75	170	631	75	67	0	2346	1881	1215	294	420	784	70	62	0	0	0	0	0	0	0	0	0	0	0	0	0	0	0	0	0	0	0	1.104	1.131	1.073	0.906	2.162	1.007
3	10	10		iYBL009W	12800	16000	110	2325	2007	1050	69	83	65	100	88	0	4029	3422	1814	270	318	288	83	80	0	0	0	0	0	0	0	0	0	0	0	0	0	0	0	0	0	0	0	0.6	0.615	0.618	0.638	1.54	0.578
3	11	10		iYBL005W	12980	16000	110	3668	3240	1930	77	100	113	90	85	0	4684	4113	2886	300	378	488	75	72	0	0	0	0	0	0	0	0	0	0	0	0	0	0	0	0	0	0	0	0.819	0.83	0.74	0.837	2.586	0.738
3	12	10		iYBL003C	13170	15990	110	2074	1998	1310	79	129	291	78	78	0	5329	4938	3808	312	467	974	71	65	0	0	0	0	0	0	0	0	0	0	0	0	0	0	0	0	0	0	0	0.398	0.415	0.411	0.45	3.036	0.36
3	13	10		iYBRCdelta11	13390	15990	110	199	191	97	73	104	265	7	0	0	688	597	364	298	410	1021	0	0	0	0	0	0	0	0	0	0	0	0	0	0	0	0	0	0	0	0	0	0.323	0.395	0.265	0.222	2.816	0.027
3	14	10		iYBR014C	13560	15990	110	2093	1926	1760	76	110	210	67	62	0	2922	3136	3146	302	395	689	61	53	0	0	0	0	0	0	0	0	0	0	0	0	0	0	0	0	0	0	0	0.77	0.653	0.593	0.497	2.749	0.556
3	15	10		iYBR018C	13760	16000	120	3257	3123	2107	79	117	213	83	82	0	2594	2256	1553	309	457	1441	62	34	0	0	0	0	0	0	0	0	0	0	0	0	0	0	0	0	0	0	0	1.391	1.563	1.491	1.369	2.501	1.43
3	16	10		iYBR035C	13930	16000	110	3309	3196	2168	83	221	710	81	76	0	2689	2487	1741	313	506	1532	66	32	0	0	0	0	0	0	0	0	0	0	0	0	0	0	0	0	0	0	0	1.358	1.432	1.362	1.308	2.409	1.333
3	17	10		iYBR038W	14130	16000	120	3769	3469	2332	76	190	653	80	73	0	4216	4089	2945	294	402	602	75	72	0	0	0	0	0	0	0	0	0	0	0	0	0	0	0	0	0	0	0	0.942	0.894	0.912	0.956	2.452	0.815
3	18	10		iYBR042C	14330	16000	120	1010	965	704	69	74	28	85	82	0	1832	1759	1338	271	278	83	75	75	0	0	0	0	0	0	0	0	0	0	0	0	0	0	0	0	0	0	0	0.603	0.602	0.567	0.486	2.441	0.523
3	19	10		iYCR018C	14500	15990	150	103	143	107	71	75	29	51	41	0	354	391	227	284	291	174	32	15	0	0	0	0	0	0	0	0	0	0	0	0	0	0	0	0	0	0	0	0.457	0.673	0.442	0.407	3.553	0.271
3	20	10		iYCRCtau1	14700	15990	110	536	686	843	76	84	53	71	70	0	764	865	727	309	327	201	65	55	0	0	0	0	0	0	0	0	0	0	0	0	0	0	0	0	0	0	0	1.011	1.097	0.823	0.61	2.872	0.985
3	21	10		iYCR020C	14880	16000	110	817	1005	937	82	103	143	65	57	0	907	1510	1546	327	412	711	50	42	0	0	0	0	0	0	0	0	0	0	0	0	0	0	0	0	0	0	0	1.267	0.78	0.618	0.442	4.008	0.436
3	22	10		iSNR65	15090	16000	120	1420	1307	931	78	93	125	82	77	0	1191	1089	760	307	365	560	55	42	0	0	0	0	0	0	0	0	0	0	0	0	0	0	0	0	0	0	0	1.518	1.572	1.415	1.279	2.829	0.891
3	1	11		iYCR033W	11090	16180	110	2027	1862	1247	83	89	56	85	81	0	4121	3777	2790	289	368	825	71	68	0	0	0	0	0	0	0	0	0	0	0	0	0	0	0	0	0	0	0	0.507	0.51	0.462	0.445	2.517	0.445
3	2	11		iYCR037C	11280	16190	110	4604	4053	2496	87	150	393	82	81	0	3141	2852	1850	312	430	660	75	72	0	0	0	0	0	0	0	0	0	0	0	0	0	0	0	0	0	0	0	1.597	1.561	1.459	1.253	2.803	1.431
3	3	11		iYCR060W	11480	16190	120	2735	3026	2088	89	148	372	83	80	0	1487	1484	1079	314	386	447	70	57	0	0	0	0	0	0	0	0	0	0	0	0	0	0	0	0	0	0	0	2.256	2.51	2.303	2.257	2.361	2.307
3	4	11		iYCR066W	11670	16180	110	1273	1158	734	84	93	55	81	78	0	4287	4062	3049	308	323	148	80	78	0	0	0	0	0	0	0	0	0	0	0	0	0	0	0	0	0	0	0	0.299	0.286	0.281	0.269	2.238	0.237
3	5	11		iYCR071C	11850	16180	110	2410	2032	1142	80	121	258	81	81	0	4458	3850	2487	296	428	809	75	71	0	0	0	0	0	0	0	0	0	0	0	0	0	0	0	0	0	0	0	0.56	0.549	0.529	0.52	2.642	0.469
3	6	11		iYCR090C-1	12050	16180	110	7533	6285	4656	89	287	1033	70	65	0	5455	3991	2941	305	549	1063	63	60	0	0	0	0	0	0	0	0	0	0	0	0	0	0	0	0	0	0	0	1.445	1.681	1.769	2.154	2.128	1.746
3	7	11		iYCR094W	12230	16190	110	1563	1398	847	98	300	1033	65	18	0	1955	1751	1095	329	625	1813	40	0	0	0	0	0	0	0	0	0	0	0	0	0	0	0	0	0	0	0	0	0.901	0.914	0.853	0.738	2.566	0.962
3	8	11		iYCRWomega3	12430	16180	110	2693	3512	3274	92	161	421	76	75	0	3277	4741	5021	327	426	552	70	70	0	0	0	0	0	0	0	0	0	0	0	0	0	0	0	0	0	0	0	0.882	0.775	0.759	0.752	2.505	0.67
3	9	11		iYDR036C	12620	16190	120	4159	3647	2027	81	163	516	87	82	0	3223	2973	1737	313	440	802	80	70	0	0	0	0	0	0	0	0	0	0	0	0	0	0	0	0	0	0	0	1.401	1.341	1.326	1.343	1.843	1.241
3	10	11		iYDR040C	12800	16180	110	2574	2731	2679	76	125	298	80	77	0	2267	2484	2205	292	362	448	76	73	0	0	0	0	0	0	0	0	0	0	0	0	0	0	0	0	0	0	0	1.265	1.211	1.157	0.998	2.516	1.179
3	11	11		iYDR043C-0	12990	16180	110	1859	1755	1272	82	151	345	76	70	0	1454	1338	962	307	390	475	65	53	0	0	0	0	0	0	0	0	0	0	0	0	0	0	0	0	0	0	0	1.549	1.623	1.405	1.258	3.189	1.471
3	12	11		itD(GUC)D	13190	16190	120	1134	923	541	77	110	190	79	71	0	1414	1177	694	312	358	383	71	61	0	0	0	0	0	0	0	0	0	0	0	0	0	0	0	0	0	0	0	0.959	0.978	0.879	0.837	2.669	0.842
3	13	11		iYDR062W	13380	16190	120	2100	1989	1364	76	81	37	92	92	0	1607	1586	1097	299	330	556	65	56	0	0	0	0	0	0	0	0	0	0	0	0	0	0	0	0	0	0	0	1.547	1.486	1.523	1.453	1.995	1.394
3	14	11		iYDR066C	13560	16190	110	849	1001	923	78	97	119	76	75	0	1665	1721	1373	312	360	372	75	71	0	0	0	0	0	0	0	0	0	0	0	0	0	0	0	0	0	0	0	0.57	0.655	0.536	0.405	3.162	0.609
3	15	11		iYDR082W	13760	16190	120	590	551	346	78	90	64	82	74	0	933	946	641	307	364	408	59	45	0	0	0	0	0	0	0	0	0	0	0	0	0	0	0	0	0	0	0	0.818	0.74	0.628	0.569	2.906	0.427
3	16	11		iYDR086C	13960	16190	120	2060	1631	1045	79	127	387	75	66	0	1349	1153	674	305	370	487	66	53	0	0	0	0	0	0	0	0	0	0	0	0	0	0	0	0	0	0	0	1.898	1.83	1.726	1.612	2.412	1.712
3	17	11		itR(ACG)D-1	14140	16190	120	3662	3186	2089	76	96	81	97	92	0	2325	1995	1311	291	309	149	79	75	0	0	0	0	0	0	0	0	0	0	0	0	0	0	0	0	0	0	0	1.763	1.825	1.86	1.872	1.928	1.71
3	18	11		iYDR102C	14340	16190	120	1833	1647	1174	74	89	68	88	83	0	1414	1319	929	286	296	103	74	70	0	0	0	0	0	0	0	0	0	0	0	0	0	0	0	0	0	0	0	1.559	1.523	1.417	1.492	2.26	1.397
3	19	11		iYDRCsigma2	14530	16190	120	663	607	395	77	83	34	91	84	0	893	814	497	296	301	92	74	69	0	0	0	0	0	0	0	0	0	0	0	0	0	0	0	0	0	0	0	0.982	1.023	0.957	0.88	2.235	0.851
3	20	11		iYDR109C	14710	16190	130	3763	3996	3147	87	282	1454	66	60	0	2592	2617	1867	329	720	2709	44	4	0	0	0	0	0	0	0	0	0	0	0	0	0	0	0	0	0	0	0	1.624	1.708	1.701	1.764	2.174	1.707
3	21	11		iYDR418W	14910	16190	100	570	758	779	86	99	77	68	62	0	541	647	507	329	430	1258	5	0	0	0	0	0	0	0	0	0	0	0	0	0	0	0	0	0	0	0	0	2.283	2.113	1.538	0.971	3.889	0.056
3	22	11		iYDR421W	15080	16190	120	1762	1628	1266	83	91	41	83	80	0	5807	5208	4352	318	401	1192	65	60	0	0	0	0	0	0	0	0	0	0	0	0	0	0	0	0	0	0	0	0.306	0.316	0.301	0.332	2.447	0.269
3	1	12		iYDR426C	11080	16380	110	821	709	414	86	106	112	77	75	0	1161	951	604	296	336	265	70	63	0	0	0	0	0	0	0	0	0	0	0	0	0	0	0	0	0	0	0	0.85	0.951	0.849	0.624	2.394	0.783
3	2	12		itK(CUU)D2	11270	16380	110	644	547	322	90	112	110	75	72	0	1315	1148	725	313	349	192	73	70	0	0	0	0	0	0	0	0	0	0	0	0	0	0	0	0	0	0	0	0.553	0.547	0.48	0.386	2.242	0.441
3	3	12		iYDR448W	11460	16380	110	1140	878	502	92	130	173	76	72	0	1230	1032	633	319	371	246	71	68	0	0	0	0	0	0	0	0	0	0	0	0	0	0	0	0	0	0	0	1.15	1.102	0.961	0.834	2.698	0.914
3	4	12		iYDR452W	11650	16380	110	1171	925	564	96	139	180	72	68	0	1286	1083	715	329	378	243	70	67	0	0	0	0	0	0	0	0	0	0	0	0	0	0	0	0	0	0	0	1.123	1.099	0.914	0.709	2.571	0.894
3	5	12		iYDR470C	11840	16370	120	2567	2244	1425	88	122	174	83	80	0	1816	1629	1094	301	358	409	72	67	0	0	0	0	0	0	0	0	0	0	0	0	0	0	0	0	0	0	0	1.636	1.623	1.492	1.306	2.694	1.492
3	6	12		iYDR473C-0	12040	16370	110	2246	5195	5729	87	181	642	63	55	0	941	3878	4307	289	373	520	50	47	0	0	0	0	0	0	0	0	0	0	0	0	0	0	0	0	0	0	0	3.311	1.423	1.465	1.728	3.195	1.372
3	7	12		iYDR476C	12210	16370	110	6501	4948	3014	102	319	819	76	72	0	3830	3054	1905	324	504	707	73	67	0	0	0	0	0	0	0	0	0	0	0	0	0	0	0	0	0	0	0	1.825	1.775	1.776	1.788	1.403	1.663
3	8	12		iYDR494W	12410	16370	120	1911	1577	1084	96	270	754	62	55	0	5594	4300	2922	335	512	880	71	65	0	0	0	0	0	0	0	0	0	0	0	0	0	0	0	0	0	0	0	0.345	0.374	0.372	0.392	1.972	0.311
3	9	12		iYDR498C	12590	16380	110	5992	4660	2774	92	267	872	78	73	0	4013	3234	2097	323	526	1012	71	65	0	0	0	0	0	0	0	0	0	0	0	0	0	0	0	0	0	0	0	1.599	1.569	1.538	1.624	2.045	1.359
3	10	12		iYDR502C	12790	16390	90	224	249	152	90	237	809	0	0	0	552	591	607	323	460	732	7	1	0	0	0	0	0	0	0	0	0	0	0	0	0	0	0	0	0	0	0	0.585	0.593	0.456	0.338	2.867	0.248
3	11	12		itV(AAC)E1	12980	16370	120	5216	3979	2584	82	124	182	97	87	0	3123	2498	1599	307	340	190	75	72	0	0	0	0	0	0	0	0	0	0	0	0	0	0	0	0	0	0	0	1.823	1.779	1.85	2.192	2.032	1.723
3	12	12		itI(AAU)E1	13160	16370	120	454	390	227	81	120	172	66	53	0	975	781	510	318	349	208	64	59	0	0	0	0	0	0	0	0	0	0	0	0	0	0	0	0	0	0	0	0.568	0.667	0.522	0.434	2.764	0.56
3	13	12		iYERCdelta20	13360	16370	120	3717	3108	2301	79	95	81	89	83	0	4839	3969	3045	313	334	160	71	71	0	0	0	0	0	0	0	0	0	0	0	0	0	0	0	0	0	0	0	0.804	0.829	0.81	0.86	2.526	0.768
3	14	12		iYER153C	13540	16370	120	1275	957	668	80	123	176	71	66	0	1641	1322	950	313	361	243	65	62	0	0	0	0	0	0	0	0	0	0	0	0	0	0	0	0	0	0	0	0.9	0.869	0.776	0.671	3.221	0.743
3	15	12		iYER157W	13730	16370	120	715	558	382	81	113	129	66	63	0	1313	1119	872	311	374	358	62	58	0	0	0	0	0	0	0	0	0	0	0	0	0	0	0	0	0	0	0	0.633	0.59	0.537	0.398	2.528	0.456
3	16	12		iYER159C	13930	16370	120	1253	1321	1163	79	90	69	77	71	0	1796	1760	1413	305	354	409	68	65	0	0	0	0	0	0	0	0	0	0	0	0	0	0	0	0	0	0	0	0.787	0.854	0.736	0.617	2.404	0.803
3	17	12		iYER174C	14120	16370	120	1427	1285	966	80	95	70	75	73	0	1376	1162	852	308	321	123	69	67	0	0	0	0	0	0	0	0	0	0	0	0	0	0	0	0	0	0	0	1.261	1.411	1.247	0.864	3.162	1.229
3	18	12		iYER178W	14300	16370	120	1948	1763	1296	84	115	220	70	68	0	3441	2924	2227	308	345	245	70	67	0	0	0	0	0	0	0	0	0	0	0	0	0	0	0	0	0	0	0	0.595	0.642	0.575	0.531	2.245	0.586
3	19	12		iYER181C	14490	16370	120	2052	1793	1299	84	112	250	72	70	0	1907	1599	1150	302	327	211	66	63	0	0	0	0	0	0	0	0	0	0	0	0	0	0	0	0	0	0	0	1.226	1.318	1.221	1.061	2.91	1.204
3	20	12		iYFL064C	14690	16370	130	25698	28282	22769	91	393	1702	89	72	0	43268	37430	27629	327	907	3242	84	70	35	0	0	0	0	0	0	0	0	0	0	0	0	0	0	0	0	0	0	0.596	0.76	0.779	0.717	1.646	0.771
3	21	12		iYFL061W	14880	16370	120	1381	1263	931	92	411	1763	34	0	0	1692	1420	1032	338	1022	3532	0	0	0	0	0	0	0	0	0	0	0	0	0	0	0	0	0	0	0	0	0	0.952	1.082	0.936	0.702	3.637	0.486
3	22	12		iYFL056C-0	15050	16370	120	4620	3972	2666	88	109	115	95	91	0	3161	2586	1732	321	384	1032	67	55	0	0	0	0	0	0	0	0	0	0	0	0	0	0	0	0	0	0	0	1.596	1.715	1.682	1.758	1.951	1.621
3	1	13		iYGL100W	11070	16550	110	1934	1754	966	85	123	228	81	80	0	1902	1607	948	303	346	319	76	72	0	0	0	0	0	0	0	0	0	0	0	0	0	0	0	0	0	0	0	1.156	1.28	1.22	1.129	2.795	1.091
3	2	13		itH(GUG)G2	11260	16550	110	2363	2177	1302	92	170	410	80	77	0	3536	2913	1868	312	432	659	76	72	0	0	0	0	0	0	0	0	0	0	0	0	0	0	0	0	0	0	0	0.704	0.802	0.753	0.671	2.286	0.721
3	3	13		iYGL096W-0	11470	16560	120	2283	2033	1200	94	153	356	80	77	0	2557	2169	1292	319	401	582	75	69	0	0	0	0	0	0	0	0	0	0	0	0	0	0	0	0	0	0	0	0.978	1.048	1.013	0.96	1.906	0.964
3	4	13		iYGL083W	11650	16560	120	4023	3400	2235	94	126	156	83	80	0	2988	2562	1815	319	339	153	74	72	0	0	0	0	0	0	0	0	0	0	0	0	0	0	0	0	0	0	0	1.472	1.474	1.366	1.413	3.372	1.352
3	5	13		iYGL079W	11850	16560	120	1135	905	570	93	114	125	77	70	0	2746	2239	1431	320	337	174	76	74	0	0	0	0	0	0	0	0	0	0	0	0	0	0	0	0	0	0	0	0.43	0.423	0.405	0.34	2.451	0.375
3	6	13		iYGL075C	12040	16560	120	3042	2775	2153	93	122	204	74	71	0	1645	1486	1123	313	345	267	65	62	0	0	0	0	0	0	0	0	0	0	0	0	0	0	0	0	0	0	0	2.214	2.286	2.086	1.601	3.757	2.095
3	7	13		iYGL056C	12230	16560	120	3488	3037	2337	93	168	470	72	67	0	2372	1948	1531	316	380	377	62	60	0	0	0	0	0	0	0	0	0	0	0	0	0	0	0	0	0	0	0	1.651	1.804	1.633	1.349	2.878	1.658
3	8	13		iYGL053W	12420	16560	120	1393	1289	940	89	107	78	80	75	0	1412	1169	812	326	357	439	62	55	0	0	0	0	0	0	0	0	0	0	0	0	0	0	0	0	0	0	0	1.201	1.423	1.27	1.004	2.863	1.261
3	9	13		iYGL049C	12610	16560	120	2419	2117	1483	90	151	397	75	68	0	2023	1667	1227	313	396	610	61	55	0	0	0	0	0	0	0	0	0	0	0	0	0	0	0	0	0	0	0	1.362	1.497	1.416	1.504	3.078	1.218
3	10	13		iYGL036W	12790	16560	110	660	570	356	80	101	75	75	72	0	2007	1754	1161	313	368	296	72	70	0	0	0	0	0	0	0	0	0	0	0	0	0	0	0	0	0	0	0	0.342	0.34	0.305	0.27	1.981	0.282
3	11	13		iYGL033W	13000	16560	120	1907	1759	1315	79	104	112	82	72	0	1992	1605	1156	309	365	299	65	63	0	0	0	0	0	0	0	0	0	0	0	0	0	0	0	0	0	0	0	1.086	1.296	1.213	1.154	2.117	1.198
3	12	13		iYGL029W	13160	16560	110	986	824	509	80	99	92	80	76	0	2527	2016	1248	308	368	341	73	72	0	0	0	0	0	0	0	0	0	0	0	0	0	0	0	0	0	0	0	0.408	0.436	0.398	0.327	2.312	0.386
3	13	13		itT(UGU)G2	13370	16570	110	998	802	479	80	114	153	75	71	0	1268	1073	657	316	430	834	57	2	0	0	0	0	0	0	0	0	0	0	0	0	0	0	0	0	0	0	0	0.964	0.954	0.837	0.616	3.104	0.771
3	14	13		iYGR258C-1	13570	16570	110	1127	1376	1203	84	142	241	73	71	0	1091	1270	1091	316	399	508	62	38	0	0	0	0	0	0	0	0	0	0	0	0	0	0	0	0	0	0	0	1.346	1.354	1.193	0.96	3.105	0.976
3	15	13		iYGR263C	13740	16560	110	2228	1791	1188	88	154	283	73	72	0	1855	1677	1526	310	380	336	72	68	0	0	0	0	0	0	0	0	0	0	0	0	0	0	0	0	0	0	0	1.385	1.246	1.209	0.886	3.117	1.012
3	16	13		iYGR281W	13950	16570	110	1127	1132	897	87	139	277	70	62	0	3588	3165	2544	313	459	792	66	65	0	0	0	0	0	0	0	0	0	0	0	0	0	0	0	0	0	0	0	0.318	0.366	0.324	0.235	2.616	0.329
3	17	13		iYGR285C	14140	16570	110	1014	1029	859	83	110	161	68	66	0	1025	913	651	306	458	1238	13	0	0	0	0	0	0	0	0	0	0	0	0	0	0	0	0	0	0	0	0	1.295	1.558	1.117	0.86	3.382	0.154
3	18	13		iYGR288W-0	14320	16570	110	3335	3212	2563	90	146	443	75	70	0	2552	2939	3268	308	423	1173	62	48	0	0	0	0	0	0	0	0	0	0	0	0	0	0	0	0	0	0	0	1.446	1.187	1.147	1.014	3.532	0.983
3	19	13		iYHL046C	14520	16570	110	2063	2296	2349	84	157	451	61	57	0	2535	2545	2501	310	397	530	58	56	0	0	0	0	0	0	0	0	0	0	0	0	0	0	0	0	0	0	0	0.889	0.99	0.851	0.606	2.876	0.955
3	20	13		iYHL042W	14710	16560	110	2241	2621	2616	82	157	605	72	61	0	1349	1508	1381	308	404	791	56	33	0	0	0	0	0	0	0	0	0	0	0	0	0	0	0	0	0	0	0	2.074	2.116	1.871	1.468	3.334	1.928
3	21	13		iYHL038C	14900	16570	100	1765	2137	2021	91	162	350	65	57	0	1414	1625	1520	333	388	371	58	52	0	0	0	0	0	0	0	0	0	0	0	0	0	0	0	0	0	0	0	1.549	1.584	1.265	0.776	3.351	1.428
3	22	13		itH(GUG)H	15090	16570	120	497	502	366	83	115	173	62	56	0	897	878	682	325	350	273	58	50	0	0	0	0	0	0	0	0	0	0	0	0	0	0	0	0	0	0	0	0.724	0.758	0.591	0.509	2.89	0.514
3	1	14		iYHL019C	11100	16760	110	1219	1060	729	81	119	210	75	67	0	1033	956	740	289	384	1363	15	2	0	0	0	0	0	0	0	0	0	0	0	0	0	0	0	0	0	0	0	1.53	1.468	1.209	1.109	4	1.149
3	2	14		iYHL015W	11300	16760	110	679	613	456	88	139	332	60	41	0	1354	1219	922	301	445	1485	32	1	0	0	0	0	0	0	0	0	0	0	0	0	0	0	0	0	0	0	0	0.561	0.572	0.487	0.388	2.037	0.073
3	3	14		iYIL118W	11480	16750	110	1051	867	565	89	121	226	68	66	0	1683	1294	853	309	364	356	67	62	0	0	0	0	0	0	0	0	0	0	0	0	0	0	0	0	0	0	0	0.7	0.79	0.727	0.565	2.306	0.688
3	4	14		iYIL114C	11660	16760	110	1194	1229	967	90	142	259	73	70	0	1009	941	696	306	354	256	62	57	0	0	0	0	0	0	0	0	0	0	0	0	0	0	0	0	0	0	0	1.57	1.794	1.526	1.341	3.482	1.52
3	5	14		iYIL110W	11850	16760	110	931	771	505	89	132	241	68	62	0	2065	1625	1085	320	354	217	70	70	0	0	0	0	0	0	0	0	0	0	0	0	0	0	0	0	0	0	0	0.483	0.523	0.467	0.369	2.068	0.453
3	6	14		iYIL096C	12050	16760	110	1419	1103	701	95	133	192	75	71	0	1411	1169	737	325	375	272	70	66	0	0	0	0	0	0	0	0	0	0	0	0	0	0	0	0	0	0	0	1.219	1.194	1.064	0.923	2.978	1.024
3	7	14		iYIL093C	12240	16750	110	2249	1728	1106	94	157	224	73	72	0	1617	1349	926	338	395	311	68	67	0	0	0	0	0	0	0	0	0	0	0	0	0	0	0	0	0	0	0	1.685	1.616	1.449	1.056	3.503	1.358
3	8	14		iYIL089W	12440	16750	110	2852	2419	1632	95	136	142	77	75	0	3657	2966	2044	337	396	500	71	70	0	0	0	0	0	0	0	0	0	0	0	0	0	0	0	0	0	0	0	0.83	0.884	0.818	0.647	2.577	0.825
3	9	14		iYIL072W	12620	16750	110	2297	1878	1178	92	146	268	77	73	0	3152	2669	1910	328	458	728	67	62	0	0	0	0	0	0	0	0	0	0	0	0	0	0	0	0	0	0	0	0.781	0.763	0.694	0.601	2.848	0.486
3	10	14		iYIL068C	12810	16760	110	1432	1208	770	87	158	290	75	70	0	1384	1382	2356	313	431	557	62	47	0	0	0	0	0	0	0	0	0	0	0	0	0	0	0	0	0	0	0	1.256	1.049	1.226	0.925	3.303	0.284
3	11	14		iYIL063C	13000	16760	110	1165	996	637	83	119	152	76	71	0	1148	939	601	313	347	206	68	63	0	0	0	0	0	0	0	0	0	0	0	0	0	0	0	0	0	0	0	1.296	1.458	1.278	1.005	2.986	1.227
3	12	14		iYIL046W	13190	16750	110	3051	2650	1700	89	145	253	78	75	0	2801	2407	1591	330	423	750	70	68	0	0	0	0	0	0	0	0	0	0	0	0	0	0	0	0	0	0	0	1.199	1.233	1.148	0.811	3.137	1.117
3	13	14		iYIL042C	13380	16750	110	1905	1522	919	90	190	327	75	73	0	1518	1246	771	332	441	767	62	23	0	0	0	0	0	0	0	0	0	0	0	0	0	0	0	0	0	0	0	1.53	1.567	1.362	1.055	3.876	0.723
3	14	14		iYIL038C	13570	16760	110	1734	1628	1092	94	165	293	78	75	0	1093	1024	724	324	400	498	58	40	0	0	0	0	0	0	0	0	0	0	0	0	0	0	0	0	0	0	0	2.133	2.191	1.597	1.351	3.67	1.881
3	15	14		iYJL014W	13760	16750	110	1746	1399	859	93	156	287	73	71	0	7403	5785	4103	328	485	823	73	71	0	0	0	0	0	0	0	0	0	0	0	0	0	0	0	0	0	0	0	0.234	0.239	0.225	0.232	2.131	0.212
3	16	14		itK(CUU)J	13950	16760	110	2082	1774	1019	89	204	417	81	72	0	4897	3993	2629	320	679	1319	72	63	0	0	0	0	0	0	0	0	0	0	0	0	0	0	0	0	0	0	0	0.435	0.459	0.454	0.457	2.564	0.393
3	17	14		iYJL010C	14130	16760	110	902	982	907	81	191	414	56	50	0	1035	1272	1246	277	616	1569	28	7	0	0	0	0	0	0	0	0	0	0	0	0	0	0	0	0	0	0	0	1.083	0.906	0.797	0.498	4.106	0.526
3	18	14		iYJR005W	14330	16760	120	4386	3597	2936	87	153	360	74	68	0	4524	4125	3626	295	434	1141	60	54	0	0	0	0	0	0	0	0	0	0	0	0	0	0	0	0	0	0	0	1.017	0.916	0.898	1.012	3.209	0.836
3	19	14		iYJR009C-0	14520	16760	110	2929	2532	1472	85	174	441	82	81	0	3380	2849	1813	314	470	1132	70	60	0	0	0	0	0	0	0	0	0	0	0	0	0	0	0	0	0	0	0	0.928	0.965	0.967	0.97	2.115	0.657
3	20	14		iYJR011C	14710	16760	110	2963	2490	1334	74	149	332	82	82	0	4775	3865	2127	280	410	651	81	80	0	0	0	0	0	0	0	0	0	0	0	0	0	0	0	0	0	0	0	0.643	0.674	0.687	0.72	1.753	0.614
3	21	14		iYJR035W	14880	16760	100	419	592	507	83	145	238	53	47	0	766	1004	825	310	411	454	50	43	0	0	0	0	0	0	0	0	0	0	0	0	0	0	0	0	0	0	0	0.737	0.733	0.626	0.441	3.169	0.575
3	22	14		iYJR041C	15080	16760	120	2064	1960	1505	83	117	155	76	73	0	1481	1524	2251	316	369	297	59	58	0	0	0	0	0	0	0	0	0	0	0	0	0	0	0	0	0	0	0	1.7	1.554	1.636	1.495	3.764	0.771
3	1	15		iYJRWdelta14	11080	16940	110	2836	2330	1331	76	123	278	85	81	0	2833	2457	1510	276	349	444	75	70	0	0	0	0	0	0	0	0	0	0	0	0	0	0	0	0	0	0	0	1.079	1.033	1.025	1.112	1.673	0.928
3	2	15		itR(CCU)J	11290	16950	110	726	572	342	84	150	290	70	56	0	1290	1095	707	291	389	461	70	55	0	0	0	0	0	0	0	0	0	0	0	0	0	0	0	0	0	0	0	0.643	0.607	0.503	0.481	2.181	0.493
3	3	15		iYJR056C	11450	16940	110	3189	2751	1699	89	236	605	76	75	0	2491	2164	1329	309	460	620	75	71	0	0	0	0	0	0	0	0	0	0	0	0	0	0	0	0	0	0	0	1.421	1.435	1.386	1.274	2.225	1.284
3	4	15		iYJR059W	11660	16940	120	2881	2379	1372	84	232	583	78	70	0	2100	1766	1036	306	428	575	73	60	0	0	0	0	0	0	0	0	0	0	0	0	0	0	0	0	0	0	0	1.559	1.572	1.562	1.716	2.143	1.442
3	5	15		iYKL044W	11860	16940	120	947	801	506	84	104	101	75	70	0	809	732	472	307	317	112	67	64	0	0	0	0	0	0	0	0	0	0	0	0	0	0	0	0	0	0	0	1.719	1.687	1.399	1.239	2.903	1.309
3	6	15		iYKL040C	12040	16940	120	4964	4003	2723	88	115	127	90	88	0	2383	2023	1376	317	391	1136	62	42	0	0	0	0	0	0	0	0	0	0	0	0	0	0	0	0	0	0	0	2.36	2.295	2.291	2.469	1.91	1.777
3	7	15		iYKL035W	12220	16940	120	3264	2668	1790	90	138	170	80	76	0	2527	2267	1705	319	398	1084	65	50	0	0	0	0	0	0	0	0	0	0	0	0	0	0	0	0	0	0	0	1.438	1.323	1.23	1.156	2.289	1.183
3	8	15		iYKL019W	12420	16940	120	4150	3815	2792	92	135	147	86	82	0	3611	3182	2294	336	372	208	72	69	0	0	0	0	0	0	0	0	0	0	0	0	0	0	0	0	0	0	0	1.239	1.308	1.292	1.572	2.299	1.248
3	9	15		iYKL015W	12600	16930	110	1069	861	495	88	122	131	80	76	0	5388	4316	2672	339	451	615	77	76	0	0	0	0	0	0	0	0	0	0	0	0	0	0	0	0	0	0	0	0.194	0.194	0.186	0.174	2.089	0.174
3	10	15		iYKL011C	12790	16930	110	580	504	321	85	113	113	72	66	0	1407	1136	759	309	430	618	61	41	0	0	0	0	0	0	0	0	0	0	0	0	0	0	0	0	0	0	0	0.451	0.507	0.426	0.358	2.091	0.08
3	11	15		iYKR004C	12970	16940	120	2157	1876	1375	84	108	109	75	73	0	5310	4799	3784	315	355	245	71	71	0	0	0	0	0	0	0	0	0	0	0	0	0	0	0	0	0	0	0	0.415	0.4	0.34	0.327	2.674	0.343
3	12	15		iYKR008W	13180	16940	120	1209	1091	809	86	110	133	74	69	0	3902	3337	2670	319	376	509	65	62	0	0	0	0	0	0	0	0	0	0	0	0	0	0	0	0	0	0	0	0.313	0.333	0.327	0.316	2.738	0.288
3	13	15		iYKR010C	13350	16940	120	1577	1365	895	88	112	119	80	77	0	1394	1254	899	313	377	517	60	52	0	0	0	0	0	0	0	0	0	0	0	0	0	0	0	0	0	0	0	1.377	1.357	1.202	1.059	3.121	1.12
3	14	15		iYKRWdelta10	13540	16930	110	820	682	428	86	111	122	75	67	0	788	708	421	308	340	242	67	50	0	0	0	0	0	0	0	0	0	0	0	0	0	0	0	0	0	0	0	1.529	1.49	1.175	0.84	3.524	1.178
3	15	15		iYKR030W	13720	16930	110	1211	982	660	92	135	200	75	65	0	2439	1947	1442	319	412	547	62	58	0	0	0	0	0	0	0	0	0	0	0	0	0	0	0	0	0	0	0	0.528	0.547	0.513	0.547	2.799	0.462
3	16	15		iYKR036C	13920	16930	110	1118	899	609	88	148	238	70	67	0	1073	972	670	320	429	561	61	25	0	0	0	0	0	0	0	0	0	0	0	0	0	0	0	0	0	0	0	1.368	1.244	1.013	0.639	3.185	1.047
3	17	15		iYLR155C-0	14100	16940	120	9834	8395	6179	82	174	288	84	80	0	5688	5013	4193	300	419	615	65	63	0	0	0	0	0	0	0	0	0	0	0	0	0	0	0	0	0	0	0	1.81	1.764	1.672	1.98	2.268	1.637
3	18	15		iYLR158C-1	14290	16930	110	4851	4400	3331	78	222	742	75	66	0	3791	3486	3075	294	430	778	61	58	0	0	0	0	0	0	0	0	0	0	0	0	0	0	0	0	0	0	0	1.365	1.354	1.253	1.22	4.173	1.183
3	19	15		iYLR163C	14480	16940	110	3372	3253	2455	89	279	951	75	63	0	3342	3075	2424	319	575	1431	66	53	0	0	0	0	0	0	0	0	0	0	0	0	0	0	0	0	0	0	0	1.086	1.148	1.065	0.997	2.546	0.993
3	20	15		iYLR181C	14670	16930	110	2783	2275	1536	85	233	697	71	67	0	1932	1592	1018	309	514	1268	61	7	0	0	0	0	0	0	0	0	0	0	0	0	0	0	0	0	0	0	0	1.662	1.707	1.591	1.365	2.228	1.515
3	21	15		iYLR185W	14860	16940	110	1788	1487	992	86	176	361	73	70	0	1439	1133	775	319	397	387	61	57	0	0	0	0	0	0	0	0	0	0	0	0	0	0	0	0	0	0	0	1.52	1.721	1.59	1.395	3.307	1.46
3	22	15		iYLR189C	15050	16940	120	1793	1876	1584	80	125	229	78	71	0	986	1187	1045	319	362	269	62	56	0	0	0	0	0	0	0	0	0	0	0	0	0	0	0	0	0	0	0	2.568	2.069	1.673	1.197	3.624	1.724
3	1	16		iYLR208W	11080	17120	120	1934	1528	958	79	114	223	79	71	0	1991	1552	974	299	343	309	71	69	0	0	0	0	0	0	0	0	0	0	0	0	0	0	0	0	0	0	0	1.096	1.156	1.071	1.026	1.818	1.052
3	2	16		iYLR212C	11260	17120	120	2420	1851	1193	86	156	284	78	70	0	1814	1408	996	315	392	362	63	61	0	0	0	0	0	0	0	0	0	0	0	0	0	0	0	0	0	0	0	1.557	1.615	1.43	1.434	3.317	1.365
3	3	16		iYLR217W	11450	17120	120	2396	1989	1274	87	190	447	74	69	0	1504	1310	887	320	398	400	67	61	0	0	0	0	0	0	0	0	0	0	0	0	0	0	0	0	0	0	0	1.95	1.921	1.675	1.44	2.354	1.687
3	4	16		iYLR230W	11640	17120	120	2425	2091	1290	86	157	304	77	76	0	1627	1404	861	316	417	1334	50	0	0	0	0	0	0	0	0	0	0	0	0	0	0	0	0	0	0	0	0	1.784	1.843	1.632	1.33	2.701	1.726
3	5	16		iYLR236C	11830	17120	120	2489	2010	1233	85	152	259	80	75	0	1587	1312	858	318	413	1315	46	0	0	0	0	0	0	0	0	0	0	0	0	0	0	0	0	0	0	0	0	1.894	1.937	1.765	1.942	1.647	0.441
3	6	16		iYLR240W	12030	17120	120	1712	1665	1226	83	118	165	77	73	0	1579	1456	1059	320	456	1672	33	0	0	0	0	0	0	0	0	0	0	0	0	0	0	0	0	0	0	0	0	1.294	1.393	1.247	0.99	2.48	0.383
3	7	16		iSNR54	12210	17120	120	2220	2052	1451	83	110	121	81	79	0	1696	1640	1297	318	451	1683	38	7	0	0	0	0	0	0	0	0	0	0	0	0	0	0	0	0	0	0	0	1.551	1.489	1.331	1.285	2.848	0.545
3	8	16		itY(GUA)M1	12410	17120	120	1720	1319	853	89	112	94	79	75	0	1859	1478	970	324	348	169	70	68	0	0	0	0	0	0	0	0	0	0	0	0	0	0	0	0	0	0	0	1.063	1.066	1.01	0.907	1.994	0.93
3	9	16		iYML050W	12590	17130	110	612	531	321	83	107	156	71	67	0	1929	1518	973	321	385	419	68	66	0	0	0	0	0	0	0	0	0	0	0	0	0	0	0	0	0	0	0	0.329	0.374	0.327	0.285	1.952	0.296
3	10	16		iYML034W	12780	17120	110	759	629	410	82	99	76	72	68	0	1185	1028	663	304	352	292	71	67	0	0	0	0	0	0	0	0	0	0	0	0	0	0	0	0	0	0	0	0.768	0.756	0.637	0.432	2.878	0.634
3	11	16		iYML029W	12980	17130	110	1147	1041	700	83	119	181	75	70	0	1581	1416	998	309	448	1551	36	0	0	0	0	0	0	0	0	0	0	0	0	0	0	0	0	0	0	0	0	0.836	0.865	0.764	0.706	2.932	0.73
3	12	16		iYML025C	13160	17120	110	2031	2097	1580	83	164	407	72	71	0	1474	1366	997	314	484	1514	32	3	0	0	0	0	0	0	0	0	0	0	0	0	0	0	0	0	0	0	0	1.679	1.914	1.737	1.767	1.898	1.661
3	13	16		iYML009C	13360	17120	110	1759	1725	1210	84	149	366	73	70	0	5497	5095	3744	314	458	802	73	71	0	0	0	0	0	0	0	0	0	0	0	0	0	0	0	0	0	0	0	0.323	0.343	0.333	0.297	1.861	0.302
3	14	16		itS(AGA)M	13550	17120	110	3113	2829	2025	85	165	416	78	73	0	3511	3082	2462	320	486	838	68	63	0	0	0	0	0	0	0	0	0	0	0	0	0	0	0	0	0	0	0	0.949	0.993	0.916	0.92	1.922	0.875
3	15	16		iYML002W	13750	17120	110	1652	1540	1219	87	165	401	72	63	0	5681	5050	4228	322	525	967	66	66	0	0	0	0	0	0	0	0	0	0	0	0	0	0	0	0	0	0	0	0.292	0.307	0.289	0.287	2.23	0.271
3	16	16		itE(UUC)M	13950	17130	120	1088	927	600	80	121	266	71	65	0	1272	1111	768	313	437	777	62	17	0	0	0	0	0	0	0	0	0	0	0	0	0	0	0	0	0	0	0	1.051	1.061	0.927	0.679	3.319	0.885
3	17	16		iYMR014W	14140	17130	120	1468	2329	2321	75	93	83	79	70	0	6303	10199	10599	309	343	193	70	63	0	0	0	0	0	0	0	0	0	0	0	0	0	0	0	0	0	0	0	0.232	0.228	0.236	0.307	3.196	0.212
3	18	16		iYMR017W	14340	17130	120	1542	2721	2742	74	124	438	61	52	0	749	1544	1601	302	369	465	49	45	0	0	0	0	0	0	0	0	0	0	0	0	0	0	0	0	0	0	0	3.284	2.131	1.989	1.543	4.078	1.933
3	19	16		iYMR300C	14510	17130	120	2395	2083	1359	78	129	252	79	75	0	2076	1656	1193	307	383	833	60	53	0	0	0	0	0	0	0	0	0	0	0	0	0	0	0	0	0	0	0	1.31	1.486	1.378	1.227	3.236	0.904
3	20	16		iYMR304W	14700	17120	110	624	538	326	82	143	276	67	50	0	1206	999	632	324	413	830	55	2	0	0	0	0	0	0	0	0	0	0	0	0	0	0	0	0	0	0	0	0.615	0.676	0.583	0.445	2.721	0.116
3	21	16		iYMR308C	14900	17130	120	2620	2473	1880	81	116	155	80	78	0	1728	1612	1208	330	373	266	67	65	0	0	0	0	0	0	0	0	0	0	0	0	0	0	0	0	0	0	0	1.816	1.866	1.816	1.665	2.67	1.713
3	22	16		iYMR323W	15090	17130	120	10431	8476	5819	76	106	143	90	86	0	9153	7100	5340	320	354	171	77	75	0	0	0	0	0	0	0	0	0	0	0	0	0	0	0	0	0	0	0	1.172	1.239	1.237	1.494	2.16	1.185
3	1	17		iYNL338W	11100	17320	120	10468	11195	8117	81	121	170	98	93	0	19367	19434	16045	310	413	438	89	81	0	0	0	0	0	0	0	0	0	0	0	0	0	0	0	0	0	0	0	0.545	0.581	0.592	0.711	2.285	0.52
3	2	17		iYNL335W	11290	17310	110	1026	842	567	88	162	280	68	63	0	871	772	517	327	470	517	50	15	0	0	0	0	0	0	0	0	0	0	0	0	0	0	0	0	0	0	0	1.724	1.694	1.45	0.933	3.972	0.741
3	3	17		iYNL316C	11470	17310	100	286	271	144	84	104	94	71	57	0	737	644	360	311	341	162	70	61	0	0	0	0	0	0	0	0	0	0	0	0	0	0	0	0	0	0	0	0.474	0.562	0.459	0.375	2.69	0.391
3	4	17		iYNL312W	11670	17320	120	1345	1094	644	85	121	171	80	75	0	1251	1108	698	312	406	1265	32	0	0	0	0	0	0	0	0	0	0	0	0	0	0	0	0	0	0	0	0	1.342	1.268	1.14	0.893	2.933	1.087
3	5	17		iYNL307C	11860	17320	120	2869	2737	1909	80	152	275	82	78	0	2010	1788	1356	321	427	1270	57	22	0	0	0	0	0	0	0	0	0	0	0	0	0	0	0	0	0	0	0	1.651	1.811	1.641	1.677	2.664	1.601
3	6	17		iYNL289W-0	12060	17320	120	1693	1505	1008	78	151	300	75	70	0	1264	1116	755	319	422	1268	38	0	0	0	0	0	0	0	0	0	0	0	0	0	0	0	0	0	0	0	0	1.709	1.79	1.629	1.249	3.056	1.549
3	7	17		iYNL286W	12240	17320	120	622	521	332	80	112	166	68	58	0	1759	1378	937	310	404	1249	55	1	0	0	0	0	0	0	0	0	0	0	0	0	0	0	0	0	0	0	0	0.374	0.413	0.355	0.311	2.115	0.385
3	8	17		iYNLCdelta1-2	12440	17320	120	28466	25185	20400	85	385	1519	81	75	2	17693	15356	13096	323	581	1382	70	65	0	0	0	0	0	0	0	0	0	0	0	0	0	0	0	0	0	0	0	1.634	1.67	1.728	2.088	2.313	1.623
3	9	17		iYNR031C	12630	17320	130	2990	2824	2215	82	373	1454	61	50	0	1683	1705	1345	321	562	1323	50	20	0	0	0	0	0	0	0	0	0	0	0	0	0	0	0	0	0	0	0	2.135	1.981	1.756	1.466	3.815	1.406
3	10	17		iYNR034W-0	12810	17320	120	1075	1151	1046	78	109	117	77	74	0	1373	1518	1381	308	368	701	60	37	0	0	0	0	0	0	0	0	0	0	0	0	0	0	0	0	0	0	0	0.936	0.887	0.761	0.652	2.97	0.753
3	11	17		iYNR037C	12990	17330	110	1309	1132	756	80	149	230	73	72	0	1290	1068	720	309	458	1558	8	0	0	0	0	0	0	0	0	0	0	0	0	0	0	0	0	0	0	0	0	1.253	1.386	1.167	0.882	2.716	0.486
3	12	17		iYNR054C-0	13210	17320	120	2901	2699	1946	77	148	283	80	78	0	1749	1666	1235	312	414	1260	56	15	0	0	0	0	0	0	0	0	0	0	0	0	0	0	0	0	0	0	0	1.965	1.936	1.849	1.65	3.376	1.767
3	13	17		iYNR055C	13400	17320	120	1756	1837	1560	75	89	57	84	80	0	1004	1079	848	310	342	329	68	51	0	0	0	0	0	0	0	0	0	0	0	0	0	0	0	0	0	0	0	2.422	2.291	2.05	1.815	2.377	2.054
3	14	17		iYNR060W	13580	17320	120	1805	2029	1693	80	119	250	82	75	0	1492	1651	1370	313	350	321	69	65	0	0	0	0	0	0	0	0	0	0	0	0	0	0	0	0	0	0	0	1.463	1.457	1.279	1.181	3.114	1.335
3	15	17		iYNR075W	13780	17320	120	14352	12361	8796	80	495	2495	72	69	0	12660	9657	6996	317	766	2371	66	65	0	0	0	0	0	0	0	0	0	0	0	0	0	0	0	0	0	0	0	1.156	1.315	1.355	1.575	1.886	1.277
3	16	17		iYOLCdelta1	13970	17320	120	4400	3751	2598	77	523	2575	66	36	0	3713	3226	2322	316	794	2614	59	15	0	0	0	0	0	0	0	0	0	0	0	0	0	0	0	0	0	0	0	1.273	1.263	1.233	1.333	1.666	1.098
3	17	17		iYOL162W	14160	17320	130	4809	4809	3829	78	114	137	82	76	0	7066	6777	5563	315	380	376	74	73	0	0	0	0	0	0	0	0	0	0	0	0	0	0	0	0	0	0	0	0.701	0.732	0.719	0.718	2.011	0.676
3	18	17		iYOL152W	14330	17320	120	2647	2766	2420	76	109	125	78	75	0	2600	2652	2453	309	354	291	64	63	0	0	0	0	0	0	0	0	0	0	0	0	0	0	0	0	0	0	0	1.122	1.148	1.054	0.937	3.327	0.98
3	19	17		iYOL147C	14530	17320	120	479	453	320	77	107	143	69	64	0	674	670	464	311	344	248	59	38	0	0	0	0	0	0	0	0	0	0	0	0	0	0	0	0	0	0	0	1.107	1.047	0.736	0.601	3.288	0.725
3	20	17		iYOL142W	14700	17320	110	830	703	453	76	99	105	73	72	0	804	733	488	314	330	133	67	65	0	0	0	0	0	0	0	0	0	0	0	0	0	0	0	0	0	0	0	1.539	1.496	1.115	0.767	4.005	1.098
3	21	17		iYOR150W	14910	17320	110	2431	1832	1169	84	171	372	71	68	0	4123	3124	1980	324	458	629	73	70	0	0	0	0	0	0	0	0	0	0	0	0	0	0	0	0	0	0	0	0.618	0.624	0.62	0.508	2.157	0.598
3	22	17		iYOR153W	15090	17320	110	1420	1161	735	81	204	418	72	63	0	1459	1264	833	323	496	667	65	37	0	0	0	0	0	0	0	0	0	0	0	0	0	0	0	0	0	0	0	1.179	1.148	0.998	0.777	2.909	0.788
3	1	18		iYOR157C	11120	17510	120	2553	2473	1799	82	113	142	84	83	0	1507	1283	928	308	343	239	64	60	0	0	0	0	0	0	0	0	0	0	0	0	0	0	0	0	0	0	0	2.061	2.452	2.146	2.088	3.1	2.221
3	2	18		iYOR176W	11310	17510	120	1306	1080	709	85	126	182	75	70	0	1673	1542	1123	324	356	181	71	63	0	0	0	0	0	0	0	0	0	0	0	0	0	0	0	0	0	0	0	0.905	0.817	0.704	0.605	2.894	0.684
3	3	18		iYOR177C	11500	17510	120	1631	1855	1498	81	106	107	85	81	0	1595	1717	1393	310	340	165	74	70	0	0	0	0	0	0	0	0	0	0	0	0	0	0	0	0	0	0	0	1.206	1.261	1.167	1.116	2.926	1.151
3	4	18		iYOR179C-1	11690	17510	120	4473	4140	3051	81	129	178	87	83	0	2284	2152	1590	310	391	1172	62	45	0	0	0	0	0	0	0	0	0	0	0	0	0	0	0	0	0	0	0	2.225	2.204	2.08	2.21	2.478	1.649
3	5	18		itM(CAU)O1	11870	17510	110	827	682	402	81	134	190	72	68	0	764	693	391	313	415	1218	0	0	0	0	0	0	0	0	0	0	0	0	0	0	0	0	0	0	0	0	0	1.654	1.582	1.345	0.956	3.561	0.045
3	6	18		iYOR196C	12060	17510	120	1268	1058	712	81	112	133	75	75	0	1285	1115	778	319	371	477	60	50	0	0	0	0	0	0	0	0	0	0	0	0	0	0	0	0	0	0	0	1.229	1.227	1.047	0.935	3.386	0.673
3	7	18		iYOR204W	12270	17510	120	2357	2341	1568	78	114	153	88	85	0	3442	3295	2444	312	369	494	71	69	0	0	0	0	0	0	0	0	0	0	0	0	0	0	0	0	0	0	0	0.728	0.759	0.756	0.882	2.463	0.672
3	8	18		iYOR221C	12440	17510	120	3149	2684	1820	80	164	840	71	63	0	1927	1624	1115	311	377	635	62	54	0	0	0	0	0	0	0	0	0	0	0	0	0	0	0	0	0	0	0	1.899	1.983	1.87	2.12	2.409	1.833
3	9	18		iYOR226C	12610	17510	110	3153	3425	2592	83	213	619	77	72	0	1721	1841	1449	324	394	387	70	65	0	0	0	0	0	0	0	0	0	0	0	0	0	0	0	0	0	0	0	2.198	2.203	2.204	1.947	2.652	1.969
3	10	18		iYOR230W	12830	17510	120	2365	2263	1832	79	191	568	70	61	0	1254	1401	1240	313	435	1325	40	14	0	0	0	0	0	0	0	0	0	0	0	0	0	0	0	0	0	0	0	2.429	2.007	1.8	1.425	3.946	1.728
3	11	18		iYPL145C	13000	17520	130	1993	1876	1466	78	118	157	79	74	0	1218	1113	863	308	403	1352	30	0	0	0	0	0	0	0	0	0	0	0	0	0	0	0	0	0	0	0	0	2.104	2.234	1.906	1.597	3.309	1.983
3	12	18		iYPL140C	13200	17520	110	2079	1770	1086	78	140	309	80	76	0	1869	1601	1029	313	454	1578	50	0	0	0	0	0	0	0	0	0	0	0	0	0	0	0	0	0	0	0	0	1.286	1.314	1.151	0.91	2.721	0.225
3	13	18		iYPL135W	13400	17510	110	443	477	383	77	119	282	56	27	0	701	673	468	310	367	405	48	17	0	0	0	0	0	0	0	0	0	0	0	0	0	0	0	0	0	0	0	0.936	1.102	0.776	0.557	3.036	0.664
3	14	18		iYPL119C	13570	17520	110	2472	1913	1227	78	135	321	75	70	0	1665	1412	997	306	355	284	65	61	0	0	0	0	0	0	0	0	0	0	0	0	0	0	0	0	0	0	0	1.762	1.659	1.483	1.37	3.548	0.21
3	15	18		iYPL115C	13780	17510	110	4386	3249	2220	81	158	357	72	71	0	2807	2336	1854	309	379	357	71	71	0	0	0	0	0	0	0	0	0	0	0	0	0	0	0	0	0	0	0	1.723	1.563	1.618	1.447	2.391	1.475
3	16	18		iYPL111W	13970	17520	110	925	742	483	77	117	218	70	66	0	1420	1176	817	311	452	1282	38	0	0	0	0	0	0	0	0	0	0	0	0	0	0	0	0	0	0	0	0	0.765	0.769	0.636	0.579	2.121	0.116
3	17	18		iYPL091W	14160	17510	110	1810	1385	870	77	116	188	72	71	0	5192	4291	2912	298	492	1151	72	66	0	0	0	0	0	0	0	0	0	0	0	0	0	0	0	0	0	0	0	0.354	0.328	0.309	0.273	1.94	0.283
3	18	18		iYPL087W	14350	17510	110	2776	2155	1492	79	131	203	72	71	0	2774	2207	1533	303	511	1169	68	52	0	0	0	0	0	0	0	0	0	0	0	0	0	0	0	0	0	0	0	1.091	1.09	1.075	0.804	2.529	0.719
3	19	18		iYPL083C	14530	17520	110	2310	1923	1339	81	138	293	72	71	0	3443	3039	2413	322	435	658	68	62	0	0	0	0	0	0	0	0	0	0	0	0	0	0	0	0	0	0	0	0.714	0.678	0.575	0.58	3.056	0.569
3	20	18		iYPL066W	14720	17510	110	1897	1508	1059	80	134	280	70	67	0	1501	1334	967	310	406	611	65	47	0	0	0	0	0	0	0	0	0	0	0	0	0	0	0	0	0	0	0	1.526	1.395	1.265	0.864	3.494	1.141
3	21	18		iYPL061W	14910	17510	110	1138	1135	862	84	127	233	73	67	0	1760	1785	1378	320	386	398	71	62	0	0	0	0	0	0	0	0	0	0	0	0	0	0	0	0	0	0	0	0.732	0.717	0.614	0.54	2.454	0.64
3	22	18		iYPLCtau2	15100	17510	110	4628	4097	2816	79	129	280	82	76	0	5431	4422	3320	308	410	574	75	71	0	0	0	0	0	0	0	0	0	0	0	0	0	0	0	0	0	0	0	0.888	0.977	0.907	0.94	2.239	0.878
3	1	19		YILCdelta2	11130	17700	120	10973	10151	7199	82	112	198	89	85	0	14531	11668	9554	309	346	223	78	75	0	0	0	0	0	0	0	0	0	0	0	0	0	0	0	0	0	0	0	0.766	0.886	0.852	1.257	2.792	0.802
3	2	19		YJRWdelta20	11320	17700	120	1579	1458	1034	82	106	100	83	75	0	1388	1317	1001	317	351	196	66	62	0	0	0	0	0	0	0	0	0	0	0	0	0	0	0	0	0	0	0	1.398	1.376	1.208	1.043	3.154	1.159
3	3	19		YMRCtau1	11500	17710	110	1180	947	614	81	102	84	78	73	0	1414	1238	824	307	338	181	72	66	0	0	0	0	0	0	0	0	0	0	0	0	0	0	0	0	0	0	0	0.993	0.93	0.807	0.728	2.591	0.811
3	4	19		YPRCdelta22	11700	17700	120	610	579	369	79	105	131	75	66	0	1344	1164	726	313	365	458	67	56	0	0	0	0	0	0	0	0	0	0	0	0	0	0	0	0	0	0	0	0.515	0.588	0.539	0.478	2.074	0.51
3	5	19		Q0015	11820	17700	110	233	310	261	84	111	129	55	28	0	739	800	504	316	446	1349	6	0	0	0	0	0	0	0	0	0	0	0	0	0	0	0	0	0	0	0	0	0.352	0.467	0.45	0.402	2.514	0.362
3	6	19		Q0035	12050	17710	110	240	217	123	82	97	62	68	57	0	625	557	348	302	361	506	26	1	0	0	0	0	0	0	0	0	0	0	0	0	0	0	0	0	0	0	0	0.489	0.529	0.337	0.336	2.864	0.293
3	7	19		Q0115	12240	17700	110	1185	1347	1066	83	131	245	76	73	0	913	877	608	308	344	194	71	61	0	0	0	0	0	0	0	0	0	0	0	0	0	0	0	0	0	0	0	1.821	2.221	1.896	1.797	2.45	1.932
3	8	19		Q0140	12440	17710	110	193	186	111	79	125	231	10	1	0	615	534	318	308	337	181	61	32	0	0	0	0	0	0	0	0	0	0	0	0	0	0	0	0	0	0	0	0.371	0.473	0.341	0.268	2.446	0.274
3	9	19		15S rRNA1	12630	17700	130	12349	10965	8375	81	150	394	84	76	0	2839	2432	1895	315	347	237	66	64	0	0	0	0	0	0	0	0	0	0	0	0	0	0	0	0	0	0	0	4.861	5.141	5.139	6.028	1.942	4.996
3	10	19		Q0185E	12820	17710	110	1556	1282	889	80	134	206	75	70	0	1122	996	725	312	410	1415	17	0	0	0	0	0	0	0	0	0	0	0	0	0	0	0	0	0	0	0	0	1.822	1.757	1.491	1.158	3.237	1.297
3	11	19		IntQ0185E	13020	17710	110	196	183	99	76	93	125	46	5	0	632	557	351	304	429	1549	0	0	0	0	0	0	0	0	0	0	0	0	0	0	0	0	0	0	0	0	0	0.366	0.423	0.291	0.25	2.578	0.021
3	12	19		Q0220	13210	17710	110	255	234	146	74	77	28	70	67	0	612	555	394	303	457	1772	0	0	0	0	0	0	0	0	0	0	0	0	0	0	0	0	0	0	0	0	0	0.586	0.635	0.442	0.358	3.001	0.032
3	13	19		iYHR212C	13400	17700	110	259	237	145	70	77	34	68	65	0	745	645	442	303	326	283	61	31	0	0	0	0	0	0	0	0	0	0	0	0	0	0	0	0	0	0	0	0.428	0.488	0.347	0.287	2.367	0.151
3	14	19		iYHR214W-A	13590	17700	110	327	319	213	76	84	62	70	66	0	644	597	398	302	336	383	46	13	0	0	0	0	0	0	0	0	0	0	0	0	0	0	0	0	0	0	0	0.734	0.824	0.599	0.467	2.911	0.136
3	15	19		YHRCTy1-1D	13770	17700	110	5303	6714	5590	81	196	798	81	77	0	4997	5405	5042	309	435	875	68	66	0	0	0	0	0	0	0	0	0	0	0	0	0	0	0	0	0	0	0	1.114	1.302	1.278	1.464	2.28	1.165
3	16	19		YIRCdelta6	13970	17710	110	1938	1499	989	81	254	826	68	60	0	2089	1663	1241	318	537	1119	58	23	0	0	0	0	0	0	0	0	0	0	0	0	0	0	0	0	0	0	0	1.049	1.054	0.934	0.683	3.288	0.635
3	17	19		SNR60	14160	17710	110	642	542	341	78	162	346	67	23	0	1016	828	556	303	440	769	40	2	0	0	0	0	0	0	0	0	0	0	0	0	0	0	0	0	0	0	0	0.791	0.884	0.719	0.519	2.774	0.706
3	18	19		YJLWdelta8	14350	17710	110	597	566	463	75	87	58	71	67	0	1044	944	752	293	353	851	37	7	0	0	0	0	0	0	0	0	0	0	0	0	0	0	0	0	0	0	0	0.695	0.754	0.634	0.393	3.14	0.611
3	19	19		SNR69	14540	17710	120	334	534	520	76	89	94	55	52	0	317	669	741	307	330	250	40	36	0	0	0	0	0	0	0	0	0	0	0	0	0	0	0	0	0	0	0	25.8	1.265	0.679	0.474	5.265	0.735
3	20	19		YKRWdelta10	14730	17710	110	1059	985	660	78	162	290	73	61	0	1175	991	689	309	385	298	67	57	0	0	0	0	0	0	0	0	0	0	0	0	0	0	0	0	0	0	0	1.133	1.33	1.22	0.891	2.689	1.069
3	21	19		YLRWdelta4	14920	17700	110	269	251	139	82	170	288	17	0	0	644	569	342	318	417	341	48	6	0	0	0	0	0	0	0	0	0	0	0	0	0	0	0	0	0	0	0	0.574	0.673	0.461	0.382	3.277	0.756
3	22	19		RDN37-1C	15120	17710	120	26057	23381	16255	77	178	601	96	91	0	50886	38205	27687	316	571	1625	90	83	35	0	0	0	0	0	0	0	0	0	0	0	0	0	0	0	0	0	0	0.514	0.615	0.608	0.684	2.361	0.569
3	1	20		iRDN5-2	11160	17900	150	3167	2488	1738	77	206	594	68	65	0	3754	2862	2049	305	431	620	67	64	0	0	0	0	0	0	0	0	0	0	0	0	0	0	0	0	0	0	0	0.896	0.943	0.937	0.971	1.831	0.901
3	2	20		iYLR157C-B	11350	17900	150	90	161	154	76	120	292	10	1	0	341	444	360	296	354	368	22	10	0	0	0	0	0	0	0	0	0	0	0	0	0	0	0	0	0	0	0	0.311	0.574	0.293	0.28	3.26	0.686
3	3	20	EMPTY	EMPTY	11490	17890	150	75	78	30	75	87	62	2	1	0	300	302	73	294	317	164	3	0	0	0	0	0	0	0	0	0	0	0	0	0	0	0	0	0	0	0	0	0	0.375	0.32	0.311	3.579	0.287
3	4	20	EMPTY	EMPTY	11680	17890	150	73	75	24	75	82	41	5	1	0	295	301	86	304	328	345	0	0	0	0	0	0	0	0	0	0	0	0	0	0	0	0	0	0	0	0	0	0.222	0	0.329	0.335	4.027	0.003
3	5	20	EMPTY	EMPTY	11870	17890	150	71	73	23	77	87	53	1	0	0	298	302	75	302	340	357	0	0	0	0	0	0	0	0	0	0	0	0	0	0	0	0	0	0	0	0	0	1.5	100000	0.356	0.406	3.807	0.014
3	6	20	EMPTY	EMPTY	12060	17890	150	77	77	23	75	82	38	6	0	0	315	322	92	302	317	127	10	0	0	0	0	0	0	0	0	0	0	0	0	0	0	0	0	0	0	0	0	0.154	0.1	0.333	0.336	3.162	0.013
3	7	20	EMPTY	EMPTY	12250	17890	150	71	72	24	76	102	180	0	0	0	302	496	1362	309	342	301	3	2	0	0	0	0	0	0	0	0	0	0	0	0	0	0	0	0	0	0	0	0.714	-0.021	0.242	0.282	3.648	0.008
3	8	20	EMPTY	EMPTY	12440	17890	150	69	73	25	73	95	160	0	0	0	310	311	78	309	341	346	0	0	0	0	0	0	0	0	0	0	0	0	0	0	0	0	0	0	0	0	0	-4	0	0.378	0.419	4.702	0.003
3	9	20	EMPTY	EMPTY	12630	17890	150	75	77	25	73	90	95	0	0	0	309	360	621	303	318	205	3	0	0	0	0	0	0	0	0	0	0	0	0	0	0	0	0	0	0	0	0	0.333	0.07	0.247	0.279	4.083	0.002
3	10	20	EMPTY	EMPTY	12820	17890	150	75	77	25	74	98	131	0	0	0	290	298	82	300	323	228	0	0	0	0	0	0	0	0	0	0	0	0	0	0	0	0	0	0	0	0	0	-0.1	-1.5	0.32	0.417	3.658	0.017
3	11	20	EMPTY	EMPTY	13010	17890	150	70	71	25	72	80	84	0	0	0	292	300	81	298	334	553	0	0	0	0	0	0	0	0	0	0	0	0	0	0	0	0	0	0	0	0	0	0.333	-0.5	0.321	0.314	2.551	0
3	12	20	EMPTY	EMPTY	13200	17890	150	68	70	25	70	74	24	12	3	0	295	303	75	299	333	567	0	0	0	0	0	0	0	0	0	0	0	0	0	0	0	0	0	0	0	0	0	0.5	0	0.285	0.282	3.951	493.158
3	13	20	EMPTY	EMPTY	13390	17890	150	72	73	25	71	74	25	13	2	0	301	306	82	300	329	380	0	0	0	0	0	0	0	0	0	0	0	0	0	0	0	0	0	0	0	0	0	1	0.333	0.274	0.307	3.943	0.015
3	14	20	EMPTY	EMPTY	13580	17890	150	72	76	36	71	76	29	11	3	0	290	295	82	303	340	472	0	0	0	0	0	0	0	0	0	0	0	0	0	0	0	0	0	0	0	0	0	-0.077	-0.625	0.257	0.31	4.51	0.004
3	15	20	EMPTY	EMPTY	13770	17890	150	73	84	116	72	140	630	0	0	0	316	354	299	305	405	807	1	0	0	0	0	0	0	0	0	0	0	0	0	0	0	0	0	0	0	0	0	0.091	0.245	0.255	0.226	4.083	0.81
3	16	20	EMPTY	EMPTY	13960	17890	150	65	69	22	72	169	661	0	0	0	304	303	87	305	410	818	0	0	0	0	0	0	0	0	0	0	0	0	0	0	0	0	0	0	0	0	0	7	1.5	0.211	0.234	3.143	0.003
3	17	20	EMPTY	EMPTY	14150	17890	150	65	68	24	72	117	260	0	0	0	303	372	823	295	370	588	0	0	0	0	0	0	0	0	0	0	0	0	0	0	0	0	0	0	0	0	0	-0.875	-0.052	0.256	0.293	3.849	0.004
3	18	20	EMPTY	EMPTY	14340	17890	150	64	68	22	71	78	49	2	0	0	294	299	74	298	311	167	3	0	0	0	0	0	0	0	0	0	0	0	0	0	0	0	0	0	0	0	0	1.75	-3	0.316	0.388	3.808	0.016
3	19	20	EMPTY	EMPTY	14530	17890	150	71	72	25	70	76	43	5	0	0	302	305	90	295	305	132	7	0	0	0	0	0	0	0	0	0	0	0	0	0	0	0	0	0	0	0	0	0.143	0.2	0.25	0.271	3.674	88.927
3	20	20	EMPTY	EMPTY	14720	17890	150	71	71	21	73	109	194	0	0	0	295	297	76	294	328	187	1	0	0	0	0	0	0	0	0	0	0	0	0	0	0	0	0	0	0	0	0	-2	-0.667	0.279	0.283	3.784	0.021
3	21	20	EMPTY	EMPTY	14910	17890	150	67	70	21	73	112	198	0	0	0	298	306	76	298	342	214	0	0	0	0	0	0	0	0	0	0	0	0	0	0	0	0	0	0	0	0	0	100000	-0.375	0.29	0.264	3.295	0.1
3	22	20	EMPTY	EMPTY	15100	17890	150	67	70	22	72	117	435	0	0	0	291	291	78	298	409	1226	0	0	0	0	0	0	0	0	0	0	0	0	0	0	0	0	0	0	0	0	0	0.714	0.286	0.309	0.323	3.824	0.015
4	1	1	TFC3	YAL001C	15500	14290	110	3045	3085	2133	68	192	696	75	70	0	9836	9036	6196	271	760	2454	75	72	0	0	0	0	0	0	0	0	0	0	0	0	0	0	0	0	0	0	0	0.311	0.344	0.354	0.368	2.044	0.316
4	2	1	FUN19	YAL034C	15700	14290	110	4004	3574	2257	73	199	673	78	76	0	7443	6987	4491	277	806	2434	78	65	0	0	0	0	0	0	0	0	0	0	0	0	0	0	0	0	0	0	0	0.549	0.522	0.517	0.494	1.65	0.486
4	3	1		YAL064W	15890	14290	100	173	215	178	78	163	344	10	2	0	883	895	530	297	517	971	15	3	0	0	0	0	0	0	0	0	0	0	0	0	0	0	0	0	0	0	0	0.162	0.229	0.166	0.16	2.428	0.212
4	4	1	EFB1	YAL003W	16100	14290	150	165	538	568	72	94	95	50	46	0	420	1179	1225	299	360	375	44	40	0	0	0	0	0	0	0	0	0	0	0	0	0	0	0	0	0	0	0	0.769	0.53	0.397	0.302	3.353	0.392
4	5	1		YAL035C-A	16270	14290	110	3319	3076	2237	75	144	398	80	75	0	13484	11687	7951	306	639	2050	77	75	0	0	0	0	0	0	0	0	0	0	0	0	0	0	0	0	0	0	0	0.246	0.264	0.268	0.266	1.824	0.247
4	6	1		YAL065C	16450	14290	110	11515	9967	4958	77	313	1284	83	83	0	15783	13638	6513	312	975	2963	83	83	0	0	0	0	0	0	0	0	0	0	0	0	0	0	0	0	0	0	0	0.739	0.742	0.744	0.753	1.843	0.707
4	7	1	ssa1	YAL005C	16650	14290	110	7117	5995	2911	73	378	1442	83	78	0	6666	5784	2883	300	837	2488	81	73	0	0	0	0	0	0	0	0	0	0	0	0	0	0	0	0	0	0	0	1.107	1.08	1.072	1.117	1.986	1.038
4	8	1	FUN11	YAL036C	16840	14290	120	3854	3433	1747	73	170	660	85	81	0	3604	3224	1684	296	432	890	80	76	0	0	0	0	0	0	0	0	0	0	0	0	0	0	0	0	0	0	0	1.143	1.148	1.14	1.181	1.728	1.067
4	9	1	SEO1	YAL067C	17030	14290	120	119	127	72	71	124	386	0	0	0	751	689	476	293	372	556	39	5	0	0	0	0	0	0	0	0	0	0	0	0	0	0	0	0	0	0	0	0.105	0.141	0.125	0.126	2.286	0.103
4	10	1	FUN14	YAL008W	17210	14290	110	4533	3487	2489	76	218	815	70	66	0	7920	6681	4866	299	677	1971	68	68	0	0	0	0	0	0	0	0	0	0	0	0	0	0	0	0	0	0	0	0.585	0.534	0.496	0.377	2.247	0.485
4	11	1	cdc19	YAL038W	17390	14290	110	1882	1774	1129	79	281	854	75	55	0	1771	1534	955	308	689	1854	30	0	0	0	0	0	0	0	0	0	0	0	0	0	0	0	0	0	0	0	0	1.232	1.383	1.255	1.085	2.705	0.614
4	12	1		YAL069W	17590	14280	110	10695	13002	11894	83	332	1133	65	62	0	34408	23435	20632	311	816	3050	60	58	0	0	0	0	0	0	0	0	0	0	0	0	0	0	0	0	0	0	0	0.311	0.559	0.58	0.662	2.752	0.556
4	13	1	CNS1	YBR155W	17780	14280	110	1933	1789	802	82	382	1188	81	17	0	2744	2563	1109	303	882	3051	23	0	0	0	0	0	0	0	0	0	0	0	0	0	0	0	0	0	0	0	0	0.758	0.755	0.704	0.613	1.885	0.664
4	14	1	PCH2	YBR186W	17970	14280	110	3417	3111	1487	74	375	948	85	81	0	1919	1725	870	303	528	744	81	57	0	0	0	0	0	0	0	0	0	0	0	0	0	0	0	0	0	0	0	2.069	2.136	2.15	1.867	2.158	2.051
4	15	1	PYC2	YBR218C	18150	14290	100	1991	2180	1661	77	523	1094	73	41	0	1902	1778	1270	303	579	733	67	53	0	0	0	0	0	0	0	0	0	0	0	0	0	0	0	0	0	0	0	1.197	1.426	1.215	1.206	2.527	1.467
4	16	1		YBR157C	18340	14290	110	2753	2617	1871	76	335	797	76	72	0	1948	1687	1150	297	500	649	67	61	0	0	0	0	0	0	0	0	0	0	0	0	0	0	0	0	0	0	0	1.621	1.828	1.769	1.553	2.752	1.621
4	17	1	NTC20	YBR188C	18520	14290	110	3304	3307	2206	75	327	948	85	73	0	1778	1731	1158	297	446	581	72	62	0	0	0	0	0	0	0	0	0	0	0	0	0	0	0	0	0	0	0	2.18	2.254	2.093	2.204	2.001	2.079
4	18	1		YBR220C	18720	14280	110	5439	4411	3073	80	385	1205	71	70	0	2843	2487	1711	303	467	653	71	68	0	0	0	0	0	0	0	0	0	0	0	0	0	0	0	0	0	0	0	2.11	1.983	1.865	1.17	3.835	1.977
4	19	1		YBR159W	18900	14280	130	3688	3015	1870	74	193	806	75	74	0	2337	1997	1232	298	368	458	75	71	0	0	0	0	0	0	0	0	0	0	0	0	0	0	0	0	0	0	0	1.772	1.731	1.645	1.528	1.84	1.684
4	20	1		YBR190W	19110	14290	110	1701	1579	1087	74	128	294	77	70	0	1559	1376	861	299	353	301	75	72	0	0	0	0	0	0	0	0	0	0	0	0	0	0	0	0	0	0	0	1.291	1.397	1.345	0.896	2.899	1.273
4	21	1	FAT2	YBR222C	19300	14290	120	9070	6869	5388	75	204	761	74	71	0	4214	3607	2839	301	427	807	63	61	0	0	0	0	0	0	0	0	0	0	0	0	0	0	0	0	0	0	0	2.299	2.055	2.014	2.09	1.979	2.051
4	22	1		YBR161W	19480	14290	110	4152	3852	2409	79	310	901	78	73	0	7203	6189	3947	309	706	1660	77	73	0	0	0	0	0	0	0	0	0	0	0	0	0	0	0	0	0	0	0	0.591	0.642	0.652	0.716	2.867	0.573
4	1	2	RIM2	YBR192W	15490	14460	150	3350	2941	2380	73	183	650	69	64	0	5436	5576	4937	295	618	1949	64	57	0	0	0	0	0	0	0	0	0	0	0	0	0	0	0	0	0	0	0	0.637	0.543	0.525	0.552	2.884	0.483
4	2	2		YBR224W	15680	14470	150	4228	3684	3092	82	417	920	66	57	0	1507	1433	1208	312	789	1902	30	1	0	0	0	0	0	0	0	0	0	0	0	0	0	0	0	0	0	0	0	3.469	3.213	2.853	2.534	3.811	2.84
4	3	2	RPS29B	YDL061C	15940	14470	100	2191	1878	847	81	391	771	82	71	0	1847	1633	741	309	516	605	82	71	0	0	0	0	0	0	0	0	0	0	0	0	0	0	0	0	0	0	0	1.372	1.357	1.316	1.225	1.806	1.233
4	4	2	PMT5	YDL093W	16110	14470	120	2428	2245	1514	74	114	302	80	76	0	3306	2900	2076	300	349	587	73	67	0	0	0	0	0	0	0	0	0	0	0	0	0	0	0	0	0	0	0	0.783	0.835	0.795	0.897	2.336	0.746
4	5	2	HNT1	YDL125C	16260	14480	110	1443	1390	653	80	161	409	87	82	0	1034	984	436	300	407	1050	18	0	0	0	0	0	0	0	0	0	0	0	0	0	0	0	0	0	0	0	0	1.857	1.915	1.71	1.734	2.853	1.693
4	6	2		YDL063C	16460	14470	110	5184	4771	2080	82	474	1296	86	86	0	5200	4406	2066	320	717	1615	82	77	0	0	0	0	0	0	0	0	0	0	0	0	0	0	0	0	0	0	0	1.045	1.148	1.154	1.171	1.808	1.116
4	7	2	PMT1	YDL095W	16630	14470	100	8348	7455	3417	87	1041	2360	86	78	0	6104	5313	2768	328	1052	1921	77	75	0	0	0	0	0	0	0	0	0	0	0	0	0	0	0	0	0	0	0	1.43	1.478	1.455	1.661	2.549	1.356
4	8	2	PCL2	YDL127W	16870	14480	150	309	1648	2679	79	565	1813	24	17	0	550	1934	2864	309	682	1451	22	19	0	0	0	0	0	0	0	0	0	0	0	0	0	0	0	0	0	0	0	0.954	0.966	0.851	0.898	3.068	1.103
4	9	2	PEX19	YDL065C	17020	14470	110	4103	3615	1574	76	499	1165	83	82	0	4728	3988	1875	320	779	1294	82	80	0	0	0	0	0	0	0	0	0	0	0	0	0	0	0	0	0	0	0	0.914	0.965	0.945	0.962	1.285	0.924
4	10	2	RPN6	YDL097C	17220	14470	120	5058	4588	3167	81	466	1163	75	71	0	2608	2400	1746	311	823	1768	60	24	0	0	0	0	0	0	0	0	0	0	0	0	0	0	0	0	0	0	0	2.167	2.157	1.881	1.553	3.313	1.727
4	11	2		YDL129W	17400	14480	110	2881	2780	1518	81	182	495	86	82	0	2958	2861	1553	288	407	601	82	82	0	0	0	0	0	0	0	0	0	0	0	0	0	0	0	0	0	0	0	1.049	1.049	0.966	0.811	2.734	0.983
4	12	2	COX9	YDL067C	17570	14470	100	2834	3107	2248	86	552	1437	76	37	0	2908	2593	1732	304	733	1648	67	27	0	0	0	0	0	0	0	0	0	0	0	0	0	0	0	0	0	0	0	1.055	1.32	1.172	1.077	2.293	1.265
4	13	2		YDL099W	17850	14480	100	2393	3474	3692	86	261	723	60	55	0	1722	2736	3123	296	419	553	58	52	0	0	0	0	0	0	0	0	0	0	0	0	0	0	0	0	0	0	0	1.618	1.389	1.436	1.375	2.3	1.323
4	14	2	STF1	YDL130W-A	17980	14480	110	1142	1125	799	79	119	228	73	71	0	1227	1117	761	292	334	262	71	63	0	0	0	0	0	0	0	0	0	0	0	0	0	0	0	0	0	0	0	1.137	1.268	1.104	0.762	3.335	1.07
4	15	2		YDR187C	18170	14480	110	2817	2447	2096	80	198	517	67	65	0	1966	1683	1307	311	403	451	67	61	0	0	0	0	0	0	0	0	0	0	0	0	0	0	0	0	0	0	0	1.654	1.725	1.501	0.848	4.138	1.616
4	16	2		YDR215C	18370	14480	110	480	423	285	80	178	507	26	0	0	931	821	542	311	381	393	63	27	0	0	0	0	0	0	0	0	0	0	0	0	0	0	0	0	0	0	0	0.645	0.673	0.529	0.433	2.662	0.521
4	17	2		YDR247W	18560	14480	110	4324	3896	2760	76	218	749	76	73	0	3860	3429	2266	291	419	741	76	75	0	0	0	0	0	0	0	0	0	0	0	0	0	0	0	0	0	0	0	1.19	1.217	1.19	0.879	2.594	1.159
4	18	2	SLY1	YDR189W	18730	14480	110	676	933	1229	77	201	718	45	11	0	1471	1465	1177	301	428	728	67	30	0	0	0	0	0	0	0	0	0	0	0	0	0	0	0	0	0	0	0	0.512	0.735	0.479	0.464	2.47	0.916
4	19	2	rad9	YDR217C	18950	14480	120	3428	3499	2650	76	101	162	80	80	0	6186	5664	4525	313	359	371	74	73	0	0	0	0	0	0	0	0	0	0	0	0	0	0	0	0	0	0	0	0.571	0.64	0.601	0.55	2.677	0.588
4	20	2		YDR249C	19130	14490	110	3540	3144	2160	78	183	537	75	72	0	3598	3142	2249	313	445	733	72	67	0	0	0	0	0	0	0	0	0	0	0	0	0	0	0	0	0	0	0	1.054	1.084	1.054	1.004	2.898	0.957
4	21	2	HST4	YDR191W	19310	14490	110	9315	7745	5610	83	519	1707	72	67	0	7429	5890	4419	315	727	1657	63	63	0	0	0	0	0	0	0	0	0	0	0	0	0	0	0	0	0	0	0	1.298	1.374	1.307	1.36	2.636	1.263
4	22	2		YDR219C	19510	14490	110	10635	9060	5717	89	697	2055	76	73	0	5966	4923	3371	319	812	1757	70	67	0	0	0	0	0	0	0	0	0	0	0	0	0	0	0	0	0	0	0	1.868	1.949	1.965	2.205	2.465	1.837
4	1	3	pam1	YDR251W	15520	14670	110	5006	4780	2812	74	279	889	83	82	0	3787	3543	2119	301	504	920	81	78	0	0	0	0	0	0	0	0	0	0	0	0	0	0	0	0	0	0	0	1.415	1.452	1.436	1.355	2.158	1.23
4	2	3		YDR193W	15710	14660	110	453	460	279	79	295	880	5	0	0	778	754	416	309	525	915	11	0	0	0	0	0	0	0	0	0	0	0	0	0	0	0	0	0	0	0	0	0.797	0.856	0.743	0.642	2.643	1.034
4	3	3		YDR221W	15910	14670	110	5012	4805	2571	80	308	922	85	83	0	2672	2627	1663	307	438	540	81	75	0	0	0	0	0	0	0	0	0	0	0	0	0	0	0	0	0	0	0	2.085	2.037	2.029	1.945	2.196	1.903
4	4	3	MET32	YDR253C	16090	14670	110	4772	4146	2908	82	487	1327	75	68	0	7710	6424	4419	317	780	1908	72	67	0	0	0	0	0	0	0	0	0	0	0	0	0	0	0	0	0	0	0	0.634	0.665	0.629	0.629	2.388	0.635
4	5	3	glc3	YEL011W	16310	14670	100	9643	9476	2990	84	335	1153	100	98	0	9462	9554	3445	316	768	2073	100	95	0	0	0	0	0	0	0	0	0	0	0	0	0	0	0	0	0	0	0	1.045	1.017	1.039	1.033	1.324	0.942
4	6	3		YEL041W	16510	14670	110	6478	5745	2682	78	203	789	88	86	0	4148	3616	1635	303	500	1221	83	77	0	0	0	0	0	0	0	0	0	0	0	0	0	0	0	0	0	0	0	1.664	1.711	1.741	1.913	2.176	1.664
4	7	3		YEL072W	16710	14680	110	7675	6427	4175	74	86	130	90	86	0	3849	3316	2122	293	299	83	82	80	0	0	0	0	0	0	0	0	0	0	0	0	0	0	0	0	0	0	0	2.138	2.102	2.059	2.072	2.528	2.139
4	8	3	VAC8	YEL013W	16890	14680	100	7353	7243	1988	77	103	210	100	100	0	4449	4426	1286	291	350	419	98	98	0	0	0	0	0	0	0	0	0	0	0	0	0	0	0	0	0	0	0	1.75	1.733	1.739	1.766	1.27	1.667
4	9	3		YEL043W	17080	14670	110	3065	3132	1922	79	161	439	87	86	0	1827	2003	1211	303	416	576	81	67	0	0	0	0	0	0	0	0	0	0	0	0	0	0	0	0	0	0	0	1.959	1.796	1.789	1.716	1.972	1.66
4	10	3		YEL074W	17280	14670	110	28954	25629	13046	84	114	169	100	100	0	29269	25785	12576	300	333	230	93	92	0	0	0	0	0	0	0	0	0	0	0	0	0	0	0	0	0	0	0	0.997	1.002	1.01	1.059	1.861	0.969
4	11	3		YEL015W	17470	14670	110	4413	3934	1825	85	105	151	97	95	0	2522	2265	984	292	316	224	88	87	0	0	0	0	0	0	0	0	0	0	0	0	0	0	0	0	0	0	0	1.941	1.951	2	1.99	1.829	2.073
4	12	3		YEL045C	17650	14680	100	2551	2350	1254	80	90	70	96	92	0	1764	1633	841	296	319	145	83	82	0	0	0	0	0	0	0	0	0	0	0	0	0	0	0	0	0	0	0	1.683	1.698	1.713	1.807	1.971	1.633
4	13	3		YEL076C	17830	14680	100	24551	21553	13842	85	825	4272	78	71	0	12860	9935	6837	303	822	2698	70	66	0	0	0	0	0	0	0	0	0	0	0	0	0	0	0	0	0	0	0	1.948	2.229	2.222	2.906	2.793	2.126
4	14	3	PMP2	YEL017C-A	18050	14680	100	2152	2126	1288	83	611	3623	11	0	0	1449	1464	859	305	682	2360	7	0	0	0	0	0	0	0	0	0	0	0	0	0	0	0	0	0	0	0	0	1.809	1.763	1.734	1.681	2.075	1.626
4	15	3		YEL047C	18220	14680	100	4527	4577	1612	78	119	301	100	98	0	3548	3881	2883	302	371	431	96	92	0	0	0	0	0	0	0	0	0	0	0	0	0	0	0	0	0	0	0	1.371	1.257	1.383	1.414	2.074	1.019
4	16	3		YEL076W-C	18410	14680	100	27829	24632	10024	82	192	686	100	100	0	15266	12950	5641	311	514	1225	96	91	0	0	0	0	0	0	0	0	0	0	0	0	0	0	0	0	0	0	0	1.855	1.942	1.926	2.051	1.718	1.88
4	17	3		YFR032C	18600	14680	100	4631	4417	1938	76	154	624	96	91	0	2922	2828	1265	299	448	1165	82	60	0	0	0	0	0	0	0	0	0	0	0	0	0	0	0	0	0	0	0	1.737	1.716	1.676	1.685	1.885	1.685
4	18	3	PMC1	YGL006W	18790	14680	100	4366	4295	2753	75	132	428	91	82	0	13690	13137	8901	300	612	2186	78	77	0	0	0	0	0	0	0	0	0	0	0	0	0	0	0	0	0	0	0	0.32	0.329	0.323	0.378	2.22	0.288
4	19	3	och1	YGL038C	18980	14680	100	8116	7489	4292	79	177	573	90	83	0	10453	10165	6441	312	774	2504	77	77	0	0	0	0	0	0	0	0	0	0	0	0	0	0	0	0	0	0	0	0.793	0.752	0.741	0.812	1.881	0.662
4	20	3	QCR6	YFR033C	19180	14680	100	3579	3338	1553	79	128	394	92	86	0	2622	2442	1168	306	462	1228	81	43	0	0	0	0	0	0	0	0	0	0	0	0	0	0	0	0	0	0	0	1.511	1.526	1.513	1.573	1.693	1.462
4	21	3	PMA1	YGL008C	19360	14680	100	7343	7434	3971	79	143	518	97	95	0	5913	5627	3264	304	391	664	87	82	0	0	0	0	0	0	0	0	0	0	0	0	0	0	0	0	0	0	0	1.295	1.382	1.398	1.525	1.67	1.332
4	22	3	HEM2	YGL040C	19560	14680	100	11493	10397	4077	78	119	338	100	97	0	9297	8312	3590	300	377	601	92	90	0	0	0	0	0	0	0	0	0	0	0	0	0	0	0	0	0	0	0	1.269	1.288	1.243	1.332	1.727	1.237
4	1	4		YFR035C	15570	14870	100	2225	2159	996	71	89	138	96	95	0	1639	1680	788	300	323	209	92	88	0	0	0	0	0	0	0	0	0	0	0	0	0	0	0	0	0	0	0	1.609	1.513	1.533	1.581	1.606	1.445
4	2	4		YGL010W	15770	14870	100	4044	3600	1341	72	90	135	96	93	0	9524	8590	3603	301	336	264	95	95	0	0	0	0	0	0	0	0	0	0	0	0	0	0	0	0	0	0	0	0.431	0.426	0.421	0.434	1.481	0.392
4	3	4		YGL042C	15950	14870	100	2397	2561	1528	75	113	299	91	86	0	2177	2503	1675	311	384	493	82	75	0	0	0	0	0	0	0	0	0	0	0	0	0	0	0	0	0	0	0	1.244	1.134	1.189	1.242	1.642	1.017
4	4	4	RSC8	YFR037C	16140	14870	100	6842	6470	2120	77	111	197	100	100	0	3769	3632	1179	317	393	483	100	96	0	0	0	0	0	0	0	0	0	0	0	0	0	0	0	0	0	0	0	1.96	1.929	1.965	1.961	1.28	1.864
4	5	4	ERG4	YGL012W	16330	14870	100	8285	7998	3211	81	109	185	100	98	0	15124	14128	6447	321	421	851	92	91	0	0	0	0	0	0	0	0	0	0	0	0	0	0	0	0	0	0	0	0.554	0.573	0.597	0.621	1.611	0.53
4	6	4	RNA15	YGL044C	16520	14870	100	8825	7534	3501	79	113	205	100	97	0	7771	6598	3337	299	433	938	85	81	0	0	0	0	0	0	0	0	0	0	0	0	0	0	0	0	0	0	0	1.171	1.184	1.204	1.286	1.596	1.123
4	7	4		YGR090W	16710	14860	110	8096	7103	3869	79	140	404	95	90	0	4767	4174	2318	294	398	624	85	80	0	0	0	0	0	0	0	0	0	0	0	0	0	0	0	0	0	0	0	1.792	1.81	1.844	1.931	1.505	1.772
4	8	4	SEC35	YGR120C	16890	14870	100	4577	3968	1774	79	199	640	90	86	0	2728	2387	1163	298	424	606	81	77	0	0	0	0	0	0	0	0	0	0	0	0	0	0	0	0	0	0	0	1.851	1.862	1.793	1.845	1.971	1.725
4	9	4		YGR151C	17090	14870	100	2346	2078	901	79	148	481	86	83	0	2276	2054	953	302	381	406	85	82	0	0	0	0	0	0	0	0	0	0	0	0	0	0	0	0	0	0	0	1.148	1.141	1.148	1.168	1.563	1.071
4	10	4	dbf2	YGR092W	17280	14870	100	6762	6203	2172	83	167	550	100	97	0	4153	3876	1537	307	397	535	95	92	0	0	0	0	0	0	0	0	0	0	0	0	0	0	0	0	0	0	0	1.737	1.715	1.712	1.772	1.4	1.628
4	11	4		YGR122C-A	17470	14870	100	7086	6955	3570	85	200	613	92	90	0	8482	8496	4829	303	479	936	88	83	0	0	0	0	0	0	0	0	0	0	0	0	0	0	0	0	0	0	0	0.856	0.839	0.818	0.842	1.499	0.761
4	12	4		YGR153W	17660	14870	100	5724	5353	2883	79	121	290	92	86	0	3544	3329	1870	299	409	802	81	76	0	0	0	0	0	0	0	0	0	0	0	0	0	0	0	0	0	0	0	1.74	1.741	1.699	1.772	1.634	1.663
4	13	4	vas1	YGR094W	17850	14870	100	3825	3617	1462	79	148	633	93	91	0	3381	3258	1414	301	404	706	92	87	0	0	0	0	0	0	0	0	0	0	0	0	0	0	0	0	0	0	0	1.216	1.196	1.2	1.256	1.489	1.105
4	14	4	PPT1	YGR123C	18040	14870	100	6310	5954	2408	81	223	889	98	91	0	4263	4160	1902	311	466	807	88	83	0	0	0	0	0	0	0	0	0	0	0	0	0	0	0	0	0	0	0	1.576	1.526	1.632	1.697	1.78	1.44
4	15	4	CYS4	YGR155W	18240	14870	100	8831	8153	4380	81	164	534	97	90	0	4891	4333	2480	312	435	760	81	75	0	0	0	0	0	0	0	0	0	0	0	0	0	0	0	0	0	0	0	1.911	2.007	2.034	2.173	1.873	1.927
4	16	4		YGR096W	18410	14870	100	5543	4930	2340	85	180	607	88	85	0	4243	3794	1879	308	432	660	86	81	0	0	0	0	0	0	0	0	0	0	0	0	0	0	0	0	0	0	0	1.387	1.39	1.374	1.409	1.541	1.3
4	17	4		YGR125W	18620	14870	100	6547	6764	3963	82	185	762	95	95	0	3955	4229	2581	300	422	767	87	85	0	0	0	0	0	0	0	0	0	0	0	0	0	0	0	0	0	0	0	1.769	1.701	1.656	1.741	1.802	1.633
4	18	4	CHO2	YGR157W	18800	14870	100	9002	8804	4140	77	231	1066	93	87	0	9838	9593	4798	291	537	1589	87	87	0	0	0	0	0	0	0	0	0	0	0	0	0	0	0	0	0	0	0	0.935	0.938	0.944	1.021	1.509	0.878
4	19	4		YHR112C	18990	14870	100	14822	13030	5752	84	469	1946	90	83	0	18857	15941	7464	307	997	3126	85	82	0	0	0	0	0	0	0	0	0	0	0	0	0	0	0	0	0	0	0	0.795	0.828	0.83	0.953	2.026	0.775
4	20	4	CHS7	YHR142W	19190	14880	110	10671	8998	5176	84	312	1607	82	77	0	6665	5570	3292	311	764	2686	72	61	0	0	0	0	0	0	0	0	0	0	0	0	0	0	0	0	0	0	0	1.666	1.695	1.667	1.925	2.03	1.655
4	21	4		YHR173C	19370	14870	100	3610	2872	1891	80	183	525	72	70	0	2721	2282	1521	298	425	592	72	66	0	0	0	0	0	0	0	0	0	0	0	0	0	0	0	0	0	0	0	1.457	1.407	1.391	1.266	2.259	1.332
4	22	4		YHR114W	19570	14870	100	8482	7774	2765	79	178	505	100	98	0	11672	10915	4009	300	460	812	100	98	0	0	0	0	0	0	0	0	0	0	0	0	0	0	0	0	0	0	0	0.739	0.725	0.74	0.733	1.308	0.69
4	1	5	RPC10	YHR143W-A	15580	15060	110	1231	1087	483	72	99	325	83	77	0	1631	1421	620	294	329	354	82	75	0	0	0	0	0	0	0	0	0	0	0	0	0	0	0	0	0	0	0	0.867	0.901	0.896	0.932	1.806	0.832
4	2	5	CTR2	YHR175W	15770	15060	100	5431	4651	2576	78	243	797	83	78	0	5257	4582	2591	308	479	847	81	75	0	0	0	0	0	0	0	0	0	0	0	0	0	0	0	0	0	0	0	1.082	1.07	1.046	1.073	1.874	1.011
4	3	5		YHR116W	15990	15060	100	6049	5231	2149	79	293	968	90	85	0	3791	3363	1434	318	531	1121	85	80	0	0	0	0	0	0	0	0	0	0	0	0	0	0	0	0	0	0	0	1.719	1.692	1.674	1.699	1.421	1.64
4	4	5		YHR145C	16150	15060	100	7046	6175	2620	79	109	184	100	98	0	7793	6764	2888	315	443	875	87	85	0	0	0	0	0	0	0	0	0	0	0	0	0	0	0	0	0	0	0	0.932	0.945	0.973	1.08	1.8	0.905
4	5	5		YHR177W	16340	15060	100	13646	11987	4576	84	225	955	100	98	0	8715	7626	3049	323	534	1158	95	87	0	0	0	0	0	0	0	0	0	0	0	0	0	0	0	0	0	0	0	1.616	1.63	1.658	1.705	1.56	1.572
4	6	5	ORC6	YHR118C	16530	15060	110	9122	8397	3450	82	332	1156	96	88	0	12053	10777	4589	324	629	1535	92	88	0	0	0	0	0	0	0	0	0	0	0	0	0	0	0	0	0	0	0	0.771	0.795	0.808	0.819	1.412	0.728
4	7	5	MRPL6	YHR147C	16740	15060	100	4723	3907	1867	80	325	1162	83	77	0	3833	3218	1565	311	580	1473	76	70	0	0	0	0	0	0	0	0	0	0	0	0	0	0	0	0	0	0	0	1.318	1.316	1.306	1.347	1.65	1.276
4	8	5	OYE2	YHR179W	16890	15060	110	8497	7356	3422	80	272	1129	92	82	0	5369	4714	2345	306	466	882	85	81	0	0	0	0	0	0	0	0	0	0	0	0	0	0	0	0	0	0	0	1.662	1.651	1.653	1.808	1.739	1.393
4	9	5		YJL048C	17080	15060	110	6564	5796	3420	81	336	1234	81	75	0	17963	15509	8988	306	854	2630	82	76	0	0	0	0	0	0	0	0	0	0	0	0	0	0	0	0	0	0	0	0.367	0.376	0.377	0.436	2.189	0.349
4	10	5	SCP160	YJL080C	17280	15060	100	8544	8541	6252	81	299	997	85	78	0	5432	5537	3827	303	771	2370	72	53	0	0	0	0	0	0	0	0	0	0	0	0	0	0	0	0	0	0	0	1.65	1.616	1.71	1.75	1.908	1.605
4	11	5		YJL112W	17490	15060	100	6986	6439	4235	79	279	823	83	76	0	4717	4019	2416	295	419	659	83	75	0	0	0	0	0	0	0	0	0	0	0	0	0	0	0	0	0	0	0	1.562	1.708	1.621	1.571	1.802	1.789
4	12	5	MTR4	YJL050W	17680	15060	100	5852	5225	2684	72	158	503	95	88	0	4882	4665	2349	288	327	328	91	90	0	0	0	0	0	0	0	0	0	0	0	0	0	0	0	0	0	0	0	1.258	1.177	1.168	1.247	1.612	1.16
4	13	5		YJL082W	17840	15060	100	6241	5940	2718	74	124	339	98	96	0	8063	7606	3630	293	452	1088	95	87	0	0	0	0	0	0	0	0	0	0	0	0	0	0	0	0	0	0	0	0.794	0.802	0.813	0.823	1.629	0.746
4	14	5		YJL114W	18020	15060	100	15641	14150	7457	78	703	2933	83	78	0	9960	8787	4867	298	914	2444	77	76	0	0	0	0	0	0	0	0	0	0	0	0	0	0	0	0	0	0	0	1.611	1.658	1.652	1.9	1.848	1.587
4	15	5	TDH1	YJL052W	18220	15060	100	7818	6480	3659	79	651	2828	73	66	0	8235	6884	3772	303	879	2394	75	72	0	0	0	0	0	0	0	0	0	0	0	0	0	0	0	0	0	0	0	0.976	0.973	0.988	1.101	2.031	0.946
4	16	5		YJL084C	18410	15060	110	5821	5412	2642	82	146	446	93	87	0	4832	4371	2102	298	457	1118	83	80	0	0	0	0	0	0	0	0	0	0	0	0	0	0	0	0	0	0	0	1.266	1.309	1.403	1.453	1.753	1.259
4	17	5	NCA3	YJL116C	18590	15070	100	8212	7553	6062	89	372	1626	68	66	0	4325	4126	3411	299	537	1201	62	62	0	0	0	0	0	0	0	0	0	0	0	0	0	0	0	0	0	0	0	2.018	1.95	2.004	2.453	2.595	1.864
4	18	5	TIM54	YJL054W	18780	15060	110	612	554	289	79	324	1523	0	0	0	862	755	424	295	479	1040	5	0	0	0	0	0	0	0	0	0	0	0	0	0	0	0	0	0	0	0	0	0.94	1.033	1.013	0.815	2.506	0.603
4	19	5		YJL086C	18970	15060	100	3311	2757	1697	77	167	479	80	76	0	2563	2024	1253	297	373	398	75	72	0	0	0	0	0	0	0	0	0	0	0	0	0	0	0	0	0	0	0	1.427	1.552	1.465	1.552	1.85	1.487
4	20	5		YJL118W	19180	15050	110	7819	6140	4043	82	167	480	82	78	0	4834	3847	2519	296	365	382	77	75	0	0	0	0	0	0	0	0	0	0	0	0	0	0	0	0	0	0	0	1.705	1.706	1.7	2.046	2.457	1.66
4	21	5	SPC42	YKL042W	19350	15050	110	2956	2606	1408	79	113	343	83	80	0	2360	2114	1206	291	331	356	77	75	0	0	0	0	0	0	0	0	0	0	0	0	0	0	0	0	0	0	0	1.391	1.386	1.361	1.539	1.997	1.286
4	22	5	LHS1	YKL073W	19540	15050	110	7946	7194	3839	79	175	727	90	82	0	4589	4017	2213	301	390	587	81	80	0	0	0	0	0	0	0	0	0	0	0	0	0	0	0	0	0	0	0	1.835	1.915	1.917	2.052	1.661	1.862
4	1	6	GFA1	YKL104C	15550	15240	100	6333	5983	2250	75	219	892	100	91	0	4254	4014	1627	303	438	742	93	87	0	0	0	0	0	0	0	0	0	0	0	0	0	0	0	0	0	0	0	1.584	1.592	1.614	1.721	1.538	1.539
4	2	6		YKL044W	15730	15240	100	2971	2590	1021	79	276	957	86	81	0	1808	1649	687	310	479	765	80	47	0	0	0	0	0	0	0	0	0	0	0	0	0	0	0	0	0	0	0	1.931	1.875	1.83	1.86	1.551	1.791
4	3	6		YKL075C	15930	15240	100	6884	6022	2379	80	260	892	95	87	0	10463	9407	3916	317	617	1516	91	87	0	0	0	0	0	0	0	0	0	0	0	0	0	0	0	0	0	0	0	0.671	0.654	0.651	0.673	1.441	0.615
4	4	6	AAT1	YKL106W	16110	15230	110	6274	5541	2627	79	347	1192	88	81	0	13247	11315	5226	318	964	2520	86	82	0	0	0	0	0	0	0	0	0	0	0	0	0	0	0	0	0	0	0	0.479	0.497	0.504	0.545	1.695	0.476
4	5	6		YKL046C	16310	15240	120	10950	9604	4671	84	248	983	96	88	0	7717	6554	3480	315	703	2022	80	70	0	0	0	0	0	0	0	0	0	0	0	0	0	0	0	0	0	0	0	1.468	1.526	1.477	1.726	1.945	1.451
4	6	6		YKL077W	16500	15230	110	6394	5384	2210	84	211	785	95	88	0	8858	7653	3086	323	560	1414	92	83	0	0	0	0	0	0	0	0	0	0	0	0	0	0	0	0	0	0	0	0.739	0.723	0.739	0.742	1.523	0.714
4	7	6	SLD2	YKL108W	16670	15240	110	8804	8184	4829	81	472	1639	85	80	0	6748	6329	4097	322	853	2291	72	67	0	0	0	0	0	0	0	0	0	0	0	0	0	0	0	0	0	0	0	1.357	1.349	1.366	1.545	2.086	1.222
4	8	6	ELM1	YKL048C	16880	15240	110	11486	10615	4244	81	341	1407	96	91	0	5938	5257	2087	301	613	1869	86	73	0	0	0	0	0	0	0	0	0	0	0	0	0	0	0	0	0	0	0	2.023	2.126	2.148	2.226	1.45	2.133
4	9	6	SMY1	YKL079W	17080	15240	120	6845	6326	3166	80	127	459	96	94	0	4622	4167	2354	301	471	1628	77	66	0	0	0	0	0	0	0	0	0	0	0	0	0	0	0	0	0	0	0	1.566	1.616	1.618	1.895	2.022	1.57
4	10	6	KTI12	YKL110C	17260	15250	100	7856	6367	4436	78	210	953	76	68	0	8052	6514	4651	301	533	1423	70	65	0	0	0	0	0	0	0	0	0	0	0	0	0	0	0	0	0	0	0	1.003	1.012	1.013	1.091	2.038	0.962
4	11	6		YLR024C	17440	15230	110	751	757	417	76	223	906	26	1	0	837	865	434	300	515	1313	3	0	0	0	0	0	0	0	0	0	0	0	0	0	0	0	0	0	0	0	0	1.257	1.205	1.156	1.083	1.95	0.522
4	12	6	spt8	YLR055C	17650	15240	120	5077	4938	3315	71	113	274	95	94	0	4166	3894	2541	284	325	361	87	84	0	0	0	0	0	0	0	0	0	0	0	0	0	0	0	0	0	0	0	1.29	1.348	1.445	1.617	2.348	1.341
4	13	6		YLR087C	17830	15250	100	458	417	225	69	78	51	82	82	0	1080	984	492	288	308	150	83	78	0	0	0	0	0	0	0	0	0	0	0	0	0	0	0	0	0	0	0	0.491	0.5	0.444	0.378	2.375	0.405
4	14	6	SED5	YLR026C	18020	15240	110	7844	6886	2964	72	203	1023	95	88	0	6078	5740	2543	293	448	967	91	86	0	0	0	0	0	0	0	0	0	0	0	0	0	0	0	0	0	0	0	1.343	1.251	1.303	1.315	1.53	1.194
4	15	6		YLR057W	18210	15230	110	6861	6986	4176	74	208	758	95	85	0	10640	10859	6336	295	596	1667	91	81	0	0	0	0	0	0	0	0	0	0	0	0	0	0	0	0	0	0	0	0.656	0.654	0.661	0.673	1.557	0.623
4	16	6		YLR089C	18400	15240	120	9600	8182	4435	80	140	561	99	89	0	8147	7221	4052	292	476	1439	82	75	0	0	0	0	0	0	0	0	0	0	0	0	0	0	0	0	0	0	0	1.212	1.169	1.19	1.306	1.865	1.11
4	17	6	ADE16	YLR028C	18590	15240	100	7982	7618	3488	88	185	655	98	92	0	6975	6487	2968	300	458	999	91	85	0	0	0	0	0	0	0	0	0	0	0	0	0	0	0	0	0	0	0	1.183	1.217	1.25	1.304	1.475	1.157
4	18	6	YNT20	YLR059C	18780	15230	110	6420	5123	3545	84	215	725	76	71	0	4394	3645	2422	302	492	1033	71	68	0	0	0	0	0	0	0	0	0	0	0	0	0	0	0	0	0	0	0	1.548	1.507	1.555	1.421	1.964	1.488
4	19	6		YLR091W	18970	15230	110	6770	6034	3456	79	247	927	82	77	0	8277	6974	3966	300	555	1297	78	73	0	0	0	0	0	0	0	0	0	0	0	0	0	0	0	0	0	0	0	0.839	0.892	0.927	0.926	1.808	0.855
4	20	6		YLR030W	19180	15240	120	6295	5171	2740	80	195	801	84	81	0	3364	2805	1586	296	473	1144	73	65	0	0	0	0	0	0	0	0	0	0	0	0	0	0	0	0	0	0	0	2.026	2.029	1.991	2.111	2.043	1.975
4	21	6	RPL22A	YLR061W	19360	15250	110	4733	3738	2248	83	207	958	77	70	0	4062	3290	2032	300	448	1040	72	66	0	0	0	0	0	0	0	0	0	0	0	0	0	0	0	0	0	0	0	1.236	1.222	1.204	1.357	2.287	1.15
4	22	6	NYV1	YLR093C	19560	15250	110	7625	6502	3268	79	185	624	91	86	0	4936	4258	2063	308	438	693	86	82	0	0	0	0	0	0	0	0	0	0	0	0	0	0	0	0	0	0	0	1.631	1.626	1.629	1.864	2.071	1.683
4	1	7	BDF1	YLR399C	15570	15430	110	7027	6664	2546	75	149	504	100	100	0	3778	3564	1344	295	338	327	98	96	0	0	0	0	0	0	0	0	0	0	0	0	0	0	0	0	0	0	0	1.996	2.016	2.113	2.021	1.329	2.026
4	2	7	CRN1	YLR429W	15780	15430	110	9983	8850	3742	76	159	536	100	96	0	4984	4446	1897	293	340	311	92	90	0	0	0	0	0	0	0	0	0	0	0	0	0	0	0	0	0	0	0	2.112	2.113	2.062	2.059	1.331	2.12
4	3	7		YLR460C	15950	15430	100	5246	5796	4052	77	259	1072	85	81	0	4143	4067	2847	312	498	981	76	73	0	0	0	0	0	0	0	0	0	0	0	0	0	0	0	0	0	0	0	1.349	1.523	1.462	1.666	2.102	1.468
4	4	7		YLR401C	16140	15430	110	8683	8252	2989	77	292	1101	98	97	0	4058	4297	1407	310	575	1368	97	78	0	0	0	0	0	0	0	0	0	0	0	0	0	0	0	0	0	0	0	2.296	2.05	2.07	2.018	1.297	2.049
4	5	7		YLR431C	16330	15430	100	3510	4387	3153	81	159	448	87	82	0	6214	8158	6864	308	574	1793	85	71	0	0	0	0	0	0	0	0	0	0	0	0	0	0	0	0	0	0	0	0.581	0.549	0.607	0.654	2.133	0.435
4	6	7		YLR462W	16520	15420	110	10246	10398	9063	84	186	556	78	73	0	6510	7080	6668	309	619	2017	58	56	0	0	0	0	0	0	0	0	0	0	0	0	0	0	0	0	0	0	0	1.639	1.523	1.634	2.007	2.546	1.426
4	7	7	SFP1	YLR403W	16720	15440	110	8326	8457	4599	78	149	453	98	93	0	6189	6307	3395	315	512	1735	87	76	0	0	0	0	0	0	0	0	0	0	0	0	0	0	0	0	0	0	0	1.404	1.398	1.417	1.525	1.735	1.382
4	8	7	cna1	YLR433C	16910	15430	110	4463	4970	3149	77	108	168	98	93	0	6621	7753	4940	299	398	688	87	85	0	0	0	0	0	0	0	0	0	0	0	0	0	0	0	0	0	0	0	0.694	0.656	0.712	0.705	1.764	0.608
4	9	7		YLR464W	17100	15430	110	4691	6260	5661	81	114	214	85	80	0	3138	3662	3083	307	399	719	72	67	0	0	0	0	0	0	0	0	0	0	0	0	0	0	0	0	0	0	0	1.628	1.842	1.981	2.015	2.685	1.862
4	10	7		YLR405W	17300	15440	110	6884	5963	2464	78	102	183	100	100	0	11520	10376	4057	313	392	646	96	95	0	0	0	0	0	0	0	0	0	0	0	0	0	0	0	0	0	0	0	0.607	0.585	0.597	0.599	1.409	0.566
4	11	7		YLR435W	17470	15440	100	4567	4688	2719	72	157	571	86	83	0	6419	6523	3899	287	518	1293	83	81	0	0	0	0	0	0	0	0	0	0	0	0	0	0	0	0	0	0	0	0.733	0.74	0.757	0.785	1.975	0.691
4	12	7	YRF1-4	YLR466W	17670	15430	110	8899	9922	8092	73	401	1952	80	78	0	6610	6771	4894	288	708	2021	75	70	0	0	0	0	0	0	0	0	0	0	0	0	0	0	0	0	0	0	0	1.396	1.519	1.521	1.651	2.222	1.531
4	13	7	APG16	YMR159C	17860	15440	100	338	351	167	73	345	1951	0	0	0	687	647	293	292	566	1730	0	0	0	0	0	0	0	0	0	0	0	0	0	0	0	0	0	0	0	0	0	0.671	0.783	0.724	0.672	1.997	0.642
4	14	7	GCV2	YMR189W	18050	15430	110	4791	4848	3068	75	171	624	85	81	0	8507	8251	5210	293	511	1343	81	76	0	0	0	0	0	0	0	0	0	0	0	0	0	0	0	0	0	0	0	0.574	0.6	0.599	0.617	2.028	0.552
4	15	7	ESC1	YMR219W	18270	15440	110	380	397	213	76	209	820	2	0	0	654	647	332	294	583	1682	0	0	0	0	0	0	0	0	0	0	0	0	0	0	0	0	0	0	0	0	0	0.844	0.909	0.797	0.789	2.165	0.614
4	16	7	HLJ1	YMR161W	18430	15440	100	948	939	781	80	91	68	95	90	0	1070	1096	1003	303	328	151	85	78	0	0	0	0	0	0	0	0	0	0	0	0	0	0	0	0	0	0	0	1.132	1.083	1.021	0.974	2.302	0.81
4	17	7		YMR191W	18610	15430	110	6996	6079	3465	87	317	1215	80	77	0	3947	3376	2026	329	484	747	78	71	0	0	0	0	0	0	0	0	0	0	0	0	0	0	0	0	0	0	0	1.91	1.967	2.04	2.201	2.061	1.96
4	18	7		YMR221C	18810	15450	100	7884	7547	6152	90	554	1899	71	66	0	12584	11699	9988	330	1014	2944	66	66	0	0	0	0	0	0	0	0	0	0	0	0	0	0	0	0	0	0	0	0.636	0.656	0.658	0.731	2.535	0.601
4	19	7		YMR163C	19000	15440	110	3407	3232	1573	83	352	1473	81	60	0	2282	2213	1145	306	832	2662	26	0	0	0	0	0	0	0	0	0	0	0	0	0	0	0	0	0	0	0	0	1.682	1.651	1.593	1.601	1.599	1.139
4	20	7		YMR193C-A	19200	15440	120	4204	3468	1775	80	144	422	87	84	0	2633	2208	1230	301	404	902	73	64	0	0	0	0	0	0	0	0	0	0	0	0	0	0	0	0	0	0	0	1.768	1.777	1.692	1.881	1.984	1.674
4	21	7	UBP8	YMR223W	19380	15450	110	11358	9528	5150	84	395	1824	80	77	0	12206	10204	6239	314	750	2265	75	71	0	0	0	0	0	0	0	0	0	0	0	0	0	0	0	0	0	0	0	0.948	0.955	0.971	1.143	2.644	0.909
4	22	7	SMP2	YMR165C	19580	15440	110	481	467	215	80	335	1604	0	0	0	833	823	363	309	667	2020	0	0	0	0	0	0	0	0	0	0	0	0	0	0	0	0	0	0	0	0	0	0.765	0.753	0.723	0.625	2.441	0.66
4	1	8		YMR194C-A	15590	15620	110	1613	1470	764	71	79	74	91	88	0	1597	1432	768	294	305	99	83	82	0	0	0	0	0	0	0	0	0	0	0	0	0	0	0	0	0	0	0	1.183	1.229	1.151	1.195	1.958	1.117
4	2	8	MRPL44	YMR225C	15780	15620	110	4806	4204	2509	78	155	557	82	76	0	3661	3203	1911	299	379	535	78	75	0	0	0	0	0	0	0	0	0	0	0	0	0	0	0	0	0	0	0	1.406	1.421	1.462	1.383	1.485	1.384
4	3	8		YNL206C	15970	15620	110	7015	6154	2322	81	204	667	97	96	0	17401	16029	6095	314	608	1743	95	93	0	0	0	0	0	0	0	0	0	0	0	0	0	0	0	0	0	0	0	0.406	0.386	0.384	0.411	1.573	0.369
4	4	8	kex2	YNL238W	16150	15630	100	7160	7413	3504	82	299	1123	93	90	0	5576	5166	2825	317	724	1982	82	62	0	0	0	0	0	0	0	0	0	0	0	0	0	0	0	0	0	0	0	1.346	1.512	1.581	1.918	2.167	1.404
4	5	8	ALP1	YNL270C	16340	15630	110	10546	9858	4422	82	328	1239	95	88	0	4914	4532	2135	314	606	1647	85	70	0	0	0	0	0	0	0	0	0	0	0	0	0	0	0	0	0	0	0	2.275	2.318	2.378	2.392	1.463	2.285
4	6	8		YNL208W	16530	15630	100	4993	4351	1868	86	465	1321	86	82	0	6020	5311	2524	315	874	2006	83	73	0	0	0	0	0	0	0	0	0	0	0	0	0	0	0	0	0	0	0	0.86	0.854	0.838	0.952	1.987	0.774
4	7	8	NAR1	YNL240C	16720	15630	100	5391	5392	2545	84	504	1381	88	81	0	3337	3085	1586	318	856	1705	72	35	0	0	0	0	0	0	0	0	0	0	0	0	0	0	0	0	0	0	0	1.758	1.918	1.987	2.065	1.633	1.71
4	8	8	sec2	YNL272C	16910	15630	100	6637	6628	3364	78	253	913	92	87	0	11095	11739	6660	313	578	1419	91	87	0	0	0	0	0	0	0	0	0	0	0	0	0	0	0	0	0	0	0	0.608	0.573	0.599	0.637	1.726	0.517
4	9	8	mer1	YNL210W	17100	15620	110	4394	4722	3660	78	200	719	77	71	0	3541	3550	2710	308	546	1360	72	57	0	0	0	0	0	0	0	0	0	0	0	0	0	0	0	0	0	0	0	1.335	1.432	1.378	1.386	1.937	1.383
4	10	8		YNL242W	17290	15630	100	528	541	328	80	214	820	8	1	0	903	916	529	323	459	782	36	6	0	0	0	0	0	0	0	0	0	0	0	0	0	0	0	0	0	0	0	0.772	0.777	0.75	0.718	1.918	0.623
4	11	8		YNL274C	17480	15640	100	6762	6002	4097	72	284	1231	73	71	0	6403	5516	4127	298	580	1477	65	63	0	0	0	0	0	0	0	0	0	0	0	0	0	0	0	0	0	0	0	1.096	1.136	1.161	1.368	2.26	1.014
4	12	8		YNL212W	17680	15630	120	6080	6278	4886	77	352	1561	75	66	0	5079	5343	4284	291	573	1510	69	63	0	0	0	0	0	0	0	0	0	0	0	0	0	0	0	0	0	0	0	1.254	1.227	1.283	1.332	2.271	1.181
4	13	8	sui1	YNL244C	17850	15630	100	2934	2496	1703	81	196	660	75	71	0	2546	2103	1538	296	429	803	66	57	0	0	0	0	0	0	0	0	0	0	0	0	0	0	0	0	0	0	0	1.268	1.336	1.26	1.104	3.167	1.249
4	14	8		YNL276C	18050	15630	100	4105	3221	1988	82	170	458	77	75	0	3215	2591	1639	318	422	475	72	71	0	0	0	0	0	0	0	0	0	0	0	0	0	0	0	0	0	0	0	1.389	1.381	1.422	1.259	1.828	1.308
4	15	8	RRP6	YOR001W	18230	15630	110	6267	6224	3792	86	304	1106	88	77	0	7320	7632	4894	320	692	1723	83	76	0	0	0	0	0	0	0	0	0	0	0	0	0	0	0	0	0	0	0	0.883	0.839	0.894	0.902	1.473	0.785
4	16	8	HMS1	YOR032C	18420	15630	110	10479	9004	5684	94	451	1500	83	75	0	13435	11343	7649	345	1049	2870	73	68	0	0	0	0	0	0	0	0	0	0	0	0	0	0	0	0	0	0	0	0.793	0.81	0.801	0.899	1.839	0.723
4	17	8		YOR064C	18610	15630	100	6294	5067	3169	92	393	1353	72	71	0	6741	5441	3551	346	944	2699	67	57	0	0	0	0	0	0	0	0	0	0	0	0	0	0	0	0	0	0	0	0.97	0.976	0.978	0.997	1.868	0.918
4	18	8	YSP3	YOR003W	18800	15640	100	7478	6633	4470	91	322	1075	77	71	0	9960	9276	6557	321	715	1880	73	70	0	0	0	0	0	0	0	0	0	0	0	0	0	0	0	0	0	0	0	0.766	0.731	0.77	0.902	2.132	0.672
4	19	8	AKR2	YOR034C	19010	15630	100	8458	7436	4003	86	180	531	95	92	0	6030	5470	3093	298	428	1056	81	75	0	0	0	0	0	0	0	0	0	0	0	0	0	0	0	0	0	0	0	1.461	1.421	1.475	1.582	1.733	1.409
4	20	8		YOR066W	19190	15640	110	8746	9054	6693	83	194	786	95	81	0	8818	9118	6663	304	413	984	86	72	0	0	0	0	0	0	0	0	0	0	0	0	0	0	0	0	0	0	0	1.018	1.018	1.049	1.118	1.889	0.98
4	21	8	DNL4	YOR005C	19370	15630	110	6249	6575	3810	84	185	958	95	88	0	17485	17010	10604	319	595	1820	91	85	0	0	0	0	0	0	0	0	0	0	0	0	0	0	0	0	0	0	0	0.359	0.389	0.412	0.432	1.74	0.351
4	22	8	pep12	YOR036W	19560	15630	100	8805	7721	4033	83	188	661	92	83	0	4788	4254	2355	307	557	1538	77	70	0	0	0	0	0	0	0	0	0	0	0	0	0	0	0	0	0	0	0	1.946	1.935	1.962	2.377	2.135	1.883
4	1	9		YOR068C	15560	15810	110	4405	3613	1886	75	109	274	90	86	0	3844	3156	1580	298	352	431	86	81	0	0	0	0	0	0	0	0	0	0	0	0	0	0	0	0	0	0	0	1.221	1.238	1.24	1.229	2.131	1.195
4	2	9	SGT2	YOR007C	15760	15810	110	7482	6473	2986	82	159	465	93	91	0	16547	14058	6734	304	528	1471	91	87	0	0	0	0	0	0	0	0	0	0	0	0	0	0	0	0	0	0	0	0.456	0.465	0.483	0.511	1.598	0.434
4	3	9	HIR2	YOR038C	15950	15810	110	10890	10168	4111	80	177	648	98	95	0	8214	7603	3085	309	574	1641	92	86	0	0	0	0	0	0	0	0	0	0	0	0	0	0	0	0	0	0	0	1.367	1.383	1.379	1.456	1.599	1.341
4	4	9	GYP1	YOR070C	16130	15810	110	8463	8355	4270	83	247	948	93	88	0	13777	14407	8244	313	716	2408	86	83	0	0	0	0	0	0	0	0	0	0	0	0	0	0	0	0	0	0	0	0.622	0.587	0.621	0.634	1.684	0.507
4	5	9		YOR376W	16320	15810	110	2634	2283	1127	82	173	695	85	72	0	2176	1968	947	312	605	2223	26	0	0	0	0	0	0	0	0	0	0	0	0	0	0	0	0	0	0	0	0	1.369	1.329	1.383	1.338	1.558	1.291
4	6	9		YPL014W	16510	15820	110	8855	7958	3726	83	122	363	100	96	0	5752	5265	2375	312	370	598	95	86	0	0	0	0	0	0	0	0	0	0	0	0	0	0	0	0	0	0	0	1.612	1.59	1.589	1.616	1.444	1.54
4	7	9	ELC1	YPL046C	16710	15820	110	2791	2396	1239	82	117	282	88	83	0	2104	1877	983	307	339	274	82	77	0	0	0	0	0	0	0	0	0	0	0	0	0	0	0	0	0	0	0	1.508	1.474	1.466	1.532	2.012	1.388
4	8	9		YOR378W	16900	15810	120	8385	7089	3855	79	94	104	99	98	0	4798	4246	2375	309	323	155	90	85	0	0	0	0	0	0	0	0	0	0	0	0	0	0	0	0	0	0	0	1.85	1.781	1.821	2.049	1.763	1.728
4	9	9	swi1	YPL016W	17090	15820	110	284	293	145	75	96	197	53	10	0	674	619	284	305	314	127	80	68	0	0	0	0	0	0	0	0	0	0	0	0	0	0	0	0	0	0	0	0.566	0.694	0.622	0.54	2.284	0.514
4	10	9	cam1	YPL048W	17250	15810	110	5190	4897	3117	79	291	1049	82	76	0	2884	2660	1669	311	437	635	75	70	0	0	0	0	0	0	0	0	0	0	0	0	0	0	0	0	0	0	0	1.986	2.051	1.986	2.323	2.045	1.959
4	11	9		YOR380W	17460	15820	110	5766	5842	3357	78	365	1184	88	77	0	3375	3311	2028	296	475	752	80	75	0	0	0	0	0	0	0	0	0	0	0	0	0	0	0	0	0	0	0	1.847	1.912	1.848	2.119	2.116	1.836
4	12	9	CTF19	YPL018W	17660	15820	110	6382	5547	3446	77	200	754	80	78	0	3939	3454	2227	291	421	1272	72	68	0	0	0	0	0	0	0	0	0	0	0	0	0	0	0	0	0	0	0	1.728	1.729	1.632	1.833	1.591	1.471
4	13	9	MNN9	YPL050C	17830	15820	110	7049	5767	3680	82	232	907	80	75	0	6267	5248	3385	290	535	1611	71	66	0	0	0	0	0	0	0	0	0	0	0	0	0	0	0	0	0	0	0	1.166	1.147	1.167	1.427	2.75	0.985
4	14	9		YOR382W	18030	15810	110	4156	3553	1689	86	304	967	82	80	0	6854	6015	2930	319	711	1584	83	78	0	0	0	0	0	0	0	0	0	0	0	0	0	0	0	0	0	0	0	0.623	0.609	0.633	0.692	1.788	0.56
4	15	9	ULP1	YPL020C	18220	15820	100	7525	6788	4682	89	445	1386	76	70	0	6075	5655	3873	343	876	1864	72	65	0	0	0	0	0	0	0	0	0	0	0	0	0	0	0	0	0	0	0	1.297	1.261	1.256	1.399	2.287	1.177
4	16	9		YPL052W	18400	15810	110	5030	4097	2894	92	495	1532	68	62	0	3513	2786	2076	352	776	1653	58	46	0	0	0	0	0	0	0	0	0	0	0	0	0	0	0	0	0	0	0	1.562	1.645	1.583	1.697	2.404	1.337
4	17	9		YPR077C	18600	15820	110	3676	3060	2071	92	350	1047	72	67	0	1905	1634	1108	342	554	857	66	40	0	0	0	0	0	0	0	0	0	0	0	0	0	0	0	0	0	0	0	2.293	2.297	2.073	1.546	3.475	2.009
4	18	9		YPR109W	18800	15820	110	6153	5218	3564	86	385	1251	72	68	0	5068	4425	3131	330	600	1214	70	65	0	0	0	0	0	0	0	0	0	0	0	0	0	0	0	0	0	0	0	1.28	1.253	1.246	1.321	1.988	1.128
4	19	9	MEP3	YPR138C	19000	15820	110	7694	7166	4402	84	392	1403	78	76	0	9276	8388	5483	317	721	1770	75	73	0	0	0	0	0	0	0	0	0	0	0	0	0	0	0	0	0	0	0	0.849	0.877	0.921	1.048	1.827	0.826
4	20	9		YPR079W	19180	15820	110	6195	5153	3605	77	345	1280	70	68	0	3287	2745	1958	308	604	1489	62	50	0	0	0	0	0	0	0	0	0	0	0	0	0	0	0	0	0	0	0	2.054	2.083	2.063	2.388	2.311	1.82
4	21	9	dbf20	YPR111W	19370	15820	100	8961	7928	5253	81	638	2153	75	68	0	8743	7538	5133	315	859	2222	73	63	0	0	0	0	0	0	0	0	0	0	0	0	0	0	0	0	0	0	0	1.054	1.086	1.133	1.255	2.143	1.015
4	22	9		YPR140W	19560	15820	100	10495	8924	4961	83	813	2630	78	73	0	12711	10008	6037	316	1277	3342	73	66	0	0	0	0	0	0	0	0	0	0	0	0	0	0	0	0	0	0	0	0.84	0.912	0.893	1.087	2.167	0.836
4	1	10		YPR081C	15580	16000	110	10676	9922	4464	80	206	915	98	91	0	12605	12230	6227	310	580	1844	96	83	0	0	0	0	0	0	0	0	0	0	0	0	0	0	0	0	0	0	0	0.862	0.826	0.852	0.859	1.505	0.76
4	2	10	PIS1	YPR113W	15770	16010	110	7178	6017	2889	84	396	1400	83	82	0	4175	3570	1689	316	718	1997	77	42	0	0	0	0	0	0	0	0	0	0	0	0	0	0	0	0	0	0	0	1.838	1.823	1.809	1.885	1.623	1.828
4	3	10		YPR142C	15950	16010	100	4568	3884	2556	86	381	1261	75	68	0	3702	3350	2278	322	565	965	72	67	0	0	0	0	0	0	0	0	0	0	0	0	0	0	0	0	0	0	0	1.326	1.254	1.256	1.434	2.409	1.191
4	4	10		YPR083W	16150	16000	110	11110	9444	5093	87	459	1766	86	76	0	8594	7542	4057	321	767	1909	82	75	0	0	0	0	0	0	0	0	0	0	0	0	0	0	0	0	0	0	0	1.332	1.296	1.302	1.374	1.717	1.249
4	5	10		YPR115W	16350	16000	110	6088	6343	4896	88	407	1733	71	62	0	3107	2964	2139	319	666	1688	65	36	0	0	0	0	0	0	0	0	0	0	0	0	0	0	0	0	0	0	0	2.152	2.365	2.303	2.322	1.947	2.421
4	6	10		YPR144C	16530	16000	110	8259	7066	3264	88	427	1552	86	81	0	5910	5308	2369	316	623	1351	83	81	0	0	0	0	0	0	0	0	0	0	0	0	0	0	0	0	0	0	0	1.461	1.398	1.43	1.502	1.549	1.342
4	7	10		iYAL064C-A-4	16720	16010	100	254	234	124	82	399	1549	0	0	0	790	692	385	314	596	1347	0	0	0	0	0	0	0	0	0	0	0	0	0	0	0	0	0	0	0	0	0	0.361	0.402	0.353	0.314	2.038	0.308
4	8	10		iYAL063C-0	16920	16010	110	4918	4390	2371	77	92	110	100	97	0	6399	5817	3142	304	323	171	96	95	0	0	0	0	0	0	0	0	0	0	0	0	0	0	0	0	0	0	0	0.794	0.782	0.822	0.834	1.627	0.726
4	9	10		iYAL061W	17110	16010	110	2296	2539	1940	78	88	82	88	86	0	1550	1526	1044	303	313	100	77	72	0	0	0	0	0	0	0	0	0	0	0	0	0	0	0	0	0	0	0	1.779	2.012	1.905	1.736	2.407	1.925
4	10	10		iYAL042W	17290	16010	100	2307	2101	1684	77	174	520	72	66	0	2176	1918	1496	303	406	578	67	60	0	0	0	0	0	0	0	0	0	0	0	0	0	0	0	0	0	0	0	1.191	1.253	1.214	1.086	3.338	1.161
4	11	10		iYAL039C-1	17480	16010	110	3708	3187	2106	76	285	885	72	70	0	2085	1916	1334	291	475	724	70	58	0	0	0	0	0	0	0	0	0	0	0	0	0	0	0	0	0	0	0	2.025	1.914	1.812	1.712	2.189	1.803
4	12	10		iYAL034W-A	17680	16010	100	1389	1196	752	78	200	673	67	47	0	4889	3879	2481	297	439	641	75	75	0	0	0	0	0	0	0	0	0	0	0	0	0	0	0	0	0	0	0	0.285	0.312	0.308	0.286	1.666	0.297
4	13	10		iYAL019W	17860	16010	100	1839	1512	887	76	113	195	81	75	0	2068	1670	1037	286	416	693	70	57	0	0	0	0	0	0	0	0	0	0	0	0	0	0	0	0	0	0	0	0.989	1.038	0.963	0.937	1.849	0.886
4	14	10		iYAL015C	18060	16020	110	3015	2630	1845	75	170	478	73	71	0	3399	2864	2133	301	475	842	65	62	0	0	0	0	0	0	0	0	0	0	0	0	0	0	0	0	0	0	0	0.949	0.997	0.942	0.964	2.52	0.849
4	15	10		iYAL011W	18240	16010	100	567	549	351	78	176	516	46	7	0	1414	1364	965	313	492	825	63	26	0	0	0	0	0	0	0	0	0	0	0	0	0	0	0	0	0	0	0	0.444	0.448	0.403	0.379	1.887	0.337
4	16	10		iYAR008W	18440	16010	100	3143	2528	1857	83	173	452	71	67	0	7605	6262	4631	322	544	1113	71	68	0	0	0	0	0	0	0	0	0	0	0	0	0	0	0	0	0	0	0	0.42	0.412	0.419	0.389	1.884	0.381
4	17	10		iYAR014C	18650	16010	110	3346	2997	1901	78	158	443	82	75	0	5592	4624	2986	315	462	910	76	70	0	0	0	0	0	0	0	0	0	0	0	0	0	0	0	0	0	0	0	0.619	0.677	0.69	0.66	1.912	0.641
4	18	10		iYAR019C-1	18820	16020	100	6408	5603	4255	75	177	730	73	70	0	7128	6019	4515	313	495	1144	67	63	0	0	0	0	0	0	0	0	0	0	0	0	0	0	0	0	0	0	0	0.929	0.969	1.017	1.177	2.911	0.903
4	19	10		iYBR151W	19000	16010	100	3307	2771	1592	77	257	862	77	72	0	2388	1974	1203	309	551	1162	66	32	0	0	0	0	0	0	0	0	0	0	0	0	0	0	0	0	0	0	0	1.554	1.618	1.56	1.495	1.585	1.464
4	20	10		iYBR155W	19200	16020	100	2550	1924	1532	71	168	516	62	56	0	5313	4046	3281	301	457	968	62	60	0	0	0	0	0	0	0	0	0	0	0	0	0	0	0	0	0	0	0	0.495	0.495	0.481	0.474	1.942	0.448
4	21	10		iYBR158W	19390	16020	110	3981	3487	2864	70	125	437	68	65	0	2697	2349	1926	289	398	692	63	56	0	0	0	0	0	0	0	0	0	0	0	0	0	0	0	0	0	0	0	1.624	1.659	1.56	1.546	2.129	1.564
4	22	10		iYBR173C	19580	16010	100	2290	1926	1055	76	137	368	80	77	0	1750	1486	804	299	369	486	73	71	0	0	0	0	0	0	0	0	0	0	0	0	0	0	0	0	0	0	0	1.526	1.559	1.536	1.51	1.544	1.445
4	1	11		iYBR179C	15590	16200	110	5575	4679	2384	80	130	408	92	88	0	3367	2823	1477	304	386	759	78	71	0	0	0	0	0	0	0	0	0	0	0	0	0	0	0	0	0	0	0	1.794	1.826	1.798	1.971	1.749	1.723
4	2	11		iYBR183W	15770	16200	90	1140	987	574	85	189	363	73	71	0	1182	1063	646	322	479	895	46	5	0	0	0	0	0	0	0	0	0	0	0	0	0	0	0	0	0	0	0	1.227	1.217	1.119	0.794	3.288	0.999
4	3	11		iYBR200W	15970	16200	110	6523	5543	2616	87	320	989	86	82	0	3813	3305	1567	328	537	833	82	78	0	0	0	0	0	0	0	0	0	0	0	0	0	0	0	0	0	0	0	1.847	1.833	1.87	1.886	1.74	1.808
4	4	11		iYBR203W	16190	16200	100	1915	1694	1025	81	244	830	70	55	0	3176	2741	1620	316	451	688	80	73	0	0	0	0	0	0	0	0	0	0	0	0	0	0	0	0	0	0	0	0.641	0.665	0.693	0.673	2.238	0.635
4	5	11		iYBR208C	16360	16200	110	1965	1688	962	81	120	345	80	75	0	1775	1561	882	307	350	349	77	76	0	0	0	0	0	0	0	0	0	0	0	0	0	0	0	0	0	0	0	1.283	1.281	1.251	1.121	1.901	1.226
4	6	11		iYBR221C	16550	16210	110	3382	3002	1653	81	177	530	82	80	0	2427	2121	1145	306	407	514	80	76	0	0	0	0	0	0	0	0	0	0	0	0	0	0	0	0	0	0	0	1.556	1.609	1.552	1.569	1.897	1.513
4	7	11		iYBR229C	16730	16200	100	3220	2640	1363	81	202	567	82	80	0	1980	1776	921	308	425	512	78	72	0	0	0	0	0	0	0	0	0	0	0	0	0	0	0	0	0	0	0	1.877	1.743	1.715	1.58	2.263	1.665
4	8	11		iYBR233W	16930	16200	110	5301	4432	2189	79	154	409	91	87	0	3786	3404	1656	297	381	388	90	86	0	0	0	0	0	0	0	0	0	0	0	0	0	0	0	0	0	0	0	1.497	1.401	1.442	1.431	1.42	1.397
4	9	11		iYDL154W	17120	16200	100	1188	975	538	75	101	181	83	75	0	2256	1874	1107	302	341	292	75	72	0	0	0	0	0	0	0	0	0	0	0	0	0	0	0	0	0	0	0	0.57	0.573	0.551	0.462	2.345	0.493
4	10	11		iYDL148C	17300	16200	100	3632	2878	2093	73	175	535	71	67	0	2228	1819	1257	292	376	424	66	65	0	0	0	0	0	0	0	0	0	0	0	0	0	0	0	0	0	0	0	1.838	1.837	1.746	1.574	2.911	1.718
4	11	11		iYDL144C	17490	16200	100	2095	1862	1364	74	231	636	71	65	0	1562	1402	1033	290	413	480	67	56	0	0	0	0	0	0	0	0	0	0	0	0	0	0	0	0	0	0	0	1.589	1.608	1.513	1.176	2.941	1.515
4	12	11		iYDL130W	17690	16210	110	1898	1780	1167	77	186	509	77	70	0	2513	2219	1363	309	415	542	75	70	0	0	0	0	0	0	0	0	0	0	0	0	0	0	0	0	0	0	0	0.826	0.892	0.864	0.799	2.399	0.842
4	13	11		iYDL126C	17870	16210	110	4055	3586	2462	77	141	380	87	80	0	2574	2156	1486	308	394	512	68	63	0	0	0	0	0	0	0	0	0	0	0	0	0	0	0	0	0	0	0	1.756	1.899	1.82	1.915	2.528	1.876
4	14	11		iYDL122W	18060	16200	100	790	676	467	74	111	278	65	60	0	1183	1175	867	306	368	367	68	56	0	0	0	0	0	0	0	0	0	0	0	0	0	0	0	0	0	0	0	0.816	0.693	0.586	0.439	2.821	0.561
4	15	11		iYDL104C	18250	16210	110	1353	1238	898	76	140	430	71	58	0	1337	1127	787	307	412	690	58	28	0	0	0	0	0	0	0	0	0	0	0	0	0	0	0	0	0	0	0	1.24	1.417	1.357	1.017	3.261	1.233
4	16	11		iYDL100C	18440	16200	100	2214	1835	1296	79	192	449	75	66	0	1778	1439	1020	318	419	431	65	63	0	0	0	0	0	0	0	0	0	0	0	0	0	0	0	0	0	0	0	1.462	1.566	1.378	1.06	3.359	1.412
4	17	11		iYDL095W	18630	16210	100	541	493	350	78	177	415	53	13	0	727	750	555	311	410	437	48	30	0	0	0	0	0	0	0	0	0	0	0	0	0	0	0	0	0	0	0	1.113	0.945	0.749	0.615	2.987	0.611
4	18	11		iYDL078C	18820	16210	110	2068	2467	2384	78	195	630	67	56	0	1889	2167	2022	308	436	663	62	53	0	0	0	0	0	0	0	0	0	0	0	0	0	0	0	0	0	0	0	1.259	1.285	1.12	1.136	3.074	1.176
4	19	11		iSNR63	19020	16210	110	2780	2571	1746	75	212	679	75	72	0	2409	2061	1357	302	475	977	68	56	0	0	0	0	0	0	0	0	0	0	0	0	0	0	0	0	0	0	0	1.284	1.419	1.342	1.153	3.168	1.321
4	20	11		iYDL070W	19200	16210	110	786	879	722	73	171	638	51	28	0	1170	1043	893	295	441	978	46	7	0	0	0	0	0	0	0	0	0	0	0	0	0	0	0	0	0	0	0	0.815	1.078	0.882	0.603	3.148	0.842
4	21	11		iYDR227W	19380	16200	100	1055	803	561	73	146	448	62	56	0	2529	1985	1434	289	436	646	65	61	0	0	0	0	0	0	0	0	0	0	0	0	0	0	0	0	0	0	0	0.438	0.43	0.404	0.332	2.03	0.371
4	22	11		iYDR232W	19570	16200	110	2617	2201	1258	75	175	447	78	76	0	4112	3135	2077	300	516	869	72	65	0	0	0	0	0	0	0	0	0	0	0	0	0	0	0	0	0	0	0	0.667	0.75	0.722	0.788	2.372	0.655
4	1	12		iYDR236C	15610	16390	100	5502	4955	3049	80	319	1022	86	72	0	9563	8164	5552	311	589	1550	76	70	0	0	0	0	0	0	0	0	0	0	0	0	0	0	0	0	0	0	0	0.586	0.621	0.643	0.747	2.079	0.571
4	2	12		iYDR252W	15800	16390	100	1100	1042	772	78	181	647	60	38	0	2257	2049	1456	322	441	901	67	52	0	0	0	0	0	0	0	0	0	0	0	0	0	0	0	0	0	0	0	0.528	0.558	0.525	0.488	2.545	0.535
4	3	12		iYDR256C	15960	16390	100	2451	1987	1274	81	153	387	75	71	0	4290	3440	2240	324	466	764	72	70	0	0	0	0	0	0	0	0	0	0	0	0	0	0	0	0	0	0	0	0.598	0.612	0.602	0.562	1.962	0.564
4	4	12		iYDR260C	16150	16390	100	2247	1894	1167	86	250	736	73	67	0	1757	1499	884	322	539	911	70	21	0	0	0	0	0	0	0	0	0	0	0	0	0	0	0	0	0	0	0	1.506	1.536	1.374	1.157	2.678	1.415
4	5	12		iYDR275W	16330	16390	100	3152	2715	1691	89	266	746	77	68	0	3518	3053	2094	318	534	927	70	66	0	0	0	0	0	0	0	0	0	0	0	0	0	0	0	0	0	0	0	0.957	0.96	0.909	0.912	1.899	0.854
4	6	12		itE(CUC)D-1	16530	16390	110	4677	3848	2122	88	419	1903	75	57	0	3369	2737	1577	312	654	1774	67	27	0	0	0	0	0	0	0	0	0	0	0	0	0	0	0	0	0	0	0	1.501	1.551	1.507	1.51	2.277	1.475
4	7	12		iYDR282C	16710	16380	110	2784	2209	1284	83	263	695	76	70	0	4316	3450	1997	313	534	855	77	73	0	0	0	0	0	0	0	0	0	0	0	0	0	0	0	0	0	0	0	0.675	0.678	0.654	0.573	2.087	0.638
4	8	12		iYDR300C	16910	16380	150	113	151	110	80	157	367	4	0	0	357	393	233	314	432	610	3	0	0	0	0	0	0	0	0	0	0	0	0	0	0	0	0	0	0	0	0	0.767	0.899	0.526	0.426	3.793	0.432
4	9	12		iYDR304C	17090	16390	110	1230	1153	882	74	126	303	76	68	0	1141	988	742	300	397	790	52	8	0	0	0	0	0	0	0	0	0	0	0	0	0	0	0	0	0	0	0	1.375	1.568	1.332	1.179	2.708	1.253
4	10	12		iYDR307W	17280	16390	110	1089	916	519	72	114	240	77	68	0	2010	1664	904	277	340	322	78	72	0	0	0	0	0	0	0	0	0	0	0	0	0	0	0	0	0	0	0	0.587	0.609	0.615	0.597	1.819	0.531
4	11	12		iYELCtau1	17470	16380	110	213	195	93	71	85	125	52	7	0	485	459	256	284	320	218	48	13	0	0	0	0	0	0	0	0	0	0	0	0	0	0	0	0	0	0	0	0.706	0.709	0.491	0.458	2.81	0.347
4	12	12		iYEL017C-A	17650	16390	110	3636	3227	2333	77	165	500	78	75	0	2325	2111	1601	309	395	489	68	61	0	0	0	0	0	0	0	0	0	0	0	0	0	0	0	0	0	0	0	1.765	1.748	1.625	1.502	2.456	1.541
4	13	12		iYEL013W	17840	16380	110	2318	1885	1142	79	275	679	73	67	0	2634	2203	1434	318	528	759	71	65	0	0	0	0	0	0	0	0	0	0	0	0	0	0	0	0	0	0	0	0.967	0.958	0.884	0.67	3.09	0.836
4	14	12		iYEL003W	18030	16390	110	950	800	545	77	208	505	66	37	0	2039	1713	1313	314	498	691	62	52	0	0	0	0	0	0	0	0	0	0	0	0	0	0	0	0	0	0	0	0.506	0.517	0.446	0.411	3.544	0.459
4	15	12		iYER001W	18220	16390	110	3913	3915	3568	79	185	593	66	63	0	7500	7045	6548	307	572	1529	62	61	0	0	0	0	0	0	0	0	0	0	0	0	0	0	0	0	0	0	0	0.533	0.569	0.569	0.466	2.909	0.526
4	16	12		iYER005W	18420	16390	110	1916	1568	1009	78	175	585	72	63	0	2381	2044	1282	315	546	1488	65	13	0	0	0	0	0	0	0	0	0	0	0	0	0	0	0	0	0	0	0	0.89	0.862	0.834	0.761	3.049	0.784
4	17	12		iYER016W	18610	16390	100	1093	994	830	78	100	112	68	66	0	3661	2962	2576	320	389	383	65	60	0	0	0	0	0	0	0	0	0	0	0	0	0	0	0	0	0	0	0	0.304	0.347	0.315	0.266	2.281	0.3
4	18	12		iYER020W	18790	16390	110	2337	1961	1492	78	105	174	73	71	0	1762	1535	1070	310	376	361	67	65	0	0	0	0	0	0	0	0	0	0	0	0	0	0	0	0	0	0	0	1.556	1.537	1.333	0.971	3.372	1.417
4	19	12		iYER024W	18980	16390	110	2410	2131	1534	80	129	274	76	73	0	2179	1858	1452	305	366	329	63	63	0	0	0	0	0	0	0	0	0	0	0	0	0	0	0	0	0	0	0	1.243	1.321	1.181	0.899	3.371	1.169
4	20	12		iYER040W	19170	16390	110	2786	2937	2420	74	238	808	67	58	0	2284	2295	1951	294	452	762	60	53	0	0	0	0	0	0	0	0	0	0	0	0	0	0	0	0	0	0	0	1.363	1.431	1.311	1.196	2.629	1.299
4	21	12		iYER044C	19360	16390	110	3530	3485	2665	74	316	1023	73	63	0	2329	1992	1606	289	497	880	60	52	0	0	0	0	0	0	0	0	0	0	0	0	0	0	0	0	0	0	0	1.694	2.003	1.825	1.642	3.324	1.782
4	22	12		iYER046W	19540	16390	110	751	682	394	74	183	651	52	2	0	1559	1365	831	300	396	520	72	61	0	0	0	0	0	0	0	0	0	0	0	0	0	0	0	0	0	0	0	0.538	0.571	0.532	0.517	2.59	0.838
4	1	13		itK(CUU)F	15570	16570	110	232	253	164	74	115	398	11	0	0	699	678	354	306	371	721	18	0	0	0	0	0	0	0	0	0	0	0	0	0	0	0	0	0	0	0	0	0.402	0.481	0.352	0.324	2.655	0.352
4	2	13		iYFR039C	15760	16570	110	5659	4824	2631	79	239	958	82	80	0	4024	3365	1850	310	476	949	80	73	0	0	0	0	0	0	0	0	0	0	0	0	0	0	0	0	0	0	0	1.502	1.553	1.515	1.634	1.83	1.418
4	3	13		iYFR044C	15970	16570	120	3309	3220	2371	82	253	957	71	60	0	2596	2265	1779	319	477	843	60	54	0	0	0	0	0	0	0	0	0	0	0	0	0	0	0	0	0	0	0	1.417	1.613	1.588	1.64	2.373	1.519
4	4	13		iYFR055W-0	16150	16570	110	4812	4351	2590	81	330	1162	80	77	0	4203	3619	2200	308	568	1179	75	63	0	0	0	0	0	0	0	0	0	0	0	0	0	0	0	0	0	0	0	1.215	1.29	1.359	1.445	1.633	1.175
4	5	13		iYGLWomega1-1	16340	16570	110	5546	4752	2944	85	495	1469	78	70	0	5146	4372	2867	314	785	1614	71	63	0	0	0	0	0	0	0	0	0	0	0	0	0	0	0	0	0	0	0	1.13	1.15	1.118	1.016	2.369	1.042
4	6	13		iYGL260W	16530	16580	110	16853	14928	9197	88	609	2538	80	78	0	12418	10209	6945	323	849	2375	73	71	0	0	0	0	0	0	0	0	0	0	0	0	0	0	0	0	0	0	0	1.386	1.501	1.398	1.505	1.782	1.399
4	7	13		iYGL248W	16720	16580	110	1646	1382	817	86	459	2354	6	0	0	1862	1656	991	318	669	2118	20	0	0	0	0	0	0	0	0	0	0	0	0	0	0	0	0	0	0	0	0	1.01	0.969	0.942	0.821	2.409	0.712
4	8	13		iYGL244W	16910	16580	110	612	521	309	78	112	174	72	66	0	1079	928	546	313	360	266	72	65	0	0	0	0	0	0	0	0	0	0	0	0	0	0	0	0	0	0	0	0.697	0.72	0.655	0.519	2.58	0.587
4	9	13		iYGL238W	17100	16580	110	1953	2163	2051	77	125	316	67	62	0	3226	4449	4546	308	463	1077	53	52	0	0	0	0	0	0	0	0	0	0	0	0	0	0	0	0	0	0	0	0.643	0.504	0.421	0.443	3.034	0.423
4	10	13		iYGL223C	17290	16580	110	1581	1266	803	74	164	401	72	66	0	1476	1235	793	288	486	1088	56	3	0	0	0	0	0	0	0	0	0	0	0	0	0	0	0	0	0	0	0	1.269	1.259	1.145	1.102	2.203	0.945
4	11	13		iYGL218W	17480	16580	110	2605	2399	1868	79	197	478	73	66	0	1842	1576	1182	305	405	399	65	63	0	0	0	0	0	0	0	0	0	0	0	0	0	0	0	0	0	0	0	1.643	1.825	1.665	1.125	3.689	1.694
4	12	13		iYGL212W	17670	16580	120	819	747	396	79	168	426	68	37	0	1083	911	513	319	387	389	61	50	0	0	0	0	0	0	0	0	0	0	0	0	0	0	0	0	0	0	0	0.969	1.128	1.02	1.008	2.136	1.072
4	13	13		iYGR082W	17870	16580	110	999	819	535	78	116	216	71	66	0	2024	1654	1124	306	385	414	71	63	0	0	0	0	0	0	0	0	0	0	0	0	0	0	0	0	0	0	0	0.536	0.55	0.507	0.426	2.281	0.477
4	14	13		iYGR086C	18070	16570	120	3772	2870	2136	74	126	217	79	70	0	1993	1712	1296	302	399	482	62	57	0	0	0	0	0	0	0	0	0	0	0	0	0	0	0	0	0	0	0	2.187	1.983	1.877	2.113	2.204	1.85
4	15	13		iYGR089W-0	18230	16580	110	5495	6094	5298	75	264	1070	71	63	0	3803	3609	3111	303	471	913	62	58	0	0	0	0	0	0	0	0	0	0	0	0	0	0	0	0	0	0	0	1.549	1.821	1.751	1.811	2.01	1.778
4	16	13		iYGR103W	18440	16570	110	1523	1239	919	82	243	996	60	20	0	2906	2349	1746	322	481	845	65	60	0	0	0	0	0	0	0	0	0	0	0	0	0	0	0	0	0	0	0	0.558	0.571	0.518	0.386	2.746	0.521
4	17	13		itL(GAG)G	18630	16580	110	805	702	547	77	108	155	65	63	0	1422	1267	954	319	379	353	63	61	0	0	0	0	0	0	0	0	0	0	0	0	0	0	0	0	0	0	0	0.66	0.659	0.54	0.415	2.896	0.554
4	18	13		iYGR109C	18820	16580	110	2505	2075	1518	78	110	274	75	71	0	2885	2322	1714	304	355	373	67	65	0	0	0	0	0	0	0	0	0	0	0	0	0	0	0	0	0	0	0	0.94	0.99	0.889	0.712	2.332	0.898
4	19	13		itR(UCU)G3	19010	16580	110	1170	997	830	76	108	163	68	63	0	1433	1405	1460	294	356	344	62	57	0	0	0	0	0	0	0	0	0	0	0	0	0	0	0	0	0	0	0	0.96	0.829	0.746	0.536	2.973	0.62
4	20	13		iYGR125W	19200	16570	110	1946	1974	1670	73	140	342	78	73	0	1918	1801	1425	288	378	495	63	60	0	0	0	0	0	0	0	0	0	0	0	0	0	0	0	0	0	0	0	1.149	1.256	1.082	1.129	2.862	1.157
4	21	13		iYGR129W	19400	16580	120	2140	2090	1714	75	132	343	72	70	0	2033	2042	1690	296	358	427	67	60	0	0	0	0	0	0	0	0	0	0	0	0	0	0	0	0	0	0	0	1.189	1.154	1.053	1.031	2.571	1.066
4	22	13		iYGRCdelta25	19580	16580	100	1487	1171	791	79	117	193	73	70	0	2436	2151	1561	318	399	486	70	68	0	0	0	0	0	0	0	0	0	0	0	0	0	0	0	0	0	0	0	0.665	0.596	0.534	0.476	2.753	0.514
4	1	14		iYGR146C	15600	16770	110	2615	2506	1693	81	182	484	80	80	0	2593	2375	1581	316	415	553	78	71	0	0	0	0	0	0	0	0	0	0	0	0	0	0	0	0	0	0	0	1.113	1.178	1.119	0.985	2.117	1.084
4	2	14		iYGR150C	15790	16770	110	1614	1374	854	83	216	598	75	63	0	1601	1340	798	311	437	635	71	51	0	0	0	0	0	0	0	0	0	0	0	0	0	0	0	0	0	0	0	1.187	1.255	1.153	0.945	2.629	1.088
4	3	14		iYHR082C	15980	16760	110	6102	4963	2941	84	273	838	78	77	0	3178	2728	1585	315	426	521	77	75	0	0	0	0	0	0	0	0	0	0	0	0	0	0	0	0	0	0	0	2.102	2.022	1.933	1.988	1.653	1.933
4	4	14		iYHR086W	16170	16760	110	3312	3276	2630	82	361	1058	67	61	0	4287	4086	3200	296	568	1157	67	63	0	0	0	0	0	0	0	0	0	0	0	0	0	0	0	0	0	0	0	0.809	0.843	0.846	0.807	2.322	0.811
4	5	14		iYHR090C	16350	16770	110	1362	1205	1025	80	192	595	60	52	0	1353	1277	1135	310	504	1062	48	13	0	0	0	0	0	0	0	0	0	0	0	0	0	0	0	0	0	0	0	1.229	1.163	0.985	0.573	3.546	0.741
4	6	14		iYHR106W	16550	16770	110	2030	1663	1028	85	213	485	73	67	0	4385	3551	2373	333	571	959	72	66	0	0	0	0	0	0	0	0	0	0	0	0	0	0	0	0	0	0	0	0.48	0.49	0.469	0.462	2.077	0.429
4	7	14		iYHR110W	16740	16770	100	1134	877	531	85	209	426	68	56	0	1149	1008	616	321	573	965	36	0	0	0	0	0	0	0	0	0	0	0	0	0	0	0	0	0	0	0	0	1.267	1.153	0.987	0.782	3.598	0.894
4	8	14		iYHR114W	16930	16770	110	1376	1259	831	80	133	235	78	76	0	2992	2778	1862	309	403	449	77	75	0	0	0	0	0	0	0	0	0	0	0	0	0	0	0	0	0	0	0	0.483	0.478	0.455	0.408	2.285	0.434
4	9	14		iYHR132C	17130	16770	120	3580	3333	2280	78	147	284	83	77	0	2458	2142	1579	308	420	652	67	59	0	0	0	0	0	0	0	0	0	0	0	0	0	0	0	0	0	0	0	1.629	1.775	1.649	1.893	2.386	1.631
4	10	14		iYHR136C	17310	16770	110	1340	1324	1047	79	160	300	75	70	0	1241	1091	806	305	365	310	66	61	0	0	0	0	0	0	0	0	0	0	0	0	0	0	0	0	0	0	0	1.347	1.584	1.363	1.092	2.655	1.351
4	11	14		iYHR139C-A	17500	16770	110	2032	1865	1447	83	207	452	70	67	0	2314	2107	1702	324	450	574	65	62	0	0	0	0	0	0	0	0	0	0	0	0	0	0	0	0	0	0	0	0.979	0.999	0.912	0.64	3.302	0.856
4	12	14		iYHR153C	17690	16770	100	3185	2509	1547	87	290	620	73	71	0	1778	1430	927	334	503	639	68	57	0	0	0	0	0	0	0	0	0	0	0	0	0	0	0	0	0	0	0	2.145	2.21	1.962	1.412	3.266	1.834
4	13	14		iYHR156C	17880	16770	100	1952	1961	1503	85	285	654	73	65	0	3502	3541	2747	328	594	1110	72	65	0	0	0	0	0	0	0	0	0	0	0	0	0	0	0	0	0	0	0	0.588	0.584	0.529	0.428	2.249	0.51
4	14	14		iYHR160C	18070	16770	100	2268	2199	1777	79	261	680	70	61	0	2165	2258	1948	306	592	1158	58	46	0	0	0	0	0	0	0	0	0	0	0	0	0	0	0	0	0	0	0	1.178	1.086	0.958	0.903	3.535	0.623
4	15	14		iYJL213W	18260	16770	110	2783	2532	2108	77	283	806	68	62	0	1667	1717	1389	310	495	766	65	45	0	0	0	0	0	0	0	0	0	0	0	0	0	0	0	0	0	0	0	1.994	1.745	1.571	1.13	3.17	1.657
4	16	14		iYJL208C	18450	16770	110	1890	1550	1075	82	199	511	70	67	0	3225	2594	1786	319	459	804	71	63	0	0	0	0	0	0	0	0	0	0	0	0	0	0	0	0	0	0	0	0.622	0.645	0.583	0.457	2.444	0.491
4	17	14		iYJL204C	18640	16770	100	1040	867	678	84	131	197	67	61	0	881	800	641	323	422	796	30	5	0	0	0	0	0	0	0	0	0	0	0	0	0	0	0	0	0	0	0	1.713	1.642	1.115	0.678	3.704	1.204
4	18	14		iYJL187C	18810	16760	110	3266	3102	2464	79	266	802	66	66	0	2493	2027	1618	317	434	585	60	58	0	0	0	0	0	0	0	0	0	0	0	0	0	0	0	0	0	0	0	1.465	1.768	1.561	1.484	2.899	1.633
4	19	14		iYJL183W	19020	16770	100	827	678	440	75	227	714	52	1	0	1012	853	530	294	404	500	65	27	0	0	0	0	0	0	0	0	0	0	0	0	0	0	0	0	0	0	0	1.047	1.079	0.936	0.626	2.973	0.862
4	20	14		iYJL178C	19200	16770	110	4744	4202	3071	75	248	779	72	70	0	3261	2668	2075	295	405	534	67	62	0	0	0	0	0	0	0	0	0	0	0	0	0	0	0	0	0	0	0	1.574	1.739	1.687	1.758	3.065	1.668
4	21	14		iYJL161W	19390	16760	110	3829	3364	2887	81	354	948	65	65	0	2097	2079	1652	308	469	619	68	58	0	0	0	0	0	0	0	0	0	0	0	0	0	0	0	0	0	0	0	2.095	1.854	1.705	1.165	3.111	1.788
4	22	14		iYJL158C	19570	16770	110	4329	3606	2214	82	323	859	78	73	0	7848	6003	4068	321	638	1386	71	68	0	0	0	0	0	0	0	0	0	0	0	0	0	0	0	0	0	0	0	0.564	0.62	0.59	0.63	3.111	0.547
4	1	15		iYJL154C	15580	16960	100	3080	2655	1731	80	184	499	76	73	0	2011	1649	1174	314	417	562	67	62	0	0	0	0	0	0	0	0	0	0	0	0	0	0	0	0	0	0	0	1.768	1.929	1.807	1.48	3.006	1.677
4	2	15		iYJL137C	15780	16960	110	2111	1875	1223	81	243	588	78	66	0	1774	1531	983	318	454	527	71	65	0	0	0	0	0	0	0	0	0	0	0	0	0	0	0	0	0	0	0	1.394	1.479	1.343	0.99	3.171	1.318
4	3	15		iYJL132W	15960	16960	110	922	721	525	79	160	391	62	53	0	3462	2718	2019	309	414	496	67	65	0	0	0	0	0	0	0	0	0	0	0	0	0	0	0	0	0	0	0	0.267	0.267	0.241	0.224	2.071	0.265
4	4	15		iYJL128C-0	16150	16960	110	4142	4018	3246	78	180	572	75	70	0	2337	2164	1591	294	387	451	72	70	0	0	0	0	0	0	0	0	0	0	0	0	0	0	0	0	0	0	0	1.989	2.107	1.944	1.611	2.473	2.076
4	5	15		iYKL220C-2	16340	16960	110	2507	2361	1803	80	228	662	75	67	0	1826	1696	1266	301	408	482	70	62	0	0	0	0	0	0	0	0	0	0	0	0	0	0	0	0	0	0	0	1.591	1.635	1.486	1.24	2.559	1.514
4	6	15		iYKL218C-1	16530	16960	110	5128	4175	2412	78	259	770	78	76	0	3518	2967	1770	321	466	641	77	73	0	0	0	0	0	0	0	0	0	0	0	0	0	0	0	0	0	0	0	1.58	1.548	1.481	1.052	3.544	1.464
4	7	15		iYKL215C	16710	16960	110	2198	1927	1261	79	271	778	72	62	0	1602	1403	823	317	464	615	71	55	0	0	0	0	0	0	0	0	0	0	0	0	0	0	0	0	0	0	0	1.649	1.702	1.618	1.011	3.939	1.58
4	8	15		iYKL200C	16900	16950	110	2829	2698	1686	78	287	701	80	75	0	2303	2035	1250	315	463	549	77	70	0	0	0	0	0	0	0	0	0	0	0	0	0	0	0	0	0	0	0	1.384	1.523	1.327	1.072	3.365	1.41
4	9	15		itN(GUU)K	17090	16960	110	1391	1195	781	79	280	650	68	50	0	1114	1071	697	311	470	542	66	36	0	0	0	0	0	0	0	0	0	0	0	0	0	0	0	0	0	0	0	1.634	1.468	1.321	1.047	2.888	1.178
4	10	15		iYKL193C	17290	16950	100	2567	2118	1473	81	226	462	72	68	0	1835	1504	1032	319	425	397	66	65	0	0	0	0	0	0	0	0	0	0	0	0	0	0	0	0	0	0	0	1.64	1.719	1.509	1.004	3.947	1.565
4	11	15		iYKL179C	17460	16960	110	4131	3641	2223	81	257	637	78	75	0	3439	2887	1823	321	454	559	76	73	0	0	0	0	0	0	0	0	0	0	0	0	0	0	0	0	0	0	0	1.299	1.387	1.27	1.091	2.347	1.313
4	12	15		iYKL174C	17660	16950	110	2661	2139	1453	84	275	627	70	68	0	1659	1326	876	324	456	530	66	58	0	0	0	0	0	0	0	0	0	0	0	0	0	0	0	0	0	0	0	1.93	2.051	1.737	1.169	3.57	1.786
4	13	15		iYKL169C	17840	16950	100	1391	1105	757	88	253	522	67	57	0	3776	3046	2252	320	515	731	70	66	0	0	0	0	0	0	0	0	0	0	0	0	0	0	0	0	0	0	0	0.377	0.373	0.363	0.324	2.304	0.318
4	14	15		iYKL159C	18040	16960	110	1695	1471	910	79	142	259	77	75	0	1140	1011	650	298	429	647	61	17	0	0	0	0	0	0	0	0	0	0	0	0	0	0	0	0	0	0	0	1.919	1.952	1.592	1.385	3.466	1.756
4	15	15		iYKL155C	18230	16960	110	2023	1705	1272	76	139	279	75	70	0	1711	1574	1187	291	358	374	68	65	0	0	0	0	0	0	0	0	0	0	0	0	0	0	0	0	0	0	0	1.371	1.27	1.134	0.765	3.631	1.111
4	16	15		iYKL152C	18410	16950	100	1060	1032	642	78	140	233	78	73	0	1008	921	570	305	371	333	67	51	0	0	0	0	0	0	0	0	0	0	0	0	0	0	0	0	0	0	0	1.397	1.549	1.316	1.078	3.337	1.346
4	17	15		iYLL034C	18590	16950	100	2849	2376	1693	81	201	470	73	71	0	2315	1888	1351	311	413	454	70	63	0	0	0	0	0	0	0	0	0	0	0	0	0	0	0	0	0	0	0	1.381	1.455	1.313	0.981	3.276	1.366
4	18	15		iYLL030C	18790	16950	110	2054	1779	1127	76	239	625	76	67	0	1381	1267	831	305	433	543	67	48	0	0	0	0	0	0	0	0	0	0	0	0	0	0	0	0	0	0	0	1.838	1.77	1.607	1.544	2.525	1.623
4	19	15		iYLL026W	18980	16950	110	1189	1145	837	71	152	365	75	68	0	1962	1798	1270	294	378	423	68	67	0	0	0	0	0	0	0	0	0	0	0	0	0	0	0	0	0	0	0	0.67	0.714	0.641	0.556	2.831	0.625
4	20	15		iYLL013C	19160	16950	110	2597	2481	1643	72	204	554	78	75	0	1885	1705	1159	299	409	491	73	63	0	0	0	0	0	0	0	0	0	0	0	0	0	0	0	0	0	0	0	1.592	1.713	1.655	1.539	2.33	1.519
4	21	15		iYLL009C	19360	16950	110	3074	2597	1831	75	223	594	75	68	0	2635	2101	1399	304	406	463	71	68	0	0	0	0	0	0	0	0	0	0	0	0	0	0	0	0	0	0	0	1.287	1.403	1.34	0.912	3.877	1.331
4	22	15		iYLL005C	19540	16950	110	2094	1857	1108	77	129	357	78	78	0	2999	2591	1551	301	371	601	77	73	0	0	0	0	0	0	0	0	0	0	0	0	0	0	0	0	0	0	0	0.748	0.777	0.746	0.579	2.571	0.718
4	1	16		iYLRCsigma1	15560	17140	110	3536	3316	2028	76	169	524	81	80	0	5240	4917	3128	310	474	973	77	75	0	0	0	0	0	0	0	0	0	0	0	0	0	0	0	0	0	0	0	0.702	0.703	0.689	0.731	2.238	0.645
4	2	16		iYLR014C	15750	17140	110	1485	1333	781	79	217	578	77	63	0	1469	1349	790	318	518	980	57	10	0	0	0	0	0	0	0	0	0	0	0	0	0	0	0	0	0	0	0	1.222	1.216	1.088	0.914	2.771	0.966
4	3	16		iYLR019W	15940	17140	110	1377	1317	883	77	146	319	80	73	0	6610	6117	4556	322	430	581	81	78	0	0	0	0	0	0	0	0	0	0	0	0	0	0	0	0	0	0	0	0.207	0.214	0.209	0.193	2.051	0.19
4	4	16		itA(UGC)L	16120	17120	110	1046	892	466	76	127	250	81	77	0	1742	1467	838	318	428	583	73	61	0	0	0	0	0	0	0	0	0	0	0	0	0	0	0	0	0	0	0	0.681	0.71	0.644	0.56	2.377	0.428
4	5	16		iYLR036C	16320	17140	110	2990	2670	1556	76	121	161	85	82	0	3161	2871	1781	304	378	337	80	78	0	0	0	0	0	0	0	0	0	0	0	0	0	0	0	0	0	0	0	1.02	1.011	0.954	0.944	2.226	0.926
4	6	16		iYLR039C	16510	17140	110	1834	1633	969	78	109	139	86	81	0	1351	1216	695	307	346	266	78	72	0	0	0	0	0	0	0	0	0	0	0	0	0	0	0	0	0	0	0	1.682	1.711	1.591	1.348	2.621	1.475
4	7	16		iYLR350W	16700	17140	110	420	384	180	73	97	115	80	73	0	665	608	295	313	334	161	75	56	0	0	0	0	0	0	0	0	0	0	0	0	0	0	0	0	0	0	0	0.986	1.054	0.872	0.834	2.617	0.673
4	8	16		iYLR354C	16900	17140	110	766	754	507	73	128	360	72	46	0	1123	1156	695	305	361	310	77	63	0	0	0	0	0	0	0	0	0	0	0	0	0	0	0	0	0	0	0	0.847	0.8	0.676	0.551	2.305	0.679
4	9	16		iYLR359W	17080	17140	110	1088	927	516	79	115	153	78	77	0	1115	971	550	312	358	243	75	67	0	0	0	0	0	0	0	0	0	0	0	0	0	0	0	0	0	0	0	1.257	1.287	1.157	0.872	3.246	1.024
4	10	16		itK(UUU)L	17270	17140	110	1243	1068	651	79	133	212	77	76	0	1480	1263	758	317	381	295	75	68	0	0	0	0	0	0	0	0	0	0	0	0	0	0	0	0	0	0	0	1.001	1.045	0.96	0.726	2.872	0.874
4	11	16		iYLR382C	17470	17130	110	3985	3312	1946	83	273	787	77	77	0	2124	1728	1065	313	441	494	70	67	0	0	0	0	0	0	0	0	0	0	0	0	0	0	0	0	0	0	0	2.155	2.282	2.091	1.876	2.789	2.139
4	12	16		iYLR386W	17670	17150	110	850	719	461	79	238	758	52	1	0	1401	1283	891	307	407	429	67	63	0	0	0	0	0	0	0	0	0	0	0	0	0	0	0	0	0	0	0	0.705	0.656	0.604	0.5	2.551	0.542
4	13	16		iYLR402W	17850	17140	110	3025	2468	1427	79	174	413	80	76	0	1691	1493	855	307	390	385	76	71	0	0	0	0	0	0	0	0	0	0	0	0	0	0	0	0	0	0	0	2.129	2.014	1.935	1.624	2.559	1.812
4	14	16		iYLR406C	18050	17140	110	3831	3323	1989	77	258	686	80	76	0	2517	2163	1197	301	412	467	81	75	0	0	0	0	0	0	0	0	0	0	0	0	0	0	0	0	0	0	0	1.694	1.743	1.615	1.419	2.061	1.732
4	15	16		iYLR410W	18240	17150	110	2114	1798	1393	76	222	629	67	60	0	1994	1834	1495	294	415	519	62	57	0	0	0	0	0	0	0	0	0	0	0	0	0	0	0	0	0	0	0	1.199	1.118	1.048	0.903	3.355	0.988
4	16	16		iYLR423C	18440	17150	110	1782	1529	1129	75	173	382	68	67	0	1605	1402	992	299	396	433	68	68	0	0	0	0	0	0	0	0	0	0	0	0	0	0	0	0	0	0	0	1.307	1.318	1.243	0.839	2.955	1.217
4	17	16		iYLR425W	18630	17150	110	2690	2158	1704	77	192	408	65	63	0	2076	1720	1318	310	413	498	65	61	0	0	0	0	0	0	0	0	0	0	0	0	0	0	0	0	0	0	0	1.48	1.476	1.296	0.794	4.251	1.339
4	18	16		iYLR430W	18830	17140	120	2411	1898	1457	75	148	312	66	64	0	6399	5045	4038	320	393	383	67	63	0	0	0	0	0	0	0	0	0	0	0	0	0	0	0	0	0	0	0	0.384	0.386	0.37	0.345	2.195	0.358
4	19	16		iYMR119W-A	19000	17150	110	1716	1382	937	74	138	287	71	67	0	2556	1949	1430	315	417	496	63	61	0	0	0	0	0	0	0	0	0	0	0	0	0	0	0	0	0	0	0	0.733	0.8	0.756	0.769	3.371	0.682
4	20	16		iYMR122C-1	19200	17140	120	4717	4132	2950	75	202	483	77	73	0	2798	2539	1870	311	446	545	69	64	0	0	0	0	0	0	0	0	0	0	0	0	0	0	0	0	0	0	0	1.867	1.821	1.715	1.71	2.189	1.716
4	21	16		iYMR126C	19380	17150	110	3830	3192	2196	73	213	575	72	70	0	2759	2360	1679	320	419	485	66	66	0	0	0	0	0	0	0	0	0	0	0	0	0	0	0	0	0	0	0	1.54	1.529	1.438	1.386	2.956	1.458
4	22	16		iYMR142C	19570	17140	110	4036	3401	2032	75	254	744	80	75	0	2697	2237	1299	314	448	604	77	71	0	0	0	0	0	0	0	0	0	0	0	0	0	0	0	0	0	0	0	1.662	1.73	1.614	1.471	2.554	1.606
4	1	17		iYMR146C	15590	17340	110	2312	2383	1705	74	106	226	82	81	0	1602	1587	1056	293	323	203	78	77	0	0	0	0	0	0	0	0	0	0	0	0	0	0	0	0	0	0	0	1.71	1.784	1.622	1.48	2.848	1.718
4	2	17		iYMR151W	15790	17340	110	1180	973	595	75	116	223	76	72	0	1126	1014	632	306	350	265	71	70	0	0	0	0	0	0	0	0	0	0	0	0	0	0	0	0	0	0	0	1.348	1.268	1.15	0.879	2.958	1.079
4	3	17		iYMR164C	15960	17330	110	3379	2909	1435	75	203	530	83	82	0	1867	1580	874	311	391	344	75	71	0	0	0	0	0	0	0	0	0	0	0	0	0	0	0	0	0	0	0	2.123	2.233	2.036	1.841	2.94	2.04
4	4	17		iYMR168C	16160	17340	110	1354	1087	713	74	199	506	70	61	0	1298	1072	727	322	395	347	65	65	0	0	0	0	0	0	0	0	0	0	0	0	0	0	0	0	0	0	0	1.311	1.351	1.131	0.796	3.065	1.104
4	5	17		iYMR172C-A	16350	17340	110	2844	2359	1523	73	144	299	77	75	0	1658	1473	953	309	361	261	72	70	0	0	0	0	0	0	0	0	0	0	0	0	0	0	0	0	0	0	0	2.054	1.964	1.845	1.456	3.429	1.792
4	6	17		iYMR187C	16540	17340	110	2109	1809	983	75	167	372	83	77	0	3093	2609	1545	304	414	524	78	76	0	0	0	0	0	0	0	0	0	0	0	0	0	0	0	0	0	0	0	0.729	0.752	0.712	0.638	2.562	0.67
4	7	17		iYMR191W	16720	17340	110	792	757	526	74	126	255	71	62	0	873	802	537	298	392	488	56	16	0	0	0	0	0	0	0	0	0	0	0	0	0	0	0	0	0	0	0	1.249	1.355	1.069	0.815	2.706	0.731
4	8	17		iYMR194C-A	16920	17340	110	4028	3519	1900	74	132	332	83	81	0	2546	2335	1349	308	355	287	77	76	0	0	0	0	0	0	0	0	0	0	0	0	0	0	0	0	0	0	0	1.767	1.7	1.64	1.77	1.73	1.608
4	9	17		iYNL161W-1	17110	17340	110	3719	3359	2455	80	220	583	73	72	0	3111	2715	2004	332	452	574	71	70	0	0	0	0	0	0	0	0	0	0	0	0	0	0	0	0	0	0	0	1.309	1.376	1.28	1.012	2.683	1.275
4	10	17		iYNL157W	17300	17340	110	1403	1175	793	78	221	556	68	60	0	1871	1550	1006	334	476	597	68	61	0	0	0	0	0	0	0	0	0	0	0	0	0	0	0	0	0	0	0	0.862	0.902	0.786	0.491	3.128	0.762
4	11	17		iYNL153C	17490	17340	110	2274	1989	1453	77	196	421	71	67	0	2668	2335	1750	320	448	506	70	70	0	0	0	0	0	0	0	0	0	0	0	0	0	0	0	0	0	0	0	0.936	0.949	0.86	0.601	3.058	0.856
4	12	17		iYNL136W	17690	17340	110	1965	1729	1176	78	231	493	73	70	0	1926	1603	1106	307	452	554	65	61	0	0	0	0	0	0	0	0	0	0	0	0	0	0	0	0	0	0	0	1.166	1.274	1.175	0.882	3.469	1.117
4	13	17		itF(GAA)N	17880	17340	110	2296	1913	1254	79	249	541	73	71	0	1530	1324	881	309	437	485	67	60	0	0	0	0	0	0	0	0	0	0	0	0	0	0	0	0	0	0	0	1.816	1.807	1.626	0.998	3.572	1.527
4	14	17		iYNL129W	18070	17340	110	2017	1590	1102	77	208	491	68	66	0	1441	1211	872	303	414	556	63	50	0	0	0	0	0	0	0	0	0	0	0	0	0	0	0	0	0	0	0	1.705	1.666	1.516	1.069	3.631	1.407
4	15	17		iYNL111C	18260	17340	110	2897	2529	1933	74	241	617	72	65	0	2366	1940	1474	301	456	696	65	60	0	0	0	0	0	0	0	0	0	0	0	0	0	0	0	0	0	0	0	1.367	1.498	1.308	0.896	3.405	1.263
4	16	17		iYNL105W	18450	17340	110	2545	2094	1577	77	290	751	67	62	0	1786	1403	1040	310	478	644	63	52	0	0	0	0	0	0	0	0	0	0	0	0	0	0	0	0	0	0	0	1.672	1.845	1.575	0.962	3.734	1.596
4	17	17		iYNL101W	18640	17340	110	3786	3285	2343	77	206	548	75	72	0	7064	6268	4487	316	483	1025	72	72	0	0	0	0	0	0	0	0	0	0	0	0	0	0	0	0	0	0	0	0.55	0.539	0.491	0.387	2.65	0.485
4	18	17		iYNL085W	18820	17340	110	878	887	596	77	147	336	75	63	0	2031	2000	1445	337	530	1085	65	32	0	0	0	0	0	0	0	0	0	0	0	0	0	0	0	0	0	0	0	0.473	0.487	0.457	0.439	2.767	0.337
4	19	17		iYNL081C	19020	17340	110	1961	1641	1256	76	152	349	67	65	0	5046	3917	3084	331	544	932	66	62	0	0	0	0	0	0	0	0	0	0	0	0	0	0	0	0	0	0	0	0.4	0.436	0.401	0.296	2.272	0.392
4	20	17		iYNL077W	19200	17340	110	2257	2136	1733	72	138	301	73	72	0	1599	1634	1257	303	466	841	66	37	0	0	0	0	0	0	0	0	0	0	0	0	0	0	0	0	0	0	0	1.686	1.551	1.345	0.955	3.461	1.234
4	21	17		iYOL032W	19400	17340	110	695	559	358	70	121	270	68	58	0	1467	1206	790	305	371	356	71	63	0	0	0	0	0	0	0	0	0	0	0	0	0	0	0	0	0	0	0	0.538	0.543	0.479	0.328	3.055	0.442
4	22	17		iYOL028C	19590	17340	110	2255	2176	1328	72	152	397	81	80	0	2744	2399	1405	315	413	498	80	78	0	0	0	0	0	0	0	0	0	0	0	0	0	0	0	0	0	0	0	0.899	1.01	0.922	0.723	2.894	0.951
4	1	18		iYOL025W	15610	17530	110	1118	992	527	75	121	207	82	78	0	1128	1014	534	308	352	204	80	75	0	0	0	0	0	0	0	0	0	0	0	0	0	0	0	0	0	0	0	1.272	1.299	1.143	0.938	2.706	1.124
4	2	18		iYOL013C	15800	17530	90	237	224	157	76	134	215	23	3	0	579	540	339	316	368	228	59	17	0	0	0	0	0	0	0	0	0	0	0	0	0	0	0	0	0	0	0	0.612	0.661	0.458	0.395	2.79	0.384
4	3	18		iYOL009C	15990	17530	110	1325	1100	730	72	149	381	71	65	0	2398	2054	1424	314	436	644	71	67	0	0	0	0	0	0	0	0	0	0	0	0	0	0	0	0	0	0	0	0.601	0.591	0.496	0.381	2.849	0.431
4	4	18		iYOL005C	16180	17530	110	3179	2814	1991	75	237	550	75	72	0	2585	2288	1525	320	505	738	75	70	0	0	0	0	0	0	0	0	0	0	0	0	0	0	0	0	0	0	0	1.37	1.392	1.318	1.03	2.554	1.335
4	5	18		iYOR008C-A	16370	17530	110	5954	5252	3703	76	341	1005	77	73	0	3984	3516	2355	317	510	772	76	73	0	0	0	0	0	0	0	0	0	0	0	0	0	0	0	0	0	0	0	1.603	1.618	1.509	1.249	2.663	1.602
4	6	18		iYOR011W	16550	17530	110	794	728	483	74	242	872	28	2	0	1351	1167	805	301	461	716	62	18	0	0	0	0	0	0	0	0	0	0	0	0	0	0	0	0	0	0	0	0.686	0.755	0.653	0.535	2.758	1.021
4	7	18		iYOR013W	16750	17530	110	3187	2699	1372	73	234	601	82	80	0	2619	2213	1145	288	443	580	81	73	0	0	0	0	0	0	0	0	0	0	0	0	0	0	0	0	0	0	0	1.336	1.364	1.296	1.076	2.718	1.272
4	8	18		iYOR029W-1	16930	17530	110	2737	2632	1574	74	288	711	82	76	0	1843	1733	1083	309	473	614	76	56	0	0	0	0	0	0	0	0	0	0	0	0	0	0	0	0	0	0	0	1.736	1.796	1.744	1.658	2.212	1.546
4	9	18		iYOR033C	17120	17530	110	1471	1167	949	76	202	456	60	55	0	1531	1294	1028	323	421	395	60	58	0	0	0	0	0	0	0	0	0	0	0	0	0	0	0	0	0	0	0	1.155	1.124	0.951	0.571	3.568	0.967
4	10	18		iYOR037W	17320	17530	110	761	636	379	73	149	257	71	65	0	1263	1050	621	324	404	331	72	66	0	0	0	0	0	0	0	0	0	0	0	0	0	0	0	0	0	0	0	0.733	0.775	0.663	0.465	2.985	0.651
4	11	18		iYORCdelta25	17500	17530	110	637	572	401	70	104	128	71	67	0	1121	958	654	310	360	239	68	62	0	0	0	0	0	0	0	0	0	0	0	0	0	0	0	0	0	0	0	0.699	0.775	0.645	0.426	2.917	0.605
4	12	18		iYOR348C	17700	17530	110	1589	1556	1076	71	152	347	78	73	0	1412	1373	871	305	384	367	76	68	0	0	0	0	0	0	0	0	0	0	0	0	0	0	0	0	0	0	0	1.371	1.39	1.208	1.05	2.864	1.219
4	13	18		iYOR353C	17890	17530	110	1443	1548	1154	76	208	474	76	68	0	1228	1142	763	307	411	438	72	53	0	0	0	0	0	0	0	0	0	0	0	0	0	0	0	0	0	0	0	1.484	1.763	1.489	1.169	3.634	1.522
4	14	18		iYOR370C	18070	17530	110	2072	1842	1132	73	167	407	77	76	0	1358	1248	737	289	365	344	76	72	0	0	0	0	0	0	0	0	0	0	0	0	0	0	0	0	0	0	0	1.87	1.845	1.729	1.272	3.206	1.657
4	15	18		iYOR374W	18270	17530	100	1519	1236	872	71	116	230	71	71	0	1435	1234	898	295	347	253	68	63	0	0	0	0	0	0	0	0	0	0	0	0	0	0	0	0	0	0	0	1.27	1.241	1.065	0.7	4.014	1.051
4	16	18		iYOR377W-0	18460	17530	110	6050	5003	3583	78	185	626	72	71	0	5945	4866	3671	307	470	918	70	65	0	0	0	0	0	0	0	0	0	0	0	0	0	0	0	0	0	0	0	1.059	1.08	1	1.003	2.054	0.981
4	17	18		iYOR390W	18650	17530	110	3856	3402	2339	80	257	820	73	71	0	3318	2889	2218	328	562	1087	65	65	0	0	0	0	0	0	0	0	0	0	0	0	0	0	0	0	0	0	0	1.263	1.297	1.291	1.194	3.234	1.139
4	18	18		iYPL283C-1	18850	17530	120	20813	18151	15539	80	289	1172	74	71	0	25373	24722	22092	332	558	1300	65	63	0	0	0	0	0	0	0	0	0	0	0	0	0	0	0	0	0	0	0	0.828	0.741	0.713	0.898	3.237	0.693
4	19	18		iYPL279C	19030	17530	110	7234	6454	4850	72	166	475	76	72	0	4609	4017	2883	320	420	585	72	71	0	0	0	0	0	0	0	0	0	0	0	0	0	0	0	0	0	0	0	1.67	1.726	1.642	1.61	2.262	1.71
4	20	18		iYPL264C	19220	17530	110	2667	2497	2040	68	173	531	71	70	0	2205	2054	1533	307	452	1019	70	43	0	0	0	0	0	0	0	0	0	0	0	0	0	0	0	0	0	0	0	1.369	1.39	1.267	1.031	2.2	1.33
4	21	18		iYPL259C	19410	17530	110	4920	4155	3033	73	134	360	73	71	0	3256	2763	2024	301	361	397	70	68	0	0	0	0	0	0	0	0	0	0	0	0	0	0	0	0	0	0	0	1.64	1.658	1.557	1.241	3.278	1.572
4	22	18		iYPL257W	19600	17530	110	5618	4637	3060	72	137	363	77	75	0	5362	4465	2860	307	375	478	75	73	0	0	0	0	0	0	0	0	0	0	0	0	0	0	0	0	0	0	0	1.097	1.098	1.066	0.988	2.312	1.053
4	1	19		iYPR054W	15620	17720	110	1535	1344	986	73	106	179	73	68	0	1262	1098	761	307	344	210	70	68	0	0	0	0	0	0	0	0	0	0	0	0	0	0	0	0	0	0	0	1.531	1.607	1.513	1.075	2.784	1.392
4	2	19		iYPR059C	15810	17720	110	1361	1146	756	73	118	181	77	72	0	4049	3267	2143	313	398	413	73	73	0	0	0	0	0	0	0	0	0	0	0	0	0	0	0	0	0	0	0	0.345	0.363	0.342	0.312	2.29	0.327
4	3	19		iYPR063C	15990	17720	110	1818	1864	1521	76	227	571	76	72	0	1373	1316	958	318	483	728	67	22	0	0	0	0	0	0	0	0	0	0	0	0	0	0	0	0	0	0	0	1.651	1.792	1.502	1.047	3.492	1.557
4	4	19		iYPR080W	16180	17720	110	510	435	269	75	215	560	21	0	0	1050	965	655	301	403	410	66	40	0	0	0	0	0	0	0	0	0	0	0	0	0	0	0	0	0	0	0	0.581	0.542	0.445	0.38	2.412	0.655
4	5	19		iYPR084W	16370	17720	110	816	709	545	72	106	157	66	65	0	1605	1374	1026	302	358	267	67	66	0	0	0	0	0	0	0	0	0	0	0	0	0	0	0	0	0	0	0	0.571	0.594	0.52	0.32	2.765	0.501
4	6	19		iYPR090W	16550	17720	110	1355	1149	704	70	95	113	78	78	0	4475	3666	2325	293	363	439	76	75	0	0	0	0	0	0	0	0	0	0	0	0	0	0	0	0	0	0	0	0.307	0.32	0.307	0.269	1.922	0.275
4	7	19		iYPR108W	16760	17720	120	4089	3273	1706	65	109	313	93	86	0	3176	2715	1284	270	339	468	88	78	0	0	0	0	0	0	0	0	0	0	0	0	0	0	0	0	0	0	0	1.385	1.312	1.297	1.301	1.712	1.31
4	8	19		iYPR111W	16950	17720	120	1820	1429	745	68	95	228	90	79	0	4228	3509	1700	282	315	208	93	90	0	0	0	0	0	0	0	0	0	0	0	0	0	0	0	0	0	0	0	0.444	0.422	0.421	0.42	1.677	0.413
4	9	19		iYPR115W	17130	17720	120	3717	2987	2106	73	99	176	77	74	0	2166	1821	1445	302	333	204	68	65	0	0	0	0	0	0	0	0	0	0	0	0	0	0	0	0	0	0	0	1.955	1.918	1.731	1.442	2.838	1.713
4	10	19		iYPR126C	17320	17720	110	2743	2334	1295	74	158	442	81	77	0	2935	2512	1449	308	411	529	77	72	0	0	0	0	0	0	0	0	0	0	0	0	0	0	0	0	0	0	0	1.016	1.025	1.002	1.105	1.796	0.957
4	11	19		iYPR131C	17520	17720	110	3131	2595	1402	75	214	567	80	77	0	2688	2264	1221	309	474	638	77	75	0	0	0	0	0	0	0	0	0	0	0	0	0	0	0	0	0	0	0	1.285	1.289	1.265	1.11	2.289	1.21
4	12	19		iYPR134W	17710	17720	120	3085	2821	2261	72	148	392	75	69	0	1837	1816	1466	300	372	397	64	62	0	0	0	0	0	0	0	0	0	0	0	0	0	0	0	0	0	0	0	1.96	1.813	1.686	1.239	3.444	1.65
4	13	19		iYAL069W	17900	17720	120	21714	26382	24543	71	159	439	84	72	5	15738	27527	27124	287	428	998	69	62	10	0	0	0	0	0	0	0	0	0	0	0	0	0	0	0	0	0	0	1.401	0.966	0.979	1.268	2.902	0.896
4	14	19		iYAL068C-3	18090	17720	110	440	380	221	70	155	451	31	0	0	1098	943	568	285	440	1056	23	0	0	0	0	0	0	0	0	0	0	0	0	0	0	0	0	0	0	0	0	0.455	0.471	0.421	0.344	2.352	0.357
4	15	19		iYAL064W-B	18280	17720	120	4392	4856	4415	68	83	77	81	77	0	6490	6266	5945	287	317	157	67	67	0	0	0	0	0	0	0	0	0	0	0	0	0	0	0	0	0	0	0	0.697	0.801	0.778	0.742	3.116	0.752
4	16	19		YBRWdelta16	18470	17730	110	1844	1437	1119	73	110	166	68	63	0	1833	1524	1151	310	365	309	63	61	0	0	0	0	0	0	0	0	0	0	0	0	0	0	0	0	0	0	0	1.163	1.124	1.03	0.835	2.702	0.977
4	17	19		YBRCdelta18	18660	17730	100	914	761	572	77	119	162	67	62	0	1131	1033	790	324	397	370	58	52	0	0	0	0	0	0	0	0	0	0	0	0	0	0	0	0	0	0	0	1.037	0.965	0.79	0.501	3.235	0.709
4	18	19		YCLWTy5-1B	18840	17740	110	11529	11165	9992	81	578	2294	62	61	0	7401	8502	8268	327	837	2354	55	51	0	0	0	0	0	0	0	0	0	0	0	0	0	0	0	0	0	0	0	1.618	1.356	1.281	1.566	3.201	1.243
4	19	19		iYCL008C	19050	17720	130	623	722	647	71	481	2069	0	0	0	1314	1116	937	320	726	2122	8	0	0	0	0	0	0	0	0	0	0	0	0	0	0	0	0	0	0	0	0	0.555	0.818	0.656	0.416	3.113	0.625
4	20	19		iYCL004W	19220	17730	110	4484	3410	2752	72	224	739	67	60	0	11306	9113	7586	321	805	2475	62	61	0	0	0	0	0	0	0	0	0	0	0	0	0	0	0	0	0	0	0	0.402	0.38	0.367	0.399	3.089	0.352
4	21	19		iYCL001W-A	19430	17720	120	2869	2721	2418	69	205	677	60	57	0	7633	8463	8057	304	744	2268	55	54	0	0	0	0	0	0	0	0	0	0	0	0	0	0	0	0	0	0	0	0.382	0.325	0.297	0.281	2.633	0.281
4	22	19		itN(GUU)C	19610	17730	110	2032	1844	1183	66	167	498	77	73	0	2341	2193	1427	292	461	713	75	68	0	0	0	0	0	0	0	0	0	0	0	0	0	0	0	0	0	0	0	0.959	0.935	0.92	0.793	2.302	0.802
4	1	20		iYCR011C	15610	17910	110	3429	3280	2090	72	191	558	85	82	0	2829	2668	1716	309	399	500	76	75	0	0	0	0	0	0	0	0	0	0	0	0	0	0	0	0	0	0	0	1.332	1.36	1.303	1.505	2.068	1.267
4	2	20		SNR33	15820	17920	100	589	523	464	73	228	630	38	3	0	858	856	727	318	437	570	48	17	0	0	0	0	0	0	0	0	0	0	0	0	0	0	0	0	0	0	0	0.956	0.836	0.6	0.395	3.021	0.718
4	3	20	EMPTY	EMPTY	15990	17900	150	69	74	28	70	141	375	0	0	0	306	309	78	303	406	947	0	0	0	0	0	0	0	0	0	0	0	0	0	0	0	0	0	0	0	0	0	-0.333	0.667	0.34	0.338	4.517	0.531
4	4	20	EMPTY	EMPTY	16180	17900	150	70	74	26	70	130	367	0	0	0	296	308	89	298	367	614	0	0	0	0	0	0	0	0	0	0	0	0	0	0	0	0	0	0	0	0	0	0	0.4	0.295	0.3	3.117	0.034
4	5	20	EMPTY	EMPTY	16370	17900	150	66	71	26	71	85	77	1	0	0	305	300	75	295	343	587	0	0	0	0	0	0	0	0	0	0	0	0	0	0	0	0	0	0	0	0	0	-0.5	0	0.344	0.321	3.103	0.031
4	6	20	EMPTY	EMPTY	16560	17910	150	68	71	27	69	81	70	1	0	0	289	290	74	290	343	651	0	0	0	0	0	0	0	0	0	0	0	0	0	0	0	0	0	0	0	0	0	1	100000	0.417	0.445	4.134	0.014
4	7	20	EMPTY	EMPTY	16750	17910	150	69	71	24	67	72	36	8	1	0	286	288	76	282	330	685	0	0	0	0	0	0	0	0	0	0	0	0	0	0	0	0	0	0	0	0	0	0.5	0.667	0.258	0.281	3.964	0.007
4	8	20	EMPTY	EMPTY	16940	17910	150	66	77	38	67	72	32	16	7	0	284	303	94	293	302	105	10	4	0	0	0	0	0	0	0	0	0	0	0	0	0	0	0	0	0	0	0	0.111	1	0.318	0.363	4.547	0.076
4	9	20	EMPTY	EMPTY	17130	17910	150	72	83	57	69	75	45	13	4	0	297	305	131	294	305	126	8	0	0	0	0	0	0	0	0	0	0	0	0	0	0	0	0	0	0	0	0	1	1.273	0.308	0.31	4.231	0.166
4	10	20	EMPTY	EMPTY	17320	17910	150	66	69	23	68	113	327	0	0	0	290	294	88	291	351	411	0	0	0	0	0	0	0	0	0	0	0	0	0	0	0	0	0	0	0	0	0	2	0.333	0.314	0.312	3.467	0.214
4	11	20	EMPTY	EMPTY	17510	17910	150	65	67	22	68	131	385	0	0	0	286	291	77	298	373	446	0	0	0	0	0	0	0	0	0	0	0	0	0	0	0	0	0	0	0	0	0	0.25	0.143	0.287	0.279	3.703	0.419
4	12	20	EMPTY	EMPTY	17700	17910	150	67	69	25	67	94	227	0	0	0	274	281	74	290	350	879	0	0	0	0	0	0	0	0	0	0	0	0	0	0	0	0	0	0	0	0	0	0	-0.222	0.414	0.375	3.988	1771.49
4	13	20	EMPTY	EMPTY	17890	17910	150	60	61	21	66	102	312	0	0	0	263	264	71	278	390	1203	0	0	0	0	0	0	0	0	0	0	0	0	0	0	0	0	0	0	0	0	0	0.4	0.357	0.318	0.372	3.919	0
4	14	20	EMPTY	EMPTY	18080	17910	150	61	64	20	66	106	322	0	0	0	260	272	77	274	368	870	0	0	0	0	0	0	0	0	0	0	0	0	0	0	0	0	0	0	0	0	0	0.357	1	0.324	0.308	3.299	530.414
4	15	20	EMPTY	EMPTY	18270	17910	150	60	62	22	66	77	80	0	0	0	268	278	84	283	318	359	0	0	0	0	0	0	0	0	0	0	0	0	0	0	0	0	0	0	0	0	0	0.4	0.8	0.238	0.288	4.115	0.029
4	16	20	EMPTY	EMPTY	18460	17910	150	66	67	24	69	88	115	0	0	0	280	288	79	302	342	371	0	0	0	0	0	0	0	0	0	0	0	0	0	0	0	0	0	0	0	0	0	0.136	0.143	0.273	0.263	4.125	429.388
4	17	20	EMPTY	EMPTY	18650	17910	150	69	71	27	68	86	109	0	0	0	283	289	82	296	323	213	0	0	0	0	0	0	0	0	0	0	0	0	0	0	0	0	0	0	0	0	0	-0.077	-0.429	0.208	0.299	4.437	0.016
4	18	20	EMPTY	EMPTY	18840	17910	150	67	70	23	67	260	1555	0	0	0	284	316	444	289	504	1576	0	0	0	0	0	0	0	0	0	0	0	0	0	0	0	0	0	0	0	0	0	0	0.111	0.262	0.25	4.585	0.009
4	19	20	EMPTY	EMPTY	19030	17910	150	65	69	23	67	260	1564	0	0	0	278	277	79	294	509	1584	0	0	0	0	0	0	0	0	0	0	0	0	0	0	0	0	0	0	0	0	0	0.125	-0.118	0.327	0.338	4.125	0.003
4	20	20	EMPTY	EMPTY	19220	17910	150	69	70	24	66	132	516	0	0	0	297	303	80	297	527	1788	0	0	0	0	0	0	0	0	0	0	0	0	0	0	0	0	0	0	0	0	0	100000	0.667	0.271	0.293	4.067	0.311
4	21	20	EMPTY	EMPTY	19410	17910	150	64	64	22	64	129	512	0	0	0	285	283	69	286	532	1792	0	0	0	0	0	0	0	0	0	0	0	0	0	0	0	0	0	0	0	0	0	0	0	0.353	0.31	3.885	0.004
4	22	20	EMPTY	EMPTY	19600	17910	150	59	62	21	60	90	244	0	0	0	269	272	77	277	347	583	0	0	0	0	0	0	0	0	0	0	0	0	0	0	0	0	0	0	0	0	0	0.125	-0.4	0.317	0.312	3.932	0.028
5	1	1		YBR062C	2000	18810	110	4194	3448	1763	65	131	477	86	82	0	4179	3513	1908	305	394	622	80	76	0	0	0	0	0	0	0	0	0	0	0	0	0	0	0	0	0	0	0	1.066	1.055	1.048	1.214	2.373	1.016
5	2	1	PHO3	YBR092C	2200	18810	110	8945	7884	4971	69	290	1284	82	76	0	4679	4244	2513	309	515	1004	78	77	0	0	0	0	0	0	0	0	0	0	0	0	0	0	0	0	0	0	0	2.031	1.986	1.997	1.907	1.453	2.032
5	3	1		YBR124W	2390	18810	110	3100	2553	1349	72	334	1307	76	65	0	2105	1773	973	315	514	904	73	47	0	0	0	0	0	0	0	0	0	0	0	0	0	0	0	0	0	0	0	1.692	1.702	1.61	1.478	2.551	1.538
5	4	1		YBR064W	2560	18800	110	4685	3790	2104	72	236	648	83	75	0	3196	2767	1576	323	460	559	78	76	0	0	0	0	0	0	0	0	0	0	0	0	0	0	0	0	0	0	0	1.606	1.521	1.447	1.443	1.536	1.461
5	5	1		YBR094W	2770	18810	110	5656	5627	3386	72	281	1117	83	81	0	3559	3494	2043	315	477	769	82	82	0	0	0	0	0	0	0	0	0	0	0	0	0	0	0	0	0	0	0	1.721	1.747	1.704	1.728	1.778	1.777
5	6	1	TPS1	YBR126C	2970	18810	120	3018	3340	2294	66	204	989	81	70	0	2200	2263	1436	293	389	643	80	68	0	0	0	0	0	0	0	0	0	0	0	0	0	0	0	0	0	0	0	1.548	1.662	1.655	1.716	1.897	1.665
5	7	1	nrg2	YBR066C	3150	18810	110	3837	3666	2261	68	236	883	81	78	0	2506	2305	1373	290	459	846	80	65	0	0	0	0	0	0	0	0	0	0	0	0	0	0	0	0	0	0	0	1.701	1.786	1.779	1.722	1.493	1.819
5	8	1		YBR096W	3340	18810	120	4135	3882	2496	73	373	1470	76	67	0	2447	2281	1417	307	703	2068	52	4	0	0	0	0	0	0	0	0	0	0	0	0	0	0	0	0	0	0	0	1.898	1.93	1.892	1.817	1.869	1.904
5	9	1	APG14	YBR128C	3530	18810	120	3318	3257	2322	73	78	35	94	90	0	2062	1947	1371	308	323	181	76	73	0	0	0	0	0	0	0	0	0	0	0	0	0	0	0	0	0	0	0	1.85	1.943	1.789	1.702	2.194	1.893
5	10	1	BAP2	YBR068C	3720	18810	110	3599	3129	1748	74	187	644	81	78	0	2953	2597	1352	308	417	555	82	80	0	0	0	0	0	0	0	0	0	0	0	0	0	0	0	0	0	0	0	1.333	1.335	1.314	1.148	1.848	1.354
5	11	1		YBR098W	3910	18810	110	1642	1679	1217	74	238	737	73	53	0	2483	2395	1682	312	501	790	73	66	0	0	0	0	0	0	0	0	0	0	0	0	0	0	0	0	0	0	0	0.722	0.771	0.757	0.737	2.163	0.681
5	12	1	SHE3	YBR130C	4100	18800	120	2637	2944	2921	74	147	391	75	65	0	2758	2958	2656	312	414	617	66	59	0	0	0	0	0	0	0	0	0	0	0	0	0	0	0	0	0	0	0	1.048	1.085	1.003	0.922	3.56	1.054
5	13	1	SOL2	YCR073W-A	4300	18790	110	2542	2139	1233	78	172	447	76	75	0	2119	1830	1007	318	405	460	77	76	0	0	0	0	0	0	0	0	0	0	0	0	0	0	0	0	0	0	0	1.368	1.363	1.331	1.244	1.616	1.318
5	14	1		YCR106W	4480	18790	110	8313	7190	4211	84	276	876	80	80	0	4631	3943	2229	321	459	632	80	78	0	0	0	0	0	0	0	0	0	0	0	0	0	0	0	0	0	0	0	1.909	1.962	1.944	1.924	1.249	1.927
5	15	1	DBP10	YDL031W	4680	18800	120	2108	2209	1429	80	242	826	80	65	0	1953	2013	1354	313	404	518	78	70	0	0	0	0	0	0	0	0	0	0	0	0	0	0	0	0	0	0	0	1.237	1.252	1.193	1.2	1.991	1.235
5	16	1		YCR076C	4870	18790	110	4404	3472	2240	80	324	1007	71	67	0	3836	3019	2060	316	490	847	70	67	0	0	0	0	0	0	0	0	0	0	0	0	0	0	0	0	0	0	0	1.228	1.255	1.2	1.051	2.648	1.177
5	17	1		YDL001W	5050	18790	110	6055	5128	3321	84	397	1182	76	73	0	17606	14351	8807	318	919	2792	77	75	0	0	0	0	0	0	0	0	0	0	0	0	0	0	0	0	0	0	0	0.345	0.359	0.362	0.356	1.721	0.334
5	18	1		YDL033C	5230	18800	120	4054	4127	3271	83	288	930	76	70	0	2224	2130	1743	307	708	2413	35	3	0	0	0	0	0	0	0	0	0	0	0	0	0	0	0	0	0	0	0	2.071	2.218	1.936	2.098	2.818	0.909
5	19	1		YCR079W	5420	18790	110	4247	3395	2134	84	465	1212	73	68	0	2753	2209	1393	305	518	717	73	63	0	0	0	0	0	0	0	0	0	0	0	0	0	0	0	0	0	0	0	1.701	1.739	1.655	1.539	2.254	1.682
5	20	1	MCD1	YDL003W	5630	18800	120	3034	3007	1847	83	343	992	83	74	0	7349	7023	4834	313	524	861	80	77	0	0	0	0	0	0	0	0	0	0	0	0	0	0	0	0	0	0	0	0.419	0.436	0.403	0.465	2.397	0.382
5	21	1	GPR1	YDL035C	5800	18800	110	209	203	113	82	101	111	52	11	0	803	798	1216	320	386	592	22	1	0	0	0	0	0	0	0	0	0	0	0	0	0	0	0	0	0	0	0	0.263	0.253	0.25	0.214	2.241	0.108
5	22	1		YCR082W	6010	18800	120	2853	2414	1140	80	120	397	88	84	0	4523	3950	1920	315	361	299	85	85	0	0	0	0	0	0	0	0	0	0	0	0	0	0	0	0	0	0	0	0.659	0.642	0.639	0.677	1.724	0.618
5	1	2	MED2	YDL005C	2000	18990	130	3548	3018	2141	69	123	411	74	73	0	13759	11622	8328	309	412	573	74	74	0	0	0	0	0	0	0	0	0	0	0	0	0	0	0	0	0	0	0	0.259	0.261	0.263	0.266	1.85	0.247
5	2	2		YDL037C	2190	18990	130	1314	1499	1397	71	190	1008	62	25	0	1787	1727	1290	312	427	654	71	58	0	0	0	0	0	0	0	0	0	0	0	0	0	0	0	0	0	0	0	0.843	1.009	0.851	0.752	2.78	1.028
5	3	2	GIS1	YDR096W	2380	18990	130	1945	1868	1372	73	193	932	72	50	0	3514	3308	2460	315	396	556	72	72	0	0	0	0	0	0	0	0	0	0	0	0	0	0	0	0	0	0	0	0.585	0.6	0.582	0.512	2.237	0.56
5	4	2		YDR126W	2610	18990	120	4730	4292	2684	74	218	686	82	77	0	2809	2585	1768	311	422	658	70	70	0	0	0	0	0	0	0	0	0	0	0	0	0	0	0	0	0	0	0	1.864	1.855	1.816	2.214	2.191	1.766
5	5	2	hom2	YDR158W	2790	18980	110	3785	3449	2427	74	351	1101	71	68	0	2478	2212	1487	308	461	684	72	70	0	0	0	0	0	0	0	0	0	0	0	0	0	0	0	0	0	0	0	1.71	1.773	1.661	1.472	2.2	1.75
5	6	2	GRX3	YDR098C	2980	18990	120	4608	4270	2550	71	197	637	80	80	0	4375	4101	2610	290	396	528	78	77	0	0	0	0	0	0	0	0	0	0	0	0	0	0	0	0	0	0	0	1.111	1.102	1.088	1.111	2.019	1.067
5	7	2		YDR128W	3150	18990	110	7184	6338	3318	75	938	2746	80	71	0	12240	11584	6712	303	1434	3862	81	77	0	0	0	0	0	0	0	0	0	0	0	0	0	0	0	0	0	0	0	0.596	0.555	0.55	0.546	1.651	0.536
5	8	2	SSY1	YDR160W	3380	19000	90	1482	3877	4571	88	1107	3144	40	25	0	1407	3723	4586	335	1606	4189	38	15	0	0	0	0	0	0	0	0	0	0	0	0	0	0	0	0	0	0	0	1.3	1.118	0.96	0.844	3.176	0.871
5	9	2		YDR098C-B	3540	18990	120	11643	10685	8289	77	136	482	84	81	0	10430	9918	8162	310	393	789	70	69	0	0	0	0	0	0	0	0	0	0	0	0	0	0	0	0	0	0	0	1.143	1.104	1.06	1.268	2.248	1.073
5	10	2		YDR130C	3730	18990	120	4349	4377	3791	76	231	749	70	67	0	3061	2921	2562	310	466	916	64	61	0	0	0	0	0	0	0	0	0	0	0	0	0	0	0	0	0	0	0	1.553	1.647	1.444	1.198	3.187	1.476
5	11	2	NBP2	YDR162C	3910	18990	120	5217	4468	3038	78	170	465	76	73	0	11802	9927	7517	320	439	634	71	70	0	0	0	0	0	0	0	0	0	0	0	0	0	0	0	0	0	0	0	0.448	0.457	0.448	0.408	2.381	0.405
5	12	2		YDR100W	4090	18990	120	1569	1565	979	78	121	297	78	74	0	2591	2441	1574	318	385	501	75	72	0	0	0	0	0	0	0	0	0	0	0	0	0	0	0	0	0	0	0	0.656	0.7	0.677	0.675	2.381	0.633
5	13	2		YDR132C	4270	18990	120	3163	3167	2358	80	122	258	77	77	0	2111	2006	1556	313	348	309	70	68	0	0	0	0	0	0	0	0	0	0	0	0	0	0	0	0	0	0	0	1.715	1.823	1.669	1.438	3.165	1.741
5	14	2	sec1	YDR164C	4500	18990	120	4938	4673	3683	85	196	793	72	68	0	6316	6230	5354	318	442	880	68	66	0	0	0	0	0	0	0	0	0	0	0	0	0	0	0	0	0	0	0	0.809	0.776	0.74	0.685	1.888	0.71
5	15	2	MRPL28	YDR462W	4690	18990	120	3994	3560	2915	86	252	926	70	63	0	2170	1868	1492	313	471	933	63	49	0	0	0	0	0	0	0	0	0	0	0	0	0	0	0	0	0	0	0	2.104	2.234	1.974	1.345	3.095	1.714
5	16	2		YDR494W	4870	18990	110	5987	4865	3464	86	462	1424	70	68	0	10835	8621	5907	313	753	1927	71	71	0	0	0	0	0	0	0	0	0	0	0	0	0	0	0	0	0	0	0	0.561	0.575	0.561	0.439	2.66	0.569
5	17	2		YDR525W-A	5070	19000	150	166	827	1353	87	378	1237	18	13	0	382	1176	1946	314	877	2628	14	5	0	0	0	0	0	0	0	0	0	0	0	0	0	0	0	0	0	0	0	1.162	0.858	0.906	0.663	4.611	0.578
5	18	2	spp41	YDR464W	5230	18990	110	2974	2913	1766	87	193	414	85	82	0	2679	2712	1831	310	424	449	78	76	0	0	0	0	0	0	0	0	0	0	0	0	0	0	0	0	0	0	0	1.219	1.177	1.092	1.038	2.285	1.08
5	19	2		YDR496C	5440	18990	110	8079	6960	3279	89	701	1992	82	80	0	4731	4160	2088	321	719	1256	83	76	0	0	0	0	0	0	0	0	0	0	0	0	0	0	0	0	0	0	0	1.812	1.79	1.757	1.824	1.437	1.755
5	20	2		YDR527W	5630	19000	110	5208	4792	2395	91	979	2316	82	63	0	5030	4381	2366	333	1003	1715	81	65	0	0	0	0	0	0	0	0	0	0	0	0	0	0	0	0	0	0	0	1.089	1.161	1.154	1.066	2.365	1.201
5	21	2		YDR466W	5830	18990	100	263	239	163	90	514	1414	0	0	0	1139	942	710	322	788	1379	15	0	0	0	0	0	0	0	0	0	0	0	0	0	0	0	0	0	0	0	0	0.212	0.24	0.204	0.19	1.766	0.876
5	22	2	SEC20	YDR498C	6010	19000	110	4345	4151	2169	92	245	808	83	82	0	2905	2678	1482	322	480	638	82	78	0	0	0	0	0	0	0	0	0	0	0	0	0	0	0	0	0	0	0	1.647	1.723	1.615	1.464	2.008	1.683
5	1	3	QCR7	YDR529C	2030	19200	110	4321	3579	1880	69	185	576	78	78	0	5604	4690	2489	319	489	827	78	77	0	0	0	0	0	0	0	0	0	0	0	0	0	0	0	0	0	0	0	0.805	0.803	0.794	0.794	1.492	0.77
5	2	3	TLG1	YDR468C	2230	19190	110	9033	7368	3858	72	477	1623	78	77	0	16885	13685	7074	316	1072	3136	78	78	0	0	0	0	0	0	0	0	0	0	0	0	0	0	0	0	0	0	0	0.541	0.546	0.568	0.659	2.129	0.528
5	3	3	RPL37B	YDR500C	2430	19190	110	5783	4936	2560	69	491	1697	81	77	0	9247	7780	4017	297	1131	3279	80	77	0	0	0	0	0	0	0	0	0	0	0	0	0	0	0	0	0	0	0	0.638	0.65	0.673	0.736	1.78	0.594
5	4	3		YDR531W	2600	19200	110	6700	5698	2827	76	598	1660	82	78	0	7162	6067	3175	298	991	2184	80	76	0	0	0	0	0	0	0	0	0	0	0	0	0	0	0	0	0	0	0	0.965	0.975	0.992	1.05	1.824	0.862
5	5	3	AUA1	YFL010W-A	2810	19210	110	3629	3359	1002	74	421	1425	90	86	0	3589	3359	1075	305	694	1599	90	52	0	0	0	0	0	0	0	0	0	0	0	0	0	0	0	0	0	0	0	1.083	1.076	1.065	1.153	1.721	0.979
5	6	3	act1	YFL039C	3000	19200	110	9172	8321	4547	72	76	40	100	100	0	4917	4835	2573	278	286	80	88	88	0	0	0	0	0	0	0	0	0	0	0	0	0	0	0	0	0	0	0	1.962	1.81	1.8	1.803	1.832	1.865
5	7	3		YFR003C	3190	19210	110	4073	3604	1244	71	76	48	100	98	0	10945	9964	3677	274	279	79	98	97	0	0	0	0	0	0	0	0	0	0	0	0	0	0	0	0	0	0	0	0.375	0.365	0.374	0.402	1.896	0.344
5	8	3		YFL012W	3390	19210	110	5745	5231	2027	74	81	61	100	98	0	4435	4061	1684	291	301	91	88	87	0	0	0	0	0	0	0	0	0	0	0	0	0	0	0	0	0	0	0	1.368	1.368	1.336	1.413	1.624	1.36
5	9	3	FET5	YFL041W	3570	19200	110	8343	7880	3065	76	82	49	100	100	0	7524	7056	2924	294	304	86	95	93	0	0	0	0	0	0	0	0	0	0	0	0	0	0	0	0	0	0	0	1.143	1.154	1.181	1.209	1.679	1.113
5	10	3	SAD1	YFR005C	3760	19210	100	4560	4176	1775	73	76	27	100	100	0	9691	8613	3795	297	302	81	93	92	0	0	0	0	0	0	0	0	0	0	0	0	0	0	0	0	0	0	0	0.478	0.493	0.498	0.526	2.056	0.475
5	11	3		YFL013W-A	3950	19210	100	6340	5860	1771	74	79	29	100	100	0	4505	4096	1389	292	300	85	96	95	0	0	0	0	0	0	0	0	0	0	0	0	0	0	0	0	0	0	0	1.487	1.521	1.479	1.542	1.563	1.52
5	12	3		YFL043C	4140	19210	100	6351	5760	2296	75	80	33	100	100	0	4505	4098	1659	297	304	87	95	93	0	0	0	0	0	0	0	0	0	0	0	0	0	0	0	0	0	0	0	1.491	1.496	1.473	1.472	1.476	1.476
5	13	3		YFR007W	4330	19210	100	2935	2896	1596	76	81	30	100	100	0	3500	3622	2058	305	310	90	90	90	0	0	0	0	0	0	0	0	0	0	0	0	0	0	0	0	0	0	0	0.895	0.85	0.868	0.871	1.755	0.788
5	14	3		YFL015C	4520	19210	100	561	549	176	76	83	36	97	97	0	863	818	290	296	308	101	88	88	0	0	0	0	0	0	0	0	0	0	0	0	0	0	0	0	0	0	0	0.855	0.906	0.918	0.9	1.616	0.782
5	15	3	SEC53	YFL045C	4710	19210	100	4914	4381	1661	79	85	49	100	100	0	7691	7024	2612	304	313	106	96	95	0	0	0	0	0	0	0	0	0	0	0	0	0	0	0	0	0	0	0	0.655	0.64	0.66	0.69	1.801	0.615
5	16	3	GCN20	YFR009W	4890	19210	100	5509	5177	2118	79	97	123	100	98	0	6411	6393	2626	306	365	460	97	95	0	0	0	0	0	0	0	0	0	0	0	0	0	0	0	0	0	0	0	0.889	0.838	0.874	0.842	1.434	0.808
5	17	3		YGL262W	5080	19210	110	6414	5700	1874	84	103	131	100	100	0	5072	4672	1492	317	409	834	96	90	0	0	0	0	0	0	0	0	0	0	0	0	0	0	0	0	0	0	0	1.331	1.29	1.334	1.283	1.371	1.198
5	18	3	ERV1	YGR029W	5270	19210	100	2675	2465	942	84	91	46	100	100	0	4451	4216	1585	317	326	142	96	95	0	0	0	0	0	0	0	0	0	0	0	0	0	0	0	0	0	0	0	0.627	0.611	0.619	0.627	1.686	0.59
5	19	3	SPR3	YGR059W	5470	19210	110	8307	7424	2367	84	91	43	100	100	0	6490	6255	1778	317	324	88	100	100	0	0	0	0	0	0	0	0	0	0	0	0	0	0	0	0	0	0	0	1.332	1.236	1.305	1.212	1.346	1.251
5	20	3		YGR001C	5670	19210	110	3869	3414	1188	84	92	51	100	100	0	10327	9532	3103	323	332	93	98	98	0	0	0	0	0	0	0	0	0	0	0	0	0	0	0	0	0	0	0	0.378	0.362	0.354	0.375	1.808	0.344
5	21	3		YGR031W	5850	19210	110	6447	5641	1856	87	90	32	100	100	0	4135	3833	1211	317	328	107	98	98	0	0	0	0	0	0	0	0	0	0	0	0	0	0	0	0	0	0	0	1.666	1.58	1.581	1.577	1.451	1.611
5	22	3	ade6	YGR061C	6040	19210	110	309	316	134	88	93	38	88	86	0	920	871	431	301	314	90	83	82	0	0	0	0	0	0	0	0	0	0	0	0	0	0	0	0	0	0	0	0.357	0.4	0.382	0.357	1.709	0.327
5	1	4		YGR003W	2060	19400	100	9465	8600	3136	66	79	98	100	100	0	14739	13566	5156	309	316	90	100	100	0	0	0	0	0	0	0	0	0	0	0	0	0	0	0	0	0	0	0	0.651	0.644	0.634	0.654	1.529	0.603
5	2	4		YGR033C	2270	19390	110	6838	6104	2175	67	176	906	93	91	0	18817	17128	6071	294	475	1784	92	91	0	0	0	0	0	0	0	0	0	0	0	0	0	0	0	0	0	0	0	0.366	0.359	0.369	0.381	1.684	0.354
5	3	4	spt4	YGR063C	2440	19400	100	3650	3345	971	68	71	24	100	100	0	3113	2885	837	283	287	89	98	97	0	0	0	0	0	0	0	0	0	0	0	0	0	0	0	0	0	0	0	1.266	1.259	1.27	1.267	1.429	1.232
5	4	4	TFG2	YGR005C	2620	19400	100	8377	7654	3136	72	79	48	100	98	0	24665	21808	9742	297	303	94	98	98	0	0	0	0	0	0	0	0	0	0	0	0	0	0	0	0	0	0	0	0.341	0.352	0.347	0.403	2.013	0.327
5	5	4		YGR035C	2820	19400	100	3333	3021	910	69	76	27	100	100	0	18089	16774	5240	308	313	93	100	100	0	0	0	0	0	0	0	0	0	0	0	0	0	0	0	0	0	0	0	0.184	0.179	0.179	0.182	1.365	0.17
5	6	4		YGR065C	3010	19400	110	591	573	206	73	77	28	95	93	0	1162	1131	426	292	301	87	92	91	0	0	0	0	0	0	0	0	0	0	0	0	0	0	0	0	0	0	0	0.595	0.596	0.574	0.567	1.496	0.535
5	7	4	ECM12	YHR021W-A	3200	19400	110	3808	3558	1037	70	74	26	98	98	0	2265	2081	688	290	291	81	93	93	0	0	0	0	0	0	0	0	0	0	0	0	0	0	0	0	0	0	0	1.893	1.948	1.902	1.989	1.6	1.901
5	8	4	COX6	YHR051W	3380	19400	100	3433	3151	1100	72	76	32	100	100	0	2662	2461	847	295	301	100	96	95	0	0	0	0	0	0	0	0	0	0	0	0	0	0	0	0	0	0	0	1.42	1.422	1.462	1.395	1.413	1.372
5	9	4		YHR081W	3580	19400	100	7711	7117	2400	76	80	31	100	100	0	8879	8220	3002	288	303	104	97	97	0	0	0	0	0	0	0	0	0	0	0	0	0	0	0	0	0	0	0	0.889	0.888	0.873	0.884	1.376	0.863
5	10	4	MYO1	YHR023W	3770	19400	110	968	917	265	72	75	24	98	97	0	1559	1510	521	297	303	83	93	92	0	0	0	0	0	0	0	0	0	0	0	0	0	0	0	0	0	0	0	0.71	0.697	0.699	0.694	1.373	0.656
5	11	4	CUP1-1	YHR053C	3970	19400	110	1959	1819	768	71	75	24	97	96	0	6066	5454	2375	287	296	80	95	92	0	0	0	0	0	0	0	0	0	0	0	0	0	0	0	0	0	0	0	0.327	0.338	0.337	0.351	1.87	0.317
5	12	4		YHR083W	4140	19400	110	7570	6741	2526	74	80	28	100	100	0	3876	3547	1291	302	333	430	91	90	0	0	0	0	0	0	0	0	0	0	0	0	0	0	0	0	0	0	0	2.097	2.055	2.038	2.034	1.44	2.059
5	13	4	thr1	YHR025W	4350	19400	110	8001	7071	2584	76	82	33	100	100	0	8694	7674	3025	304	330	422	93	92	0	0	0	0	0	0	0	0	0	0	0	0	0	0	0	0	0	0	0	0.945	0.949	0.944	0.997	1.531	0.91
5	14	4	CUP1-2	YHR055C	4540	19400	110	1909	1743	695	77	83	50	96	93	0	5499	4899	2084	292	302	94	90	88	0	0	0	0	0	0	0	0	0	0	0	0	0	0	0	0	0	0	0	0.352	0.362	0.357	0.374	1.583	0.339
5	15	4		YHR085W	4730	19400	110	9632	8720	3226	81	90	77	98	97	0	5904	5380	2189	299	310	98	92	91	0	0	0	0	0	0	0	0	0	0	0	0	0	0	0	0	0	0	0	1.704	1.7	1.7	1.834	1.787	1.709
5	16	4	RPN1	YHR027C	4910	19400	110	6035	5832	2392	82	134	803	93	93	0	7449	7475	3287	311	391	1450	95	88	0	0	0	0	0	0	0	0	0	0	0	0	0	0	0	0	0	0	0	0.834	0.803	0.806	0.847	1.51	0.736
5	17	4	CYP2	YHR057C	5100	19400	110	7573	7095	2523	85	134	784	95	95	0	5475	5001	1805	316	395	1424	90	87	0	0	0	0	0	0	0	0	0	0	0	0	0	0	0	0	0	0	0	1.451	1.496	1.493	1.641	2.086	1.237
5	18	4		YHR087W	5300	19400	110	2574	2287	916	87	99	73	95	93	0	2110	1986	857	320	330	103	88	87	0	0	0	0	0	0	0	0	0	0	0	0	0	0	0	0	0	0	0	1.389	1.321	1.327	1.31	1.464	1.293
5	19	4		YIL174W	5500	19410	110	27509	24970	7511	90	120	242	100	100	0	23571	21681	7037	321	336	101	100	100	0	0	0	0	0	0	0	0	0	0	0	0	0	0	0	0	0	0	0	1.179	1.165	1.179	1.217	1.413	1.153
5	20	4	dal4	YIR028W	5690	19400	110	11381	10364	4113	90	115	238	98	98	0	10870	10547	3720	329	341	102	98	98	0	0	0	0	0	0	0	0	0	0	0	0	0	0	0	0	0	0	0	1.071	1.005	0.998	1.014	1.906	1.025
5	21	4		YJL016W	5880	19410	110	3274	3173	1249	91	109	169	95	95	0	3521	3238	1278	328	338	99	92	92	0	0	0	0	0	0	0	0	0	0	0	0	0	0	0	0	0	0	0	0.997	1.059	1.04	1.008	1.422	1.02
5	22	4		YIL176C	6070	19400	110	35271	30677	11503	91	111	169	100	100	0	38755	34702	12380	317	333	101	100	100	0	0	0	0	0	0	0	0	0	0	0	0	0	0	0	0	0	0	0	0.915	0.89	0.902	0.917	1.662	0.883
5	1	5	dcg1	YIR030C	2070	19590	110	7844	6907	2467	67	73	36	100	100	0	10987	9909	3764	291	305	96	100	97	0	0	0	0	0	0	0	0	0	0	0	0	0	0	0	0	0	0	0	0.727	0.711	0.718	0.784	1.749	0.689
5	2	5		YJL018W	2270	19590	110	3929	3594	1293	71	79	60	97	96	0	2875	2570	985	287	300	97	90	90	0	0	0	0	0	0	0	0	0	0	0	0	0	0	0	0	0	0	0	1.491	1.543	1.499	1.506	1.374	1.558
5	3	5		YIR001C	2460	19590	110	4984	4513	1684	71	76	35	98	97	0	17633	15641	6470	302	313	153	98	97	0	0	0	0	0	0	0	0	0	0	0	0	0	0	0	0	0	0	0	0.283	0.29	0.288	0.314	1.595	0.27
5	4	5	dal3	YIR032C	2640	19590	110	4785	4492	2037	75	82	44	98	96	0	2764	2597	1234	297	314	150	87	87	0	0	0	0	0	0	0	0	0	0	0	0	0	0	0	0	0	0	0	1.909	1.92	1.868	2.027	1.75	1.906
5	5	5		YJL020C	2840	19590	110	10680	10345	3587	76	81	38	100	100	0	11575	10789	4025	304	312	108	100	100	0	0	0	0	0	0	0	0	0	0	0	0	0	0	0	0	0	0	0	0.941	0.979	1	1.048	1.659	0.935
5	6	5		YIR003W	3030	19590	110	8704	8204	3039	75	79	27	100	100	0	13491	12483	5152	297	300	84	98	97	0	0	0	0	0	0	0	0	0	0	0	0	0	0	0	0	0	0	0	0.654	0.667	0.662	0.743	1.805	0.641
5	7	5	lys1	YIR034C	3210	19590	110	4483	4520	2707	75	79	33	98	95	0	9997	9581	6142	298	300	83	91	90	0	0	0	0	0	0	0	0	0	0	0	0	0	0	0	0	0	0	0	0.454	0.479	0.464	0.498	1.847	0.439
5	8	5		YJL022W	3390	19590	100	5596	4721	2482	78	83	38	100	97	0	7334	6264	3328	294	299	79	87	86	0	0	0	0	0	0	0	0	0	0	0	0	0	0	0	0	0	0	0	0.784	0.778	0.77	0.78	1.554	0.757
5	9	5	NNF1	YJR112W	3590	19590	110	5718	5284	1761	77	82	35	100	100	0	4811	4408	1569	293	298	81	92	92	0	0	0	0	0	0	0	0	0	0	0	0	0	0	0	0	0	0	0	1.249	1.265	1.237	1.286	1.521	1.255
5	10	5	PMT4	YJR143C	3760	19580	150	130	294	312	74	90	180	30	25	0	355	527	370	302	308	86	44	35	0	0	0	0	0	0	0	0	0	0	0	0	0	0	0	0	0	0	0	1.057	0.978	0.747	0.617	4.121	0.805
5	11	5	PRP40	YKL012W	3960	19590	110	6258	5608	2447	73	80	75	100	97	0	11076	9774	4468	304	315	165	93	93	0	0	0	0	0	0	0	0	0	0	0	0	0	0	0	0	0	0	0	0.574	0.584	0.588	0.598	1.566	0.55
5	12	5		YJR114W	4150	19590	110	2324	2126	731	75	83	76	97	95	0	2682	2462	900	304	326	229	93	91	0	0	0	0	0	0	0	0	0	0	0	0	0	0	0	0	0	0	0	0.946	0.95	0.931	0.948	1.358	0.905
5	13	5	RPS4A	YJR145C	4330	19590	110	7414	6844	2428	78	85	60	100	100	0	6090	5642	2028	307	338	435	95	95	0	0	0	0	0	0	0	0	0	0	0	0	0	0	0	0	0	0	0	1.269	1.268	1.292	1.316	1.534	1.25
5	14	5		YKL014C	4520	19580	150	117	213	221	78	84	54	43	33	0	349	437	278	296	309	99	42	28	0	0	0	0	0	0	0	0	0	0	0	0	0	0	0	0	0	0	0	0.736	0.957	0.554	0.474	3.267	0.695
5	15	5		YJR116W	4720	19590	110	9159	8074	2927	80	86	35	100	100	0	5671	4959	1907	303	312	86	96	96	0	0	0	0	0	0	0	0	0	0	0	0	0	0	0	0	0	0	0	1.691	1.717	1.742	1.83	1.696	1.709
5	16	5	HMS2	YJR147W	4880	19590	110	7764	7014	2657	84	91	49	100	100	0	3932	3614	1401	319	330	100	100	100	0	0	0	0	0	0	0	0	0	0	0	0	0	0	0	0	0	0	0	2.126	2.103	2.088	2.121	1.333	2.085
5	17	5	ATP7	YKL016C	5090	19590	110	4337	4305	2327	85	135	796	88	87	0	3067	2979	1640	322	400	1444	81	47	0	0	0	0	0	0	0	0	0	0	0	0	0	0	0	0	0	0	0	1.549	1.588	1.601	1.656	1.554	1.572
5	18	5		YJR118C	5270	19590	100	6406	6001	1798	84	95	56	100	100	0	9502	8976	2669	330	358	280	98	98	0	0	0	0	0	0	0	0	0	0	0	0	0	0	0	0	0	0	0	0.689	0.684	0.696	0.68	1.328	0.664
5	19	5		YJR149W	5470	19590	100	8285	7541	2635	88	110	206	100	100	0	4997	4519	1598	322	354	276	95	95	0	0	0	0	0	0	0	0	0	0	0	0	0	0	0	0	0	0	0	1.753	1.776	1.747	1.848	1.685	1.779
5	20	5		YKL018W	5670	19580	110	5850	5231	3115	91	138	322	88	83	0	5357	4678	2773	323	334	95	85	85	0	0	0	0	0	0	0	0	0	0	0	0	0	0	0	0	0	0	0	1.144	1.18	1.192	1.053	2.394	1.178
5	21	5		YKR103W	5850	19590	110	12558	12534	4315	90	130	282	100	100	0	6800	6556	1980	322	345	286	100	98	0	0	0	0	0	0	0	0	0	0	0	0	0	0	0	0	0	0	0	1.925	1.996	2.006	1.986	1.361	2.059
5	22	5	TPO1	YLL028W	6050	19590	110	11477	10419	2966	86	121	285	100	100	0	7039	6635	1768	322	334	100	98	98	0	0	0	0	0	0	0	0	0	0	0	0	0	0	0	0	0	0	0	1.696	1.637	1.66	1.696	1.465	1.659
5	1	6	GTT2	YLL060C	2050	19770	110	6751	6073	2273	70	78	46	100	100	0	3877	3600	1336	304	316	101	95	93	0	0	0	0	0	0	0	0	0	0	0	0	0	0	0	0	0	0	0	1.87	1.821	1.817	1.845	1.585	1.852
5	2	6		YKR105C	2230	19770	110	18328	16701	4323	72	79	36	100	100	0	18718	17561	4235	301	311	93	100	100	0	0	0	0	0	0	0	0	0	0	0	0	0	0	0	0	0	0	0	0.991	0.963	0.965	0.953	1.19	0.952
5	3	6		YLL030C	2430	19770	110	1784	1681	621	76	84	75	92	91	0	1485	1406	578	308	325	163	87	87	0	0	0	0	0	0	0	0	0	0	0	0	0	0	0	0	0	0	0	1.451	1.462	1.414	1.531	1.647	1.391
5	4	6		YLL062C	2610	19770	110	10621	9277	3746	77	90	83	100	100	0	6209	5492	2353	296	316	128	93	92	0	0	0	0	0	0	0	0	0	0	0	0	0	0	0	0	0	0	0	1.783	1.771	1.76	1.932	1.796	1.763
5	5	6	DNM1	YLL001W	2810	19780	110	10843	10187	3492	77	83	49	100	100	0	28877	27672	8412	299	307	105	100	100	0	0	0	0	0	0	0	0	0	0	0	0	0	0	0	0	0	0	0	0.377	0.369	0.379	0.367	1.266	0.37
5	6	6		YLL032C	3010	19770	110	740	775	516	78	80	30	91	90	0	1288	1301	713	298	302	83	85	85	0	0	0	0	0	0	0	0	0	0	0	0	0	0	0	0	0	0	0	0.669	0.695	0.637	0.586	1.86	0.635
5	7	6		YLL064C	3180	19770	110	27913	22748	11316	81	87	49	100	100	0	29928	24608	12379	292	297	89	100	100	0	0	0	0	0	0	0	0	0	0	0	0	0	0	0	0	0	0	0	0.939	0.932	0.936	0.942	1.846	0.918
5	8	6	SFI1	YLL003W	3370	19780	110	7826	7294	2130	81	90	53	100	100	0	15587	15204	4816	289	303	106	100	100	0	0	0	0	0	0	0	0	0	0	0	0	0	0	0	0	0	0	0	0.506	0.484	0.483	0.489	1.314	0.469
5	9	6		YLL034C	3570	19780	110	12213	11403	3305	79	102	210	100	100	0	23052	20862	6742	296	306	93	100	100	0	0	0	0	0	0	0	0	0	0	0	0	0	0	0	0	0	0	0	0.533	0.551	0.551	0.58	1.437	0.504
5	10	6		YLL066C	3770	19780	110	36925	34373	12051	78	102	217	100	100	0	23918	22528	7310	302	311	94	100	100	0	0	0	0	0	0	0	0	0	0	0	0	0	0	0	0	0	0	0	1.56	1.543	1.494	1.542	1.392	1.594
5	11	6	STT4	YLR305C	3950	19770	110	1046	1338	1011	78	100	155	96	93	0	1279	1453	901	309	323	158	92	91	0	0	0	0	0	0	0	0	0	0	0	0	0	0	0	0	0	0	0	0.998	1.101	1.005	1.056	1.716	1.11
5	12	6	SGD1	YLR336C	4150	19770	110	5752	5708	3350	75	94	140	100	98	0	6815	6971	3798	300	311	116	100	97	0	0	0	0	0	0	0	0	0	0	0	0	0	0	0	0	0	0	0	0.871	0.844	0.82	0.853	1.816	0.836
5	13	6		YLR368W	4330	19770	110	9940	9872	5381	76	82	58	100	100	0	5052	5032	2608	304	314	106	92	91	0	0	0	0	0	0	0	0	0	0	0	0	0	0	0	0	0	0	0	2.078	2.072	2.147	2.169	1.811	2.121
5	14	6	CDA1	YLR307W	4520	19780	110	8296	7535	2433	77	84	47	100	100	0	7666	7087	2529	305	313	87	100	100	0	0	0	0	0	0	0	0	0	0	0	0	0	0	0	0	0	0	0	1.117	1.1	1.11	1.164	1.513	1.068
5	15	6		YLR338W	4720	19780	110	4083	3908	1917	79	88	50	100	100	0	2842	2845	1380	306	310	84	91	90	0	0	0	0	0	0	0	0	0	0	0	0	0	0	0	0	0	0	0	1.579	1.508	1.473	1.499	1.467	1.51
5	16	6	ARC18	YLR370C	4890	19770	110	7151	6214	3318	82	93	81	100	97	0	5487	4639	2414	317	328	132	87	86	0	0	0	0	0	0	0	0	0	0	0	0	0	0	0	0	0	0	0	1.367	1.419	1.342	1.52	1.951	1.391
5	17	6	IMH1	YLR309C	5090	19770	110	7524	7555	3710	85	100	106	100	100	0	5658	5736	2792	325	340	149	100	100	0	0	0	0	0	0	0	0	0	0	0	0	0	0	0	0	0	0	0	1.395	1.381	1.375	1.402	1.43	1.382
5	18	6	RPP0	YLR340W	5280	19770	110	3655	3172	1267	83	97	107	98	97	0	2509	2443	930	324	337	138	93	92	0	0	0	0	0	0	0	0	0	0	0	0	0	0	0	0	0	0	0	1.635	1.458	1.494	1.504	1.508	1.478
5	19	6	SUR4	YLR372W	5480	19770	110	8365	7465	3595	81	91	80	100	100	0	17544	15446	7032	322	328	89	98	97	0	0	0	0	0	0	0	0	0	0	0	0	0	0	0	0	0	0	0	0.481	0.488	0.482	0.497	1.847	0.476
5	20	6		YLR311C	5670	19780	110	3552	3258	1099	81	88	62	100	98	0	2133	2017	694	329	331	85	92	91	0	0	0	0	0	0	0	0	0	0	0	0	0	0	0	0	0	0	0	1.924	1.882	1.846	1.899	1.418	1.845
5	21	6	FKS1	YLR342W	5870	19770	110	730	929	828	81	89	66	95	88	0	927	1063	696	319	338	276	81	56	0	0	0	0	0	0	0	0	0	0	0	0	0	0	0	0	0	0	0	1.067	1.14	1.01	0.97	1.881	0.941
5	22	6		YLR374C	6060	19770	110	3048	2772	1468	80	83	30	98	93	0	2319	2180	1099	319	324	88	90	90	0	0	0	0	0	0	0	0	0	0	0	0	0	0	0	0	0	0	0	1.484	1.447	1.433	1.321	1.825	1.416
5	1	7		YMR071C	2070	19960	110	6887	6047	2271	75	86	81	100	100	0	12617	11481	4255	318	327	108	100	100	0	0	0	0	0	0	0	0	0	0	0	0	0	0	0	0	0	0	0	0.554	0.535	0.544	0.524	1.304	0.51
5	2	7	SRT1	YMR101C	2260	19960	110	3282	3030	1201	74	88	96	100	98	0	8344	7984	2662	308	319	109	98	98	0	0	0	0	0	0	0	0	0	0	0	0	0	0	0	0	0	0	0	0.399	0.385	0.385	0.379	1.726	0.384
5	3	7		YMR132C	2460	19960	110	8675	7435	3157	76	84	73	100	100	0	4817	4442	1914	300	314	112	95	91	0	0	0	0	0	0	0	0	0	0	0	0	0	0	0	0	0	0	0	1.904	1.777	1.739	1.962	1.715	1.748
5	4	7		YMR073C	2640	19970	110	5528	4968	1720	76	80	32	100	100	0	4327	4063	1388	303	309	83	97	96	0	0	0	0	0	0	0	0	0	0	0	0	0	0	0	0	0	0	0	1.355	1.301	1.3	1.38	1.603	1.284
5	5	7		YMR103C	2820	19970	100	2522	2278	713	73	78	29	100	100	0	1653	1603	466	294	304	85	98	98	0	0	0	0	0	0	0	0	0	0	0	0	0	0	0	0	0	0	0	1.802	1.684	1.671	1.665	1.41	1.678
5	6	7		YMR134W	3020	19970	100	6492	5990	3134	76	80	30	100	100	0	4944	4548	2337	293	304	81	93	92	0	0	0	0	0	0	0	0	0	0	0	0	0	0	0	0	0	0	0	1.379	1.39	1.376	1.339	1.467	1.366
5	7	7		YMR075C-A	3210	19970	110	4417	3882	1590	80	87	49	98	98	0	13527	11767	5124	297	306	99	96	96	0	0	0	0	0	0	0	0	0	0	0	0	0	0	0	0	0	0	0	0.328	0.331	0.324	0.357	1.842	0.312
5	8	7	pgm2	YMR105C	3410	19970	110	11069	9620	4410	79	84	38	100	100	0	5042	4526	1989	297	311	101	97	96	0	0	0	0	0	0	0	0	0	0	0	0	0	0	0	0	0	0	0	2.316	2.256	2.323	2.447	1.729	2.286
5	9	7		YMR135W-A	3590	19970	110	5147	4632	2138	76	83	61	100	100	0	3102	2808	1292	297	301	83	90	90	0	0	0	0	0	0	0	0	0	0	0	0	0	0	0	0	0	0	0	1.808	1.814	1.741	1.757	1.547	1.788
5	10	7	PDS5	YMR076C	3790	19970	100	1685	1824	1267	74	81	58	100	100	0	3245	3572	2922	309	312	90	98	97	0	0	0	0	0	0	0	0	0	0	0	0	0	0	0	0	0	0	0	0.549	0.536	0.532	0.581	1.601	0.451
5	11	7		YMR107W	3970	19970	110	3884	3622	897	75	80	30	100	100	0	2804	2682	704	302	314	92	98	97	0	0	0	0	0	0	0	0	0	0	0	0	0	0	0	0	0	0	0	1.522	1.49	1.468	1.517	1.493	1.489
5	12	7	PSO2	YMR137C	4170	19970	110	12053	11256	5329	76	83	41	100	100	0	7813	7405	3548	301	311	92	95	93	0	0	0	0	0	0	0	0	0	0	0	0	0	0	0	0	0	0	0	1.594	1.574	1.542	1.657	1.74	1.562
5	13	7	CYB5	YNL111C	4350	19970	110	3538	3181	1274	76	83	46	100	98	0	4187	3899	1671	304	312	106	91	91	0	0	0	0	0	0	0	0	0	0	0	0	0	0	0	0	0	0	0	0.892	0.864	0.884	0.857	1.336	0.812
5	14	7		YNL143C	4550	19970	110	2983	2608	937	79	84	41	98	97	0	2473	2304	938	302	313	106	90	90	0	0	0	0	0	0	0	0	0	0	0	0	0	0	0	0	0	0	0	1.338	1.263	1.253	1.32	1.804	1.217
5	15	7		YNL175C	4730	19970	110	5751	5345	2392	82	108	276	92	90	0	3079	2809	1311	295	331	261	88	85	0	0	0	0	0	0	0	0	0	0	0	0	0	0	0	0	0	0	0	2.036	2.093	1.994	2.071	1.535	2.058
5	16	7	rpc19	YNL113W	4930	19970	110	3581	3370	1231	84	113	275	96	93	0	2295	2225	859	308	341	266	91	90	0	0	0	0	0	0	0	0	0	0	0	0	0	0	0	0	0	0	0	1.76	1.714	1.73	1.673	1.684	1.688
5	17	7	mfa2	YNL145W	5120	19970	110	2443	2197	810	83	90	72	93	93	0	2302	2134	854	319	328	104	88	88	0	0	0	0	0	0	0	0	0	0	0	0	0	0	0	0	0	0	0	1.19	1.165	1.185	1.143	1.673	1.097
5	18	7		YNL177C	5310	19970	110	7348	6597	2147	83	88	41	100	100	0	10060	9210	3109	324	331	100	97	96	0	0	0	0	0	0	0	0	0	0	0	0	0	0	0	0	0	0	0	0.746	0.733	0.761	0.798	1.593	0.716
5	19	7		YNL115C	5500	19970	110	8718	8538	4276	81	89	52	100	100	0	9227	8824	4537	323	332	103	92	92	0	0	0	0	0	0	0	0	0	0	0	0	0	0	0	0	0	0	0	0.97	0.995	0.972	1.056	1.775	0.974
5	20	7	LSM7	YNL147W	5690	19970	110	3450	3123	1537	80	86	39	100	100	0	1801	1979	999	323	332	91	92	92	0	0	0	0	0	0	0	0	0	0	0	0	0	0	0	0	0	0	0	2.28	1.838	1.882	2.001	1.755	1.763
5	21	7		YNL179C	5880	19970	110	5853	5256	2495	79	87	56	100	98	0	3451	3251	1462	312	325	105	93	93	0	0	0	0	0	0	0	0	0	0	0	0	0	0	0	0	0	0	0	1.839	1.761	1.706	1.775	1.528	1.758
5	22	7	MLS1	YNL117W	6070	19970	100	7765	6917	4150	80	86	55	100	100	0	4416	3820	2181	315	322	107	87	86	0	0	0	0	0	0	0	0	0	0	0	0	0	0	0	0	0	0	0	1.874	1.951	1.935	1.955	1.942	1.958
5	1	8		YNL149C	2080	20160	100	5078	4514	2064	73	75	28	100	98	0	3954	3487	1684	292	303	87	90	88	0	0	0	0	0	0	0	0	0	0	0	0	0	0	0	0	0	0	0	1.367	1.39	1.337	1.45	2.03	1.375
5	2	8		YNL181W	2280	20160	110	8855	8391	4246	73	92	179	93	93	0	5262	5086	2512	294	320	235	88	87	0	0	0	0	0	0	0	0	0	0	0	0	0	0	0	0	0	0	0	1.768	1.736	1.691	1.734	1.518	1.761
5	3	8		YOL075C	2460	20160	110	6126	6138	2891	73	84	73	100	100	0	8480	9052	4549	296	327	252	100	100	0	0	0	0	0	0	0	0	0	0	0	0	0	0	0	0	0	0	0	0.74	0.693	0.71	0.705	1.53	0.653
5	4	8	NDJ1	YOL104C	2650	20160	110	7639	6617	2344	73	86	100	100	100	0	4744	4221	1593	295	326	260	93	91	0	0	0	0	0	0	0	0	0	0	0	0	0	0	0	0	0	0	0	1.701	1.667	1.635	1.737	1.718	1.599
5	5	8	pfk27	YOL136C	2840	20160	110	10573	9400	3103	74	84	78	100	100	0	5381	4926	1647	294	308	113	100	100	0	0	0	0	0	0	0	0	0	0	0	0	0	0	0	0	0	0	0	2.064	2.013	2.008	2.052	1.326	2.019
5	6	8		YOL077C	3030	20160	110	6764	6162	2771	77	82	40	100	100	0	7020	6567	2935	297	309	91	96	92	0	0	0	0	0	0	0	0	0	0	0	0	0	0	0	0	0	0	0	0.995	0.97	0.987	1.081	2.05	0.941
5	7	8		YOL106W	3220	20160	110	8881	7939	2957	79	86	43	100	100	0	11901	10602	4181	303	316	96	98	97	0	0	0	0	0	0	0	0	0	0	0	0	0	0	0	0	0	0	0	0.759	0.763	0.772	0.833	1.778	0.731
5	8	8		YOL138C	3410	20170	110	1610	1702	938	73	83	86	100	96	0	1657	1734	754	303	312	123	95	93	0	0	0	0	0	0	0	0	0	0	0	0	0	0	0	0	0	0	0	1.135	1.138	1.141	1.116	1.509	1.179
5	9	8		YOL078W	3610	20160	110	237	241	105	74	80	39	91	80	0	597	589	237	299	305	82	87	76	0	0	0	0	0	0	0	0	0	0	0	0	0	0	0	0	0	0	0	0.547	0.576	0.513	0.483	1.905	0.392
5	10	8	INO4	YOL108C	3780	20160	110	6526	5955	2077	79	82	27	100	100	0	6229	5815	2082	304	313	86	95	93	0	0	0	0	0	0	0	0	0	0	0	0	0	0	0	0	0	0	0	1.088	1.066	1.1	1.149	1.707	1.057
5	11	8	arg8	YOL140W	3980	20160	110	3351	3226	1465	76	89	87	96	95	0	6203	5870	2623	299	328	268	92	92	0	0	0	0	0	0	0	0	0	0	0	0	0	0	0	0	0	0	0	0.555	0.565	0.555	0.558	1.72	0.541
5	12	8		YOL080C	4170	20170	110	4518	4250	1471	74	87	88	98	96	0	6991	6530	2353	299	333	269	96	95	0	0	0	0	0	0	0	0	0	0	0	0	0	0	0	0	0	0	0	0.664	0.67	0.666	0.662	1.472	0.663
5	13	8	SHR5	YOL110W	4360	20170	100	277	280	112	72	84	207	48	2	0	654	640	254	293	329	584	11	0	0	0	0	0	0	0	0	0	0	0	0	0	0	0	0	0	0	0	0	0.568	0.599	0.558	0.555	1.874	0.359
5	14	8	RRP40	YOL142W	4540	20160	110	7248	6333	2712	72	88	201	97	93	0	3711	3409	1470	291	321	555	87	86	0	0	0	0	0	0	0	0	0	0	0	0	0	0	0	0	0	0	0	2.098	2.008	1.942	2.033	1.646	1.974
5	15	8		YOR285W	4730	20160	110	5162	4552	1610	76	95	223	97	93	0	3583	3151	1132	306	319	216	92	91	0	0	0	0	0	0	0	0	0	0	0	0	0	0	0	0	0	0	0	1.552	1.573	1.558	1.606	1.597	1.558
5	16	8		YOR315W	4920	20160	110	6932	6256	2355	77	87	116	100	98	0	5529	5077	1989	311	317	98	98	95	0	0	0	0	0	0	0	0	0	0	0	0	0	0	0	0	0	0	0	1.314	1.296	1.311	1.394	1.804	1.297
5	17	8		YOR345C	5120	20170	100	3462	3158	1408	81	85	33	97	96	0	2702	2586	1253	317	318	89	90	88	0	0	0	0	0	0	0	0	0	0	0	0	0	0	0	0	0	0	0	1.418	1.356	1.338	1.391	1.477	1.29
5	18	8		YOR287C	5300	20160	110	8680	7823	3023	82	86	45	100	100	0	6595	6068	2328	312	326	108	93	93	0	0	0	0	0	0	0	0	0	0	0	0	0	0	0	0	0	0	0	1.368	1.345	1.369	1.428	1.773	1.36
5	19	8	FAA1	YOR317W	5490	20170	120	8614	8744	3502	76	82	37	100	100	0	5293	5728	3020	315	324	94	100	100	0	0	0	0	0	0	0	0	0	0	0	0	0	0	0	0	0	0	0	1.715	1.601	1.701	1.58	1.763	1.595
5	20	8	PYK2	YOR347C	5670	20160	100	7698	6751	3005	79	89	60	100	100	0	15444	13905	6940	318	342	248	100	100	0	0	0	0	0	0	0	0	0	0	0	0	0	0	0	0	0	0	0	0.504	0.491	0.482	0.512	1.573	0.445
5	21	8		YOR289W	5860	20160	110	5314	4827	1793	80	89	59	98	95	0	6338	5639	2301	308	337	227	88	88	0	0	0	0	0	0	0	0	0	0	0	0	0	0	0	0	0	0	0	0.868	0.89	0.922	0.981	1.719	0.857
5	22	8	HSH49	YOR319W	6060	20160	110	4243	3721	1589	77	83	34	98	97	0	4693	4314	1981	303	312	86	88	86	0	0	0	0	0	0	0	0	0	0	0	0	0	0	0	0	0	0	0	0.949	0.909	0.889	0.937	1.504	0.873
5	1	9	cin1	YOR349W	2050	20350	100	4386	5251	2551	63	69	37	100	100	0	6606	10346	10942	282	288	81	100	100	0	0	0	0	0	0	0	0	0	0	0	0	0	0	0	0	0	0	0	0.684	0.516	0.739	0.628	1.89	0.276
5	2	9		YOR291W	2270	20350	110	534	534	290	68	87	180	86	68	0	853	826	353	291	316	246	87	61	0	0	0	0	0	0	0	0	0	0	0	0	0	0	0	0	0	0	0	0.829	0.871	0.861	0.792	1.709	0.763
5	3	9	PMT3	YOR321W	2450	20340	110	6389	6364	3497	69	76	46	100	100	0	6728	6709	3725	291	304	93	95	93	0	0	0	0	0	0	0	0	0	0	0	0	0	0	0	0	0	0	0	0.982	0.981	1.006	1.051	1.764	0.954
5	4	9	mek1	YOR351C	2630	20340	100	4508	3705	1938	69	73	30	98	97	0	3087	2774	1421	294	304	91	87	87	0	0	0	0	0	0	0	0	0	0	0	0	0	0	0	0	0	0	0	1.589	1.466	1.446	1.472	1.659	1.437
5	5	9	DIM1	YPL266W	2820	20340	110	7826	6905	2756	72	74	26	100	100	0	10413	9444	3508	290	298	86	100	100	0	0	0	0	0	0	0	0	0	0	0	0	0	0	0	0	0	0	0	0.766	0.746	0.763	0.735	1.488	0.74
5	6	9		YPR014C	3010	20350	110	2534	2197	934	74	77	27	98	98	0	1905	1720	746	287	296	80	87	87	0	0	0	0	0	0	0	0	0	0	0	0	0	0	0	0	0	0	0	1.52	1.482	1.435	1.447	1.543	1.438
5	7	9	MCM16	YPR046W	3190	20350	100	7023	6086	3152	75	79	29	100	100	0	3481	3210	1566	296	301	83	95	91	0	0	0	0	0	0	0	0	0	0	0	0	0	0	0	0	0	0	0	2.181	2.063	2.056	2.207	1.914	2.066
5	8	9	plc1	YPL268W	3400	20350	100	5817	5819	4401	75	84	91	100	97	0	3953	4171	3056	297	308	129	90	87	0	0	0	0	0	0	0	0	0	0	0	0	0	0	0	0	0	0	0	1.571	1.483	1.537	1.663	1.893	1.46
5	9	9	TIF6	YPR016C	3570	20340	110	6259	5604	2721	75	82	53	100	100	0	5832	5251	2418	300	308	103	97	96	0	0	0	0	0	0	0	0	0	0	0	0	0	0	0	0	0	0	0	1.118	1.117	1.117	1.166	1.677	1.115
5	10	9	TAH18	YPR048W	3760	20340	110	7258	7194	4029	77	110	280	98	95	0	10850	10652	5880	305	409	829	92	88	0	0	0	0	0	0	0	0	0	0	0	0	0	0	0	0	0	0	0	0.681	0.688	0.704	0.754	2.142	0.667
5	11	9	MDL2	YPL270W	3950	20340	100	6176	5569	2465	77	112	293	96	90	0	3784	3315	1460	302	412	873	86	85	0	0	0	0	0	0	0	0	0	0	0	0	0	0	0	0	0	0	0	1.752	1.823	1.817	1.788	1.393	1.813
5	12	9	RLF2	YPR018W	4140	20340	110	5127	5166	2580	78	84	40	100	98	0	3255	3106	1519	308	316	97	92	91	0	0	0	0	0	0	0	0	0	0	0	0	0	0	0	0	0	0	0	1.713	1.818	1.755	1.871	1.579	1.795
5	13	9		YPR050C	4330	20340	110	3206	3393	1818	73	102	252	91	90	0	2556	2497	1315	297	352	580	86	81	0	0	0	0	0	0	0	0	0	0	0	0	0	0	0	0	0	0	0	1.387	1.509	1.459	1.441	1.729	1.46
5	14	9		YPL272C	4530	20340	100	7910	7051	4100	64	96	195	91	83	0	6694	5597	3344	257	311	313	81	80	0	0	0	0	0	0	0	0	0	0	0	0	0	0	0	0	0	0	0	1.219	1.308	1.313	1.356	1.386	1.258
5	15	9	ATP20	YPR020W	4720	20340	150	154	484	637	73	89	122	39	34	0	484	1189	1406	297	321	213	48	34	0	0	0	0	0	0	0	0	0	0	0	0	0	0	0	0	0	0	0	0.433	0.461	0.418	0.386	2.85	0.438
5	16	9	NHP6A	YPR052C	4910	20340	110	1619	1447	689	74	78	29	96	93	0	1553	1452	658	308	313	82	88	88	0	0	0	0	0	0	0	0	0	0	0	0	0	0	0	0	0	0	0	1.241	1.2	1.177	1.067	2.098	1.145
5	17	9	EMPTY	EMPTY	5100	20340	150	82	98	63	74	80	33	25	10	0	320	353	175	305	320	159	13	7	0	0	0	0	0	0	0	0	0	0	0	0	0	0	0	0	0	0	0	0.533	0.5	0.306	0.305	2.938	0.183
5	18	9	EMPTY	EMPTY	5290	20340	150	77	93	65	71	75	28	23	15	0	305	322	130	296	306	89	18	7	0	0	0	0	0	0	0	0	0	0	0	0	0	0	0	0	0	0	0	0.667	0.846	0.315	0.315	4.029	0.164
5	19	9	EMPTY	EMPTY	5480	20340	150	78	92	52	70	74	27	31	11	0	293	329	159	294	304	90	23	10	0	0	0	0	0	0	0	0	0	0	0	0	0	0	0	0	0	0	0	-8	0.629	0.274	0.326	4.374	0.144
5	20	9	EMPTY	EMPTY	5670	20340	150	75	89	56	72	80	51	14	7	0	305	336	171	298	321	212	8	3	0	0	0	0	0	0	0	0	0	0	0	0	0	0	0	0	0	0	0	0.429	0.447	0.33	0.323	3.802	0.176
5	21	9	EMPTY	EMPTY	5860	20340	150	73	83	42	73	79	51	13	5	0	301	326	148	301	319	204	7	3	0	0	0	0	0	0	0	0	0	0	0	0	0	0	0	0	0	0	0	0	0.4	0.29	0.354	3.923	0.105
5	22	9	EMPTY	EMPTY	6050	20340	150	72	83	46	72	76	30	16	11	0	295	326	168	296	301	83	21	10	0	0	0	0	0	0	0	0	0	0	0	0	0	0	0	0	0	0	0	0	0.367	0.3	0.238	3.503	0.086
5	1	10	EMPTY	EMPTY	2070	20530	150	69	82	50	63	67	28	23	10	0	297	336	175	288	297	92	21	12	0	0	0	0	0	0	0	0	0	0	0	0	0	0	0	0	0	0	0	0.667	0.396	0.25	0.329	4.559	0.16
5	2	10	EMPTY	EMPTY	2260	20530	150	72	84	55	65	73	39	16	8	0	301	328	163	297	315	197	8	4	0	0	0	0	0	0	0	0	0	0	0	0	0	0	0	0	0	0	0	1.75	0.613	0.241	0.218	4.484	0.164
5	3	10	EMPTY	EMPTY	2450	20530	150	70	88	65	66	72	34	21	12	0	311	338	162	294	317	201	10	5	0	0	0	0	0	0	0	0	0	0	0	0	0	0	0	0	0	0	0	0.235	0.5	0.435	0.412	4.363	0.167
5	4	10	EMPTY	EMPTY	2640	20530	150	65	70	32	69	74	33	10	3	0	278	300	124	300	309	103	16	5	0	0	0	0	0	0	0	0	0	0	0	0	0	0	0	0	0	0	0	0.182	100000	0.233	0.243	4.031	0.059
5	5	10	EMPTY	EMPTY	2830	20530	150	74	86	51	71	75	35	21	8	0	300	331	145	295	305	99	19	12	0	0	0	0	0	0	0	0	0	0	0	0	0	0	0	0	0	0	0	0.6	0.417	0.376	0.402	3.312	0.204
5	6	10	EMPTY	EMPTY	3020	20530	150	75	84	46	72	77	38	15	5	0	288	312	147	297	305	95	16	11	0	0	0	0	0	0	0	0	0	0	0	0	0	0	0	0	0	0	0	-0.333	0.8	0.306	0.311	3.871	0.096
5	7	10		iYBR065C	3210	20540	110	4381	3716	1667	71	75	29	100	100	0	2367	2113	947	299	300	81	86	86	0	0	0	0	0	0	0	0	0	0	0	0	0	0	0	0	0	0	0	2.084	2.009	1.99	2	1.434	1.965
5	8	10		iYBR069C	3410	20540	110	4140	3573	1424	75	78	30	100	97	0	2139	1977	808	293	298	86	92	91	0	0	0	0	0	0	0	0	0	0	0	0	0	0	0	0	0	0	0	2.202	2.077	2.039	2.085	1.512	2.043
5	9	10		iYBR073W	3600	20550	110	555	570	324	74	78	32	93	90	0	899	900	473	300	311	90	85	82	0	0	0	0	0	0	0	0	0	0	0	0	0	0	0	0	0	0	0	0.803	0.827	0.724	0.681	1.942	0.713
5	10	10		iYBR085W-1	3790	20540	100	3477	3597	2093	73	118	332	90	85	0	2678	2616	1454	304	359	384	87	83	0	0	0	0	0	0	0	0	0	0	0	0	0	0	0	0	0	0	0	1.434	1.524	1.422	1.456	1.406	1.416
5	11	10		iYBR089W	3980	20540	110	4033	3689	1642	75	138	365	90	87	0	2959	2573	1156	305	381	427	85	83	0	0	0	0	0	0	0	0	0	0	0	0	0	0	0	0	0	0	0	1.491	1.593	1.56	1.563	1.744	1.553
5	12	10		iYBR093C	4190	20540	120	6264	5511	2721	77	101	185	96	92	0	3071	2692	1307	310	336	232	86	82	0	0	0	0	0	0	0	0	0	0	0	0	0	0	0	0	0	0	0	2.241	2.281	2.329	2.299	1.74	2.281
[truncated: 12,110 more rows]
[truncated: 32 more columns]
