# Supplementary material for: The Kinetochore Is an Enhancer of Pericentric Cohesin Binding
Source: PLoS Biol. 2004 Jul 27;2(9):e260. doi: 10.1371/journal.pbio.0020260 (PMC490027; doi:10.1371/journal.pbio.0020260)
Supplement: Dataset S21 — Cy3 = genomic DNA; Cy5 = ChIP of SMC3-6Myc in cdc16-ts Smc3-6Myc Mcd1-6HA A364a strain. (4.6 MB XLS). [file pbio.0020260.sd021.xls]

ATF	1.0
27	82    
"Type=GenePix Results 2"
"DateTime=2003/03/11 08:56:48"
"Settings=L:\cohesin3\UP2_254.gps"
"GalFile=L:\arraying&printing\P2uber022803.GAL"
"PixelSize=10"
"Wavelengths=635	532"
"ImageFiles=L:\cohesin3\UP2_254_635.tif 0	L:\cohesin3\UP2_254_532.tif 0"
"NormalizationMethod=None"
"NormalizationFactors=1	1"
"JpegImage=L:\cohesin3\UP2_254.jpg"
"RatioFormulations=W1/W2 (635/532)"
"Barcode="
"BackgroundSubtraction=LocalFeature"
"ImageOrigin=1160, 15560"
"JpegOrigin=1630, 15930"
"Creator=GenePix Pro 4.0.1.9"
"Scanner=GenePix 4000B [87097]"
"FocusPosition=0"
"Temperature=29.41"
"LinesAveraged=1"
"Comment=Cy5=Smc3_6Mtc Mcd1_6HA cdc16 Myc ChIP Cy3=total gDNA"
"PMTGain=680	610"
"ScanPower=100	100"
"LaserPower=3.3	3.78"
"LaserOnTime=19649	19662"
"ScanRegion=116,1556,2020,5228"
"Supplier="
"Block"	"Column"	"Row"	"Name"	"ID"	"X"	"Y"	"Dia."	"F635 Median"	"F635 Mean"	"F635 SD"	"B635 Median"	"B635 Mean"	"B635 SD"	"% > B635+1SD"	"% > B635+2SD"	"F635 % Sat."	"F532 Median"	"F532 Mean"	"F532 SD"	"B532 Median"	"B532 Mean"	"B532 SD"	"% > B532+1SD"	"% > B532+2SD"	"F532 % Sat."	"F3 Median"	"F3 Mean"	"F3 SD"	"B3 Median"	"B3 Mean"	"B3 SD"	"% > B3+1SD"	"% > B3+2SD"	"F3 % Sat."	"F4 Median"	"F4 Mean"	"F4 SD"	"B4 Median"	"B4 Mean"	"B4 SD"	"% > B4+1SD"	"% > B4+2SD"	"F4 % Sat."	"Ratio of Medians (635/532)"	"Ratio of Means (635/532)"	"Median of Ratios (635/532)"	"Mean of Ratios (635/532)"	"Ratios SD (635/532)"	"Rgn Ratio (635/532)"	"Rgn R� (635/532)"	"Ratio of Medians (Ratio/2)"	"Ratio of Means (Ratio/2)"	"Median of Ratios (Ratio/2)"	"Mean of Ratios (Ratio/2)"	"Ratios SD (Ratio/2)"	"Rgn Ratio (Ratio/2)"	"Rgn R� (Ratio/2)"	"Ratio of Medians (Ratio/3)"	"Ratio of Means (Ratio/3)"	"Median of Ratios (Ratio/3)"	"Mean of Ratios (Ratio/3)"	"Ratios SD (Ratio/3)"	"Rgn Ratio (Ratio/3)"	"Rgn R� (Ratio/3)"	"F Pixels"	"B Pixels"	"Sum of Medians"	"Sum of Means"	"Log Ratio (635/532)"	"Log Ratio (Ratio/2)"	"Log Ratio (Ratio/3)"	"F635 Median - B635"	"F532 Median - B532"	"F3 Median - B3"	"F4 Median - B4"	"F635 Mean - B635"	"F532 Mean - B532"	"F3 Mean - B3"	"F4 Mean - B4"	"Flags"	"Normalize"
1	1	1	"cdc27"	"YBL084C"	1880	16290	150	185	378	377	106	166	407	28	8	0	251	483	496	197	242	446	30	11	0	0	0	0	0	0	0	0	0	0	0	0	0	0	0	0	0	0	0	1.463	0.951	0.739	0.624	2.865	0.848	0.670	0.000	0.000	0.000	0.000	0.000	0.000	0.000	0.000	0.000	0.000	0.000	0.000	0.000	0.000	156	828	133	558	0.549	Error	Error	79	54	0	0	272	286	0	0	0	0
1	2	1	""	"YBL113C"	2070	16290	150	4154	5534	6650	105	199	513	66	60	0	3678	6230	7563	194	307	705	58	52	0	0	0	0	0	0	0	0	0	0	0	0	0	0	0	0	0	0	0	1.162	0.899	0.842	0.947	3.076	0.870	0.896	0.000	0.000	0.000	0.000	0.000	0.000	0.000	0.000	0.000	0.000	0.000	0.000	0.000	0.000	156	731	7533	11465	0.217	Error	Error	4049	3484	0	0	5429	6036	0	0	0	0
1	3	1	""	"YBR030W"	2270	16290	150	957	1931	2376	109	224	831	50	37	0	1935	3612	4590	196	330	809	51	51	0	0	0	0	0	0	0	0	0	0	0	0	0	0	0	0	0	0	0	0.488	0.533	0.524	0.585	2.673	0.513	0.938	0.000	0.000	0.000	0.000	0.000	0.000	0.000	0.000	0.000	0.000	0.000	0.000	0.000	0.000	156	732	2587	5238	-1.036	Error	Error	848	1739	0	0	1822	3416	0	0	0	0
1	4	1	""	"YBL086C"	2460	16290	150	273	418	364	107	257	1061	4	0	0	363	910	995	194	354	1228	27	6	0	0	0	0	0	0	0	0	0	0	0	0	0	0	0	0	0	0	0	0.982	0.434	0.433	0.447	2.673	0.340	0.745	0.000	0.000	0.000	0.000	0.000	0.000	0.000	0.000	0.000	0.000	0.000	0.000	0.000	0.000	156	714	335	1027	-0.026	Error	Error	166	169	0	0	311	716	0	0	0	0
1	5	1	"RER2"	"YBR002C"	2650	16290	150	713	1459	1556	105	203	729	49	39	0	568	1334	1503	188	304	1062	42	23	0	0	0	0	0	0	0	0	0	0	0	0	0	0	0	0	0	0	0	1.600	1.182	1.009	0.884	3.183	1.069	0.864	0.000	0.000	0.000	0.000	0.000	0.000	0.000	0.000	0.000	0.000	0.000	0.000	0.000	0.000	156	705	988	2500	0.678	Error	Error	608	380	0	0	1354	1146	0	0	0	0
1	6	1	""	"YBR032W"	2840	16290	150	143	254	291	106	135	186	21	14	0	223	348	352	188	218	227	25	15	0	0	0	0	0	0	0	0	0	0	0	0	0	0	0	0	0	0	0	1.057	0.925	0.684	0.633	2.853	0.969	0.738	0.000	0.000	0.000	0.000	0.000	0.000	0.000	0.000	0.000	0.000	0.000	0.000	0.000	0.000	156	745	72	308	0.080	Error	Error	37	35	0	0	148	160	0	0	0	0
1	7	1	"tel1"	"YBL088C"	3010	16290	80	148	170	94	109	146	216	1	0	0	231	238	137	195	214	102	32	11	0	0	0	0	0	0	0	0	0	0	0	0	0	0	0	0	0	0	0	1.083	1.419	0.629	0.611	2.645	0.393	0.135	0.000	0.000	0.000	0.000	0.000	0.000	0.000	0.000	0.000	0.000	0.000	0.000	0.000	0.000	52	269	75	104	0.115	Error	Error	39	36	0	0	61	43	0	0	0	0
1	8	1	""	"YBR004C"	3200	16290	150	1378	1532	1390	105	145	208	66	60	0	781	879	800	186	206	100	60	57	0	0	0	0	0	0	0	0	0	0	0	0	0	0	0	0	0	0	0	2.139	2.059	1.824	1.436	2.949	1.961	0.856	0.000	0.000	0.000	0.000	0.000	0.000	0.000	0.000	0.000	0.000	0.000	0.000	0.000	0.000	156	749	1868	2120	1.097	Error	Error	1273	595	0	0	1427	693	0	0	0	0
1	9	1	"HMT1"	"YBR034C"	3390	16290	150	1432	2189	2494	112	174	324	67	59	0	1356	2420	2727	200	255	303	64	57	0	0	0	0	0	0	0	0	0	0	0	0	0	0	0	0	0	0	0	1.142	0.936	0.915	0.969	2.242	0.914	0.926	0.000	0.000	0.000	0.000	0.000	0.000	0.000	0.000	0.000	0.000	0.000	0.000	0.000	0.000	156	687	2476	4297	0.191	Error	Error	1320	1156	0	0	2077	2220	0	0	0	0
1	10	1	"MRP21"	"YBL090W"	3580	16290	150	2932	2681	2137	120	236	809	65	60	0	4144	3833	3275	216	330	597	65	61	0	0	0	0	0	0	0	0	0	0	0	0	0	0	0	0	0	0	0	0.716	0.708	0.692	0.730	1.980	0.668	0.938	0.000	0.000	0.000	0.000	0.000	0.000	0.000	0.000	0.000	0.000	0.000	0.000	0.000	0.000	156	677	6740	6178	-0.482	Error	Error	2812	3928	0	0	2561	3617	0	0	0	0
1	11	1	""	"YBR006W"	3770	16290	150	1193	2632	2981	126	289	1102	48	41	0	290	1085	1253	204	325	854	39	26	0	0	0	0	0	0	0	0	0	0	0	0	0	0	0	0	0	0	0	12.407	2.844	2.315	1.731	3.773	2.450	0.789	0.000	0.000	0.000	0.000	0.000	0.000	0.000	0.000	0.000	0.000	0.000	0.000	0.000	0.000	156	695	1153	3387	3.633	Error	Error	1067	86	0	0	2506	881	0	0	0	0
1	12	1	"CSG2"	"YBR036C"	3970	16290	150	910	1124	1063	122	216	380	58	50	0	1251	1463	1340	196	285	388	59	53	0	0	0	0	0	0	0	0	0	0	0	0	0	0	0	0	0	0	0	0.747	0.791	0.734	0.668	2.755	0.815	0.736	0.000	0.000	0.000	0.000	0.000	0.000	0.000	0.000	0.000	0.000	0.000	0.000	0.000	0.000	156	696	1843	2269	-0.421	Error	Error	788	1055	0	0	1002	1267	0	0	0	0
1	13	1	""	"YCL048W"	4160	16290	150	1499	1954	2337	115	224	529	58	51	0	594	1239	1452	197	312	535	48	41	0	0	0	0	0	0	0	0	0	0	0	0	0	0	0	0	0	0	0	3.486	1.765	1.502	1.357	3.931	1.633	0.786	0.000	0.000	0.000	0.000	0.000	0.000	0.000	0.000	0.000	0.000	0.000	0.000	0.000	0.000	156	678	1781	2881	1.802	Error	Error	1384	397	0	0	1839	1042	0	0	0	0
1	14	1	""	"YCR010C"	4350	16290	150	2281	2294	1965	122	414	1550	59	27	0	1199	1178	999	199	375	1030	48	15	0	0	0	0	0	0	0	0	0	0	0	0	0	0	0	0	0	0	0	2.159	2.219	1.983	1.983	1.964	2.065	0.781	0.000	0.000	0.000	0.000	0.000	0.000	0.000	0.000	0.000	0.000	0.000	0.000	0.000	0.000	156	678	3159	3151	1.110	Error	Error	2159	1000	0	0	2172	979	0	0	0	0
1	15	1	"bud5"	"YCR038C"	4540	16290	150	994	1351	1495	118	477	1909	22	6	0	1129	1646	1951	203	403	1209	47	19	0	0	0	0	0	0	0	0	0	0	0	0	0	0	0	0	0	0	0	0.946	0.854	0.814	0.844	2.851	0.889	0.754	0.000	0.000	0.000	0.000	0.000	0.000	0.000	0.000	0.000	0.000	0.000	0.000	0.000	0.000	156	678	1802	2676	-0.080	Error	Error	876	926	0	0	1233	1443	0	0	0	0
1	16	1	"apa1"	"YCL050C"	4730	16290	150	1659	1809	1618	116	316	1274	53	32	0	858	1125	1041	196	326	807	48	26	0	0	0	0	0	0	0	0	0	0	0	0	0	0	0	0	0	0	0	2.331	1.822	1.596	1.515	2.553	1.465	0.762	0.000	0.000	0.000	0.000	0.000	0.000	0.000	0.000	0.000	0.000	0.000	0.000	0.000	0.000	156	678	2205	2622	1.221	Error	Error	1543	662	0	0	1693	929	0	0	0	0
1	17	1	"PGK1"	"YCR012W"	4920	16290	150	1158	1252	1113	126	278	564	56	49	0	1054	1043	925	202	338	501	55	46	0	0	0	0	0	0	0	0	0	0	0	0	0	0	0	0	0	0	0	1.211	1.339	1.207	1.109	2.530	1.286	0.873	0.000	0.000	0.000	0.000	0.000	0.000	0.000	0.000	0.000	0.000	0.000	0.000	0.000	0.000	156	774	1884	1967	0.277	Error	Error	1032	852	0	0	1126	841	0	0	0	0
1	18	1	"MATalpha1"	"YCR040W"	5130	16290	120	3545	4458	3948	137	407	978	70	59	0	2793	3431	3082	220	445	804	66	58	0	0	0	0	0	0	0	0	0	0	0	0	0	0	0	0	0	0	0	1.325	1.346	1.331	1.405	2.084	1.311	0.929	0.000	0.000	0.000	0.000	0.000	0.000	0.000	0.000	0.000	0.000	0.000	0.000	0.000	0.000	120	549	5981	7532	0.405	Error	Error	3408	2573	0	0	4321	3211	0	0	0	0
1	19	1	"PBN1"	"YCL052C"	5310	16290	150	576	1371	1502	128	283	797	41	33	0	405	1000	1101	202	331	637	42	27	0	0	0	0	0	0	0	0	0	0	0	0	0	0	0	0	0	0	0	2.207	1.558	1.434	1.244	2.911	1.323	0.883	0.000	0.000	0.000	0.000	0.000	0.000	0.000	0.000	0.000	0.000	0.000	0.000	0.000	0.000	156	683	651	2041	1.142	Error	Error	448	203	0	0	1243	798	0	0	0	0
1	20	1	"POL4"	"YCR014C"	5500	16290	150	1877	2010	1916	121	216	444	62	54	0	1177	1522	1441	195	264	322	57	53	0	0	0	0	0	0	0	0	0	0	0	0	0	0	0	0	0	0	0	1.788	1.424	1.387	1.429	2.387	1.371	0.908	0.000	0.000	0.000	0.000	0.000	0.000	0.000	0.000	0.000	0.000	0.000	0.000	0.000	0.000	156	677	2738	3216	0.838	Error	Error	1756	982	0	0	1889	1327	0	0	0	0
1	21	1	"TSM1"	"YCR042C"	5690	16290	150	502	881	938	118	221	573	44	27	0	912	1493	1671	204	312	780	48	33	0	0	0	0	0	0	0	0	0	0	0	0	0	0	0	0	0	0	0	0.542	0.592	0.526	0.552	2.146	0.602	0.737	0.000	0.000	0.000	0.000	0.000	0.000	0.000	0.000	0.000	0.000	0.000	0.000	0.000	0.000	156	695	1092	2052	-0.883	Error	Error	384	708	0	0	763	1289	0	0	0	0
1	22	1	"KAR4"	"YCL055W"	5890	16290	150	504	897	984	116	204	589	42	30	0	652	1246	1545	196	306	820	39	26	0	0	0	0	0	0	0	0	0	0	0	0	0	0	0	0	0	0	0	0.851	0.744	0.741	0.746	2.550	0.652	0.860	0.000	0.000	0.000	0.000	0.000	0.000	0.000	0.000	0.000	0.000	0.000	0.000	0.000	0.000	156	907	844	1831	-0.233	Error	Error	388	456	0	0	781	1050	0	0	0	0
1	1	2	""	"YCR016W"	1890	16490	150	1313	3132	3702	113	222	568	58	51	0	1013	2392	2663	206	297	620	51	46	0	0	0	0	0	0	0	0	0	0	0	0	0	0	0	0	0	0	0	1.487	1.381	1.258	1.190	3.067	1.365	0.868	0.000	0.000	0.000	0.000	0.000	0.000	0.000	0.000	0.000	0.000	0.000	0.000	0.000	0.000	156	635	2007	5205	0.572	Error	Error	1200	807	0	0	3019	2186	0	0	0	0
1	2	2	""	"YCR044C"	2080	16490	150	735	2037	2213	120	304	738	48	41	0	1218	5070	5622	214	396	817	51	47	0	0	0	0	0	0	0	0	0	0	0	0	0	0	0	0	0	0	0	0.613	0.395	0.396	0.414	3.470	0.382	0.882	0.000	0.000	0.000	0.000	0.000	0.000	0.000	0.000	0.000	0.000	0.000	0.000	0.000	0.000	156	471	1619	6773	-0.707	Error	Error	615	1004	0	0	1917	4856	0	0	0	0
1	3	2	"rad57"	"YDR004W"	2270	16490	150	1629	1613	1386	123	343	1175	53	28	0	648	676	553	207	426	1085	14	1	0	0	0	0	0	0	0	0	0	0	0	0	0	0	0	0	0	0	0	3.415	3.177	2.720	2.414	2.753	1.286	0.781	0.000	0.000	0.000	0.000	0.000	0.000	0.000	0.000	0.000	0.000	0.000	0.000	0.000	0.000	156	471	1947	1959	1.772	Error	Error	1506	441	0	0	1490	469	0	0	0	0
1	4	2	""	"YDR034C-C"	2460	16490	150	1832	7468	9306	127	572	1806	49	45	0	581	9147	11771	206	733	2308	46	42	0	0	0	0	0	0	0	0	0	0	0	0	0	0	0	0	0	0	0	4.547	0.821	0.856	0.969	3.237	0.789	0.925	0.000	0.000	0.000	0.000	0.000	0.000	0.000	0.000	0.000	0.000	0.000	0.000	0.000	0.000	156	493	2080	16282	2.185	Error	Error	1705	375	0	0	7341	8941	0	0	0	0
1	5	2	"RPS13"	"YDR064W"	2650	16490	150	479	1994	2750	131	446	1385	35	28	0	571	2760	3992	210	699	2103	35	26	0	0	0	0	0	0	0	0	0	0	0	0	0	0	0	0	0	0	0	0.964	0.731	0.694	0.703	2.747	0.705	0.887	0.000	0.000	0.000	0.000	0.000	0.000	0.000	0.000	0.000	0.000	0.000	0.000	0.000	0.000	156	562	709	4413	-0.053	Error	Error	348	361	0	0	1863	2550	0	0	0	0
1	6	2	"SOK1"	"YDR006C"	2840	16480	150	1248	1480	1346	122	192	320	66	60	0	1063	1405	1365	206	307	440	58	49	0	0	0	0	0	0	0	0	0	0	0	0	0	0	0	0	0	0	0	1.314	1.133	1.068	0.985	2.798	0.988	0.790	0.000	0.000	0.000	0.000	0.000	0.000	0.000	0.000	0.000	0.000	0.000	0.000	0.000	0.000	156	531	1983	2557	0.394	Error	Error	1126	857	0	0	1358	1199	0	0	0	0
1	7	2	""	"YDR034W-B"	3030	16480	150	971	1069	840	117	161	268	69	58	0	2381	2455	2001	206	266	364	69	65	0	0	0	0	0	0	0	0	0	0	0	0	0	0	0	0	0	0	0	0.393	0.423	0.427	0.477	2.079	0.410	0.910	0.000	0.000	0.000	0.000	0.000	0.000	0.000	0.000	0.000	0.000	0.000	0.000	0.000	0.000	156	534	3029	3201	-1.349	Error	Error	854	2175	0	0	952	2249	0	0	0	0
1	8	2	""	"YDR066C"	3200	16480	150	3924	4120	3842	118	189	307	72	68	0	2242	2409	2360	204	254	225	64	61	0	0	0	0	0	0	0	0	0	0	0	0	0	0	0	0	0	0	0	1.868	1.815	1.689	1.521	2.511	1.722	0.899	0.000	0.000	0.000	0.000	0.000	0.000	0.000	0.000	0.000	0.000	0.000	0.000	0.000	0.000	156	530	5844	6207	0.901	Error	Error	3806	2038	0	0	4002	2205	0	0	0	0
1	9	2	""	"YDR008C"	3400	16480	150	1469	1516	1335	129	255	482	58	52	0	2500	2300	2030	214	359	562	58	54	0	0	0	0	0	0	0	0	0	0	0	0	0	0	0	0	0	0	0	0.586	0.665	0.634	0.665	2.302	0.666	0.852	0.000	0.000	0.000	0.000	0.000	0.000	0.000	0.000	0.000	0.000	0.000	0.000	0.000	0.000	156	537	3626	3473	-0.771	Error	Error	1340	2286	0	0	1387	2086	0	0	0	0
1	10	2	""	"YDR036C"	3590	16480	150	645	3962	5728	131	405	1487	42	37	0	262	4256	6350	231	503	1291	37	35	0	0	0	0	0	0	0	0	0	0	0	0	0	0	0	0	0	0	0	16.581	0.952	0.846	0.787	3.214	0.932	0.925	0.000	0.000	0.000	0.000	0.000	0.000	0.000	0.000	0.000	0.000	0.000	0.000	0.000	0.000	156	512	545	7856	4.051	Error	Error	514	31	0	0	3831	4025	0	0	0	0
1	11	2	"DOS2"	"YDR068W"	3780	16480	150	3457	11219	12269	141	441	1467	55	51	0	2222	6937	7676	235	551	1339	51	47	0	0	0	0	0	0	0	0	0	0	0	0	0	0	0	0	0	0	0	1.669	1.653	1.611	1.624	2.690	1.591	0.935	0.000	0.000	0.000	0.000	0.000	0.000	0.000	0.000	0.000	0.000	0.000	0.000	0.000	0.000	156	563	5303	17780	0.739	Error	Error	3316	1987	0	0	11078	6702	0	0	0	0
1	12	2	""	"YDR010C"	3970	16480	150	1680	1593	1191	139	314	576	65	58	0	2850	2568	2081	238	532	961	62	60	0	0	0	0	0	0	0	0	0	0	0	0	0	0	0	0	0	0	0	0.590	0.624	0.608	0.633	2.219	0.616	0.854	0.000	0.000	0.000	0.000	0.000	0.000	0.000	0.000	0.000	0.000	0.000	0.000	0.000	0.000	156	556	4153	3784	-0.761	Error	Error	1541	2612	0	0	1454	2330	0	0	0	0
1	13	2	"ENA5"	"YDR038C"	4160	16480	150	2009	2386	2501	135	332	676	60	56	0	2333	2543	2604	236	569	1204	58	44	0	0	0	0	0	0	0	0	0	0	0	0	0	0	0	0	0	0	0	0.894	0.976	0.900	0.809	2.511	0.940	0.881	0.000	0.000	0.000	0.000	0.000	0.000	0.000	0.000	0.000	0.000	0.000	0.000	0.000	0.000	156	543	3971	4558	-0.162	Error	Error	1874	2097	0	0	2251	2307	0	0	0	0
1	14	2	""	"YDR070C"	4350	16480	150	2183	5558	8049	148	728	2026	50	33	0	1832	3940	5476	235	701	1582	50	35	0	0	0	0	0	0	0	0	0	0	0	0	0	0	0	0	0	0	0	1.274	1.460	1.363	1.319	2.184	1.463	0.934	0.000	0.000	0.000	0.000	0.000	0.000	0.000	0.000	0.000	0.000	0.000	0.000	0.000	0.000	156	574	3632	9115	0.350	Error	Error	2035	1597	0	0	5410	3705	0	0	0	0
1	15	2	""	"YDR366C"	4540	16480	150	696	3771	9171	150	835	2554	23	18	0	514	2522	5706	229	680	1735	21	16	0	0	0	0	0	0	0	0	0	0	0	0	0	0	0	0	0	0	0	1.916	1.579	1.236	1.275	3.572	1.570	0.904	0.000	0.000	0.000	0.000	0.000	0.000	0.000	0.000	0.000	0.000	0.000	0.000	0.000	0.000	156	510	831	5914	0.938	Error	Error	546	285	0	0	3621	2293	0	0	0	0
1	16	2	""	"YDR398W"	4730	16480	150	1461	2116	2340	153	524	1644	44	24	0	1427	3457	4491	233	605	1345	48	41	0	0	0	0	0	0	0	0	0	0	0	0	0	0	0	0	0	0	0	1.095	0.609	0.611	0.734	2.933	0.704	0.707	0.000	0.000	0.000	0.000	0.000	0.000	0.000	0.000	0.000	0.000	0.000	0.000	0.000	0.000	156	540	2502	5187	0.132	Error	Error	1308	1194	0	0	1963	3224	0	0	0	0
1	17	2	""	"YDR430C"	4920	16480	150	1441	1947	2310	141	350	642	62	50	0	2720	4225	5181	230	463	732	62	59	0	0	0	0	0	0	0	0	0	0	0	0	0	0	0	0	0	0	0	0.522	0.452	0.473	0.544	3.090	0.425	0.809	0.000	0.000	0.000	0.000	0.000	0.000	0.000	0.000	0.000	0.000	0.000	0.000	0.000	0.000	156	657	3790	5801	-0.938	Error	Error	1300	2490	0	0	1806	3995	0	0	0	0
1	18	2	"YPR1"	"YDR368W"	5150	16480	120	1924	3526	3484	135	275	563	77	65	0	1394	2857	3094	227	431	751	63	45	0	0	0	0	0	0	0	0	0	0	0	0	0	0	0	0	0	0	0	1.533	1.289	1.405	1.536	2.165	1.173	0.869	0.000	0.000	0.000	0.000	0.000	0.000	0.000	0.000	0.000	0.000	0.000	0.000	0.000	0.000	120	509	2956	6021	0.616	Error	Error	1789	1167	0	0	3391	2630	0	0	0	0
1	19	2	""	"YDR400W"	5320	16480	150	673	2003	3168	138	402	928	40	26	0	748	2084	3365	228	607	1222	32	21	0	0	0	0	0	0	0	0	0	0	0	0	0	0	0	0	0	0	0	1.029	1.005	0.894	0.979	2.905	0.954	0.881	0.000	0.000	0.000	0.000	0.000	0.000	0.000	0.000	0.000	0.000	0.000	0.000	0.000	0.000	156	546	1055	3721	0.041	Error	Error	535	520	0	0	1865	1856	0	0	0	0
1	20	2	"NPL3"	"YDR432W"	5510	16480	150	4794	4466	3655	137	391	856	66	64	0	8701	7738	6444	219	503	1003	66	65	0	0	0	0	0	0	0	0	0	0	0	0	0	0	0	0	0	0	0	0.549	0.576	0.596	0.664	1.980	0.561	0.912	0.000	0.000	0.000	0.000	0.000	0.000	0.000	0.000	0.000	0.000	0.000	0.000	0.000	0.000	156	544	13139	11848	-0.865	Error	Error	4657	8482	0	0	4329	7519	0	0	0	0
1	21	2	""	"YDR370C"	5700	16480	150	1843	2036	2246	134	402	991	54	46	0	3149	3826	4281	217	543	1307	53	50	0	0	0	0	0	0	0	0	0	0	0	0	0	0	0	0	0	0	0	0.583	0.527	0.519	0.562	2.495	0.531	0.889	0.000	0.000	0.000	0.000	0.000	0.000	0.000	0.000	0.000	0.000	0.000	0.000	0.000	0.000	156	564	4641	5511	-0.779	Error	Error	1709	2932	0	0	1902	3609	0	0	0	0
1	22	2	"DIT2"	"YDR402C"	5890	16480	150	2260	2896	2858	131	407	1157	58	46	0	2578	3530	3736	211	500	1247	56	48	0	0	0	0	0	0	0	0	0	0	0	0	0	0	0	0	0	0	0	0.899	0.833	0.814	0.934	2.515	0.760	0.893	0.000	0.000	0.000	0.000	0.000	0.000	0.000	0.000	0.000	0.000	0.000	0.000	0.000	0.000	156	782	4496	6084	-0.153	Error	Error	2129	2367	0	0	2765	3319	0	0	0	0
1	1	3	""	"YDR434W"	1900	16680	150	2090	3356	3881	109	185	459	59	56	0	1195	2851	3365	209	275	430	53	50	0	0	0	0	0	0	0	0	0	0	0	0	0	0	0	0	0	0	0	2.009	1.229	1.179	0.984	3.675	1.195	0.896	0.000	0.000	0.000	0.000	0.000	0.000	0.000	0.000	0.000	0.000	0.000	0.000	0.000	0.000	156	712	2967	5889	1.007	Error	Error	1981	986	0	0	3247	2642	0	0	0	0
1	2	3	""	"YDR372C"	2090	16680	150	879	1625	1844	129	338	800	49	38	0	1233	2109	2445	218	553	1386	44	30	0	0	0	0	0	0	0	0	0	0	0	0	0	0	0	0	0	0	0	0.739	0.791	0.685	0.667	2.596	0.817	0.832	0.000	0.000	0.000	0.000	0.000	0.000	0.000	0.000	0.000	0.000	0.000	0.000	0.000	0.000	156	512	1765	3387	-0.437	Error	Error	750	1015	0	0	1496	1891	0	0	0	0
1	3	3	"rpb7"	"YDR404C"	2280	16680	150	1523	1648	1692	128	350	996	55	32	0	1996	2449	2638	224	628	1633	52	30	0	0	0	0	0	0	0	0	0	0	0	0	0	0	0	0	0	0	0	0.787	0.683	0.596	0.593	2.627	0.630	0.869	0.000	0.000	0.000	0.000	0.000	0.000	0.000	0.000	0.000	0.000	0.000	0.000	0.000	0.000	156	545	3167	3745	-0.345	Error	Error	1395	1772	0	0	1520	2225	0	0	0	0
1	4	3	"PPZ2"	"YDR436W"	2470	16680	150	1355	2094	2242	133	413	1298	48	32	0	1363	3691	4410	221	733	2090	45	32	0	0	0	0	0	0	0	0	0	0	0	0	0	0	0	0	0	0	0	1.070	0.565	0.574	0.679	2.884	0.488	0.813	0.000	0.000	0.000	0.000	0.000	0.000	0.000	0.000	0.000	0.000	0.000	0.000	0.000	0.000	156	673	2364	5431	0.098	Error	Error	1222	1142	0	0	1961	3470	0	0	0	0
1	5	3	"LSM4"	"YER112W"	2710	16680	110	1284	1301	779	133	228	387	80	70	0	1924	1792	1181	212	473	1052	70	27	0	0	0	0	0	0	0	0	0	0	0	0	0	0	0	0	0	0	0	0.672	0.739	0.715	0.763	2.229	0.514	0.705	0.000	0.000	0.000	0.000	0.000	0.000	0.000	0.000	0.000	0.000	0.000	0.000	0.000	0.000	80	508	2863	2748	-0.573	Error	Error	1151	1712	0	0	1168	1580	0	0	0	0
1	6	3	"COX15"	"YER141W"	2890	16680	120	5008	6596	5408	128	206	472	92	88	0	3904	5102	4502	214	364	903	78	73	0	0	0	0	0	0	0	0	0	0	0	0	0	0	0	0	0	0	0	1.322	1.323	1.428	1.697	2.186	1.181	0.842	0.000	0.000	0.000	0.000	0.000	0.000	0.000	0.000	0.000	0.000	0.000	0.000	0.000	0.000	120	530	8570	11356	0.403	Error	Error	4880	3690	0	0	6468	4888	0	0	0	0
1	7	3	"BRR2"	"YER172C"	3090	16680	120	586	548	295	123	193	475	45	3	0	851	734	424	210	329	878	18	0	0	0	0	0	0	0	0	0	0	0	0	0	0	0	0	0	0	0	0	0.722	0.811	0.749	0.746	2.288	0.506	0.660	0.000	0.000	0.000	0.000	0.000	0.000	0.000	0.000	0.000	0.000	0.000	0.000	0.000	0.000	120	514	1104	949	-0.469	Error	Error	463	641	0	0	425	524	0	0	0	0
1	8	3	"BOI2"	"YER114C"	3270	16680	110	618	673	442	125	154	172	77	63	0	1464	1640	1298	209	270	299	78	73	0	0	0	0	0	0	0	0	0	0	0	0	0	0	0	0	0	0	0	0.393	0.383	0.413	0.408	1.764	0.330	0.697	0.000	0.000	0.000	0.000	0.000	0.000	0.000	0.000	0.000	0.000	0.000	0.000	0.000	0.000	80	494	1748	1979	-1.348	Error	Error	493	1255	0	0	548	1431	0	0	0	0
1	9	3	"DDI1"	"YER143W"	3470	16680	120	4496	5390	3996	126	177	238	92	89	0	2529	3059	2616	212	321	433	74	72	0	0	0	0	0	0	0	0	0	0	0	0	0	0	0	0	0	0	0	1.886	1.849	1.961	2.256	2.499	1.697	0.843	0.000	0.000	0.000	0.000	0.000	0.000	0.000	0.000	0.000	0.000	0.000	0.000	0.000	0.000	120	558	6687	8111	0.915	Error	Error	4370	2317	0	0	5264	2847	0	0	0	0
1	10	3	"GRX4"	"YER174C"	3650	16680	110	1202	1470	1457	128	242	475	70	56	0	1596	2234	2407	216	438	865	65	46	0	0	0	0	0	0	0	0	0	0	0	0	0	0	0	0	0	0	0	0.778	0.665	0.594	0.654	1.938	0.580	0.856	0.000	0.000	0.000	0.000	0.000	0.000	0.000	0.000	0.000	0.000	0.000	0.000	0.000	0.000	80	484	2454	3360	-0.362	Error	Error	1074	1380	0	0	1342	2018	0	0	0	0
1	11	3	""	"YER116C"	3840	16690	110	979	936	561	134	278	510	66	37	0	2565	2641	1844	224	606	1129	72	55	0	0	0	0	0	0	0	0	0	0	0	0	0	0	0	0	0	0	0	0.361	0.332	0.323	0.345	1.930	0.316	0.736	0.000	0.000	0.000	0.000	0.000	0.000	0.000	0.000	0.000	0.000	0.000	0.000	0.000	0.000	80	521	3186	3219	-1.470	Error	Error	845	2341	0	0	802	2417	0	0	0	0
1	12	3	"FTR1"	"YER145C"	4020	16680	100	973	1202	893	137	280	452	72	47	0	2041	2287	1745	234	688	1366	61	32	0	0	0	0	0	0	0	0	0	0	0	0	0	0	0	0	0	0	0	0.463	0.519	0.517	0.438	2.590	0.353	0.613	0.000	0.000	0.000	0.000	0.000	0.000	0.000	0.000	0.000	0.000	0.000	0.000	0.000	0.000	80	465	2643	3118	-1.112	Error	Error	836	1807	0	0	1065	2053	0	0	0	0
1	13	3	"ECM32"	"YER176W"	4210	16680	110	906	1127	1099	133	306	597	53	33	0	1847	2481	2570	230	623	1431	51	28	0	0	0	0	0	0	0	0	0	0	0	0	0	0	0	0	0	0	0	0.478	0.442	0.460	0.442	2.216	0.343	0.658	0.000	0.000	0.000	0.000	0.000	0.000	0.000	0.000	0.000	0.000	0.000	0.000	0.000	0.000	80	559	2390	3245	-1.065	Error	Error	773	1617	0	0	994	2251	0	0	0	0
1	14	3	"SSU81"	"YER118C"	4460	16680	100	3020	3186	2380	137	368	749	82	65	0	3126	3285	2349	218	405	687	80	75	0	0	0	0	0	0	0	0	0	0	0	0	0	0	0	0	0	0	0	0.991	0.994	0.934	0.916	1.687	1.029	0.905	0.000	0.000	0.000	0.000	0.000	0.000	0.000	0.000	0.000	0.000	0.000	0.000	0.000	0.000	80	432	5791	6116	-0.012	Error	Error	2883	2908	0	0	3049	3067	0	0	0	0
1	15	3	""	"YER147C"	4600	16680	100	1387	1571	1145	146	270	465	76	62	0	2572	3129	2629	234	538	1193	68	50	0	0	0	0	0	0	0	0	0	0	0	0	0	0	0	0	0	0	0	0.531	0.492	0.481	0.549	2.483	0.399	0.782	0.000	0.000	0.000	0.000	0.000	0.000	0.000	0.000	0.000	0.000	0.000	0.000	0.000	0.000	80	406	3579	4320	-0.914	Error	Error	1241	2338	0	0	1425	2895	0	0	0	0
1	16	3	"pda1"	"YER178W"	4790	16680	110	3245	4003	3193	143	326	628	86	81	0	3156	3818	3005	224	587	1219	77	56	0	0	0	0	0	0	0	0	0	0	0	0	0	0	0	0	0	0	0	1.058	1.074	1.085	1.159	1.875	1.010	0.831	0.000	0.000	0.000	0.000	0.000	0.000	0.000	0.000	0.000	0.000	0.000	0.000	0.000	0.000	80	516	6034	7454	0.081	Error	Error	3102	2932	0	0	3860	3594	0	0	0	0
1	17	3	"pmr1"	"YGL167C"	4980	16680	100	230	252	126	136	252	536	0	0	0	342	356	186	222	376	678	0	0	0	0	0	0	0	0	0	0	0	0	0	0	0	0	0	0	0	0	0	0.783	0.866	0.705	0.688	2.944	0.429	0.469	0.000	0.000	0.000	0.000	0.000	0.000	0.000	0.000	0.000	0.000	0.000	0.000	0.000	0.000	80	469	214	250	-0.352	Error	Error	94	120	0	0	116	134	0	0	0	0
1	18	3	""	"YGL199C"	5170	16680	110	1843	1672	1335	134	221	391	66	60	0	4173	3786	3116	224	511	1141	65	61	0	0	0	0	0	0	0	0	0	0	0	0	0	0	0	0	0	0	0	0.433	0.432	0.441	0.458	1.972	0.397	0.888	0.000	0.000	0.000	0.000	0.000	0.000	0.000	0.000	0.000	0.000	0.000	0.000	0.000	0.000	80	525	5658	5100	-1.208	Error	Error	1709	3949	0	0	1538	3562	0	0	0	0
1	19	3	""	"YGL230C"	5360	16680	110	2602	2414	1609	137	341	666	73	68	0	2900	2737	1859	227	666	1328	70	50	0	0	0	0	0	0	0	0	0	0	0	0	0	0	0	0	0	0	0	0.922	0.907	0.885	0.892	2.236	0.817	0.762	0.000	0.000	0.000	0.000	0.000	0.000	0.000	0.000	0.000	0.000	0.000	0.000	0.000	0.000	80	509	5138	4787	-0.117	Error	Error	2465	2673	0	0	2277	2510	0	0	0	0
1	20	3	"SUA5"	"YGL169W"	5540	16680	110	3531	3740	2301	143	419	920	82	77	0	3775	3578	2263	229	585	1106	76	70	0	0	0	0	0	0	0	0	0	0	0	0	0	0	0	0	0	0	0	0.955	1.074	1.005	1.068	2.053	1.022	0.836	0.000	0.000	0.000	0.000	0.000	0.000	0.000	0.000	0.000	0.000	0.000	0.000	0.000	0.000	80	513	6934	6946	-0.066	Error	Error	3388	3546	0	0	3597	3349	0	0	0	0
1	21	3	"MCM6"	"YGL201C"	5740	16680	110	746	967	815	136	369	894	37	12	0	985	1221	1269	217	510	1003	42	10	0	0	0	0	0	0	0	0	0	0	0	0	0	0	0	0	0	0	0	0.794	0.828	0.744	0.737	2.054	0.762	0.693	0.000	0.000	0.000	0.000	0.000	0.000	0.000	0.000	0.000	0.000	0.000	0.000	0.000	0.000	80	535	1378	1835	-0.332	Error	Error	610	768	0	0	831	1004	0	0	0	0
1	22	3	""	"YGL232W"	5930	16690	110	5191	5615	4177	142	463	1323	76	72	0	3926	4066	3010	217	513	1088	77	71	0	0	0	0	0	0	0	0	0	0	0	0	0	0	0	0	0	0	0	1.361	1.422	1.434	1.475	2.317	1.410	0.879	0.000	0.000	0.000	0.000	0.000	0.000	0.000	0.000	0.000	0.000	0.000	0.000	0.000	0.000	80	549	8758	9322	0.445	Error	Error	5049	3709	0	0	5473	3849	0	0	0	0
1	1	4	"ROK1"	"YGL171W"	1950	16870	110	2160	2115	1238	119	220	420	81	76	0	2252	2789	5525	212	351	611	78	72	0	0	0	0	0	0	0	0	0	0	0	0	0	0	0	0	0	0	0	1.000	0.775	0.967	0.980	2.004	0.254	0.303	0.000	0.000	0.000	0.000	0.000	0.000	0.000	0.000	0.000	0.000	0.000	0.000	0.000	0.000	80	522	4081	4573	0.001	Error	Error	2041	2040	0	0	1996	2577	0	0	0	0
1	2	4	"kex1"	"YGL203C"	2120	16870	110	2164	2648	2482	129	381	893	66	55	0	3938	5101	5237	232	785	2040	61	48	0	0	0	0	0	0	0	0	0	0	0	0	0	0	0	0	0	0	0	0.549	0.517	0.495	0.513	2.495	0.441	0.820	0.000	0.000	0.000	0.000	0.000	0.000	0.000	0.000	0.000	0.000	0.000	0.000	0.000	0.000	80	493	5741	7388	-0.865	Error	Error	2035	3706	0	0	2519	4869	0	0	0	0
1	3	4	"ade5,7"	"YGL234W"	2320	16880	110	2848	2940	2273	134	370	880	70	66	0	5635	6518	5432	252	875	2193	68	58	0	0	0	0	0	0	0	0	0	0	0	0	0	0	0	0	0	0	0	0.504	0.448	0.458	0.500	1.822	0.385	0.830	0.000	0.000	0.000	0.000	0.000	0.000	0.000	0.000	0.000	0.000	0.000	0.000	0.000	0.000	80	525	8097	9072	-0.988	Error	Error	2714	5383	0	0	2806	6266	0	0	0	0
1	4	4	"KEM1"	"YGL173C"	2510	16880	110	722	970	1012	126	216	421	62	33	0	905	1264	1464	215	494	1232	30	10	0	0	0	0	0	0	0	0	0	0	0	0	0	0	0	0	0	0	0	0.864	0.805	0.763	0.789	2.281	0.507	0.496	0.000	0.000	0.000	0.000	0.000	0.000	0.000	0.000	0.000	0.000	0.000	0.000	0.000	0.000	80	503	1286	1893	-0.211	Error	Error	596	690	0	0	844	1049	0	0	0	0
1	5	4	"POX1"	"YGL205W"	2690	16880	110	1366	1507	1167	123	194	289	80	75	0	2860	3453	3037	208	401	722	75	73	0	0	0	0	0	0	0	0	0	0	0	0	0	0	0	0	0	0	0	0.469	0.427	0.421	0.475	2.415	0.366	0.856	0.000	0.000	0.000	0.000	0.000	0.000	0.000	0.000	0.000	0.000	0.000	0.000	0.000	0.000	80	502	3895	4629	-1.093	Error	Error	1243	2652	0	0	1384	3245	0	0	0	0
1	6	4	""	"YGL236C"	2900	16870	110	2359	2399	1678	127	242	431	81	78	0	3105	3089	2436	212	475	862	76	68	0	0	0	0	0	0	0	0	0	0	0	0	0	0	0	0	0	0	0	0.772	0.790	0.814	0.966	2.048	0.709	0.836	0.000	0.000	0.000	0.000	0.000	0.000	0.000	0.000	0.000	0.000	0.000	0.000	0.000	0.000	80	538	5125	5149	-0.374	Error	Error	2232	2893	0	0	2272	2877	0	0	0	0
1	7	4	"RNH70"	"YGR276C"	3080	16870	110	970	1093	789	131	246	419	76	50	0	2712	2849	2154	218	490	807	75	70	0	0	0	0	0	0	0	0	0	0	0	0	0	0	0	0	0	0	0	0.336	0.366	0.366	0.369	2.054	0.344	0.763	0.000	0.000	0.000	0.000	0.000	0.000	0.000	0.000	0.000	0.000	0.000	0.000	0.000	0.000	80	468	3333	3593	-1.572	Error	Error	839	2494	0	0	962	2631	0	0	0	0
1	8	4	""	"YHL010C"	3270	16880	110	1129	1140	801	130	208	257	76	72	0	2104	1964	1505	226	439	657	68	65	0	0	0	0	0	0	0	0	0	0	0	0	0	0	0	0	0	0	0	0.532	0.581	0.552	0.566	2.184	0.481	0.830	0.000	0.000	0.000	0.000	0.000	0.000	0.000	0.000	0.000	0.000	0.000	0.000	0.000	0.000	80	538	2877	2748	-0.911	Error	Error	999	1878	0	0	1010	1738	0	0	0	0
1	9	4	""	"YHL042W"	3460	16880	110	1133	1204	897	131	225	326	76	65	0	2320	2461	1980	219	454	818	71	58	0	0	0	0	0	0	0	0	0	0	0	0	0	0	0	0	0	0	0	0.477	0.479	0.470	0.477	2.201	0.405	0.830	0.000	0.000	0.000	0.000	0.000	0.000	0.000	0.000	0.000	0.000	0.000	0.000	0.000	0.000	80	522	3103	3315	-1.068	Error	Error	1002	2101	0	0	1073	2242	0	0	0	0
1	10	4	""	"YGR278W"	3660	16870	110	1038	1208	846	128	218	331	80	63	0	1851	2058	1414	220	450	819	77	50	0	0	0	0	0	0	0	0	0	0	0	0	0	0	0	0	0	0	0	0.558	0.588	0.550	0.606	1.972	0.498	0.816	0.000	0.000	0.000	0.000	0.000	0.000	0.000	0.000	0.000	0.000	0.000	0.000	0.000	0.000	80	538	2541	2918	-0.842	Error	Error	910	1631	0	0	1080	1838	0	0	0	0
1	11	4	""	"YHL012W"	3850	16880	110	4344	4323	2541	131	310	706	86	80	0	3530	3377	2119	223	438	698	81	75	0	0	0	0	0	0	0	0	0	0	0	0	0	0	0	0	0	0	0	1.274	1.329	1.380	1.380	1.994	1.309	0.857	0.000	0.000	0.000	0.000	0.000	0.000	0.000	0.000	0.000	0.000	0.000	0.000	0.000	0.000	80	516	7520	7346	0.349	Error	Error	4213	3307	0	0	4192	3154	0	0	0	0
1	12	4	""	"YHL044W"	4030	16880	110	2897	2892	2041	138	435	873	76	68	0	4096	3689	2869	226	600	1029	66	63	0	0	0	0	0	0	0	0	0	0	0	0	0	0	0	0	0	0	0	0.713	0.795	0.775	0.942	2.538	0.746	0.861	0.000	0.000	0.000	0.000	0.000	0.000	0.000	0.000	0.000	0.000	0.000	0.000	0.000	0.000	80	540	6629	6217	-0.488	Error	Error	2759	3870	0	0	2754	3463	0	0	0	0
1	13	4	""	"YGR280C"	4230	16880	110	1010	1070	686	138	369	677	62	21	0	1828	1879	1305	223	612	1097	63	32	0	0	0	0	0	0	0	0	0	0	0	0	0	0	0	0	0	0	0	0.543	0.563	0.545	0.555	1.743	0.485	0.787	0.000	0.000	0.000	0.000	0.000	0.000	0.000	0.000	0.000	0.000	0.000	0.000	0.000	0.000	80	539	2477	2588	-0.880	Error	Error	872	1605	0	0	932	1656	0	0	0	0
1	14	4	"YLF2"	"YHL014C"	4420	16870	110	8621	7864	5348	144	315	665	85	82	0	3257	3097	2215	225	444	836	71	66	0	0	0	0	0	0	0	0	0	0	0	0	0	0	0	0	0	0	0	2.796	2.688	2.668	3.097	1.858	2.702	0.803	0.000	0.000	0.000	0.000	0.000	0.000	0.000	0.000	0.000	0.000	0.000	0.000	0.000	0.000	80	530	11509	10592	1.483	Error	Error	8477	3032	0	0	7720	2872	0	0	0	0
1	15	4	""	"YHL046C"	4620	16870	110	16512	15620	11753	156	395	1042	81	77	0	13446	12483	9347	229	477	1012	76	75	0	0	0	0	0	0	0	0	0	0	0	0	0	0	0	0	0	0	0	1.237	1.262	1.254	1.374	1.722	1.258	0.923	0.000	0.000	0.000	0.000	0.000	0.000	0.000	0.000	0.000	0.000	0.000	0.000	0.000	0.000	80	512	29573	27718	0.307	Error	Error	16356	13217	0	0	15464	12254	0	0	0	0
1	16	4	"BGL2"	"YGR282C"	4790	16870	110	2250	2280	1439	145	444	1049	80	50	0	2217	2133	1388	223	544	1025	75	48	0	0	0	0	0	0	0	0	0	0	0	0	0	0	0	0	0	0	0	1.056	1.118	1.090	1.060	1.805	1.027	0.834	0.000	0.000	0.000	0.000	0.000	0.000	0.000	0.000	0.000	0.000	0.000	0.000	0.000	0.000	80	490	4099	4045	0.078	Error	Error	2105	1994	0	0	2135	1910	0	0	0	0
1	17	4	"dur3"	"YHL016C"	4980	16870	110	3303	3431	2546	147	398	739	83	78	0	2824	2879	2072	222	496	764	78	70	0	0	0	0	0	0	0	0	0	0	0	0	0	0	0	0	0	0	0	1.213	1.236	1.250	1.249	1.898	1.156	0.782	0.000	0.000	0.000	0.000	0.000	0.000	0.000	0.000	0.000	0.000	0.000	0.000	0.000	0.000	80	517	5758	5941	0.278	Error	Error	3156	2602	0	0	3284	2657	0	0	0	0
1	18	4	"COS8"	"YHL048W"	5170	16870	110	7817	8580	6620	145	438	955	83	78	0	8635	9101	7110	226	619	1340	82	78	0	0	0	0	0	0	0	0	0	0	0	0	0	0	0	0	0	0	0	0.912	0.950	0.916	1.016	2.009	0.916	0.899	0.000	0.000	0.000	0.000	0.000	0.000	0.000	0.000	0.000	0.000	0.000	0.000	0.000	0.000	80	548	16081	17310	-0.132	Error	Error	7672	8409	0	0	8435	8875	0	0	0	0
1	19	4	"THS1"	"YIL078W"	5410	16870	110	2724	2906	2191	156	350	746	81	71	0	3172	3232	2647	239	464	843	75	62	0	0	0	0	0	0	0	0	0	0	0	0	0	0	0	0	0	0	0	0.876	0.919	0.877	0.972	2.098	0.841	0.831	0.000	0.000	0.000	0.000	0.000	0.000	0.000	0.000	0.000	0.000	0.000	0.000	0.000	0.000	80	518	5501	5743	-0.192	Error	Error	2568	2933	0	0	2750	2993	0	0	0	0
1	20	4	""	"YIL110W"	5570	16870	110	6289	5507	3400	146	415	1111	80	75	0	3452	2942	2094	235	425	738	68	67	0	0	0	0	0	0	0	0	0	0	0	0	0	0	0	0	0	0	0	1.910	1.980	1.965	2.514	2.392	1.857	0.857	0.000	0.000	0.000	0.000	0.000	0.000	0.000	0.000	0.000	0.000	0.000	0.000	0.000	0.000	80	453	9360	8068	0.933	Error	Error	6143	3217	0	0	5361	2707	0	0	0	0
1	21	4	"CCT2"	"YIL142W"	5740	16880	110	1562	1637	1002	137	391	943	71	35	0	3170	2997	2093	224	532	925	73	63	0	0	0	0	0	0	0	0	0	0	0	0	0	0	0	0	0	0	0	0.484	0.541	0.586	0.645	2.818	0.583	0.628	0.000	0.000	0.000	0.000	0.000	0.000	0.000	0.000	0.000	0.000	0.000	0.000	0.000	0.000	80	521	4371	4273	-1.048	Error	Error	1425	2946	0	0	1500	2773	0	0	0	0
1	22	4	""	"YIL080W"	5950	16870	110	6276	6005	3639	155	529	1490	81	73	0	5851	5898	3796	234	795	1929	77	72	0	0	0	0	0	0	0	0	0	0	0	0	0	0	0	0	0	0	0	1.090	1.033	1.052	1.184	2.334	0.974	0.867	0.000	0.000	0.000	0.000	0.000	0.000	0.000	0.000	0.000	0.000	0.000	0.000	0.000	0.000	80	556	11738	11514	0.124	Error	Error	6121	5617	0	0	5850	5664	0	0	0	0
1	1	5	""	"YIL112W"	1940	17080	110	2947	3263	3158	129	277	739	73	68	0	3849	4397	4738	225	456	1154	71	67	0	0	0	0	0	0	0	0	0	0	0	0	0	0	0	0	0	0	0	0.778	0.751	0.737	0.715	2.151	0.678	0.811	0.000	0.000	0.000	0.000	0.000	0.000	0.000	0.000	0.000	0.000	0.000	0.000	0.000	0.000	80	539	6442	7306	-0.363	Error	Error	2818	3624	0	0	3134	4172	0	0	0	0
1	2	5	"TID3"	"YIL144W"	2130	17070	110	3778	5113	5721	152	475	1054	71	62	0	4577	5576	6243	257	752	1573	62	57	0	0	0	0	0	0	0	0	0	0	0	0	0	0	0	0	0	0	0	0.839	0.933	0.930	1.178	3.008	0.875	0.886	0.000	0.000	0.000	0.000	0.000	0.000	0.000	0.000	0.000	0.000	0.000	0.000	0.000	0.000	80	536	7946	10280	-0.253	Error	Error	3626	4320	0	0	4961	5319	0	0	0	0
1	3	5	""	"YIL082W-A"	2330	17070	100	1784	1554	999	149	408	782	67	52	0	2035	1796	1213	255	634	1104	66	33	0	0	0	0	0	0	0	0	0	0	0	0	0	0	0	0	0	0	0	0.919	0.912	0.842	0.763	2.112	0.799	0.831	0.000	0.000	0.000	0.000	0.000	0.000	0.000	0.000	0.000	0.000	0.000	0.000	0.000	0.000	80	458	3415	2946	-0.123	Error	Error	1635	1780	0	0	1405	1541	0	0	0	0
1	4	5	"POR2"	"YIL114C"	2520	17070	110	1122	1141	725	136	291	435	73	61	0	2824	2885	2057	240	543	811	75	72	0	0	0	0	0	0	0	0	0	0	0	0	0	0	0	0	0	0	0	0.382	0.380	0.359	0.373	1.657	0.359	0.849	0.000	0.000	0.000	0.000	0.000	0.000	0.000	0.000	0.000	0.000	0.000	0.000	0.000	0.000	80	486	3570	3650	-1.390	Error	Error	986	2584	0	0	1005	2645	0	0	0	0
1	5	5	"ECM37"	"YIL146C"	2720	17060	150	172	218	148	144	320	448	3	0	0	292	374	266	233	545	820	3	0	0	0	0	0	0	0	0	0	0	0	0	0	0	0	0	0	0	0	0	0.475	0.525	0.529	0.464	3.096	0.425	0.636	0.000	0.000	0.000	0.000	0.000	0.000	0.000	0.000	0.000	0.000	0.000	0.000	0.000	0.000	156	748	87	215	-1.075	Error	Error	28	59	0	0	74	141	0	0	0	0
1	6	5	"SDS3"	"YIL084C"	2920	17080	110	1628	1465	893	137	287	905	63	35	0	3592	3454	2355	219	397	791	75	67	0	0	0	0	0	0	0	0	0	0	0	0	0	0	0	0	0	0	0	0.442	0.411	0.410	0.483	2.344	0.366	0.859	0.000	0.000	0.000	0.000	0.000	0.000	0.000	0.000	0.000	0.000	0.000	0.000	0.000	0.000	80	447	4864	4563	-1.178	Error	Error	1491	3373	0	0	1328	3235	0	0	0	0
1	7	5	"his5"	"YIL116W"	3100	17060	150	2703	2351	1647	141	298	658	71	64	0	2549	2323	1824	230	548	929	61	56	0	0	0	0	0	0	0	0	0	0	0	0	0	0	0	0	0	0	0	1.105	1.056	1.063	1.289	2.506	0.930	0.828	0.000	0.000	0.000	0.000	0.000	0.000	0.000	0.000	0.000	0.000	0.000	0.000	0.000	0.000	156	674	4881	4303	0.144	Error	Error	2562	2319	0	0	2210	2093	0	0	0	0
1	8	5	"RPL40A"	"YIL148W"	3270	17070	100	1873	2408	1769	132	202	286	86	77	0	3078	3768	2830	228	363	507	82	78	0	0	0	0	0	0	0	0	0	0	0	0	0	0	0	0	0	0	0	0.611	0.643	0.644	0.649	1.570	0.607	0.920	0.000	0.000	0.000	0.000	0.000	0.000	0.000	0.000	0.000	0.000	0.000	0.000	0.000	0.000	80	402	4591	5816	-0.711	Error	Error	1741	2850	0	0	2276	3540	0	0	0	0
1	9	5	"ilv3"	"YJR016C"	3470	17060	110	1860	1976	1253	136	204	257	85	82	0	1392	1418	910	218	339	447	75	62	0	0	0	0	0	0	0	0	0	0	0	0	0	0	0	0	0	0	0	1.468	1.533	1.509	1.206	2.410	1.412	0.845	0.000	0.000	0.000	0.000	0.000	0.000	0.000	0.000	0.000	0.000	0.000	0.000	0.000	0.000	80	495	2898	3040	0.554	Error	Error	1724	1174	0	0	1840	1200	0	0	0	0
1	10	5	"cyc1"	"YJR048W"	3660	17060	110	1787	1692	940	129	188	236	86	81	0	1890	1637	957	213	296	331	78	73	0	0	0	0	0	0	0	0	0	0	0	0	0	0	0	0	0	0	0	0.989	1.098	1.085	1.077	1.578	1.028	0.882	0.000	0.000	0.000	0.000	0.000	0.000	0.000	0.000	0.000	0.000	0.000	0.000	0.000	0.000	80	497	3335	2987	-0.016	Error	Error	1658	1677	0	0	1563	1424	0	0	0	0
1	11	5	""	"YJR080C"	3850	17070	110	2237	2415	1792	137	291	491	76	67	0	3000	3252	2641	225	461	750	72	67	0	0	0	0	0	0	0	0	0	0	0	0	0	0	0	0	0	0	0	0.757	0.753	0.751	0.725	2.085	0.683	0.858	0.000	0.000	0.000	0.000	0.000	0.000	0.000	0.000	0.000	0.000	0.000	0.000	0.000	0.000	80	529	4875	5305	-0.402	Error	Error	2100	2775	0	0	2278	3027	0	0	0	0
1	12	5	""	"YJR018W"	4070	17070	110	1193	1148	651	142	329	528	76	48	0	2133	1989	1291	231	538	847	72	56	0	0	0	0	0	0	0	0	0	0	0	0	0	0	0	0	0	0	0	0.553	0.572	0.543	0.594	2.163	0.540	0.835	0.000	0.000	0.000	0.000	0.000	0.000	0.000	0.000	0.000	0.000	0.000	0.000	0.000	0.000	80	538	2953	2764	-0.856	Error	Error	1051	1902	0	0	1006	1758	0	0	0	0
1	13	5	"ISY1"	"YJR050W"	4260	17060	110	882	941	551	135	210	275	80	66	0	2112	2135	1264	218	373	608	80	75	0	0	0	0	0	0	0	0	0	0	0	0	0	0	0	0	0	0	0	0.394	0.420	0.380	0.421	2.442	0.405	0.828	0.000	0.000	0.000	0.000	0.000	0.000	0.000	0.000	0.000	0.000	0.000	0.000	0.000	0.000	80	457	2641	2723	-1.342	Error	Error	747	1894	0	0	806	1917	0	0	0	0
1	14	5	""	"YJR083C"	4410	17050	110	1644	2376	2020	134	244	488	77	67	0	4266	5780	5004	215	525	1449	72	65	0	0	0	0	0	0	0	0	0	0	0	0	0	0	0	0	0	0	0	0.373	0.403	0.416	0.416	1.738	0.372	0.879	0.000	0.000	0.000	0.000	0.000	0.000	0.000	0.000	0.000	0.000	0.000	0.000	0.000	0.000	80	479	5561	7807	-1.424	Error	Error	1510	4051	0	0	2242	5565	0	0	0	0
1	15	5	""	"YJR020W"	4600	17060	110	778	723	387	141	246	422	67	23	0	1278	1187	696	218	512	1333	28	0	0	0	0	0	0	0	0	0	0	0	0	0	0	0	0	0	0	0	0	0.601	0.601	0.551	0.546	1.888	0.283	0.598	0.000	0.000	0.000	0.000	0.000	0.000	0.000	0.000	0.000	0.000	0.000	0.000	0.000	0.000	80	526	1697	1551	-0.735	Error	Error	637	1060	0	0	582	969	0	0	0	0
1	16	5	"rad7"	"YJR052W"	4800	17050	110	1740	1852	1070	138	228	361	86	81	0	3606	3432	2177	214	386	593	82	76	0	0	0	0	0	0	0	0	0	0	0	0	0	0	0	0	0	0	0	0.472	0.533	0.527	0.592	1.964	0.479	0.827	0.000	0.000	0.000	0.000	0.000	0.000	0.000	0.000	0.000	0.000	0.000	0.000	0.000	0.000	80	469	4994	4932	-1.082	Error	Error	1602	3392	0	0	1714	3218	0	0	0	0
1	17	5	""	"YJR085C"	4960	17050	110	938	934	583	139	234	331	71	66	0	1598	1568	1055	209	407	627	73	53	0	0	0	0	0	0	0	0	0	0	0	0	0	0	0	0	0	0	0	0.575	0.585	0.573	0.563	1.641	0.480	0.788	0.000	0.000	0.000	0.000	0.000	0.000	0.000	0.000	0.000	0.000	0.000	0.000	0.000	0.000	80	505	2188	2154	-0.798	Error	Error	799	1389	0	0	795	1359	0	0	0	0
1	18	5	"LSM8"	"YJR022W"	5180	17050	110	810	793	472	150	267	486	61	27	0	1238	1182	727	229	430	680	70	33	0	0	0	0	0	0	0	0	0	0	0	0	0	0	0	0	0	0	0	0.654	0.675	0.632	0.641	1.824	0.648	0.828	0.000	0.000	0.000	0.000	0.000	0.000	0.000	0.000	0.000	0.000	0.000	0.000	0.000	0.000	80	526	1669	1596	-0.612	Error	Error	660	1009	0	0	643	953	0	0	0	0
1	19	5	""	"YJR054W"	5370	17050	110	2612	2679	1785	154	296	494	85	77	0	2972	2942	2244	238	442	652	78	72	0	0	0	0	0	0	0	0	0	0	0	0	0	0	0	0	0	0	0	0.899	0.934	0.914	0.936	2.168	0.856	0.837	0.000	0.000	0.000	0.000	0.000	0.000	0.000	0.000	0.000	0.000	0.000	0.000	0.000	0.000	80	528	5192	5229	-0.154	Error	Error	2458	2734	0	0	2525	2704	0	0	0	0
1	20	5	""	"YJR087W"	5570	17050	110	1054	958	512	145	340	829	52	2	0	1860	1744	1084	230	437	707	73	61	0	0	0	0	0	0	0	0	0	0	0	0	0	0	0	0	0	0	0	0.558	0.537	0.558	0.576	1.740	0.459	0.826	0.000	0.000	0.000	0.000	0.000	0.000	0.000	0.000	0.000	0.000	0.000	0.000	0.000	0.000	80	522	2539	2327	-0.843	Error	Error	909	1630	0	0	813	1514	0	0	0	0
1	21	5	"RSC4"	"YKR008W"	5760	17060	110	6190	6098	4038	130	230	432	92	88	0	3344	3366	2080	214	336	487	83	80	0	0	0	0	0	0	0	0	0	0	0	0	0	0	0	0	0	0	0	1.936	1.893	1.876	2.016	1.835	1.892	0.869	0.000	0.000	0.000	0.000	0.000	0.000	0.000	0.000	0.000	0.000	0.000	0.000	0.000	0.000	80	505	9190	9120	0.953	Error	Error	6060	3130	0	0	5968	3152	0	0	0	0
1	22	5	"gap1"	"YKR039W"	5940	17050	110	3240	3055	1926	128	345	953	81	67	0	4299	4183	2914	212	504	1299	76	65	0	0	0	0	0	0	0	0	0	0	0	0	0	0	0	0	0	0	0	0.761	0.737	0.787	0.901	2.026	0.657	0.864	0.000	0.000	0.000	0.000	0.000	0.000	0.000	0.000	0.000	0.000	0.000	0.000	0.000	0.000	80	546	7199	6898	-0.393	Error	Error	3112	4087	0	0	2927	3971	0	0	0	0
1	1	6	""	"YKR071C"	1940	17240	110	6845	8078	5997	128	499	1725	77	71	0	4976	5426	4275	234	538	1297	72	72	0	0	0	0	0	0	0	0	0	0	0	0	0	0	0	0	0	0	0	1.416	1.531	1.526	1.821	2.169	1.479	0.903	0.000	0.000	0.000	0.000	0.000	0.000	0.000	0.000	0.000	0.000	0.000	0.000	0.000	0.000	80	529	11459	13142	0.502	Error	Error	6717	4742	0	0	7950	5192	0	0	0	0
1	2	6	"TOF2"	"YKR010C"	2130	17250	110	8543	9560	8022	145	691	2045	76	68	0	4657	5068	4267	249	685	1431	71	62	0	0	0	0	0	0	0	0	0	0	0	0	0	0	0	0	0	0	0	1.905	1.954	1.910	2.082	2.202	1.933	0.833	0.000	0.000	0.000	0.000	0.000	0.000	0.000	0.000	0.000	0.000	0.000	0.000	0.000	0.000	80	526	12806	14234	0.930	Error	Error	8398	4408	0	0	9415	4819	0	0	0	0
1	3	6	""	"YKR041W"	2320	17240	110	1524	1388	782	140	377	1185	60	8	0	3185	3059	1812	245	514	857	80	76	0	0	0	0	0	0	0	0	0	0	0	0	0	0	0	0	0	0	0	0.471	0.443	0.424	0.403	1.626	0.641	0.366	0.000	0.000	0.000	0.000	0.000	0.000	0.000	0.000	0.000	0.000	0.000	0.000	0.000	0.000	80	513	4324	4062	-1.087	Error	Error	1384	2940	0	0	1248	2814	0	0	0	0
1	4	6	""	"YKR073C"	2510	17240	100	522	561	344	141	257	351	56	15	0	651	779	551	252	472	758	27	6	0	0	0	0	0	0	0	0	0	0	0	0	0	0	0	0	0	0	0	0.955	0.797	0.691	0.621	2.743	0.489	0.584	0.000	0.000	0.000	0.000	0.000	0.000	0.000	0.000	0.000	0.000	0.000	0.000	0.000	0.000	80	472	780	947	-0.067	Error	Error	381	399	0	0	420	527	0	0	0	0
1	5	6	""	"YKR012C"	2750	17250	110	1517	1511	1069	167	346	482	76	60	0	1670	1622	1195	251	426	530	70	61	0	0	0	0	0	0	0	0	0	0	0	0	0	0	0	0	0	0	0	0.951	0.980	0.833	0.844	2.796	0.873	0.834	0.000	0.000	0.000	0.000	0.000	0.000	0.000	0.000	0.000	0.000	0.000	0.000	0.000	0.000	80	418	2769	2715	-0.072	Error	Error	1350	1419	0	0	1344	1371	0	0	0	0
1	6	6	""	"YKR043C"	2870	17240	110	8028	8264	6004	163	570	1561	76	71	0	4623	4260	3237	248	559	1126	70	63	0	0	0	0	0	0	0	0	0	0	0	0	0	0	0	0	0	0	0	1.798	2.019	1.934	2.249	2.632	1.971	0.828	0.000	0.000	0.000	0.000	0.000	0.000	0.000	0.000	0.000	0.000	0.000	0.000	0.000	0.000	80	392	12240	12113	0.846	Error	Error	7865	4375	0	0	8101	4012	0	0	0	0
1	7	6	""	"YKR075C"	3060	17240	110	3005	2845	1832	148	583	1490	70	45	0	4428	4523	3166	236	705	1338	76	65	0	0	0	0	0	0	0	0	0	0	0	0	0	0	0	0	0	0	0	0.682	0.629	0.625	0.671	2.034	0.620	0.873	0.000	0.000	0.000	0.000	0.000	0.000	0.000	0.000	0.000	0.000	0.000	0.000	0.000	0.000	80	474	7049	6984	-0.553	Error	Error	2857	4192	0	0	2697	4287	0	0	0	0
1	8	6	"YPT52"	"YKR014C"	3260	17240	110	1345	1480	1037	141	330	554	77	57	0	1907	2164	1545	236	583	963	78	35	0	0	0	0	0	0	0	0	0	0	0	0	0	0	0	0	0	0	0	0.721	0.695	0.686	0.700	1.887	0.636	0.894	0.000	0.000	0.000	0.000	0.000	0.000	0.000	0.000	0.000	0.000	0.000	0.000	0.000	0.000	80	538	2875	3267	-0.473	Error	Error	1204	1671	0	0	1339	1928	0	0	0	0
1	9	6	""	"YKR045C"	3480	17240	120	4028	4073	2390	141	278	620	90	81	0	3683	3411	2122	224	420	712	81	75	0	0	0	0	0	0	0	0	0	0	0	0	0	0	0	0	0	0	0	1.124	1.234	1.244	1.336	1.673	1.183	0.910	0.000	0.000	0.000	0.000	0.000	0.000	0.000	0.000	0.000	0.000	0.000	0.000	0.000	0.000	120	609	7346	7119	0.168	Error	Error	3887	3459	0	0	3932	3187	0	0	0	0
1	10	6	""	"YKR077W"	3670	17240	120	2708	3988	3438	135	183	223	95	90	0	4787	6720	5720	217	302	360	91	86	0	0	0	0	0	0	0	0	0	0	0	0	0	0	0	0	0	0	0	0.563	0.592	0.596	0.640	1.876	0.573	0.911	0.000	0.000	0.000	0.000	0.000	0.000	0.000	0.000	0.000	0.000	0.000	0.000	0.000	0.000	120	533	7143	10356	-0.829	Error	Error	2573	4570	0	0	3853	6503	0	0	0	0
1	11	6	"FRE1"	"YLR214W"	3840	17240	110	1970	2262	1550	135	242	446	81	76	0	3154	3101	2131	217	412	702	78	72	0	0	0	0	0	0	0	0	0	0	0	0	0	0	0	0	0	0	0	0.625	0.738	0.739	0.775	1.962	0.681	0.823	0.000	0.000	0.000	0.000	0.000	0.000	0.000	0.000	0.000	0.000	0.000	0.000	0.000	0.000	80	467	4772	5011	-0.679	Error	Error	1835	2937	0	0	2127	2884	0	0	0	0
1	12	6	"MAP1"	"YLR244C"	4030	17240	110	2975	3107	2001	149	360	632	80	72	0	3198	3104	2135	224	526	853	73	67	0	0	0	0	0	0	0	0	0	0	0	0	0	0	0	0	0	0	0	0.950	1.027	1.051	1.136	2.139	0.933	0.829	0.000	0.000	0.000	0.000	0.000	0.000	0.000	0.000	0.000	0.000	0.000	0.000	0.000	0.000	80	520	5800	5838	-0.074	Error	Error	2826	2974	0	0	2958	2880	0	0	0	0
1	13	6	"CDC46"	"YLR274W"	4220	17240	110	4031	5525	5654	147	387	684	81	76	0	4735	6144	5945	232	592	1085	72	70	0	0	0	0	0	0	0	0	0	0	0	0	0	0	0	0	0	0	0	0.863	0.910	0.824	0.826	1.694	0.889	0.856	0.000	0.000	0.000	0.000	0.000	0.000	0.000	0.000	0.000	0.000	0.000	0.000	0.000	0.000	80	563	8387	11290	-0.213	Error	Error	3884	4503	0	0	5378	5912	0	0	0	0
1	14	6	"CPR6"	"YLR216C"	4460	17250	110	1901	1879	1208	136	306	540	78	63	0	4079	4036	2817	217	542	1115	76	65	0	0	0	0	0	0	0	0	0	0	0	0	0	0	0	0	0	0	0	0.457	0.456	0.449	0.487	2.183	0.433	0.888	0.000	0.000	0.000	0.000	0.000	0.000	0.000	0.000	0.000	0.000	0.000	0.000	0.000	0.000	80	509	5627	5562	-1.130	Error	Error	1765	3862	0	0	1743	3819	0	0	0	0
1	15	6	"ERF2"	"YLR246W"	4600	17240	110	1505	1685	1278	132	215	379	73	71	0	1350	1495	1163	206	310	433	68	60	0	0	0	0	0	0	0	0	0	0	0	0	0	0	0	0	0	0	0	1.200	1.205	1.086	1.097	2.366	1.002	0.734	0.000	0.000	0.000	0.000	0.000	0.000	0.000	0.000	0.000	0.000	0.000	0.000	0.000	0.000	80	469	2517	2842	0.263	Error	Error	1373	1144	0	0	1553	1289	0	0	0	0
1	16	6	"DBP9"	"YLR276C"	4810	17240	120	7731	9478	7572	136	230	405	91	90	0	3885	4254	3274	210	339	582	80	74	0	0	0	0	0	0	0	0	0	0	0	0	0	0	0	0	0	0	0	2.067	2.310	2.192	2.481	2.176	2.474	0.871	0.000	0.000	0.000	0.000	0.000	0.000	0.000	0.000	0.000	0.000	0.000	0.000	0.000	0.000	120	616	11270	13386	1.047	Error	Error	7595	3675	0	0	9342	4044	0	0	0	0
1	17	6	""	"YLR218C"	4990	17240	110	1510	1509	1036	135	199	270	76	76	0	3211	3273	2373	219	370	638	78	73	0	0	0	0	0	0	0	0	0	0	0	0	0	0	0	0	0	0	0	0.460	0.450	0.457	0.452	2.229	0.409	0.819	0.000	0.000	0.000	0.000	0.000	0.000	0.000	0.000	0.000	0.000	0.000	0.000	0.000	0.000	80	514	4367	4428	-1.122	Error	Error	1375	2992	0	0	1374	3054	0	0	0	0
1	18	6	"RCK2"	"YLR248W"	5200	17240	120	1935	1955	1311	129	175	193	88	82	0	3982	4836	3871	222	355	562	81	77	0	0	0	0	0	0	0	0	0	0	0	0	0	0	0	0	0	0	0	0.480	0.396	0.446	0.482	2.081	0.323	0.795	0.000	0.000	0.000	0.000	0.000	0.000	0.000	0.000	0.000	0.000	0.000	0.000	0.000	0.000	120	613	5566	6440	-1.058	Error	Error	1806	3760	0	0	1826	4614	0	0	0	0
1	19	6	""	"YLR278C"	5400	17250	120	358	436	328	136	213	415	25	7	0	593	724	748	213	334	571	33	10	0	0	0	0	0	0	0	0	0	0	0	0	0	0	0	0	0	0	0	0.584	0.587	0.604	0.544	2.720	0.382	0.598	0.000	0.000	0.000	0.000	0.000	0.000	0.000	0.000	0.000	0.000	0.000	0.000	0.000	0.000	120	569	602	811	-0.775	Error	Error	222	380	0	0	300	511	0	0	0	0
1	20	6	"CCC1"	"YLR220W"	5570	17250	120	4985	4536	3018	136	252	506	82	77	0	3043	2808	2086	206	323	455	74	70	0	0	0	0	0	0	0	0	0	0	0	0	0	0	0	0	0	0	0	1.709	1.691	1.764	1.769	2.037	1.634	0.817	0.000	0.000	0.000	0.000	0.000	0.000	0.000	0.000	0.000	0.000	0.000	0.000	0.000	0.000	120	561	7686	7002	0.773	Error	Error	4849	2837	0	0	4400	2602	0	0	0	0
1	21	6	"SSP120"	"YLR250W"	5750	17250	110	2141	2144	1247	132	346	674	80	75	0	2162	1969	1436	210	426	657	71	60	0	0	0	0	0	0	0	0	0	0	0	0	0	0	0	0	0	0	0	1.029	1.144	1.081	1.144	2.134	1.045	0.843	0.000	0.000	0.000	0.000	0.000	0.000	0.000	0.000	0.000	0.000	0.000	0.000	0.000	0.000	80	510	3961	3771	0.042	Error	Error	2009	1952	0	0	2012	1759	0	0	0	0
1	22	6	""	"YLR280C"	5930	17250	110	322	372	246	123	253	495	13	1	0	462	482	339	207	373	641	15	0	0	0	0	0	0	0	0	0	0	0	0	0	0	0	0	0	0	0	0	0.780	0.905	0.731	0.788	2.536	0.950	0.805	0.000	0.000	0.000	0.000	0.000	0.000	0.000	0.000	0.000	0.000	0.000	0.000	0.000	0.000	80	586	454	524	-0.358	Error	Error	199	255	0	0	249	275	0	0	0	0
1	1	7	"CTK3"	"YML112W"	1950	17440	110	2336	2113	1384	118	264	697	73	71	0	6086	5227	3568	225	586	1598	72	68	0	0	0	0	0	0	0	0	0	0	0	0	0	0	0	0	0	0	0	0.378	0.399	0.403	0.410	1.802	0.354	0.862	0.000	0.000	0.000	0.000	0.000	0.000	0.000	0.000	0.000	0.000	0.000	0.000	0.000	0.000	80	580	8079	6997	-1.402	Error	Error	2218	5861	0	0	1995	5002	0	0	0	0
1	2	7	""	"YMR010W"	2140	17450	110	2447	2482	1936	135	462	1019	70	60	0	3620	3557	2777	237	922	2045	67	38	0	0	0	0	0	0	0	0	0	0	0	0	0	0	0	0	0	0	0	0.683	0.707	0.687	0.683	2.433	0.558	0.745	0.000	0.000	0.000	0.000	0.000	0.000	0.000	0.000	0.000	0.000	0.000	0.000	0.000	0.000	80	548	5695	5667	-0.549	Error	Error	2312	3383	0	0	2347	3320	0	0	0	0
1	3	7	""	"YMR041C"	2330	17440	110	1836	2093	1766	137	418	836	68	51	0	3175	3749	3324	249	760	1465	63	50	0	0	0	0	0	0	0	0	0	0	0	0	0	0	0	0	0	0	0	0.581	0.559	0.525	0.498	2.489	0.500	0.818	0.000	0.000	0.000	0.000	0.000	0.000	0.000	0.000	0.000	0.000	0.000	0.000	0.000	0.000	80	566	4625	5456	-0.784	Error	Error	1699	2926	0	0	1956	3500	0	0	0	0
1	4	7	""	"YML114C"	2540	17440	120	878	962	852	144	269	415	60	45	0	1822	1904	1692	252	529	945	58	45	0	0	0	0	0	0	0	0	0	0	0	0	0	0	0	0	0	0	0	0.468	0.495	0.468	0.458	2.256	0.444	0.803	0.000	0.000	0.000	0.000	0.000	0.000	0.000	0.000	0.000	0.000	0.000	0.000	0.000	0.000	120	564	2304	2470	-1.097	Error	Error	734	1570	0	0	818	1652	0	0	0	0
1	5	7	"CLU1"	"YMR012W"	2710	17440	150	205	293	291	166	267	365	9	4	0	289	450	620	264	406	565	10	7	0	0	0	0	0	0	0	0	0	0	0	0	0	0	0	0	0	0	0	1.560	0.683	0.586	0.614	2.731	0.450	0.743	0.000	0.000	0.000	0.000	0.000	0.000	0.000	0.000	0.000	0.000	0.000	0.000	0.000	0.000	156	681	64	313	0.642	Error	Error	39	25	0	0	127	186	0	0	-50	0
1	6	7	"mcm1"	"YMR043W"	2900	17440	150	176	253	202	155	388	1129	0	0	0	283	351	239	239	485	1558	0	0	0	0	0	0	0	0	0	0	0	0	0	0	0	0	0	0	0	0	0	0.477	0.875	0.715	0.784	3.641	1.195	0.902	0.000	0.000	0.000	0.000	0.000	0.000	0.000	0.000	0.000	0.000	0.000	0.000	0.000	0.000	156	679	65	210	-1.067	Error	Error	21	44	0	0	98	112	0	0	-50	0
1	7	7	"atr1"	"YML116W"	3100	17440	150	3001	3312	2953	138	230	457	67	64	0	1806	2074	1983	217	373	736	55	50	0	0	0	0	0	0	0	0	0	0	0	0	0	0	0	0	0	0	0	1.802	1.709	1.643	1.766	2.452	1.540	0.823	0.000	0.000	0.000	0.000	0.000	0.000	0.000	0.000	0.000	0.000	0.000	0.000	0.000	0.000	156	710	4452	5031	0.849	Error	Error	2863	1589	0	0	3174	1857	0	0	0	0
1	8	7	""	"YMR014W"	3280	17440	110	3951	4538	4562	143	373	923	76	67	0	1706	2330	2439	224	370	580	65	56	0	0	0	0	0	0	0	0	0	0	0	0	0	0	0	0	0	0	0	2.570	2.087	2.065	2.021	2.896	2.050	0.807	0.000	0.000	0.000	0.000	0.000	0.000	0.000	0.000	0.000	0.000	0.000	0.000	0.000	0.000	80	501	5290	6501	1.361	Error	Error	3808	1482	0	0	4395	2106	0	0	0	0
1	9	7	""	"YMR045C"	3470	17450	110	10303	13644	12172	154	792	2256	83	77	0	5838	8058	7582	230	646	1492	76	72	0	0	0	0	0	0	0	0	0	0	0	0	0	0	0	0	0	0	0	1.810	1.723	1.685	1.841	2.112	1.630	0.894	0.000	0.000	0.000	0.000	0.000	0.000	0.000	0.000	0.000	0.000	0.000	0.000	0.000	0.000	80	536	15757	21318	0.856	Error	Error	10149	5608	0	0	13490	7828	0	0	0	0
1	10	7	""	"YML117W-A"	3660	17440	110	1078	1154	891	150	746	2159	10	0	0	941	1047	896	226	676	1504	16	2	0	0	0	0	0	0	0	0	0	0	0	0	0	0	0	0	0	0	0	1.298	1.223	1.030	1.084	2.243	1.351	0.787	0.000	0.000	0.000	0.000	0.000	0.000	0.000	0.000	0.000	0.000	0.000	0.000	0.000	0.000	80	542	1643	1825	0.376	Error	Error	928	715	0	0	1004	821	0	0	0	0
1	11	7	"SOK2"	"YMR016C"	3870	17450	120	1998	2247	1738	134	297	583	84	71	0	2175	2706	2190	213	398	655	80	72	0	0	0	0	0	0	0	0	0	0	0	0	0	0	0	0	0	0	0	0.950	0.848	0.834	0.858	1.885	0.786	0.775	0.000	0.000	0.000	0.000	0.000	0.000	0.000	0.000	0.000	0.000	0.000	0.000	0.000	0.000	120	622	3826	4606	-0.074	Error	Error	1864	1962	0	0	2113	2493	0	0	0	0
1	12	7	""	"YMR046W-A"	4060	17440	110	5838	5586	4189	140	379	1101	75	68	0	4381	3960	3060	217	465	1059	68	61	0	0	0	0	0	0	0	0	0	0	0	0	0	0	0	0	0	0	0	1.368	1.455	1.455	1.450	2.541	1.406	0.888	0.000	0.000	0.000	0.000	0.000	0.000	0.000	0.000	0.000	0.000	0.000	0.000	0.000	0.000	80	522	9862	9189	0.452	Error	Error	5698	4164	0	0	5446	3743	0	0	0	0
1	13	7	"PUB1"	"YNL016W"	4240	17440	110	751	718	564	139	373	1042	20	0	0	759	856	730	211	456	948	41	3	0	0	0	0	0	0	0	0	0	0	0	0	0	0	0	0	0	0	0	1.117	0.898	0.726	0.730	2.221	1.023	0.876	0.000	0.000	0.000	0.000	0.000	0.000	0.000	0.000	0.000	0.000	0.000	0.000	0.000	0.000	80	537	1160	1224	0.159	Error	Error	612	548	0	0	579	645	0	0	0	0
1	14	7	"ALG11"	"YNL048W"	4440	17440	110	2773	3623	3949	132	229	427	72	67	0	2905	4406	4726	207	370	723	66	61	0	0	0	0	0	0	0	0	0	0	0	0	0	0	0	0	0	0	0	0.979	0.831	0.835	0.955	2.599	0.809	0.817	0.000	0.000	0.000	0.000	0.000	0.000	0.000	0.000	0.000	0.000	0.000	0.000	0.000	0.000	80	544	5339	7690	-0.031	Error	Error	2641	2698	0	0	3491	4199	0	0	0	0
1	15	7	"TPM1"	"YNL079C"	4640	17450	120	857	836	504	122	199	404	70	39	0	1892	1816	1192	200	333	673	71	60	0	0	0	0	0	0	0	0	0	0	0	0	0	0	0	0	0	0	0	0.434	0.442	0.444	0.481	1.859	0.379	0.801	0.000	0.000	0.000	0.000	0.000	0.000	0.000	0.000	0.000	0.000	0.000	0.000	0.000	0.000	120	613	2427	2330	-1.203	Error	Error	735	1692	0	0	714	1616	0	0	0	0
1	16	7	""	"YNL018C"	4820	17450	110	2599	3035	2344	129	217	404	83	81	0	3887	4258	3621	212	406	823	76	72	0	0	0	0	0	0	0	0	0	0	0	0	0	0	0	0	0	0	0	0.672	0.718	0.795	0.861	2.249	0.647	0.836	0.000	0.000	0.000	0.000	0.000	0.000	0.000	0.000	0.000	0.000	0.000	0.000	0.000	0.000	80	474	6145	6952	-0.573	Error	Error	2470	3675	0	0	2906	4046	0	0	0	0
1	17	7	""	"YNL050C"	5010	17450	120	4348	4403	3357	136	247	427	86	79	0	2318	2295	1786	219	425	825	66	55	0	0	0	0	0	0	0	0	0	0	0	0	0	0	0	0	0	0	0	2.007	2.055	2.094	2.427	2.246	1.937	0.740	0.000	0.000	0.000	0.000	0.000	0.000	0.000	0.000	0.000	0.000	0.000	0.000	0.000	0.000	120	603	6311	6343	1.005	Error	Error	4212	2099	0	0	4267	2076	0	0	0	0
1	18	7	""	"YNL081C"	5220	17450	120	3455	3442	2473	137	273	541	82	73	0	1297	1237	868	213	361	675	62	39	0	0	0	0	0	0	0	0	0	0	0	0	0	0	0	0	0	0	0	3.061	3.228	3.087	2.959	2.161	3.160	0.837	0.000	0.000	0.000	0.000	0.000	0.000	0.000	0.000	0.000	0.000	0.000	0.000	0.000	0.000	120	608	4402	4329	1.614	Error	Error	3318	1084	0	0	3305	1024	0	0	0	0
1	19	7	"ARK1"	"YNL020C"	5430	17460	110	2369	2387	1501	141	378	686	81	70	0	2851	2633	1699	216	447	773	76	67	0	0	0	0	0	0	0	0	0	0	0	0	0	0	0	0	0	0	0	0.846	0.929	0.900	0.964	2.062	0.874	0.835	0.000	0.000	0.000	0.000	0.000	0.000	0.000	0.000	0.000	0.000	0.000	0.000	0.000	0.000	80	520	4863	4663	-0.242	Error	Error	2228	2635	0	0	2246	2417	0	0	0	0
1	20	7	"COX5A"	"YNL052W"	5620	17460	110	2217	2115	1461	139	392	703	71	65	0	1796	1764	1449	217	555	1078	60	36	0	0	0	0	0	0	0	0	0	0	0	0	0	0	0	0	0	0	0	1.316	1.277	1.231	1.233	2.301	1.022	0.758	0.000	0.000	0.000	0.000	0.000	0.000	0.000	0.000	0.000	0.000	0.000	0.000	0.000	0.000	80	529	3657	3523	0.396	Error	Error	2078	1579	0	0	1976	1547	0	0	0	0
1	21	7	""	"YNL083W"	5810	17460	110	2118	2117	1451	129	340	598	75	70	0	3687	3537	2662	208	592	1200	70	62	0	0	0	0	0	0	0	0	0	0	0	0	0	0	0	0	0	0	0	0.572	0.597	0.554	0.640	2.330	0.546	0.833	0.000	0.000	0.000	0.000	0.000	0.000	0.000	0.000	0.000	0.000	0.000	0.000	0.000	0.000	80	530	5468	5317	-0.807	Error	Error	1989	3479	0	0	1988	3329	0	0	0	0
1	22	7	""	"YNL022C"	6000	17460	110	1901	2298	2054	112	215	412	77	70	0	4289	5046	4799	200	404	955	71	68	0	0	0	0	0	0	0	0	0	0	0	0	0	0	0	0	0	0	0	0.438	0.451	0.412	0.479	2.204	0.413	0.840	0.000	0.000	0.000	0.000	0.000	0.000	0.000	0.000	0.000	0.000	0.000	0.000	0.000	0.000	80	536	5878	7032	-1.193	Error	Error	1789	4089	0	0	2186	4846	0	0	0	0
1	1	8	"VAC7"	"YNL054W"	1960	17640	110	899	1061	951	115	153	205	76	70	0	1553	1873	1671	220	326	561	71	60	0	0	0	0	0	0	0	0	0	0	0	0	0	0	0	0	0	0	0	0.588	0.572	0.532	0.500	2.391	0.529	0.823	0.000	0.000	0.000	0.000	0.000	0.000	0.000	0.000	0.000	0.000	0.000	0.000	0.000	0.000	80	570	2117	2599	-0.766	Error	Error	784	1333	0	0	946	1653	0	0	0	0
1	2	8	"mkt1"	"YNL085W"	2150	17650	110	6378	7935	8352	138	522	1828	67	60	0	5027	7640	8468	247	768	2294	53	51	0	0	0	0	0	0	0	0	0	0	0	0	0	0	0	0	0	0	0	1.305	1.055	0.991	1.519	4.054	0.956	0.847	0.000	0.000	0.000	0.000	0.000	0.000	0.000	0.000	0.000	0.000	0.000	0.000	0.000	0.000	80	523	11020	15190	0.385	Error	Error	6240	4780	0	0	7797	7393	0	0	0	0
1	3	8	"BIO4"	"YNR057C"	2350	17650	110	3114	2867	2400	145	568	1815	58	33	0	5259	4450	4023	256	895	2371	58	50	0	0	0	0	0	0	0	0	0	0	0	0	0	0	0	0	0	0	0	0.593	0.649	0.599	0.642	2.467	0.579	0.861	0.000	0.000	0.000	0.000	0.000	0.000	0.000	0.000	0.000	0.000	0.000	0.000	0.000	0.000	80	509	7972	6916	-0.753	Error	Error	2969	5003	0	0	2722	4194	0	0	0	0
1	4	8	"HTA3"	"YOL012C"	2520	17640	110	1361	1395	824	154	320	486	76	68	0	2514	2365	1604	265	657	1130	70	48	0	0	0	0	0	0	0	0	0	0	0	0	0	0	0	0	0	0	0	0.537	0.591	0.556	0.594	1.877	0.498	0.817	0.000	0.000	0.000	0.000	0.000	0.000	0.000	0.000	0.000	0.000	0.000	0.000	0.000	0.000	80	506	3456	3341	-0.898	Error	Error	1207	2249	0	0	1241	2100	0	0	0	0
1	5	8	"NTG2"	"YOL043C"	2730	17640	110	8388	7843	6015	161	368	689	76	75	0	4337	4205	3449	261	576	1646	65	60	0	0	0	0	0	0	0	0	0	0	0	0	0	0	0	0	0	0	0	2.018	1.948	1.886	1.960	2.705	1.865	0.848	0.000	0.000	0.000	0.000	0.000	0.000	0.000	0.000	0.000	0.000	0.000	0.000	0.000	0.000	80	539	12303	11626	1.013	Error	Error	8227	4076	0	0	7682	3944	0	0	0	0
1	6	8	""	"YNR059W"	2940	17650	110	1479	1617	1346	137	294	640	65	50	0	2843	2767	2510	228	471	1662	58	38	0	0	0	0	0	0	0	0	0	0	0	0	0	0	0	0	0	0	0	0.513	0.583	0.597	0.571	1.910	0.304	0.483	0.000	0.000	0.000	0.000	0.000	0.000	0.000	0.000	0.000	0.000	0.000	0.000	0.000	0.000	80	496	3957	4019	-0.962	Error	Error	1342	2615	0	0	1480	2539	0	0	0	0
1	7	8	""	"YOL013W-A"	3120	17640	120	7436	7847	6275	133	187	323	84	83	0	5236	4640	3959	233	356	706	66	61	0	0	0	0	0	0	0	0	0	0	0	0	0	0	0	0	0	0	0	1.460	1.750	1.684	2.089	2.213	1.732	0.893	0.000	0.000	0.000	0.000	0.000	0.000	0.000	0.000	0.000	0.000	0.000	0.000	0.000	0.000	120	494	12306	12121	0.546	Error	Error	7303	5003	0	0	7714	4407	0	0	0	0
1	8	8	""	"YOL045W"	3290	17640	100	525	605	557	127	173	352	55	22	0	795	948	1148	234	296	449	56	31	0	0	0	0	0	0	0	0	0	0	0	0	0	0	0	0	0	0	0	0.709	0.669	0.609	0.690	2.285	0.462	0.576	0.000	0.000	0.000	0.000	0.000	0.000	0.000	0.000	0.000	0.000	0.000	0.000	0.000	0.000	80	418	959	1192	-0.495	Error	Error	398	561	0	0	478	714	0	0	0	0
1	9	8	""	"YNR061C"	3480	17640	110	2658	2671	2173	133	228	415	71	68	0	4912	4768	4283	240	472	962	66	63	0	0	0	0	0	0	0	0	0	0	0	0	0	0	0	0	0	0	0	0.540	0.561	0.569	0.533	1.698	0.504	0.885	0.000	0.000	0.000	0.000	0.000	0.000	0.000	0.000	0.000	0.000	0.000	0.000	0.000	0.000	80	504	7197	7066	-0.888	Error	Error	2525	4672	0	0	2538	4528	0	0	0	0
1	10	8	""	"YOL015W"	3660	17640	110	2922	3613	3787	145	452	967	71	60	0	2595	3059	3418	232	656	1231	58	48	0	0	0	0	0	0	0	0	0	0	0	0	0	0	0	0	0	0	0	1.175	1.227	1.120	1.111	3.249	1.088	0.777	0.000	0.000	0.000	0.000	0.000	0.000	0.000	0.000	0.000	0.000	0.000	0.000	0.000	0.000	80	522	5140	6295	0.233	Error	Error	2777	2363	0	0	3468	2827	0	0	0	0
1	11	8	""	"YOL047C"	3870	17630	110	1860	1869	1373	148	461	1010	65	43	0	3143	2931	2229	231	579	1004	68	62	0	0	0	0	0	0	0	0	0	0	0	0	0	0	0	0	0	0	0	0.588	0.637	0.604	0.606	2.014	0.588	0.838	0.000	0.000	0.000	0.000	0.000	0.000	0.000	0.000	0.000	0.000	0.000	0.000	0.000	0.000	80	490	4624	4421	-0.766	Error	Error	1712	2912	0	0	1721	2700	0	0	0	0
1	12	8	""	"YNR063W"	4040	17640	110	7391	7428	6212	146	505	1398	73	68	0	6179	6616	5850	236	698	1603	71	66	0	0	0	0	0	0	0	0	0	0	0	0	0	0	0	0	0	0	0	1.219	1.141	1.075	0.986	2.663	1.071	0.859	0.000	0.000	0.000	0.000	0.000	0.000	0.000	0.000	0.000	0.000	0.000	0.000	0.000	0.000	80	521	13188	13662	0.286	Error	Error	7245	5943	0	0	7282	6380	0	0	0	0
1	13	8	""	"YOL017W"	4250	17630	110	2243	2334	1772	141	463	1329	67	35	0	2358	2326	1822	221	619	1505	60	30	0	0	0	0	0	0	0	0	0	0	0	0	0	0	0	0	0	0	0	0.984	1.042	1.033	0.976	2.122	0.945	0.747	0.000	0.000	0.000	0.000	0.000	0.000	0.000	0.000	0.000	0.000	0.000	0.000	0.000	0.000	80	535	4239	4298	-0.024	Error	Error	2102	2137	0	0	2193	2105	0	0	0	0
1	14	8	"GSH2"	"YOL049W"	4430	17640	110	896	1524	2266	130	175	226	70	66	0	916	1517	2184	201	272	419	58	46	0	0	0	0	0	0	0	0	0	0	0	0	0	0	0	0	0	0	0	1.071	1.059	0.934	0.856	2.744	0.980	0.779	0.000	0.000	0.000	0.000	0.000	0.000	0.000	0.000	0.000	0.000	0.000	0.000	0.000	0.000	80	514	1481	2710	0.099	Error	Error	766	715	0	0	1394	1316	0	0	0	0
1	15	8	"RIS1"	"YOR191W"	4620	17640	110	174	192	98	117	133	78	37	21	0	274	295	183	199	217	97	47	30	0	0	0	0	0	0	0	0	0	0	0	0	0	0	0	0	0	0	0	0.760	0.781	0.583	0.565	2.712	0.586	0.282	0.000	0.000	0.000	0.000	0.000	0.000	0.000	0.000	0.000	0.000	0.000	0.000	0.000	0.000	80	491	132	171	-0.396	Error	Error	57	75	0	0	75	96	0	0	0	0
1	16	8	"MCT1"	"YOR221C"	4820	17630	110	2490	2274	1489	121	164	201	83	77	0	5417	4858	3420	205	329	588	75	73	0	0	0	0	0	0	0	0	0	0	0	0	0	0	0	0	0	0	0	0.455	0.463	0.482	0.597	2.694	0.411	0.877	0.000	0.000	0.000	0.000	0.000	0.000	0.000	0.000	0.000	0.000	0.000	0.000	0.000	0.000	80	482	7581	6806	-1.138	Error	Error	2369	5212	0	0	2153	4653	0	0	0	0
1	17	8	""	"YOR253W"	4990	17630	110	2543	2845	2318	135	292	503	73	71	0	3290	3430	2971	220	497	821	67	62	0	0	0	0	0	0	0	0	0	0	0	0	0	0	0	0	0	0	0	0.784	0.844	0.808	0.755	2.399	0.762	0.857	0.000	0.000	0.000	0.000	0.000	0.000	0.000	0.000	0.000	0.000	0.000	0.000	0.000	0.000	80	458	5478	5920	-0.350	Error	Error	2408	3070	0	0	2710	3210	0	0	0	0
1	18	8	""	"YOR192C-A"	5200	17630	110	9631	8946	6018	143	349	707	87	82	0	11722	10238	7512	226	588	1340	78	75	0	0	0	0	0	0	0	0	0	0	0	0	0	0	0	0	0	0	0	0.825	0.879	0.867	0.942	2.115	0.808	0.867	0.000	0.000	0.000	0.000	0.000	0.000	0.000	0.000	0.000	0.000	0.000	0.000	0.000	0.000	80	472	20984	18815	-0.277	Error	Error	9488	11496	0	0	8803	10012	0	0	0	0
1	19	8	""	"YOR223W"	5380	17630	110	1521	1675	1217	133	323	685	71	53	0	2757	2785	2073	215	623	1454	67	42	0	0	0	0	0	0	0	0	0	0	0	0	0	0	0	0	0	0	0	0.546	0.600	0.565	0.552	1.795	0.490	0.862	0.000	0.000	0.000	0.000	0.000	0.000	0.000	0.000	0.000	0.000	0.000	0.000	0.000	0.000	80	455	3930	4112	-0.873	Error	Error	1388	2542	0	0	1542	2570	0	0	0	0
1	20	8	""	"YOR255W"	5560	17630	110	4479	5035	4027	139	465	976	76	68	0	5952	6437	5101	236	807	1585	77	70	0	0	0	0	0	0	0	0	0	0	0	0	0	0	0	0	0	0	0	0.759	0.790	0.768	0.752	1.635	0.746	0.896	0.000	0.000	0.000	0.000	0.000	0.000	0.000	0.000	0.000	0.000	0.000	0.000	0.000	0.000	80	495	10056	11097	-0.397	Error	Error	4340	5716	0	0	4896	6201	0	0	0	0
1	21	8	""	"YOR193W"	5790	17630	110	867	793	419	131	321	723	51	2	0	1896	1671	1008	210	544	1186	67	15	0	0	0	0	0	0	0	0	0	0	0	0	0	0	0	0	0	0	0	0.437	0.453	0.447	0.511	1.981	0.430	0.828	0.000	0.000	0.000	0.000	0.000	0.000	0.000	0.000	0.000	0.000	0.000	0.000	0.000	0.000	80	515	2422	2123	-1.196	Error	Error	736	1686	0	0	662	1461	0	0	0	0
1	22	8	""	"YOR225W"	5990	17640	110	316	319	145	115	139	146	65	27	0	717	669	327	190	229	399	72	10	0	0	0	0	0	0	0	0	0	0	0	0	0	0	0	0	0	0	0	0.381	0.426	0.380	0.388	2.322	0.390	0.597	0.000	0.000	0.000	0.000	0.000	0.000	0.000	0.000	0.000	0.000	0.000	0.000	0.000	0.000	80	492	728	683	-1.391	Error	Error	201	527	0	0	204	479	0	0	0	0
1	1	9	"cdc31"	"YOR257W"	1960	17830	110	3712	4301	3529	117	189	357	78	72	0	7612	9038	7807	226	452	1024	71	70	0	0	0	0	0	0	0	0	0	0	0	0	0	0	0	0	0	0	0	0.487	0.475	0.480	0.560	2.523	0.442	0.940	0.000	0.000	0.000	0.000	0.000	0.000	0.000	0.000	0.000	0.000	0.000	0.000	0.000	0.000	80	500	10981	12996	-1.039	Error	Error	3595	7386	0	0	4184	8812	0	0	0	0
1	2	9	"SLK19"	"YOR195W"	2140	17820	110	1710	1839	1191	121	287	661	81	66	0	1927	1973	1380	243	594	1281	68	21	0	0	0	0	0	0	0	0	0	0	0	0	0	0	0	0	0	0	0	0.944	0.993	0.940	0.864	2.080	0.686	0.710	0.000	0.000	0.000	0.000	0.000	0.000	0.000	0.000	0.000	0.000	0.000	0.000	0.000	0.000	80	459	3273	3448	-0.084	Error	Error	1589	1684	0	0	1718	1730	0	0	0	0
1	3	9	""	"YOR227W"	2330	17820	110	1078	1222	906	121	197	283	77	70	0	1561	1802	1424	238	359	462	75	63	0	0	0	0	0	0	0	0	0	0	0	0	0	0	0	0	0	0	0	0.723	0.704	0.706	0.739	1.747	0.642	0.867	0.000	0.000	0.000	0.000	0.000	0.000	0.000	0.000	0.000	0.000	0.000	0.000	0.000	0.000	80	460	2280	2665	-0.467	Error	Error	957	1323	0	0	1101	1564	0	0	0	0
1	4	9	"RPT4"	"YOR259C"	2510	17820	110	5112	4115	2190	130	334	830	82	77	0	9944	8169	4593	243	752	1939	80	75	0	0	0	0	0	0	0	0	0	0	0	0	0	0	0	0	0	0	0	0.514	0.503	0.493	0.543	2.237	0.470	0.920	0.000	0.000	0.000	0.000	0.000	0.000	0.000	0.000	0.000	0.000	0.000	0.000	0.000	0.000	80	473	14683	11911	-0.961	Error	Error	4982	9701	0	0	3985	7926	0	0	0	0
1	5	9	"NIP100"	"YPL174C"	2700	17820	110	2645	3051	2975	120	510	1697	63	35	0	2456	2896	2950	225	854	2252	50	21	0	0	0	0	0	0	0	0	0	0	0	0	0	0	0	0	0	0	0	1.132	1.097	1.078	1.109	2.224	0.980	0.750	0.000	0.000	0.000	0.000	0.000	0.000	0.000	0.000	0.000	0.000	0.000	0.000	0.000	0.000	80	497	4756	5602	0.179	Error	Error	2525	2231	0	0	2931	2671	0	0	0	0
1	6	9	""	"YPL205C"	2900	17820	110	787	752	451	125	382	1535	0	0	0	1949	1781	1160	211	556	1424	66	12	0	0	0	0	0	0	0	0	0	0	0	0	0	0	0	0	0	0	0	0.381	0.399	0.400	0.407	1.569	0.908	0.790	0.000	0.000	0.000	0.000	0.000	0.000	0.000	0.000	0.000	0.000	0.000	0.000	0.000	0.000	80	486	2400	2197	-1.393	Error	Error	662	1738	0	0	627	1570	0	0	0	0
1	7	9	"SUI3"	"YPL237W"	3090	17820	110	2720	2780	2058	130	237	394	75	72	0	4828	4737	3946	234	563	1057	70	67	0	0	0	0	0	0	0	0	0	0	0	0	0	0	0	0	0	0	0	0.564	0.588	0.592	0.723	2.783	0.503	0.847	0.000	0.000	0.000	0.000	0.000	0.000	0.000	0.000	0.000	0.000	0.000	0.000	0.000	0.000	80	514	7184	7153	-0.827	Error	Error	2590	4594	0	0	2650	4503	0	0	0	0
1	8	9	""	"YPL176C"	3270	17810	110	1577	2466	2218	130	402	801	72	45	0	3742	4550	4173	249	852	1714	67	50	0	0	0	0	0	0	0	0	0	0	0	0	0	0	0	0	0	0	0	0.414	0.543	0.505	0.511	2.270	0.496	0.882	0.000	0.000	0.000	0.000	0.000	0.000	0.000	0.000	0.000	0.000	0.000	0.000	0.000	0.000	80	524	4940	6637	-1.271	Error	Error	1447	3493	0	0	2336	4301	0	0	0	0
1	9	9	""	"YPL207W"	3470	17820	110	2504	2979	2478	141	415	785	75	66	0	4829	5214	4743	246	858	1644	72	61	0	0	0	0	0	0	0	0	0	0	0	0	0	0	0	0	0	0	0	0.516	0.571	0.565	0.598	2.049	0.508	0.853	0.000	0.000	0.000	0.000	0.000	0.000	0.000	0.000	0.000	0.000	0.000	0.000	0.000	0.000	80	576	6946	7806	-0.956	Error	Error	2363	4583	0	0	2838	4968	0	0	0	0
1	10	9	"YAR1"	"YPL239W"	3690	17810	110	964	1062	700	151	425	925	42	11	0	2521	2549	1784	238	589	1040	68	55	0	0	0	0	0	0	0	0	0	0	0	0	0	0	0	0	0	0	0	0.356	0.394	0.375	0.424	1.817	0.361	0.673	0.000	0.000	0.000	0.000	0.000	0.000	0.000	0.000	0.000	0.000	0.000	0.000	0.000	0.000	80	551	3096	3222	-1.490	Error	Error	813	2283	0	0	911	2311	0	0	0	0
1	11	9	"MUD13"	"YPL178W"	3880	17820	110	5170	5166	4181	144	304	786	75	70	0	3190	3002	2568	236	347	578	66	65	0	0	0	0	0	0	0	0	0	0	0	0	0	0	0	0	0	0	0	1.701	1.816	1.657	1.515	2.592	1.734	0.888	0.000	0.000	0.000	0.000	0.000	0.000	0.000	0.000	0.000	0.000	0.000	0.000	0.000	0.000	80	520	7980	7788	0.767	Error	Error	5026	2954	0	0	5022	2766	0	0	0	0
1	12	9	"ipl1"	"YPL209C"	4050	17820	110	3413	3188	2156	132	249	636	80	75	0	7835	7389	5420	242	428	885	76	73	0	0	0	0	0	0	0	0	0	0	0	0	0	0	0	0	0	0	0	0.432	0.428	0.409	0.427	2.288	0.390	0.900	0.000	0.000	0.000	0.000	0.000	0.000	0.000	0.000	0.000	0.000	0.000	0.000	0.000	0.000	80	505	10874	10203	-1.211	Error	Error	3281	7593	0	0	3056	7147	0	0	0	0
1	13	9	"cin2"	"YPL241C"	4260	17820	110	1752	1632	954	131	190	255	85	78	0	4517	3971	2565	229	368	636	82	75	0	0	0	0	0	0	0	0	0	0	0	0	0	0	0	0	0	0	0	0.378	0.401	0.420	0.425	2.056	0.374	0.885	0.000	0.000	0.000	0.000	0.000	0.000	0.000	0.000	0.000	0.000	0.000	0.000	0.000	0.000	80	538	5909	5243	-1.403	Error	Error	1621	4288	0	0	1501	3742	0	0	0	0
1	14	9	""	"YPL180W"	4430	17820	110	2355	2747	1902	128	182	389	88	75	0	5167	5511	4050	215	374	946	78	73	0	0	0	0	0	0	0	0	0	0	0	0	0	0	0	0	0	0	0	0.450	0.495	0.501	0.596	2.570	0.450	0.845	0.000	0.000	0.000	0.000	0.000	0.000	0.000	0.000	0.000	0.000	0.000	0.000	0.000	0.000	80	496	7179	7915	-1.153	Error	Error	2227	4952	0	0	2619	5296	0	0	0	0
1	15	9	"NIP7"	"YPL211W"	4630	17820	120	1192	1185	823	124	171	364	75	64	0	1964	1940	1518	206	355	883	65	50	0	0	0	0	0	0	0	0	0	0	0	0	0	0	0	0	0	0	0	0.608	0.612	0.590	0.541	1.822	0.529	0.828	0.000	0.000	0.000	0.000	0.000	0.000	0.000	0.000	0.000	0.000	0.000	0.000	0.000	0.000	120	575	2826	2795	-0.719	Error	Error	1068	1758	0	0	1061	1734	0	0	0	0
1	16	9	"SRP68"	"YPL243W"	4820	17820	120	3911	5106	4838	122	144	143	95	92	0	2969	3491	3172	198	256	408	80	75	0	0	0	0	0	0	0	0	0	0	0	0	0	0	0	0	0	0	0	1.367	1.514	1.511	1.634	2.292	1.545	0.884	0.000	0.000	0.000	0.000	0.000	0.000	0.000	0.000	0.000	0.000	0.000	0.000	0.000	0.000	120	499	6560	8277	0.451	Error	Error	3789	2771	0	0	4984	3293	0	0	0	0
1	17	9	"EMPTY"	"EMPTY"	5000	17820	150	155	185	120	134	245	455	1	0	0	221	258	181	206	388	674	1	0	0	0	0	0	0	0	0	0	0	0	0	0	0	0	0	0	0	0	0	1.400	0.981	0.662	0.638	2.907	0.712	0.510	0.000	0.000	0.000	0.000	0.000	0.000	0.000	0.000	0.000	0.000	0.000	0.000	0.000	0.000	156	666	36	103	0.485	Error	Error	21	15	0	0	51	52	0	0	-75	0
1	18	9	"EMPTY"	"EMPTY"	5190	17820	150	150	166	96	124	267	600	0	0	0	235	252	151	206	431	1087	0	0	0	0	0	0	0	0	0	0	0	0	0	0	0	0	0	0	0	0	0	0.897	0.913	0.768	0.896	3.550	0.503	0.866	0.000	0.000	0.000	0.000	0.000	0.000	0.000	0.000	0.000	0.000	0.000	0.000	0.000	0.000	156	667	55	88	-0.158	Error	Error	26	29	0	0	42	46	0	0	-75	0
1	19	9	"EMPTY"	"EMPTY"	5390	17820	150	136	152	81	116	218	491	0	0	0	203	225	124	194	421	1114	0	0	0	0	0	0	0	0	0	0	0	0	0	0	0	0	0	0	0	0	0	2.222	1.161	0.683	0.792	3.822	0.392	0.352	0.000	0.000	0.000	0.000	0.000	0.000	0.000	0.000	0.000	0.000	0.000	0.000	0.000	0.000	156	674	29	67	1.152	Error	Error	20	9	0	0	36	31	0	0	-75	0
1	20	9	"EMPTY"	"EMPTY"	5580	17820	150	129	146	80	119	307	796	0	0	0	216	223	119	195	526	1270	0	0	0	0	0	0	0	0	0	0	0	0	0	0	0	0	0	0	0	0	0	0.476	0.964	0.600	0.601	3.153	0.682	0.945	0.000	0.000	0.000	0.000	0.000	0.000	0.000	0.000	0.000	0.000	0.000	0.000	0.000	0.000	156	672	31	55	-1.070	Error	Error	10	21	0	0	27	28	0	0	-75	0
1	21	9	"EMPTY"	"EMPTY"	5770	17820	150	129	135	58	119	236	639	0	0	0	194	201	94	191	384	955	0	0	0	0	0	0	0	0	0	0	0	0	0	0	0	0	0	0	0	0	0	3.333	1.600	0.571	0.709	4.436	0.567	0.202	0.000	0.000	0.000	0.000	0.000	0.000	0.000	0.000	0.000	0.000	0.000	0.000	0.000	0.000	156	644	13	26	1.737	Error	Error	10	3	0	0	16	10	0	0	-75	0
1	22	9	"EMPTY"	"EMPTY"	5960	17820	150	134	149	71	113	124	71	24	7	0	209	224	109	186	204	123	20	6	0	0	0	0	0	0	0	0	0	0	0	0	0	0	0	0	0	0	0	0.913	0.947	0.675	0.603	3.847	0.519	0.107	0.000	0.000	0.000	0.000	0.000	0.000	0.000	0.000	0.000	0.000	0.000	0.000	0.000	0.000	156	818	44	74	-0.131	Error	Error	21	23	0	0	36	38	0	0	-75	0
1	1	10	"EMPTY"	"EMPTY"	1960	18010	150	118	135	87	109	149	264	1	0	0	227	240	126	204	320	737	0	0	0	0	0	0	0	0	0	0	0	0	0	0	0	0	0	0	0	0	0	0.391	0.722	0.603	0.591	3.871	0.265	0.320	0.000	0.000	0.000	0.000	0.000	0.000	0.000	0.000	0.000	0.000	0.000	0.000	0.000	0.000	156	844	32	62	-1.354	Error	Error	9	23	0	0	26	36	0	0	-75	0
1	2	10	"EMPTY"	"EMPTY"	2150	18010	150	119	135	73	111	190	339	0	0	0	191	209	120	201	372	805	0	0	0	0	0	0	0	0	0	0	0	0	0	0	0	0	0	0	0	0	0	-0.800	3.000	0.590	0.641	3.427	0.622	0.455	0.000	0.000	0.000	0.000	0.000	0.000	0.000	0.000	0.000	0.000	0.000	0.000	0.000	0.000	156	651	-2	32	Error	Error	Error	8	-10	0	0	24	8	0	0	-75	0
1	3	10	"EMPTY"	"EMPTY"	2340	18010	150	124	137	66	112	154	192	1	0	0	191	208	103	201	268	295	2	0	0	0	0	0	0	0	0	0	0	0	0	0	0	0	0	0	0	0	0	-1.200	3.571	0.561	0.583	4.433	0.354	0.055	0.000	0.000	0.000	0.000	0.000	0.000	0.000	0.000	0.000	0.000	0.000	0.000	0.000	0.000	156	660	2	32	Error	Error	Error	12	-10	0	0	25	7	0	0	-75	0
1	4	10	"EMPTY"	"EMPTY"	2530	18010	150	122	139	74	110	235	663	0	0	0	219	228	120	199	497	1542	0	0	0	0	0	0	0	0	0	0	0	0	0	0	0	0	0	0	0	0	0	0.600	1.000	0.702	0.647	3.889	0.430	0.909	0.000	0.000	0.000	0.000	0.000	0.000	0.000	0.000	0.000	0.000	0.000	0.000	0.000	0.000	156	639	32	58	-0.737	Error	Error	12	20	0	0	29	29	0	0	-75	0
1	5	10	"EMPTY"	"EMPTY"	2720	18010	150	126	132	68	111	323	1441	0	0	0	182	200	120	195	517	1693	0	0	0	0	0	0	0	0	0	0	0	0	0	0	0	0	0	0	0	0	0	-1.154	4.200	0.662	0.712	3.447	1.235	0.686	0.000	0.000	0.000	0.000	0.000	0.000	0.000	0.000	0.000	0.000	0.000	0.000	0.000	0.000	156	598	2	26	Error	Error	Error	15	-13	0	0	21	5	0	0	-75	0
1	6	10	"EMPTY"	"EMPTY"	2910	18010	150	122	142	75	118	295	1263	0	0	0	182	203	101	204	403	1102	0	0	0	0	0	0	0	0	0	0	0	0	0	0	0	0	0	0	0	0	0	-0.182	-24.000	0.590	0.651	3.267	0.450	0.075	0.000	0.000	0.000	0.000	0.000	0.000	0.000	0.000	0.000	0.000	0.000	0.000	0.000	0.000	156	739	-18	23	Error	Error	Error	4	-22	0	0	24	-1	0	0	-75	0
1	7	10	""	"iYBL019W"	3100	18030	90	1245	1480	1091	137	186	196	78	73	0	1536	1460	1020	229	291	246	75	69	0	0	0	0	0	0	0	0	0	0	0	0	0	0	0	0	0	0	0	0.848	1.091	1.041	0.899	1.602	1.002	0.860	0.000	0.000	0.000	0.000	0.000	0.000	0.000	0.000	0.000	0.000	0.000	0.000	0.000	0.000	52	385	2415	2574	-0.238	Error	Error	1108	1307	0	0	1343	1231	0	0	0	0
1	8	10	""	"iYBL015W"	3320	18030	110	5219	5048	3547	142	284	545	82	81	0	8212	7825	5856	246	417	762	78	73	0	0	0	0	0	0	0	0	0	0	0	0	0	0	0	0	0	0	0	0.637	0.647	0.659	0.664	2.125	0.608	0.907	0.000	0.000	0.000	0.000	0.000	0.000	0.000	0.000	0.000	0.000	0.000	0.000	0.000	0.000	80	588	13043	12485	-0.650	Error	Error	5077	7966	0	0	4906	7579	0	0	0	0
1	9	10	""	"iYBL014C"	3520	18030	110	1511	1617	1386	135	229	451	63	55	0	2082	2976	2704	232	375	759	63	53	0	0	0	0	0	0	0	0	0	0	0	0	0	0	0	0	0	0	0	0.744	0.540	0.512	0.531	2.218	0.516	0.884	0.000	0.000	0.000	0.000	0.000	0.000	0.000	0.000	0.000	0.000	0.000	0.000	0.000	0.000	80	497	3226	4226	-0.427	Error	Error	1376	1850	0	0	1482	2744	0	0	0	0
1	10	10	""	"iYBR001C"	3670	18020	110	6901	6022	3185	137	168	155	97	93	0	5940	4692	2668	235	269	172	85	82	0	0	0	0	0	0	0	0	0	0	0	0	0	0	0	0	0	0	0	1.186	1.320	1.300	1.391	1.471	1.259	0.927	0.000	0.000	0.000	0.000	0.000	0.000	0.000	0.000	0.000	0.000	0.000	0.000	0.000	0.000	80	518	12469	10342	0.246	Error	Error	6764	5705	0	0	5885	4457	0	0	0	0
1	11	10	""	"iYBR005W"	3880	18030	110	15231	14939	12008	143	183	177	91	90	0	6116	6060	5213	237	285	257	73	70	0	0	0	0	0	0	0	0	0	0	0	0	0	0	0	0	0	0	0	2.566	2.541	2.579	2.948	2.523	2.454	0.902	0.000	0.000	0.000	0.000	0.000	0.000	0.000	0.000	0.000	0.000	0.000	0.000	0.000	0.000	80	536	20967	20619	1.360	Error	Error	15088	5879	0	0	14796	5823	0	0	0	0
1	12	10	""	"iYBR008C"	4070	18020	120	4960	5495	4835	134	192	290	83	80	0	5375	6091	5565	232	310	471	72	70	0	0	0	0	0	0	0	0	0	0	0	0	0	0	0	0	0	0	0	0.938	0.915	0.889	1.027	2.289	0.879	0.924	0.000	0.000	0.000	0.000	0.000	0.000	0.000	0.000	0.000	0.000	0.000	0.000	0.000	0.000	120	613	9969	11220	-0.092	Error	Error	4826	5143	0	0	5361	5859	0	0	0	0
1	13	10	""	"iYBR022W"	4260	18030	110	6872	6263	3626	141	159	97	92	92	0	3584	2837	1812	221	252	279	77	75	0	0	0	0	0	0	0	0	0	0	0	0	0	0	0	0	0	0	0	2.001	2.340	2.347	2.310	2.393	2.263	0.899	0.000	0.000	0.000	0.000	0.000	0.000	0.000	0.000	0.000	0.000	0.000	0.000	0.000	0.000	80	492	10094	8738	1.001	Error	Error	6731	3363	0	0	6122	2616	0	0	0	0
1	14	10	""	"iYBR027C"	4430	18020	100	1098	1417	1303	132	149	83	78	71	0	1800	1806	1816	218	248	163	66	61	0	0	0	0	0	0	0	0	0	0	0	0	0	0	0	0	0	0	0	0.611	0.809	0.761	0.781	2.397	0.729	0.908	0.000	0.000	0.000	0.000	0.000	0.000	0.000	0.000	0.000	0.000	0.000	0.000	0.000	0.000	80	469	2548	2873	-0.712	Error	Error	966	1582	0	0	1285	1588	0	0	0	0
1	15	10	""	"iYBR031W"	4620	18020	110	2558	2738	2266	127	182	306	68	66	0	1767	1763	1580	210	283	331	65	57	0	0	0	0	0	0	0	0	0	0	0	0	0	0	0	0	0	0	0	1.561	1.681	1.579	1.307	2.864	1.553	0.890	0.000	0.000	0.000	0.000	0.000	0.000	0.000	0.000	0.000	0.000	0.000	0.000	0.000	0.000	80	532	3988	4164	0.643	Error	Error	2431	1557	0	0	2611	1553	0	0	0	0
1	16	10	""	"iYBRWdelta16"	4830	18020	120	2905	2929	1969	124	175	293	84	82	0	3586	3379	2490	199	258	320	80	77	0	0	0	0	0	0	0	0	0	0	0	0	0	0	0	0	0	0	0	0.821	0.882	0.864	0.990	2.110	0.821	0.897	0.000	0.000	0.000	0.000	0.000	0.000	0.000	0.000	0.000	0.000	0.000	0.000	0.000	0.000	120	600	6168	5985	-0.284	Error	Error	2781	3387	0	0	2805	3180	0	0	0	0
1	17	10	""	"iYBR048W"	5020	18030	110	7736	9196	7412	124	206	483	85	82	0	3967	4254	3537	199	282	467	72	70	0	0	0	0	0	0	0	0	0	0	0	0	0	0	0	0	0	0	0	2.020	2.237	2.176	2.097	2.177	2.168	0.912	0.000	0.000	0.000	0.000	0.000	0.000	0.000	0.000	0.000	0.000	0.000	0.000	0.000	0.000	80	479	11380	13127	1.014	Error	Error	7612	3768	0	0	9072	4055	0	0	0	0
1	18	10	""	"iYBR053C-0"	5210	18020	120	1471	1441	934	120	189	446	77	65	0	4103	4044	3126	198	272	423	78	72	0	0	0	0	0	0	0	0	0	0	0	0	0	0	0	0	0	0	0	0.346	0.343	0.331	0.426	2.487	0.325	0.768	0.000	0.000	0.000	0.000	0.000	0.000	0.000	0.000	0.000	0.000	0.000	0.000	0.000	0.000	120	563	5256	5167	-1.531	Error	Error	1351	3905	0	0	1321	3846	0	0	0	0
1	19	10	""	"iYCR022C"	5400	18030	110	4916	4497	2712	116	174	452	87	86	0	3934	3663	2308	190	270	490	78	78	0	0	0	0	0	0	0	0	0	0	0	0	0	0	0	0	0	0	0	1.282	1.261	1.248	1.424	2.279	1.244	0.901	0.000	0.000	0.000	0.000	0.000	0.000	0.000	0.000	0.000	0.000	0.000	0.000	0.000	0.000	80	503	8544	7854	0.358	Error	Error	4800	3744	0	0	4381	3473	0	0	0	0
1	20	10	""	"iYCR025C"	5610	18030	120	649	766	531	116	181	431	58	30	0	1518	1662	1239	194	306	653	69	50	0	0	0	0	0	0	0	0	0	0	0	0	0	0	0	0	0	0	0	0.403	0.443	0.417	0.482	2.320	0.402	0.767	0.000	0.000	0.000	0.000	0.000	0.000	0.000	0.000	0.000	0.000	0.000	0.000	0.000	0.000	120	535	1857	2118	-1.313	Error	Error	533	1324	0	0	650	1468	0	0	0	0
1	21	10	""	"iYCRWdelta11"	5780	18020	120	3598	4226	3593	112	123	69	94	90	0	2142	2351	2105	189	205	115	77	75	0	0	0	0	0	0	0	0	0	0	0	0	0	0	0	0	0	0	0	1.785	1.903	1.911	2.165	2.376	1.833	0.860	0.000	0.000	0.000	0.000	0.000	0.000	0.000	0.000	0.000	0.000	0.000	0.000	0.000	0.000	120	510	5439	6276	0.836	Error	Error	3486	1953	0	0	4114	2162	0	0	0	0
1	22	10	""	"iYCR043C"	5970	18020	110	1256	1131	576	113	140	162	86	81	0	2325	1949	1093	191	253	333	82	75	0	0	0	0	0	0	0	0	0	0	0	0	0	0	0	0	0	0	0	0.536	0.579	0.568	0.582	1.854	0.534	0.852	0.000	0.000	0.000	0.000	0.000	0.000	0.000	0.000	0.000	0.000	0.000	0.000	0.000	0.000	80	531	3277	2776	-0.901	Error	Error	1143	2134	0	0	1018	1758	0	0	0	0
1	1	11	""	"iYCR047C"	1970	18210	100	944	885	522	105	127	131	81	77	0	2114	2030	1482	188	262	422	77	72	0	0	0	0	0	0	0	0	0	0	0	0	0	0	0	0	0	0	0	0.436	0.423	0.427	0.417	1.903	0.356	0.778	0.000	0.000	0.000	0.000	0.000	0.000	0.000	0.000	0.000	0.000	0.000	0.000	0.000	0.000	80	488	2765	2622	-1.199	Error	Error	839	1926	0	0	780	1842	0	0	0	0
1	2	11	""	"iYCR053W"	2160	18210	100	1255	1304	947	114	156	180	80	76	0	487	561	419	188	276	436	37	10	0	0	0	0	0	0	0	0	0	0	0	0	0	0	0	0	0	0	0	3.816	3.190	2.804	2.651	2.660	2.783	0.770	0.000	0.000	0.000	0.000	0.000	0.000	0.000	0.000	0.000	0.000	0.000	0.000	0.000	0.000	80	475	1440	1563	1.932	Error	Error	1141	299	0	0	1190	373	0	0	0	0
1	3	11	""	"iYCR075C"	2350	18210	110	1936	2009	1467	118	168	230	81	76	0	3307	3189	2350	200	305	543	76	72	0	0	0	0	0	0	0	0	0	0	0	0	0	0	0	0	0	0	0	0.585	0.633	0.591	0.569	1.810	0.599	0.886	0.000	0.000	0.000	0.000	0.000	0.000	0.000	0.000	0.000	0.000	0.000	0.000	0.000	0.000	80	518	4925	4880	-0.773	Error	Error	1818	3107	0	0	1891	2989	0	0	0	0
1	4	11	""	"iYCR081W"	2560	18220	100	871	958	716	114	157	207	76	71	0	1112	1175	992	198	301	500	63	48	0	0	0	0	0	0	0	0	0	0	0	0	0	0	0	0	0	0	0	0.828	0.864	0.725	0.776	2.359	0.717	0.768	0.000	0.000	0.000	0.000	0.000	0.000	0.000	0.000	0.000	0.000	0.000	0.000	0.000	0.000	80	408	1671	1821	-0.272	Error	Error	757	914	0	0	844	977	0	0	0	0
1	5	11	""	"iYCR085W"	2720	18200	150	201	325	302	125	256	532	14	2	0	295	623	657	214	378	582	31	12	0	0	0	0	0	0	0	0	0	0	0	0	0	0	0	0	0	0	0	0.938	0.489	0.572	0.544	2.659	0.422	0.708	0.000	0.000	0.000	0.000	0.000	0.000	0.000	0.000	0.000	0.000	0.000	0.000	0.000	0.000	156	726	157	609	-0.092	Error	Error	76	81	0	0	200	409	0	0	-50	0
1	6	11	""	"itT(AGU)C"	2970	18210	100	2075	2750	2278	128	301	646	72	63	0	2121	2341	1942	220	363	542	68	60	0	0	0	0	0	0	0	0	0	0	0	0	0	0	0	0	0	0	0	1.024	1.236	1.084	1.189	2.344	1.263	0.827	0.000	0.000	0.000	0.000	0.000	0.000	0.000	0.000	0.000	0.000	0.000	0.000	0.000	0.000	80	447	3848	4743	0.034	Error	Error	1947	1901	0	0	2622	2121	0	0	0	0
1	7	11	""	"iYCR100C"	3120	18210	110	2897	3061	2514	160	223	304	76	66	0	3921	4413	4122	249	391	663	65	57	0	0	0	0	0	0	0	0	0	0	0	0	0	0	0	0	0	0	0	0.745	0.697	0.700	0.768	2.638	0.612	0.886	0.000	0.000	0.000	0.000	0.000	0.000	0.000	0.000	0.000	0.000	0.000	0.000	0.000	0.000	80	462	6409	7065	-0.424	Error	Error	2737	3672	0	0	2901	4164	0	0	0	0
1	8	11	""	"iYCR103C"	3310	18210	110	29567	27612	20692	177	302	536	91	83	1	18967	18562	15438	259	483	873	77	73	0	0	0	0	0	0	0	0	0	0	0	0	0	0	0	0	0	0	0	1.571	1.499	1.478	1.784	2.369	1.399	0.907	0.000	0.000	0.000	0.000	0.000	0.000	0.000	0.000	0.000	0.000	0.000	0.000	0.000	0.000	80	516	48098	45738	0.652	Error	Error	29390	18708	0	0	27435	18303	0	0	0	0
1	9	11	""	"iYDR045C"	3510	18210	110	4471	4734	3092	145	219	323	90	86	0	4874	4436	3105	240	333	490	80	73	0	0	0	0	0	0	0	0	0	0	0	0	0	0	0	0	0	0	0	0.934	1.094	1.081	1.165	2.354	1.057	0.914	0.000	0.000	0.000	0.000	0.000	0.000	0.000	0.000	0.000	0.000	0.000	0.000	0.000	0.000	80	524	8960	8785	-0.099	Error	Error	4326	4634	0	0	4589	4196	0	0	0	0
1	10	11	""	"iYDR050C"	3710	18210	100	2273	2371	1661	126	183	248	86	77	0	4704	4312	3135	223	291	357	75	71	0	0	0	0	0	0	0	0	0	0	0	0	0	0	0	0	0	0	0	0.479	0.549	0.533	0.576	2.319	0.522	0.891	0.000	0.000	0.000	0.000	0.000	0.000	0.000	0.000	0.000	0.000	0.000	0.000	0.000	0.000	80	445	6628	6334	-1.061	Error	Error	2147	4481	0	0	2245	4089	0	0	0	0
1	11	11	""	"iYDR055W"	3870	18210	100	1243	1176	722	123	145	121	81	77	0	2778	2437	1700	216	296	387	73	68	0	0	0	0	0	0	0	0	0	0	0	0	0	0	0	0	0	0	0	0.437	0.474	0.469	0.499	1.965	0.418	0.839	0.000	0.000	0.000	0.000	0.000	0.000	0.000	0.000	0.000	0.000	0.000	0.000	0.000	0.000	80	416	3682	3274	-1.194	Error	Error	1120	2562	0	0	1053	2221	0	0	0	0
1	12	11	""	"iYDR070C"	4050	18210	90	3055	2576	1555	127	288	534	76	75	0	4170	3796	2405	217	549	972	78	73	0	0	0	0	0	0	0	0	0	0	0	0	0	0	0	0	0	0	0	0.741	0.684	0.679	0.676	1.525	0.650	0.916	0.000	0.000	0.000	0.000	0.000	0.000	0.000	0.000	0.000	0.000	0.000	0.000	0.000	0.000	52	380	6881	6028	-0.433	Error	Error	2928	3953	0	0	2449	3579	0	0	0	0
1	13	11	""	"iYDR074W"	4250	18210	100	1497	1657	1482	131	264	464	70	62	0	2829	2910	2640	214	492	891	67	63	0	0	0	0	0	0	0	0	0	0	0	0	0	0	0	0	0	0	0	0.522	0.566	0.540	0.511	2.064	0.534	0.883	0.000	0.000	0.000	0.000	0.000	0.000	0.000	0.000	0.000	0.000	0.000	0.000	0.000	0.000	80	466	3981	4222	-0.937	Error	Error	1366	2615	0	0	1526	2696	0	0	0	0
1	14	11	""	"iYDR078C"	4460	18220	110	2419	2044	1169	121	178	259	86	83	0	2974	2538	1659	205	365	772	70	67	0	0	0	0	0	0	0	0	0	0	0	0	0	0	0	0	0	0	0	0.830	0.824	0.794	0.918	2.300	0.738	0.879	0.000	0.000	0.000	0.000	0.000	0.000	0.000	0.000	0.000	0.000	0.000	0.000	0.000	0.000	80	511	5067	4256	-0.269	Error	Error	2298	2769	0	0	1923	2333	0	0	0	0
1	15	11	""	"iYDR092W"	4630	18210	100	2225	1967	1210	121	160	204	82	76	0	5265	4709	3161	202	337	721	77	73	0	0	0	0	0	0	0	0	0	0	0	0	0	0	0	0	0	0	0	0.416	0.410	0.407	0.466	2.300	0.372	0.901	0.000	0.000	0.000	0.000	0.000	0.000	0.000	0.000	0.000	0.000	0.000	0.000	0.000	0.000	80	440	7167	6353	-1.267	Error	Error	2104	5063	0	0	1846	4507	0	0	0	0
1	16	11	""	"iYDR098C"	4820	18210	100	2547	2478	1518	121	192	286	87	83	0	2209	2066	1273	210	395	761	75	65	0	0	0	0	0	0	0	0	0	0	0	0	0	0	0	0	0	0	0	1.214	1.270	1.211	1.318	1.943	1.215	0.870	0.000	0.000	0.000	0.000	0.000	0.000	0.000	0.000	0.000	0.000	0.000	0.000	0.000	0.000	80	436	4425	4213	0.279	Error	Error	2426	1999	0	0	2357	1856	0	0	0	0
1	17	11	""	"iYDRCdelta9-1"	5010	18210	110	886	949	636	127	259	696	55	22	0	1279	1385	1047	216	356	591	67	45	0	0	0	0	0	0	0	0	0	0	0	0	0	0	0	0	0	0	0	0.714	0.703	0.604	0.611	2.090	0.592	0.786	0.000	0.000	0.000	0.000	0.000	0.000	0.000	0.000	0.000	0.000	0.000	0.000	0.000	0.000	80	516	1822	1991	-0.486	Error	Error	759	1063	0	0	822	1169	0	0	0	0
1	18	11	""	"iYDR115W"	5200	18210	110	1090	976	522	125	165	171	82	75	0	2448	2274	1322	217	328	430	81	75	0	0	0	0	0	0	0	0	0	0	0	0	0	0	0	0	0	0	0	0.433	0.414	0.423	0.378	1.620	0.377	0.856	0.000	0.000	0.000	0.000	0.000	0.000	0.000	0.000	0.000	0.000	0.000	0.000	0.000	0.000	80	509	3196	2908	-1.209	Error	Error	965	2231	0	0	851	2057	0	0	0	0
1	19	11	""	"iYDR119W"	5400	18210	110	5523	6405	4032	136	343	992	90	80	0	5253	5466	3647	218	513	1215	82	73	0	0	0	0	0	0	0	0	0	0	0	0	0	0	0	0	0	0	0	1.070	1.195	1.162	1.389	2.146	1.116	0.858	0.000	0.000	0.000	0.000	0.000	0.000	0.000	0.000	0.000	0.000	0.000	0.000	0.000	0.000	80	476	10422	11517	0.097	Error	Error	5387	5035	0	0	6269	5248	0	0	0	0
1	20	11	""	"iYDR123C"	5570	18210	110	6211	5691	3276	129	317	741	90	81	0	9741	8162	4850	222	523	1140	85	77	0	0	0	0	0	0	0	0	0	0	0	0	0	0	0	0	0	0	0	0.639	0.701	0.680	0.745	1.615	0.675	0.891	0.000	0.000	0.000	0.000	0.000	0.000	0.000	0.000	0.000	0.000	0.000	0.000	0.000	0.000	80	475	15601	13502	-0.646	Error	Error	6082	9519	0	0	5562	7940	0	0	0	0
1	21	11	""	"iYDR431W"	5760	18200	90	1097	1004	485	133	241	380	75	71	0	2152	1925	1028	229	454	800	78	63	0	0	0	0	0	0	0	0	0	0	0	0	0	0	0	0	0	0	0	0.501	0.514	0.496	0.466	1.894	0.481	0.851	0.000	0.000	0.000	0.000	0.000	0.000	0.000	0.000	0.000	0.000	0.000	0.000	0.000	0.000	52	385	2887	2567	-0.996	Error	Error	964	1923	0	0	871	1696	0	0	0	0
1	22	11	""	"iYDR436W"	6020	18210	100	719	1301	1174	123	261	438	60	46	0	1480	2593	2353	212	477	871	63	43	0	0	0	0	0	0	0	0	0	0	0	0	0	0	0	0	0	0	0	0.470	0.495	0.420	0.425	2.526	0.498	0.853	0.000	0.000	0.000	0.000	0.000	0.000	0.000	0.000	0.000	0.000	0.000	0.000	0.000	0.000	80	420	1864	3559	-1.089	Error	Error	596	1268	0	0	1178	2381	0	0	0	0
1	1	12	""	"iYDR439W-1"	1970	18410	110	5231	4852	3073	110	292	866	85	72	0	7149	6097	3960	180	447	1208	77	75	0	0	0	0	0	0	0	0	0	0	0	0	0	0	0	0	0	0	0	0.735	0.801	0.808	0.926	2.132	0.778	0.898	0.000	0.000	0.000	0.000	0.000	0.000	0.000	0.000	0.000	0.000	0.000	0.000	0.000	0.000	80	533	12090	10659	-0.445	Error	Error	5121	6969	0	0	4742	5917	0	0	0	0
1	2	12	""	"iYDR457W"	2140	18410	80	365	365	176	129	410	1060	0	0	0	458	454	269	203	618	1497	0	0	0	0	0	0	0	0	0	0	0	0	0	0	0	0	0	0	0	0	0	0.925	0.940	0.735	0.785	2.344	0.595	0.810	0.000	0.000	0.000	0.000	0.000	0.000	0.000	0.000	0.000	0.000	0.000	0.000	0.000	0.000	52	292	491	487	-0.112	Error	Error	236	255	0	0	236	251	0	0	0	0
1	3	12	""	"iYDR461W"	2340	18390	110	1427	1498	1102	115	195	304	75	73	0	3432	3413	2582	212	446	869	71	68	0	0	0	0	0	0	0	0	0	0	0	0	0	0	0	0	0	0	0	0.407	0.432	0.437	0.440	1.890	0.387	0.888	0.000	0.000	0.000	0.000	0.000	0.000	0.000	0.000	0.000	0.000	0.000	0.000	0.000	0.000	80	546	4532	4584	-1.295	Error	Error	1312	3220	0	0	1383	3201	0	0	0	0
1	4	12	""	"iYDR465C"	2530	18400	110	1653	1795	1301	130	279	454	78	72	0	2934	3195	2578	218	635	1198	73	61	0	0	0	0	0	0	0	0	0	0	0	0	0	0	0	0	0	0	0	0.561	0.559	0.561	0.576	1.950	0.462	0.832	0.000	0.000	0.000	0.000	0.000	0.000	0.000	0.000	0.000	0.000	0.000	0.000	0.000	0.000	80	516	4239	4642	-0.835	Error	Error	1523	2716	0	0	1665	2977	0	0	0	0
1	5	12	""	"iYDR481C"	2730	18400	110	2422	2033	1216	128	225	370	81	73	0	5640	4646	2915	226	492	937	76	73	0	0	0	0	0	0	0	0	0	0	0	0	0	0	0	0	0	0	0	0.424	0.431	0.427	0.438	1.835	0.399	0.879	0.000	0.000	0.000	0.000	0.000	0.000	0.000	0.000	0.000	0.000	0.000	0.000	0.000	0.000	80	521	7708	6325	-1.239	Error	Error	2294	5414	0	0	1905	4420	0	0	0	0
1	6	12	""	"iYDR485C"	2920	18400	110	1480	1527	930	122	205	344	82	72	0	4080	3764	2232	227	427	654	81	77	0	0	0	0	0	0	0	0	0	0	0	0	0	0	0	0	0	0	0	0.352	0.397	0.406	0.421	1.896	0.384	0.902	0.000	0.000	0.000	0.000	0.000	0.000	0.000	0.000	0.000	0.000	0.000	0.000	0.000	0.000	80	534	5211	4942	-1.504	Error	Error	1358	3853	0	0	1405	3537	0	0	0	0
1	7	12	""	"iYDR489W"	3110	18390	110	1730	1588	1139	149	200	195	77	73	0	2116	1903	1526	242	394	532	66	58	0	0	0	0	0	0	0	0	0	0	0	0	0	0	0	0	0	0	0	0.844	0.866	0.835	0.955	1.978	0.764	0.813	0.000	0.000	0.000	0.000	0.000	0.000	0.000	0.000	0.000	0.000	0.000	0.000	0.000	0.000	80	500	3455	3100	-0.245	Error	Error	1581	1874	0	0	1439	1661	0	0	0	0
1	8	12	""	"itL(CAA)D"	3280	18390	100	3244	3747	3133	140	303	693	77	70	0	3420	3167	2597	232	429	753	66	65	0	0	0	0	0	0	0	0	0	0	0	0	0	0	0	0	0	0	0	0.974	1.229	1.205	1.252	2.239	1.167	0.897	0.000	0.000	0.000	0.000	0.000	0.000	0.000	0.000	0.000	0.000	0.000	0.000	0.000	0.000	80	473	6292	6542	-0.039	Error	Error	3104	3188	0	0	3607	2935	0	0	0	0
1	9	12	""	"iYDR511W"	3510	18390	110	756	676	430	125	251	532	56	11	0	1445	1241	884	216	357	578	63	55	0	0	0	0	0	0	0	0	0	0	0	0	0	0	0	0	0	0	0	0.513	0.538	0.523	0.489	1.901	0.496	0.820	0.000	0.000	0.000	0.000	0.000	0.000	0.000	0.000	0.000	0.000	0.000	0.000	0.000	0.000	80	505	1860	1576	-0.962	Error	Error	631	1229	0	0	551	1025	0	0	0	0
1	10	12	""	"iYDR516C"	3660	18390	110	1304	1332	806	124	237	412	77	68	0	2451	2264	1514	213	428	772	73	66	0	0	0	0	0	0	0	0	0	0	0	0	0	0	0	0	0	0	0	0.527	0.589	0.568	0.602	2.017	0.523	0.847	0.000	0.000	0.000	0.000	0.000	0.000	0.000	0.000	0.000	0.000	0.000	0.000	0.000	0.000	80	490	3418	3259	-0.923	Error	Error	1180	2238	0	0	1208	2051	0	0	0	0
1	11	12	""	"iYER141W"	3850	18380	80	379	415	256	139	270	383	32	3	0	391	385	233	219	482	781	0	0	0	0	0	0	0	0	0	0	0	0	0	0	0	0	0	0	0	0	0	1.395	1.663	1.186	1.005	2.905	0.832	0.544	0.000	0.000	0.000	0.000	0.000	0.000	0.000	0.000	0.000	0.000	0.000	0.000	0.000	0.000	52	328	412	442	0.481	Error	Error	240	172	0	0	276	166	0	0	0	0
1	12	12	""	"iYER145C"	4040	18390	110	755	887	733	126	183	215	75	63	0	1551	1760	1558	199	338	522	71	57	0	0	0	0	0	0	0	0	0	0	0	0	0	0	0	0	0	0	0	0.465	0.488	0.480	0.530	2.457	0.405	0.808	0.000	0.000	0.000	0.000	0.000	0.000	0.000	0.000	0.000	0.000	0.000	0.000	0.000	0.000	80	557	1981	2322	-1.104	Error	Error	629	1352	0	0	761	1561	0	0	0	0
1	13	12	""	"iYER149C"	4250	18390	120	4574	4739	3172	123	173	204	94	90	0	6405	6076	4283	200	351	569	80	75	0	0	0	0	0	0	0	0	0	0	0	0	0	0	0	0	0	0	0	0.717	0.786	0.777	0.884	2.059	0.740	0.908	0.000	0.000	0.000	0.000	0.000	0.000	0.000	0.000	0.000	0.000	0.000	0.000	0.000	0.000	120	592	10656	10492	-0.479	Error	Error	4451	6205	0	0	4616	5876	0	0	0	0
1	14	12	""	"iYER163C-0"	4430	18390	110	2033	2196	1442	126	211	372	83	76	0	5909	5490	3848	210	522	1335	75	70	0	0	0	0	0	0	0	0	0	0	0	0	0	0	0	0	0	0	0	0.335	0.392	0.390	0.429	1.955	0.350	0.870	0.000	0.000	0.000	0.000	0.000	0.000	0.000	0.000	0.000	0.000	0.000	0.000	0.000	0.000	80	480	7606	7350	-1.579	Error	Error	1907	5699	0	0	2070	5280	0	0	0	0
1	15	12	""	"iYER166W"	4630	18390	110	2382	3225	2768	135	232	408	80	73	0	3522	4981	4472	226	568	1353	68	62	0	0	0	0	0	0	0	0	0	0	0	0	0	0	0	0	0	0	0	0.682	0.650	0.662	0.834	2.477	0.608	0.909	0.000	0.000	0.000	0.000	0.000	0.000	0.000	0.000	0.000	0.000	0.000	0.000	0.000	0.000	80	522	5543	7845	-0.553	Error	Error	2247	3296	0	0	3090	4755	0	0	0	0
1	16	12	""	"iYER170W"	4810	18380	110	2501	2463	1380	121	180	265	91	85	0	4741	4360	2402	212	365	612	88	78	0	0	0	0	0	0	0	0	0	0	0	0	0	0	0	0	0	0	0	0.526	0.565	0.569	0.581	1.630	0.538	0.891	0.000	0.000	0.000	0.000	0.000	0.000	0.000	0.000	0.000	0.000	0.000	0.000	0.000	0.000	80	501	6909	6490	-0.928	Error	Error	2380	4529	0	0	2342	4148	0	0	0	0
1	17	12	""	"iYER183C-1"	5000	18400	110	4247	5222	4419	128	440	1133	75	68	0	3032	3519	3059	211	515	974	70	62	0	0	0	0	0	0	0	0	0	0	0	0	0	0	0	0	0	0	0	1.460	1.540	1.536	1.824	2.151	1.440	0.912	0.000	0.000	0.000	0.000	0.000	0.000	0.000	0.000	0.000	0.000	0.000	0.000	0.000	0.000	80	528	6940	8402	0.546	Error	Error	4119	2821	0	0	5094	3308	0	0	0	0
1	18	12	""	"iYERComega1-0"	5190	18390	110	2019	2323	1859	131	455	1116	68	41	0	3984	4446	3706	212	562	1006	77	66	0	0	0	0	0	0	0	0	0	0	0	0	0	0	0	0	0	0	0	0.501	0.518	0.524	0.512	1.792	0.520	0.803	0.000	0.000	0.000	0.000	0.000	0.000	0.000	0.000	0.000	0.000	0.000	0.000	0.000	0.000	80	527	5660	6426	-0.998	Error	Error	1888	3772	0	0	2192	4234	0	0	0	0
1	19	12	""	"iYERWomega2-1"	5380	18380	110	15103	19209	14928	155	738	2452	88	86	1	10755	13173	10064	235	814	2117	86	80	0	0	0	0	0	0	0	0	0	0	0	0	0	0	0	0	0	0	0	1.421	1.473	1.558	1.594	1.666	1.469	0.903	0.000	0.000	0.000	0.000	0.000	0.000	0.000	0.000	0.000	0.000	0.000	0.000	0.000	0.000	80	543	25468	31992	0.507	Error	Error	14948	10520	0	0	19054	12938	0	0	0	0
1	20	12	""	"iYFL054C"	5590	18390	100	522	578	328	131	620	2268	0	0	0	850	767	427	222	669	1942	0	0	0	0	0	0	0	0	0	0	0	0	0	0	0	0	0	0	0	0	0	0.623	0.820	0.744	0.687	1.917	0.728	0.695	0.000	0.000	0.000	0.000	0.000	0.000	0.000	0.000	0.000	0.000	0.000	0.000	0.000	0.000	80	474	1019	992	-0.684	Error	Error	391	628	0	0	447	545	0	0	0	0
1	21	12	""	"iYFL051C-0"	5760	18390	110	9415	13171	11128	120	312	891	86	80	0	8126	9111	7141	216	432	944	77	76	0	0	0	0	0	0	0	0	0	0	0	0	0	0	0	0	0	0	0	1.175	1.467	1.425	1.471	2.110	1.491	0.942	0.000	0.000	0.000	0.000	0.000	0.000	0.000	0.000	0.000	0.000	0.000	0.000	0.000	0.000	80	519	17205	21946	0.233	Error	Error	9295	7910	0	0	13051	8895	0	0	0	0
1	22	12	""	"iYFL048C"	5950	18380	120	2305	1960	1159	126	331	841	70	60	0	4868	3766	2509	208	504	1004	73	64	0	0	0	0	0	0	0	0	0	0	0	0	0	0	0	0	0	0	0	0.468	0.515	0.523	0.615	1.986	0.521	0.855	0.000	0.000	0.000	0.000	0.000	0.000	0.000	0.000	0.000	0.000	0.000	0.000	0.000	0.000	120	634	6839	5392	-1.097	Error	Error	2179	4660	0	0	1834	3558	0	0	0	0
1	1	13	""	"iYGL095C"	1960	18580	110	2942	3267	2216	104	169	256	90	81	0	2896	3197	2164	175	253	342	82	80	0	0	0	0	0	0	0	0	0	0	0	0	0	0	0	0	0	0	0	1.043	1.047	1.036	1.106	1.952	1.012	0.926	0.000	0.000	0.000	0.000	0.000	0.000	0.000	0.000	0.000	0.000	0.000	0.000	0.000	0.000	80	529	5559	6185	0.061	Error	Error	2838	2721	0	0	3163	3022	0	0	0	0
1	2	13	""	"iYGL091C"	2160	18580	150	156	173	90	113	239	645	0	0	0	244	261	158	189	360	875	0	0	0	0	0	0	0	0	0	0	0	0	0	0	0	0	0	0	0	0	0	0.782	0.833	0.548	0.609	3.237	0.666	0.728	0.000	0.000	0.000	0.000	0.000	0.000	0.000	0.000	0.000	0.000	0.000	0.000	0.000	0.000	156	796	98	132	-0.355	Error	Error	43	55	0	0	60	72	0	0	-50	0
1	3	13	""	"iYGL087C"	2350	18590	110	1469	1514	1127	109	146	185	76	70	0	3272	3140	2510	198	321	551	71	66	0	0	0	0	0	0	0	0	0	0	0	0	0	0	0	0	0	0	0	0.442	0.478	0.487	0.453	1.933	0.429	0.895	0.000	0.000	0.000	0.000	0.000	0.000	0.000	0.000	0.000	0.000	0.000	0.000	0.000	0.000	80	504	4434	4347	-1.177	Error	Error	1360	3074	0	0	1405	2942	0	0	0	0
1	4	13	""	"iYGL068W"	2530	18580	110	941	1125	821	127	184	211	86	73	0	2050	2220	1672	222	393	559	72	66	0	0	0	0	0	0	0	0	0	0	0	0	0	0	0	0	0	0	0	0.445	0.499	0.491	0.621	2.558	0.441	0.834	0.000	0.000	0.000	0.000	0.000	0.000	0.000	0.000	0.000	0.000	0.000	0.000	0.000	0.000	80	550	2642	2996	-1.167	Error	Error	814	1828	0	0	998	1998	0	0	0	0
1	5	13	""	"iYGL064C"	2750	18590	110	997	1095	751	121	154	141	82	76	0	2606	2537	1860	200	286	334	78	71	0	0	0	0	0	0	0	0	0	0	0	0	0	0	0	0	0	0	0	0.364	0.417	0.431	0.469	2.141	0.371	0.844	0.000	0.000	0.000	0.000	0.000	0.000	0.000	0.000	0.000	0.000	0.000	0.000	0.000	0.000	80	538	3282	3311	-1.458	Error	Error	876	2406	0	0	974	2337	0	0	0	0
1	6	13	""	"iYGL060W"	2920	18590	110	2426	2412	1693	112	137	177	86	83	0	4095	3940	2912	193	268	442	81	76	0	0	0	0	0	0	0	0	0	0	0	0	0	0	0	0	0	0	0	0.593	0.614	0.601	0.649	1.881	0.548	0.893	0.000	0.000	0.000	0.000	0.000	0.000	0.000	0.000	0.000	0.000	0.000	0.000	0.000	0.000	80	504	6216	6047	-0.754	Error	Error	2314	3902	0	0	2300	3747	0	0	0	0
1	7	13	""	"iYGLWdelta10"	3110	18590	100	1325	1752	1304	129	200	275	86	81	0	2749	3560	2730	211	390	685	80	76	0	0	0	0	0	0	0	0	0	0	0	0	0	0	0	0	0	0	0	0.471	0.485	0.523	0.571	2.219	0.450	0.888	0.000	0.000	0.000	0.000	0.000	0.000	0.000	0.000	0.000	0.000	0.000	0.000	0.000	0.000	80	480	3734	4972	-1.085	Error	Error	1196	2538	0	0	1623	3349	0	0	0	0
1	8	13	""	"iYGL042C"	3290	18590	110	2438	2783	2052	123	179	257	85	80	0	3221	3232	2400	197	341	585	76	68	0	0	0	0	0	0	0	0	0	0	0	0	0	0	0	0	0	0	0	0.766	0.876	0.892	0.928	2.303	0.810	0.888	0.000	0.000	0.000	0.000	0.000	0.000	0.000	0.000	0.000	0.000	0.000	0.000	0.000	0.000	80	550	5339	5695	-0.385	Error	Error	2315	3024	0	0	2660	3035	0	0	0	0
1	9	13	""	"itL(CAA)G2"	3490	18590	100	2737	2680	1691	125	195	287	86	80	0	4150	4070	2833	195	343	573	82	75	0	0	0	0	0	0	0	0	0	0	0	0	0	0	0	0	0	0	0	0.660	0.659	0.658	0.716	2.400	0.599	0.914	0.000	0.000	0.000	0.000	0.000	0.000	0.000	0.000	0.000	0.000	0.000	0.000	0.000	0.000	80	490	6567	6430	-0.599	Error	Error	2612	3955	0	0	2555	3875	0	0	0	0
1	10	13	""	"iYGL026C"	3680	18590	100	3739	3251	2207	130	296	614	75	68	0	6327	4964	3530	211	568	1174	71	62	0	0	0	0	0	0	0	0	0	0	0	0	0	0	0	0	0	0	0	0.590	0.657	0.637	0.771	2.239	0.630	0.912	0.000	0.000	0.000	0.000	0.000	0.000	0.000	0.000	0.000	0.000	0.000	0.000	0.000	0.000	80	484	9725	7874	-0.761	Error	Error	3609	6116	0	0	3121	4753	0	0	0	0
1	11	13	""	"iYGL021W"	3870	18580	100	2569	2176	1551	123	262	563	72	62	0	2811	2235	1636	207	490	1063	62	53	0	0	0	0	0	0	0	0	0	0	0	0	0	0	0	0	0	0	0	0.939	1.012	0.968	0.943	1.817	0.943	0.884	0.000	0.000	0.000	0.000	0.000	0.000	0.000	0.000	0.000	0.000	0.000	0.000	0.000	0.000	80	498	5050	4081	-0.090	Error	Error	2446	2604	0	0	2053	2028	0	0	0	0
1	12	13	""	"iYGL017W"	4060	18590	100	2036	1821	1208	123	209	356	78	71	0	4837	4057	2968	207	447	902	72	65	0	0	0	0	0	0	0	0	0	0	0	0	0	0	0	0	0	0	0	0.413	0.441	0.439	0.514	2.062	0.394	0.905	0.000	0.000	0.000	0.000	0.000	0.000	0.000	0.000	0.000	0.000	0.000	0.000	0.000	0.000	80	464	6543	5548	-1.275	Error	Error	1913	4630	0	0	1698	3850	0	0	0	0
1	13	13	""	"iYGR269W"	4260	18590	100	1110	1191	867	123	195	297	72	70	0	2600	2922	2287	205	447	851	75	68	0	0	0	0	0	0	0	0	0	0	0	0	0	0	0	0	0	0	0	0.412	0.393	0.389	0.350	1.817	0.372	0.913	0.000	0.000	0.000	0.000	0.000	0.000	0.000	0.000	0.000	0.000	0.000	0.000	0.000	0.000	80	464	3382	3785	-1.279	Error	Error	987	2395	0	0	1068	2717	0	0	0	0
1	14	13	""	"iYGR273C"	4450	18590	120	2516	2889	2469	133	182	223	77	75	0	1312	1737	1525	215	330	637	59	46	0	0	0	0	0	0	0	0	0	0	0	0	0	0	0	0	0	0	0	2.172	1.811	1.687	1.784	3.300	1.744	0.829	0.000	0.000	0.000	0.000	0.000	0.000	0.000	0.000	0.000	0.000	0.000	0.000	0.000	0.000	120	575	3480	4278	1.119	Error	Error	2383	1097	0	0	2756	1522	0	0	0	0
1	15	13	""	"iYGR277C"	4640	18600	120	744	1485	1626	134	170	148	59	55	0	851	3698	4530	221	252	152	52	52	0	0	0	0	0	0	0	0	0	0	0	0	0	0	0	0	0	0	0	0.968	0.389	0.412	0.412	2.229	0.358	0.900	0.000	0.000	0.000	0.000	0.000	0.000	0.000	0.000	0.000	0.000	0.000	0.000	0.000	0.000	120	591	1240	4828	-0.047	Error	Error	610	630	0	0	1351	3477	0	0	0	0
1	16	13	""	"iYGR292W-0"	4840	18590	120	1436	1684	1460	116	132	91	86	82	0	2795	3333	2999	192	228	249	80	75	0	0	0	0	0	0	0	0	0	0	0	0	0	0	0	0	0	0	0	0.507	0.499	0.499	0.515	1.986	0.470	0.859	0.000	0.000	0.000	0.000	0.000	0.000	0.000	0.000	0.000	0.000	0.000	0.000	0.000	0.000	120	591	3923	4709	-0.980	Error	Error	1320	2603	0	0	1568	3141	0	0	0	0
1	17	13	""	"iYGR295C-1"	5020	18590	110	9966	10934	8784	123	302	830	81	77	0	6946	8440	6913	193	390	963	77	77	0	0	0	0	0	0	0	0	0	0	0	0	0	0	0	0	0	0	0	1.458	1.311	1.343	1.309	1.699	1.264	0.888	0.000	0.000	0.000	0.000	0.000	0.000	0.000	0.000	0.000	0.000	0.000	0.000	0.000	0.000	80	496	16596	19058	0.544	Error	Error	9843	6753	0	0	10811	8247	0	0	0	0
1	18	13	""	"iYHL048W"	5210	18590	100	2376	2886	2518	126	318	842	71	62	0	2070	2521	2252	195	402	980	66	46	0	0	0	0	0	0	0	0	0	0	0	0	0	0	0	0	0	0	0	1.200	1.187	1.168	0.994	2.011	1.133	0.909	0.000	0.000	0.000	0.000	0.000	0.000	0.000	0.000	0.000	0.000	0.000	0.000	0.000	0.000	80	482	4125	5086	0.263	Error	Error	2250	1875	0	0	2760	2326	0	0	0	0
1	19	13	""	"iYHL034C"	5400	18590	100	456	494	351	124	219	506	31	5	0	862	892	692	197	260	243	76	61	0	0	0	0	0	0	0	0	0	0	0	0	0	0	0	0	0	0	0	0.499	0.532	0.500	0.446	1.894	0.470	0.731	0.000	0.000	0.000	0.000	0.000	0.000	0.000	0.000	0.000	0.000	0.000	0.000	0.000	0.000	80	519	997	1065	-1.002	Error	Error	332	665	0	0	370	695	0	0	0	0
1	20	13	""	"iYHL030W"	5620	18600	110	2252	3578	3555	129	290	757	72	55	0	832	1454	1461	202	316	554	51	46	0	0	0	0	0	0	0	0	0	0	0	0	0	0	0	0	0	0	0	3.370	2.755	2.495	2.516	2.822	2.566	0.874	0.000	0.000	0.000	0.000	0.000	0.000	0.000	0.000	0.000	0.000	0.000	0.000	0.000	0.000	80	527	2753	4701	1.753	Error	Error	2123	630	0	0	3449	1252	0	0	0	0
1	21	13	""	"iYHL026C"	5810	18600	110	1447	1580	1191	126	198	353	78	66	0	2080	2122	1728	199	289	511	67	62	0	0	0	0	0	0	0	0	0	0	0	0	0	0	0	0	0	0	0	0.702	0.756	0.763	0.775	2.561	0.654	0.804	0.000	0.000	0.000	0.000	0.000	0.000	0.000	0.000	0.000	0.000	0.000	0.000	0.000	0.000	80	493	3202	3377	-0.510	Error	Error	1321	1881	0	0	1454	1923	0	0	0	0
1	22	13	""	"iYHL011C"	5990	18590	150	1020	1309	1245	111	129	91	76	71	0	1498	2013	2004	185	242	325	62	61	0	0	0	0	0	0	0	0	0	0	0	0	0	0	0	0	0	0	0	0.692	0.655	0.638	0.688	2.225	0.613	0.875	0.000	0.000	0.000	0.000	0.000	0.000	0.000	0.000	0.000	0.000	0.000	0.000	0.000	0.000	156	884	2222	3026	-0.531	Error	Error	909	1313	0	0	1198	1828	0	0	0	0
1	1	14	""	"iYHLWdelta2"	1980	18790	110	246	267	156	98	107	57	68	55	0	290	301	189	166	176	59	63	50	0	0	0	0	0	0	0	0	0	0	0	0	0	0	0	0	0	0	0	1.194	1.252	0.885	0.806	2.840	0.898	0.483	0.000	0.000	0.000	0.000	0.000	0.000	0.000	0.000	0.000	0.000	0.000	0.000	0.000	0.000	80	568	272	304	0.255	Error	Error	148	124	0	0	169	135	0	0	0	0
1	2	14	""	"iYHL003C"	2170	18790	110	761	1077	1240	117	143	183	61	60	0	927	1177	1336	182	222	223	56	52	0	0	0	0	0	0	0	0	0	0	0	0	0	0	0	0	0	0	0	0.864	0.965	0.775	0.724	2.836	0.932	0.841	0.000	0.000	0.000	0.000	0.000	0.000	0.000	0.000	0.000	0.000	0.000	0.000	0.000	0.000	80	478	1389	1955	-0.210	Error	Error	644	745	0	0	960	995	0	0	0	0
1	3	14	""	"iYIL106W"	2360	18790	110	1354	1383	1159	120	188	249	72	63	0	1147	1136	1005	201	286	297	60	53	0	0	0	0	0	0	0	0	0	0	0	0	0	0	0	0	0	0	0	1.304	1.351	1.132	0.947	3.259	1.187	0.858	0.000	0.000	0.000	0.000	0.000	0.000	0.000	0.000	0.000	0.000	0.000	0.000	0.000	0.000	80	513	2180	2198	0.383	Error	Error	1234	946	0	0	1263	935	0	0	0	0
1	4	14	""	"iYIL103W-1"	2550	18790	110	632	640	447	123	188	217	70	56	0	1242	1371	1174	206	327	436	63	55	0	0	0	0	0	0	0	0	0	0	0	0	0	0	0	0	0	0	0	0.491	0.444	0.511	0.554	2.560	0.378	0.770	0.000	0.000	0.000	0.000	0.000	0.000	0.000	0.000	0.000	0.000	0.000	0.000	0.000	0.000	80	502	1545	1682	-1.025	Error	Error	509	1036	0	0	517	1165	0	0	0	0
1	5	14	""	"iYIL100W"	2740	18790	110	821	987	731	123	169	172	77	70	0	1489	1748	1475	204	319	405	67	63	0	0	0	0	0	0	0	0	0	0	0	0	0	0	0	0	0	0	0	0.543	0.560	0.567	0.655	2.252	0.494	0.843	0.000	0.000	0.000	0.000	0.000	0.000	0.000	0.000	0.000	0.000	0.000	0.000	0.000	0.000	80	511	1983	2408	-0.880	Error	Error	698	1285	0	0	864	1544	0	0	0	0
1	6	14	""	"iYIL088C"	2950	18780	110	688	1264	1217	117	156	156	71	63	0	1146	2048	2042	196	286	309	61	56	0	0	0	0	0	0	0	0	0	0	0	0	0	0	0	0	0	0	0	0.601	0.619	0.572	0.629	2.194	0.571	0.853	0.000	0.000	0.000	0.000	0.000	0.000	0.000	0.000	0.000	0.000	0.000	0.000	0.000	0.000	80	527	1521	2999	-0.734	Error	Error	571	950	0	0	1147	1852	0	0	0	0
1	7	14	""	"itI(AAU)I2"	3130	18790	110	1249	1278	924	117	171	181	77	73	0	1535	1475	1098	193	285	311	71	63	0	0	0	0	0	0	0	0	0	0	0	0	0	0	0	0	0	0	0	0.844	0.906	0.837	0.824	2.401	0.822	0.835	0.000	0.000	0.000	0.000	0.000	0.000	0.000	0.000	0.000	0.000	0.000	0.000	0.000	0.000	80	513	2474	2443	-0.246	Error	Error	1132	1342	0	0	1161	1282	0	0	0	0
1	8	14	""	"iYIL076W"	3330	18790	110	3589	3911	3382	119	169	182	85	80	0	1259	1450	1246	187	233	176	71	67	0	0	0	0	0	0	0	0	0	0	0	0	0	0	0	0	0	0	0	3.237	3.002	2.892	2.664	2.132	2.949	0.847	0.000	0.000	0.000	0.000	0.000	0.000	0.000	0.000	0.000	0.000	0.000	0.000	0.000	0.000	80	504	4542	5055	1.695	Error	Error	3470	1072	0	0	3792	1263	0	0	0	0
1	9	14	""	"iYIL057C"	3500	18780	110	625	748	559	122	175	209	72	58	0	960	1193	1020	188	255	284	70	58	0	0	0	0	0	0	0	0	0	0	0	0	0	0	0	0	0	0	0	0.652	0.623	0.601	0.667	2.611	0.532	0.716	0.000	0.000	0.000	0.000	0.000	0.000	0.000	0.000	0.000	0.000	0.000	0.000	0.000	0.000	80	509	1275	1631	-0.618	Error	Error	503	772	0	0	626	1005	0	0	0	0
1	10	14	""	"iYIL054W"	3710	18780	110	926	912	602	123	167	203	70	66	0	1698	1537	1103	195	293	451	66	61	0	0	0	0	0	0	0	0	0	0	0	0	0	0	0	0	0	0	0	0.534	0.588	0.587	0.690	2.696	0.526	0.841	0.000	0.000	0.000	0.000	0.000	0.000	0.000	0.000	0.000	0.000	0.000	0.000	0.000	0.000	80	496	2306	2131	-0.904	Error	Error	803	1503	0	0	789	1342	0	0	0	0
1	11	14	""	"iYIL050W"	3880	18780	110	715	913	727	116	153	157	71	70	0	2137	2281	1875	197	289	341	72	70	0	0	0	0	0	0	0	0	0	0	0	0	0	0	0	0	0	0	0	0.309	0.382	0.358	0.363	1.899	0.370	0.860	0.000	0.000	0.000	0.000	0.000	0.000	0.000	0.000	0.000	0.000	0.000	0.000	0.000	0.000	80	469	2539	2881	-1.695	Error	Error	599	1940	0	0	797	2084	0	0	0	0
1	12	14	""	"iYIL034C"	4080	18780	150	418	727	722	123	245	496	42	26	0	369	1468	1731	202	432	758	42	35	0	0	0	0	0	0	0	0	0	0	0	0	0	0	0	0	0	0	0	1.766	0.477	0.482	0.647	3.046	0.391	0.819	0.000	0.000	0.000	0.000	0.000	0.000	0.000	0.000	0.000	0.000	0.000	0.000	0.000	0.000	156	741	462	1870	0.821	Error	Error	295	167	0	0	604	1266	0	0	0	0
1	13	14	""	"iYIL030C"	4250	18780	110	1400	1233	759	124	247	499	70	63	0	2434	2112	1267	195	364	518	76	72	0	0	0	0	0	0	0	0	0	0	0	0	0	0	0	0	0	0	0	0.570	0.579	0.571	0.525	1.625	0.566	0.836	0.000	0.000	0.000	0.000	0.000	0.000	0.000	0.000	0.000	0.000	0.000	0.000	0.000	0.000	80	488	3515	3026	-0.811	Error	Error	1276	2239	0	0	1109	1917	0	0	0	0
1	14	14	""	"iYIL028W"	4450	18780	110	2739	3272	3102	132	318	662	68	63	0	2297	2901	2718	205	466	790	67	56	0	0	0	0	0	0	0	0	0	0	0	0	0	0	0	0	0	0	0	1.246	1.165	1.044	1.165	2.331	1.144	0.850	0.000	0.000	0.000	0.000	0.000	0.000	0.000	0.000	0.000	0.000	0.000	0.000	0.000	0.000	80	527	4699	5836	0.318	Error	Error	2607	2092	0	0	3140	2696	0	0	0	0
1	15	14	""	"iYJL006C"	4690	18790	100	595	651	447	126	178	169	71	58	0	622	741	577	201	261	216	60	47	0	0	0	0	0	0	0	0	0	0	0	0	0	0	0	0	0	0	0	1.114	0.972	0.802	0.879	2.086	0.811	0.763	0.000	0.000	0.000	0.000	0.000	0.000	0.000	0.000	0.000	0.000	0.000	0.000	0.000	0.000	80	420	890	1065	0.156	Error	Error	469	421	0	0	525	540	0	0	0	0
1	16	14	""	"iYJL003W"	4850	18780	110	4359	4156	3128	122	168	208	86	78	0	2623	2237	1657	192	231	195	71	68	0	0	0	0	0	0	0	0	0	0	0	0	0	0	0	0	0	0	0	1.743	1.973	1.918	2.024	2.792	1.971	0.905	0.000	0.000	0.000	0.000	0.000	0.000	0.000	0.000	0.000	0.000	0.000	0.000	0.000	0.000	80	436	6668	6079	0.801	Error	Error	4237	2431	0	0	4034	2045	0	0	0	0
1	17	14	""	"iYJR001W"	5020	18780	110	5425	5212	3415	131	207	408	85	81	0	3971	3492	2269	205	260	295	78	75	0	0	0	0	0	0	0	0	0	0	0	0	0	0	0	0	0	0	0	1.406	1.546	1.547	1.648	1.756	1.528	0.918	0.000	0.000	0.000	0.000	0.000	0.000	0.000	0.000	0.000	0.000	0.000	0.000	0.000	0.000	80	488	9060	8368	0.491	Error	Error	5294	3766	0	0	5081	3287	0	0	0	0
1	18	14	""	"iYJR015W"	5220	18780	110	1266	1980	1894	128	225	374	70	60	0	630	648	550	197	245	189	55	52	0	0	0	0	0	0	0	0	0	0	0	0	0	0	0	0	0	0	0	2.628	4.106	3.529	2.914	3.771	3.574	0.848	0.000	0.000	0.000	0.000	0.000	0.000	0.000	0.000	0.000	0.000	0.000	0.000	0.000	0.000	80	501	1571	2303	1.394	Error	Error	1138	433	0	0	1852	451	0	0	0	0
1	19	14	""	"iYJR021C"	5400	18790	110	2042	1728	1121	125	232	375	76	66	0	3278	2571	1767	201	293	281	73	70	0	0	0	0	0	0	0	0	0	0	0	0	0	0	0	0	0	0	0	0.623	0.676	0.699	0.752	2.407	0.647	0.842	0.000	0.000	0.000	0.000	0.000	0.000	0.000	0.000	0.000	0.000	0.000	0.000	0.000	0.000	80	497	4994	3973	-0.683	Error	Error	1917	3077	0	0	1603	2370	0	0	0	0
1	20	14	""	"iYJR031C"	5610	18780	150	3188	2719	1856	149	355	630	73	67	0	5268	4353	3315	225	432	538	71	65	0	0	0	0	0	0	0	0	0	0	0	0	0	0	0	0	0	0	0	0.603	0.623	0.633	0.780	2.143	0.564	0.885	0.000	0.000	0.000	0.000	0.000	0.000	0.000	0.000	0.000	0.000	0.000	0.000	0.000	0.000	156	812	8082	6698	-0.731	Error	Error	3039	5043	0	0	2570	4128	0	0	0	0
1	21	14	""	"itS(AGA)J"	5830	18780	100	1761	2034	1756	130	277	534	70	57	0	1505	1805	1633	214	335	447	63	58	0	0	0	0	0	0	0	0	0	0	0	0	0	0	0	0	0	0	0	1.263	1.197	1.128	1.153	1.971	1.102	0.833	0.000	0.000	0.000	0.000	0.000	0.000	0.000	0.000	0.000	0.000	0.000	0.000	0.000	0.000	80	396	2922	3495	0.337	Error	Error	1631	1291	0	0	1904	1591	0	0	0	0
1	22	14	""	"iYJR050W"	5970	18780	100	1038	1091	838	115	145	132	76	71	0	2246	2568	2131	194	308	481	70	68	0	0	0	0	0	0	0	0	0	0	0	0	0	0	0	0	0	0	0	0.450	0.411	0.424	0.445	2.053	0.389	0.823	0.000	0.000	0.000	0.000	0.000	0.000	0.000	0.000	0.000	0.000	0.000	0.000	0.000	0.000	80	394	2975	3350	-1.153	Error	Error	923	2052	0	0	976	2374	0	0	0	0
1	1	15	""	"iYJR052W"	1970	18970	110	938	834	484	101	122	175	78	68	0	2174	1803	1104	169	201	221	77	75	0	0	0	0	0	0	0	0	0	0	0	0	0	0	0	0	0	0	0	0.417	0.449	0.466	0.482	1.996	0.420	0.843	0.000	0.000	0.000	0.000	0.000	0.000	0.000	0.000	0.000	0.000	0.000	0.000	0.000	0.000	80	539	2842	2367	-1.260	Error	Error	837	2005	0	0	733	1634	0	0	0	0
1	2	15	""	"iYJR063W"	2180	18960	120	1164	1189	962	107	140	144	78	70	0	2942	2847	2521	185	263	331	68	66	0	0	0	0	0	0	0	0	0	0	0	0	0	0	0	0	0	0	0	0.383	0.406	0.381	0.406	2.332	0.368	0.893	0.000	0.000	0.000	0.000	0.000	0.000	0.000	0.000	0.000	0.000	0.000	0.000	0.000	0.000	120	515	3814	3744	-1.383	Error	Error	1057	2757	0	0	1082	2662	0	0	0	0
1	3	15	""	"iYJR067C"	2350	18960	110	3953	3268	2033	119	268	496	78	77	0	3014	2471	1690	202	369	502	73	67	0	0	0	0	0	0	0	0	0	0	0	0	0	0	0	0	0	0	0	1.363	1.388	1.247	1.314	2.770	1.306	0.868	0.000	0.000	0.000	0.000	0.000	0.000	0.000	0.000	0.000	0.000	0.000	0.000	0.000	0.000	80	453	6646	5418	0.447	Error	Error	3834	2812	0	0	3149	2269	0	0	0	0
1	4	15	""	"iYJR072C"	2560	18960	120	1017	875	636	120	244	455	59	49	0	1823	1503	1139	201	334	448	64	57	0	0	0	0	0	0	0	0	0	0	0	0	0	0	0	0	0	0	0	0.553	0.580	0.569	0.572	2.060	0.568	0.845	0.000	0.000	0.000	0.000	0.000	0.000	0.000	0.000	0.000	0.000	0.000	0.000	0.000	0.000	120	545	2519	2057	-0.855	Error	Error	897	1622	0	0	755	1302	0	0	0	0
1	5	15	""	"itV(AAC)K2"	2740	18960	120	3227	3551	3426	116	231	542	70	65	0	2081	2271	2257	198	362	626	56	53	0	0	0	0	0	0	0	0	0	0	0	0	0	0	0	0	0	0	0	1.652	1.657	1.434	1.295	2.795	1.531	0.871	0.000	0.000	0.000	0.000	0.000	0.000	0.000	0.000	0.000	0.000	0.000	0.000	0.000	0.000	120	504	4994	5508	0.724	Error	Error	3111	1883	0	0	3435	2073	0	0	0	0
1	6	15	""	"iYKL027W"	2920	18960	110	2173	2436	2379	120	385	982	67	55	0	1130	1267	1207	200	404	700	58	31	0	0	0	0	0	0	0	0	0	0	0	0	0	0	0	0	0	0	0	2.208	2.171	1.819	1.475	2.497	1.898	0.787	0.000	0.000	0.000	0.000	0.000	0.000	0.000	0.000	0.000	0.000	0.000	0.000	0.000	0.000	80	486	2983	3383	1.142	Error	Error	2053	930	0	0	2316	1067	0	0	0	0
1	7	15	""	"iYKL023W"	3110	18960	110	1794	1554	1108	119	333	851	65	50	0	1509	1448	1081	193	354	537	70	60	0	0	0	0	0	0	0	0	0	0	0	0	0	0	0	0	0	0	0	1.273	1.143	1.079	0.963	1.938	1.188	0.822	0.000	0.000	0.000	0.000	0.000	0.000	0.000	0.000	0.000	0.000	0.000	0.000	0.000	0.000	80	492	2991	2690	0.348	Error	Error	1675	1316	0	0	1435	1255	0	0	0	0
1	8	15	""	"iYKL007W"	3300	18960	110	1247	1224	939	111	187	259	70	65	0	989	1021	833	190	272	303	65	58	0	0	0	0	0	0	0	0	0	0	0	0	0	0	0	0	0	0	0	1.422	1.339	1.177	0.993	2.837	1.217	0.786	0.000	0.000	0.000	0.000	0.000	0.000	0.000	0.000	0.000	0.000	0.000	0.000	0.000	0.000	80	493	1935	1944	0.508	Error	Error	1136	799	0	0	1113	831	0	0	0	0
1	9	15	""	"iYKL004W"	3490	18960	110	5597	4837	3075	115	218	490	82	80	0	3111	2603	1774	183	247	321	75	72	0	0	0	0	0	0	0	0	0	0	0	0	0	0	0	0	0	0	0	1.872	1.951	1.912	2.163	2.054	1.915	0.889	0.000	0.000	0.000	0.000	0.000	0.000	0.000	0.000	0.000	0.000	0.000	0.000	0.000	0.000	80	542	8410	7142	0.905	Error	Error	5482	2928	0	0	4722	2420	0	0	0	0
1	10	15	""	"iCEN11"	3710	18950	110	5094	5576	4435	114	228	570	77	72	0	1836	1747	1386	186	243	327	67	66	0	0	0	0	0	0	0	0	0	0	0	0	0	0	0	0	0	0	0	3.018	3.499	3.197	3.128	2.290	3.485	0.897	0.000	0.000	0.000	0.000	0.000	0.000	0.000	0.000	0.000	0.000	0.000	0.000	0.000	0.000	80	484	6630	7023	1.594	Error	Error	4980	1650	0	0	5462	1561	0	0	0	0
1	11	15	""	"iYKR015C"	3870	18950	110	1406	1516	1091	114	149	188	83	80	0	1969	1897	1325	185	249	317	73	71	0	0	0	0	0	0	0	0	0	0	0	0	0	0	0	0	0	0	0	0.724	0.819	0.800	0.816	1.743	0.795	0.870	0.000	0.000	0.000	0.000	0.000	0.000	0.000	0.000	0.000	0.000	0.000	0.000	0.000	0.000	80	449	3076	3114	-0.466	Error	Error	1292	1784	0	0	1402	1712	0	0	0	0
1	12	15	""	"iYKR019C"	4050	18950	100	937	898	631	112	166	227	68	65	0	2241	1956	1544	185	324	538	62	60	0	0	0	0	0	0	0	0	0	0	0	0	0	0	0	0	0	0	0	0.401	0.444	0.426	0.486	2.547	0.404	0.847	0.000	0.000	0.000	0.000	0.000	0.000	0.000	0.000	0.000	0.000	0.000	0.000	0.000	0.000	80	440	2881	2557	-1.317	Error	Error	825	2056	0	0	786	1771	0	0	0	0
1	13	15	""	"iYKR023W"	4290	18970	90	3938	3440	2132	115	343	828	84	69	0	2061	1701	1079	182	273	358	75	67	0	0	0	0	0	0	0	0	0	0	0	0	0	0	0	0	0	0	0	2.035	2.189	2.073	2.196	2.706	2.226	0.850	0.000	0.000	0.000	0.000	0.000	0.000	0.000	0.000	0.000	0.000	0.000	0.000	0.000	0.000	52	371	5702	4844	1.025	Error	Error	3823	1879	0	0	3325	1519	0	0	0	0
1	14	15	""	"iYKRCdelta11"	4440	18950	110	1398	1715	1404	109	210	612	70	55	0	2497	2965	2540	181	312	616	71	68	0	0	0	0	0	0	0	0	0	0	0	0	0	0	0	0	0	0	0	0.557	0.577	0.525	0.547	1.982	0.534	0.831	0.000	0.000	0.000	0.000	0.000	0.000	0.000	0.000	0.000	0.000	0.000	0.000	0.000	0.000	80	461	3605	4390	-0.845	Error	Error	1289	2316	0	0	1606	2784	0	0	0	0
1	15	15	""	"iYKR042W"	4640	18960	120	1519	1549	1147	113	169	293	75	72	0	1322	1396	1093	181	282	440	66	60	0	0	0	0	0	0	0	0	0	0	0	0	0	0	0	0	0	0	0	1.232	1.182	1.088	1.126	2.566	1.121	0.823	0.000	0.000	0.000	0.000	0.000	0.000	0.000	0.000	0.000	0.000	0.000	0.000	0.000	0.000	120	578	2547	2651	0.301	Error	Error	1406	1141	0	0	1436	1215	0	0	0	0
1	16	15	""	"iYKR046C"	4820	18960	110	1932	2115	1404	112	136	122	87	86	0	2848	2848	2007	183	228	257	81	76	0	0	0	0	0	0	0	0	0	0	0	0	0	0	0	0	0	0	0	0.683	0.752	0.721	0.742	1.950	0.698	0.893	0.000	0.000	0.000	0.000	0.000	0.000	0.000	0.000	0.000	0.000	0.000	0.000	0.000	0.000	80	465	4485	4668	-0.550	Error	Error	1820	2665	0	0	2003	2665	0	0	0	0
1	17	15	""	"iYLR167W"	5000	18950	110	528	498	310	119	166	189	68	52	0	952	892	623	193	274	327	67	60	0	0	0	0	0	0	0	0	0	0	0	0	0	0	0	0	0	0	0	0.539	0.542	0.491	0.546	2.240	0.410	0.706	0.000	0.000	0.000	0.000	0.000	0.000	0.000	0.000	0.000	0.000	0.000	0.000	0.000	0.000	80	531	1168	1078	-0.892	Error	Error	409	759	0	0	379	699	0	0	0	0
1	18	15	""	"iYLR173W"	5210	18950	110	1348	1283	950	117	174	267	70	66	0	3042	2628	2142	193	286	347	68	65	0	0	0	0	0	0	0	0	0	0	0	0	0	0	0	0	0	0	0	0.432	0.479	0.470	0.484	2.080	0.424	0.855	0.000	0.000	0.000	0.000	0.000	0.000	0.000	0.000	0.000	0.000	0.000	0.000	0.000	0.000	80	517	4080	3601	-1.211	Error	Error	1231	2849	0	0	1166	2435	0	0	0	0
1	19	15	""	"iYLR177W"	5390	18960	110	990	1099	888	120	153	127	77	71	0	1018	1130	906	192	266	307	67	61	0	0	0	0	0	0	0	0	0	0	0	0	0	0	0	0	0	0	0	1.053	1.044	0.871	0.854	1.973	0.924	0.764	0.000	0.000	0.000	0.000	0.000	0.000	0.000	0.000	0.000	0.000	0.000	0.000	0.000	0.000	80	479	1696	1917	0.075	Error	Error	870	826	0	0	979	938	0	0	0	0
1	20	15	""	"iYLR193C"	5570	18950	110	868	849	569	126	268	417	68	40	0	1536	1527	1100	196	371	492	68	60	0	0	0	0	0	0	0	0	0	0	0	0	0	0	0	0	0	0	0	0.554	0.543	0.563	0.548	2.180	0.512	0.730	0.000	0.000	0.000	0.000	0.000	0.000	0.000	0.000	0.000	0.000	0.000	0.000	0.000	0.000	80	511	2082	2054	-0.853	Error	Error	742	1340	0	0	723	1331	0	0	0	0
1	21	15	""	"iYLR198C"	5810	18960	110	1086	1521	1408	121	321	570	68	43	0	650	1002	888	194	383	618	46	28	0	0	0	0	0	0	0	0	0	0	0	0	0	0	0	0	0	0	0	2.116	1.733	1.523	1.298	2.622	1.786	0.796	0.000	0.000	0.000	0.000	0.000	0.000	0.000	0.000	0.000	0.000	0.000	0.000	0.000	0.000	80	507	1421	2208	1.081	Error	Error	965	456	0	0	1400	808	0	0	0	0
1	22	15	""	"iYLR204W"	5960	18960	110	576	652	474	112	136	130	75	66	0	1388	1624	1292	184	264	353	72	66	0	0	0	0	0	0	0	0	0	0	0	0	0	0	0	0	0	0	0	0.385	0.375	0.354	0.362	2.857	0.336	0.781	0.000	0.000	0.000	0.000	0.000	0.000	0.000	0.000	0.000	0.000	0.000	0.000	0.000	0.000	80	501	1668	1980	-1.376	Error	Error	464	1204	0	0	540	1440	0	0	0	0
1	1	16	""	"iYLR221C"	1970	19150	110	1716	1661	1183	100	208	495	72	66	0	1554	1419	1042	173	279	482	70	58	0	0	0	0	0	0	0	0	0	0	0	0	0	0	0	0	0	0	0	1.170	1.253	1.213	1.110	2.580	1.129	0.866	0.000	0.000	0.000	0.000	0.000	0.000	0.000	0.000	0.000	0.000	0.000	0.000	0.000	0.000	80	547	2997	2807	0.227	Error	Error	1616	1381	0	0	1561	1246	0	0	0	0
1	2	16	""	"iYLR225C"	2170	19140	120	494	523	338	106	216	481	41	6	0	1048	1093	876	187	312	505	64	43	0	0	0	0	0	0	0	0	0	0	0	0	0	0	0	0	0	0	0	0.451	0.460	0.433	0.433	2.052	0.582	0.649	0.000	0.000	0.000	0.000	0.000	0.000	0.000	0.000	0.000	0.000	0.000	0.000	0.000	0.000	120	580	1249	1323	-1.150	Error	Error	388	861	0	0	417	906	0	0	0	0
1	3	16	""	"iYLRWdelta11"	2350	19140	110	1197	1098	743	113	176	274	70	68	0	1668	1389	997	189	271	311	70	66	0	0	0	0	0	0	0	0	0	0	0	0	0	0	0	0	0	0	0	0.733	0.821	0.802	0.788	2.251	0.755	0.835	0.000	0.000	0.000	0.000	0.000	0.000	0.000	0.000	0.000	0.000	0.000	0.000	0.000	0.000	80	482	2563	2185	-0.448	Error	Error	1084	1479	0	0	985	1200	0	0	0	0
1	4	16	""	"iYLR244C"	2540	19150	110	465	439	298	113	157	151	66	55	0	761	722	523	189	261	237	67	61	0	0	0	0	0	0	0	0	0	0	0	0	0	0	0	0	0	0	0	0.615	0.612	0.535	0.462	2.300	0.539	0.739	0.000	0.000	0.000	0.000	0.000	0.000	0.000	0.000	0.000	0.000	0.000	0.000	0.000	0.000	80	485	924	859	-0.700	Error	Error	352	572	0	0	326	533	0	0	0	0
1	5	16	""	"iYLR247C"	2720	19150	110	573	704	538	113	161	199	71	57	0	1703	2017	1881	191	368	729	63	52	0	0	0	0	0	0	0	0	0	0	0	0	0	0	0	0	0	0	0	0.304	0.324	0.313	0.387	2.577	0.263	0.811	0.000	0.000	0.000	0.000	0.000	0.000	0.000	0.000	0.000	0.000	0.000	0.000	0.000	0.000	80	520	1972	2417	-1.717	Error	Error	460	1512	0	0	591	1826	0	0	0	0
1	6	16	""	"iYLR252W"	2910	19150	110	870	937	764	120	226	392	63	45	0	1172	1316	1131	195	441	806	60	30	0	0	0	0	0	0	0	0	0	0	0	0	0	0	0	0	0	0	0	0.768	0.729	0.623	0.672	2.414	0.497	0.682	0.000	0.000	0.000	0.000	0.000	0.000	0.000	0.000	0.000	0.000	0.000	0.000	0.000	0.000	80	558	1727	1938	-0.381	Error	Error	750	977	0	0	817	1121	0	0	0	0
1	7	16	""	"iYML046W"	3110	19140	110	630	704	565	120	215	304	63	43	0	601	714	599	193	331	467	46	21	0	0	0	0	0	0	0	0	0	0	0	0	0	0	0	0	0	0	0	1.250	1.121	0.957	0.791	2.499	0.879	0.773	0.000	0.000	0.000	0.000	0.000	0.000	0.000	0.000	0.000	0.000	0.000	0.000	0.000	0.000	80	563	918	1105	0.322	Error	Error	510	408	0	0	584	521	0	0	0	0
1	8	16	""	"iYML042W"	3310	19140	100	509	505	332	113	158	161	67	58	0	1138	908	674	190	245	206	62	60	0	0	0	0	0	0	0	0	0	0	0	0	0	0	0	0	0	0	0	0.418	0.546	0.510	0.449	2.199	0.457	0.784	0.000	0.000	0.000	0.000	0.000	0.000	0.000	0.000	0.000	0.000	0.000	0.000	0.000	0.000	80	479	1344	1110	-1.259	Error	Error	396	948	0	0	392	718	0	0	0	0
1	9	16	""	"iYML038C"	3500	19150	110	216	268	177	107	121	62	72	43	0	361	402	230	176	202	105	77	43	0	0	0	0	0	0	0	0	0	0	0	0	0	0	0	0	0	0	0	0.589	0.712	0.599	0.617	3.183	0.534	0.348	0.000	0.000	0.000	0.000	0.000	0.000	0.000	0.000	0.000	0.000	0.000	0.000	0.000	0.000	80	542	294	387	-0.763	Error	Error	109	185	0	0	161	226	0	0	0	0
1	10	16	""	"iYML021C"	3700	19150	120	1713	1851	1467	104	141	348	77	64	0	3162	3088	2459	177	203	155	79	71	0	0	0	0	0	0	0	0	0	0	0	0	0	0	0	0	0	0	0	0.539	0.600	0.610	0.653	1.918	0.586	0.882	0.000	0.000	0.000	0.000	0.000	0.000	0.000	0.000	0.000	0.000	0.000	0.000	0.000	0.000	120	616	4594	4658	-0.892	Error	Error	1609	2985	0	0	1747	2911	0	0	0	0
1	11	16	""	"iYML017W"	3900	19150	120	720	997	939	105	125	151	77	70	0	447	554	468	178	216	265	50	31	0	0	0	0	0	0	0	0	0	0	0	0	0	0	0	0	0	0	0	2.286	2.372	1.938	1.835	2.639	2.182	0.712	0.000	0.000	0.000	0.000	0.000	0.000	0.000	0.000	0.000	0.000	0.000	0.000	0.000	0.000	120	575	884	1268	1.193	Error	Error	615	269	0	0	892	376	0	0	0	0
1	12	16	""	"iYML013C-A"	4060	19150	110	1053	994	697	107	178	256	68	65	0	1939	1855	1455	179	344	548	67	60	0	0	0	0	0	0	0	0	0	0	0	0	0	0	0	0	0	0	0	0.538	0.529	0.532	0.523	2.365	0.486	0.846	0.000	0.000	0.000	0.000	0.000	0.000	0.000	0.000	0.000	0.000	0.000	0.000	0.000	0.000	80	506	2706	2563	-0.896	Error	Error	946	1760	0	0	887	1676	0	0	0	0
1	13	16	""	"iYMR002W"	4260	19160	100	569	669	493	119	218	282	68	41	0	627	715	620	185	376	532	41	20	0	0	0	0	0	0	0	0	0	0	0	0	0	0	0	0	0	0	0	1.018	1.038	0.884	0.894	2.201	0.764	0.669	0.000	0.000	0.000	0.000	0.000	0.000	0.000	0.000	0.000	0.000	0.000	0.000	0.000	0.000	80	466	892	1080	0.026	Error	Error	450	442	0	0	550	530	0	0	0	0
1	14	16	""	"iYMR006C"	4460	19150	120	2316	2368	1966	112	180	288	70	70	0	1257	1208	1084	178	256	331	60	53	0	0	0	0	0	0	0	0	0	0	0	0	0	0	0	0	0	0	0	2.043	2.190	2.006	1.536	3.161	2.030	0.842	0.000	0.000	0.000	0.000	0.000	0.000	0.000	0.000	0.000	0.000	0.000	0.000	0.000	0.000	120	621	3283	3286	1.030	Error	Error	2204	1079	0	0	2256	1030	0	0	0	0
1	15	16	""	"iYMR010W-0"	4650	19160	110	887	986	651	112	193	346	80	55	0	850	980	654	183	265	337	75	48	0	0	0	0	0	0	0	0	0	0	0	0	0	0	0	0	0	0	0	1.162	1.097	0.985	1.070	1.925	0.955	0.703	0.000	0.000	0.000	0.000	0.000	0.000	0.000	0.000	0.000	0.000	0.000	0.000	0.000	0.000	80	505	1442	1671	0.217	Error	Error	775	667	0	0	874	797	0	0	0	0
1	16	16	""	"iYMR021C"	4830	19150	110	1814	1680	848	117	223	347	83	80	0	1739	1573	860	183	309	402	80	77	0	0	0	0	0	0	0	0	0	0	0	0	0	0	0	0	0	0	0	1.091	1.124	1.106	1.078	1.947	1.032	0.815	0.000	0.000	0.000	0.000	0.000	0.000	0.000	0.000	0.000	0.000	0.000	0.000	0.000	0.000	80	534	3253	2953	0.125	Error	Error	1697	1556	0	0	1563	1390	0	0	0	0
1	17	16	""	"iYMR024W"	5030	19160	110	2052	2033	1379	118	229	315	78	73	0	2746	2399	1567	183	339	449	77	71	0	0	0	0	0	0	0	0	0	0	0	0	0	0	0	0	0	0	0	0.755	0.864	0.801	0.800	1.780	0.828	0.861	0.000	0.000	0.000	0.000	0.000	0.000	0.000	0.000	0.000	0.000	0.000	0.000	0.000	0.000	80	537	4497	4131	-0.406	Error	Error	1934	2563	0	0	1915	2216	0	0	0	0
1	18	16	""	"iYMR029C"	5230	19160	120	1918	1923	1531	111	194	278	75	68	0	1688	1728	1437	184	332	509	66	60	0	0	0	0	0	0	0	0	0	0	0	0	0	0	0	0	0	0	0	1.201	1.174	1.045	0.964	2.278	1.095	0.847	0.000	0.000	0.000	0.000	0.000	0.000	0.000	0.000	0.000	0.000	0.000	0.000	0.000	0.000	120	637	3311	3356	0.265	Error	Error	1807	1504	0	0	1812	1544	0	0	0	0
1	19	16	""	"iYMR312W"	5430	19160	120	557	515	309	107	133	136	70	65	0	1252	1078	738	179	224	225	70	65	0	0	0	0	0	0	0	0	0	0	0	0	0	0	0	0	0	0	0	0.419	0.454	0.423	0.426	2.073	0.422	0.784	0.000	0.000	0.000	0.000	0.000	0.000	0.000	0.000	0.000	0.000	0.000	0.000	0.000	0.000	120	555	1523	1307	-1.254	Error	Error	450	1073	0	0	408	899	0	0	0	0
1	20	16	""	"iYMR316C-A"	5590	19160	110	1183	1198	799	109	218	432	73	61	0	1432	1658	1380	175	358	716	66	45	0	0	0	0	0	0	0	0	0	0	0	0	0	0	0	0	0	0	0	0.854	0.734	0.683	0.816	2.555	0.598	0.801	0.000	0.000	0.000	0.000	0.000	0.000	0.000	0.000	0.000	0.000	0.000	0.000	0.000	0.000	80	486	2331	2572	-0.227	Error	Error	1074	1257	0	0	1089	1483	0	0	0	0
1	21	16	""	"iYMR319C-1"	5780	19160	110	1642	1846	1261	117	323	589	78	70	0	3886	4241	3421	189	605	1217	75	65	0	0	0	0	0	0	0	0	0	0	0	0	0	0	0	0	0	0	0	0.412	0.427	0.416	0.462	2.350	0.366	0.826	0.000	0.000	0.000	0.000	0.000	0.000	0.000	0.000	0.000	0.000	0.000	0.000	0.000	0.000	80	564	5222	5781	-1.278	Error	Error	1525	3697	0	0	1729	4052	0	0	0	0
1	22	16	""	"iYNL331C"	5970	19160	110	956	909	580	116	254	450	70	41	0	1521	1620	1295	186	536	1125	63	16	0	0	0	0	0	0	0	0	0	0	0	0	0	0	0	0	0	0	0	0.629	0.553	0.533	0.564	2.535	0.385	0.758	0.000	0.000	0.000	0.000	0.000	0.000	0.000	0.000	0.000	0.000	0.000	0.000	0.000	0.000	80	539	2175	2227	-0.668	Error	Error	840	1335	0	0	793	1434	0	0	0	0
1	1	17	""	"iYNL327W"	1990	19350	100	646	601	380	97	105	51	76	75	0	576	621	490	168	177	64	73	73	0	0	0	0	0	0	0	0	0	0	0	0	0	0	0	0	0	0	0	1.346	1.113	0.969	0.891	2.358	0.891	0.638	0.000	0.000	0.000	0.000	0.000	0.000	0.000	0.000	0.000	0.000	0.000	0.000	0.000	0.000	80	503	957	957	0.428	Error	Error	549	408	0	0	504	453	0	0	0	0
1	2	17	""	"iYNL322C"	2170	19360	110	582	639	504	104	148	175	66	61	0	1358	1328	1156	176	306	535	57	50	0	0	0	0	0	0	0	0	0	0	0	0	0	0	0	0	0	0	0	0.404	0.464	0.428	0.482	2.568	0.353	0.686	0.000	0.000	0.000	0.000	0.000	0.000	0.000	0.000	0.000	0.000	0.000	0.000	0.000	0.000	80	486	1660	1687	-1.306	Error	Error	478	1182	0	0	535	1152	0	0	0	0
1	3	17	""	"iYNL302C"	2380	19350	150	344	377	253	110	167	199	53	32	0	763	806	684	173	335	562	50	25	0	0	0	0	0	0	0	0	0	0	0	0	0	0	0	0	0	0	0	0.397	0.422	0.428	0.469	2.624	0.291	0.651	0.000	0.000	0.000	0.000	0.000	0.000	0.000	0.000	0.000	0.000	0.000	0.000	0.000	0.000	156	713	824	900	-1.334	Error	Error	234	590	0	0	267	633	0	0	0	0
1	4	17	""	"iYNL298W"	2570	19350	150	1281	1620	1459	109	155	229	67	62	0	461	774	717	174	261	353	48	43	0	0	0	0	0	0	0	0	0	0	0	0	0	0	0	0	0	0	0	4.084	2.518	2.256	2.342	2.992	2.211	0.858	0.000	0.000	0.000	0.000	0.000	0.000	0.000	0.000	0.000	0.000	0.000	0.000	0.000	0.000	156	658	1459	2111	2.030	Error	Error	1172	287	0	0	1511	600	0	0	0	0
1	5	17	""	"iYNL293W"	2740	19360	110	889	873	649	111	207	342	65	55	0	1733	1591	1307	185	367	617	63	57	0	0	0	0	0	0	0	0	0	0	0	0	0	0	0	0	0	0	0	0.503	0.542	0.531	0.523	1.759	0.493	0.779	0.000	0.000	0.000	0.000	0.000	0.000	0.000	0.000	0.000	0.000	0.000	0.000	0.000	0.000	80	440	2326	2168	-0.993	Error	Error	778	1548	0	0	762	1406	0	0	0	0
1	6	17	""	"iYNL284C"	2930	19360	100	708	739	657	120	244	359	60	37	0	947	1062	997	196	431	675	53	28	0	0	0	0	0	0	0	0	0	0	0	0	0	0	0	0	0	0	0	0.783	0.715	0.586	0.600	2.350	0.533	0.776	0.000	0.000	0.000	0.000	0.000	0.000	0.000	0.000	0.000	0.000	0.000	0.000	0.000	0.000	80	509	1339	1485	-0.353	Error	Error	588	751	0	0	619	866	0	0	0	0
1	7	17	""	"iYNL281W"	3130	19360	110	1256	1167	804	122	214	292	70	66	0	1667	1371	973	198	348	482	65	60	0	0	0	0	0	0	0	0	0	0	0	0	0	0	0	0	0	0	0	0.772	0.891	0.806	0.786	2.482	0.798	0.815	0.000	0.000	0.000	0.000	0.000	0.000	0.000	0.000	0.000	0.000	0.000	0.000	0.000	0.000	80	501	2603	2218	-0.373	Error	Error	1134	1469	0	0	1045	1173	0	0	0	0
1	8	17	""	"iYNL276C"	3330	19360	150	466	506	424	118	186	239	53	38	0	465	737	710	192	299	361	46	38	0	0	0	0	0	0	0	0	0	0	0	0	0	0	0	0	0	0	0	1.275	0.712	0.586	0.692	2.451	0.568	0.756	0.000	0.000	0.000	0.000	0.000	0.000	0.000	0.000	0.000	0.000	0.000	0.000	0.000	0.000	156	746	621	933	0.350	Error	Error	348	273	0	0	388	545	0	0	0	0
1	9	17	""	"iYNR042W"	3500	19360	110	886	935	771	115	179	234	67	61	0	1779	1911	1795	187	367	633	61	55	0	0	0	0	0	0	0	0	0	0	0	0	0	0	0	0	0	0	0	0.484	0.476	0.428	0.418	2.448	0.406	0.843	0.000	0.000	0.000	0.000	0.000	0.000	0.000	0.000	0.000	0.000	0.000	0.000	0.000	0.000	80	439	2363	2544	-1.046	Error	Error	771	1592	0	0	820	1724	0	0	0	0
1	10	17	""	"iYNR046W"	3690	19350	110	670	880	915	119	213	264	67	52	0	1460	1834	1965	197	448	692	61	46	0	0	0	0	0	0	0	0	0	0	0	0	0	0	0	0	0	0	0	0.436	0.465	0.471	0.501	2.372	0.411	0.831	0.000	0.000	0.000	0.000	0.000	0.000	0.000	0.000	0.000	0.000	0.000	0.000	0.000	0.000	80	504	1814	2398	-1.197	Error	Error	551	1263	0	0	761	1637	0	0	0	0
1	11	17	""	"iYNR050C"	3890	19360	110	1150	1543	1430	118	224	387	71	55	0	1402	1775	1686	186	370	570	67	51	0	0	0	0	0	0	0	0	0	0	0	0	0	0	0	0	0	0	0	0.849	0.897	0.786	0.778	2.116	0.889	0.840	0.000	0.000	0.000	0.000	0.000	0.000	0.000	0.000	0.000	0.000	0.000	0.000	0.000	0.000	80	553	2248	3014	-0.237	Error	Error	1032	1216	0	0	1425	1589	0	0	0	0
1	12	17	""	"iYNR063W"	4080	19360	110	1564	1524	1143	113	269	553	72	62	0	1480	1449	1120	182	358	579	71	53	0	0	0	0	0	0	0	0	0	0	0	0	0	0	0	0	0	0	0	1.118	1.114	0.971	0.830	2.194	1.080	0.820	0.000	0.000	0.000	0.000	0.000	0.000	0.000	0.000	0.000	0.000	0.000	0.000	0.000	0.000	80	532	2749	2678	0.161	Error	Error	1451	1298	0	0	1411	1267	0	0	0	0
1	13	17	""	"iYNR068C"	4290	19350	150	686	727	584	111	215	408	59	34	0	1173	1169	1043	183	328	503	57	50	0	0	0	0	0	0	0	0	0	0	0	0	0	0	0	0	0	0	0	0.581	0.625	0.596	0.672	2.535	0.658	0.746	0.000	0.000	0.000	0.000	0.000	0.000	0.000	0.000	0.000	0.000	0.000	0.000	0.000	0.000	156	760	1565	1602	-0.784	Error	Error	575	990	0	0	616	986	0	0	0	0
1	14	17	""	"iYNR071C"	4450	19350	110	1030	1516	1790	114	250	537	60	46	0	916	1513	1824	178	327	571	55	38	0	0	0	0	0	0	0	0	0	0	0	0	0	0	0	0	0	0	0	1.241	1.050	0.897	0.908	2.421	0.954	0.792	0.000	0.000	0.000	0.000	0.000	0.000	0.000	0.000	0.000	0.000	0.000	0.000	0.000	0.000	80	463	1654	2737	0.312	Error	Error	916	738	0	0	1402	1335	0	0	0	0
1	15	17	""	"iYOL160W-1"	4650	19360	110	659	688	590	119	271	516	52	12	0	1255	1237	1071	192	407	667	65	32	0	0	0	0	0	0	0	0	0	0	0	0	0	0	0	0	0	0	0	0.508	0.544	0.519	0.498	2.077	0.545	0.740	0.000	0.000	0.000	0.000	0.000	0.000	0.000	0.000	0.000	0.000	0.000	0.000	0.000	0.000	80	518	1603	1614	-0.977	Error	Error	540	1063	0	0	569	1045	0	0	0	0
1	16	17	""	"iYOL157C"	4840	19360	120	1781	1704	1447	113	219	418	67	63	0	3001	2847	2723	183	417	897	63	59	0	0	0	0	0	0	0	0	0	0	0	0	0	0	0	0	0	0	0	0.592	0.597	0.575	0.705	2.712	0.504	0.843	0.000	0.000	0.000	0.000	0.000	0.000	0.000	0.000	0.000	0.000	0.000	0.000	0.000	0.000	120	587	4486	4255	-0.757	Error	Error	1668	2818	0	0	1591	2664	0	0	0	0
1	17	17	""	"iYOL155C-1"	5030	19350	120	505	687	700	118	223	403	49	28	0	502	723	778	185	413	861	22	10	0	0	0	0	0	0	0	0	0	0	0	0	0	0	0	0	0	0	0	1.221	1.058	0.756	0.821	3.188	0.531	0.648	0.000	0.000	0.000	0.000	0.000	0.000	0.000	0.000	0.000	0.000	0.000	0.000	0.000	0.000	120	620	704	1107	0.288	Error	Error	387	317	0	0	569	538	0	0	0	0
1	18	17	""	"iYOL138C"	5280	19360	100	677	788	528	117	196	257	72	52	0	1667	1931	1450	184	395	760	70	48	0	0	0	0	0	0	0	0	0	0	0	0	0	0	0	0	0	0	0	0.378	0.384	0.361	0.387	2.193	0.354	0.801	0.000	0.000	0.000	0.000	0.000	0.000	0.000	0.000	0.000	0.000	0.000	0.000	0.000	0.000	80	433	2043	2418	-1.405	Error	Error	560	1483	0	0	671	1747	0	0	0	0
1	19	17	""	"iYOL133W"	5400	19350	110	520	628	565	113	184	271	63	35	0	1145	1309	1194	182	366	760	57	27	0	0	0	0	0	0	0	0	0	0	0	0	0	0	0	0	0	0	0	0.423	0.457	0.416	0.463	2.365	0.353	0.732	0.000	0.000	0.000	0.000	0.000	0.000	0.000	0.000	0.000	0.000	0.000	0.000	0.000	0.000	80	440	1370	1642	-1.243	Error	Error	407	963	0	0	515	1127	0	0	0	0
1	20	17	""	"iYOL129W"	5600	19350	110	1249	1436	1177	122	299	488	67	60	0	1486	1680	1482	190	475	844	58	37	0	0	0	0	0	0	0	0	0	0	0	0	0	0	0	0	0	0	0	0.870	0.882	0.806	0.809	2.128	0.664	0.739	0.000	0.000	0.000	0.000	0.000	0.000	0.000	0.000	0.000	0.000	0.000	0.000	0.000	0.000	80	570	2423	2804	-0.202	Error	Error	1127	1296	0	0	1314	1490	0	0	0	0
1	21	17	""	"iYOR161C"	5830	19370	110	1717	1864	1607	115	294	523	70	62	0	2197	2256	2084	193	417	668	63	58	0	0	0	0	0	0	0	0	0	0	0	0	0	0	0	0	0	0	0	0.799	0.848	0.786	0.792	2.641	0.770	0.869	0.000	0.000	0.000	0.000	0.000	0.000	0.000	0.000	0.000	0.000	0.000	0.000	0.000	0.000	80	495	3606	3812	-0.323	Error	Error	1602	2004	0	0	1749	2063	0	0	0	0
1	22	17	""	"iYOR165W"	5990	19350	150	888	918	701	112	184	285	63	57	0	926	1004	862	181	343	617	52	32	0	0	0	0	0	0	0	0	0	0	0	0	0	0	0	0	0	0	0	1.042	0.979	0.929	1.089	2.646	0.810	0.823	0.000	0.000	0.000	0.000	0.000	0.000	0.000	0.000	0.000	0.000	0.000	0.000	0.000	0.000	156	890	1521	1629	0.059	Error	Error	776	745	0	0	806	823	0	0	0	0
1	1	18	""	"iYOR172W"	1980	19550	100	1971	1821	1537	111	254	554	65	57	0	1824	1990	1803	186	377	739	58	51	0	0	0	0	0	0	0	0	0	0	0	0	0	0	0	0	0	0	0	1.136	0.948	0.895	0.991	2.210	0.845	0.850	0.000	0.000	0.000	0.000	0.000	0.000	0.000	0.000	0.000	0.000	0.000	0.000	0.000	0.000	80	493	3498	3514	0.183	Error	Error	1860	1638	0	0	1710	1804	0	0	0	0
1	2	18	""	"iYOR183W"	2200	19540	150	222	292	222	114	380	1222	0	0	0	410	668	624	187	650	2103	1	0	0	0	0	0	0	0	0	0	0	0	0	0	0	0	0	0	0	0	0	0.484	0.370	0.338	0.380	2.507	0.640	0.703	0.000	0.000	0.000	0.000	0.000	0.000	0.000	0.000	0.000	0.000	0.000	0.000	0.000	0.000	156	729	331	659	-1.046	Error	Error	108	223	0	0	178	481	0	0	0	0
1	3	18	""	"iYOR187W"	2370	19540	110	560	617	501	115	180	261	58	47	0	1359	1369	1131	174	398	831	57	35	0	0	0	0	0	0	0	0	0	0	0	0	0	0	0	0	0	0	0	0.376	0.420	0.417	0.410	2.155	0.335	0.771	0.000	0.000	0.000	0.000	0.000	0.000	0.000	0.000	0.000	0.000	0.000	0.000	0.000	0.000	80	438	1630	1697	-1.413	Error	Error	445	1185	0	0	502	1195	0	0	0	0
1	4	18	""	"iYOR191W"	2570	19550	120	2004	2872	3067	119	257	824	60	51	0	1165	1922	2129	185	438	1050	49	37	0	0	0	0	0	0	0	0	0	0	0	0	0	0	0	0	0	0	0	1.923	1.585	1.497	1.502	2.857	1.381	0.721	0.000	0.000	0.000	0.000	0.000	0.000	0.000	0.000	0.000	0.000	0.000	0.000	0.000	0.000	120	551	2865	4490	0.944	Error	Error	1885	980	0	0	2753	1737	0	0	0	0
1	5	18	""	"iYOR208W"	2770	19540	150	1027	1452	1386	123	316	765	52	42	0	570	997	1005	199	435	843	41	21	0	0	0	0	0	0	0	0	0	0	0	0	0	0	0	0	0	0	0	2.437	1.665	1.377	1.427	2.785	1.221	0.812	0.000	0.000	0.000	0.000	0.000	0.000	0.000	0.000	0.000	0.000	0.000	0.000	0.000	0.000	156	807	1275	2127	1.285	Error	Error	904	371	0	0	1329	798	0	0	0	0
1	6	18	""	"iYOR212W"	3000	19550	100	1743	1736	1267	122	270	452	75	65	0	1961	1902	1488	197	357	536	72	63	0	0	0	0	0	0	0	0	0	0	0	0	0	0	0	0	0	0	0	0.919	0.947	0.849	0.803	2.131	0.892	0.818	0.000	0.000	0.000	0.000	0.000	0.000	0.000	0.000	0.000	0.000	0.000	0.000	0.000	0.000	80	424	3385	3319	-0.122	Error	Error	1621	1764	0	0	1614	1705	0	0	0	0
1	7	18	""	"iYOR216C"	3150	19540	150	424	456	328	126	228	298	49	25	0	772	961	837	216	409	652	47	28	0	0	0	0	0	0	0	0	0	0	0	0	0	0	0	0	0	0	0	0.536	0.443	0.437	0.421	2.497	0.394	0.719	0.000	0.000	0.000	0.000	0.000	0.000	0.000	0.000	0.000	0.000	0.000	0.000	0.000	0.000	156	677	854	1075	-0.900	Error	Error	298	556	0	0	330	745	0	0	0	0
1	8	18	""	"iYOR234C"	3380	19550	100	688	784	605	124	203	242	65	55	0	1099	1190	1029	223	347	418	58	51	0	0	0	0	0	0	0	0	0	0	0	0	0	0	0	0	0	0	0	0.644	0.683	0.543	0.655	2.385	0.600	0.753	0.000	0.000	0.000	0.000	0.000	0.000	0.000	0.000	0.000	0.000	0.000	0.000	0.000	0.000	80	360	1440	1627	-0.635	Error	Error	564	876	0	0	660	967	0	0	0	0
1	9	18	""	"iYOR238W"	3540	19540	150	702	949	863	123	181	220	60	51	0	1623	2242	2196	222	386	636	55	51	0	0	0	0	0	0	0	0	0	0	0	0	0	0	0	0	0	0	0	0.413	0.409	0.404	0.377	2.354	0.368	0.846	0.000	0.000	0.000	0.000	0.000	0.000	0.000	0.000	0.000	0.000	0.000	0.000	0.000	0.000	156	513	1980	2846	-1.275	Error	Error	579	1401	0	0	826	2020	0	0	0	0
1	10	18	""	"iYOR243C"	3730	19540	150	1020	963	793	118	196	253	61	55	0	1337	1398	1238	205	376	585	55	48	0	0	0	0	0	0	0	0	0	0	0	0	0	0	0	0	0	0	0	0.797	0.708	0.632	0.621	2.807	0.614	0.790	0.000	0.000	0.000	0.000	0.000	0.000	0.000	0.000	0.000	0.000	0.000	0.000	0.000	0.000	156	578	2034	2038	-0.328	Error	Error	902	1132	0	0	845	1193	0	0	0	0
1	11	18	""	"iYPL131W"	3870	19550	80	599	646	497	115	241	313	65	36	0	1137	1038	762	192	416	612	55	30	0	0	0	0	0	0	0	0	0	0	0	0	0	0	0	0	0	0	0	0.512	0.628	0.543	0.527	2.099	0.518	0.760	0.000	0.000	0.000	0.000	0.000	0.000	0.000	0.000	0.000	0.000	0.000	0.000	0.000	0.000	52	263	1429	1377	-0.965	Error	Error	484	945	0	0	531	846	0	0	0	0
1	12	18	""	"iYPL127C"	4070	19540	110	596	695	660	123	249	354	58	28	0	1161	1630	1750	197	513	984	48	28	0	0	0	0	0	0	0	0	0	0	0	0	0	0	0	0	0	0	0	0.491	0.399	0.403	0.408	2.777	0.313	0.722	0.000	0.000	0.000	0.000	0.000	0.000	0.000	0.000	0.000	0.000	0.000	0.000	0.000	0.000	80	506	1437	2005	-1.027	Error	Error	473	964	0	0	572	1433	0	0	0	0
1	13	18	""	"iYPL123C"	4260	19540	110	661	681	491	124	233	352	61	36	0	935	984	763	196	459	930	42	8	0	0	0	0	0	0	0	0	0	0	0	0	0	0	0	0	0	0	0	0.727	0.707	0.604	0.581	2.036	0.390	0.628	0.000	0.000	0.000	0.000	0.000	0.000	0.000	0.000	0.000	0.000	0.000	0.000	0.000	0.000	80	528	1276	1345	-0.461	Error	Error	537	739	0	0	557	788	0	0	0	0
1	14	18	""	"iYPL106C"	4470	19550	110	975	924	720	133	231	308	63	57	0	2129	2144	1873	198	416	641	65	61	0	0	0	0	0	0	0	0	0	0	0	0	0	0	0	0	0	0	0	0.436	0.406	0.392	0.345	1.810	0.361	0.830	0.000	0.000	0.000	0.000	0.000	0.000	0.000	0.000	0.000	0.000	0.000	0.000	0.000	0.000	80	498	2773	2737	-1.197	Error	Error	842	1931	0	0	791	1946	0	0	0	0
1	15	18	""	"iYPL101W"	4650	19540	100	788	704	518	140	253	308	60	52	0	1646	1443	1190	214	497	762	60	47	0	0	0	0	0	0	0	0	0	0	0	0	0	0	0	0	0	0	0	0.453	0.459	0.441	0.400	2.123	0.392	0.783	0.000	0.000	0.000	0.000	0.000	0.000	0.000	0.000	0.000	0.000	0.000	0.000	0.000	0.000	80	458	2080	1793	-1.144	Error	Error	648	1432	0	0	564	1229	0	0	0	0
1	16	18	""	"iYPL095C"	4830	19550	110	1226	1189	765	137	243	315	73	71	0	1783	1800	1417	214	447	677	71	53	0	0	0	0	0	0	0	0	0	0	0	0	0	0	0	0	0	0	0	0.694	0.663	0.620	0.708	2.880	0.512	0.734	0.000	0.000	0.000	0.000	0.000	0.000	0.000	0.000	0.000	0.000	0.000	0.000	0.000	0.000	80	507	2658	2638	-0.527	Error	Error	1089	1569	0	0	1052	1586	0	0	0	0
1	17	18	""	"iYPL079W"	5030	19540	110	1075	1140	942	126	301	572	61	42	0	1293	1274	1021	195	424	681	63	40	0	0	0	0	0	0	0	0	0	0	0	0	0	0	0	0	0	0	0	0.864	0.940	0.875	0.759	1.831	0.951	0.799	0.000	0.000	0.000	0.000	0.000	0.000	0.000	0.000	0.000	0.000	0.000	0.000	0.000	0.000	80	466	2047	2093	-0.210	Error	Error	949	1098	0	0	1014	1079	0	0	0	0
1	18	18	""	"iYPL076W-1"	5200	19550	110	970	1206	1161	130	369	680	57	31	0	2150	2789	2834	201	676	1405	57	38	0	0	0	0	0	0	0	0	0	0	0	0	0	0	0	0	0	0	0	0.431	0.416	0.384	0.472	2.736	0.400	0.731	0.000	0.000	0.000	0.000	0.000	0.000	0.000	0.000	0.000	0.000	0.000	0.000	0.000	0.000	80	476	2789	3664	-1.214	Error	Error	840	1949	0	0	1076	2588	0	0	0	0
1	19	18	""	"iYPL070W"	5400	19540	110	2570	2161	1594	130	374	652	70	60	0	1277	1188	890	197	608	1304	38	5	0	0	0	0	0	0	0	0	0	0	0	0	0	0	0	0	0	0	0	2.259	2.049	1.945	1.822	2.207	1.244	0.407	0.000	0.000	0.000	0.000	0.000	0.000	0.000	0.000	0.000	0.000	0.000	0.000	0.000	0.000	80	538	3520	3022	1.176	Error	Error	2440	1080	0	0	2031	991	0	0	0	0
1	20	18	""	"iYPL057C"	5600	19540	110	322	440	324	132	279	453	31	3	0	988	1155	1008	191	338	452	65	47	0	0	0	0	0	0	0	0	0	0	0	0	0	0	0	0	0	0	0	0.238	0.320	0.296	0.294	2.074	0.291	0.345	0.000	0.000	0.000	0.000	0.000	0.000	0.000	0.000	0.000	0.000	0.000	0.000	0.000	0.000	80	522	987	1272	-2.069	Error	Error	190	797	0	0	308	964	0	0	0	0
1	21	18	""	"iYPL053C"	5780	19550	110	683	719	469	136	204	215	71	58	0	1348	1501	1262	196	413	626	65	47	0	0	0	0	0	0	0	0	0	0	0	0	0	0	0	0	0	0	0	0.475	0.447	0.441	0.524	2.738	0.316	0.694	0.000	0.000	0.000	0.000	0.000	0.000	0.000	0.000	0.000	0.000	0.000	0.000	0.000	0.000	80	467	1699	1888	-1.075	Error	Error	547	1152	0	0	583	1305	0	0	0	0
1	22	18	""	"iYPL049C"	5970	19540	110	537	545	362	133	193	197	70	51	0	1269	1394	1078	195	372	537	70	50	0	0	0	0	0	0	0	0	0	0	0	0	0	0	0	0	0	0	0	0.376	0.344	0.342	0.332	2.023	0.286	0.711	0.000	0.000	0.000	0.000	0.000	0.000	0.000	0.000	0.000	0.000	0.000	0.000	0.000	0.000	80	522	1478	1611	-1.411	Error	Error	404	1074	0	0	412	1199	0	0	0	0
1	1	19	""	"YORWdelta19"	1990	19740	110	6860	6278	4644	112	264	663	81	75	0	4793	3973	3275	194	331	677	65	63	0	0	0	0	0	0	0	0	0	0	0	0	0	0	0	0	0	0	0	1.467	1.632	1.597	1.911	3.197	1.479	0.908	0.000	0.000	0.000	0.000	0.000	0.000	0.000	0.000	0.000	0.000	0.000	0.000	0.000	0.000	80	508	11347	9945	0.553	Error	Error	6748	4599	0	0	6166	3779	0	0	0	0
1	2	19	""	"TEL15R-5"	2190	19740	120	12983	16112	15905	124	591	1862	72	65	0	9678	19856	20996	206	929	3013	61	55	2	0	0	0	0	0	0	0	0	0	0	0	0	0	0	0	0	0	0	1.358	0.814	0.869	1.257	3.291	0.748	0.878	0.000	0.000	0.000	0.000	0.000	0.000	0.000	0.000	0.000	0.000	0.000	0.000	0.000	0.000	120	550	22331	35638	0.441	Error	Error	12859	9472	0	0	15988	19650	0	0	0	0
1	3	19	""	"YPLCtau1"	2370	19740	100	8937	9029	7295	140	1391	3553	68	57	0	4694	5119	4529	205	1496	3751	55	33	0	0	0	0	0	0	0	0	0	0	0	0	0	0	0	0	0	0	0	1.960	1.809	1.627	1.832	2.651	1.431	0.641	0.000	0.000	0.000	0.000	0.000	0.000	0.000	0.000	0.000	0.000	0.000	0.000	0.000	0.000	80	410	13286	13803	0.971	Error	Error	8797	4489	0	0	8889	4914	0	0	0	0
1	4	19	""	"Q0055"	2560	19740	100	563	546	354	140	864	2882	0	0	0	637	622	417	209	670	1685	0	0	0	0	0	0	0	0	0	0	0	0	0	0	0	0	0	0	0	0	0	0.988	0.983	0.896	0.795	2.490	1.295	0.786	0.000	0.000	0.000	0.000	0.000	0.000	0.000	0.000	0.000	0.000	0.000	0.000	0.000	0.000	80	438	851	819	-0.017	Error	Error	423	428	0	0	406	413	0	0	0	0
1	5	19	""	"Q0075"	2820	19740	80	300	351	211	123	173	150	55	34	0	510	520	293	187	252	183	69	42	0	0	0	0	0	0	0	0	0	0	0	0	0	0	0	0	0	0	0	0.548	0.685	0.687	0.641	2.357	0.647	0.705	0.000	0.000	0.000	0.000	0.000	0.000	0.000	0.000	0.000	0.000	0.000	0.000	0.000	0.000	52	328	500	561	-0.868	Error	Error	177	323	0	0	228	333	0	0	0	0
1	6	19	""	"Q0095"	3010	19740	80	247	258	141	115	139	102	59	23	0	426	393	226	187	241	308	26	3	0	0	0	0	0	0	0	0	0	0	0	0	0	0	0	0	0	0	0	0.552	0.694	0.503	0.512	2.468	0.531	0.537	0.000	0.000	0.000	0.000	0.000	0.000	0.000	0.000	0.000	0.000	0.000	0.000	0.000	0.000	52	260	371	349	-0.856	Error	Error	132	239	0	0	143	206	0	0	0	0
1	7	19	""	"Q0180"	3140	19740	120	2061	2428	2536	119	161	199	72	62	0	6943	9733	10544	207	418	993	62	59	0	0	0	0	0	0	0	0	0	0	0	0	0	0	0	0	0	0	0	0.288	0.242	0.256	0.324	2.698	0.232	0.927	0.000	0.000	0.000	0.000	0.000	0.000	0.000	0.000	0.000	0.000	0.000	0.000	0.000	0.000	120	417	8678	11835	-1.794	Error	Error	1942	6736	0	0	2309	9526	0	0	0	0
1	8	19	""	"IntQ0185A"	3340	19730	150	1000	1918	2372	125	218	301	59	55	0	2528	7201	9753	235	591	1432	53	46	0	0	0	0	0	0	0	0	0	0	0	0	0	0	0	0	0	0	0	0.382	0.257	0.273	0.353	2.982	0.232	0.890	0.000	0.000	0.000	0.000	0.000	0.000	0.000	0.000	0.000	0.000	0.000	0.000	0.000	0.000	156	557	3168	8759	-1.390	Error	Error	875	2293	0	0	1793	6966	0	0	0	0
1	9	19	""	"Q0195"	3540	19730	150	208	303	246	114	146	211	37	18	0	392	587	511	221	411	1283	6	0	0	0	0	0	0	0	0	0	0	0	0	0	0	0	0	0	0	0	0	0.550	0.516	0.440	0.434	2.138	0.175	0.706	0.000	0.000	0.000	0.000	0.000	0.000	0.000	0.000	0.000	0.000	0.000	0.000	0.000	0.000	156	447	265	555	-0.863	Error	Error	94	171	0	0	189	366	0	0	0	0
1	10	19	""	"Q0257"	3730	19730	150	741	656	462	111	132	198	62	57	0	1835	1579	1186	205	232	272	67	60	0	0	0	0	0	0	0	0	0	0	0	0	0	0	0	0	0	0	0	0.387	0.397	0.397	0.421	2.378	0.372	0.863	0.000	0.000	0.000	0.000	0.000	0.000	0.000	0.000	0.000	0.000	0.000	0.000	0.000	0.000	156	446	2260	1919	-1.371	Error	Error	630	1630	0	0	545	1374	0	0	0	0
1	11	19	""	"IntQ0280A"	3880	19730	100	2301	2013	1392	120	192	293	76	71	0	5919	4611	3483	206	398	794	71	63	0	0	0	0	0	0	0	0	0	0	0	0	0	0	0	0	0	0	0	0.382	0.430	0.437	0.425	2.005	0.394	0.873	0.000	0.000	0.000	0.000	0.000	0.000	0.000	0.000	0.000	0.000	0.000	0.000	0.000	0.000	80	370	7894	6298	-1.389	Error	Error	2181	5713	0	0	1893	4405	0	0	0	0
1	12	19	""	"Q0295"	4100	19730	150	577	1148	1375	124	223	334	54	46	0	1110	2879	3731	207	495	1029	49	41	0	0	0	0	0	0	0	0	0	0	0	0	0	0	0	0	0	0	0	0.502	0.383	0.381	0.456	2.693	0.345	0.864	0.000	0.000	0.000	0.000	0.000	0.000	0.000	0.000	0.000	0.000	0.000	0.000	0.000	0.000	156	657	1356	3696	-0.995	Error	Error	453	903	0	0	1024	2672	0	0	0	0
1	13	19	""	"iYHR216W"	4270	19740	110	7798	11781	12330	140	697	2358	75	68	0	5672	7147	7445	207	684	1857	66	61	0	0	0	0	0	0	0	0	0	0	0	0	0	0	0	0	0	0	0	1.401	1.677	1.602	1.982	2.367	1.619	0.899	0.000	0.000	0.000	0.000	0.000	0.000	0.000	0.000	0.000	0.000	0.000	0.000	0.000	0.000	80	422	13123	18581	0.487	Error	Error	7658	5465	0	0	11641	6940	0	0	0	0
1	14	19	""	"TEL9L"	4480	19730	150	8856	10249	10105	173	1514	4778	56	48	0	9315	9835	9890	234	1173	3085	58	55	0	0	0	0	0	0	0	0	0	0	0	0	0	0	0	0	0	0	0	0.956	1.049	1.090	1.456	2.738	1.119	0.890	0.000	0.000	0.000	0.000	0.000	0.000	0.000	0.000	0.000	0.000	0.000	0.000	0.000	0.000	156	715	17764	19677	-0.065	Error	Error	8683	9081	0	0	10076	9601	0	0	0	0
1	15	19	""	"YILCdelta3"	4710	19740	100	4727	10583	12944	180	1982	5939	45	30	0	3707	6933	8342	250	1340	3694	45	30	0	0	0	0	0	0	0	0	0	0	0	0	0	0	0	0	0	0	0	1.315	1.557	1.317	1.632	2.978	1.585	0.915	0.000	0.000	0.000	0.000	0.000	0.000	0.000	0.000	0.000	0.000	0.000	0.000	0.000	0.000	80	393	8004	17086	0.395	Error	Error	4547	3457	0	0	10403	6683	0	0	0	0
1	16	19	""	"YJRWdelta14"	4840	19740	100	1733	1538	1033	141	190	185	77	73	0	2266	1793	1263	215	294	286	71	68	0	0	0	0	0	0	0	0	0	0	0	0	0	0	0	0	0	0	0	0.776	0.885	0.795	0.786	2.136	0.809	0.878	0.000	0.000	0.000	0.000	0.000	0.000	0.000	0.000	0.000	0.000	0.000	0.000	0.000	0.000	80	366	3643	2975	-0.365	Error	Error	1592	2051	0	0	1397	1578	0	0	0	0
1	17	19	""	"SNR64"	5060	19730	150	419	550	451	125	254	485	40	15	0	805	943	828	197	353	533	52	35	0	0	0	0	0	0	0	0	0	0	0	0	0	0	0	0	0	0	0	0.484	0.570	0.568	0.629	2.598	0.566	0.792	0.000	0.000	0.000	0.000	0.000	0.000	0.000	0.000	0.000	0.000	0.000	0.000	0.000	0.000	156	600	902	1171	-1.048	Error	Error	294	608	0	0	425	746	0	0	0	0
1	18	19	""	"YKL162C-A"	5250	19730	150	535	582	473	123	281	601	38	8	0	619	766	659	190	516	1230	19	0	0	0	0	0	0	0	0	0	0	0	0	0	0	0	0	0	0	0	0	0.960	0.797	0.707	0.700	2.527	0.479	0.757	0.000	0.000	0.000	0.000	0.000	0.000	0.000	0.000	0.000	0.000	0.000	0.000	0.000	0.000	156	544	841	1035	-0.058	Error	Error	412	429	0	0	459	576	0	0	0	0
1	19	19	""	"itQ(UUG)L"	5420	19730	110	2343	2222	1685	133	209	400	73	65	0	2150	1979	1588	186	253	292	67	63	0	0	0	0	0	0	0	0	0	0	0	0	0	0	0	0	0	0	0	1.125	1.165	1.097	0.938	2.316	1.060	0.866	0.000	0.000	0.000	0.000	0.000	0.000	0.000	0.000	0.000	0.000	0.000	0.000	0.000	0.000	80	415	4174	3882	0.170	Error	Error	2210	1964	0	0	2089	1793	0	0	0	0
1	20	19	""	"RDN25-1B"	5610	19740	120	12355	14044	12044	151	442	1599	77	71	0	3316	3662	3028	187	326	590	70	67	0	0	0	0	0	0	0	0	0	0	0	0	0	0	0	0	0	0	0	3.900	3.998	3.782	3.807	2.255	4.146	0.901	0.000	0.000	0.000	0.000	0.000	0.000	0.000	0.000	0.000	0.000	0.000	0.000	0.000	0.000	120	509	15333	17368	1.964	Error	Error	12204	3129	0	0	13893	3475	0	0	0	0
1	21	19	""	"RDN37-1"	5810	19730	150	8061	8610	8140	153	469	1597	63	59	0	2674	3136	2988	190	442	810	59	53	0	0	0	0	0	0	0	0	0	0	0	0	0	0	0	0	0	0	0	3.184	2.871	2.846	2.937	2.253	2.881	0.908	0.000	0.000	0.000	0.000	0.000	0.000	0.000	0.000	0.000	0.000	0.000	0.000	0.000	0.000	156	566	10392	11403	1.671	Error	Error	7908	2484	0	0	8457	2946	0	0	0	0
1	22	19	""	"iYLR162W-A"	5990	19740	120	4952	6258	6193	139	481	1878	66	58	0	1583	2326	2356	189	337	698	57	50	0	0	0	0	0	0	0	0	0	0	0	0	0	0	0	0	0	0	0	3.453	2.863	2.774	3.311	2.202	2.833	0.870	0.000	0.000	0.000	0.000	0.000	0.000	0.000	0.000	0.000	0.000	0.000	0.000	0.000	0.000	120	540	6207	8256	1.788	Error	Error	4813	1394	0	0	6119	2137	0	0	0	0
1	1	20	""	"tI(UAU)L"	1990	19920	150	212	322	276	98	170	452	18	1	0	281	491	431	180	248	442	35	13	0	0	0	0	0	0	0	0	0	0	0	0	0	0	0	0	0	0	0	1.129	0.720	0.649	0.662	3.040	0.801	0.755	0.000	0.000	0.000	0.000	0.000	0.000	0.000	0.000	0.000	0.000	0.000	0.000	0.000	0.000	156	1028	215	535	0.175	Error	Error	114	101	0	0	224	311	0	0	-50	0
1	2	20	""	"YLRWdelta17"	2200	19930	110	4291	4059	3424	111	172	375	76	68	0	4468	3889	3235	188	276	639	67	62	0	0	0	0	0	0	0	0	0	0	0	0	0	0	0	0	0	0	0	0.977	1.067	0.999	0.922	2.071	1.060	0.920	0.000	0.000	0.000	0.000	0.000	0.000	0.000	0.000	0.000	0.000	0.000	0.000	0.000	0.000	80	475	8460	7649	-0.034	Error	Error	4180	4280	0	0	3948	3701	0	0	0	0
1	3	20	"EMPTY"	"EMPTY"	2370	19920	150	111	124	59	105	672	2498	0	0	0	174	189	66	179	736	2413	0	0	0	0	0	0	0	0	0	0	0	0	0	0	0	0	0	0	0	0	0	-1.200	1.900	0.689	0.831	4.519	1.844	0.868	0.000	0.000	0.000	0.000	0.000	0.000	0.000	0.000	0.000	0.000	0.000	0.000	0.000	0.000	156	764	1	29	Error	Error	Error	6	-5	0	0	19	10	0	0	-75	0
1	4	20	"EMPTY"	"EMPTY"	2560	19920	150	98	102	41	99	444	2097	0	0	0	165	167	51	172	384	1214	0	0	0	0	0	0	0	0	0	0	0	0	0	0	0	0	0	0	0	0	0	0.143	-0.600	0.787	0.903	4.108	0.530	0.144	0.000	0.000	0.000	0.000	0.000	0.000	0.000	0.000	0.000	0.000	0.000	0.000	0.000	0.000	156	777	-8	-2	-2.807	Error	Error	-1	-7	0	0	3	-5	0	0	-75	0
1	5	20	"EMPTY"	"EMPTY"	2750	19920	150	101	121	68	100	132	121	9	0	0	179	213	125	175	214	158	12	6	0	0	0	0	0	0	0	0	0	0	0	0	0	0	0	0	0	0	0	0.250	0.553	0.548	0.686	4.013	0.549	0.259	0.000	0.000	0.000	0.000	0.000	0.000	0.000	0.000	0.000	0.000	0.000	0.000	0.000	0.000	156	817	5	59	-2.000	Error	Error	1	4	0	0	21	38	0	0	-75	0
1	6	20	"EMPTY"	"EMPTY"	2940	19920	150	93	101	47	100	114	73	5	0	0	169	175	46	177	200	188	0	0	0	0	0	0	0	0	0	0	0	0	0	0	0	0	0	0	0	0	0	0.875	-0.500	1.076	1.008	4.943	0.017	0.004	0.000	0.000	0.000	0.000	0.000	0.000	0.000	0.000	0.000	0.000	0.000	0.000	0.000	0.000	156	753	-15	-1	-0.193	Error	Error	-7	-8	0	0	1	-2	0	0	-75	0
1	7	20	"EMPTY"	"EMPTY"	3130	19920	150	87	96	36	105	125	133	0	0	0	178	177	47	185	278	637	0	0	0	0	0	0	0	0	0	0	0	0	0	0	0	0	0	0	0	0	0	2.571	1.125	0.724	0.741	3.494	0.012	0.002	0.000	0.000	0.000	0.000	0.000	0.000	0.000	0.000	0.000	0.000	0.000	0.000	0.000	0.000	156	690	-25	-17	1.363	Error	Error	-18	-7	0	0	-9	-8	0	0	-75	0
1	8	20	"EMPTY"	"EMPTY"	3320	19920	150	107	107	45	103	139	206	0	0	0	179	185	55	190	372	1152	0	0	0	0	0	0	0	0	0	0	0	0	0	0	0	0	0	0	0	0	0	-0.364	-0.800	1.015	0.970	4.586	0.359	0.013	0.000	0.000	0.000	0.000	0.000	0.000	0.000	0.000	0.000	0.000	0.000	0.000	0.000	0.000	156	719	-7	-1	Error	Error	Error	4	-11	0	0	4	-5	0	0	-75	0
1	9	20	"EMPTY"	"EMPTY"	3520	19920	150	97	104	43	106	126	170	0	0	0	193	201	53	193	307	1014	0	0	0	0	0	0	0	0	0	0	0	0	0	0	0	0	0	0	0	0	0	100000.000	-0.250	0.823	0.888	3.604	0.013	0.001	0.000	0.000	0.000	0.000	0.000	0.000	0.000	0.000	0.000	0.000	0.000	0.000	0.000	0.000	156	706	-9	6	16.610	Error	Error	-9	0	0	0	-2	8	0	0	-75	0
1	10	20	"EMPTY"	"EMPTY"	3710	19920	150	104	111	50	106	110	45	17	5	0	199	201	56	196	202	58	17	1	0	0	0	0	0	0	0	0	0	0	0	0	0	0	0	0	0	0	0	-0.667	1.000	0.807	1.001	4.498	0.019	0.000	0.000	0.000	0.000	0.000	0.000	0.000	0.000	0.000	0.000	0.000	0.000	0.000	0.000	0.000	156	674	1	10	Error	Error	Error	-2	3	0	0	5	5	0	0	-75	0
1	11	20	"EMPTY"	"EMPTY"	3900	19920	150	104	109	48	108	141	215	0	0	0	175	180	56	190	267	503	0	0	0	0	0	0	0	0	0	0	0	0	0	0	0	0	0	0	0	0	0	0.267	-0.100	0.954	0.942	3.371	0.654	0.774	0.000	0.000	0.000	0.000	0.000	0.000	0.000	0.000	0.000	0.000	0.000	0.000	0.000	0.000	156	728	-19	-9	-1.907	Error	Error	-4	-15	0	0	1	-10	0	0	-75	0
1	12	20	"EMPTY"	"EMPTY"	4090	19920	150	94	103	44	108	136	205	0	0	0	172	178	55	175	244	470	0	0	0	0	0	0	0	0	0	0	0	0	0	0	0	0	0	0	0	0	0	4.667	-1.667	1.184	1.082	4.328	1.120	0.156	0.000	0.000	0.000	0.000	0.000	0.000	0.000	0.000	0.000	0.000	0.000	0.000	0.000	0.000	156	724	-17	-2	2.222	Error	Error	-14	-3	0	0	-5	3	0	0	-75	0
1	13	20	"EMPTY"	"EMPTY"	4280	19920	150	113	112	43	112	396	1781	0	0	0	176	179	53	172	410	1391	0	0	0	0	0	0	0	0	0	0	0	0	0	0	0	0	0	0	0	0	0	0.250	0.000	0.806	0.910	3.020	1.356	0.858	0.000	0.000	0.000	0.000	0.000	0.000	0.000	0.000	0.000	0.000	0.000	0.000	0.000	0.000	156	719	5	7	-2.000	Error	Error	1	4	0	0	0	7	0	0	-75	0
1	14	20	"EMPTY"	"EMPTY"	4470	19920	150	100	108	45	113	580	2459	0	0	0	162	169	49	174	502	1716	0	0	0	0	0	0	0	0	0	0	0	0	0	0	0	0	0	0	0	0	0	1.083	1.000	0.835	0.945	3.502	0.298	0.014	0.000	0.000	0.000	0.000	0.000	0.000	0.000	0.000	0.000	0.000	0.000	0.000	0.000	0.000	156	742	-25	-10	0.115	Error	Error	-13	-12	0	0	-5	-5	0	0	-75	0
1	15	20	"EMPTY"	"EMPTY"	4660	19920	150	100	113	52	113	979	4303	0	0	0	170	179	55	184	723	2682	0	0	0	0	0	0	0	0	0	0	0	0	0	0	0	0	0	0	0	0	0	0.929	0.000	0.852	0.887	3.299	1.683	0.673	0.000	0.000	0.000	0.000	0.000	0.000	0.000	0.000	0.000	0.000	0.000	0.000	0.000	0.000	156	734	-27	-5	-0.107	Error	Error	-13	-14	0	0	0	-5	0	0	-75	0
1	16	20	"EMPTY"	"EMPTY"	4850	19920	150	105	115	51	105	135	153	1	0	0	169	189	132	181	220	199	2	0	0	0	0	0	0	0	0	0	0	0	0	0	0	0	0	0	0	0	0	0.000	1.250	0.913	0.868	3.603	0.226	0.067	0.000	0.000	0.000	0.000	0.000	0.000	0.000	0.000	0.000	0.000	0.000	0.000	0.000	0.000	156	720	-12	18	Error	Error	Error	0	-12	0	0	10	8	0	0	-75	0
1	17	20	"EMPTY"	"EMPTY"	5040	19920	150	93	93	40	105	123	109	0	0	0	162	162	45	178	204	160	0	0	0	0	0	0	0	0	0	0	0	0	0	0	0	0	0	0	0	0	0	0.750	0.750	0.860	0.966	3.540	0.235	0.012	0.000	0.000	0.000	0.000	0.000	0.000	0.000	0.000	0.000	0.000	0.000	0.000	0.000	0.000	156	723	-28	-28	-0.415	Error	Error	-12	-16	0	0	-12	-16	0	0	-75	0
1	18	20	"EMPTY"	"EMPTY"	5230	19920	150	94	102	43	105	112	60	7	1	0	156	161	43	175	182	65	3	0	0	0	0	0	0	0	0	0	0	0	0	0	0	0	0	0	0	0	0	0.579	0.214	0.851	0.768	3.355	0.358	0.015	0.000	0.000	0.000	0.000	0.000	0.000	0.000	0.000	0.000	0.000	0.000	0.000	0.000	0.000	156	685	-30	-17	-0.788	Error	Error	-11	-19	0	0	-3	-14	0	0	-75	0
1	19	20	"EMPTY"	"EMPTY"	5420	19920	150	101	103	40	105	134	140	0	0	0	163	169	44	173	199	168	0	0	0	0	0	0	0	0	0	0	0	0	0	0	0	0	0	0	0	0	0	0.400	0.500	0.877	0.917	3.424	0.699	0.605	0.000	0.000	0.000	0.000	0.000	0.000	0.000	0.000	0.000	0.000	0.000	0.000	0.000	0.000	156	718	-14	-6	-1.322	Error	Error	-4	-10	0	0	-2	-4	0	0	-75	0
1	20	20	"EMPTY"	"EMPTY"	5610	19920	150	106	113	53	112	295	1306	0	0	0	166	171	51	175	254	474	0	0	0	0	0	0	0	0	0	0	0	0	0	0	0	0	0	0	0	0	0	0.667	-0.250	0.986	1.052	4.230	1.001	0.032	0.000	0.000	0.000	0.000	0.000	0.000	0.000	0.000	0.000	0.000	0.000	0.000	0.000	0.000	156	722	-15	-3	-0.585	Error	Error	-6	-9	0	0	1	-4	0	0	-75	0
1	21	20	"EMPTY"	"EMPTY"	5800	19920	150	104	106	45	111	309	1383	0	0	0	163	168	46	172	248	542	0	0	0	0	0	0	0	0	0	0	0	0	0	0	0	0	0	0	0	0	0	0.778	1.250	1.128	1.053	3.791	0.439	0.005	0.000	0.000	0.000	0.000	0.000	0.000	0.000	0.000	0.000	0.000	0.000	0.000	0.000	0.000	156	686	-16	-9	-0.363	Error	Error	-7	-9	0	0	-5	-4	0	0	-75	0
1	22	20	"EMPTY"	"EMPTY"	5990	19920	150	105	109	46	103	282	1417	0	0	0	162	165	40	167	237	516	0	0	0	0	0	0	0	0	0	0	0	0	0	0	0	0	0	0	0	0	0	-0.400	-3.000	1.029	1.082	3.907	9.168	0.015	0.000	0.000	0.000	0.000	0.000	0.000	0.000	0.000	0.000	0.000	0.000	0.000	0.000	0.000	156	889	-3	4	Error	Error	Error	2	-5	0	0	6	-2	0	0	-75	0
2	1	1	"VPS8"	"YAL002W"	6370	16240	150	761	705	456	115	133	147	78	69	0	893	863	528	193	208	110	80	77	0	0	0	0	0	0	0	0	0	0	0	0	0	0	0	0	0	0	0	0.923	0.881	0.902	0.879	2.072	0.862	0.806	0.000	0.000	0.000	0.000	0.000	0.000	0.000	0.000	0.000	0.000	0.000	0.000	0.000	0.000	156	694	1346	1260	-0.116	Error	Error	646	700	0	0	590	670	0	0	0	0
2	2	1	"MTW1"	"YAL034W-A"	6560	16240	150	12355	14751	10845	119	156	359	94	93	0	3400	3844	2498	203	249	533	89	85	0	0	0	0	0	0	0	0	0	0	0	0	0	0	0	0	0	0	0	3.827	4.019	3.963	3.970	1.712	4.342	0.899	0.000	0.000	0.000	0.000	0.000	0.000	0.000	0.000	0.000	0.000	0.000	0.000	0.000	0.000	156	673	15433	18273	1.936	Error	Error	12236	3197	0	0	14632	3641	0	0	0	0
2	3	1	""	"YAL064W-B"	6760	16240	150	13040	13816	7112	119	391	1474	96	92	0	9389	9680	4559	213	517	1856	92	87	0	0	0	0	0	0	0	0	0	0	0	0	0	0	0	0	0	0	0	1.408	1.447	1.465	1.508	1.646	1.454	0.903	0.000	0.000	0.000	0.000	0.000	0.000	0.000	0.000	0.000	0.000	0.000	0.000	0.000	0.000	156	693	22097	23164	0.494	Error	Error	12921	9176	0	0	13697	9467	0	0	0	0
2	4	1	""	"YAL004W"	6950	16240	150	8286	7566	6000	113	333	1293	71	66	0	11490	10908	8189	215	449	1622	71	69	0	0	0	0	0	0	0	0	0	0	0	0	0	0	0	0	0	0	0	0.725	0.697	0.703	0.650	2.004	0.699	0.935	0.000	0.000	0.000	0.000	0.000	0.000	0.000	0.000	0.000	0.000	0.000	0.000	0.000	0.000	156	647	19448	18146	-0.464	Error	Error	8173	11275	0	0	7453	10693	0	0	0	0
2	5	1	"FUN12"	"YAL035W"	7120	16230	150	3774	4201	2918	111	144	203	89	85	0	3176	3262	2196	206	245	262	83	81	0	0	0	0	0	0	0	0	0	0	0	0	0	0	0	0	0	0	0	1.233	1.338	1.363	1.435	2.062	1.349	0.929	0.000	0.000	0.000	0.000	0.000	0.000	0.000	0.000	0.000	0.000	0.000	0.000	0.000	0.000	156	668	6633	7146	0.303	Error	Error	3663	2970	0	0	4090	3056	0	0	0	0
2	6	1	""	"YAL066W"	7310	16230	150	220	247	122	107	117	66	69	44	0	338	363	154	197	213	105	60	30	0	0	0	0	0	0	0	0	0	0	0	0	0	0	0	0	0	0	0	0.801	0.843	0.851	0.879	2.880	0.684	0.342	0.000	0.000	0.000	0.000	0.000	0.000	0.000	0.000	0.000	0.000	0.000	0.000	0.000	0.000	156	703	254	306	-0.319	Error	Error	113	141	0	0	140	166	0	0	0	0
2	7	1	"ERP2"	"YAL007C"	7500	16230	150	335	380	242	109	178	340	33	6	0	419	449	203	199	328	604	7	0	0	0	0	0	0	0	0	0	0	0	0	0	0	0	0	0	0	0	0	1.027	1.084	0.997	1.024	2.230	1.143	0.659	0.000	0.000	0.000	0.000	0.000	0.000	0.000	0.000	0.000	0.000	0.000	0.000	0.000	0.000	156	738	446	521	0.039	Error	Error	226	220	0	0	271	250	0	0	0	0
2	8	1	""	"YAL037W"	7690	16230	150	3337	3737	2551	113	117	50	92	91	0	3196	3623	2281	206	217	87	89	89	0	0	0	0	0	0	0	0	0	0	0	0	0	0	0	0	0	0	0	1.078	1.061	1.049	0.935	1.822	1.087	0.927	0.000	0.000	0.000	0.000	0.000	0.000	0.000	0.000	0.000	0.000	0.000	0.000	0.000	0.000	156	692	6214	7041	0.109	Error	Error	3224	2990	0	0	3624	3417	0	0	0	0
2	9	1	""	"YAL068C"	7880	16230	150	13275	14982	10591	115	121	58	96	95	0	10857	11323	6993	211	220	73	96	92	0	0	0	0	0	0	0	0	0	0	0	0	0	0	0	0	0	0	0	1.236	1.338	1.367	1.245	1.965	1.423	0.928	0.000	0.000	0.000	0.000	0.000	0.000	0.000	0.000	0.000	0.000	0.000	0.000	0.000	0.000	156	674	23806	25979	0.306	Error	Error	13160	10646	0	0	14867	11112	0	0	0	0
2	10	1	"spo7"	"YAL009W"	8070	16230	150	6194	7380	5375	115	142	318	91	89	0	4569	4891	3369	211	242	389	84	83	0	0	0	0	0	0	0	0	0	0	0	0	0	0	0	0	0	0	0	1.395	1.552	1.568	1.761	1.880	1.587	0.955	0.000	0.000	0.000	0.000	0.000	0.000	0.000	0.000	0.000	0.000	0.000	0.000	0.000	0.000	156	677	10437	11945	0.480	Error	Error	6079	4358	0	0	7265	4680	0	0	0	0
2	11	1	"cyc3"	"YAL039C"	8260	16230	150	765	769	404	111	123	81	87	84	0	1601	1663	876	211	222	107	91	87	0	0	0	0	0	0	0	0	0	0	0	0	0	0	0	0	0	0	0	0.471	0.453	0.469	0.436	2.221	0.423	0.803	0.000	0.000	0.000	0.000	0.000	0.000	0.000	0.000	0.000	0.000	0.000	0.000	0.000	0.000	156	736	2044	2110	-1.088	Error	Error	654	1390	0	0	658	1452	0	0	0	0
2	12	1	"ERP1"	"YAR002C-A"	8480	16250	150	238	258	129	114	155	345	9	0	0	319	333	159	213	256	371	9	0	0	0	0	0	0	0	0	0	0	0	0	0	0	0	0	0	0	0	0	1.170	1.200	0.977	0.946	3.092	0.812	0.352	0.000	0.000	0.000	0.000	0.000	0.000	0.000	0.000	0.000	0.000	0.000	0.000	0.000	0.000	156	767	230	264	0.226	Error	Error	124	106	0	0	144	120	0	0	0	0
2	13	1	"SLI15"	"YBR156C"	8670	16240	150	1057	1167	915	118	328	976	47	10	0	1038	1143	838	223	477	1200	32	3	0	0	0	0	0	0	0	0	0	0	0	0	0	0	0	0	0	0	0	1.152	1.140	1.127	1.176	2.253	1.020	0.798	0.000	0.000	0.000	0.000	0.000	0.000	0.000	0.000	0.000	0.000	0.000	0.000	0.000	0.000	156	776	1754	1969	0.204	Error	Error	939	815	0	0	1049	920	0	0	0	0
2	14	1	""	"YBR187W"	8860	16250	150	1132	1101	597	116	153	166	85	80	0	2459	2354	1466	219	275	249	83	79	0	0	0	0	0	0	0	0	0	0	0	0	0	0	0	0	0	0	0	0.454	0.461	0.452	0.500	2.108	0.406	0.789	0.000	0.000	0.000	0.000	0.000	0.000	0.000	0.000	0.000	0.000	0.000	0.000	0.000	0.000	156	701	3256	3120	-1.141	Error	Error	1016	2240	0	0	985	2135	0	0	0	0
2	15	1	""	"YBR219C"	9050	16250	150	1454	1599	1062	115	148	139	90	86	0	3644	3877	2587	225	284	263	84	83	0	0	0	0	0	0	0	0	0	0	0	0	0	0	0	0	0	0	0	0.392	0.406	0.407	0.449	1.981	0.393	0.909	0.000	0.000	0.000	0.000	0.000	0.000	0.000	0.000	0.000	0.000	0.000	0.000	0.000	0.000	156	688	4758	5136	-1.352	Error	Error	1339	3419	0	0	1484	3652	0	0	0	0
2	16	1	""	"YBR158W"	9240	16250	150	978	931	484	111	145	138	85	83	0	1821	1803	1044	220	273	238	83	80	0	0	0	0	0	0	0	0	0	0	0	0	0	0	0	0	0	0	0	0.542	0.518	0.497	0.524	1.917	0.474	0.842	0.000	0.000	0.000	0.000	0.000	0.000	0.000	0.000	0.000	0.000	0.000	0.000	0.000	0.000	156	695	2468	2403	-0.885	Error	Error	867	1601	0	0	820	1583	0	0	0	0
2	17	1	"RPS9B"	"YBR189W"	9430	16250	150	2452	2585	1554	112	145	139	92	89	0	4240	4310	2629	221	260	178	85	83	0	0	0	0	0	0	0	0	0	0	0	0	0	0	0	0	0	0	0	0.582	0.605	0.613	0.663	1.877	0.584	0.886	0.000	0.000	0.000	0.000	0.000	0.000	0.000	0.000	0.000	0.000	0.000	0.000	0.000	0.000	156	697	6359	6562	-0.780	Error	Error	2340	4019	0	0	2473	4089	0	0	0	0
2	18	1	"pdb1"	"YBR221C"	9620	16250	150	1430	1487	848	117	147	134	92	86	0	3076	3009	1804	226	269	185	86	83	0	0	0	0	0	0	0	0	0	0	0	0	0	0	0	0	0	0	0	0.461	0.492	0.478	0.555	2.021	0.462	0.882	0.000	0.000	0.000	0.000	0.000	0.000	0.000	0.000	0.000	0.000	0.000	0.000	0.000	0.000	156	687	4163	4153	-1.118	Error	Error	1313	2850	0	0	1370	2783	0	0	0	0
2	19	1	"cdc28"	"YBR160W"	9810	16250	150	3647	4184	2550	120	168	212	98	94	0	7203	7787	4534	227	304	330	92	89	0	0	0	0	0	0	0	0	0	0	0	0	0	0	0	0	0	0	0	0.506	0.538	0.539	0.618	2.056	0.535	0.939	0.000	0.000	0.000	0.000	0.000	0.000	0.000	0.000	0.000	0.000	0.000	0.000	0.000	0.000	156	694	10503	11624	-0.984	Error	Error	3527	6976	0	0	4064	7560	0	0	0	0
2	20	1	"RPL21A"	"YBR191W"	10000	16250	150	5960	5880	3479	124	248	508	92	85	0	10315	9409	5260	230	475	1059	87	82	0	0	0	0	0	0	0	0	0	0	0	0	0	0	0	0	0	0	0	0.579	0.627	0.616	0.714	2.247	0.642	0.905	0.000	0.000	0.000	0.000	0.000	0.000	0.000	0.000	0.000	0.000	0.000	0.000	0.000	0.000	156	745	15921	14935	-0.789	Error	Error	5836	10085	0	0	5756	9179	0	0	0	0
2	21	1	""	"YBR223C"	10200	16250	150	321	674	946	117	199	392	28	17	0	686	1585	2417	219	350	660	30	18	0	0	0	0	0	0	0	0	0	0	0	0	0	0	0	0	0	0	0	0.437	0.408	0.396	0.410	2.351	0.420	0.846	0.000	0.000	0.000	0.000	0.000	0.000	0.000	0.000	0.000	0.000	0.000	0.000	0.000	0.000	156	722	671	1923	-1.195	Error	Error	204	467	0	0	557	1366	0	0	0	0
2	22	1	""	"YBR162C"	10390	16250	150	1704	2015	1500	119	228	634	78	57	0	2459	2686	1993	218	384	839	75	58	0	0	0	0	0	0	0	0	0	0	0	0	0	0	0	0	0	0	0	0.707	0.768	0.748	0.760	2.073	0.735	0.876	0.000	0.000	0.000	0.000	0.000	0.000	0.000	0.000	0.000	0.000	0.000	0.000	0.000	0.000	156	927	3826	4364	-0.500	Error	Error	1585	2241	0	0	1896	2468	0	0	0	0
2	1	2	"MED8"	"YBR193C"	6380	16430	150	4969	5717	4297	127	216	449	80	78	0	2689	2973	2304	209	265	303	75	73	0	0	0	0	0	0	0	0	0	0	0	0	0	0	0	0	0	0	0	1.952	2.022	2.044	2.028	2.286	1.952	0.929	0.000	0.000	0.000	0.000	0.000	0.000	0.000	0.000	0.000	0.000	0.000	0.000	0.000	0.000	156	630	7322	8354	0.965	Error	Error	4842	2480	0	0	5590	2764	0	0	0	0
2	2	2	""	"YBR225W"	6570	16430	150	13204	13449	10250	143	640	1742	80	76	0	12426	12073	8961	215	708	1916	75	73	0	0	0	0	0	0	0	0	0	0	0	0	0	0	0	0	0	0	0	1.070	1.122	1.119	1.251	1.970	1.100	0.904	0.000	0.000	0.000	0.000	0.000	0.000	0.000	0.000	0.000	0.000	0.000	0.000	0.000	0.000	156	584	25272	25164	0.097	Error	Error	13061	12211	0	0	13306	11858	0	0	0	0
2	3	2	""	"YDL062W"	6770	16440	120	650	645	394	138	753	2054	0	0	0	972	977	525	222	860	2262	1	0	0	0	0	0	0	0	0	0	0	0	0	0	0	0	0	0	0	0	0	0.683	0.672	0.634	0.589	1.800	0.895	0.835	0.000	0.000	0.000	0.000	0.000	0.000	0.000	0.000	0.000	0.000	0.000	0.000	0.000	0.000	120	478	1262	1262	-0.551	Error	Error	512	750	0	0	507	755	0	0	0	0
2	4	2	""	"YDL094C"	6950	16430	150	2268	2098	1260	136	519	1477	70	19	0	2680	2444	1531	231	664	1858	63	13	0	0	0	0	0	0	0	0	0	0	0	0	0	0	0	0	0	0	0	0.871	0.887	0.883	0.906	1.575	0.690	0.679	0.000	0.000	0.000	0.000	0.000	0.000	0.000	0.000	0.000	0.000	0.000	0.000	0.000	0.000	156	564	4581	4175	-0.200	Error	Error	2132	2449	0	0	1962	2213	0	0	0	0
2	5	2	"CDC48"	"YDL126C"	7160	16450	140	4101	4468	2799	133	333	679	92	82	0	4360	5036	3276	230	421	743	89	83	0	0	0	0	0	0	0	0	0	0	0	0	0	0	0	0	0	0	0	0.961	0.902	0.897	0.961	1.651	0.872	0.920	0.000	0.000	0.000	0.000	0.000	0.000	0.000	0.000	0.000	0.000	0.000	0.000	0.000	0.000	156	632	8098	9141	-0.058	Error	Error	3968	4130	0	0	4335	4806	0	0	0	0
2	6	2	"UBC9"	"YDL064W"	7350	16450	140	935	1164	770	129	308	533	80	33	0	1159	1508	1117	222	512	870	54	21	0	0	0	0	0	0	0	0	0	0	0	0	0	0	0	0	0	0	0	0.860	0.805	0.822	0.823	1.649	0.672	0.876	0.000	0.000	0.000	0.000	0.000	0.000	0.000	0.000	0.000	0.000	0.000	0.000	0.000	0.000	156	657	1743	2321	-0.217	Error	Error	806	937	0	0	1035	1286	0	0	0	0
2	7	2	""	"YDL096C"	7580	16460	150	989	1058	798	126	281	517	57	44	0	1967	2117	1657	216	477	860	61	51	0	0	0	0	0	0	0	0	0	0	0	0	0	0	0	0	0	0	0	0.493	0.490	0.484	0.486	2.238	0.501	0.821	0.000	0.000	0.000	0.000	0.000	0.000	0.000	0.000	0.000	0.000	0.000	0.000	0.000	0.000	156	705	2614	2833	-1.021	Error	Error	863	1751	0	0	932	1901	0	0	-50	0
2	8	2	"VCX1"	"YDL128W"	7740	16450	140	3613	4499	3531	118	135	107	96	92	0	4727	5188	3808	214	239	160	88	87	0	0	0	0	0	0	0	0	0	0	0	0	0	0	0	0	0	0	0	0.774	0.881	0.870	0.894	1.778	0.889	0.906	0.000	0.000	0.000	0.000	0.000	0.000	0.000	0.000	0.000	0.000	0.000	0.000	0.000	0.000	156	533	8008	9355	-0.369	Error	Error	3495	4513	0	0	4381	4974	0	0	0	0
2	9	2	"IDP1"	"YDL066W"	7910	16440	150	1525	2414	2655	123	272	869	71	34	0	1780	2872	3127	218	381	975	73	33	0	0	0	0	0	0	0	0	0	0	0	0	0	0	0	0	0	0	0	0.898	0.863	0.892	0.886	1.650	0.868	0.942	0.000	0.000	0.000	0.000	0.000	0.000	0.000	0.000	0.000	0.000	0.000	0.000	0.000	0.000	156	583	2964	4945	-0.156	Error	Error	1402	1562	0	0	2291	2654	0	0	0	0
2	10	2	"SNU23"	"YDL098C"	8100	16440	150	3807	4181	2762	128	313	888	80	76	0	6203	6257	3926	225	453	1048	82	79	0	0	0	0	0	0	0	0	0	0	0	0	0	0	0	0	0	0	0	0.615	0.672	0.649	0.624	1.564	0.705	0.945	0.000	0.000	0.000	0.000	0.000	0.000	0.000	0.000	0.000	0.000	0.000	0.000	0.000	0.000	156	625	9657	10085	-0.700	Error	Error	3679	5978	0	0	4053	6032	0	0	0	0
2	11	2	"RPP1B"	"YDL130W"	8290	16440	150	3895	3314	1784	127	190	329	83	82	0	6943	6043	3215	227	353	811	81	80	0	0	0	0	0	0	0	0	0	0	0	0	0	0	0	0	0	0	0	0.561	0.548	0.566	0.541	1.857	0.551	0.894	0.000	0.000	0.000	0.000	0.000	0.000	0.000	0.000	0.000	0.000	0.000	0.000	0.000	0.000	156	656	10484	9003	-0.834	Error	Error	3768	6716	0	0	3187	5816	0	0	0	0
2	12	2	""	"YDL068W"	8500	16450	140	1282	2207	2096	138	572	1460	37	25	0	1249	2243	2377	244	775	1716	28	23	0	0	0	0	0	0	0	0	0	0	0	0	0	0	0	0	0	0	0	1.138	1.035	1.112	1.082	1.910	0.933	0.940	0.000	0.000	0.000	0.000	0.000	0.000	0.000	0.000	0.000	0.000	0.000	0.000	0.000	0.000	156	700	2149	4068	0.187	Error	Error	1144	1005	0	0	2069	1999	0	0	0	0
2	13	2	""	"YDL100C"	8730	16460	110	7998	7312	5057	142	793	1746	78	70	0	12561	10656	7969	259	993	1974	70	66	0	0	0	0	0	0	0	0	0	0	0	0	0	0	0	0	0	0	0	0.639	0.690	0.711	0.790	2.061	0.663	0.940	0.000	0.000	0.000	0.000	0.000	0.000	0.000	0.000	0.000	0.000	0.000	0.000	0.000	0.000	80	463	20158	17567	-0.647	Error	Error	7856	12302	0	0	7170	10397	0	0	0	0
2	14	2	"LYS21"	"YDL131W"	8880	16450	140	6414	5685	3586	122	172	181	93	91	0	12349	10290	6651	234	307	291	91	87	0	0	0	0	0	0	0	0	0	0	0	0	0	0	0	0	0	0	0	0.519	0.553	0.566	0.601	1.884	0.533	0.922	0.000	0.000	0.000	0.000	0.000	0.000	0.000	0.000	0.000	0.000	0.000	0.000	0.000	0.000	156	571	18407	15619	-0.945	Error	Error	6292	12115	0	0	5563	10056	0	0	0	0
2	15	2	"CCT6"	"YDR188W"	9070	16450	140	2704	2654	1539	122	191	245	87	83	0	4870	4688	2792	241	351	408	83	83	0	0	0	0	0	0	0	0	0	0	0	0	0	0	0	0	0	0	0	0.558	0.569	0.563	0.587	1.787	0.541	0.895	0.000	0.000	0.000	0.000	0.000	0.000	0.000	0.000	0.000	0.000	0.000	0.000	0.000	0.000	156	558	7211	6979	-0.842	Error	Error	2582	4629	0	0	2532	4447	0	0	0	0
2	16	2	"adr1"	"YDR216W"	9260	16450	140	4187	4630	3059	125	212	296	94	91	0	3807	4456	3275	240	355	406	87	83	0	0	0	0	0	0	0	0	0	0	0	0	0	0	0	0	0	0	0	1.139	1.069	1.141	1.127	1.931	1.005	0.804	0.000	0.000	0.000	0.000	0.000	0.000	0.000	0.000	0.000	0.000	0.000	0.000	0.000	0.000	156	556	7629	8721	0.187	Error	Error	4062	3567	0	0	4505	4216	0	0	0	0
2	17	2	""	"YDR248C"	9460	16450	150	1982	2033	1370	132	197	266	82	76	0	1874	1930	1269	234	324	435	76	71	0	0	0	0	0	0	0	0	0	0	0	0	0	0	0	0	0	0	0	1.128	1.121	1.097	1.100	1.898	1.132	0.826	0.000	0.000	0.000	0.000	0.000	0.000	0.000	0.000	0.000	0.000	0.000	0.000	0.000	0.000	156	581	3490	3597	0.174	Error	Error	1850	1640	0	0	1901	1696	0	0	0	0
2	18	2	""	"YDR190C"	9650	16450	140	5666	6168	3798	130	224	431	94	87	0	4559	5064	3469	232	324	365	85	80	0	0	0	0	0	0	0	0	0	0	0	0	0	0	0	0	0	0	0	1.279	1.250	1.242	1.460	1.858	1.188	0.912	0.000	0.000	0.000	0.000	0.000	0.000	0.000	0.000	0.000	0.000	0.000	0.000	0.000	0.000	156	546	9863	10870	0.355	Error	Error	5536	4327	0	0	6038	4832	0	0	0	0
2	19	2	"SPR28"	"YDR218C"	9840	16450	140	3147	3802	2659	134	372	757	89	78	0	6772	7566	5408	240	677	1481	84	76	0	0	0	0	0	0	0	0	0	0	0	0	0	0	0	0	0	0	0	0.461	0.501	0.512	0.547	1.680	0.472	0.875	0.000	0.000	0.000	0.000	0.000	0.000	0.000	0.000	0.000	0.000	0.000	0.000	0.000	0.000	156	607	9545	10994	-1.116	Error	Error	3013	6532	0	0	3668	7326	0	0	0	0
2	20	2	""	"YDR250C"	10070	16460	150	413	798	951	133	348	733	25	14	0	772	1610	1931	235	678	1525	25	15	0	0	0	0	0	0	0	0	0	0	0	0	0	0	0	0	0	0	0	0.521	0.484	0.429	0.415	2.040	0.447	0.903	0.000	0.000	0.000	0.000	0.000	0.000	0.000	0.000	0.000	0.000	0.000	0.000	0.000	0.000	156	642	817	2040	-0.939	Error	Error	280	537	0	0	665	1375	0	0	0	0
2	21	2	"NUP42"	"YDR192C"	10220	16450	130	3658	3572	1901	123	224	734	84	82	0	4235	4019	2320	232	364	793	81	80	0	0	0	0	0	0	0	0	0	0	0	0	0	0	0	0	0	0	0	0.883	0.911	0.890	0.860	2.046	0.856	0.892	0.000	0.000	0.000	0.000	0.000	0.000	0.000	0.000	0.000	0.000	0.000	0.000	0.000	0.000	120	475	7538	7236	-0.179	Error	Error	3535	4003	0	0	3449	3787	0	0	0	0
2	22	2	""	"YDR220C"	10400	16460	130	2213	2319	1799	138	287	675	78	69	0	4746	4573	3246	243	545	976	80	72	0	0	0	0	0	0	0	0	0	0	0	0	0	0	0	0	0	0	0	0.461	0.504	0.442	0.488	1.949	0.543	0.751	0.000	0.000	0.000	0.000	0.000	0.000	0.000	0.000	0.000	0.000	0.000	0.000	0.000	0.000	120	650	6578	6511	-1.118	Error	Error	2075	4503	0	0	2181	4330	0	0	0	0
2	1	3	"BTT1"	"YDR252W"	6410	16640	130	4553	5170	3150	127	264	597	88	85	0	4321	4370	2779	204	309	474	83	81	0	0	0	0	0	0	0	0	0	0	0	0	0	0	0	0	0	0	0	1.075	1.211	1.159	1.179	1.685	1.153	0.929	0.000	0.000	0.000	0.000	0.000	0.000	0.000	0.000	0.000	0.000	0.000	0.000	0.000	0.000	120	607	8543	9209	0.104	Error	Error	4426	4117	0	0	5043	4166	0	0	0	0
2	2	3	"MSS116"	"YDR194C"	6600	16650	140	4502	4743	2937	143	549	1403	85	66	0	6934	7451	5023	226	650	1552	83	75	0	0	0	0	0	0	0	0	0	0	0	0	0	0	0	0	0	0	0	0.650	0.637	0.655	0.769	2.203	0.597	0.898	0.000	0.000	0.000	0.000	0.000	0.000	0.000	0.000	0.000	0.000	0.000	0.000	0.000	0.000	156	612	11067	11825	-0.622	Error	Error	4359	6708	0	0	4600	7225	0	0	0	0
2	3	3	""	"YDR222W"	6800	16650	150	4266	4433	2887	139	421	1380	83	66	0	6553	7020	4409	223	549	1448	87	82	0	0	0	0	0	0	0	0	0	0	0	0	0	0	0	0	0	0	0	0.652	0.632	0.630	0.673	1.725	0.624	0.915	0.000	0.000	0.000	0.000	0.000	0.000	0.000	0.000	0.000	0.000	0.000	0.000	0.000	0.000	156	612	10457	11091	-0.617	Error	Error	4127	6330	0	0	4294	6797	0	0	0	0
2	4	3	"CHL4"	"YDR254W"	6980	16650	140	17486	17000	10231	142	489	1315	88	84	0	10675	9299	6053	241	492	914	84	81	0	0	0	0	0	0	0	0	0	0	0	0	0	0	0	0	0	0	0	1.662	1.861	1.868	2.077	1.960	1.821	0.907	0.000	0.000	0.000	0.000	0.000	0.000	0.000	0.000	0.000	0.000	0.000	0.000	0.000	0.000	156	620	27778	25916	0.733	Error	Error	17344	10434	0	0	16858	9058	0	0	0	0
2	5	3	"UBC8"	"YEL012W"	7210	16660	130	6151	6105	2493	134	440	1300	95	88	0	7775	7287	3217	232	443	860	94	91	0	0	0	0	0	0	0	0	0	0	0	0	0	0	0	0	0	0	0	0.798	0.846	0.832	0.915	1.664	0.837	0.852	0.000	0.000	0.000	0.000	0.000	0.000	0.000	0.000	0.000	0.000	0.000	0.000	0.000	0.000	120	597	13560	13026	-0.326	Error	Error	6017	7543	0	0	5971	7055	0	0	0	0
2	6	3	"GDA1"	"YEL042W"	7400	16660	130	1402	1609	1037	123	191	345	92	79	0	2414	2763	1898	207	334	621	87	70	0	0	0	0	0	0	0	0	0	0	0	0	0	0	0	0	0	0	0	0.580	0.581	0.595	0.641	1.902	0.494	0.816	0.000	0.000	0.000	0.000	0.000	0.000	0.000	0.000	0.000	0.000	0.000	0.000	0.000	0.000	120	606	3486	4042	-0.787	Error	Error	1279	2207	0	0	1486	2556	0	0	0	0
2	7	3	""	"YEL073C"	7600	16670	110	254	273	125	117	145	251	21	2	0	414	420	172	211	264	493	6	0	0	0	0	0	0	0	0	0	0	0	0	0	0	0	0	0	0	0	0	0.675	0.746	0.689	0.707	2.642	0.246	0.208	0.000	0.000	0.000	0.000	0.000	0.000	0.000	0.000	0.000	0.000	0.000	0.000	0.000	0.000	80	472	340	365	-0.567	Error	Error	137	203	0	0	156	209	0	0	0	0
2	8	3	""	"YEL014C"	7790	16660	120	2140	1993	851	118	140	125	94	94	0	4604	4061	1932	218	268	313	90	88	0	0	0	0	0	0	0	0	0	0	0	0	0	0	0	0	0	0	0	0.461	0.488	0.471	0.507	1.603	0.453	0.889	0.000	0.000	0.000	0.000	0.000	0.000	0.000	0.000	0.000	0.000	0.000	0.000	0.000	0.000	120	549	6408	5718	-1.117	Error	Error	2022	4386	0	0	1875	3843	0	0	0	0
2	9	3	""	"YEL044W"	7970	16660	120	828	871	492	123	181	361	80	47	0	1760	1888	1207	214	302	485	83	70	0	0	0	0	0	0	0	0	0	0	0	0	0	0	0	0	0	0	0	0.456	0.447	0.450	0.487	1.848	0.383	0.800	0.000	0.000	0.000	0.000	0.000	0.000	0.000	0.000	0.000	0.000	0.000	0.000	0.000	0.000	120	564	2251	2422	-1.133	Error	Error	705	1546	0	0	748	1674	0	0	0	0
2	10	3	""	"YEL075C"	8170	16660	120	15127	15555	8015	125	202	390	99	98	0	23269	22173	12894	226	435	1559	94	89	0	0	0	0	0	0	0	0	0	0	0	0	0	0	0	0	0	0	0	0.651	0.703	0.711	0.824	1.989	0.651	0.889	0.000	0.000	0.000	0.000	0.000	0.000	0.000	0.000	0.000	0.000	0.000	0.000	0.000	0.000	120	529	38045	37377	-0.619	Error	Error	15002	23043	0	0	15430	21947	0	0	0	0
2	11	3	""	"YEL016C"	8350	16660	130	6100	6565	4117	129	206	418	95	94	0	9515	9949	6522	233	486	1640	85	80	0	0	0	0	0	0	0	0	0	0	0	0	0	0	0	0	0	0	0	0.643	0.662	0.674	0.725	1.825	0.599	0.853	0.000	0.000	0.000	0.000	0.000	0.000	0.000	0.000	0.000	0.000	0.000	0.000	0.000	0.000	120	558	15253	16152	-0.636	Error	Error	5971	9282	0	0	6436	9716	0	0	0	0
2	12	3	"GLY1"	"YEL046C"	8540	16660	130	4183	3987	2577	130	269	620	85	78	0	7111	6974	4821	236	477	1083	81	75	0	0	0	0	0	0	0	0	0	0	0	0	0	0	0	0	0	0	0	0.590	0.572	0.575	0.652	2.073	0.520	0.861	0.000	0.000	0.000	0.000	0.000	0.000	0.000	0.000	0.000	0.000	0.000	0.000	0.000	0.000	120	583	10928	10595	-0.762	Error	Error	4053	6875	0	0	3857	6738	0	0	0	0
2	13	3	""	"YEL076C-A"	8740	16660	130	17592	18259	11252	123	164	245	99	98	0	32405	30230	17571	228	330	763	95	92	0	0	0	0	0	0	0	0	0	0	0	0	0	0	0	0	0	0	0	0.543	0.604	0.608	0.648	1.731	0.594	0.917	0.000	0.000	0.000	0.000	0.000	0.000	0.000	0.000	0.000	0.000	0.000	0.000	0.000	0.000	120	588	49646	48138	-0.881	Error	Error	17469	32177	0	0	18136	30002	0	0	0	0
2	14	3	""	"YEL017W"	8920	16660	110	297	318	154	117	134	81	77	52	0	489	552	338	223	281	501	28	5	0	0	0	0	0	0	0	0	0	0	0	0	0	0	0	0	0	0	0	0.677	0.611	0.588	0.575	2.946	0.143	0.275	0.000	0.000	0.000	0.000	0.000	0.000	0.000	0.000	0.000	0.000	0.000	0.000	0.000	0.000	80	475	446	530	-0.563	Error	Error	180	266	0	0	201	329	0	0	0	0
2	15	3	""	"YEL048C"	9120	16660	120	2019	1914	1014	123	150	151	97	92	0	2523	2333	1330	226	272	271	84	80	0	0	0	0	0	0	0	0	0	0	0	0	0	0	0	0	0	0	0	0.825	0.850	0.881	1.005	2.074	0.772	0.859	0.000	0.000	0.000	0.000	0.000	0.000	0.000	0.000	0.000	0.000	0.000	0.000	0.000	0.000	120	546	4193	3898	-0.277	Error	Error	1896	2297	0	0	1791	2107	0	0	0	0
2	16	3	""	"YEL077C"	9310	16660	130	19998	21797	16113	122	175	273	99	98	2	23641	24510	17255	227	317	545	96	96	3	0	0	0	0	0	0	0	0	0	0	0	0	0	0	0	0	0	0	0.849	0.893	0.886	0.977	1.804	0.891	0.871	0.000	0.000	0.000	0.000	0.000	0.000	0.000	0.000	0.000	0.000	0.000	0.000	0.000	0.000	120	541	43290	45958	-0.236	Error	Error	19876	23414	0	0	21675	24283	0	0	0	0
2	17	3	"RPL29"	"YFR032C-A"	9490	16660	120	1127	1111	521	122	161	225	87	83	0	2138	2043	1061	222	307	539	84	76	0	0	0	0	0	0	0	0	0	0	0	0	0	0	0	0	0	0	0	0.525	0.543	0.513	0.541	1.701	0.459	0.811	0.000	0.000	0.000	0.000	0.000	0.000	0.000	0.000	0.000	0.000	0.000	0.000	0.000	0.000	120	513	2921	2810	-0.931	Error	Error	1005	1916	0	0	989	1821	0	0	0	0
2	18	3	""	"YGL007W"	9690	16660	120	1650	1590	711	121	171	357	87	81	0	3973	3582	1808	217	276	343	87	82	0	0	0	0	0	0	0	0	0	0	0	0	0	0	0	0	0	0	0	0.407	0.437	0.450	0.486	1.796	0.404	0.882	0.000	0.000	0.000	0.000	0.000	0.000	0.000	0.000	0.000	0.000	0.000	0.000	0.000	0.000	120	512	5285	4834	-1.297	Error	Error	1529	3756	0	0	1469	3365	0	0	0	0
2	19	3	""	"YGL039W"	9870	16660	120	7650	8411	4483	124	202	429	99	97	0	6482	6406	3710	223	357	809	86	83	0	0	0	0	0	0	0	0	0	0	0	0	0	0	0	0	0	0	0	1.202	1.340	1.321	1.629	1.976	1.290	0.928	0.000	0.000	0.000	0.000	0.000	0.000	0.000	0.000	0.000	0.000	0.000	0.000	0.000	0.000	120	515	13785	14470	0.266	Error	Error	7526	6259	0	0	8287	6183	0	0	0	0
2	20	3	"pho4"	"YFR034C"	10070	16660	120	1338	1312	646	119	162	243	86	82	0	3375	3045	1709	225	284	346	84	81	0	0	0	0	0	0	0	0	0	0	0	0	0	0	0	0	0	0	0	0.387	0.423	0.421	0.490	2.137	0.390	0.828	0.000	0.000	0.000	0.000	0.000	0.000	0.000	0.000	0.000	0.000	0.000	0.000	0.000	0.000	120	525	4369	4013	-1.370	Error	Error	1219	3150	0	0	1193	2820	0	0	0	0
2	21	3	"leu1"	"YGL009C"	10270	16660	130	6148	6610	3895	121	146	134	100	100	0	4436	4623	2885	226	260	181	96	94	0	0	0	0	0	0	0	0	0	0	0	0	0	0	0	0	0	0	0	1.432	1.476	1.499	1.629	1.650	1.452	0.878	0.000	0.000	0.000	0.000	0.000	0.000	0.000	0.000	0.000	0.000	0.000	0.000	0.000	0.000	120	594	10237	10886	0.518	Error	Error	6027	4210	0	0	6489	4397	0	0	0	0
2	22	3	""	"YGL041C"	10460	16660	120	3738	3540	1766	119	155	155	98	95	0	3862	3767	2022	221	287	365	89	86	0	0	0	0	0	0	0	0	0	0	0	0	0	0	0	0	0	0	0	0.994	0.965	0.988	1.030	1.969	0.928	0.880	0.000	0.000	0.000	0.000	0.000	0.000	0.000	0.000	0.000	0.000	0.000	0.000	0.000	0.000	120	608	7260	6967	-0.009	Error	Error	3619	3641	0	0	3421	3546	0	0	0	0
2	1	4	"cdc26"	"YFR036W"	6460	16850	120	1684	1677	740	118	145	131	97	95	0	2446	2469	1202	212	240	170	95	90	0	0	0	0	0	0	0	0	0	0	0	0	0	0	0	0	0	0	0	0.701	0.691	0.696	0.733	1.575	0.630	0.826	0.000	0.000	0.000	0.000	0.000	0.000	0.000	0.000	0.000	0.000	0.000	0.000	0.000	0.000	120	597	3800	3816	-0.513	Error	Error	1566	2234	0	0	1559	2257	0	0	0	0
2	2	4	"SCL1"	"YGL011C"	6640	16850	120	12515	12217	4891	118	250	1098	99	95	0	5931	5740	2581	219	363	1233	92	85	0	0	0	0	0	0	0	0	0	0	0	0	0	0	0	0	0	0	0	2.170	2.191	2.197	2.492	1.821	2.063	0.866	0.000	0.000	0.000	0.000	0.000	0.000	0.000	0.000	0.000	0.000	0.000	0.000	0.000	0.000	120	524	18109	17620	1.118	Error	Error	12397	5712	0	0	12099	5521	0	0	0	0
2	3	4	"dst1"	"YGL043W"	6850	16850	120	1360	1621	1198	127	237	1120	53	16	0	2109	2407	1861	209	331	1240	70	29	0	0	0	0	0	0	0	0	0	0	0	0	0	0	0	0	0	0	0	0.649	0.680	0.678	0.657	1.881	0.561	0.720	0.000	0.000	0.000	0.000	0.000	0.000	0.000	0.000	0.000	0.000	0.000	0.000	0.000	0.000	120	492	3133	3692	-0.624	Error	Error	1233	1900	0	0	1494	2198	0	0	0	0
2	4	4	""	"YFR038W"	7020	16850	120	2964	3408	2087	127	215	472	94	90	0	4376	4338	2726	211	286	346	91	88	0	0	0	0	0	0	0	0	0	0	0	0	0	0	0	0	0	0	0	0.681	0.795	0.802	0.894	1.911	0.762	0.878	0.000	0.000	0.000	0.000	0.000	0.000	0.000	0.000	0.000	0.000	0.000	0.000	0.000	0.000	120	490	7002	7408	-0.554	Error	Error	2837	4165	0	0	3281	4127	0	0	0	0
2	5	4	"PDR1"	"YGL013C"	7210	16850	130	4654	5749	5456	124	225	731	99	88	0	2059	2702	2424	211	296	423	92	77	0	0	0	0	0	0	0	0	0	0	0	0	0	0	0	0	0	0	0	2.451	2.258	2.278	2.458	1.877	2.347	0.873	0.000	0.000	0.000	0.000	0.000	0.000	0.000	0.000	0.000	0.000	0.000	0.000	0.000	0.000	120	559	6378	8116	1.294	Error	Error	4530	1848	0	0	5625	2491	0	0	0	0
2	6	4	""	"YGL045W"	7400	16850	130	4753	6668	4463	118	235	892	98	93	0	4320	5622	3942	203	322	743	92	85	0	0	0	0	0	0	0	0	0	0	0	0	0	0	0	0	0	0	0	1.126	1.209	1.190	1.330	1.605	1.185	0.915	0.000	0.000	0.000	0.000	0.000	0.000	0.000	0.000	0.000	0.000	0.000	0.000	0.000	0.000	120	575	8752	11969	0.171	Error	Error	4635	4117	0	0	6550	5419	0	0	0	0
2	7	4	"PRP31"	"YGR091W"	7600	16850	130	1618	1737	698	120	184	617	95	70	0	3039	3166	1309	210	310	693	94	90	0	0	0	0	0	0	0	0	0	0	0	0	0	0	0	0	0	0	0	0.530	0.547	0.547	0.570	1.497	0.608	0.826	0.000	0.000	0.000	0.000	0.000	0.000	0.000	0.000	0.000	0.000	0.000	0.000	0.000	0.000	120	582	4327	4573	-0.917	Error	Error	1498	2829	0	0	1617	2956	0	0	0	0
2	8	4	"MEP1"	"YGR121C"	7780	16860	110	2628	2682	1548	120	188	461	96	86	0	4459	4803	2751	221	395	1030	91	78	0	0	0	0	0	0	0	0	0	0	0	0	0	0	0	0	0	0	0	0.592	0.559	0.560	0.573	1.710	0.522	0.857	0.000	0.000	0.000	0.000	0.000	0.000	0.000	0.000	0.000	0.000	0.000	0.000	0.000	0.000	80	472	6746	7144	-0.757	Error	Error	2508	4238	0	0	2562	4582	0	0	0	0
2	9	4	"rsr1"	"YGR152C"	7980	16860	100	466	515	295	123	188	473	28	2	0	769	846	472	220	379	1032	15	1	0	0	0	0	0	0	0	0	0	0	0	0	0	0	0	0	0	0	0	0.625	0.626	0.609	0.635	2.167	0.573	0.689	0.000	0.000	0.000	0.000	0.000	0.000	0.000	0.000	0.000	0.000	0.000	0.000	0.000	0.000	80	437	892	1018	-0.679	Error	Error	343	549	0	0	392	626	0	0	0	0
2	10	4	""	"YGR093W"	8170	16850	120	2277	2415	1205	122	138	107	99	98	0	4009	4296	2292	219	250	204	98	95	0	0	0	0	0	0	0	0	0	0	0	0	0	0	0	0	0	0	0	0.569	0.562	0.565	0.583	1.611	0.534	0.913	0.000	0.000	0.000	0.000	0.000	0.000	0.000	0.000	0.000	0.000	0.000	0.000	0.000	0.000	120	521	5945	6370	-0.815	Error	Error	2155	3790	0	0	2293	4077	0	0	0	0
2	11	4	""	"YGR122W"	8360	16850	120	5167	5258	2649	122	160	260	100	100	0	4962	5267	3071	217	307	554	94	87	0	0	0	0	0	0	0	0	0	0	0	0	0	0	0	0	0	0	0	1.063	1.017	1.007	1.119	1.622	0.952	0.923	0.000	0.000	0.000	0.000	0.000	0.000	0.000	0.000	0.000	0.000	0.000	0.000	0.000	0.000	120	536	9790	10186	0.088	Error	Error	5045	4745	0	0	5136	5050	0	0	0	0
2	12	4	""	"YGR154C"	8560	16850	120	3322	3523	1820	116	146	252	99	95	0	7948	7724	4083	229	288	454	96	93	0	0	0	0	0	0	0	0	0	0	0	0	0	0	0	0	0	0	0	0.415	0.455	0.452	0.467	1.390	0.442	0.938	0.000	0.000	0.000	0.000	0.000	0.000	0.000	0.000	0.000	0.000	0.000	0.000	0.000	0.000	120	500	10925	10902	-1.268	Error	Error	3206	7719	0	0	3407	7495	0	0	0	0
2	13	4	"RRP46"	"YGR095C"	8740	16850	120	3309	3550	1763	117	151	243	100	97	0	1767	1847	973	228	254	155	95	93	0	0	0	0	0	0	0	0	0	0	0	0	0	0	0	0	0	0	0	2.074	2.120	2.105	2.243	1.590	2.102	0.867	0.000	0.000	0.000	0.000	0.000	0.000	0.000	0.000	0.000	0.000	0.000	0.000	0.000	0.000	120	481	4731	5052	1.052	Error	Error	3192	1539	0	0	3433	1619	0	0	0	0
2	14	4	"ASN2"	"YGR124W"	8930	16850	120	3443	3409	1696	122	153	238	98	95	0	5588	5253	2699	223	243	120	95	95	0	0	0	0	0	0	0	0	0	0	0	0	0	0	0	0	0	0	0	0.619	0.653	0.652	0.721	1.839	0.619	0.860	0.000	0.000	0.000	0.000	0.000	0.000	0.000	0.000	0.000	0.000	0.000	0.000	0.000	0.000	120	505	8686	8317	-0.692	Error	Error	3321	5365	0	0	3287	5030	0	0	0	0
2	15	4	""	"YGR156W"	9120	16850	120	2363	2603	1519	120	130	62	99	99	0	4860	5410	3269	217	237	142	99	99	0	0	0	0	0	0	0	0	0	0	0	0	0	0	0	0	0	0	0	0.483	0.478	0.485	0.494	1.584	0.453	0.892	0.000	0.000	0.000	0.000	0.000	0.000	0.000	0.000	0.000	0.000	0.000	0.000	0.000	0.000	120	484	6886	7676	-1.050	Error	Error	2243	4643	0	0	2483	5193	0	0	0	0
2	16	4	"ASK10"	"YGR097W"	9310	16850	120	841	1023	794	121	137	101	94	88	0	779	889	619	222	261	340	70	40	0	0	0	0	0	0	0	0	0	0	0	0	0	0	0	0	0	0	0	1.293	1.352	1.318	1.320	2.119	1.361	0.747	0.000	0.000	0.000	0.000	0.000	0.000	0.000	0.000	0.000	0.000	0.000	0.000	0.000	0.000	120	481	1277	1569	0.370	Error	Error	720	557	0	0	902	667	0	0	0	0
2	17	4	""	"YGR126W"	9500	16850	120	1149	1264	593	114	133	89	100	99	0	1453	1510	692	216	242	164	95	90	0	0	0	0	0	0	0	0	0	0	0	0	0	0	0	0	0	0	0	0.837	0.889	0.850	0.912	1.599	0.863	0.845	0.000	0.000	0.000	0.000	0.000	0.000	0.000	0.000	0.000	0.000	0.000	0.000	0.000	0.000	120	468	2272	2444	-0.257	Error	Error	1035	1237	0	0	1150	1294	0	0	0	0
2	18	4	"MTR3"	"YGR158C"	9680	16850	120	5334	5396	2693	118	151	186	100	99	0	2998	3038	1581	221	256	228	93	90	0	0	0	0	0	0	0	0	0	0	0	0	0	0	0	0	0	0	0	1.878	1.874	1.878	2.138	1.890	1.838	0.910	0.000	0.000	0.000	0.000	0.000	0.000	0.000	0.000	0.000	0.000	0.000	0.000	0.000	0.000	120	482	7993	8095	0.909	Error	Error	5216	2777	0	0	5278	2817	0	0	0	0
2	19	4	""	"YHR113W"	9880	16850	120	2574	2578	1135	117	153	199	100	97	0	5204	5007	2527	228	271	266	98	95	0	0	0	0	0	0	0	0	0	0	0	0	0	0	0	0	0	0	0	0.494	0.515	0.532	0.578	1.723	0.469	0.891	0.000	0.000	0.000	0.000	0.000	0.000	0.000	0.000	0.000	0.000	0.000	0.000	0.000	0.000	120	498	7433	7240	-1.018	Error	Error	2457	4976	0	0	2461	4779	0	0	0	0
2	20	4	""	"YHR143W"	10070	16850	130	1911	2006	1028	117	145	202	95	93	0	3126	3291	1884	226	289	470	93	89	0	0	0	0	0	0	0	0	0	0	0	0	0	0	0	0	0	0	0	0.619	0.616	0.646	0.632	1.743	0.563	0.844	0.000	0.000	0.000	0.000	0.000	0.000	0.000	0.000	0.000	0.000	0.000	0.000	0.000	0.000	120	547	4694	4954	-0.693	Error	Error	1794	2900	0	0	1889	3065	0	0	0	0
2	21	4	"ENO2"	"YHR174W"	10270	16860	130	2512	2746	1419	121	144	198	99	92	0	3286	3306	1975	223	285	467	88	80	0	0	0	0	0	0	0	0	0	0	0	0	0	0	0	0	0	0	0	0.781	0.851	0.894	0.962	1.758	0.772	0.874	0.000	0.000	0.000	0.000	0.000	0.000	0.000	0.000	0.000	0.000	0.000	0.000	0.000	0.000	120	518	5454	5708	-0.357	Error	Error	2391	3063	0	0	2625	3083	0	0	0	0
2	22	4	""	"YHR115C"	10460	16850	130	3494	3378	1303	120	145	184	99	96	0	3834	3610	1526	221	283	385	95	91	0	0	0	0	0	0	0	0	0	0	0	0	0	0	0	0	0	0	0	0.934	0.961	0.980	1.011	1.685	0.910	0.878	0.000	0.000	0.000	0.000	0.000	0.000	0.000	0.000	0.000	0.000	0.000	0.000	0.000	0.000	120	613	6987	6647	-0.099	Error	Error	3374	3613	0	0	3258	3389	0	0	0	0
2	1	5	"DCD1"	"YHR144C"	6460	17050	120	2703	2747	1118	112	136	198	98	97	0	3906	3955	1825	199	234	277	97	95	0	0	0	0	0	0	0	0	0	0	0	0	0	0	0	0	0	0	0	0.699	0.702	0.728	0.765	1.694	0.665	0.901	0.000	0.000	0.000	0.000	0.000	0.000	0.000	0.000	0.000	0.000	0.000	0.000	0.000	0.000	120	566	6298	6391	-0.517	Error	Error	2591	3707	0	0	2635	3756	0	0	0	0
2	2	5	""	"YHR176W"	6660	17050	130	1429	1506	576	118	170	361	97	89	0	2749	2793	1187	206	282	473	95	90	0	0	0	0	0	0	0	0	0	0	0	0	0	0	0	0	0	0	0	0.516	0.537	0.535	0.574	1.728	0.504	0.857	0.000	0.000	0.000	0.000	0.000	0.000	0.000	0.000	0.000	0.000	0.000	0.000	0.000	0.000	120	532	3854	3975	-0.956	Error	Error	1311	2543	0	0	1388	2587	0	0	0	0
2	3	5	"TOM71"	"YHR117W"	6850	17050	130	1941	2089	1055	120	136	105	98	97	0	1824	1934	1097	201	240	277	95	90	0	0	0	0	0	0	0	0	0	0	0	0	0	0	0	0	0	0	0	1.122	1.136	1.106	1.238	1.792	1.046	0.767	0.000	0.000	0.000	0.000	0.000	0.000	0.000	0.000	0.000	0.000	0.000	0.000	0.000	0.000	120	536	3444	3702	0.166	Error	Error	1821	1623	0	0	1969	1733	0	0	0	0
2	4	5	""	"YHR146W"	7050	17050	130	1784	2082	1168	121	147	111	100	100	0	3142	3392	2017	200	235	221	98	97	0	0	0	0	0	0	0	0	0	0	0	0	0	0	0	0	0	0	0	0.565	0.614	0.603	0.657	1.764	0.573	0.875	0.000	0.000	0.000	0.000	0.000	0.000	0.000	0.000	0.000	0.000	0.000	0.000	0.000	0.000	120	556	4605	5153	-0.823	Error	Error	1663	2942	0	0	1961	3192	0	0	0	0
2	5	5	"STB5"	"YHR178W"	7240	17050	130	4133	4665	2769	119	165	380	96	94	0	8728	9271	5631	208	242	238	95	95	0	0	0	0	0	0	0	0	0	0	0	0	0	0	0	0	0	0	0	0.471	0.502	0.517	0.528	1.548	0.481	0.929	0.000	0.000	0.000	0.000	0.000	0.000	0.000	0.000	0.000	0.000	0.000	0.000	0.000	0.000	120	490	12534	13609	-1.086	Error	Error	4014	8520	0	0	4546	9063	0	0	0	0
2	6	5	"SET1"	"YHR119W"	7430	17050	130	4628	5005	2712	120	184	629	96	92	0	8226	8307	4565	213	289	598	95	94	0	0	0	0	0	0	0	0	0	0	0	0	0	0	0	0	0	0	0	0.563	0.604	0.613	0.628	1.446	0.581	0.910	0.000	0.000	0.000	0.000	0.000	0.000	0.000	0.000	0.000	0.000	0.000	0.000	0.000	0.000	120	501	12521	12979	-0.830	Error	Error	4508	8013	0	0	4885	8094	0	0	0	0
2	7	5	"IMP3"	"YHR148W"	7610	17040	130	4667	5029	2586	117	130	79	100	100	0	3309	3443	1860	214	242	203	95	94	0	0	0	0	0	0	0	0	0	0	0	0	0	0	0	0	0	0	0	1.470	1.521	1.530	1.680	1.732	1.458	0.909	0.000	0.000	0.000	0.000	0.000	0.000	0.000	0.000	0.000	0.000	0.000	0.000	0.000	0.000	120	482	7645	8141	0.556	Error	Error	4550	3095	0	0	4912	3229	0	0	0	0
2	8	5	""	"YHR180W"	7790	17040	120	5557	5226	2398	120	152	204	100	100	0	8426	7374	3472	219	269	436	95	92	0	0	0	0	0	0	0	0	0	0	0	0	0	0	0	0	0	0	0	0.662	0.714	0.723	0.758	1.503	0.690	0.915	0.000	0.000	0.000	0.000	0.000	0.000	0.000	0.000	0.000	0.000	0.000	0.000	0.000	0.000	120	470	13644	12261	-0.594	Error	Error	5437	8207	0	0	5106	7155	0	0	0	0
2	9	5	""	"YJL049W"	7990	17040	130	8168	9751	5941	122	147	123	100	100	0	2867	3049	1753	224	242	142	93	92	0	0	0	0	0	0	0	0	0	0	0	0	0	0	0	0	0	0	0	3.044	3.408	3.400	3.719	1.788	3.498	0.887	0.000	0.000	0.000	0.000	0.000	0.000	0.000	0.000	0.000	0.000	0.000	0.000	0.000	0.000	120	521	10689	12454	1.606	Error	Error	8046	2643	0	0	9629	2825	0	0	0	0
2	10	5	"ARP4"	"YJL081C"	8170	17040	130	9736	10240	5668	121	143	93	100	100	0	4855	4869	2813	221	242	121	93	93	0	0	0	0	0	0	0	0	0	0	0	0	0	0	0	0	0	0	0	2.075	2.177	2.208	2.388	1.534	2.162	0.914	0.000	0.000	0.000	0.000	0.000	0.000	0.000	0.000	0.000	0.000	0.000	0.000	0.000	0.000	120	585	14249	14767	1.053	Error	Error	9615	4634	0	0	10119	4648	0	0	0	0
2	11	5	""	"YJL113W"	8380	17040	110	679	714	383	114	138	92	90	88	0	486	520	278	210	234	122	72	51	0	0	0	0	0	0	0	0	0	0	0	0	0	0	0	0	0	0	0	2.047	1.935	2.006	2.169	2.015	1.680	0.686	0.000	0.000	0.000	0.000	0.000	0.000	0.000	0.000	0.000	0.000	0.000	0.000	0.000	0.000	80	427	841	910	1.034	Error	Error	565	276	0	0	600	310	0	0	0	0
2	12	5	""	"YJL051W"	8540	17040	120	2850	3328	2208	113	133	185	100	97	0	5916	6601	4867	219	273	793	93	86	0	0	0	0	0	0	0	0	0	0	0	0	0	0	0	0	0	0	0	0.480	0.504	0.516	0.558	1.723	0.453	0.880	0.000	0.000	0.000	0.000	0.000	0.000	0.000	0.000	0.000	0.000	0.000	0.000	0.000	0.000	120	468	8434	9597	-1.058	Error	Error	2737	5697	0	0	3215	6382	0	0	0	0
2	13	5	""	"YJL083W"	8740	17040	130	2090	2281	1228	112	138	198	97	95	0	4444	4600	2717	229	294	791	90	85	0	0	0	0	0	0	0	0	0	0	0	0	0	0	0	0	0	0	0	0.469	0.496	0.518	0.524	1.490	0.439	0.868	0.000	0.000	0.000	0.000	0.000	0.000	0.000	0.000	0.000	0.000	0.000	0.000	0.000	0.000	120	503	6193	6540	-1.091	Error	Error	1978	4215	0	0	2169	4371	0	0	0	0
2	14	5	"asf1"	"YJL115W"	8920	17030	130	5161	4982	1861	112	132	105	100	100	0	6615	6264	2617	228	263	238	98	97	0	0	0	0	0	0	0	0	0	0	0	0	0	0	0	0	0	0	0	0.791	0.807	0.783	0.858	1.510	0.749	0.910	0.000	0.000	0.000	0.000	0.000	0.000	0.000	0.000	0.000	0.000	0.000	0.000	0.000	0.000	120	523	11436	10906	-0.339	Error	Error	5049	6387	0	0	4870	6036	0	0	0	0
2	15	5	"PEP8"	"YJL053W"	9120	17030	120	2479	2637	1201	114	127	68	100	99	0	5228	5102	2355	228	262	230	97	96	0	0	0	0	0	0	0	0	0	0	0	0	0	0	0	0	0	0	0	0.473	0.518	0.530	0.561	1.677	0.494	0.905	0.000	0.000	0.000	0.000	0.000	0.000	0.000	0.000	0.000	0.000	0.000	0.000	0.000	0.000	120	482	7365	7397	-1.080	Error	Error	2365	5000	0	0	2523	4874	0	0	0	0
2	16	5	"EXO70"	"YJL085W"	9310	17030	120	6393	6470	3398	121	130	58	100	100	0	5272	5245	2667	223	237	104	95	94	0	0	0	0	0	0	0	0	0	0	0	0	0	0	0	0	0	0	0	1.242	1.264	1.264	1.321	1.529	1.274	0.912	0.000	0.000	0.000	0.000	0.000	0.000	0.000	0.000	0.000	0.000	0.000	0.000	0.000	0.000	120	452	11321	11371	0.313	Error	Error	6272	5049	0	0	6349	5022	0	0	0	0
2	17	5	"PHO86"	"YJL117W"	9490	17030	120	3044	3142	1873	118	130	77	98	96	0	6440	6335	3858	220	250	242	90	86	0	0	0	0	0	0	0	0	0	0	0	0	0	0	0	0	0	0	0	0.470	0.495	0.514	0.591	2.116	0.464	0.890	0.000	0.000	0.000	0.000	0.000	0.000	0.000	0.000	0.000	0.000	0.000	0.000	0.000	0.000	120	474	9146	9139	-1.088	Error	Error	2926	6220	0	0	3024	6115	0	0	0	0
2	18	5	""	"YJL055W"	9690	17030	130	1461	1415	465	117	137	113	99	96	0	3555	3476	1353	219	275	319	95	93	0	0	0	0	0	0	0	0	0	0	0	0	0	0	0	0	0	0	0	0.403	0.399	0.406	0.433	1.614	0.360	0.871	0.000	0.000	0.000	0.000	0.000	0.000	0.000	0.000	0.000	0.000	0.000	0.000	0.000	0.000	120	519	4680	4555	-1.312	Error	Error	1344	3336	0	0	1298	3257	0	0	0	0
2	19	5	"TRL1"	"YJL087C"	9880	17030	120	3092	3988	2867	115	125	71	100	99	0	3270	3746	2560	219	261	260	95	94	0	0	0	0	0	0	0	0	0	0	0	0	0	0	0	0	0	0	0	0.976	1.098	1.040	1.114	1.501	1.106	0.913	0.000	0.000	0.000	0.000	0.000	0.000	0.000	0.000	0.000	0.000	0.000	0.000	0.000	0.000	120	498	6028	7400	-0.035	Error	Error	2977	3051	0	0	3873	3527	0	0	0	0
2	20	5	""	"YJL119C"	10080	17030	120	1599	1838	1177	112	131	161	95	91	0	3240	3670	2277	218	253	349	90	89	0	0	0	0	0	0	0	0	0	0	0	0	0	0	0	0	0	0	0	0.492	0.500	0.486	0.501	1.581	0.492	0.921	0.000	0.000	0.000	0.000	0.000	0.000	0.000	0.000	0.000	0.000	0.000	0.000	0.000	0.000	120	493	4509	5178	-1.023	Error	Error	1487	3022	0	0	1726	3452	0	0	0	0
2	21	5	"PHD1"	"YKL043W"	10270	17030	130	3309	3277	1076	117	126	61	100	100	0	7593	7228	2704	216	248	207	100	98	0	0	0	0	0	0	0	0	0	0	0	0	0	0	0	0	0	0	0	0.433	0.451	0.446	0.479	1.475	0.421	0.918	0.000	0.000	0.000	0.000	0.000	0.000	0.000	0.000	0.000	0.000	0.000	0.000	0.000	0.000	120	491	10569	10172	-1.209	Error	Error	3192	7377	0	0	3160	7012	0	0	0	0
2	22	5	"MUD2"	"YKL074C"	10450	17020	130	3630	3492	1498	125	148	142	100	100	0	7495	7196	3289	228	305	432	97	94	0	0	0	0	0	0	0	0	0	0	0	0	0	0	0	0	0	0	0	0.482	0.483	0.491	0.512	1.524	0.456	0.906	0.000	0.000	0.000	0.000	0.000	0.000	0.000	0.000	0.000	0.000	0.000	0.000	0.000	0.000	120	586	10772	10335	-1.052	Error	Error	3505	7267	0	0	3367	6968	0	0	0	0
2	1	6	""	"YKL105C"	6470	17220	130	5416	6497	5002	112	125	93	100	100	0	3443	4002	3010	187	206	125	100	100	0	0	0	0	0	0	0	0	0	0	0	0	0	0	0	0	0	0	0	1.629	1.674	1.719	1.724	1.407	1.697	0.879	0.000	0.000	0.000	0.000	0.000	0.000	0.000	0.000	0.000	0.000	0.000	0.000	0.000	0.000	120	623	8560	10200	0.704	Error	Error	5304	3256	0	0	6385	3815	0	0	0	0
2	2	6	"PRI2"	"YKL045W"	6660	17220	130	3164	3176	1239	113	129	82	100	100	0	7579	7534	3023	196	215	129	100	100	0	0	0	0	0	0	0	0	0	0	0	0	0	0	0	0	0	0	0	0.413	0.417	0.423	0.421	1.301	0.395	0.912	0.000	0.000	0.000	0.000	0.000	0.000	0.000	0.000	0.000	0.000	0.000	0.000	0.000	0.000	120	559	10434	10401	-1.275	Error	Error	3051	7383	0	0	3063	7338	0	0	0	0
2	3	6	""	"YKL076C"	6850	17220	130	6090	6241	1864	119	139	86	100	100	0	3605	3611	1167	200	223	122	100	100	0	0	0	0	0	0	0	0	0	0	0	0	0	0	0	0	0	0	0	1.754	1.795	1.829	1.836	1.320	1.772	0.919	0.000	0.000	0.000	0.000	0.000	0.000	0.000	0.000	0.000	0.000	0.000	0.000	0.000	0.000	120	585	9376	9533	0.810	Error	Error	5971	3405	0	0	6122	3411	0	0	0	0
2	4	6	""	"YKL107W"	7060	17220	90	541	581	281	131	154	103	90	82	0	492	508	224	192	225	110	80	73	0	0	0	0	0	0	0	0	0	0	0	0	0	0	0	0	0	0	0	1.367	1.424	1.264	1.282	1.981	1.249	0.678	0.000	0.000	0.000	0.000	0.000	0.000	0.000	0.000	0.000	0.000	0.000	0.000	0.000	0.000	52	317	710	766	0.451	Error	Error	410	300	0	0	450	316	0	0	0	0
2	5	6	""	"YKL047W"	7210	17220	130	2597	2656	1076	112	128	72	100	100	0	4183	4368	1817	192	207	85	100	100	0	0	0	0	0	0	0	0	0	0	0	0	0	0	0	0	0	0	0	0.623	0.609	0.605	0.620	1.424	0.577	0.886	0.000	0.000	0.000	0.000	0.000	0.000	0.000	0.000	0.000	0.000	0.000	0.000	0.000	0.000	120	469	6476	6720	-0.684	Error	Error	2485	3991	0	0	2544	4176	0	0	0	0
2	6	6	""	"YKL078W"	7390	17220	130	6474	7243	3894	120	202	650	99	97	0	10183	10409	5388	216	369	1225	95	92	0	0	0	0	0	0	0	0	0	0	0	0	0	0	0	0	0	0	0	0.638	0.699	0.682	0.734	1.461	0.689	0.905	0.000	0.000	0.000	0.000	0.000	0.000	0.000	0.000	0.000	0.000	0.000	0.000	0.000	0.000	120	524	16321	17316	-0.649	Error	Error	6354	9967	0	0	7123	10193	0	0	0	0
2	7	6	"HAP4"	"YKL109W"	7600	17220	130	2720	3208	1807	116	135	88	100	100	0	6070	6394	3389	218	246	170	99	97	0	0	0	0	0	0	0	0	0	0	0	0	0	0	0	0	0	0	0	0.445	0.501	0.512	0.514	1.569	0.499	0.926	0.000	0.000	0.000	0.000	0.000	0.000	0.000	0.000	0.000	0.000	0.000	0.000	0.000	0.000	120	555	8456	9268	-1.168	Error	Error	2604	5852	0	0	3092	6176	0	0	0	0
2	8	6	"CSE4"	"YKL049C"	7790	17210	130	1748	1763	697	117	135	117	98	97	0	3625	3414	1308	211	246	200	98	95	0	0	0	0	0	0	0	0	0	0	0	0	0	0	0	0	0	0	0	0.478	0.514	0.506	0.522	1.475	0.498	0.911	0.000	0.000	0.000	0.000	0.000	0.000	0.000	0.000	0.000	0.000	0.000	0.000	0.000	0.000	120	550	5045	4849	-1.066	Error	Error	1631	3414	0	0	1646	3203	0	0	0	0
2	9	6	"VMA5"	"YKL080W"	7980	17210	130	2243	2140	997	116	133	94	100	100	0	4059	4071	2028	214	251	220	99	95	0	0	0	0	0	0	0	0	0	0	0	0	0	0	0	0	0	0	0	0.553	0.525	0.523	0.543	1.477	0.496	0.916	0.000	0.000	0.000	0.000	0.000	0.000	0.000	0.000	0.000	0.000	0.000	0.000	0.000	0.000	120	556	5972	5881	-0.854	Error	Error	2127	3845	0	0	2024	3857	0	0	0	0
2	10	6	""	"YKL111C"	8170	17220	110	1646	1538	616	115	132	77	100	97	0	1632	1543	613	214	250	219	92	88	0	0	0	0	0	0	0	0	0	0	0	0	0	0	0	0	0	0	0	1.080	1.071	1.044	1.198	1.935	1.031	0.845	0.000	0.000	0.000	0.000	0.000	0.000	0.000	0.000	0.000	0.000	0.000	0.000	0.000	0.000	80	495	2949	2752	0.111	Error	Error	1531	1418	0	0	1423	1329	0	0	0	0
2	11	6	"snf7"	"YLR025W"	8370	17220	130	2750	2743	1324	116	131	75	100	98	0	4125	4184	2254	212	226	78	99	95	0	0	0	0	0	0	0	0	0	0	0	0	0	0	0	0	0	0	0	0.673	0.661	0.662	0.722	1.697	0.605	0.882	0.000	0.000	0.000	0.000	0.000	0.000	0.000	0.000	0.000	0.000	0.000	0.000	0.000	0.000	120	598	6547	6599	-0.571	Error	Error	2634	3913	0	0	2627	3972	0	0	0	0
2	12	6	"ERG3"	"YLR056W"	8560	17220	130	2305	2358	1101	107	121	60	99	99	0	4581	4568	2218	214	230	108	99	97	0	0	0	0	0	0	0	0	0	0	0	0	0	0	0	0	0	0	0	0.503	0.517	0.517	0.557	1.625	0.498	0.917	0.000	0.000	0.000	0.000	0.000	0.000	0.000	0.000	0.000	0.000	0.000	0.000	0.000	0.000	120	508	6565	6605	-0.990	Error	Error	2198	4367	0	0	2251	4354	0	0	0	0
2	13	6	"GAA1"	"YLR088W"	8730	17210	130	4665	5674	3137	108	123	88	100	100	0	6561	7705	4397	217	265	306	98	95	0	0	0	0	0	0	0	0	0	0	0	0	0	0	0	0	0	0	0	0.718	0.743	0.765	0.802	1.666	0.722	0.931	0.000	0.000	0.000	0.000	0.000	0.000	0.000	0.000	0.000	0.000	0.000	0.000	0.000	0.000	120	522	10901	13054	-0.477	Error	Error	4557	6344	0	0	5566	7488	0	0	0	0
2	14	6	"AAT2"	"YLR027C"	8930	17220	130	1845	1949	1050	108	126	93	99	97	0	3211	3300	1954	221	278	334	93	89	0	0	0	0	0	0	0	0	0	0	0	0	0	0	0	0	0	0	0	0.581	0.598	0.615	0.667	1.821	0.550	0.883	0.000	0.000	0.000	0.000	0.000	0.000	0.000	0.000	0.000	0.000	0.000	0.000	0.000	0.000	120	617	4727	4920	-0.784	Error	Error	1737	2990	0	0	1841	3079	0	0	0	0
2	15	6	"SHM2"	"YLR058C"	9120	17210	130	4202	4413	2398	116	127	73	99	98	0	3431	3255	1908	222	251	177	93	90	0	0	0	0	0	0	0	0	0	0	0	0	0	0	0	0	0	0	0	1.273	1.417	1.401	1.603	1.912	1.363	0.888	0.000	0.000	0.000	0.000	0.000	0.000	0.000	0.000	0.000	0.000	0.000	0.000	0.000	0.000	120	579	7295	7330	0.349	Error	Error	4086	3209	0	0	4297	3033	0	0	0	0
2	16	6	"XDJ1"	"YLR090W"	9320	17210	130	4878	6644	4531	118	127	66	100	100	0	7338	8716	5831	220	235	90	98	96	0	0	0	0	0	0	0	0	0	0	0	0	0	0	0	0	0	0	0	0.669	0.768	0.780	0.801	1.697	0.764	0.948	0.000	0.000	0.000	0.000	0.000	0.000	0.000	0.000	0.000	0.000	0.000	0.000	0.000	0.000	120	602	11878	15022	-0.581	Error	Error	4760	7118	0	0	6526	8496	0	0	0	0
2	17	6	"RPL15A"	"YLR029C"	9520	17220	120	1372	1402	749	111	119	52	99	97	0	2507	2450	1372	212	229	131	95	90	0	0	0	0	0	0	0	0	0	0	0	0	0	0	0	0	0	0	0	0.549	0.577	0.579	0.647	1.906	0.530	0.841	0.000	0.000	0.000	0.000	0.000	0.000	0.000	0.000	0.000	0.000	0.000	0.000	0.000	0.000	120	513	3556	3529	-0.864	Error	Error	1261	2295	0	0	1291	2238	0	0	0	0
2	18	6	"FRS1"	"YLR060W"	9700	17210	130	1688	1658	752	111	121	65	98	97	0	3361	3342	1742	209	242	276	95	92	0	0	0	0	0	0	0	0	0	0	0	0	0	0	0	0	0	0	0	0.500	0.494	0.475	0.530	1.598	0.445	0.860	0.000	0.000	0.000	0.000	0.000	0.000	0.000	0.000	0.000	0.000	0.000	0.000	0.000	0.000	120	617	4729	4680	-0.999	Error	Error	1577	3152	0	0	1547	3133	0	0	0	0
2	19	6	"SUL2"	"YLR092W"	9910	17220	130	2227	2439	1219	117	129	86	99	99	0	2704	2874	1425	209	241	264	96	95	0	0	0	0	0	0	0	0	0	0	0	0	0	0	0	0	0	0	0	0.846	0.871	0.869	0.922	1.509	0.832	0.858	0.000	0.000	0.000	0.000	0.000	0.000	0.000	0.000	0.000	0.000	0.000	0.000	0.000	0.000	120	613	4605	4987	-0.242	Error	Error	2110	2495	0	0	2322	2665	0	0	0	0
2	20	6	""	"YLR031W"	10100	17220	130	1187	1115	475	111	122	78	98	95	0	2610	2531	1229	211	225	91	96	95	0	0	0	0	0	0	0	0	0	0	0	0	0	0	0	0	0	0	0	0.449	0.433	0.440	0.444	1.481	0.400	0.849	0.000	0.000	0.000	0.000	0.000	0.000	0.000	0.000	0.000	0.000	0.000	0.000	0.000	0.000	120	558	3475	3324	-1.157	Error	Error	1076	2399	0	0	1004	2320	0	0	0	0
2	21	6	""	"YLR062C"	10290	17220	120	897	885	379	118	129	77	96	94	0	1190	1135	512	206	226	139	90	85	0	0	0	0	0	0	0	0	0	0	0	0	0	0	0	0	0	0	0	0.792	0.826	0.835	0.856	1.828	0.760	0.774	0.000	0.000	0.000	0.000	0.000	0.000	0.000	0.000	0.000	0.000	0.000	0.000	0.000	0.000	120	513	1763	1696	-0.337	Error	Error	779	984	0	0	767	929	0	0	0	0
2	22	6	"GIS3"	"YLR094C"	10460	17220	120	953	1022	579	115	127	74	93	90	0	2597	2500	1556	205	233	236	87	83	0	0	0	0	0	0	0	0	0	0	0	0	0	0	0	0	0	0	0	0.350	0.395	0.387	0.463	2.320	0.361	0.830	0.000	0.000	0.000	0.000	0.000	0.000	0.000	0.000	0.000	0.000	0.000	0.000	0.000	0.000	120	593	3230	3202	-1.513	Error	Error	838	2392	0	0	907	2295	0	0	0	0
2	1	7	""	"YLR400W"	6480	17420	120	1090	1161	535	110	119	57	98	96	0	2977	2987	1508	192	212	123	98	96	0	0	0	0	0	0	0	0	0	0	0	0	0	0	0	0	0	0	0	0.352	0.376	0.369	0.394	1.904	0.331	0.806	0.000	0.000	0.000	0.000	0.000	0.000	0.000	0.000	0.000	0.000	0.000	0.000	0.000	0.000	120	651	3765	3846	-1.507	Error	Error	980	2785	0	0	1051	2795	0	0	0	0
2	2	7	"sen1"	"YLR430W"	6690	17420	90	273	302	131	111	124	66	86	59	0	396	416	172	192	221	150	61	28	0	0	0	0	0	0	0	0	0	0	0	0	0	0	0	0	0	0	0	0.794	0.853	0.877	0.827	2.490	0.591	0.378	0.000	0.000	0.000	0.000	0.000	0.000	0.000	0.000	0.000	0.000	0.000	0.000	0.000	0.000	52	374	366	415	-0.333	Error	Error	162	204	0	0	191	224	0	0	0	0
2	3	7	"PAU4"	"YLR461W"	6860	17420	120	12254	13404	8763	113	126	74	100	100	0	10137	10414	6893	185	210	139	99	99	0	0	0	0	0	0	0	0	0	0	0	0	0	0	0	0	0	0	0	1.220	1.299	1.326	1.354	1.466	1.295	0.943	0.000	0.000	0.000	0.000	0.000	0.000	0.000	0.000	0.000	0.000	0.000	0.000	0.000	0.000	120	504	22093	23520	0.287	Error	Error	12141	9952	0	0	13291	10229	0	0	0	0
2	4	7	""	"YLR402W"	7060	17420	120	774	800	418	115	127	74	95	90	0	2113	2110	1319	184	206	130	93	91	0	0	0	0	0	0	0	0	0	0	0	0	0	0	0	0	0	0	0	0.342	0.356	0.364	0.380	1.725	0.312	0.805	0.000	0.000	0.000	0.000	0.000	0.000	0.000	0.000	0.000	0.000	0.000	0.000	0.000	0.000	120	538	2588	2611	-1.550	Error	Error	659	1929	0	0	685	1926	0	0	0	0
2	5	7	""	"YLR432W"	7240	17420	130	12657	12270	7578	116	140	164	100	99	0	9908	9710	6158	190	221	183	96	95	0	0	0	0	0	0	0	0	0	0	0	0	0	0	0	0	0	0	0	1.290	1.277	1.246	1.351	1.599	1.261	0.863	0.000	0.000	0.000	0.000	0.000	0.000	0.000	0.000	0.000	0.000	0.000	0.000	0.000	0.000	120	554	22259	21674	0.368	Error	Error	12541	9718	0	0	12154	9520	0	0	0	0
2	6	7	""	"YLR463C"	7410	17420	110	12905	13143	7002	127	612	2077	91	85	0	22292	22501	11757	211	1279	4302	90	83	0	0	0	0	0	0	0	0	0	0	0	0	0	0	0	0	0	0	0	0.579	0.584	0.584	0.599	1.533	0.563	0.914	0.000	0.000	0.000	0.000	0.000	0.000	0.000	0.000	0.000	0.000	0.000	0.000	0.000	0.000	80	445	34859	35306	-0.789	Error	Error	12778	22081	0	0	13016	22290	0	0	0	0
2	7	7	""	"YLR404W"	7600	17420	120	3286	3209	1571	125	512	1872	77	34	0	3841	3625	2230	216	1083	3888	45	1	0	0	0	0	0	0	0	0	0	0	0	0	0	0	0	0	0	0	0	0.872	0.905	0.913	1.061	1.895	0.558	0.786	0.000	0.000	0.000	0.000	0.000	0.000	0.000	0.000	0.000	0.000	0.000	0.000	0.000	0.000	120	552	6786	6493	-0.198	Error	Error	3161	3625	0	0	3084	3409	0	0	0	0
2	8	7	""	"YLR434C"	7790	17420	110	3251	3084	1445	122	197	364	92	87	0	3897	3601	1821	214	345	610	86	83	0	0	0	0	0	0	0	0	0	0	0	0	0	0	0	0	0	0	0	0.850	0.875	0.886	0.929	1.583	0.840	0.879	0.000	0.000	0.000	0.000	0.000	0.000	0.000	0.000	0.000	0.000	0.000	0.000	0.000	0.000	80	528	6812	6349	-0.235	Error	Error	3129	3683	0	0	2962	3387	0	0	0	0
2	9	7	""	"YLR465C"	8000	17420	120	9244	8881	4067	116	179	329	100	99	0	17836	17055	8187	216	329	543	98	97	0	0	0	0	0	0	0	0	0	0	0	0	0	0	0	0	0	0	0	0.518	0.521	0.524	0.547	1.518	0.497	0.924	0.000	0.000	0.000	0.000	0.000	0.000	0.000	0.000	0.000	0.000	0.000	0.000	0.000	0.000	120	597	26748	25604	-0.949	Error	Error	9128	17620	0	0	8765	16839	0	0	0	0
2	10	7	"RPL31B"	"YLR406C"	8190	17430	100	337	358	169	123	143	113	78	48	0	496	537	256	222	264	223	67	15	0	0	0	0	0	0	0	0	0	0	0	0	0	0	0	0	0	0	0	0.781	0.746	0.750	0.799	2.820	0.627	0.531	0.000	0.000	0.000	0.000	0.000	0.000	0.000	0.000	0.000	0.000	0.000	0.000	0.000	0.000	80	445	488	550	-0.357	Error	Error	214	274	0	0	235	315	0	0	0	0
2	11	7	"ECM30"	"YLR436C"	8390	17420	130	3166	3701	2755	125	137	102	100	99	0	3432	3939	3358	214	240	181	95	95	0	0	0	0	0	0	0	0	0	0	0	0	0	0	0	0	0	0	0	0.945	0.960	1.036	1.055	1.740	0.877	0.859	0.000	0.000	0.000	0.000	0.000	0.000	0.000	0.000	0.000	0.000	0.000	0.000	0.000	0.000	120	583	6259	7301	-0.082	Error	Error	3041	3218	0	0	3576	3725	0	0	0	0
2	12	7	"YRF1-5"	"YLR467W"	8570	17420	120	8661	8590	4340	113	138	248	100	99	0	11386	11031	6574	209	253	330	98	97	0	0	0	0	0	0	0	0	0	0	0	0	0	0	0	0	0	0	0	0.765	0.783	0.799	0.862	1.712	0.716	0.818	0.000	0.000	0.000	0.000	0.000	0.000	0.000	0.000	0.000	0.000	0.000	0.000	0.000	0.000	120	499	19725	19299	-0.387	Error	Error	8548	11177	0	0	8477	10822	0	0	0	0
2	13	7	""	"YMR160W"	8760	17420	120	5887	5913	2400	112	145	261	100	99	0	8454	8229	3561	218	309	694	97	93	0	0	0	0	0	0	0	0	0	0	0	0	0	0	0	0	0	0	0	0.701	0.724	0.718	0.781	1.609	0.698	0.901	0.000	0.000	0.000	0.000	0.000	0.000	0.000	0.000	0.000	0.000	0.000	0.000	0.000	0.000	120	578	14011	13812	-0.512	Error	Error	5775	8236	0	0	5801	8011	0	0	0	0
2	14	7	"SGS1"	"YMR190C"	8970	17430	100	262	280	146	115	152	222	28	2	0	358	371	176	220	325	742	1	0	0	0	0	0	0	0	0	0	0	0	0	0	0	0	0	0	0	0	0	1.065	1.093	0.868	0.881	3.608	0.815	0.300	0.000	0.000	0.000	0.000	0.000	0.000	0.000	0.000	0.000	0.000	0.000	0.000	0.000	0.000	80	452	285	316	0.091	Error	Error	147	138	0	0	165	151	0	0	0	0
2	15	7	"ERG8"	"YMR220W"	9140	17420	120	10067	11247	5894	115	138	171	100	100	0	7088	7568	3937	216	242	183	100	98	0	0	0	0	0	0	0	0	0	0	0	0	0	0	0	0	0	0	0	1.448	1.514	1.520	1.582	1.498	1.516	0.923	0.000	0.000	0.000	0.000	0.000	0.000	0.000	0.000	0.000	0.000	0.000	0.000	0.000	0.000	120	543	16824	18484	0.534	Error	Error	9952	6872	0	0	11132	7352	0	0	0	0
2	16	7	""	"YMR162C"	9330	17420	110	502	496	196	115	144	181	83	53	0	433	441	175	214	242	193	63	15	0	0	0	0	0	0	0	0	0	0	0	0	0	0	0	0	0	0	0	1.767	1.678	1.574	1.718	1.943	1.096	0.561	0.000	0.000	0.000	0.000	0.000	0.000	0.000	0.000	0.000	0.000	0.000	0.000	0.000	0.000	80	482	606	608	0.821	Error	Error	387	219	0	0	381	227	0	0	0	0
2	17	7	""	"YMR192W"	9520	17420	120	1946	2221	1199	113	126	70	100	100	0	3033	3394	1954	215	232	98	98	98	0	0	0	0	0	0	0	0	0	0	0	0	0	0	0	0	0	0	0	0.650	0.663	0.668	0.692	1.605	0.618	0.854	0.000	0.000	0.000	0.000	0.000	0.000	0.000	0.000	0.000	0.000	0.000	0.000	0.000	0.000	120	580	4651	5287	-0.620	Error	Error	1833	2818	0	0	2108	3179	0	0	0	0
2	18	7	""	"YMR222C"	9720	17430	80	237	251	86	107	116	56	88	57	0	409	409	153	205	220	100	76	50	0	0	0	0	0	0	0	0	0	0	0	0	0	0	0	0	0	0	0	0.637	0.706	0.766	0.742	2.063	0.517	0.329	0.000	0.000	0.000	0.000	0.000	0.000	0.000	0.000	0.000	0.000	0.000	0.000	0.000	0.000	52	326	334	348	-0.650	Error	Error	130	204	0	0	144	204	0	0	0	0
2	19	7	"MSS11"	"YMR164C"	9920	17420	100	243	259	137	113	118	48	78	60	0	351	350	117	205	211	56	77	62	0	0	0	0	0	0	0	0	0	0	0	0	0	0	0	0	0	0	0	0.890	1.007	0.945	0.980	3.246	3.672	0.181	0.000	0.000	0.000	0.000	0.000	0.000	0.000	0.000	0.000	0.000	0.000	0.000	0.000	0.000	80	431	276	291	-0.167	Error	Error	130	146	0	0	146	145	0	0	0	0
2	20	7	"MRPL24"	"YMR193W"	10090	17420	120	1329	1449	777	115	141	154	96	90	0	2458	2544	1518	209	263	354	90	83	0	0	0	0	0	0	0	0	0	0	0	0	0	0	0	0	0	0	0	0.540	0.571	0.571	0.617	1.821	0.529	0.894	0.000	0.000	0.000	0.000	0.000	0.000	0.000	0.000	0.000	0.000	0.000	0.000	0.000	0.000	120	541	3463	3669	-0.890	Error	Error	1214	2249	0	0	1334	2335	0	0	0	0
2	21	7	"MRE11"	"YMR224C"	10290	17430	110	615	631	314	126	160	175	83	71	0	734	759	374	213	295	400	70	18	0	0	0	0	0	0	0	0	0	0	0	0	0	0	0	0	0	0	0	0.939	0.925	0.889	0.878	1.557	0.743	0.640	0.000	0.000	0.000	0.000	0.000	0.000	0.000	0.000	0.000	0.000	0.000	0.000	0.000	0.000	80	483	1010	1051	-0.091	Error	Error	489	521	0	0	505	546	0	0	0	0
2	22	7	""	"YMR166C"	10480	17430	120	2632	2924	1677	118	129	77	99	98	0	7072	15177	19787	209	252	566	96	90	8	0	0	0	0	0	0	0	0	0	0	0	0	0	0	0	0	0	0	0.366	0.187	0.400	0.317	2.620	0.080	0.433	0.000	0.000	0.000	0.000	0.000	0.000	0.000	0.000	0.000	0.000	0.000	0.000	0.000	0.000	120	604	9377	17774	-1.449	Error	Error	2514	6863	0	0	2806	14968	0	0	0	0
2	1	8	"RPL36A"	"YMR194W"	6490	17610	120	1365	1556	879	112	124	74	99	97	0	2920	3180	1900	194	220	175	96	95	0	0	0	0	0	0	0	0	0	0	0	0	0	0	0	0	0	0	0	0.460	0.484	0.486	0.497	1.663	0.455	0.895	0.000	0.000	0.000	0.000	0.000	0.000	0.000	0.000	0.000	0.000	0.000	0.000	0.000	0.000	120	595	3979	4430	-1.121	Error	Error	1253	2726	0	0	1444	2986	0	0	0	0
2	2	8	""	"YMR226C"	6690	17620	130	5917	5804	3201	114	129	81	100	100	0	10380	10348	5843	194	229	198	97	96	0	0	0	0	0	0	0	0	0	0	0	0	0	0	0	0	0	0	0	0.570	0.560	0.559	0.603	1.624	0.549	0.940	0.000	0.000	0.000	0.000	0.000	0.000	0.000	0.000	0.000	0.000	0.000	0.000	0.000	0.000	120	516	15989	15844	-0.812	Error	Error	5803	10186	0	0	5690	10154	0	0	0	0
2	3	8	""	"YNL207W"	6850	17600	150	154	163	71	114	132	91	21	4	0	224	242	96	192	219	147	13	3	0	0	0	0	0	0	0	0	0	0	0	0	0	0	0	0	0	0	0	1.250	0.980	0.824	0.891	3.827	0.417	0.162	0.000	0.000	0.000	0.000	0.000	0.000	0.000	0.000	0.000	0.000	0.000	0.000	0.000	0.000	156	583	72	99	0.322	Error	Error	40	32	0	0	49	50	0	0	-50	0
2	4	8	"lap3"	"YNL239W"	7060	17610	130	1421	1626	1156	114	127	103	92	90	0	3720	3846	2753	186	218	351	89	86	0	0	0	0	0	0	0	0	0	0	0	0	0	0	0	0	0	0	0	0.370	0.413	0.415	0.441	2.172	0.399	0.901	0.000	0.000	0.000	0.000	0.000	0.000	0.000	0.000	0.000	0.000	0.000	0.000	0.000	0.000	120	558	4841	5172	-1.435	Error	Error	1307	3534	0	0	1512	3660	0	0	0	0
2	5	8	"bni1"	"YNL271C"	7240	17610	110	272	284	122	112	118	59	81	65	0	454	485	214	185	204	111	86	57	0	0	0	0	0	0	0	0	0	0	0	0	0	0	0	0	0	0	0	0.595	0.573	0.622	0.610	2.282	0.438	0.391	0.000	0.000	0.000	0.000	0.000	0.000	0.000	0.000	0.000	0.000	0.000	0.000	0.000	0.000	80	429	429	472	-0.750	Error	Error	160	269	0	0	172	300	0	0	0	0
2	6	8	"SSB2"	"YNL209W"	7430	17610	130	1835	1988	1011	118	334	1458	59	15	0	2493	2628	1466	189	666	3047	29	1	0	0	0	0	0	0	0	0	0	0	0	0	0	0	0	0	0	0	0	0.745	0.767	0.771	0.826	1.611	0.708	0.833	0.000	0.000	0.000	0.000	0.000	0.000	0.000	0.000	0.000	0.000	0.000	0.000	0.000	0.000	120	547	4021	4309	-0.424	Error	Error	1717	2304	0	0	1870	2439	0	0	0	0
2	7	8	"zwf1"	"YNL241C"	7620	17610	120	5776	6157	2927	119	143	153	100	99	0	3488	3397	1680	201	264	506	93	87	0	0	0	0	0	0	0	0	0	0	0	0	0	0	0	0	0	0	0	1.721	1.889	1.846	2.082	1.773	1.857	0.837	0.000	0.000	0.000	0.000	0.000	0.000	0.000	0.000	0.000	0.000	0.000	0.000	0.000	0.000	120	515	8944	9234	0.783	Error	Error	5657	3287	0	0	6038	3196	0	0	0	0
2	8	8	"TOF1"	"YNL273W"	7820	17610	110	616	673	325	117	143	186	90	75	0	628	642	319	205	249	320	63	25	0	0	0	0	0	0	0	0	0	0	0	0	0	0	0	0	0	0	0	1.180	1.272	1.245	1.211	2.061	1.360	0.694	0.000	0.000	0.000	0.000	0.000	0.000	0.000	0.000	0.000	0.000	0.000	0.000	0.000	0.000	80	508	922	993	0.238	Error	Error	499	423	0	0	556	437	0	0	0	0
2	9	8	""	"YNL211C"	8010	17610	120	4048	3930	1576	117	129	102	100	99	0	3507	3191	1382	213	239	231	94	94	0	0	0	0	0	0	0	0	0	0	0	0	0	0	0	0	0	0	0	1.193	1.280	1.268	1.442	1.875	1.249	0.899	0.000	0.000	0.000	0.000	0.000	0.000	0.000	0.000	0.000	0.000	0.000	0.000	0.000	0.000	120	482	7225	6791	0.255	Error	Error	3931	3294	0	0	3813	2978	0	0	0	0
2	10	8	"SLA2"	"YNL243W"	8190	17610	120	1766	2293	1930	119	136	90	99	98	0	3377	4170	3707	219	257	213	96	95	0	0	0	0	0	0	0	0	0	0	0	0	0	0	0	0	0	0	0	0.522	0.550	0.531	0.572	1.617	0.516	0.892	0.000	0.000	0.000	0.000	0.000	0.000	0.000	0.000	0.000	0.000	0.000	0.000	0.000	0.000	120	474	4805	6125	-0.939	Error	Error	1647	3158	0	0	2174	3951	0	0	0	0
2	11	8	""	"YNL275W"	8380	17610	120	5781	6632	3642	130	158	159	100	100	0	5894	6433	3644	223	287	342	96	95	0	0	0	0	0	0	0	0	0	0	0	0	0	0	0	0	0	0	0	0.996	1.047	1.040	1.174	1.930	1.026	0.912	0.000	0.000	0.000	0.000	0.000	0.000	0.000	0.000	0.000	0.000	0.000	0.000	0.000	0.000	120	507	11322	12712	-0.005	Error	Error	5651	5671	0	0	6502	6210	0	0	0	0
2	12	8	""	"YNL213C"	8570	17610	120	2163	2140	984	126	194	316	94	90	0	3806	3822	2035	220	344	574	91	87	0	0	0	0	0	0	0	0	0	0	0	0	0	0	0	0	0	0	0	0.568	0.559	0.561	0.636	2.067	0.505	0.870	0.000	0.000	0.000	0.000	0.000	0.000	0.000	0.000	0.000	0.000	0.000	0.000	0.000	0.000	120	519	5623	5616	-0.816	Error	Error	2037	3586	0	0	2014	3602	0	0	0	0
2	13	8	""	"YNL245C"	8760	17610	120	2574	2827	1384	117	133	97	100	97	0	4390	4671	2476	219	257	202	97	95	0	0	0	0	0	0	0	0	0	0	0	0	0	0	0	0	0	0	0	0.589	0.609	0.618	0.653	1.663	0.581	0.931	0.000	0.000	0.000	0.000	0.000	0.000	0.000	0.000	0.000	0.000	0.000	0.000	0.000	0.000	120	491	6628	7162	-0.763	Error	Error	2457	4171	0	0	2710	4452	0	0	0	0
2	14	8	"met2"	"YNL277W"	8940	17620	110	3973	4349	2585	120	178	268	98	97	0	5896	6292	3988	220	355	576	92	86	0	0	0	0	0	0	0	0	0	0	0	0	0	0	0	0	0	0	0	0.679	0.696	0.756	0.787	1.812	0.659	0.922	0.000	0.000	0.000	0.000	0.000	0.000	0.000	0.000	0.000	0.000	0.000	0.000	0.000	0.000	80	449	9529	10301	-0.559	Error	Error	3853	5676	0	0	4229	6072	0	0	0	0
2	15	8	"ALG6"	"YOR002W"	9140	17610	120	7435	7729	3356	118	172	258	100	98	0	4684	4526	2133	228	327	525	95	88	0	0	0	0	0	0	0	0	0	0	0	0	0	0	0	0	0	0	0	1.642	1.771	1.721	1.951	1.585	1.739	0.905	0.000	0.000	0.000	0.000	0.000	0.000	0.000	0.000	0.000	0.000	0.000	0.000	0.000	0.000	120	518	11773	11909	0.716	Error	Error	7317	4456	0	0	7611	4298	0	0	0	0
2	16	8	"DHS1"	"YOR033C"	9330	17610	120	6231	7011	3995	124	144	97	100	100	0	4087	4347	2519	223	242	129	99	98	0	0	0	0	0	0	0	0	0	0	0	0	0	0	0	0	0	0	0	1.580	1.670	1.671	1.752	1.530	1.673	0.918	0.000	0.000	0.000	0.000	0.000	0.000	0.000	0.000	0.000	0.000	0.000	0.000	0.000	0.000	120	501	9971	11011	0.660	Error	Error	6107	3864	0	0	6887	4124	0	0	0	0
2	17	8	"CYT1"	"YOR065W"	9520	17610	130	1728	1899	1122	126	155	166	95	92	0	3309	3511	2156	220	258	170	93	93	0	0	0	0	0	0	0	0	0	0	0	0	0	0	0	0	0	0	0	0.519	0.539	0.541	0.567	1.553	0.507	0.888	0.000	0.000	0.000	0.000	0.000	0.000	0.000	0.000	0.000	0.000	0.000	0.000	0.000	0.000	120	530	4691	5064	-0.947	Error	Error	1602	3089	0	0	1773	3291	0	0	0	0
2	18	8	""	"YOR004W"	9710	17610	130	11077	10874	4758	122	148	155	100	100	0	4341	4010	1842	217	251	171	97	95	0	0	0	0	0	0	0	0	0	0	0	0	0	0	0	0	0	0	0	2.656	2.835	2.800	3.106	1.695	2.858	0.904	0.000	0.000	0.000	0.000	0.000	0.000	0.000	0.000	0.000	0.000	0.000	0.000	0.000	0.000	120	553	15079	14545	1.409	Error	Error	10955	4124	0	0	10752	3793	0	0	0	0
2	19	8	"SHE4"	"YOR035C"	9900	17610	120	3193	3162	1776	117	132	71	99	99	0	6199	6212	3653	217	233	105	96	95	0	0	0	0	0	0	0	0	0	0	0	0	0	0	0	0	0	0	0	0.514	0.508	0.503	0.541	1.724	0.478	0.903	0.000	0.000	0.000	0.000	0.000	0.000	0.000	0.000	0.000	0.000	0.000	0.000	0.000	0.000	120	498	9058	9040	-0.960	Error	Error	3076	5982	0	0	3045	5995	0	0	0	0
2	20	8	"alg8"	"YOR067C"	10090	17610	130	6478	6848	3988	125	179	299	98	96	0	6331	6541	4093	223	282	345	94	90	0	0	0	0	0	0	0	0	0	0	0	0	0	0	0	0	0	0	0	1.040	1.064	1.067	1.141	1.646	1.025	0.909	0.000	0.000	0.000	0.000	0.000	0.000	0.000	0.000	0.000	0.000	0.000	0.000	0.000	0.000	120	543	12461	13041	0.057	Error	Error	6353	6108	0	0	6723	6318	0	0	0	0
2	21	8	""	"YOR006C"	10280	17610	130	11399	11394	6190	127	155	207	97	97	0	5640	5159	2885	218	241	147	91	90	0	0	0	0	0	0	0	0	0	0	0	0	0	0	0	0	0	0	0	2.079	2.280	2.264	2.387	1.759	2.275	0.919	0.000	0.000	0.000	0.000	0.000	0.000	0.000	0.000	0.000	0.000	0.000	0.000	0.000	0.000	120	545	16694	16208	1.056	Error	Error	11272	5422	0	0	11267	4941	0	0	0	0
2	22	8	"cyc2"	"YOR037W"	10470	17610	130	6309	6152	3428	126	132	68	99	99	0	6980	7025	4210	206	238	539	92	88	0	0	0	0	0	0	0	0	0	0	0	0	0	0	0	0	0	0	0	0.913	0.884	0.873	0.950	1.559	0.833	0.901	0.000	0.000	0.000	0.000	0.000	0.000	0.000	0.000	0.000	0.000	0.000	0.000	0.000	0.000	120	647	12957	12845	-0.132	Error	Error	6183	6774	0	0	6026	6819	0	0	0	0
2	1	9	"VPS5"	"YOR069W"	6490	17800	130	12845	14258	6859	115	127	75	100	100	0	7193	7133	3147	188	203	116	100	100	0	0	0	0	0	0	0	0	0	0	0	0	0	0	0	0	0	0	0	1.817	2.036	2.035	2.033	1.273	2.079	0.945	0.000	0.000	0.000	0.000	0.000	0.000	0.000	0.000	0.000	0.000	0.000	0.000	0.000	0.000	120	631	19735	21088	0.862	Error	Error	12730	7005	0	0	14143	6945	0	0	0	0
2	2	9	"SLG1"	"YOR008C"	6670	17800	130	3888	3728	1765	116	130	82	100	98	0	3669	3933	2113	194	222	160	99	98	0	0	0	0	0	0	0	0	0	0	0	0	0	0	0	0	0	0	0	1.085	0.966	1.014	1.000	1.405	0.895	0.859	0.000	0.000	0.000	0.000	0.000	0.000	0.000	0.000	0.000	0.000	0.000	0.000	0.000	0.000	120	504	7247	7351	0.118	Error	Error	3772	3475	0	0	3612	3739	0	0	0	0
2	3	9	"CKB2"	"YOR039W"	6860	17800	130	2629	2670	1028	116	129	83	100	100	0	5491	5587	2296	196	222	131	100	98	0	0	0	0	0	0	0	0	0	0	0	0	0	0	0	0	0	0	0	0.475	0.474	0.475	0.489	1.405	0.439	0.885	0.000	0.000	0.000	0.000	0.000	0.000	0.000	0.000	0.000	0.000	0.000	0.000	0.000	0.000	120	491	7808	7945	-1.075	Error	Error	2513	5295	0	0	2554	5391	0	0	0	0
2	4	9	""	"YOR071C"	7030	17800	130	6515	7657	5316	111	132	135	100	100	0	8869	9760	6621	194	247	500	97	95	0	0	0	0	0	0	0	0	0	0	0	0	0	0	0	0	0	0	0	0.738	0.789	0.792	0.840	1.534	0.781	0.938	0.000	0.000	0.000	0.000	0.000	0.000	0.000	0.000	0.000	0.000	0.000	0.000	0.000	0.000	120	518	15079	17112	-0.438	Error	Error	6404	8675	0	0	7546	9566	0	0	0	0
2	5	9	"ATF1"	"YOR377W"	7230	17790	130	4229	4295	2081	115	161	386	100	98	0	5653	5623	2684	191	298	867	95	92	0	0	0	0	0	0	0	0	0	0	0	0	0	0	0	0	0	0	0	0.753	0.770	0.779	0.798	1.502	0.739	0.863	0.000	0.000	0.000	0.000	0.000	0.000	0.000	0.000	0.000	0.000	0.000	0.000	0.000	0.000	120	568	9576	9612	-0.409	Error	Error	4114	5462	0	0	4180	5432	0	0	0	0
2	6	9	"HST2"	"YPL015C"	7430	17790	140	2725	2777	1427	118	170	389	94	89	0	3307	3481	1779	199	318	872	91	83	0	0	0	0	0	0	0	0	0	0	0	0	0	0	0	0	0	0	0	0.839	0.810	0.849	0.814	1.877	0.751	0.853	0.000	0.000	0.000	0.000	0.000	0.000	0.000	0.000	0.000	0.000	0.000	0.000	0.000	0.000	156	578	5715	5941	-0.254	Error	Error	2607	3108	0	0	2659	3282	0	0	0	0
2	7	9	""	"YPL047W"	7620	17790	120	1856	1817	743	112	127	74	98	98	0	3964	3698	1613	211	248	215	97	94	0	0	0	0	0	0	0	0	0	0	0	0	0	0	0	0	0	0	0	0.465	0.489	0.495	0.507	1.653	0.456	0.868	0.000	0.000	0.000	0.000	0.000	0.000	0.000	0.000	0.000	0.000	0.000	0.000	0.000	0.000	120	502	5497	5192	-1.106	Error	Error	1744	3753	0	0	1705	3487	0	0	0	0
2	8	9	""	"YOR379C"	7810	17800	100	283	313	167	109	121	65	86	67	0	473	507	245	209	240	198	66	25	0	0	0	0	0	0	0	0	0	0	0	0	0	0	0	0	0	0	0	0.659	0.685	0.549	0.588	2.298	0.755	0.624	0.000	0.000	0.000	0.000	0.000	0.000	0.000	0.000	0.000	0.000	0.000	0.000	0.000	0.000	80	418	438	502	-0.601	Error	Error	174	264	0	0	204	298	0	0	0	0
2	9	9	""	"YPL017C"	7990	17790	120	2353	2452	1378	110	134	194	98	95	0	4832	4569	2825	209	262	361	92	88	0	0	0	0	0	0	0	0	0	0	0	0	0	0	0	0	0	0	0	0.485	0.537	0.527	0.648	2.242	0.494	0.879	0.000	0.000	0.000	0.000	0.000	0.000	0.000	0.000	0.000	0.000	0.000	0.000	0.000	0.000	120	509	6866	6702	-1.043	Error	Error	2243	4623	0	0	2342	4360	0	0	0	0
2	10	9	"DIG1"	"YPL049C"	8180	17790	120	2377	2669	1871	117	154	225	97	95	0	4289	4914	3322	213	302	493	94	89	0	0	0	0	0	0	0	0	0	0	0	0	0	0	0	0	0	0	0	0.554	0.543	0.552	0.558	1.649	0.532	0.890	0.000	0.000	0.000	0.000	0.000	0.000	0.000	0.000	0.000	0.000	0.000	0.000	0.000	0.000	120	536	6336	7253	-0.851	Error	Error	2260	4076	0	0	2552	4701	0	0	0	0
2	11	9	"FRE3"	"YOR381W"	8390	17790	100	391	405	227	120	214	354	31	3	0	566	590	324	223	366	642	12	2	0	0	0	0	0	0	0	0	0	0	0	0	0	0	0	0	0	0	0	0.790	0.777	0.711	0.754	2.431	0.622	0.544	0.000	0.000	0.000	0.000	0.000	0.000	0.000	0.000	0.000	0.000	0.000	0.000	0.000	0.000	80	470	614	652	-0.340	Error	Error	271	343	0	0	285	367	0	0	0	0
2	12	9	""	"YPL019C"	8590	17800	110	2794	2913	1976	121	211	354	92	85	0	4320	4671	3244	223	360	600	92	81	0	0	0	0	0	0	0	0	0	0	0	0	0	0	0	0	0	0	0	0.652	0.628	0.570	0.602	1.784	0.584	0.842	0.000	0.000	0.000	0.000	0.000	0.000	0.000	0.000	0.000	0.000	0.000	0.000	0.000	0.000	80	470	6770	7240	-0.616	Error	Error	2673	4097	0	0	2792	4448	0	0	0	0
2	13	9	"ARL3"	"YPL051W"	8750	17790	130	7108	8535	5244	115	142	219	98	97	0	6349	6562	3971	217	271	324	96	90	0	0	0	0	0	0	0	0	0	0	0	0	0	0	0	0	0	0	0	1.140	1.327	1.361	1.500	1.799	1.329	0.919	0.000	0.000	0.000	0.000	0.000	0.000	0.000	0.000	0.000	0.000	0.000	0.000	0.000	0.000	120	540	13125	14765	0.190	Error	Error	6993	6132	0	0	8420	6345	0	0	0	0
2	14	9	""	"YOR383C"	8950	17790	120	3078	3061	1465	114	168	356	96	95	0	2941	2887	1379	216	293	471	90	88	0	0	0	0	0	0	0	0	0	0	0	0	0	0	0	0	0	0	0	1.088	1.103	1.059	1.191	1.618	1.072	0.868	0.000	0.000	0.000	0.000	0.000	0.000	0.000	0.000	0.000	0.000	0.000	0.000	0.000	0.000	120	536	5689	5618	0.121	Error	Error	2964	2725	0	0	2947	2671	0	0	0	0
2	15	9	"ECM23"	"YPL021W"	9150	17790	120	5224	5474	2941	118	166	317	99	94	0	3394	3425	1780	225	280	379	90	87	0	0	0	0	0	0	0	0	0	0	0	0	0	0	0	0	0	0	0	1.611	1.674	1.693	1.803	1.633	1.685	0.893	0.000	0.000	0.000	0.000	0.000	0.000	0.000	0.000	0.000	0.000	0.000	0.000	0.000	0.000	120	493	8275	8556	0.688	Error	Error	5106	3169	0	0	5356	3200	0	0	0	0
2	16	9	"KTR6"	"YPL053C"	9330	17790	120	5068	4983	2835	128	157	170	94	91	0	9616	8770	5588	224	269	236	92	90	0	0	0	0	0	0	0	0	0	0	0	0	0	0	0	0	0	0	0	0.526	0.568	0.558	0.633	1.859	0.526	0.913	0.000	0.000	0.000	0.000	0.000	0.000	0.000	0.000	0.000	0.000	0.000	0.000	0.000	0.000	120	512	14332	13401	-0.927	Error	Error	4940	9392	0	0	4855	8546	0	0	0	0
2	17	9	""	"YPR078C"	9530	17790	130	2417	2664	1895	129	168	146	96	90	0	7169	6895	4743	227	337	466	89	85	0	0	0	0	0	0	0	0	0	0	0	0	0	0	0	0	0	0	0	0.330	0.380	0.399	0.441	2.212	0.370	0.886	0.000	0.000	0.000	0.000	0.000	0.000	0.000	0.000	0.000	0.000	0.000	0.000	0.000	0.000	120	573	9230	9203	-1.601	Error	Error	2288	6942	0	0	2535	6668	0	0	0	0
2	18	9	"RPC40"	"YPR110C"	9730	17790	130	3291	3675	2261	129	177	190	100	96	0	5198	5032	3148	234	379	693	87	82	0	0	0	0	0	0	0	0	0	0	0	0	0	0	0	0	0	0	0	0.637	0.739	0.734	0.825	1.755	0.699	0.866	0.000	0.000	0.000	0.000	0.000	0.000	0.000	0.000	0.000	0.000	0.000	0.000	0.000	0.000	120	535	8126	8344	-0.651	Error	Error	3162	4964	0	0	3546	4798	0	0	0	0
2	19	9	""	"YPR139C"	9910	17790	130	3638	3887	1976	125	207	346	98	95	0	5666	5356	2920	229	371	660	95	87	0	0	0	0	0	0	0	0	0	0	0	0	0	0	0	0	0	0	0	0.646	0.734	0.763	0.795	1.511	0.689	0.902	0.000	0.000	0.000	0.000	0.000	0.000	0.000	0.000	0.000	0.000	0.000	0.000	0.000	0.000	120	572	8950	8889	-0.630	Error	Error	3513	5437	0	0	3762	5127	0	0	0	0
2	20	9	"tef1"	"YPR080W"	10120	17800	130	2711	2861	1856	128	210	369	95	86	0	4094	4470	3053	234	337	444	88	85	0	0	0	0	0	0	0	0	0	0	0	0	0	0	0	0	0	0	0	0.669	0.645	0.656	0.679	1.709	0.606	0.868	0.000	0.000	0.000	0.000	0.000	0.000	0.000	0.000	0.000	0.000	0.000	0.000	0.000	0.000	120	591	6443	6969	-0.580	Error	Error	2583	3860	0	0	2733	4236	0	0	0	0
2	21	9	""	"YPR112C"	10300	17800	130	5960	6184	3480	121	136	87	100	99	0	7177	6942	4285	216	262	253	95	93	0	0	0	0	0	0	0	0	0	0	0	0	0	0	0	0	0	0	0	0.839	0.901	0.899	1.005	1.612	0.856	0.905	0.000	0.000	0.000	0.000	0.000	0.000	0.000	0.000	0.000	0.000	0.000	0.000	0.000	0.000	120	587	12800	12789	-0.254	Error	Error	5839	6961	0	0	6063	6726	0	0	0	0
2	22	9	"kar3"	"YPR141C"	10490	17800	110	263	277	120	114	124	69	75	57	0	418	417	184	197	223	184	58	20	0	0	0	0	0	0	0	0	0	0	0	0	0	0	0	0	0	0	0	0.674	0.741	0.722	0.669	2.511	0.276	0.279	0.000	0.000	0.000	0.000	0.000	0.000	0.000	0.000	0.000	0.000	0.000	0.000	0.000	0.000	80	531	370	383	-0.569	Error	Error	149	221	0	0	163	220	0	0	0	0
2	1	10	"DIB1"	"YPR082C"	6500	17990	120	1954	1957	733	116	126	64	100	100	0	3718	3765	1398	185	208	155	100	100	0	0	0	0	0	0	0	0	0	0	0	0	0	0	0	0	0	0	0	0.520	0.514	0.528	0.520	1.324	0.500	0.908	0.000	0.000	0.000	0.000	0.000	0.000	0.000	0.000	0.000	0.000	0.000	0.000	0.000	0.000	120	592	5371	5421	-0.943	Error	Error	1838	3533	0	0	1841	3580	0	0	0	0
2	2	10	""	"YPR114W"	6690	17990	120	2261	2266	903	113	128	85	100	99	0	6287	6270	2816	192	255	318	99	96	0	0	0	0	0	0	0	0	0	0	0	0	0	0	0	0	0	0	0	0.352	0.354	0.359	0.370	1.477	0.333	0.904	0.000	0.000	0.000	0.000	0.000	0.000	0.000	0.000	0.000	0.000	0.000	0.000	0.000	0.000	120	514	8243	8231	-1.505	Error	Error	2148	6095	0	0	2153	6078	0	0	0	0
2	3	10	""	"YPR143W"	6880	17990	130	2514	2652	1252	114	127	83	100	100	0	3563	3730	1895	195	247	276	97	95	0	0	0	0	0	0	0	0	0	0	0	0	0	0	0	0	0	0	0	0.713	0.718	0.766	0.777	1.685	0.678	0.871	0.000	0.000	0.000	0.000	0.000	0.000	0.000	0.000	0.000	0.000	0.000	0.000	0.000	0.000	120	541	5768	6073	-0.489	Error	Error	2400	3368	0	0	2538	3535	0	0	0	0
2	4	10	""	"YPR084W"	7070	17990	130	7769	8203	3888	116	138	123	100	100	0	7464	7682	3542	192	244	372	97	95	0	0	0	0	0	0	0	0	0	0	0	0	0	0	0	0	0	0	0	1.052	1.080	1.095	1.132	1.515	1.083	0.919	0.000	0.000	0.000	0.000	0.000	0.000	0.000	0.000	0.000	0.000	0.000	0.000	0.000	0.000	120	563	14925	15577	0.074	Error	Error	7653	7272	0	0	8087	7490	0	0	0	0
2	5	10	""	"YPR116W"	7260	17990	120	1787	1966	1203	118	143	115	92	90	0	4016	4489	2913	199	247	304	90	90	0	0	0	0	0	0	0	0	0	0	0	0	0	0	0	0	0	0	0	0.437	0.431	0.436	0.465	1.701	0.403	0.886	0.000	0.000	0.000	0.000	0.000	0.000	0.000	0.000	0.000	0.000	0.000	0.000	0.000	0.000	120	533	5486	6138	-1.193	Error	Error	1669	3817	0	0	1848	4290	0	0	0	0
2	6	10	"ASN1"	"YPR145W"	7440	17990	120	8631	9667	5345	115	195	451	98	95	0	11027	10878	6294	201	359	873	91	88	0	0	0	0	0	0	0	0	0	0	0	0	0	0	0	0	0	0	0	0.787	0.895	0.895	1.024	1.825	0.867	0.931	0.000	0.000	0.000	0.000	0.000	0.000	0.000	0.000	0.000	0.000	0.000	0.000	0.000	0.000	120	482	19342	20229	-0.346	Error	Error	8516	10826	0	0	9552	10677	0	0	0	0
2	7	10	""	"iYAL056W"	7630	17990	120	3839	4044	2103	118	214	478	93	89	0	3603	3524	1922	210	367	822	86	81	0	0	0	0	0	0	0	0	0	0	0	0	0	0	0	0	0	0	0	1.097	1.185	1.155	1.236	1.929	1.087	0.886	0.000	0.000	0.000	0.000	0.000	0.000	0.000	0.000	0.000	0.000	0.000	0.000	0.000	0.000	120	545	7114	7240	0.133	Error	Error	3721	3393	0	0	3926	3314	0	0	0	0
2	8	10	""	"iYAL051W"	7830	17990	120	4918	4386	2239	115	151	233	99	95	0	1808	1643	828	206	249	266	87	82	0	0	0	0	0	0	0	0	0	0	0	0	0	0	0	0	0	0	0	2.998	2.972	3.033	3.154	1.710	2.935	0.856	0.000	0.000	0.000	0.000	0.000	0.000	0.000	0.000	0.000	0.000	0.000	0.000	0.000	0.000	120	568	6405	5708	1.584	Error	Error	4803	1602	0	0	4271	1437	0	0	0	0
2	9	10	""	"iYAL046C"	8020	17990	120	1427	1530	1161	113	123	65	98	95	0	1900	2552	3041	200	216	97	96	93	0	0	0	0	0	0	0	0	0	0	0	0	0	0	0	0	0	0	0	0.773	0.602	0.733	0.721	1.647	0.425	0.800	0.000	0.000	0.000	0.000	0.000	0.000	0.000	0.000	0.000	0.000	0.000	0.000	0.000	0.000	120	514	3014	3769	-0.372	Error	Error	1314	1700	0	0	1417	2352	0	0	0	0
2	10	10	""	"iYAL031C"	8200	17990	120	3493	3367	1711	116	162	220	100	97	0	3347	3309	1878	200	248	218	94	88	0	0	0	0	0	0	0	0	0	0	0	0	0	0	0	0	0	0	0	1.073	1.046	1.031	1.216	1.918	0.986	0.918	0.000	0.000	0.000	0.000	0.000	0.000	0.000	0.000	0.000	0.000	0.000	0.000	0.000	0.000	120	561	6524	6360	0.102	Error	Error	3377	3147	0	0	3251	3109	0	0	0	0
2	11	10	""	"iYAL027W"	8400	18000	120	6065	5578	2653	113	142	130	99	98	0	3093	2713	1362	199	241	202	96	90	0	0	0	0	0	0	0	0	0	0	0	0	0	0	0	0	0	0	0	2.057	2.174	2.199	2.296	1.620	2.144	0.902	0.000	0.000	0.000	0.000	0.000	0.000	0.000	0.000	0.000	0.000	0.000	0.000	0.000	0.000	120	603	8846	7979	1.040	Error	Error	5952	2894	0	0	5465	2514	0	0	0	0
2	12	10	""	"iYAL023C"	8590	18000	110	2118	1933	905	116	139	105	95	92	0	4354	3892	1854	210	273	292	92	86	0	0	0	0	0	0	0	0	0	0	0	0	0	0	0	0	0	0	0	0.483	0.493	0.518	0.507	1.491	0.465	0.895	0.000	0.000	0.000	0.000	0.000	0.000	0.000	0.000	0.000	0.000	0.000	0.000	0.000	0.000	80	472	6146	5499	-1.050	Error	Error	2002	4144	0	0	1817	3682	0	0	0	0
2	13	10	""	"iYAL007C"	8770	17990	120	10267	9403	4801	118	152	209	100	99	0	7137	5948	3445	220	288	309	95	88	0	0	0	0	0	0	0	0	0	0	0	0	0	0	0	0	0	0	0	1.467	1.621	1.587	1.995	2.134	1.570	0.918	0.000	0.000	0.000	0.000	0.000	0.000	0.000	0.000	0.000	0.000	0.000	0.000	0.000	0.000	120	524	17066	15013	0.553	Error	Error	10149	6917	0	0	9285	5728	0	0	0	0
2	14	10	""	"iYAL003W"	8960	17990	120	5269	6078	4384	119	162	311	92	90	0	5304	5336	3863	221	264	282	85	83	0	0	0	0	0	0	0	0	0	0	0	0	0	0	0	0	0	0	0	1.013	1.165	1.164	1.239	2.046	1.145	0.911	0.000	0.000	0.000	0.000	0.000	0.000	0.000	0.000	0.000	0.000	0.000	0.000	0.000	0.000	120	528	10233	11074	0.019	Error	Error	5150	5083	0	0	5959	5115	0	0	0	0
2	15	10	""	"iYAR002W"	9150	17990	120	6724	6098	2875	123	171	373	98	95	0	3196	2769	1446	211	257	277	88	83	0	0	0	0	0	0	0	0	0	0	0	0	0	0	0	0	0	0	0	2.211	2.336	2.327	2.777	1.864	2.251	0.921	0.000	0.000	0.000	0.000	0.000	0.000	0.000	0.000	0.000	0.000	0.000	0.000	0.000	0.000	120	529	9586	8533	1.145	Error	Error	6601	2985	0	0	5975	2558	0	0	0	0
2	16	10	""	"itL(CAA)A"	9350	18000	130	8270	8085	4219	123	170	324	98	95	0	10358	9123	4945	213	278	437	91	91	0	0	0	0	0	0	0	0	0	0	0	0	0	0	0	0	0	0	0	0.803	0.894	0.881	1.006	1.711	0.856	0.917	0.000	0.000	0.000	0.000	0.000	0.000	0.000	0.000	0.000	0.000	0.000	0.000	0.000	0.000	120	597	18292	16872	-0.316	Error	Error	8147	10145	0	0	7962	8910	0	0	0	0
2	17	10	""	"iYAR028W"	9540	17990	120	4888	5008	2662	125	179	324	97	96	0	6440	6116	3772	213	336	705	92	83	0	0	0	0	0	0	0	0	0	0	0	0	0	0	0	0	0	0	0	0.765	0.827	0.821	0.956	1.805	0.759	0.889	0.000	0.000	0.000	0.000	0.000	0.000	0.000	0.000	0.000	0.000	0.000	0.000	0.000	0.000	120	533	10990	10786	-0.387	Error	Error	4763	6227	0	0	4883	5903	0	0	0	0
2	18	10	""	"iYAR035W"	9720	17990	120	2876	2867	1367	123	164	274	97	94	0	4135	3751	2001	209	292	557	90	85	0	0	0	0	0	0	0	0	0	0	0	0	0	0	0	0	0	0	0	0.701	0.775	0.761	0.851	1.592	0.710	0.895	0.000	0.000	0.000	0.000	0.000	0.000	0.000	0.000	0.000	0.000	0.000	0.000	0.000	0.000	120	530	6679	6286	-0.512	Error	Error	2753	3926	0	0	2744	3542	0	0	0	0
2	19	10	""	"iYBR162C"	9920	18000	120	2706	2632	1201	119	163	235	99	96	0	5506	4946	2763	216	285	377	95	90	0	0	0	0	0	0	0	0	0	0	0	0	0	0	0	0	0	0	0	0.489	0.531	0.522	0.613	1.704	0.484	0.930	0.000	0.000	0.000	0.000	0.000	0.000	0.000	0.000	0.000	0.000	0.000	0.000	0.000	0.000	120	590	7877	7243	-1.032	Error	Error	2587	5290	0	0	2513	4730	0	0	0	0
2	20	10	""	"iYBR165W"	10130	18000	110	2490	2142	1125	119	156	233	91	85	0	1986	1675	962	220	266	349	82	70	0	0	0	0	0	0	0	0	0	0	0	0	0	0	0	0	0	0	0	1.343	1.390	1.336	1.445	2.182	1.352	0.853	0.000	0.000	0.000	0.000	0.000	0.000	0.000	0.000	0.000	0.000	0.000	0.000	0.000	0.000	80	476	4137	3478	0.425	Error	Error	2371	1766	0	0	2023	1455	0	0	0	0
2	21	10	""	"iYBR169C"	10290	18000	110	2365	2203	1087	121	140	106	96	91	0	4384	3987	2077	219	277	281	91	86	0	0	0	0	0	0	0	0	0	0	0	0	0	0	0	0	0	0	0	0.539	0.553	0.542	0.587	1.664	0.524	0.897	0.000	0.000	0.000	0.000	0.000	0.000	0.000	0.000	0.000	0.000	0.000	0.000	0.000	0.000	80	486	6409	5850	-0.892	Error	Error	2244	4165	0	0	2082	3768	0	0	0	0
2	22	10	""	"iYBR187W"	10500	18000	110	2209	1906	941	112	138	116	93	92	0	5120	4413	2314	202	278	354	87	85	0	0	0	0	0	0	0	0	0	0	0	0	0	0	0	0	0	0	0	0.426	0.426	0.447	0.448	1.701	0.400	0.882	0.000	0.000	0.000	0.000	0.000	0.000	0.000	0.000	0.000	0.000	0.000	0.000	0.000	0.000	80	580	7015	6005	-1.230	Error	Error	2097	4918	0	0	1794	4211	0	0	0	0
2	1	11	""	"iYBR192W"	6510	18190	130	4103	3997	1975	113	125	72	100	99	0	2525	2441	1207	186	202	129	95	91	0	0	0	0	0	0	0	0	0	0	0	0	0	0	0	0	0	0	0	1.706	1.722	1.740	1.963	1.884	1.765	0.885	0.000	0.000	0.000	0.000	0.000	0.000	0.000	0.000	0.000	0.000	0.000	0.000	0.000	0.000	120	665	6329	6139	0.770	Error	Error	3990	2339	0	0	3884	2255	0	0	0	0
2	2	11	""	"iYBR196C"	6710	18190	120	2287	2634	1891	112	123	68	100	97	0	5502	6343	4703	187	210	153	97	95	0	0	0	0	0	0	0	0	0	0	0	0	0	0	0	0	0	0	0	0.409	0.410	0.418	0.449	1.979	0.391	0.908	0.000	0.000	0.000	0.000	0.000	0.000	0.000	0.000	0.000	0.000	0.000	0.000	0.000	0.000	120	472	7490	8678	-1.289	Error	Error	2175	5315	0	0	2522	6156	0	0	0	0
2	3	11	""	"iYBRCdelta19"	6880	18190	120	3180	3120	1563	110	118	54	100	99	0	6305	5769	3178	193	207	83	98	98	0	0	0	0	0	0	0	0	0	0	0	0	0	0	0	0	0	0	0	0.502	0.540	0.536	0.615	1.741	0.511	0.915	0.000	0.000	0.000	0.000	0.000	0.000	0.000	0.000	0.000	0.000	0.000	0.000	0.000	0.000	120	466	9182	8586	-0.993	Error	Error	3070	6112	0	0	3010	5576	0	0	0	0
2	4	11	""	"iYBR212W"	7070	18190	120	3567	3472	1693	118	127	64	100	100	0	6802	6432	3127	193	212	93	99	98	0	0	0	0	0	0	0	0	0	0	0	0	0	0	0	0	0	0	0	0.522	0.538	0.532	0.562	1.693	0.528	0.925	0.000	0.000	0.000	0.000	0.000	0.000	0.000	0.000	0.000	0.000	0.000	0.000	0.000	0.000	120	529	10058	9593	-0.938	Error	Error	3449	6609	0	0	3354	6239	0	0	0	0
2	5	11	""	"iYBR216C"	7270	18190	110	4301	3697	1939	118	131	67	96	96	0	6229	5065	2630	195	230	223	93	91	0	0	0	0	0	0	0	0	0	0	0	0	0	0	0	0	0	0	0	0.693	0.735	0.757	0.771	1.480	0.730	0.929	0.000	0.000	0.000	0.000	0.000	0.000	0.000	0.000	0.000	0.000	0.000	0.000	0.000	0.000	80	459	10217	8449	-0.529	Error	Error	4183	6034	0	0	3579	4870	0	0	0	0
2	6	11	""	"iYBR237W"	7450	18180	130	9973	9980	5592	116	170	338	99	95	0	4147	3518	2167	196	286	606	85	74	0	0	0	0	0	0	0	0	0	0	0	0	0	0	0	0	0	0	0	2.495	2.969	2.953	3.502	1.874	2.945	0.895	0.000	0.000	0.000	0.000	0.000	0.000	0.000	0.000	0.000	0.000	0.000	0.000	0.000	0.000	120	570	13808	13186	1.319	Error	Error	9857	3951	0	0	9864	3322	0	0	0	0
2	7	11	""	"iYBR241C"	7650	18190	120	3076	4549	8253	116	141	146	100	99	0	5104	8489	13189	195	214	105	98	98	2	0	0	0	0	0	0	0	0	0	0	0	0	0	0	0	0	0	0	0.603	0.534	0.636	0.620	1.834	0.442	0.452	0.000	0.000	0.000	0.000	0.000	0.000	0.000	0.000	0.000	0.000	0.000	0.000	0.000	0.000	120	489	7869	12727	-0.730	Error	Error	2960	4909	0	0	4433	8294	0	0	0	0
2	8	11	""	"iYBR246W"	7830	18190	110	5593	5325	2284	120	141	106	98	98	0	5602	5413	2359	204	242	219	97	96	0	0	0	0	0	0	0	0	0	0	0	0	0	0	0	0	0	0	0	1.014	0.999	1.004	1.047	1.387	0.978	0.935	0.000	0.000	0.000	0.000	0.000	0.000	0.000	0.000	0.000	0.000	0.000	0.000	0.000	0.000	80	426	10871	10414	0.020	Error	Error	5473	5398	0	0	5205	5209	0	0	0	0
2	9	11	""	"iYDL140C"	8020	18190	130	552	586	266	121	167	207	81	55	0	1128	1081	586	208	278	278	80	72	0	0	0	0	0	0	0	0	0	0	0	0	0	0	0	0	0	0	0	0.468	0.533	0.536	0.568	2.102	0.426	0.701	0.000	0.000	0.000	0.000	0.000	0.000	0.000	0.000	0.000	0.000	0.000	0.000	0.000	0.000	120	558	1351	1338	-1.094	Error	Error	431	920	0	0	465	873	0	0	0	0
2	10	11	""	"iYDL136W"	8210	18200	110	2639	2655	1659	122	181	242	90	83	0	1937	1887	1238	196	277	278	78	77	0	0	0	0	0	0	0	0	0	0	0	0	0	0	0	0	0	0	0	1.446	1.498	1.537	1.588	1.894	1.447	0.829	0.000	0.000	0.000	0.000	0.000	0.000	0.000	0.000	0.000	0.000	0.000	0.000	0.000	0.000	80	474	4258	4224	0.532	Error	Error	2517	1741	0	0	2533	1691	0	0	0	0
2	11	11	""	"iYDL133W"	8420	18190	100	936	964	624	115	139	130	88	78	0	2188	2396	1634	190	231	197	88	81	0	0	0	0	0	0	0	0	0	0	0	0	0	0	0	0	0	0	0	0.411	0.385	0.384	0.406	1.952	0.351	0.836	0.000	0.000	0.000	0.000	0.000	0.000	0.000	0.000	0.000	0.000	0.000	0.000	0.000	0.000	80	382	2819	3055	-1.283	Error	Error	821	1998	0	0	849	2206	0	0	0	0
2	12	11	""	"iYDL117W"	8580	18190	130	1610	1520	665	119	170	351	90	83	0	3480	2977	1574	205	262	328	91	81	0	0	0	0	0	0	0	0	0	0	0	0	0	0	0	0	0	0	0	0.455	0.505	0.519	0.606	1.930	0.456	0.864	0.000	0.000	0.000	0.000	0.000	0.000	0.000	0.000	0.000	0.000	0.000	0.000	0.000	0.000	120	555	4766	4173	-1.135	Error	Error	1491	3275	0	0	1401	2772	0	0	0	0
2	13	11	""	"iYDL113C"	8790	18180	120	1187	1238	676	117	144	201	90	82	0	2551	2677	1482	212	250	251	94	88	0	0	0	0	0	0	0	0	0	0	0	0	0	0	0	0	0	0	0	0.457	0.455	0.455	0.478	2.108	0.432	0.875	0.000	0.000	0.000	0.000	0.000	0.000	0.000	0.000	0.000	0.000	0.000	0.000	0.000	0.000	120	515	3409	3586	-1.128	Error	Error	1070	2339	0	0	1121	2465	0	0	0	0
2	14	11	""	"iYDL109C"	8980	18190	120	1468	1632	1100	120	153	259	90	75	0	3368	3534	2497	214	241	148	93	90	0	0	0	0	0	0	0	0	0	0	0	0	0	0	0	0	0	0	0	0.427	0.455	0.444	0.463	1.820	0.433	0.888	0.000	0.000	0.000	0.000	0.000	0.000	0.000	0.000	0.000	0.000	0.000	0.000	0.000	0.000	120	503	4502	4832	-1.226	Error	Error	1348	3154	0	0	1512	3320	0	0	0	0
2	15	11	""	"iYDL090C"	9160	18180	120	1355	1476	761	115	129	81	98	96	0	2652	2525	1445	212	243	264	92	85	0	0	0	0	0	0	0	0	0	0	0	0	0	0	0	0	0	0	0	0.508	0.588	0.589	0.661	1.866	0.531	0.871	0.000	0.000	0.000	0.000	0.000	0.000	0.000	0.000	0.000	0.000	0.000	0.000	0.000	0.000	120	480	3680	3674	-0.977	Error	Error	1240	2440	0	0	1361	2313	0	0	0	0
2	16	11	""	"iYDL086W"	9360	18190	130	1959	1969	1075	115	131	102	96	94	0	3887	3518	2057	211	255	393	88	84	0	0	0	0	0	0	0	0	0	0	0	0	0	0	0	0	0	0	0	0.502	0.561	0.549	0.589	1.915	0.523	0.863	0.000	0.000	0.000	0.000	0.000	0.000	0.000	0.000	0.000	0.000	0.000	0.000	0.000	0.000	120	527	5520	5161	-0.995	Error	Error	1844	3676	0	0	1854	3307	0	0	0	0
2	17	11	""	"iYDL082W"	9540	18190	110	2996	3150	1816	116	130	78	97	96	0	2047	2147	1306	205	218	86	92	91	0	0	0	0	0	0	0	0	0	0	0	0	0	0	0	0	0	0	0	1.564	1.562	1.504	1.712	1.679	1.534	0.902	0.000	0.000	0.000	0.000	0.000	0.000	0.000	0.000	0.000	0.000	0.000	0.000	0.000	0.000	80	442	4722	4976	0.645	Error	Error	2880	1842	0	0	3034	1942	0	0	0	0
2	18	11	""	"iYDL065C"	9740	18190	130	2385	2107	940	114	135	108	98	95	0	3117	2749	1308	200	230	174	91	89	0	0	0	0	0	0	0	0	0	0	0	0	0	0	0	0	0	0	0	0.779	0.782	0.787	0.853	1.870	0.759	0.900	0.000	0.000	0.000	0.000	0.000	0.000	0.000	0.000	0.000	0.000	0.000	0.000	0.000	0.000	120	536	5188	4542	-0.361	Error	Error	2271	2917	0	0	1993	2549	0	0	0	0
2	19	11	""	"iYDL060W"	9930	18190	120	599	614	235	110	119	58	100	96	0	869	849	287	203	211	79	96	93	0	0	0	0	0	0	0	0	0	0	0	0	0	0	0	0	0	0	0	0.734	0.780	0.788	0.813	1.930	0.763	0.738	0.000	0.000	0.000	0.000	0.000	0.000	0.000	0.000	0.000	0.000	0.000	0.000	0.000	0.000	120	440	1155	1150	-0.446	Error	Error	489	666	0	0	504	646	0	0	0	0
2	20	11	""	"iYDL056W"	10110	18190	120	4891	4733	2065	115	124	61	100	100	0	1954	1804	831	205	212	62	94	92	0	0	0	0	0	0	0	0	0	0	0	0	0	0	0	0	0	0	0	2.731	2.888	2.863	3.213	1.785	2.934	0.874	0.000	0.000	0.000	0.000	0.000	0.000	0.000	0.000	0.000	0.000	0.000	0.000	0.000	0.000	120	476	6525	6217	1.449	Error	Error	4776	1749	0	0	4618	1599	0	0	0	0
2	21	11	""	"iYDRWdelta12"	10310	18190	120	2802	2694	1349	115	129	76	98	97	0	3578	3306	1747	205	222	119	95	92	0	0	0	0	0	0	0	0	0	0	0	0	0	0	0	0	0	0	0	0.797	0.832	0.837	0.897	1.788	0.813	0.909	0.000	0.000	0.000	0.000	0.000	0.000	0.000	0.000	0.000	0.000	0.000	0.000	0.000	0.000	120	492	6060	5680	-0.328	Error	Error	2687	3373	0	0	2579	3101	0	0	0	0
2	22	11	""	"iYDR244W"	10490	18190	110	2100	1863	1044	112	131	92	92	91	0	4215	3631	2108	192	223	173	90	87	0	0	0	0	0	0	0	0	0	0	0	0	0	0	0	0	0	0	0	0.494	0.509	0.513	0.568	1.866	0.488	0.910	0.000	0.000	0.000	0.000	0.000	0.000	0.000	0.000	0.000	0.000	0.000	0.000	0.000	0.000	80	480	6011	5190	-1.017	Error	Error	1988	4023	0	0	1751	3439	0	0	0	0
2	1	12	""	"iYDR248C"	6490	18380	130	10666	9720	4190	112	129	138	100	100	0	8704	7543	3695	181	198	113	97	95	0	0	0	0	0	0	0	0	0	0	0	0	0	0	0	0	0	0	0	1.238	1.305	1.288	1.563	1.940	1.261	0.933	0.000	0.000	0.000	0.000	0.000	0.000	0.000	0.000	0.000	0.000	0.000	0.000	0.000	0.000	120	614	19077	16970	0.308	Error	Error	10554	8523	0	0	9608	7362	0	0	0	0
2	2	12	""	"itG(GCC)D2"	6680	18370	120	1410	1346	519	113	127	72	100	97	0	2066	1931	786	186	202	89	97	95	0	0	0	0	0	0	0	0	0	0	0	0	0	0	0	0	0	0	0	0.690	0.707	0.703	0.738	1.488	0.668	0.882	0.000	0.000	0.000	0.000	0.000	0.000	0.000	0.000	0.000	0.000	0.000	0.000	0.000	0.000	120	464	3177	2978	-0.536	Error	Error	1297	1880	0	0	1233	1745	0	0	0	0
2	3	12	""	"iYDR265W"	6870	18370	120	1686	1606	623	113	131	88	99	99	0	2525	2270	978	190	220	192	96	92	0	0	0	0	0	0	0	0	0	0	0	0	0	0	0	0	0	0	0	0.674	0.718	0.716	0.772	1.698	0.661	0.857	0.000	0.000	0.000	0.000	0.000	0.000	0.000	0.000	0.000	0.000	0.000	0.000	0.000	0.000	120	479	3908	3573	-0.570	Error	Error	1573	2335	0	0	1493	2080	0	0	0	0
2	4	12	""	"iYDR271C"	7080	18370	120	1924	1744	960	114	130	89	95	92	0	2819	2549	1402	188	219	198	88	85	0	0	0	0	0	0	0	0	0	0	0	0	0	0	0	0	0	0	0	0.688	0.690	0.697	0.700	1.767	0.683	0.906	0.000	0.000	0.000	0.000	0.000	0.000	0.000	0.000	0.000	0.000	0.000	0.000	0.000	0.000	120	464	4441	3991	-0.540	Error	Error	1810	2631	0	0	1630	2361	0	0	0	0
2	5	12	""	"iYDR286C"	7250	18370	120	2086	2059	975	118	132	87	96	95	0	4111	4073	2260	193	229	216	93	90	0	0	0	0	0	0	0	0	0	0	0	0	0	0	0	0	0	0	0	0.502	0.500	0.492	0.512	1.663	0.458	0.907	0.000	0.000	0.000	0.000	0.000	0.000	0.000	0.000	0.000	0.000	0.000	0.000	0.000	0.000	120	485	5886	5821	-0.993	Error	Error	1968	3918	0	0	1941	3880	0	0	0	0
2	6	12	""	"iYDR292C"	7450	18370	120	5464	5178	2328	117	139	109	100	100	0	5455	5392	2433	200	246	280	98	96	0	0	0	0	0	0	0	0	0	0	0	0	0	0	0	0	0	0	0	1.018	0.975	0.942	1.021	1.617	0.978	0.908	0.000	0.000	0.000	0.000	0.000	0.000	0.000	0.000	0.000	0.000	0.000	0.000	0.000	0.000	120	514	10602	10253	0.025	Error	Error	5347	5255	0	0	5061	5192	0	0	0	0
2	7	12	""	"iYDR296W"	7640	18360	120	1922	2244	1385	114	125	84	95	94	0	5512	5902	3723	200	212	80	95	95	0	0	0	0	0	0	0	0	0	0	0	0	0	0	0	0	0	0	0	0.340	0.374	0.382	0.392	1.919	0.363	0.925	0.000	0.000	0.000	0.000	0.000	0.000	0.000	0.000	0.000	0.000	0.000	0.000	0.000	0.000	120	447	7120	7832	-1.555	Error	Error	1808	5312	0	0	2130	5702	0	0	0	0
2	8	12	""	"iYDR311W"	7820	18370	150	135	148	69	116	136	94	15	1	0	233	254	122	204	236	189	11	1	0	0	0	0	0	0	0	0	0	0	0	0	0	0	0	0	0	0	0	0.655	0.640	0.561	0.582	3.891	0.428	0.209	0.000	0.000	0.000	0.000	0.000	0.000	0.000	0.000	0.000	0.000	0.000	0.000	0.000	0.000	156	564	48	82	-0.610	Error	Error	19	29	0	0	32	50	0	0	-50	0
2	9	12	""	"iYDR315C"	8010	18360	120	2011	1905	1081	114	132	95	95	92	0	3552	3351	2120	193	225	154	90	86	0	0	0	0	0	0	0	0	0	0	0	0	0	0	0	0	0	0	0	0.565	0.567	0.559	0.632	1.741	0.529	0.908	0.000	0.000	0.000	0.000	0.000	0.000	0.000	0.000	0.000	0.000	0.000	0.000	0.000	0.000	120	448	5256	4949	-0.824	Error	Error	1897	3359	0	0	1791	3158	0	0	0	0
2	10	12	""	"iYDR317W"	8200	18370	150	146	158	86	111	137	131	9	3	0	250	286	154	187	232	200	21	5	0	0	0	0	0	0	0	0	0	0	0	0	0	0	0	0	0	0	0	0.556	0.475	0.433	0.510	3.637	0.299	0.255	0.000	0.000	0.000	0.000	0.000	0.000	0.000	0.000	0.000	0.000	0.000	0.000	0.000	0.000	156	597	98	146	-0.848	Error	Error	35	63	0	0	47	99	0	0	-50	0
2	11	12	""	"itK(CUU)E1"	8390	18360	120	2293	2180	1032	113	123	74	97	96	0	1616	1579	766	190	202	89	95	90	0	0	0	0	0	0	0	0	0	0	0	0	0	0	0	0	0	0	0	1.529	1.488	1.426	1.511	1.644	1.467	0.886	0.000	0.000	0.000	0.000	0.000	0.000	0.000	0.000	0.000	0.000	0.000	0.000	0.000	0.000	120	478	3606	3456	0.612	Error	Error	2180	1426	0	0	2067	1389	0	0	0	0
2	12	12	""	"iYELWdelta6"	8560	18360	110	8147	7552	2946	124	218	494	98	96	0	3509	3153	1330	213	275	363	96	87	0	0	0	0	0	0	0	0	0	0	0	0	0	0	0	0	0	0	0	2.434	2.527	2.543	2.717	1.454	2.453	0.915	0.000	0.000	0.000	0.000	0.000	0.000	0.000	0.000	0.000	0.000	0.000	0.000	0.000	0.000	80	429	11319	10368	1.283	Error	Error	8023	3296	0	0	7428	2940	0	0	0	0
2	13	12	""	"iYEL007W"	8760	18360	120	11156	10941	6075	120	207	451	100	98	0	4645	4313	2514	209	270	335	92	88	0	0	0	0	0	0	0	0	0	0	0	0	0	0	0	0	0	0	0	2.488	2.637	2.650	2.987	1.649	2.620	0.925	0.000	0.000	0.000	0.000	0.000	0.000	0.000	0.000	0.000	0.000	0.000	0.000	0.000	0.000	120	551	15472	14925	1.315	Error	Error	11036	4436	0	0	10821	4104	0	0	0	0
2	14	12	""	"isnR14"	8950	18370	110	4454	4902	2491	123	169	288	100	95	0	2336	2236	1176	207	238	159	93	87	0	0	0	0	0	0	0	0	0	0	0	0	0	0	0	0	0	0	0	2.034	2.355	2.320	2.528	1.617	2.340	0.886	0.000	0.000	0.000	0.000	0.000	0.000	0.000	0.000	0.000	0.000	0.000	0.000	0.000	0.000	80	476	6460	6808	1.025	Error	Error	4331	2129	0	0	4779	2029	0	0	0	0
2	15	12	""	"iYER010C-1"	9160	18360	120	2028	2381	1458	116	150	254	100	93	0	4051	4710	2940	213	255	271	100	95	0	0	0	0	0	0	0	0	0	0	0	0	0	0	0	0	0	0	0	0.498	0.504	0.502	0.521	1.558	0.483	0.916	0.000	0.000	0.000	0.000	0.000	0.000	0.000	0.000	0.000	0.000	0.000	0.000	0.000	0.000	120	540	5750	6762	-1.005	Error	Error	1912	3838	0	0	2265	4497	0	0	0	0
2	16	12	""	"iYER012W"	9340	18360	120	1540	1697	1027	112	119	64	97	94	0	3548	3606	2341	199	212	87	92	91	0	0	0	0	0	0	0	0	0	0	0	0	0	0	0	0	0	0	0	0.426	0.465	0.466	0.520	1.758	0.446	0.935	0.000	0.000	0.000	0.000	0.000	0.000	0.000	0.000	0.000	0.000	0.000	0.000	0.000	0.000	120	480	4777	4992	-1.230	Error	Error	1428	3349	0	0	1585	3407	0	0	0	0
2	17	12	""	"iYER027C"	9540	18360	120	2127	2784	1884	107	118	63	99	96	0	3896	4521	2970	191	202	71	95	95	0	0	0	0	0	0	0	0	0	0	0	0	0	0	0	0	0	0	0	0.545	0.618	0.624	0.650	1.666	0.609	0.923	0.000	0.000	0.000	0.000	0.000	0.000	0.000	0.000	0.000	0.000	0.000	0.000	0.000	0.000	120	497	5725	7007	-0.875	Error	Error	2020	3705	0	0	2677	4330	0	0	0	0
2	18	12	""	"iYER031C"	9720	18360	120	2985	2635	1285	109	127	78	98	97	0	6325	4959	2748	200	229	152	94	90	0	0	0	0	0	0	0	0	0	0	0	0	0	0	0	0	0	0	0	0.470	0.531	0.516	0.638	2.072	0.494	0.919	0.000	0.000	0.000	0.000	0.000	0.000	0.000	0.000	0.000	0.000	0.000	0.000	0.000	0.000	120	485	9001	7285	-1.091	Error	Error	2876	6125	0	0	2526	4759	0	0	0	0
2	19	12	""	"iYER035W"	9900	18360	120	4359	4146	1624	113	124	65	100	99	0	3572	3392	1540	201	223	113	97	95	0	0	0	0	0	0	0	0	0	0	0	0	0	0	0	0	0	0	0	1.260	1.264	1.260	1.442	1.844	1.215	0.925	0.000	0.000	0.000	0.000	0.000	0.000	0.000	0.000	0.000	0.000	0.000	0.000	0.000	0.000	120	451	7617	7224	0.333	Error	Error	4246	3371	0	0	4033	3191	0	0	0	0
2	20	12	""	"iYERWdelta9"	10100	18370	150	135	139	57	112	124	69	19	3	0	208	212	80	194	211	109	12	0	0	0	0	0	0	0	0	0	0	0	0	0	0	0	0	0	0	0	0	1.643	1.500	0.592	0.708	3.952	0.383	0.038	0.000	0.000	0.000	0.000	0.000	0.000	0.000	0.000	0.000	0.000	0.000	0.000	0.000	0.000	156	573	37	45	0.716	Error	Error	23	14	0	0	27	18	0	0	-50	0
2	21	12	""	"iYER050C"	10290	18370	150	116	125	63	107	121	75	13	3	0	194	202	109	191	210	117	6	1	0	0	0	0	0	0	0	0	0	0	0	0	0	0	0	0	0	0	0	3.000	1.636	0.887	0.882	4.332	0.225	0.027	0.000	0.000	0.000	0.000	0.000	0.000	0.000	0.000	0.000	0.000	0.000	0.000	0.000	0.000	156	545	12	29	1.585	Error	Error	9	3	0	0	18	11	0	0	-50	0
2	22	12	""	"iYER053C-1"	10480	18370	150	113	123	53	105	118	77	12	1	0	178	184	60	184	205	141	1	0	0	0	0	0	0	0	0	0	0	0	0	0	0	0	0	0	0	0	0	-1.333	100000.000	0.905	0.923	3.561	0.303	0.016	0.000	0.000	0.000	0.000	0.000	0.000	0.000	0.000	0.000	0.000	0.000	0.000	0.000	0.000	156	739	2	18	Error	Error	Error	8	-6	0	0	18	0	0	0	-50	0
2	1	13	""	"iYFR048W"	6490	18550	130	3168	3200	1219	113	139	182	100	99	0	2466	2472	987	178	204	223	97	97	0	0	0	0	0	0	0	0	0	0	0	0	0	0	0	0	0	0	0	1.335	1.346	1.353	1.410	1.457	1.352	0.889	0.000	0.000	0.000	0.000	0.000	0.000	0.000	0.000	0.000	0.000	0.000	0.000	0.000	0.000	120	650	5343	5381	0.417	Error	Error	3055	2288	0	0	3087	2294	0	0	0	0
2	2	13	""	"iYFR052W"	6690	18550	130	1816	1833	848	111	144	198	96	92	0	1934	1978	950	184	221	247	92	88	0	0	0	0	0	0	0	0	0	0	0	0	0	0	0	0	0	0	0	0.974	0.960	0.983	1.034	1.654	0.904	0.858	0.000	0.000	0.000	0.000	0.000	0.000	0.000	0.000	0.000	0.000	0.000	0.000	0.000	0.000	120	569	3455	3516	-0.038	Error	Error	1705	1750	0	0	1722	1794	0	0	0	0
2	3	13	""	"iYFR054C-0"	6880	18550	130	3404	4002	2389	110	128	85	100	99	0	5318	6063	3640	184	215	173	99	98	0	0	0	0	0	0	0	0	0	0	0	0	0	0	0	0	0	0	0	0.642	0.662	0.667	0.690	1.545	0.646	0.932	0.000	0.000	0.000	0.000	0.000	0.000	0.000	0.000	0.000	0.000	0.000	0.000	0.000	0.000	120	567	8428	9771	-0.640	Error	Error	3294	5134	0	0	3892	5879	0	0	0	0
2	4	13	""	"iYGL257C"	7070	18550	130	1376	1376	588	109	124	78	100	98	0	3122	3146	1455	182	229	268	95	94	0	0	0	0	0	0	0	0	0	0	0	0	0	0	0	0	0	0	0	0.431	0.427	0.438	0.464	1.671	0.381	0.848	0.000	0.000	0.000	0.000	0.000	0.000	0.000	0.000	0.000	0.000	0.000	0.000	0.000	0.000	120	572	4207	4231	-1.214	Error	Error	1267	2940	0	0	1267	2964	0	0	0	0
2	5	13	""	"iYGL256W-3"	7270	18560	130	2911	2879	1364	112	126	77	99	99	0	5804	5720	2908	189	237	276	97	95	0	0	0	0	0	0	0	0	0	0	0	0	0	0	0	0	0	0	0	0.498	0.500	0.515	0.529	1.645	0.465	0.882	0.000	0.000	0.000	0.000	0.000	0.000	0.000	0.000	0.000	0.000	0.000	0.000	0.000	0.000	120	578	8414	8298	-1.004	Error	Error	2799	5615	0	0	2767	5531	0	0	0	0
2	6	13	""	"iYGL252C"	7460	18560	120	3797	4478	2549	113	123	64	100	99	0	6921	7074	3914	198	219	114	97	95	0	0	0	0	0	0	0	0	0	0	0	0	0	0	0	0	0	0	0	0.548	0.635	0.619	0.693	1.679	0.614	0.914	0.000	0.000	0.000	0.000	0.000	0.000	0.000	0.000	0.000	0.000	0.000	0.000	0.000	0.000	120	499	10407	11241	-0.868	Error	Error	3684	6723	0	0	4365	6876	0	0	0	0
2	7	13	""	"iYGL233W"	7640	18560	120	2584	2332	975	114	130	111	99	96	0	2787	2561	1233	204	221	110	94	92	0	0	0	0	0	0	0	0	0	0	0	0	0	0	0	0	0	0	0	0.956	0.941	0.957	1.040	1.632	0.894	0.913	0.000	0.000	0.000	0.000	0.000	0.000	0.000	0.000	0.000	0.000	0.000	0.000	0.000	0.000	120	515	5053	4575	-0.065	Error	Error	2470	2583	0	0	2218	2357	0	0	0	0
2	8	13	""	"iYGL228W"	7830	18560	130	7583	7022	3259	113	121	58	100	100	0	9412	8498	4309	201	214	91	99	99	0	0	0	0	0	0	0	0	0	0	0	0	0	0	0	0	0	0	0	0.811	0.833	0.853	0.925	1.559	0.808	0.945	0.000	0.000	0.000	0.000	0.000	0.000	0.000	0.000	0.000	0.000	0.000	0.000	0.000	0.000	120	548	16681	15206	-0.302	Error	Error	7470	9211	0	0	6909	8297	0	0	0	0
2	9	13	""	"itV(AAC)G3-0"	8030	18560	130	5485	5011	2227	106	122	87	100	99	0	11002	10056	4408	182	218	187	98	97	0	0	0	0	0	0	0	0	0	0	0	0	0	0	0	0	0	0	0	0.497	0.497	0.495	0.516	1.473	0.491	0.895	0.000	0.000	0.000	0.000	0.000	0.000	0.000	0.000	0.000	0.000	0.000	0.000	0.000	0.000	120	618	16199	14779	-1.008	Error	Error	5379	10820	0	0	4905	9874	0	0	0	0
2	10	13	""	"iYGL208W"	8230	18560	130	978	972	436	102	111	52	97	97	0	2293	2322	1026	173	185	80	99	98	0	0	0	0	0	0	0	0	0	0	0	0	0	0	0	0	0	0	0	0.413	0.405	0.396	0.406	1.589	0.388	0.853	0.000	0.000	0.000	0.000	0.000	0.000	0.000	0.000	0.000	0.000	0.000	0.000	0.000	0.000	120	541	2996	3019	-1.275	Error	Error	876	2120	0	0	870	2149	0	0	0	0
2	11	13	""	"itH(GUG)G1"	8410	18560	120	2566	2364	1056	104	112	55	100	99	0	2121	2018	957	176	190	111	94	93	0	0	0	0	0	0	0	0	0	0	0	0	0	0	0	0	0	0	0	1.266	1.227	1.226	1.372	1.935	1.214	0.876	0.000	0.000	0.000	0.000	0.000	0.000	0.000	0.000	0.000	0.000	0.000	0.000	0.000	0.000	120	534	4407	4102	0.340	Error	Error	2462	1945	0	0	2260	1842	0	0	0	0
2	12	13	""	"itK(UUU)G1"	8600	18560	130	1898	1867	870	102	141	273	96	90	0	3837	3670	1849	184	217	228	94	92	0	0	0	0	0	0	0	0	0	0	0	0	0	0	0	0	0	0	0	0.492	0.506	0.500	0.564	1.911	0.469	0.895	0.000	0.000	0.000	0.000	0.000	0.000	0.000	0.000	0.000	0.000	0.000	0.000	0.000	0.000	120	581	5449	5251	-1.024	Error	Error	1796	3653	0	0	1765	3486	0	0	0	0
2	13	13	""	"iYGR091W"	8790	18560	120	891	930	439	106	116	58	99	97	0	1929	1922	1001	192	212	144	96	94	0	0	0	0	0	0	0	0	0	0	0	0	0	0	0	0	0	0	0	0.452	0.476	0.476	0.495	1.654	0.431	0.831	0.000	0.000	0.000	0.000	0.000	0.000	0.000	0.000	0.000	0.000	0.000	0.000	0.000	0.000	120	518	2522	2554	-1.146	Error	Error	785	1737	0	0	824	1730	0	0	0	0
2	14	13	""	"iYGR095C"	8980	18560	120	1813	1783	765	112	118	53	100	100	0	2443	2232	1086	201	215	81	94	94	0	0	0	0	0	0	0	0	0	0	0	0	0	0	0	0	0	0	0	0.759	0.823	0.808	0.913	1.751	0.777	0.892	0.000	0.000	0.000	0.000	0.000	0.000	0.000	0.000	0.000	0.000	0.000	0.000	0.000	0.000	120	516	3943	3702	-0.398	Error	Error	1701	2242	0	0	1671	2031	0	0	0	0
2	15	13	""	"iYGR099W"	9150	18560	110	1935	2109	1095	111	137	121	100	98	0	5148	5062	2878	207	317	484	95	83	0	0	0	0	0	0	0	0	0	0	0	0	0	0	0	0	0	0	0	0.369	0.412	0.406	0.460	1.673	0.381	0.933	0.000	0.000	0.000	0.000	0.000	0.000	0.000	0.000	0.000	0.000	0.000	0.000	0.000	0.000	80	484	6765	6853	-1.438	Error	Error	1824	4941	0	0	1998	4855	0	0	0	0
2	16	13	""	"iYGR111W"	9350	18560	120	1430	1395	597	112	133	114	100	97	0	3406	3431	1692	195	292	453	98	90	0	0	0	0	0	0	0	0	0	0	0	0	0	0	0	0	0	0	0	0.410	0.396	0.387	0.418	1.630	0.357	0.847	0.000	0.000	0.000	0.000	0.000	0.000	0.000	0.000	0.000	0.000	0.000	0.000	0.000	0.000	120	563	4529	4519	-1.285	Error	Error	1318	3211	0	0	1283	3236	0	0	0	0
2	17	13	""	"iYGR117C"	9550	18560	120	1946	1891	1046	107	116	64	98	96	0	2806	2776	1662	175	195	105	95	94	0	0	0	0	0	0	0	0	0	0	0	0	0	0	0	0	0	0	0	0.699	0.686	0.694	0.687	1.641	0.638	0.874	0.000	0.000	0.000	0.000	0.000	0.000	0.000	0.000	0.000	0.000	0.000	0.000	0.000	0.000	120	565	4470	4385	-0.517	Error	Error	1839	2631	0	0	1784	2601	0	0	0	0
2	18	13	""	"itN(GUU)G"	9740	18570	110	1592	1468	761	107	124	79	96	93	0	2798	2626	1446	192	232	195	88	87	0	0	0	0	0	0	0	0	0	0	0	0	0	0	0	0	0	0	0	0.570	0.559	0.562	0.654	2.247	0.516	0.893	0.000	0.000	0.000	0.000	0.000	0.000	0.000	0.000	0.000	0.000	0.000	0.000	0.000	0.000	80	485	4091	3795	-0.811	Error	Error	1485	2606	0	0	1361	2434	0	0	0	0
2	19	13	""	"iYGR133W"	9930	18560	120	973	997	479	114	129	72	99	95	0	2642	2718	1568	201	240	202	98	93	0	0	0	0	0	0	0	0	0	0	0	0	0	0	0	0	0	0	0	0.352	0.351	0.364	0.384	1.698	0.310	0.833	0.000	0.000	0.000	0.000	0.000	0.000	0.000	0.000	0.000	0.000	0.000	0.000	0.000	0.000	120	552	3300	3400	-1.507	Error	Error	859	2441	0	0	883	2517	0	0	0	0
2	20	13	""	"iYGR138C"	10110	18570	100	849	791	416	110	127	75	90	86	0	1306	1252	689	198	235	181	87	77	0	0	0	0	0	0	0	0	0	0	0	0	0	0	0	0	0	0	0	0.667	0.646	0.604	0.627	2.044	0.586	0.791	0.000	0.000	0.000	0.000	0.000	0.000	0.000	0.000	0.000	0.000	0.000	0.000	0.000	0.000	80	404	1847	1735	-0.584	Error	Error	739	1108	0	0	681	1054	0	0	0	0
2	21	13	""	"iYGR142W"	10300	18560	130	2712	2911	1838	114	144	127	98	92	0	2736	2760	1816	201	241	185	89	84	0	0	0	0	0	0	0	0	0	0	0	0	0	0	0	0	0	0	0	1.025	1.093	1.084	1.183	1.727	1.050	0.924	0.000	0.000	0.000	0.000	0.000	0.000	0.000	0.000	0.000	0.000	0.000	0.000	0.000	0.000	120	608	5133	5356	0.035	Error	Error	2598	2535	0	0	2797	2559	0	0	0	0
2	22	13	""	"iYGR154C"	10510	18560	120	866	978	594	116	132	109	94	83	0	1961	2123	1472	201	221	150	91	88	0	0	0	0	0	0	0	0	0	0	0	0	0	0	0	0	0	0	0	0.426	0.448	0.461	0.494	2.030	0.390	0.806	0.000	0.000	0.000	0.000	0.000	0.000	0.000	0.000	0.000	0.000	0.000	0.000	0.000	0.000	120	587	2510	2784	-1.231	Error	Error	750	1760	0	0	862	1922	0	0	0	0
2	1	14	""	"iYGR158C"	6510	18760	130	2825	2787	1101	105	116	67	100	99	0	2562	2440	1014	171	183	78	98	98	0	0	0	0	0	0	0	0	0	0	0	0	0	0	0	0	0	0	0	1.138	1.182	1.188	1.248	1.623	1.147	0.897	0.000	0.000	0.000	0.000	0.000	0.000	0.000	0.000	0.000	0.000	0.000	0.000	0.000	0.000	120	655	5111	4951	0.186	Error	Error	2720	2391	0	0	2682	2269	0	0	0	0
2	2	14	""	"iYGRCdelta30"	6700	18760	120	4057	3867	1537	107	123	71	100	100	0	4056	3841	1571	174	201	112	98	97	0	0	0	0	0	0	0	0	0	0	0	0	0	0	0	0	0	0	0	1.018	1.025	1.034	1.092	1.569	1.012	0.932	0.000	0.000	0.000	0.000	0.000	0.000	0.000	0.000	0.000	0.000	0.000	0.000	0.000	0.000	120	538	7832	7427	0.025	Error	Error	3950	3882	0	0	3760	3667	0	0	0	0
2	3	14	""	"iYHR094C"	6910	18760	130	1123	1151	580	106	120	68	93	92	0	2564	2620	1467	179	201	106	92	91	0	0	0	0	0	0	0	0	0	0	0	0	0	0	0	0	0	0	0	0.426	0.428	0.446	0.439	1.668	0.385	0.806	0.000	0.000	0.000	0.000	0.000	0.000	0.000	0.000	0.000	0.000	0.000	0.000	0.000	0.000	120	576	3402	3486	-1.230	Error	Error	1017	2385	0	0	1045	2441	0	0	0	0
2	4	14	""	"iYHR098C"	7100	18760	120	817	960	690	104	116	82	91	89	0	2268	2592	2107	173	201	204	88	81	0	0	0	0	0	0	0	0	0	0	0	0	0	0	0	0	0	0	0	0.340	0.354	0.361	0.353	1.878	0.309	0.806	0.000	0.000	0.000	0.000	0.000	0.000	0.000	0.000	0.000	0.000	0.000	0.000	0.000	0.000	120	501	2808	3275	-1.555	Error	Error	713	2095	0	0	856	2419	0	0	0	0
2	5	14	""	"iYHR102W"	7280	18760	130	978	1098	736	108	120	77	91	88	0	1793	2037	1407	179	194	101	88	87	0	0	0	0	0	0	0	0	0	0	0	0	0	0	0	0	0	0	0	0.539	0.533	0.519	0.544	1.925	0.500	0.819	0.000	0.000	0.000	0.000	0.000	0.000	0.000	0.000	0.000	0.000	0.000	0.000	0.000	0.000	120	524	2484	2848	-0.892	Error	Error	870	1614	0	0	990	1858	0	0	0	0
2	6	14	""	"iYHR119W"	7470	18760	130	1388	1442	864	111	137	180	90	88	0	2527	2478	1532	189	201	82	91	90	0	0	0	0	0	0	0	0	0	0	0	0	0	0	0	0	0	0	0	0.546	0.581	0.572	0.587	2.008	0.554	0.847	0.000	0.000	0.000	0.000	0.000	0.000	0.000	0.000	0.000	0.000	0.000	0.000	0.000	0.000	120	560	3615	3620	-0.873	Error	Error	1277	2338	0	0	1331	2289	0	0	0	0
2	7	14	""	"iYHR123W"	7680	18760	120	1402	1696	1322	112	141	190	89	85	0	750	825	561	191	204	85	83	75	0	0	0	0	0	0	0	0	0	0	0	0	0	0	0	0	0	0	0	2.308	2.498	2.454	2.667	2.126	2.579	0.765	0.000	0.000	0.000	0.000	0.000	0.000	0.000	0.000	0.000	0.000	0.000	0.000	0.000	0.000	120	488	1849	2218	1.206	Error	Error	1290	559	0	0	1584	634	0	0	0	0
2	8	14	""	"iYHR127W"	7850	18760	120	1661	1711	889	108	121	82	98	94	0	1189	1238	659	188	208	116	91	86	0	0	0	0	0	0	0	0	0	0	0	0	0	0	0	0	0	0	0	1.551	1.527	1.544	1.603	1.625	1.506	0.867	0.000	0.000	0.000	0.000	0.000	0.000	0.000	0.000	0.000	0.000	0.000	0.000	0.000	0.000	120	466	2554	2653	0.634	Error	Error	1553	1001	0	0	1603	1050	0	0	0	0
2	9	14	""	"iYHR143W"	8020	18760	110	937	1360	1126	104	131	124	93	88	0	1655	2244	1791	181	245	279	92	85	0	0	0	0	0	0	0	0	0	0	0	0	0	0	0	0	0	0	0	0.565	0.609	0.617	0.601	1.552	0.584	0.881	0.000	0.000	0.000	0.000	0.000	0.000	0.000	0.000	0.000	0.000	0.000	0.000	0.000	0.000	80	450	2307	3319	-0.823	Error	Error	833	1474	0	0	1256	2063	0	0	0	0
2	10	14	""	"iYHRCdelta11"	8240	18760	130	724	751	447	103	127	116	89	80	0	1335	1414	943	176	232	260	85	75	0	0	0	0	0	0	0	0	0	0	0	0	0	0	0	0	0	0	0	0.536	0.523	0.557	0.537	1.936	0.458	0.788	0.000	0.000	0.000	0.000	0.000	0.000	0.000	0.000	0.000	0.000	0.000	0.000	0.000	0.000	120	543	1780	1886	-0.900	Error	Error	621	1159	0	0	648	1238	0	0	0	0
2	11	14	""	"iYHR149C"	8400	18760	110	479	510	298	102	125	106	88	77	0	816	944	577	174	226	234	90	67	0	0	0	0	0	0	0	0	0	0	0	0	0	0	0	0	0	0	0	0.587	0.530	0.532	0.518	1.867	0.466	0.721	0.000	0.000	0.000	0.000	0.000	0.000	0.000	0.000	0.000	0.000	0.000	0.000	0.000	0.000	80	424	1019	1178	-0.768	Error	Error	377	642	0	0	408	770	0	0	0	0
2	12	14	""	"iYHR164C"	8610	18750	120	1024	1043	574	101	130	113	95	86	0	2008	2068	1221	179	243	253	85	85	0	0	0	0	0	0	0	0	0	0	0	0	0	0	0	0	0	0	0	0.505	0.499	0.497	0.545	1.886	0.469	0.865	0.000	0.000	0.000	0.000	0.000	0.000	0.000	0.000	0.000	0.000	0.000	0.000	0.000	0.000	120	527	2752	2831	-0.987	Error	Error	923	1829	0	0	942	1889	0	0	0	0
2	13	14	""	"iYHR168W"	8780	18750	130	1013	961	470	103	111	52	95	93	0	2418	2333	1248	191	220	230	92	88	0	0	0	0	0	0	0	0	0	0	0	0	0	0	0	0	0	0	0	0.409	0.401	0.386	0.404	2.054	0.367	0.859	0.000	0.000	0.000	0.000	0.000	0.000	0.000	0.000	0.000	0.000	0.000	0.000	0.000	0.000	120	515	3137	3000	-1.291	Error	Error	910	2227	0	0	858	2142	0	0	0	0
2	14	14	""	"iYHR173C"	8980	18750	120	902	852	401	105	116	69	95	89	0	1705	1593	722	196	224	154	93	89	0	0	0	0	0	0	0	0	0	0	0	0	0	0	0	0	0	0	0	0.528	0.535	0.517	0.504	1.708	0.505	0.814	0.000	0.000	0.000	0.000	0.000	0.000	0.000	0.000	0.000	0.000	0.000	0.000	0.000	0.000	120	534	2306	2144	-0.921	Error	Error	797	1509	0	0	747	1397	0	0	0	0
2	15	14	""	"itT(AGU)J"	9160	18760	110	1976	2172	970	105	149	188	98	95	0	2630	2593	1119	192	277	353	93	90	0	0	0	0	0	0	0	0	0	0	0	0	0	0	0	0	0	0	0	0.767	0.861	0.855	0.892	1.500	0.828	0.887	0.000	0.000	0.000	0.000	0.000	0.000	0.000	0.000	0.000	0.000	0.000	0.000	0.000	0.000	80	457	4309	4468	-0.382	Error	Error	1871	2438	0	0	2067	2401	0	0	0	0
2	16	14	""	"iYJL197W"	9360	18750	130	3689	3466	1635	112	165	222	97	93	0	3420	3224	1567	187	270	342	94	89	0	0	0	0	0	0	0	0	0	0	0	0	0	0	0	0	0	0	0	1.106	1.104	1.110	1.147	1.560	1.081	0.898	0.000	0.000	0.000	0.000	0.000	0.000	0.000	0.000	0.000	0.000	0.000	0.000	0.000	0.000	120	569	6810	6391	0.146	Error	Error	3577	3233	0	0	3354	3037	0	0	0	0
2	17	14	""	"iYJL192C"	9560	18760	130	1455	1358	720	106	141	214	87	79	0	2751	2439	1356	180	224	218	86	84	0	0	0	0	0	0	0	0	0	0	0	0	0	0	0	0	0	0	0	0.525	0.554	0.543	0.578	1.675	0.504	0.847	0.000	0.000	0.000	0.000	0.000	0.000	0.000	0.000	0.000	0.000	0.000	0.000	0.000	0.000	120	517	3920	3511	-0.930	Error	Error	1349	2571	0	0	1252	2259	0	0	0	0
2	18	14	""	"iYJL173C"	9750	18760	120	3614	3888	2171	106	122	73	97	97	0	4848	4971	3001	191	222	170	91	90	0	0	0	0	0	0	0	0	0	0	0	0	0	0	0	0	0	0	0	0.753	0.791	0.781	0.887	1.838	0.746	0.888	0.000	0.000	0.000	0.000	0.000	0.000	0.000	0.000	0.000	0.000	0.000	0.000	0.000	0.000	120	481	8165	8562	-0.409	Error	Error	3508	4657	0	0	3782	4780	0	0	0	0
2	19	14	""	"iYJL168C"	9940	18760	120	1956	1969	814	116	140	122	100	100	0	4934	4496	1987	202	243	191	98	96	0	0	0	0	0	0	0	0	0	0	0	0	0	0	0	0	0	0	0	0.389	0.432	0.422	0.450	1.524	0.413	0.899	0.000	0.000	0.000	0.000	0.000	0.000	0.000	0.000	0.000	0.000	0.000	0.000	0.000	0.000	120	494	6572	6147	-1.363	Error	Error	1840	4732	0	0	1853	4294	0	0	0	0
2	20	14	""	"iYJL164C"	10130	18760	120	1760	1865	1137	113	130	111	97	91	0	3933	4153	2660	198	219	131	95	92	0	0	0	0	0	0	0	0	0	0	0	0	0	0	0	0	0	0	0	0.441	0.443	0.446	0.503	2.106	0.423	0.903	0.000	0.000	0.000	0.000	0.000	0.000	0.000	0.000	0.000	0.000	0.000	0.000	0.000	0.000	120	470	5382	5707	-1.181	Error	Error	1647	3735	0	0	1752	3955	0	0	0	0
2	21	14	""	"isnR128"	10300	18760	100	793	770	298	121	157	129	92	90	0	1202	1118	476	208	257	183	91	83	0	0	0	0	0	0	0	0	0	0	0	0	0	0	0	0	0	0	0	0.676	0.713	0.687	0.685	1.787	0.641	0.775	0.000	0.000	0.000	0.000	0.000	0.000	0.000	0.000	0.000	0.000	0.000	0.000	0.000	0.000	80	415	1666	1559	-0.565	Error	Error	672	994	0	0	649	910	0	0	0	0
2	22	14	""	"iYJL146W"	10510	18760	120	1608	1605	1089	118	137	94	94	89	0	3012	2911	2047	210	239	145	87	81	0	0	0	0	0	0	0	0	0	0	0	0	0	0	0	0	0	0	0	0.532	0.551	0.554	0.579	1.854	0.509	0.854	0.000	0.000	0.000	0.000	0.000	0.000	0.000	0.000	0.000	0.000	0.000	0.000	0.000	0.000	120	600	4292	4188	-0.911	Error	Error	1490	2802	0	0	1487	2701	0	0	0	0
2	1	15	""	"iYJL141C"	6500	18940	120	1766	1776	946	103	113	71	98	96	0	2550	2827	1608	166	192	284	94	91	0	0	0	0	0	0	0	0	0	0	0	0	0	0	0	0	0	0	0	0.698	0.629	0.643	0.677	1.790	0.577	0.872	0.000	0.000	0.000	0.000	0.000	0.000	0.000	0.000	0.000	0.000	0.000	0.000	0.000	0.000	120	538	4047	4334	-0.520	Error	Error	1663	2384	0	0	1673	2661	0	0	0	0
2	2	15	""	"iYJL125C"	6690	18940	130	1384	1492	593	110	127	87	99	98	0	2997	2928	1320	178	225	335	95	92	0	0	0	0	0	0	0	0	0	0	0	0	0	0	0	0	0	0	0	0.452	0.503	0.506	0.530	1.563	0.446	0.853	0.000	0.000	0.000	0.000	0.000	0.000	0.000	0.000	0.000	0.000	0.000	0.000	0.000	0.000	120	499	4093	4132	-1.146	Error	Error	1274	2819	0	0	1382	2750	0	0	0	0
2	3	15	""	"iYJL120W"	6880	18940	120	1102	1126	583	108	121	67	98	96	0	2794	2808	1356	177	209	182	97	94	0	0	0	0	0	0	0	0	0	0	0	0	0	0	0	0	0	0	0	0.380	0.387	0.388	0.377	1.604	0.379	0.833	0.000	0.000	0.000	0.000	0.000	0.000	0.000	0.000	0.000	0.000	0.000	0.000	0.000	0.000	120	469	3611	3649	-1.397	Error	Error	994	2617	0	0	1018	2631	0	0	0	0
2	4	15	""	"iYJL115W"	7070	18940	120	3772	3379	1373	108	128	107	100	100	0	4151	3637	1426	177	204	137	97	95	0	0	0	0	0	0	0	0	0	0	0	0	0	0	0	0	0	0	0	0.922	0.945	0.955	0.984	1.630	0.957	0.910	0.000	0.000	0.000	0.000	0.000	0.000	0.000	0.000	0.000	0.000	0.000	0.000	0.000	0.000	120	472	7638	6731	-0.117	Error	Error	3664	3974	0	0	3271	3460	0	0	0	0
2	5	15	""	"iYKL211C"	7280	18940	130	802	849	485	110	125	94	93	90	0	1375	1573	960	181	201	122	90	86	0	0	0	0	0	0	0	0	0	0	0	0	0	0	0	0	0	0	0	0.580	0.531	0.541	0.583	2.054	0.481	0.777	0.000	0.000	0.000	0.000	0.000	0.000	0.000	0.000	0.000	0.000	0.000	0.000	0.000	0.000	120	480	1886	2131	-0.787	Error	Error	692	1194	0	0	739	1392	0	0	0	0
2	6	15	""	"itT(CGU)K"	7460	18940	130	829	814	373	107	116	57	94	93	0	1971	2017	1036	183	195	76	94	93	0	0	0	0	0	0	0	0	0	0	0	0	0	0	0	0	0	0	0	0.404	0.385	0.385	0.382	1.598	0.330	0.760	0.000	0.000	0.000	0.000	0.000	0.000	0.000	0.000	0.000	0.000	0.000	0.000	0.000	0.000	120	459	2510	2541	-1.308	Error	Error	722	1788	0	0	707	1834	0	0	0	0
2	7	15	""	"iYKL205W"	7640	18940	130	3211	3081	1297	111	130	137	97	97	0	3215	2946	1413	181	195	89	95	95	0	0	0	0	0	0	0	0	0	0	0	0	0	0	0	0	0	0	0	1.022	1.074	1.094	1.256	1.885	1.011	0.904	0.000	0.000	0.000	0.000	0.000	0.000	0.000	0.000	0.000	0.000	0.000	0.000	0.000	0.000	120	500	6134	5735	0.031	Error	Error	3100	3034	0	0	2970	2765	0	0	0	0
2	8	15	""	"iYKLCdelta2"	7820	18940	110	1209	1152	395	110	128	95	97	93	0	1363	1342	491	180	210	141	95	92	0	0	0	0	0	0	0	0	0	0	0	0	0	0	0	0	0	0	0	0.929	0.897	0.893	0.922	1.580	0.845	0.810	0.000	0.000	0.000	0.000	0.000	0.000	0.000	0.000	0.000	0.000	0.000	0.000	0.000	0.000	80	414	2282	2204	-0.106	Error	Error	1099	1183	0	0	1042	1162	0	0	0	0
2	9	15	""	"iYKL187C"	8010	18930	130	505	594	338	104	129	107	92	80	0	1059	1240	729	178	225	214	93	84	0	0	0	0	0	0	0	0	0	0	0	0	0	0	0	0	0	0	0	0.455	0.461	0.439	0.467	1.837	0.420	0.662	0.000	0.000	0.000	0.000	0.000	0.000	0.000	0.000	0.000	0.000	0.000	0.000	0.000	0.000	120	528	1282	1552	-1.136	Error	Error	401	881	0	0	490	1062	0	0	0	0
2	10	15	""	"iYKL183W"	8200	18930	120	682	717	333	103	115	73	96	94	0	1537	1743	995	176	210	169	95	94	0	0	0	0	0	0	0	0	0	0	0	0	0	0	0	0	0	0	0	0.425	0.392	0.408	0.408	1.767	0.332	0.776	0.000	0.000	0.000	0.000	0.000	0.000	0.000	0.000	0.000	0.000	0.000	0.000	0.000	0.000	120	476	1940	2181	-1.233	Error	Error	579	1361	0	0	614	1567	0	0	0	0
2	11	15	""	"iYKL166C-1"	8390	18930	120	802	852	414	106	117	89	96	91	0	1379	1494	818	177	214	188	92	90	0	0	0	0	0	0	0	0	0	0	0	0	0	0	0	0	0	0	0	0.579	0.566	0.564	0.608	2.082	0.511	0.828	0.000	0.000	0.000	0.000	0.000	0.000	0.000	0.000	0.000	0.000	0.000	0.000	0.000	0.000	120	472	1898	2063	-0.788	Error	Error	696	1202	0	0	746	1317	0	0	0	0
2	12	15	""	"iYKL164C-1"	8570	18940	110	730	796	348	103	123	93	97	96	0	1586	1656	761	181	233	227	95	91	0	0	0	0	0	0	0	0	0	0	0	0	0	0	0	0	0	0	0	0.446	0.470	0.469	0.475	1.791	0.427	0.781	0.000	0.000	0.000	0.000	0.000	0.000	0.000	0.000	0.000	0.000	0.000	0.000	0.000	0.000	80	451	2032	2168	-1.164	Error	Error	627	1405	0	0	693	1475	0	0	0	0
2	13	15	""	"iYKL162C"	8770	18930	120	1180	1197	484	106	130	99	96	95	0	2253	2211	1216	188	255	299	90	86	0	0	0	0	0	0	0	0	0	0	0	0	0	0	0	0	0	0	0	0.520	0.539	0.540	0.600	1.716	0.456	0.839	0.000	0.000	0.000	0.000	0.000	0.000	0.000	0.000	0.000	0.000	0.000	0.000	0.000	0.000	120	554	3139	3114	-0.943	Error	Error	1074	2065	0	0	1091	2023	0	0	0	0
2	14	15	""	"iYKL148C"	8970	18940	110	587	578	265	105	122	79	95	82	0	1112	1224	670	183	232	272	91	78	0	0	0	0	0	0	0	0	0	0	0	0	0	0	0	0	0	0	0	0.519	0.454	0.459	0.499	2.497	0.383	0.719	0.000	0.000	0.000	0.000	0.000	0.000	0.000	0.000	0.000	0.000	0.000	0.000	0.000	0.000	80	459	1411	1514	-0.947	Error	Error	482	929	0	0	473	1041	0	0	0	0
2	15	15	""	"iYKL143W"	9150	18930	120	1159	1205	457	102	127	120	97	97	0	2732	2661	1065	176	236	273	95	95	0	0	0	0	0	0	0	0	0	0	0	0	0	0	0	0	0	0	0	0.414	0.444	0.449	0.462	1.471	0.411	0.853	0.000	0.000	0.000	0.000	0.000	0.000	0.000	0.000	0.000	0.000	0.000	0.000	0.000	0.000	120	494	3613	3588	-1.274	Error	Error	1057	2556	0	0	1103	2485	0	0	0	0
2	16	15	""	"iYKL139W"	9330	18930	120	3662	4571	2974	106	140	138	97	97	0	1306	1464	973	185	234	240	88	76	0	0	0	0	0	0	0	0	0	0	0	0	0	0	0	0	0	0	0	3.172	3.491	3.415	3.805	1.799	3.510	0.797	0.000	0.000	0.000	0.000	0.000	0.000	0.000	0.000	0.000	0.000	0.000	0.000	0.000	0.000	120	479	4677	5744	1.665	Error	Error	3556	1121	0	0	4465	1279	0	0	0	0
2	17	15	""	"iYLL025W"	9520	18930	120	2260	2437	1252	112	178	336	96	93	0	1339	1408	710	191	231	222	89	85	0	0	0	0	0	0	0	0	0	0	0	0	0	0	0	0	0	0	0	1.871	1.910	1.858	2.205	2.046	1.884	0.836	0.000	0.000	0.000	0.000	0.000	0.000	0.000	0.000	0.000	0.000	0.000	0.000	0.000	0.000	120	476	3296	3542	0.904	Error	Error	2148	1148	0	0	2325	1217	0	0	0	0
2	18	15	""	"iYLL021W"	9710	18930	120	1258	1411	742	108	157	305	93	82	0	731	783	431	191	226	177	85	73	0	0	0	0	0	0	0	0	0	0	0	0	0	0	0	0	0	0	0	2.130	2.201	2.215	2.398	1.946	2.078	0.853	0.000	0.000	0.000	0.000	0.000	0.000	0.000	0.000	0.000	0.000	0.000	0.000	0.000	0.000	120	469	1690	1895	1.091	Error	Error	1150	540	0	0	1303	592	0	0	0	0
2	19	15	""	"iYLL017W"	9900	18930	100	2086	2152	1017	116	144	134	96	95	0	3881	3804	1762	197	234	151	95	95	0	0	0	0	0	0	0	0	0	0	0	0	0	0	0	0	0	0	0	0.535	0.564	0.562	0.570	1.548	0.537	0.893	0.000	0.000	0.000	0.000	0.000	0.000	0.000	0.000	0.000	0.000	0.000	0.000	0.000	0.000	80	417	5654	5643	-0.903	Error	Error	1970	3684	0	0	2036	3607	0	0	0	0
2	20	15	""	"iYLL001W"	10100	18930	130	4551	4970	3030	116	141	121	96	95	0	1362	1415	816	191	225	148	88	84	0	0	0	0	0	0	0	0	0	0	0	0	0	0	0	0	0	0	0	3.787	3.966	3.783	4.264	1.777	4.073	0.850	0.000	0.000	0.000	0.000	0.000	0.000	0.000	0.000	0.000	0.000	0.000	0.000	0.000	0.000	120	554	5606	6078	1.921	Error	Error	4435	1171	0	0	4854	1224	0	0	0	0
2	21	15	""	"iYLR003C"	10280	18930	110	852	813	429	113	142	114	90	82	0	1083	1035	570	185	227	188	83	80	0	0	0	0	0	0	0	0	0	0	0	0	0	0	0	0	0	0	0	0.823	0.824	0.719	0.794	1.942	0.788	0.794	0.000	0.000	0.000	0.000	0.000	0.000	0.000	0.000	0.000	0.000	0.000	0.000	0.000	0.000	80	482	1637	1550	-0.281	Error	Error	739	898	0	0	700	850	0	0	0	0
2	22	15	""	"iYLR007W"	10490	18930	120	1317	1360	773	112	136	137	95	88	0	1305	1316	783	187	221	171	87	80	0	0	0	0	0	0	0	0	0	0	0	0	0	0	0	0	0	0	0	1.078	1.105	1.145	1.135	1.880	1.060	0.852	0.000	0.000	0.000	0.000	0.000	0.000	0.000	0.000	0.000	0.000	0.000	0.000	0.000	0.000	120	630	2323	2377	0.108	Error	Error	1205	1118	0	0	1248	1129	0	0	0	0
2	1	16	""	"iYLR024C"	6490	19120	130	423	561	391	104	114	82	90	74	0	804	1269	1177	168	196	347	70	45	0	0	0	0	0	0	0	0	0	0	0	0	0	0	0	0	0	0	0	0.502	0.415	0.443	0.495	2.313	0.298	0.666	0.000	0.000	0.000	0.000	0.000	0.000	0.000	0.000	0.000	0.000	0.000	0.000	0.000	0.000	120	639	955	1558	-0.995	Error	Error	319	636	0	0	457	1101	0	0	0	0
2	2	16	""	"iYLR028C"	6690	19120	130	612	659	347	107	122	95	92	85	0	1133	1245	734	174	216	393	87	56	0	0	0	0	0	0	0	0	0	0	0	0	0	0	0	0	0	0	0	0.527	0.515	0.503	0.540	1.939	0.409	0.735	0.000	0.000	0.000	0.000	0.000	0.000	0.000	0.000	0.000	0.000	0.000	0.000	0.000	0.000	120	559	1464	1623	-0.925	Error	Error	505	959	0	0	552	1071	0	0	0	0
2	3	16	""	"iYLR032W"	6870	19120	120	1764	1785	801	105	119	80	100	99	0	1539	1521	776	172	190	98	95	91	0	0	0	0	0	0	0	0	0	0	0	0	0	0	0	0	0	0	0	1.214	1.245	1.263	1.387	1.722	1.175	0.881	0.000	0.000	0.000	0.000	0.000	0.000	0.000	0.000	0.000	0.000	0.000	0.000	0.000	0.000	120	509	3026	3029	0.279	Error	Error	1659	1367	0	0	1680	1349	0	0	0	0
2	4	16	""	"iYLR044C"	7080	19120	130	1224	1311	749	101	116	82	95	93	0	2837	3063	2012	172	187	85	95	94	0	0	0	0	0	0	0	0	0	0	0	0	0	0	0	0	0	0	0	0.421	0.419	0.422	0.450	1.751	0.359	0.819	0.000	0.000	0.000	0.000	0.000	0.000	0.000	0.000	0.000	0.000	0.000	0.000	0.000	0.000	120	534	3788	4101	-1.247	Error	Error	1123	2665	0	0	1210	2891	0	0	0	0
2	5	16	""	"iYLR048W"	7240	19110	130	1067	1163	553	100	115	77	98	97	0	988	1063	550	176	189	91	93	89	0	0	0	0	0	0	0	0	0	0	0	0	0	0	0	0	0	0	0	1.191	1.198	1.177	1.298	1.820	1.132	0.816	0.000	0.000	0.000	0.000	0.000	0.000	0.000	0.000	0.000	0.000	0.000	0.000	0.000	0.000	120	500	1779	1950	0.252	Error	Error	967	812	0	0	1063	887	0	0	0	0
2	6	16	""	"iYLR052W"	7440	19110	130	882	849	326	104	113	52	96	94	0	2065	2013	822	176	187	72	97	97	0	0	0	0	0	0	0	0	0	0	0	0	0	0	0	0	0	0	0	0.412	0.406	0.413	0.405	1.833	0.384	0.856	0.000	0.000	0.000	0.000	0.000	0.000	0.000	0.000	0.000	0.000	0.000	0.000	0.000	0.000	120	564	2667	2582	-1.280	Error	Error	778	1889	0	0	745	1837	0	0	0	0
2	7	16	""	"iYLR364W"	7650	19120	130	783	806	381	104	111	55	97	95	0	1851	2054	1189	172	185	74	96	95	0	0	0	0	0	0	0	0	0	0	0	0	0	0	0	0	0	0	0	0.404	0.373	0.366	0.382	1.562	0.317	0.789	0.000	0.000	0.000	0.000	0.000	0.000	0.000	0.000	0.000	0.000	0.000	0.000	0.000	0.000	120	589	2358	2584	-1.306	Error	Error	679	1679	0	0	702	1882	0	0	0	0
2	8	16	""	"iYLR369W"	7840	19120	120	1495	1479	516	102	108	48	100	99	0	1745	1785	778	169	183	77	96	95	0	0	0	0	0	0	0	0	0	0	0	0	0	0	0	0	0	0	0	0.884	0.852	0.862	0.916	1.633	0.772	0.854	0.000	0.000	0.000	0.000	0.000	0.000	0.000	0.000	0.000	0.000	0.000	0.000	0.000	0.000	120	503	2969	2993	-0.178	Error	Error	1393	1576	0	0	1377	1616	0	0	0	0
2	9	16	""	"iYLR373C"	8020	19120	120	573	572	203	99	107	48	99	97	0	1097	1097	356	167	185	85	97	97	0	0	0	0	0	0	0	0	0	0	0	0	0	0	0	0	0	0	0	0.510	0.509	0.509	0.503	1.500	0.478	0.784	0.000	0.000	0.000	0.000	0.000	0.000	0.000	0.000	0.000	0.000	0.000	0.000	0.000	0.000	120	514	1404	1403	-0.972	Error	Error	474	930	0	0	473	930	0	0	0	0
2	10	16	""	"iYLR389C"	8210	19120	120	759	797	267	101	109	49	100	99	0	1780	1795	708	170	196	127	97	95	0	0	0	0	0	0	0	0	0	0	0	0	0	0	0	0	0	0	0	0.409	0.428	0.438	0.458	1.624	0.392	0.815	0.000	0.000	0.000	0.000	0.000	0.000	0.000	0.000	0.000	0.000	0.000	0.000	0.000	0.000	120	530	2268	2321	-1.291	Error	Error	658	1610	0	0	696	1625	0	0	0	0
2	11	16	""	"iYLR394W"	8400	19120	130	5208	5584	2161	107	121	112	100	100	0	4324	4328	1723	172	206	176	100	98	0	0	0	0	0	0	0	0	0	0	0	0	0	0	0	0	0	0	0	1.229	1.318	1.330	1.362	1.386	1.309	0.911	0.000	0.000	0.000	0.000	0.000	0.000	0.000	0.000	0.000	0.000	0.000	0.000	0.000	0.000	120	576	9253	9633	0.297	Error	Error	5101	4152	0	0	5477	4156	0	0	0	0
2	12	16	""	"iYLR398C"	8590	19120	130	1451	1755	963	106	123	114	100	97	0	3205	3341	1971	176	209	190	95	94	0	0	0	0	0	0	0	0	0	0	0	0	0	0	0	0	0	0	0	0.444	0.521	0.543	0.590	1.895	0.491	0.891	0.000	0.000	0.000	0.000	0.000	0.000	0.000	0.000	0.000	0.000	0.000	0.000	0.000	0.000	120	590	4374	4814	-1.171	Error	Error	1345	3029	0	0	1649	3165	0	0	0	0
2	13	16	""	"iYLR412W-1"	8790	19130	130	875	933	477	101	116	80	95	93	0	1483	1635	974	171	209	250	91	85	0	0	0	0	0	0	0	0	0	0	0	0	0	0	0	0	0	0	0	0.590	0.568	0.623	0.622	1.966	0.493	0.824	0.000	0.000	0.000	0.000	0.000	0.000	0.000	0.000	0.000	0.000	0.000	0.000	0.000	0.000	120	621	2086	2296	-0.761	Error	Error	774	1312	0	0	832	1464	0	0	0	0
2	14	16	""	"iYLR417W"	8980	19130	120	2189	2142	820	100	109	49	100	99	0	2303	2256	981	168	179	76	97	96	0	0	0	0	0	0	0	0	0	0	0	0	0	0	0	0	0	0	0	0.978	0.978	1.000	1.039	1.590	0.919	0.865	0.000	0.000	0.000	0.000	0.000	0.000	0.000	0.000	0.000	0.000	0.000	0.000	0.000	0.000	120	549	4224	4130	-0.031	Error	Error	2089	2135	0	0	2042	2088	0	0	0	0
2	15	16	""	"iYLRCdelta24"	9180	19130	120	1813	1964	898	104	109	46	100	100	0	3087	3266	1442	168	174	55	100	99	0	0	0	0	0	0	0	0	0	0	0	0	0	0	0	0	0	0	0	0.585	0.600	0.598	0.613	1.493	0.594	0.917	0.000	0.000	0.000	0.000	0.000	0.000	0.000	0.000	0.000	0.000	0.000	0.000	0.000	0.000	120	524	4628	4958	-0.772	Error	Error	1709	2919	0	0	1860	3098	0	0	0	0
2	16	16	""	"iYLR436C"	9360	19130	120	269	287	154	104	110	51	82	63	0	508	611	395	176	185	69	83	78	0	0	0	0	0	0	0	0	0	0	0	0	0	0	0	0	0	0	0	0.497	0.421	0.442	0.481	3.444	0.283	0.498	0.000	0.000	0.000	0.000	0.000	0.000	0.000	0.000	0.000	0.000	0.000	0.000	0.000	0.000	120	499	497	618	-1.009	Error	Error	165	332	0	0	183	435	0	0	0	0
2	17	16	""	"iYLR439W"	9540	19130	120	3035	3020	1242	107	127	96	99	99	0	1769	1738	851	192	210	98	92	88	0	0	0	0	0	0	0	0	0	0	0	0	0	0	0	0	0	0	0	1.857	1.884	1.857	2.154	1.925	1.807	0.868	0.000	0.000	0.000	0.000	0.000	0.000	0.000	0.000	0.000	0.000	0.000	0.000	0.000	0.000	120	518	4505	4459	0.893	Error	Error	2928	1577	0	0	2913	1546	0	0	0	0
2	18	16	""	"iYLR444C"	9730	19120	130	1177	1220	519	115	135	104	98	96	0	2453	2467	1126	191	225	163	95	94	0	0	0	0	0	0	0	0	0	0	0	0	0	0	0	0	0	0	0	0.469	0.486	0.495	0.518	1.669	0.461	0.875	0.000	0.000	0.000	0.000	0.000	0.000	0.000	0.000	0.000	0.000	0.000	0.000	0.000	0.000	120	582	3324	3381	-1.091	Error	Error	1062	2262	0	0	1105	2276	0	0	0	0
2	19	16	""	"iYMR130W"	9920	19130	120	9269	9633	3835	120	158	226	100	100	0	3029	2950	1185	200	238	182	97	95	0	0	0	0	0	0	0	0	0	0	0	0	0	0	0	0	0	0	0	3.234	3.459	3.388	3.627	1.420	3.509	0.922	0.000	0.000	0.000	0.000	0.000	0.000	0.000	0.000	0.000	0.000	0.000	0.000	0.000	0.000	120	549	11978	12263	1.693	Error	Error	9149	2829	0	0	9513	2750	0	0	0	0
2	20	16	""	"iYMR134W"	10120	19130	120	6398	6828	4024	112	143	219	99	95	0	4800	4516	2483	184	199	101	96	94	0	0	0	0	0	0	0	0	0	0	0	0	0	0	0	0	0	0	0	1.362	1.550	1.551	1.564	1.645	1.617	0.916	0.000	0.000	0.000	0.000	0.000	0.000	0.000	0.000	0.000	0.000	0.000	0.000	0.000	0.000	120	537	10902	11048	0.445	Error	Error	6286	4616	0	0	6716	4332	0	0	0	0
2	21	16	""	"iYMR138W"	10290	19130	110	2501	2551	1278	109	145	167	96	93	0	5840	5758	2880	182	292	534	96	91	0	0	0	0	0	0	0	0	0	0	0	0	0	0	0	0	0	0	0	0.423	0.438	0.441	0.440	1.465	0.414	0.908	0.000	0.000	0.000	0.000	0.000	0.000	0.000	0.000	0.000	0.000	0.000	0.000	0.000	0.000	80	502	8050	8018	-1.242	Error	Error	2392	5658	0	0	2442	5576	0	0	0	0
2	22	16	""	"iYMR155W"	10480	19130	110	1694	1501	633	111	177	268	95	83	0	1674	1574	764	177	321	562	83	72	0	0	0	0	0	0	0	0	0	0	0	0	0	0	0	0	0	0	0	1.057	0.995	0.999	1.035	1.554	0.929	0.833	0.000	0.000	0.000	0.000	0.000	0.000	0.000	0.000	0.000	0.000	0.000	0.000	0.000	0.000	80	554	3080	2787	0.081	Error	Error	1583	1497	0	0	1390	1397	0	0	0	0
2	1	17	""	"itM(CAU)M"	6510	19320	120	1185	1211	482	102	109	54	98	97	0	1102	1104	433	162	173	57	100	96	0	0	0	0	0	0	0	0	0	0	0	0	0	0	0	0	0	0	0	1.152	1.177	1.156	1.179	1.702	1.144	0.842	0.000	0.000	0.000	0.000	0.000	0.000	0.000	0.000	0.000	0.000	0.000	0.000	0.000	0.000	120	616	2023	2051	0.204	Error	Error	1083	940	0	0	1109	942	0	0	0	0
2	2	17	""	"iYMR161W"	6710	19330	130	3737	3918	1861	99	108	53	100	100	0	1753	1873	905	162	171	54	96	95	0	0	0	0	0	0	0	0	0	0	0	0	0	0	0	0	0	0	0	2.287	2.232	2.211	2.356	1.658	2.266	0.841	0.000	0.000	0.000	0.000	0.000	0.000	0.000	0.000	0.000	0.000	0.000	0.000	0.000	0.000	120	580	5229	5530	1.193	Error	Error	3638	1591	0	0	3819	1711	0	0	0	0
2	3	17	""	"iYMR176W"	6890	19320	130	1119	1210	605	102	112	55	100	97	0	1678	1857	1005	167	180	120	98	95	0	0	0	0	0	0	0	0	0	0	0	0	0	0	0	0	0	0	0	0.673	0.656	0.665	0.679	1.590	0.586	0.806	0.000	0.000	0.000	0.000	0.000	0.000	0.000	0.000	0.000	0.000	0.000	0.000	0.000	0.000	120	568	2528	2798	-0.571	Error	Error	1017	1511	0	0	1108	1690	0	0	0	0
2	4	17	""	"iYMR180C"	7080	19320	130	670	715	387	102	115	66	95	92	0	1304	1465	891	169	197	167	92	89	0	0	0	0	0	0	0	0	0	0	0	0	0	0	0	0	0	0	0	0.500	0.473	0.494	0.498	1.898	0.408	0.776	0.000	0.000	0.000	0.000	0.000	0.000	0.000	0.000	0.000	0.000	0.000	0.000	0.000	0.000	120	578	1703	1909	-0.999	Error	Error	568	1135	0	0	613	1296	0	0	0	0
2	5	17	""	"iYMR183C"	7270	19320	120	1094	1123	508	102	113	60	97	95	0	2076	2138	1116	169	194	138	95	93	0	0	0	0	0	0	0	0	0	0	0	0	0	0	0	0	0	0	0	0.520	0.519	0.502	0.535	1.657	0.469	0.823	0.000	0.000	0.000	0.000	0.000	0.000	0.000	0.000	0.000	0.000	0.000	0.000	0.000	0.000	120	547	2899	2990	-0.943	Error	Error	992	1907	0	0	1021	1969	0	0	0	0
2	6	17	""	"iYMR198W"	7460	19320	130	1809	1942	918	103	121	108	98	96	0	3619	3835	1992	170	225	426	94	91	0	0	0	0	0	0	0	0	0	0	0	0	0	0	0	0	0	0	0	0.495	0.502	0.514	0.549	1.914	0.450	0.846	0.000	0.000	0.000	0.000	0.000	0.000	0.000	0.000	0.000	0.000	0.000	0.000	0.000	0.000	120	615	5155	5504	-1.016	Error	Error	1706	3449	0	0	1839	3665	0	0	0	0
2	7	17	""	"iYMR202W"	7660	19330	130	751	789	319	99	116	108	96	95	0	788	780	304	168	219	435	77	16	0	0	0	0	0	0	0	0	0	0	0	0	0	0	0	0	0	0	0	1.052	1.127	1.066	1.112	1.569	0.538	0.459	0.000	0.000	0.000	0.000	0.000	0.000	0.000	0.000	0.000	0.000	0.000	0.000	0.000	0.000	120	582	1272	1302	0.073	Error	Error	652	620	0	0	690	612	0	0	0	0
2	8	17	""	"iYMR206W"	7840	19320	120	1667	1739	751	100	107	52	100	99	0	2058	2093	993	167	180	87	100	98	0	0	0	0	0	0	0	0	0	0	0	0	0	0	0	0	0	0	0	0.829	0.851	0.827	0.876	1.564	0.787	0.856	0.000	0.000	0.000	0.000	0.000	0.000	0.000	0.000	0.000	0.000	0.000	0.000	0.000	0.000	120	547	3458	3565	-0.271	Error	Error	1567	1891	0	0	1639	1926	0	0	0	0
2	9	17	""	"iYNL148C"	8040	19330	120	712	699	242	100	112	72	99	96	0	1427	1434	572	164	177	85	96	95	0	0	0	0	0	0	0	0	0	0	0	0	0	0	0	0	0	0	0	0.485	0.472	0.474	0.487	1.676	0.431	0.831	0.000	0.000	0.000	0.000	0.000	0.000	0.000	0.000	0.000	0.000	0.000	0.000	0.000	0.000	120	545	1875	1869	-1.045	Error	Error	612	1263	0	0	599	1270	0	0	0	0
2	10	17	""	"iYNL144C-0"	8230	19330	130	1286	1317	689	99	105	47	97	96	0	2370	2598	1642	166	173	59	95	94	0	0	0	0	0	0	0	0	0	0	0	0	0	0	0	0	0	0	0	0.539	0.501	0.494	0.545	1.781	0.413	0.820	0.000	0.000	0.000	0.000	0.000	0.000	0.000	0.000	0.000	0.000	0.000	0.000	0.000	0.000	120	562	3391	3650	-0.893	Error	Error	1187	2204	0	0	1218	2432	0	0	0	0
2	11	17	""	"iYNL141W"	8410	19330	120	3983	3982	1346	100	110	56	100	100	0	2031	2000	750	172	181	67	97	96	0	0	0	0	0	0	0	0	0	0	0	0	0	0	0	0	0	0	0	2.089	2.124	2.129	2.264	1.568	2.119	0.854	0.000	0.000	0.000	0.000	0.000	0.000	0.000	0.000	0.000	0.000	0.000	0.000	0.000	0.000	120	513	5742	5710	1.063	Error	Error	3883	1859	0	0	3882	1828	0	0	0	0
2	12	17	""	"iYNL125C"	8600	19320	130	703	757	394	102	111	56	96	94	0	1350	1758	1087	168	185	92	94	93	0	0	0	0	0	0	0	0	0	0	0	0	0	0	0	0	0	0	0	0.508	0.412	0.438	0.440	1.779	0.348	0.778	0.000	0.000	0.000	0.000	0.000	0.000	0.000	0.000	0.000	0.000	0.000	0.000	0.000	0.000	120	606	1783	2245	-0.976	Error	Error	601	1182	0	0	655	1590	0	0	0	0
2	13	17	""	"iYNL121C"	8790	19330	110	1117	1182	585	104	124	111	98	93	0	2158	2445	1292	170	246	352	95	92	0	0	0	0	0	0	0	0	0	0	0	0	0	0	0	0	0	0	0	0.510	0.474	0.477	0.481	1.561	0.437	0.867	0.000	0.000	0.000	0.000	0.000	0.000	0.000	0.000	0.000	0.000	0.000	0.000	0.000	0.000	80	471	3001	3353	-0.973	Error	Error	1013	1988	0	0	1078	2275	0	0	0	0
2	14	17	""	"iYNL116W"	8980	19330	120	3268	3543	2025	100	129	138	99	95	0	2968	3136	1889	173	246	337	87	85	0	0	0	0	0	0	0	0	0	0	0	0	0	0	0	0	0	0	0	1.133	1.162	1.116	1.294	1.771	1.132	0.904	0.000	0.000	0.000	0.000	0.000	0.000	0.000	0.000	0.000	0.000	0.000	0.000	0.000	0.000	120	549	5963	6406	0.181	Error	Error	3168	2795	0	0	3443	2963	0	0	0	0
2	15	17	""	"iYNL097C"	9180	19330	130	1465	1608	973	99	114	101	95	93	0	1986	2290	1531	168	188	120	94	92	0	0	0	0	0	0	0	0	0	0	0	0	0	0	0	0	0	0	0	0.751	0.711	0.741	0.742	1.686	0.641	0.820	0.000	0.000	0.000	0.000	0.000	0.000	0.000	0.000	0.000	0.000	0.000	0.000	0.000	0.000	120	574	3184	3631	-0.412	Error	Error	1366	1818	0	0	1509	2122	0	0	0	0
2	16	17	""	"iYNL094W"	9370	19330	120	873	945	521	103	110	53	96	95	0	2150	2313	1322	171	180	70	94	93	0	0	0	0	0	0	0	0	0	0	0	0	0	0	0	0	0	0	0	0.389	0.393	0.381	0.407	1.884	0.354	0.760	0.000	0.000	0.000	0.000	0.000	0.000	0.000	0.000	0.000	0.000	0.000	0.000	0.000	0.000	120	529	2749	2984	-1.362	Error	Error	770	1979	0	0	842	2142	0	0	0	0
2	17	17	""	"iYNL089C"	9570	19330	130	914	1102	743	107	117	64	97	95	0	2020	2153	1341	184	192	62	93	92	0	0	0	0	0	0	0	0	0	0	0	0	0	0	0	0	0	0	0	0.440	0.505	0.509	0.484	1.616	0.496	0.863	0.000	0.000	0.000	0.000	0.000	0.000	0.000	0.000	0.000	0.000	0.000	0.000	0.000	0.000	120	556	2643	2964	-1.186	Error	Error	807	1836	0	0	995	1969	0	0	0	0
2	18	17	""	"iYNL073W"	9750	19330	130	2171	2121	689	108	120	80	100	100	0	3332	3246	1151	185	206	138	99	95	0	0	0	0	0	0	0	0	0	0	0	0	0	0	0	0	0	0	0	0.656	0.658	0.646	0.707	1.734	0.623	0.914	0.000	0.000	0.000	0.000	0.000	0.000	0.000	0.000	0.000	0.000	0.000	0.000	0.000	0.000	120	548	5210	5074	-0.609	Error	Error	2063	3147	0	0	2013	3061	0	0	0	0
2	19	17	""	"iYNL069C"	9930	19320	130	2249	2510	1455	109	129	168	97	93	0	3508	4305	2615	191	207	115	95	93	0	0	0	0	0	0	0	0	0	0	0	0	0	0	0	0	0	0	0	0.645	0.584	0.588	0.631	1.705	0.557	0.921	0.000	0.000	0.000	0.000	0.000	0.000	0.000	0.000	0.000	0.000	0.000	0.000	0.000	0.000	120	568	5457	6515	-0.632	Error	Error	2140	3317	0	0	2401	4114	0	0	0	0
2	20	17	""	"iYNL065W"	10130	19330	130	6410	5892	2936	108	116	60	100	98	0	4436	3889	2043	183	197	103	90	87	0	0	0	0	0	0	0	0	0	0	0	0	0	0	0	0	0	0	0	1.482	1.561	1.556	1.780	2.032	1.537	0.904	0.000	0.000	0.000	0.000	0.000	0.000	0.000	0.000	0.000	0.000	0.000	0.000	0.000	0.000	120	580	10555	9490	0.567	Error	Error	6302	4253	0	0	5784	3706	0	0	0	0
2	21	17	""	"itG(GCC)O2"	10320	19340	130	2682	2804	1215	111	132	124	100	100	0	2049	2061	938	177	227	324	92	85	0	0	0	0	0	0	0	0	0	0	0	0	0	0	0	0	0	0	0	1.373	1.429	1.386	1.517	1.685	1.420	0.873	0.000	0.000	0.000	0.000	0.000	0.000	0.000	0.000	0.000	0.000	0.000	0.000	0.000	0.000	120	586	4443	4577	0.458	Error	Error	2571	1872	0	0	2693	1884	0	0	0	0
2	22	17	""	"iYOL019W"	10510	19330	120	4677	4498	1636	112	137	145	100	99	0	3137	3034	1289	180	210	171	95	93	0	0	0	0	0	0	0	0	0	0	0	0	0	0	0	0	0	0	0	1.544	1.537	1.495	1.615	1.579	1.473	0.870	0.000	0.000	0.000	0.000	0.000	0.000	0.000	0.000	0.000	0.000	0.000	0.000	0.000	0.000	120	638	7522	7240	0.626	Error	Error	4565	2957	0	0	4386	2854	0	0	0	0
2	1	18	""	"iYOL015W"	6520	19520	130	2529	2491	1127	102	110	51	100	99	0	1788	1844	889	165	170	52	99	98	0	0	0	0	0	0	0	0	0	0	0	0	0	0	0	0	0	0	0	1.495	1.423	1.426	1.501	1.766	1.413	0.832	0.000	0.000	0.000	0.000	0.000	0.000	0.000	0.000	0.000	0.000	0.000	0.000	0.000	0.000	120	664	4050	4068	0.581	Error	Error	2427	1623	0	0	2389	1679	0	0	0	0
2	2	18	""	"iYOL001W"	6710	19520	120	1551	1687	819	100	107	49	98	98	0	872	941	442	166	177	70	92	91	0	0	0	0	0	0	0	0	0	0	0	0	0	0	0	0	0	0	0	2.055	2.048	2.024	2.074	1.511	2.079	0.851	0.000	0.000	0.000	0.000	0.000	0.000	0.000	0.000	0.000	0.000	0.000	0.000	0.000	0.000	120	500	2157	2362	1.039	Error	Error	1451	706	0	0	1587	775	0	0	0	0
2	3	18	""	"iYOR003W"	6900	19520	120	3274	3289	1575	100	111	58	100	99	0	2290	2413	1218	169	184	123	95	93	0	0	0	0	0	0	0	0	0	0	0	0	0	0	0	0	0	0	0	1.496	1.421	1.425	1.483	1.762	1.392	0.839	0.000	0.000	0.000	0.000	0.000	0.000	0.000	0.000	0.000	0.000	0.000	0.000	0.000	0.000	120	515	5295	5433	0.582	Error	Error	3174	2121	0	0	3189	2244	0	0	0	0
2	4	18	""	"iYOR007C"	7090	19520	120	1799	1790	894	108	112	49	98	95	0	1472	1429	756	166	173	64	91	89	0	0	0	0	0	0	0	0	0	0	0	0	0	0	0	0	0	0	0	1.295	1.332	1.370	1.437	1.870	1.295	0.827	0.000	0.000	0.000	0.000	0.000	0.000	0.000	0.000	0.000	0.000	0.000	0.000	0.000	0.000	120	515	2997	2945	0.373	Error	Error	1691	1306	0	0	1682	1263	0	0	0	0
2	5	18	""	"iYOR018W"	7280	19520	120	5394	5760	3246	105	111	49	100	100	0	2774	2764	1664	163	170	55	94	92	0	0	0	0	0	0	0	0	0	0	0	0	0	0	0	0	0	0	0	2.026	2.174	2.098	2.368	1.840	2.220	0.841	0.000	0.000	0.000	0.000	0.000	0.000	0.000	0.000	0.000	0.000	0.000	0.000	0.000	0.000	120	515	7900	8256	1.018	Error	Error	5289	2611	0	0	5655	2601	0	0	0	0
2	6	18	""	"iYOR021C"	7470	19520	120	2220	2392	1148	105	119	101	100	98	0	2431	2517	1183	169	200	407	92	88	0	0	0	0	0	0	0	0	0	0	0	0	0	0	0	0	0	0	0	0.935	0.974	0.947	1.037	1.677	0.955	0.852	0.000	0.000	0.000	0.000	0.000	0.000	0.000	0.000	0.000	0.000	0.000	0.000	0.000	0.000	120	515	4377	4635	-0.097	Error	Error	2115	2262	0	0	2287	2348	0	0	0	0
2	7	18	""	"iYOR026W"	7660	19520	120	1529	1457	555	100	107	48	98	96	0	2650	2501	1102	171	179	61	95	94	0	0	0	0	0	0	0	0	0	0	0	0	0	0	0	0	0	0	0	0.576	0.582	0.598	0.602	1.616	0.523	0.853	0.000	0.000	0.000	0.000	0.000	0.000	0.000	0.000	0.000	0.000	0.000	0.000	0.000	0.000	120	520	3908	3687	-0.795	Error	Error	1429	2479	0	0	1357	2330	0	0	0	0
2	8	18	""	"iYOR042W"	7850	19520	110	1625	1470	656	101	115	80	97	95	0	2830	2711	1260	176	201	132	91	91	0	0	0	0	0	0	0	0	0	0	0	0	0	0	0	0	0	0	0	0.574	0.540	0.539	0.554	1.781	0.519	0.896	0.000	0.000	0.000	0.000	0.000	0.000	0.000	0.000	0.000	0.000	0.000	0.000	0.000	0.000	80	484	4178	3904	-0.800	Error	Error	1524	2654	0	0	1369	2535	0	0	0	0
2	9	18	""	"iYOR045W"	8050	19520	130	2727	2942	1512	102	114	77	99	98	0	1515	1615	815	169	188	121	92	91	0	0	0	0	0	0	0	0	0	0	0	0	0	0	0	0	0	0	0	1.950	1.964	1.887	1.983	1.599	2.006	0.886	0.000	0.000	0.000	0.000	0.000	0.000	0.000	0.000	0.000	0.000	0.000	0.000	0.000	0.000	120	569	3971	4286	0.964	Error	Error	2625	1346	0	0	2840	1446	0	0	0	0
2	10	18	""	"iYOR049C"	8230	19520	120	1985	2295	1263	102	109	48	97	97	0	2914	3292	2127	168	175	56	94	92	0	0	0	0	0	0	0	0	0	0	0	0	0	0	0	0	0	0	0	0.686	0.702	0.698	0.790	2.031	0.639	0.873	0.000	0.000	0.000	0.000	0.000	0.000	0.000	0.000	0.000	0.000	0.000	0.000	0.000	0.000	120	484	4629	5317	-0.544	Error	Error	1883	2746	0	0	2193	3124	0	0	0	0
2	11	18	""	"iYOR356W"	8420	19520	120	933	946	468	99	107	50	98	96	0	1117	1119	569	172	178	60	91	90	0	0	0	0	0	0	0	0	0	0	0	0	0	0	0	0	0	0	0	0.883	0.894	0.878	0.969	1.948	0.861	0.839	0.000	0.000	0.000	0.000	0.000	0.000	0.000	0.000	0.000	0.000	0.000	0.000	0.000	0.000	120	484	1779	1794	-0.180	Error	Error	834	945	0	0	847	947	0	0	0	0
2	12	18	""	"iYOR360C"	8600	19520	120	1186	1266	678	98	108	53	98	97	0	2184	2085	1282	167	185	96	91	90	0	0	0	0	0	0	0	0	0	0	0	0	0	0	0	0	0	0	0	0.539	0.609	0.595	0.696	2.085	0.542	0.824	0.000	0.000	0.000	0.000	0.000	0.000	0.000	0.000	0.000	0.000	0.000	0.000	0.000	0.000	120	532	3105	3086	-0.891	Error	Error	1088	2017	0	0	1168	1918	0	0	0	0
2	13	18	""	"iYOR366W"	8790	19520	120	1302	1351	637	99	107	53	97	95	0	1640	1665	961	169	182	75	90	89	0	0	0	0	0	0	0	0	0	0	0	0	0	0	0	0	0	0	0	0.818	0.837	0.793	0.940	2.221	0.726	0.764	0.000	0.000	0.000	0.000	0.000	0.000	0.000	0.000	0.000	0.000	0.000	0.000	0.000	0.000	120	570	2674	2748	-0.290	Error	Error	1203	1471	0	0	1252	1496	0	0	0	0
2	14	18	""	"iYOR380W-1"	9000	19520	120	1748	1802	955	100	108	64	99	96	0	4050	4219	2387	169	181	66	96	96	0	0	0	0	0	0	0	0	0	0	0	0	0	0	0	0	0	0	0	0.425	0.420	0.424	0.440	1.716	0.389	0.829	0.000	0.000	0.000	0.000	0.000	0.000	0.000	0.000	0.000	0.000	0.000	0.000	0.000	0.000	120	534	5529	5752	-1.236	Error	Error	1648	3881	0	0	1702	4050	0	0	0	0
2	15	18	""	"iYOR383C"	9180	19520	120	2306	2434	1265	100	107	50	100	99	0	2768	2937	1541	172	185	77	97	95	0	0	0	0	0	0	0	0	0	0	0	0	0	0	0	0	0	0	0	0.850	0.844	0.834	0.926	1.773	0.820	0.858	0.000	0.000	0.000	0.000	0.000	0.000	0.000	0.000	0.000	0.000	0.000	0.000	0.000	0.000	120	502	4802	5099	-0.235	Error	Error	2206	2596	0	0	2334	2765	0	0	0	0
2	16	18	""	"iYOR387C-0"	9360	19520	120	1352	1416	784	104	111	60	97	97	0	2309	2456	1477	176	188	81	97	93	0	0	0	0	0	0	0	0	0	0	0	0	0	0	0	0	0	0	0	0.585	0.575	0.557	0.632	2.011	0.533	0.843	0.000	0.000	0.000	0.000	0.000	0.000	0.000	0.000	0.000	0.000	0.000	0.000	0.000	0.000	120	532	3381	3592	-0.773	Error	Error	1248	2133	0	0	1312	2280	0	0	0	0
2	17	18	""	"iYPL275W-2"	9560	19520	120	1221	1340	789	106	112	49	95	94	0	3484	3374	2149	177	190	80	93	90	0	0	0	0	0	0	0	0	0	0	0	0	0	0	0	0	0	0	0	0.337	0.386	0.377	0.416	2.071	0.353	0.834	0.000	0.000	0.000	0.000	0.000	0.000	0.000	0.000	0.000	0.000	0.000	0.000	0.000	0.000	120	498	4422	4431	-1.568	Error	Error	1115	3307	0	0	1234	3197	0	0	0	0
2	18	18	""	"iYPL272C-1"	9740	19520	120	1549	1649	909	107	127	112	98	97	0	3874	4123	2310	186	205	108	98	97	0	0	0	0	0	0	0	0	0	0	0	0	0	0	0	0	0	0	0	0.391	0.392	0.385	0.431	2.115	0.377	0.893	0.000	0.000	0.000	0.000	0.000	0.000	0.000	0.000	0.000	0.000	0.000	0.000	0.000	0.000	120	526	5130	5479	-1.355	Error	Error	1442	3688	0	0	1542	3937	0	0	0	0
2	19	18	""	"iYPL268W"	9940	19520	120	3024	2601	1238	105	126	136	100	98	0	4160	3631	1792	186	210	163	95	93	0	0	0	0	0	0	0	0	0	0	0	0	0	0	0	0	0	0	0	0.735	0.725	0.710	0.743	1.700	0.705	0.895	0.000	0.000	0.000	0.000	0.000	0.000	0.000	0.000	0.000	0.000	0.000	0.000	0.000	0.000	120	550	6893	5941	-0.445	Error	Error	2919	3974	0	0	2496	3445	0	0	0	0
2	20	18	""	"iYPL253C"	10130	19520	130	4872	4803	1978	105	121	95	100	100	0	2097	2024	910	178	199	140	95	93	0	0	0	0	0	0	0	0	0	0	0	0	0	0	0	0	0	0	0	2.484	2.545	2.519	2.814	1.705	2.513	0.886	0.000	0.000	0.000	0.000	0.000	0.000	0.000	0.000	0.000	0.000	0.000	0.000	0.000	0.000	120	567	6686	6544	1.313	Error	Error	4767	1919	0	0	4698	1846	0	0	0	0
2	21	18	""	"iYPL249C"	10310	19520	120	1679	1762	1074	105	122	100	95	94	0	2629	2808	1976	176	225	510	84	80	0	0	0	0	0	0	0	0	0	0	0	0	0	0	0	0	0	0	0	0.642	0.630	0.629	0.664	1.785	0.562	0.857	0.000	0.000	0.000	0.000	0.000	0.000	0.000	0.000	0.000	0.000	0.000	0.000	0.000	0.000	120	508	4027	4289	-0.640	Error	Error	1574	2453	0	0	1657	2632	0	0	0	0
2	22	18	""	"iYPL245W"	10500	19520	100	1352	1361	742	113	127	70	93	92	0	1568	1574	802	181	201	113	91	87	0	0	0	0	0	0	0	0	0	0	0	0	0	0	0	0	0	0	0	0.893	0.896	0.858	0.817	1.734	0.876	0.838	0.000	0.000	0.000	0.000	0.000	0.000	0.000	0.000	0.000	0.000	0.000	0.000	0.000	0.000	80	476	2626	2641	-0.163	Error	Error	1239	1387	0	0	1248	1393	0	0	0	0
2	1	19	""	"iYPR067W"	6530	19710	120	1064	1026	396	106	112	48	99	97	0	1107	1088	415	165	172	58	95	95	0	0	0	0	0	0	0	0	0	0	0	0	0	0	0	0	0	0	0	1.017	0.997	1.032	0.994	1.553	0.986	0.816	0.000	0.000	0.000	0.000	0.000	0.000	0.000	0.000	0.000	0.000	0.000	0.000	0.000	0.000	120	598	1900	1843	0.024	Error	Error	958	942	0	0	920	923	0	0	0	0
2	2	19	""	"iYPR071W"	6710	19710	130	2756	2896	1310	101	112	59	100	100	0	3627	3575	1571	171	189	114	99	99	0	0	0	0	0	0	0	0	0	0	0	0	0	0	0	0	0	0	0	0.768	0.821	0.814	0.860	1.555	0.798	0.890	0.000	0.000	0.000	0.000	0.000	0.000	0.000	0.000	0.000	0.000	0.000	0.000	0.000	0.000	120	552	6111	6199	-0.380	Error	Error	2655	3456	0	0	2795	3404	0	0	0	0
2	3	19	""	"iYPR074C"	6900	19710	120	1142	1231	624	102	109	55	100	99	0	2454	2717	1526	173	204	169	98	97	0	0	0	0	0	0	0	0	0	0	0	0	0	0	0	0	0	0	0	0.456	0.444	0.458	0.457	1.529	0.401	0.865	0.000	0.000	0.000	0.000	0.000	0.000	0.000	0.000	0.000	0.000	0.000	0.000	0.000	0.000	120	465	3321	3673	-1.133	Error	Error	1040	2281	0	0	1129	2544	0	0	0	0
2	4	19	""	"iYPR094W"	7090	19710	120	2072	1936	776	106	109	48	99	99	0	2757	2419	1101	170	194	148	95	91	0	0	0	0	0	0	0	0	0	0	0	0	0	0	0	0	0	0	0	0.760	0.814	0.797	0.861	1.588	0.762	0.885	0.000	0.000	0.000	0.000	0.000	0.000	0.000	0.000	0.000	0.000	0.000	0.000	0.000	0.000	120	456	4553	4079	-0.396	Error	Error	1966	2587	0	0	1830	2249	0	0	0	0
2	5	19	""	"iYPR098C"	7280	19710	120	2695	2789	1309	104	109	48	100	100	0	3756	3859	1938	169	183	87	97	95	0	0	0	0	0	0	0	0	0	0	0	0	0	0	0	0	0	0	0	0.722	0.728	0.733	0.845	2.015	0.702	0.931	0.000	0.000	0.000	0.000	0.000	0.000	0.000	0.000	0.000	0.000	0.000	0.000	0.000	0.000	120	456	6178	6375	-0.469	Error	Error	2591	3587	0	0	2685	3690	0	0	0	0
2	6	19	""	"iYPR103W"	7470	19710	120	6317	7670	4182	103	113	57	100	100	0	3645	4246	2148	174	186	76	99	98	0	0	0	0	0	0	0	0	0	0	0	0	0	0	0	0	0	0	0	1.790	1.858	1.857	1.865	1.398	1.915	0.944	0.000	0.000	0.000	0.000	0.000	0.000	0.000	0.000	0.000	0.000	0.000	0.000	0.000	0.000	120	456	9685	11639	0.840	Error	Error	6214	3471	0	0	7567	4072	0	0	0	0
2	7	19	""	"iYPRWsigma2-0"	7660	19710	120	5552	5462	2405	104	115	58	100	100	0	8053	7628	3305	176	192	88	99	98	0	0	0	0	0	0	0	0	0	0	0	0	0	0	0	0	0	0	0	0.692	0.719	0.744	0.754	1.602	0.716	0.922	0.000	0.000	0.000	0.000	0.000	0.000	0.000	0.000	0.000	0.000	0.000	0.000	0.000	0.000	120	456	13325	12810	-0.532	Error	Error	5448	7877	0	0	5358	7452	0	0	0	0
2	8	19	""	"itC(GCA)P2"	7850	19710	120	2686	2573	1325	101	111	58	100	100	0	3528	3325	1660	181	198	97	96	94	0	0	0	0	0	0	0	0	0	0	0	0	0	0	0	0	0	0	0	0.772	0.786	0.794	0.848	1.943	0.782	0.928	0.000	0.000	0.000	0.000	0.000	0.000	0.000	0.000	0.000	0.000	0.000	0.000	0.000	0.000	120	476	5932	5616	-0.373	Error	Error	2585	3347	0	0	2472	3144	0	0	0	0
2	9	19	""	"iYPR121W-0"	8040	19710	130	1851	2291	1555	100	107	52	99	98	0	3899	4459	3079	176	184	65	99	98	0	0	0	0	0	0	0	0	0	0	0	0	0	0	0	0	0	0	0	0.470	0.512	0.501	0.541	1.825	0.494	0.912	0.000	0.000	0.000	0.000	0.000	0.000	0.000	0.000	0.000	0.000	0.000	0.000	0.000	0.000	120	504	5474	6474	-1.088	Error	Error	1751	3723	0	0	2191	4283	0	0	0	0
2	10	19	""	"itN(GUU)P"	8240	19710	120	3104	3265	1718	102	108	46	100	100	0	2010	2072	1082	172	177	52	98	97	0	0	0	0	0	0	0	0	0	0	0	0	0	0	0	0	0	0	0	1.633	1.665	1.712	1.809	1.711	1.673	0.921	0.000	0.000	0.000	0.000	0.000	0.000	0.000	0.000	0.000	0.000	0.000	0.000	0.000	0.000	120	454	4840	5063	0.708	Error	Error	3002	1838	0	0	3163	1900	0	0	0	0
2	11	19	""	"iYPR141C"	8420	19710	120	960	1181	673	100	110	52	99	97	0	1691	1926	1081	172	179	54	98	98	0	0	0	0	0	0	0	0	0	0	0	0	0	0	0	0	0	0	0	0.566	0.616	0.604	0.632	1.810	0.602	0.900	0.000	0.000	0.000	0.000	0.000	0.000	0.000	0.000	0.000	0.000	0.000	0.000	0.000	0.000	120	461	2379	2835	-0.821	Error	Error	860	1519	0	0	1081	1754	0	0	0	0
2	12	19	""	"iSNR45"	8610	19720	110	980	983	349	106	120	79	100	97	0	2216	2150	896	175	210	223	98	93	0	0	0	0	0	0	0	0	0	0	0	0	0	0	0	0	0	0	0	0.428	0.444	0.436	0.462	1.480	0.406	0.863	0.000	0.000	0.000	0.000	0.000	0.000	0.000	0.000	0.000	0.000	0.000	0.000	0.000	0.000	80	453	2915	2852	-1.224	Error	Error	874	2041	0	0	877	1975	0	0	0	0
2	13	19	""	"iYAL064C-A-3"	8810	19710	110	496	515	270	102	114	78	87	80	0	907	864	509	176	206	219	77	65	0	0	0	0	0	0	0	0	0	0	0	0	0	0	0	0	0	0	0	0.539	0.600	0.575	0.563	1.912	0.528	0.750	0.000	0.000	0.000	0.000	0.000	0.000	0.000	0.000	0.000	0.000	0.000	0.000	0.000	0.000	80	462	1125	1101	-0.892	Error	Error	394	731	0	0	413	688	0	0	0	0
2	14	19	""	"iYBLWdelta3"	8990	19710	110	3520	3487	1873	103	111	59	100	100	0	2697	2503	1345	172	185	79	96	92	0	0	0	0	0	0	0	0	0	0	0	0	0	0	0	0	0	0	0	1.353	1.452	1.519	1.613	1.716	1.455	0.916	0.000	0.000	0.000	0.000	0.000	0.000	0.000	0.000	0.000	0.000	0.000	0.000	0.000	0.000	80	439	5942	5715	0.436	Error	Error	3417	2525	0	0	3384	2331	0	0	0	0
2	15	19	""	"YBLCdelta7"	9170	19720	110	1728	1743	844	103	119	72	100	98	0	2553	2586	1265	177	199	106	100	98	0	0	0	0	0	0	0	0	0	0	0	0	0	0	0	0	0	0	0	0.684	0.681	0.648	0.707	1.532	0.658	0.901	0.000	0.000	0.000	0.000	0.000	0.000	0.000	0.000	0.000	0.000	0.000	0.000	0.000	0.000	80	458	4001	4049	-0.548	Error	Error	1625	2376	0	0	1640	2409	0	0	0	0
2	16	19	""	"itE(UUC)C"	9370	19720	110	1460	1428	593	105	121	77	98	97	0	1677	1574	596	180	202	112	97	97	0	0	0	0	0	0	0	0	0	0	0	0	0	0	0	0	0	0	0	0.905	0.949	0.918	0.924	1.453	0.927	0.852	0.000	0.000	0.000	0.000	0.000	0.000	0.000	0.000	0.000	0.000	0.000	0.000	0.000	0.000	80	466	2852	2717	-0.144	Error	Error	1355	1497	0	0	1323	1394	0	0	0	0
2	17	19	""	"itL(CAA)C"	9570	19710	120	2948	2748	1303	106	127	97	99	95	0	2264	2039	965	176	195	96	93	90	0	0	0	0	0	0	0	0	0	0	0	0	0	0	0	0	0	0	0	1.361	1.418	1.403	1.423	1.640	1.426	0.902	0.000	0.000	0.000	0.000	0.000	0.000	0.000	0.000	0.000	0.000	0.000	0.000	0.000	0.000	120	494	4930	4505	0.445	Error	Error	2842	2088	0	0	2642	1863	0	0	0	0
2	18	19	""	"iYCL014W"	9750	19720	110	6977	6327	2466	106	142	156	100	100	0	2189	2009	929	189	206	106	93	90	0	0	0	0	0	0	0	0	0	0	0	0	0	0	0	0	0	0	0	3.435	3.418	3.617	3.897	1.803	3.297	0.877	0.000	0.000	0.000	0.000	0.000	0.000	0.000	0.000	0.000	0.000	0.000	0.000	0.000	0.000	80	417	8871	8041	1.781	Error	Error	6871	2000	0	0	6221	1820	0	0	0	0
2	19	19	""	"iYCR002C"	9930	19710	110	4841	4498	1814	110	234	498	100	97	0	3115	2770	1298	188	288	394	88	85	0	0	0	0	0	0	0	0	0	0	0	0	0	0	0	0	0	0	0	1.616	1.699	1.677	1.985	1.753	1.607	0.927	0.000	0.000	0.000	0.000	0.000	0.000	0.000	0.000	0.000	0.000	0.000	0.000	0.000	0.000	80	451	7658	6970	0.693	Error	Error	4731	2927	0	0	4388	2582	0	0	0	0
2	20	19	""	"iYCR006C"	10120	19720	110	2329	2397	1402	114	238	497	86	78	0	2635	2624	1566	181	306	438	83	81	0	0	0	0	0	0	0	0	0	0	0	0	0	0	0	0	0	0	0	0.903	0.935	0.883	0.945	1.962	0.884	0.890	0.000	0.000	0.000	0.000	0.000	0.000	0.000	0.000	0.000	0.000	0.000	0.000	0.000	0.000	80	460	4669	4726	-0.148	Error	Error	2215	2454	0	0	2283	2443	0	0	0	0
2	21	19	""	"iYCRCdelta6-A"	10310	19710	110	2429	2757	1657	110	184	296	90	87	0	3231	3275	2135	187	330	671	83	78	0	0	0	0	0	0	0	0	0	0	0	0	0	0	0	0	0	0	0	0.762	0.857	0.871	0.967	2.016	0.768	0.801	0.000	0.000	0.000	0.000	0.000	0.000	0.000	0.000	0.000	0.000	0.000	0.000	0.000	0.000	80	497	5363	5735	-0.392	Error	Error	2319	3044	0	0	2647	3088	0	0	0	0
2	22	19	""	"YCRCtau1"	10520	19720	100	490	560	325	106	149	239	72	36	0	662	723	436	183	274	619	33	5	0	0	0	0	0	0	0	0	0	0	0	0	0	0	0	0	0	0	0	0.802	0.841	0.766	0.839	1.805	0.778	0.762	0.000	0.000	0.000	0.000	0.000	0.000	0.000	0.000	0.000	0.000	0.000	0.000	0.000	0.000	80	478	863	994	-0.319	Error	Error	384	479	0	0	454	540	0	0	0	0
2	1	20	""	"SNR189"	6520	19910	110	580	561	341	99	105	46	85	80	0	1145	1075	691	165	174	62	78	77	0	0	0	0	0	0	0	0	0	0	0	0	0	0	0	0	0	0	0	0.491	0.508	0.480	0.467	1.709	0.464	0.807	0.000	0.000	0.000	0.000	0.000	0.000	0.000	0.000	0.000	0.000	0.000	0.000	0.000	0.000	80	580	1461	1372	-1.027	Error	Error	481	980	0	0	462	910	0	0	0	0
2	2	20	""	"YCRWomega3"	6710	19900	110	7061	7180	3486	102	120	94	100	98	0	6678	6036	2826	170	196	131	95	95	0	0	0	0	0	0	0	0	0	0	0	0	0	0	0	0	0	0	0	1.069	1.207	1.200	1.227	1.462	1.217	0.937	0.000	0.000	0.000	0.000	0.000	0.000	0.000	0.000	0.000	0.000	0.000	0.000	0.000	0.000	80	525	13467	12944	0.097	Error	Error	6959	6508	0	0	7078	5866	0	0	0	0
2	3	20	"EMPTY"	"EMPTY"	6910	19890	150	99	106	44	103	117	85	5	0	0	163	168	48	171	203	167	0	0	0	0	0	0	0	0	0	0	0	0	0	0	0	0	0	0	0	0	0	0.500	-1.000	1.110	1.144	4.745	0.660	0.470	0.000	0.000	0.000	0.000	0.000	0.000	0.000	0.000	0.000	0.000	0.000	0.000	0.000	0.000	156	767	-12	0	-1.000	Error	Error	-4	-8	0	0	3	-3	0	0	-75	0
2	4	20	"EMPTY"	"EMPTY"	7100	19890	150	94	100	41	100	106	47	12	2	0	168	165	46	170	188	129	0	0	0	0	0	0	0	0	0	0	0	0	0	0	0	0	0	0	0	0	0	3.000	0.000	0.931	0.999	4.062	55.317	0.000	0.000	0.000	0.000	0.000	0.000	0.000	0.000	0.000	0.000	0.000	0.000	0.000	0.000	0.000	156	697	-8	-5	1.585	Error	Error	-6	-2	0	0	0	-5	0	0	-75	0
2	5	20	"EMPTY"	"EMPTY"	7290	19890	150	96	99	41	100	104	44	12	1	0	163	177	95	170	181	81	5	0	0	0	0	0	0	0	0	0	0	0	0	0	0	0	0	0	0	0	0	0.571	-0.143	0.823	0.670	4.167	42.377	0.000	0.000	0.000	0.000	0.000	0.000	0.000	0.000	0.000	0.000	0.000	0.000	0.000	0.000	0.000	156	697	-11	6	-0.807	Error	Error	-4	-7	0	0	-1	7	0	0	-75	0
2	6	20	"EMPTY"	"EMPTY"	7480	19890	150	99	100	43	100	107	51	12	1	0	156	163	47	169	178	67	7	0	0	0	0	0	0	0	0	0	0	0	0	0	0	0	0	0	0	0	0	0.077	0.000	0.842	0.873	4.606	11.809	0.000	0.000	0.000	0.000	0.000	0.000	0.000	0.000	0.000	0.000	0.000	0.000	0.000	0.000	0.000	156	697	-14	-6	-3.700	Error	Error	-1	-13	0	0	0	-6	0	0	-75	0
2	7	20	"EMPTY"	"EMPTY"	7670	19890	150	93	97	40	102	109	52	10	1	0	165	171	47	170	181	73	6	0	0	0	0	0	0	0	0	0	0	0	0	0	0	0	0	0	0	0	0	1.800	-5.000	0.917	0.843	3.330	0.293	0.010	0.000	0.000	0.000	0.000	0.000	0.000	0.000	0.000	0.000	0.000	0.000	0.000	0.000	0.000	156	697	-14	-4	0.848	Error	Error	-9	-5	0	0	-5	1	0	0	-75	0
2	8	20	"EMPTY"	"EMPTY"	7860	19890	150	97	100	39	102	109	51	10	0	0	163	169	43	171	181	70	6	0	0	0	0	0	0	0	0	0	0	0	0	0	0	0	0	0	0	0	0	0.625	1.000	1.171	1.051	3.514	0.326	0.007	0.000	0.000	0.000	0.000	0.000	0.000	0.000	0.000	0.000	0.000	0.000	0.000	0.000	0.000	156	697	-13	-4	-0.678	Error	Error	-5	-8	0	0	-2	-2	0	0	-75	0
2	9	20	"EMPTY"	"EMPTY"	8050	19890	150	109	117	56	99	106	50	20	5	0	170	180	59	169	177	62	14	4	0	0	0	0	0	0	0	0	0	0	0	0	0	0	0	0	0	0	0	10.000	1.636	0.669	0.859	4.583	0.649	0.047	0.000	0.000	0.000	0.000	0.000	0.000	0.000	0.000	0.000	0.000	0.000	0.000	0.000	0.000	156	706	11	29	3.322	Error	Error	10	1	0	0	18	11	0	0	-75	0
2	10	20	"EMPTY"	"EMPTY"	8240	19890	150	94	97	40	94	102	45	11	2	0	169	166	43	172	176	50	9	1	0	0	0	0	0	0	0	0	0	0	0	0	0	0	0	0	0	0	0	0.000	-0.500	1.097	1.088	3.786	0.104	0.001	0.000	0.000	0.000	0.000	0.000	0.000	0.000	0.000	0.000	0.000	0.000	0.000	0.000	0.000	156	696	-3	-3	Error	Error	Error	0	-3	0	0	3	-6	0	0	-75	0
2	11	20	"EMPTY"	"EMPTY"	8430	19890	150	96	102	47	94	101	45	17	3	0	169	173	50	169	174	48	14	2	0	0	0	0	0	0	0	0	0	0	0	0	0	0	0	0	0	0	0	100000.000	2.000	0.810	0.754	4.581	0.612	0.008	0.000	0.000	0.000	0.000	0.000	0.000	0.000	0.000	0.000	0.000	0.000	0.000	0.000	0.000	156	695	2	12	16.610	Error	Error	2	0	0	0	8	4	0	0	-75	0
2	12	20	"EMPTY"	"EMPTY"	8620	19890	150	103	111	56	101	110	67	9	1	0	167	175	60	170	193	177	1	0	0	0	0	0	0	0	0	0	0	0	0	0	0	0	0	0	0	0	0	-0.667	2.000	0.915	0.895	3.485	0.611	0.118	0.000	0.000	0.000	0.000	0.000	0.000	0.000	0.000	0.000	0.000	0.000	0.000	0.000	0.000	156	722	-1	15	Error	Error	Error	2	-3	0	0	10	5	0	0	-75	0
2	13	20	"EMPTY"	"EMPTY"	8800	19890	150	100	108	55	101	109	63	13	2	0	174	178	51	170	186	163	0	0	0	0	0	0	0	0	0	0	0	0	0	0	0	0	0	0	0	0	0	-0.250	0.875	0.991	0.938	4.442	0.662	0.031	0.000	0.000	0.000	0.000	0.000	0.000	0.000	0.000	0.000	0.000	0.000	0.000	0.000	0.000	156	731	3	15	Error	Error	Error	-1	4	0	0	7	8	0	0	-75	0
2	14	20	"EMPTY"	"EMPTY"	8990	19890	150	101	104	41	98	104	48	16	2	0	162	163	46	166	172	58	7	0	0	0	0	0	0	0	0	0	0	0	0	0	0	0	0	0	0	0	0	-0.750	-2.000	1.000	1.041	3.597	0.254	0.019	0.000	0.000	0.000	0.000	0.000	0.000	0.000	0.000	0.000	0.000	0.000	0.000	0.000	0.000	156	732	-1	3	Error	Error	Error	3	-4	0	0	6	-3	0	0	-75	0
2	15	20	"EMPTY"	"EMPTY"	9180	19890	150	99	100	39	100	109	55	8	1	0	160	161	40	167	179	78	1	0	0	0	0	0	0	0	0	0	0	0	0	0	0	0	0	0	0	0	0	0.143	0.000	0.775	0.947	3.245	0.449	0.004	0.000	0.000	0.000	0.000	0.000	0.000	0.000	0.000	0.000	0.000	0.000	0.000	0.000	0.000	156	738	-8	-6	-2.807	Error	Error	-1	-7	0	0	0	-6	0	0	-75	0
2	16	20	"EMPTY"	"EMPTY"	9370	19890	150	96	101	43	101	108	50	11	2	0	168	172	43	169	180	70	7	1	0	0	0	0	0	0	0	0	0	0	0	0	0	0	0	0	0	0	0	5.000	0.000	1.243	1.181	4.498	0.273	0.004	0.000	0.000	0.000	0.000	0.000	0.000	0.000	0.000	0.000	0.000	0.000	0.000	0.000	0.000	156	740	-6	3	2.322	Error	Error	-5	-1	0	0	0	3	0	0	-75	0
2	17	20	"EMPTY"	"EMPTY"	9560	19890	150	99	101	40	99	108	54	8	1	0	170	175	50	170	177	58	12	3	0	0	0	0	0	0	0	0	0	0	0	0	0	0	0	0	0	0	0	0.000	0.400	0.757	0.740	3.135	0.198	0.006	0.000	0.000	0.000	0.000	0.000	0.000	0.000	0.000	0.000	0.000	0.000	0.000	0.000	0.000	156	711	0	7	Error	Error	Error	0	0	0	0	2	5	0	0	-75	0
2	18	20	"EMPTY"	"EMPTY"	9750	19890	150	90	97	39	98	114	89	2	0	0	163	165	42	169	178	73	1	0	0	0	0	0	0	0	0	0	0	0	0	0	0	0	0	0	0	0	0	1.333	0.250	0.922	0.793	3.977	0.191	0.014	0.000	0.000	0.000	0.000	0.000	0.000	0.000	0.000	0.000	0.000	0.000	0.000	0.000	0.000	156	713	-14	-5	0.415	Error	Error	-8	-6	0	0	-1	-4	0	0	-75	0
2	19	20	"EMPTY"	"EMPTY"	9940	19890	150	103	105	41	101	167	382	0	0	0	172	176	57	171	221	298	0	0	0	0	0	0	0	0	0	0	0	0	0	0	0	0	0	0	0	0	0	2.000	0.800	1.000	0.959	4.803	1.219	0.827	0.000	0.000	0.000	0.000	0.000	0.000	0.000	0.000	0.000	0.000	0.000	0.000	0.000	0.000	156	733	3	9	1.000	Error	Error	2	1	0	0	4	5	0	0	-75	0
2	20	20	"EMPTY"	"EMPTY"	10130	19890	150	94	100	41	104	164	352	0	0	0	173	175	44	171	227	311	0	0	0	0	0	0	0	0	0	0	0	0	0	0	0	0	0	0	0	0	0	-5.000	-1.000	1.191	1.061	3.549	0.780	0.136	0.000	0.000	0.000	0.000	0.000	0.000	0.000	0.000	0.000	0.000	0.000	0.000	0.000	0.000	156	744	-8	0	Error	Error	Error	-10	2	0	0	-4	4	0	0	-75	0
2	21	20	"EMPTY"	"EMPTY"	10320	19900	150	91	100	45	101	138	212	0	0	0	164	167	44	177	231	326	0	0	0	0	0	0	0	0	0	0	0	0	0	0	0	0	0	0	0	0	0	0.769	0.100	1.000	0.997	3.425	0.732	0.703	0.000	0.000	0.000	0.000	0.000	0.000	0.000	0.000	0.000	0.000	0.000	0.000	0.000	0.000	156	784	-23	-11	-0.379	Error	Error	-10	-13	0	0	-1	-10	0	0	-75	0
2	22	20	"EMPTY"	"EMPTY"	10510	19900	150	102	104	39	97	121	172	0	0	0	186	189	48	179	211	256	0	0	0	0	0	0	0	0	0	0	0	0	0	0	0	0	0	0	0	0	0	0.714	0.700	1.010	1.051	3.910	2.188	0.009	0.000	0.000	0.000	0.000	0.000	0.000	0.000	0.000	0.000	0.000	0.000	0.000	0.000	0.000	156	962	12	17	-0.485	Error	Error	5	7	0	0	7	10	0	0	-75	0
3	1	1	""	"YBL083C"	10910	16220	150	303	595	567	112	144	154	51	44	0	446	1231	1297	215	255	286	48	42	0	0	0	0	0	0	0	0	0	0	0	0	0	0	0	0	0	0	0	0.827	0.475	0.438	0.469	2.633	0.445	0.808	0.000	0.000	0.000	0.000	0.000	0.000	0.000	0.000	0.000	0.000	0.000	0.000	0.000	0.000	156	687	422	1499	-0.274	Error	Error	191	231	0	0	483	1016	0	0	0	0
3	2	1	""	"YBL112C"	11100	16220	150	2575	5543	5580	115	202	650	68	58	0	4438	8662	9163	222	356	898	61	57	0	0	0	0	0	0	0	0	0	0	0	0	0	0	0	0	0	0	0	0.583	0.643	0.668	0.903	2.938	0.618	0.892	0.000	0.000	0.000	0.000	0.000	0.000	0.000	0.000	0.000	0.000	0.000	0.000	0.000	0.000	156	668	6676	13868	-0.777	Error	Error	2460	4216	0	0	5428	8440	0	0	0	0
3	3	1	"CDS1"	"YBR029C"	11290	16220	150	416	586	601	112	200	675	23	9	0	754	966	1064	214	338	873	33	14	0	0	0	0	0	0	0	0	0	0	0	0	0	0	0	0	0	0	0	0.563	0.630	0.531	0.495	2.533	0.575	0.827	0.000	0.000	0.000	0.000	0.000	0.000	0.000	0.000	0.000	0.000	0.000	0.000	0.000	0.000	156	668	844	1226	-0.829	Error	Error	304	540	0	0	474	752	0	0	0	0
3	4	1	"BOI1"	"YBL085W"	11480	16220	150	201	235	153	111	162	412	7	0	0	280	314	225	210	252	316	19	1	0	0	0	0	0	0	0	0	0	0	0	0	0	0	0	0	0	0	0	1.286	1.192	0.588	0.656	2.790	0.546	0.373	0.000	0.000	0.000	0.000	0.000	0.000	0.000	0.000	0.000	0.000	0.000	0.000	0.000	0.000	156	668	160	228	0.363	Error	Error	90	70	0	0	124	104	0	0	0	0
3	5	1	"NTH2"	"YBR001C"	11670	16220	150	3999	4381	4523	112	175	421	60	58	0	1585	1732	1785	209	241	292	57	55	0	0	0	0	0	0	0	0	0	0	0	0	0	0	0	0	0	0	0	2.825	2.803	2.748	2.367	2.508	2.805	0.848	0.000	0.000	0.000	0.000	0.000	0.000	0.000	0.000	0.000	0.000	0.000	0.000	0.000	0.000	156	668	5263	5792	1.498	Error	Error	3887	1376	0	0	4269	1523	0	0	0	0
3	6	1	"RPL4A"	"YBR031W"	11860	16220	150	1103	3112	3366	114	170	355	57	52	0	980	2513	2634	215	238	179	56	55	0	0	0	0	0	0	0	0	0	0	0	0	0	0	0	0	0	0	0	1.293	1.305	1.186	1.182	2.424	1.333	0.867	0.000	0.000	0.000	0.000	0.000	0.000	0.000	0.000	0.000	0.000	0.000	0.000	0.000	0.000	156	668	1754	5296	0.371	Error	Error	989	765	0	0	2998	2298	0	0	0	0
3	7	1	"RPL23A"	"YBL087C"	12050	16220	150	372	569	476	117	231	767	32	0	0	840	1027	931	216	271	393	51	46	0	0	0	0	0	0	0	0	0	0	0	0	0	0	0	0	0	0	0	0.409	0.557	0.480	0.467	2.602	0.939	0.412	0.000	0.000	0.000	0.000	0.000	0.000	0.000	0.000	0.000	0.000	0.000	0.000	0.000	0.000	156	668	879	1263	-1.291	Error	Error	255	624	0	0	452	811	0	0	0	0
3	8	1	"COQ1"	"YBR003W"	12240	16220	150	2271	4152	4264	117	333	1052	55	50	0	883	2130	2231	211	324	633	50	44	0	0	0	0	0	0	0	0	0	0	0	0	0	0	0	0	0	0	0	3.205	2.103	2.009	1.996	2.593	2.026	0.844	0.000	0.000	0.000	0.000	0.000	0.000	0.000	0.000	0.000	0.000	0.000	0.000	0.000	0.000	156	668	2826	5954	1.680	Error	Error	2154	672	0	0	4035	1919	0	0	0	0
3	9	1	""	"YBR033W"	12430	16220	150	1571	2328	2472	122	439	1135	52	39	0	1268	1889	2283	220	437	922	52	39	0	0	0	0	0	0	0	0	0	0	0	0	0	0	0	0	0	0	0	1.383	1.322	1.324	1.204	2.593	1.199	0.837	0.000	0.000	0.000	0.000	0.000	0.000	0.000	0.000	0.000	0.000	0.000	0.000	0.000	0.000	156	668	2497	3875	0.467	Error	Error	1449	1048	0	0	2206	1669	0	0	0	0
3	10	1	""	"YBL089W"	12620	16220	150	689	1511	1608	127	382	949	41	33	0	743	1229	1154	220	420	900	42	23	0	0	0	0	0	0	0	0	0	0	0	0	0	0	0	0	0	0	0	1.075	1.372	1.236	1.023	2.532	1.482	0.879	0.000	0.000	0.000	0.000	0.000	0.000	0.000	0.000	0.000	0.000	0.000	0.000	0.000	0.000	156	668	1085	2393	0.104	Error	Error	562	523	0	0	1384	1009	0	0	-100	0
3	11	1	""	"YBR005W"	12810	16220	150	1265	3360	3954	122	212	480	56	50	0	1023	2115	2358	216	286	496	51	48	0	0	0	0	0	0	0	0	0	0	0	0	0	0	0	0	0	0	0	1.416	1.705	1.500	1.188	2.762	1.709	0.919	0.000	0.000	0.000	0.000	0.000	0.000	0.000	0.000	0.000	0.000	0.000	0.000	0.000	0.000	156	668	1950	5137	0.502	Error	Error	1143	807	0	0	3238	1899	0	0	0	0
3	12	1	"PDX3"	"YBR035C"	13000	16220	150	1009	1852	1997	118	179	296	62	57	0	2053	3584	3709	214	270	280	66	62	0	0	0	0	0	0	0	0	0	0	0	0	0	0	0	0	0	0	0	0.485	0.515	0.479	0.500	2.225	0.523	0.870	0.000	0.000	0.000	0.000	0.000	0.000	0.000	0.000	0.000	0.000	0.000	0.000	0.000	0.000	156	668	2730	5104	-1.045	Error	Error	891	1839	0	0	1734	3370	0	0	0	0
3	13	1	""	"YCL047C"	13190	16220	150	2904	2835	2177	118	223	553	72	67	0	1841	1794	1446	209	285	363	64	63	0	0	0	0	0	0	0	0	0	0	0	0	0	0	0	0	0	0	0	1.707	1.714	1.663	1.728	2.197	1.637	0.881	0.000	0.000	0.000	0.000	0.000	0.000	0.000	0.000	0.000	0.000	0.000	0.000	0.000	0.000	156	668	4418	4302	0.772	Error	Error	2786	1632	0	0	2717	1585	0	0	0	0
3	14	1	"RVS161"	"YCR009C"	13380	16220	150	3014	2783	2108	113	233	621	69	65	0	1247	1117	785	206	261	304	66	62	0	0	0	0	0	0	0	0	0	0	0	0	0	0	0	0	0	0	0	2.787	2.931	2.616	2.326	2.112	2.793	0.821	0.000	0.000	0.000	0.000	0.000	0.000	0.000	0.000	0.000	0.000	0.000	0.000	0.000	0.000	156	668	3942	3581	1.479	Error	Error	2901	1041	0	0	2670	911	0	0	0	0
3	15	1	"PHO87"	"YCR037C"	13570	16220	150	1486	1866	1823	111	177	394	67	58	0	1214	1406	1293	202	235	180	66	64	0	0	0	0	0	0	0	0	0	0	0	0	0	0	0	0	0	0	0	1.359	1.458	1.379	1.386	2.207	1.535	0.870	0.000	0.000	0.000	0.000	0.000	0.000	0.000	0.000	0.000	0.000	0.000	0.000	0.000	0.000	156	668	2387	2959	0.442	Error	Error	1375	1012	0	0	1755	1204	0	0	0	0
3	16	1	""	"YCL049C"	13760	16220	150	461	456	313	109	141	171	60	50	0	700	641	506	194	222	164	58	55	0	0	0	0	0	0	0	0	0	0	0	0	0	0	0	0	0	0	0	0.696	0.776	0.650	0.591	2.545	0.629	0.640	0.000	0.000	0.000	0.000	0.000	0.000	0.000	0.000	0.000	0.000	0.000	0.000	0.000	0.000	156	668	858	794	-0.524	Error	Error	352	506	0	0	347	447	0	0	0	0
3	17	1	"adp1"	"YCR011C"	13950	16220	150	776	940	759	106	134	156	75	66	0	669	745	643	185	212	177	66	57	0	0	0	0	0	0	0	0	0	0	0	0	0	0	0	0	0	0	0	1.384	1.489	1.440	1.359	2.367	1.299	0.684	0.000	0.000	0.000	0.000	0.000	0.000	0.000	0.000	0.000	0.000	0.000	0.000	0.000	0.000	156	668	1154	1394	0.469	Error	Error	670	484	0	0	834	560	0	0	0	0
3	18	1	"MATAlpha2"	"YCR039C"	14140	16220	150	3443	3833	3752	104	166	446	73	68	0	2347	2548	2332	189	239	365	69	67	0	0	0	0	0	0	0	0	0	0	0	0	0	0	0	0	0	0	0	1.547	1.581	1.532	1.437	2.266	1.653	0.862	0.000	0.000	0.000	0.000	0.000	0.000	0.000	0.000	0.000	0.000	0.000	0.000	0.000	0.000	156	650	5497	6088	0.630	Error	Error	3339	2158	0	0	3729	2359	0	0	0	0
3	19	1	"LRE1"	"YCL051W"	14320	16220	150	1349	1285	990	105	187	485	63	57	0	1131	1035	795	197	255	371	63	57	0	0	0	0	0	0	0	0	0	0	0	0	0	0	0	0	0	0	0	1.332	1.408	1.275	1.251	2.339	1.435	0.837	0.000	0.000	0.000	0.000	0.000	0.000	0.000	0.000	0.000	0.000	0.000	0.000	0.000	0.000	156	649	2178	2018	0.413	Error	Error	1244	934	0	0	1180	838	0	0	0	0
3	20	1	""	"YCR013C"	14510	16220	150	1214	2418	3638	109	197	555	67	49	0	841	1656	2398	195	256	412	63	39	0	0	0	0	0	0	0	0	0	0	0	0	0	0	0	0	0	0	0	1.711	1.580	1.505	1.361	2.342	1.527	0.873	0.000	0.000	0.000	0.000	0.000	0.000	0.000	0.000	0.000	0.000	0.000	0.000	0.000	0.000	156	667	1751	3770	0.774	Error	Error	1105	646	0	0	2309	1461	0	0	0	0
3	21	1	""	"YCR041W"	14700	16220	150	833	4053	5801	110	254	926	46	42	0	568	2830	4358	195	299	667	41	32	0	0	0	0	0	0	0	0	0	0	0	0	0	0	0	0	0	0	0	1.938	1.496	1.448	1.503	2.705	1.391	0.827	0.000	0.000	0.000	0.000	0.000	0.000	0.000	0.000	0.000	0.000	0.000	0.000	0.000	0.000	156	695	1096	6578	0.955	Error	Error	723	373	0	0	3943	2635	0	0	0	0
3	22	1	"SPB1"	"YCL054W"	14890	16230	150	1899	2440	2473	115	268	844	60	51	0	1640	1709	1611	205	313	592	57	53	0	0	0	0	0	0	0	0	0	0	0	0	0	0	0	0	0	0	0	1.243	1.546	1.502	1.381	2.406	1.534	0.811	0.000	0.000	0.000	0.000	0.000	0.000	0.000	0.000	0.000	0.000	0.000	0.000	0.000	0.000	156	898	3219	3829	0.314	Error	Error	1784	1435	0	0	2325	1504	0	0	0	0
3	1	2	""	"YCR015C"	10910	16410	150	2244	2614	2483	118	166	223	73	69	0	3368	3744	3522	220	283	373	67	66	0	0	0	0	0	0	0	0	0	0	0	0	0	0	0	0	0	0	0	0.675	0.708	0.716	0.692	2.009	0.699	0.921	0.000	0.000	0.000	0.000	0.000	0.000	0.000	0.000	0.000	0.000	0.000	0.000	0.000	0.000	156	556	5274	6020	-0.566	Error	Error	2126	3148	0	0	2496	3524	0	0	0	0
3	2	2	""	"YCR043C"	11100	16410	150	1372	1631	1436	127	242	601	62	51	0	3614	3762	3385	229	397	828	64	60	0	0	0	0	0	0	0	0	0	0	0	0	0	0	0	0	0	0	0	0.368	0.426	0.407	0.418	1.999	0.418	0.927	0.000	0.000	0.000	0.000	0.000	0.000	0.000	0.000	0.000	0.000	0.000	0.000	0.000	0.000	156	500	4630	5037	-1.443	Error	Error	1245	3385	0	0	1504	3533	0	0	0	0
3	3	2	""	"YDR003W"	11290	16410	150	1615	1621	1212	127	278	750	66	49	0	1259	1172	882	232	413	958	53	14	0	0	0	0	0	0	0	0	0	0	0	0	0	0	0	0	0	0	0	1.449	1.589	1.443	1.381	2.408	1.470	0.797	0.000	0.000	0.000	0.000	0.000	0.000	0.000	0.000	0.000	0.000	0.000	0.000	0.000	0.000	156	500	2515	2434	0.535	Error	Error	1488	1027	0	0	1494	940	0	0	0	0
3	4	2	""	"YDR034C-A"	11480	16410	150	7741	8116	7168	130	301	744	69	65	0	4846	5239	4603	229	339	539	62	61	0	0	0	0	0	0	0	0	0	0	0	0	0	0	0	0	0	0	0	1.648	1.594	1.577	1.447	2.038	1.603	0.930	0.000	0.000	0.000	0.000	0.000	0.000	0.000	0.000	0.000	0.000	0.000	0.000	0.000	0.000	156	507	12228	12996	0.721	Error	Error	7611	4617	0	0	7986	5010	0	0	0	0
3	5	2	""	"YDR063W"	11670	16410	150	519	970	1226	135	308	703	36	20	0	592	899	963	226	333	491	46	25	0	0	0	0	0	0	0	0	0	0	0	0	0	0	0	0	0	0	0	1.049	1.241	0.901	0.797	2.712	1.388	0.864	0.000	0.000	0.000	0.000	0.000	0.000	0.000	0.000	0.000	0.000	0.000	0.000	0.000	0.000	156	600	750	1508	0.069	Error	Error	384	366	0	0	835	673	0	0	0	0
3	6	2	"MAF1"	"YDR005C"	11860	16410	150	2607	3228	3037	129	215	538	76	75	0	1181	1459	1558	224	267	321	68	64	0	0	0	0	0	0	0	0	0	0	0	0	0	0	0	0	0	0	0	2.589	2.509	2.436	2.057	2.351	2.182	0.867	0.000	0.000	0.000	0.000	0.000	0.000	0.000	0.000	0.000	0.000	0.000	0.000	0.000	0.000	156	543	3435	4334	1.373	Error	Error	2478	957	0	0	3099	1235	0	0	0	0
3	7	2	""	"YDR034C-D"	12050	16410	150	8607	10725	9235	134	337	1032	77	73	0	5763	6391	5573	227	341	613	71	69	0	0	0	0	0	0	0	0	0	0	0	0	0	0	0	0	0	0	0	1.531	1.718	1.780	1.769	2.248	1.715	0.914	0.000	0.000	0.000	0.000	0.000	0.000	0.000	0.000	0.000	0.000	0.000	0.000	0.000	0.000	156	535	14009	16755	0.614	Error	Error	8473	5536	0	0	10591	6164	0	0	0	0
3	8	2	""	"YDR065W"	12240	16410	150	2088	4427	5069	139	722	1734	51	42	0	1844	2857	3026	230	596	1223	52	44	0	0	0	0	0	0	0	0	0	0	0	0	0	0	0	0	0	0	0	1.208	1.632	1.551	1.298	2.259	1.630	0.918	0.000	0.000	0.000	0.000	0.000	0.000	0.000	0.000	0.000	0.000	0.000	0.000	0.000	0.000	156	434	3563	6915	0.272	Error	Error	1949	1614	0	0	4288	2627	0	0	-100	0
3	9	2	"trp1"	"YDR007W"	12430	16410	150	2529	3423	3556	157	910	1812	55	35	0	2928	3647	3765	255	829	1619	55	44	0	0	0	0	0	0	0	0	0	0	0	0	0	0	0	0	0	0	0	0.887	0.963	0.869	0.893	2.175	1.031	0.867	0.000	0.000	0.000	0.000	0.000	0.000	0.000	0.000	0.000	0.000	0.000	0.000	0.000	0.000	156	422	5045	6658	-0.172	Error	Error	2372	2673	0	0	3266	3392	0	0	-100	0
3	10	2	"ARO3"	"YDR035W"	12620	16410	150	6644	9178	8944	141	499	1170	62	57	0	8848	8420	7635	238	562	1280	60	58	0	0	0	0	0	0	0	0	0	0	0	0	0	0	0	0	0	0	0	0.755	1.104	1.061	1.154	2.563	1.101	0.882	0.000	0.000	0.000	0.000	0.000	0.000	0.000	0.000	0.000	0.000	0.000	0.000	0.000	0.000	156	529	15113	17219	-0.405	Error	Error	6503	8610	0	0	9037	8182	0	0	0	0
3	11	2	""	"YDR067C"	12810	16410	150	1748	7803	9646	137	275	557	65	53	0	836	4703	5960	221	404	753	48	41	0	0	0	0	0	0	0	0	0	0	0	0	0	0	0	0	0	0	0	2.620	1.710	1.527	1.662	3.338	1.671	0.894	0.000	0.000	0.000	0.000	0.000	0.000	0.000	0.000	0.000	0.000	0.000	0.000	0.000	0.000	156	565	2226	12148	1.389	Error	Error	1611	615	0	0	7666	4482	0	0	0	0
3	12	2	"GAL3"	"YDR009W"	13000	16410	150	1799	2099	1908	141	230	352	70	64	0	2113	2533	2258	226	342	528	65	64	0	0	0	0	0	0	0	0	0	0	0	0	0	0	0	0	0	0	0	0.879	0.849	0.812	0.799	2.320	0.820	0.831	0.000	0.000	0.000	0.000	0.000	0.000	0.000	0.000	0.000	0.000	0.000	0.000	0.000	0.000	156	537	3545	4265	-0.187	Error	Error	1658	1887	0	0	1958	2307	0	0	0	0
3	13	2	"KRS1"	"YDR037W"	13190	16410	150	4057	5490	5366	133	291	691	75	67	0	2202	2780	2630	227	366	515	67	60	0	0	0	0	0	0	0	0	0	0	0	0	0	0	0	0	0	0	0	1.987	2.098	2.046	1.928	2.535	2.073	0.864	0.000	0.000	0.000	0.000	0.000	0.000	0.000	0.000	0.000	0.000	0.000	0.000	0.000	0.000	156	557	5899	7910	0.990	Error	Error	3924	1975	0	0	5357	2553	0	0	0	0
3	14	2	"DOA4"	"YDR069C"	13380	16410	150	266	490	503	130	277	746	21	3	0	313	560	501	220	325	461	35	14	0	0	0	0	0	0	0	0	0	0	0	0	0	0	0	0	0	0	0	1.462	1.059	0.882	0.791	2.785	1.597	0.854	0.000	0.000	0.000	0.000	0.000	0.000	0.000	0.000	0.000	0.000	0.000	0.000	0.000	0.000	156	540	229	700	0.548	Error	Error	136	93	0	0	360	340	0	0	0	0
3	15	2	""	"YDR365W-B"	13570	16410	150	9592	10142	9416	127	208	432	73	69	0	5330	6424	6755	217	269	238	62	59	0	0	0	0	0	0	0	0	0	0	0	0	0	0	0	0	0	0	0	1.851	1.614	1.597	1.757	3.214	1.537	0.826	0.000	0.000	0.000	0.000	0.000	0.000	0.000	0.000	0.000	0.000	0.000	0.000	0.000	0.000	156	529	14578	16222	0.888	Error	Error	9465	5113	0	0	10015	6207	0	0	0	0
3	16	2	"NCB2"	"YDR397C"	13760	16410	150	1037	1081	934	119	182	226	66	62	0	1051	1304	1220	217	282	266	61	57	0	0	0	0	0	0	0	0	0	0	0	0	0	0	0	0	0	0	0	1.101	0.885	0.712	0.743	2.336	0.810	0.746	0.000	0.000	0.000	0.000	0.000	0.000	0.000	0.000	0.000	0.000	0.000	0.000	0.000	0.000	156	552	1752	2049	0.138	Error	Error	918	834	0	0	962	1087	0	0	0	0
3	17	2	"TIF35"	"YDR429C"	13950	16410	150	2817	2628	2106	118	174	238	75	70	0	3198	3054	2614	204	286	417	66	65	0	0	0	0	0	0	0	0	0	0	0	0	0	0	0	0	0	0	0	0.901	0.881	0.864	0.855	2.167	0.829	0.853	0.000	0.000	0.000	0.000	0.000	0.000	0.000	0.000	0.000	0.000	0.000	0.000	0.000	0.000	156	536	5693	5360	-0.150	Error	Error	2699	2994	0	0	2510	2850	0	0	0	0
3	18	2	""	"YDR367W"	14140	16410	150	729	1192	1271	117	211	400	62	45	0	1079	1682	1935	204	351	635	57	39	0	0	0	0	0	0	0	0	0	0	0	0	0	0	0	0	0	0	0	0.699	0.727	0.713	0.664	2.431	0.668	0.892	0.000	0.000	0.000	0.000	0.000	0.000	0.000	0.000	0.000	0.000	0.000	0.000	0.000	0.000	156	552	1487	2553	-0.516	Error	Error	612	875	0	0	1075	1478	0	0	0	0
3	19	2	"HPT1"	"YDR399W"	14330	16410	150	269	723	1046	116	209	414	35	20	0	446	1086	1589	204	319	506	37	26	0	0	0	0	0	0	0	0	0	0	0	0	0	0	0	0	0	0	0	0.632	0.688	0.519	0.474	2.732	0.614	0.771	0.000	0.000	0.000	0.000	0.000	0.000	0.000	0.000	0.000	0.000	0.000	0.000	0.000	0.000	156	519	395	1489	-0.661	Error	Error	153	242	0	0	607	882	0	0	0	0
3	20	2	""	"YDR431W"	14520	16410	150	763	767	583	116	208	587	54	17	0	1338	1447	1320	201	279	454	60	52	0	0	0	0	0	0	0	0	0	0	0	0	0	0	0	0	0	0	0	0.569	0.522	0.483	0.512	2.739	0.442	0.818	0.000	0.000	0.000	0.000	0.000	0.000	0.000	0.000	0.000	0.000	0.000	0.000	0.000	0.000	156	548	1784	1897	-0.813	Error	Error	647	1137	0	0	651	1246	0	0	0	0
3	21	2	"xrs2"	"YDR369C"	14710	16410	150	866	1731	1881	123	272	942	48	36	0	681	1961	2240	209	339	736	47	42	0	0	0	0	0	0	0	0	0	0	0	0	0	0	0	0	0	0	0	1.574	0.918	0.827	0.791	2.986	0.826	0.853	0.000	0.000	0.000	0.000	0.000	0.000	0.000	0.000	0.000	0.000	0.000	0.000	0.000	0.000	156	586	1215	3360	0.655	Error	Error	743	472	0	0	1608	1752	0	0	0	0
3	22	2	""	"YDR401W"	14920	16420	120	2950	2998	2093	128	266	466	79	76	0	2568	2629	2059	218	351	522	72	69	0	0	0	0	0	0	0	0	0	0	0	0	0	0	0	0	0	0	0	1.201	1.190	1.127	1.024	2.830	1.071	0.821	0.000	0.000	0.000	0.000	0.000	0.000	0.000	0.000	0.000	0.000	0.000	0.000	0.000	0.000	120	604	5172	5281	0.264	Error	Error	2822	2350	0	0	2870	2411	0	0	0	0
3	1	3	""	"YDR433W"	10930	16620	150	1171	1187	946	120	186	437	66	56	0	1949	2014	1768	217	288	446	64	61	0	0	0	0	0	0	0	0	0	0	0	0	0	0	0	0	0	0	0	0.607	0.594	0.595	0.558	2.077	0.540	0.851	0.000	0.000	0.000	0.000	0.000	0.000	0.000	0.000	0.000	0.000	0.000	0.000	0.000	0.000	156	693	2783	2864	-0.721	Error	Error	1051	1732	0	0	1067	1797	0	0	0	0
3	2	3	""	"YDR371W"	11120	16620	150	2945	3828	4357	129	648	2042	62	24	0	3639	4370	4778	225	652	1649	62	51	0	0	0	0	0	0	0	0	0	0	0	0	0	0	0	0	0	0	0	0.825	0.892	0.886	0.961	2.187	0.896	0.929	0.000	0.000	0.000	0.000	0.000	0.000	0.000	0.000	0.000	0.000	0.000	0.000	0.000	0.000	156	619	6230	7844	-0.278	Error	Error	2816	3414	0	0	3699	4145	0	0	0	0
3	3	3	"DIT1"	"YDR403W"	11310	16620	150	930	1808	2041	129	322	869	48	39	0	897	1941	2219	221	430	1073	46	30	0	0	0	0	0	0	0	0	0	0	0	0	0	0	0	0	0	0	0	1.185	0.976	0.943	0.909	2.953	0.840	0.866	0.000	0.000	0.000	0.000	0.000	0.000	0.000	0.000	0.000	0.000	0.000	0.000	0.000	0.000	156	585	1477	3399	0.245	Error	Error	801	676	0	0	1679	1720	0	0	0	0
3	4	3	""	"YDR435C"	11500	16620	150	3595	5133	5692	135	303	635	64	58	0	2012	3535	3923	230	391	737	57	52	0	0	0	0	0	0	0	0	0	0	0	0	0	0	0	0	0	0	0	1.942	1.512	1.407	1.300	2.851	1.491	0.930	0.000	0.000	0.000	0.000	0.000	0.000	0.000	0.000	0.000	0.000	0.000	0.000	0.000	0.000	156	751	5242	8303	0.957	Error	Error	3460	1782	0	0	4998	3305	0	0	0	0
3	5	3	"SWI4"	"YER111C"	11770	16620	90	265	264	123	124	159	225	23	1	0	427	424	228	222	255	180	55	17	0	0	0	0	0	0	0	0	0	0	0	0	0	0	0	0	0	0	0	0.688	0.693	0.590	0.521	3.107	0.442	0.328	0.000	0.000	0.000	0.000	0.000	0.000	0.000	0.000	0.000	0.000	0.000	0.000	0.000	0.000	52	377	346	342	-0.540	Error	Error	141	205	0	0	140	202	0	0	0	0
3	6	3	""	"YER140W"	11920	16610	110	1325	1698	1653	125	159	186	78	75	0	2393	3444	3729	215	276	399	76	75	0	0	0	0	0	0	0	0	0	0	0	0	0	0	0	0	0	0	0	0.551	0.487	0.482	0.451	1.796	0.429	0.835	0.000	0.000	0.000	0.000	0.000	0.000	0.000	0.000	0.000	0.000	0.000	0.000	0.000	0.000	80	486	3378	4802	-0.860	Error	Error	1200	2178	0	0	1573	3229	0	0	0	0
3	7	3	"rad3"	"YER171W"	12120	16620	120	6136	7194	7298	127	186	264	83	77	0	2643	2974	2929	223	305	442	65	64	0	0	0	0	0	0	0	0	0	0	0	0	0	0	0	0	0	0	0	2.483	2.569	2.429	2.634	2.523	2.604	0.873	0.000	0.000	0.000	0.000	0.000	0.000	0.000	0.000	0.000	0.000	0.000	0.000	0.000	0.000	120	560	8429	9818	1.312	Error	Error	6009	2420	0	0	7067	2751	0	0	0	0
3	8	3	""	"YER113C"	12330	16590	160	1990	2307	1818	127	369	1083	66	41	0	1965	2907	2396	224	416	877	75	49	0	0	0	0	0	0	0	0	0	0	0	0	0	0	0	0	0	0	0	1.070	0.813	0.823	0.863	2.346	0.855	0.803	0.000	0.000	0.000	0.000	0.000	0.000	0.000	0.000	0.000	0.000	0.000	0.000	0.000	0.000	208	744	3604	4863	0.098	Error	Error	1863	1741	0	0	2180	2683	0	0	-100	0
3	9	3	"MAG1"	"YER142C"	12500	16610	110	1414	1663	1332	121	212	793	65	41	0	1042	1147	958	216	321	850	50	16	0	0	0	0	0	0	0	0	0	0	0	0	0	0	0	0	0	0	0	1.565	1.656	1.450	1.193	2.656	1.323	0.773	0.000	0.000	0.000	0.000	0.000	0.000	0.000	0.000	0.000	0.000	0.000	0.000	0.000	0.000	80	426	2119	2473	0.647	Error	Error	1293	826	0	0	1542	931	0	0	0	0
3	10	3	"rad24"	"YER173W"	12690	16620	120	2140	2481	2242	126	270	730	74	60	0	4119	4717	4784	214	476	1067	64	60	0	0	0	0	0	0	0	0	0	0	0	0	0	0	0	0	0	0	0	0.516	0.523	0.496	0.579	2.543	0.464	0.865	0.000	0.000	0.000	0.000	0.000	0.000	0.000	0.000	0.000	0.000	0.000	0.000	0.000	0.000	120	626	5919	6858	-0.955	Error	Error	2014	3905	0	0	2355	4503	0	0	0	0
3	11	3	"spr6"	"YER115C"	12920	16620	100	615	867	720	127	213	287	68	46	0	1563	2100	1902	220	419	782	61	47	0	0	0	0	0	0	0	0	0	0	0	0	0	0	0	0	0	0	0	0.363	0.394	0.344	0.357	2.079	0.368	0.833	0.000	0.000	0.000	0.000	0.000	0.000	0.000	0.000	0.000	0.000	0.000	0.000	0.000	0.000	80	421	1831	2620	-1.461	Error	Error	488	1343	0	0	740	1880	0	0	0	0
3	12	3	"UBP5"	"YER144C"	13050	16620	110	3156	3248	2540	125	202	450	78	77	0	2857	3188	2745	228	363	797	76	66	0	0	0	0	0	0	0	0	0	0	0	0	0	0	0	0	0	0	0	1.153	1.055	1.025	0.973	2.021	0.980	0.770	0.000	0.000	0.000	0.000	0.000	0.000	0.000	0.000	0.000	0.000	0.000	0.000	0.000	0.000	80	465	5660	6083	0.205	Error	Error	3031	2629	0	0	3123	2960	0	0	0	0
3	13	3	""	"YER175C"	13250	16610	110	2254	2275	1323	128	224	461	86	77	0	5267	4969	3176	227	417	841	77	76	0	0	0	0	0	0	0	0	0	0	0	0	0	0	0	0	0	0	0	0.422	0.453	0.452	0.493	2.196	0.409	0.864	0.000	0.000	0.000	0.000	0.000	0.000	0.000	0.000	0.000	0.000	0.000	0.000	0.000	0.000	80	544	7166	6889	-1.245	Error	Error	2126	5040	0	0	2147	4742	0	0	0	0
3	14	3	"RPL23B"	"YER117W"	13460	16620	120	3798	5341	5707	130	169	219	77	74	0	4801	7409	8127	226	330	573	65	61	0	0	0	0	0	0	0	0	0	0	0	0	0	0	0	0	0	0	0	0.802	0.725	0.713	0.875	3.256	0.689	0.862	0.000	0.000	0.000	0.000	0.000	0.000	0.000	0.000	0.000	0.000	0.000	0.000	0.000	0.000	120	532	8243	12394	-0.319	Error	Error	3668	4575	0	0	5211	7183	0	0	0	0
3	15	3	"LSM5"	"YER146W"	13620	16620	110	832	812	629	130	187	634	53	13	0	1672	1528	1339	229	316	665	61	51	0	0	0	0	0	0	0	0	0	0	0	0	0	0	0	0	0	0	0	0.486	0.525	0.501	0.519	2.772	0.462	0.858	0.000	0.000	0.000	0.000	0.000	0.000	0.000	0.000	0.000	0.000	0.000	0.000	0.000	0.000	80	488	2145	1981	-1.040	Error	Error	702	1443	0	0	682	1299	0	0	0	0
3	16	3	"bmh1"	"YER177W"	13830	16620	120	10481	8768	5715	127	157	135	95	93	0	13876	11296	7921	230	286	287	77	75	0	0	0	0	0	0	0	0	0	0	0	0	0	0	0	0	0	0	0	0.759	0.781	0.779	1.011	2.985	0.746	0.916	0.000	0.000	0.000	0.000	0.000	0.000	0.000	0.000	0.000	0.000	0.000	0.000	0.000	0.000	120	547	24000	19707	-0.398	Error	Error	10354	13646	0	0	8641	11066	0	0	0	0
3	17	3	"cup2"	"YGL166W"	14000	16620	110	2234	2736	1837	125	172	225	90	85	0	4510	5308	3767	214	362	688	80	78	0	0	0	0	0	0	0	0	0	0	0	0	0	0	0	0	0	0	0	0.491	0.513	0.534	0.482	1.387	0.479	0.925	0.000	0.000	0.000	0.000	0.000	0.000	0.000	0.000	0.000	0.000	0.000	0.000	0.000	0.000	80	489	6405	7705	-1.026	Error	Error	2109	4296	0	0	2611	5094	0	0	0	0
3	18	3	""	"YGL198W"	14210	16610	110	1551	1691	1333	125	198	325	73	65	0	3642	3444	2703	203	417	829	70	66	0	0	0	0	0	0	0	0	0	0	0	0	0	0	0	0	0	0	0	0.415	0.483	0.476	0.480	1.958	0.446	0.864	0.000	0.000	0.000	0.000	0.000	0.000	0.000	0.000	0.000	0.000	0.000	0.000	0.000	0.000	80	537	4865	4807	-1.270	Error	Error	1426	3439	0	0	1566	3241	0	0	0	0
3	19	3	"SAP4"	"YGL229C"	14400	16620	120	2819	3286	3025	123	176	255	80	75	0	3377	3812	4107	197	290	435	63	60	0	0	0	0	0	0	0	0	0	0	0	0	0	0	0	0	0	0	0	0.848	0.875	0.829	1.091	3.227	0.755	0.822	0.000	0.000	0.000	0.000	0.000	0.000	0.000	0.000	0.000	0.000	0.000	0.000	0.000	0.000	120	603	5876	6778	-0.238	Error	Error	2696	3180	0	0	3163	3615	0	0	0	0
3	20	3	""	"YGL168W"	14600	16620	110	2367	2276	1114	116	143	218	91	88	0	2283	1906	1151	205	257	486	73	72	0	0	0	0	0	0	0	0	0	0	0	0	0	0	0	0	0	0	0	1.083	1.270	1.240	1.319	2.044	1.129	0.851	0.000	0.000	0.000	0.000	0.000	0.000	0.000	0.000	0.000	0.000	0.000	0.000	0.000	0.000	80	515	4329	3861	0.115	Error	Error	2251	2078	0	0	2160	1701	0	0	0	0
3	21	3	"EMP24"	"YGL200C"	14770	16610	110	1676	1645	1428	123	188	276	67	62	0	3698	3666	3443	222	405	858	62	60	0	0	0	0	0	0	0	0	0	0	0	0	0	0	0	0	0	0	0	0.447	0.442	0.427	0.385	2.108	0.378	0.819	0.000	0.000	0.000	0.000	0.000	0.000	0.000	0.000	0.000	0.000	0.000	0.000	0.000	0.000	80	531	5029	4966	-1.162	Error	Error	1553	3476	0	0	1522	3444	0	0	0	0
3	22	3	""	"YGL231C"	14980	16620	120	7373	6716	3871	120	170	245	93	87	0	5142	4257	2765	215	360	763	76	72	0	0	0	0	0	0	0	0	0	0	0	0	0	0	0	0	0	0	0	1.472	1.632	1.591	1.910	2.051	1.598	0.850	0.000	0.000	0.000	0.000	0.000	0.000	0.000	0.000	0.000	0.000	0.000	0.000	0.000	0.000	120	675	12180	10638	0.558	Error	Error	7253	4927	0	0	6596	4042	0	0	0	0
3	1	4	""	"YGL170C"	10970	16810	110	5368	5330	3008	123	483	1552	82	80	0	3306	3148	1943	225	472	1046	78	68	0	0	0	0	0	0	0	0	0	0	0	0	0	0	0	0	0	0	0	1.702	1.781	1.745	1.657	2.186	1.708	0.877	0.000	0.000	0.000	0.000	0.000	0.000	0.000	0.000	0.000	0.000	0.000	0.000	0.000	0.000	80	550	8326	8130	0.768	Error	Error	5245	3081	0	0	5207	2923	0	0	0	0
3	2	4	"ARO8"	"YGL202W"	11210	16810	110	5623	7091	6332	136	832	2388	65	52	0	5300	6467	5633	219	762	1892	72	56	0	0	0	0	0	0	0	0	0	0	0	0	0	0	0	0	0	0	0	1.080	1.113	1.133	1.315	2.483	1.167	0.900	0.000	0.000	0.000	0.000	0.000	0.000	0.000	0.000	0.000	0.000	0.000	0.000	0.000	0.000	80	505	10568	13203	0.111	Error	Error	5487	5081	0	0	6955	6248	0	0	0	0
3	3	4	"SEC15"	"YGL233W"	11380	16820	110	2016	2248	2227	131	235	498	72	65	0	2510	2818	2956	209	331	681	67	56	0	0	0	0	0	0	0	0	0	0	0	0	0	0	0	0	0	0	0	0.819	0.811	0.732	0.875	2.608	0.723	0.806	0.000	0.000	0.000	0.000	0.000	0.000	0.000	0.000	0.000	0.000	0.000	0.000	0.000	0.000	80	442	4186	4726	-0.288	Error	Error	1885	2301	0	0	2117	2609	0	0	0	0
3	4	4	"NUP49"	"YGL172W"	11540	16810	110	3044	3328	2227	127	220	475	87	80	0	5905	6425	4473	217	470	1136	78	77	0	0	0	0	0	0	0	0	0	0	0	0	0	0	0	0	0	0	0	0.513	0.516	0.528	0.577	1.898	0.475	0.877	0.000	0.000	0.000	0.000	0.000	0.000	0.000	0.000	0.000	0.000	0.000	0.000	0.000	0.000	80	473	8605	9409	-0.963	Error	Error	2917	5688	0	0	3201	6208	0	0	0	0
3	5	4	""	"YGL204C"	11730	16820	110	2404	2051	1320	123	231	467	77	71	0	2944	2593	1840	232	494	1083	68	63	0	0	0	0	0	0	0	0	0	0	0	0	0	0	0	0	0	0	0	0.841	0.817	0.777	0.796	2.063	0.701	0.826	0.000	0.000	0.000	0.000	0.000	0.000	0.000	0.000	0.000	0.000	0.000	0.000	0.000	0.000	80	548	4993	4289	-0.250	Error	Error	2281	2712	0	0	1928	2361	0	0	0	0
3	6	4	""	"YGL235W"	11930	16810	110	2558	2223	1454	120	175	241	77	75	0	4049	3508	2386	220	335	466	75	75	0	0	0	0	0	0	0	0	0	0	0	0	0	0	0	0	0	0	0	0.637	0.640	0.589	0.566	1.574	0.607	0.887	0.000	0.000	0.000	0.000	0.000	0.000	0.000	0.000	0.000	0.000	0.000	0.000	0.000	0.000	80	548	6267	5391	-0.651	Error	Error	2438	3829	0	0	2103	3288	0	0	0	0
3	7	4	"RTT102"	"YGR275W"	12120	16810	110	865	860	550	122	181	250	75	70	0	1616	1604	1167	229	383	639	71	51	0	0	0	0	0	0	0	0	0	0	0	0	0	0	0	0	0	0	0	0.536	0.537	0.511	0.539	2.249	0.409	0.786	0.000	0.000	0.000	0.000	0.000	0.000	0.000	0.000	0.000	0.000	0.000	0.000	0.000	0.000	80	530	2130	2113	-0.901	Error	Error	743	1387	0	0	738	1375	0	0	0	0
3	8	4	""	"YHL009W-B"	12320	16820	110	600	631	398	120	181	250	68	48	0	440	401	248	215	350	597	2	0	0	0	0	0	0	0	0	0	0	0	0	0	0	0	0	0	0	0	0	2.133	2.747	1.941	1.838	3.322	2.120	0.523	0.000	0.000	0.000	0.000	0.000	0.000	0.000	0.000	0.000	0.000	0.000	0.000	0.000	0.000	80	565	705	697	1.093	Error	Error	480	225	0	0	511	186	0	0	0	0
3	9	4	""	"YHL041W"	12530	16810	110	1000	1045	811	120	248	533	61	38	0	2333	2259	1832	205	431	992	66	52	0	0	0	0	0	0	0	0	0	0	0	0	0	0	0	0	0	0	0	0.414	0.450	0.443	0.393	2.225	0.435	0.858	0.000	0.000	0.000	0.000	0.000	0.000	0.000	0.000	0.000	0.000	0.000	0.000	0.000	0.000	80	562	3008	2979	-1.274	Error	Error	880	2128	0	0	925	2054	0	0	0	0
3	10	4	""	"YGR277C"	12740	16810	110	1977	1989	1571	121	236	473	71	63	0	5185	4938	4030	213	450	1088	73	65	0	0	0	0	0	0	0	0	0	0	0	0	0	0	0	0	0	0	0	0.373	0.395	0.379	0.420	2.841	0.373	0.866	0.000	0.000	0.000	0.000	0.000	0.000	0.000	0.000	0.000	0.000	0.000	0.000	0.000	0.000	80	455	6828	6593	-1.422	Error	Error	1856	4972	0	0	1868	4725	0	0	0	0
3	11	4	"PRS3"	"YHL011C"	12900	16810	120	3049	3082	2333	119	152	162	85	80	0	3278	3314	2667	214	268	396	70	68	0	0	0	0	0	0	0	0	0	0	0	0	0	0	0	0	0	0	0	0.956	0.956	0.906	1.078	2.534	0.917	0.864	0.000	0.000	0.000	0.000	0.000	0.000	0.000	0.000	0.000	0.000	0.000	0.000	0.000	0.000	120	450	5994	6063	-0.065	Error	Error	2930	3064	0	0	2963	3100	0	0	0	0
3	12	4	"ECM34"	"YHL043W"	13070	16810	100	2573	2858	2191	129	263	560	75	71	0	3469	3472	2678	228	454	889	73	67	0	0	0	0	0	0	0	0	0	0	0	0	0	0	0	0	0	0	0	0.754	0.841	0.796	0.739	1.800	0.778	0.904	0.000	0.000	0.000	0.000	0.000	0.000	0.000	0.000	0.000	0.000	0.000	0.000	0.000	0.000	80	421	5685	5973	-0.407	Error	Error	2444	3241	0	0	2729	3244	0	0	0	0
3	13	4	"SCW4"	"YGR279C"	13260	16810	110	2579	2525	1456	134	292	575	82	78	0	3419	3222	2061	236	512	935	78	70	0	0	0	0	0	0	0	0	0	0	0	0	0	0	0	0	0	0	0	0.768	0.801	0.783	0.857	1.773	0.722	0.863	0.000	0.000	0.000	0.000	0.000	0.000	0.000	0.000	0.000	0.000	0.000	0.000	0.000	0.000	80	534	5628	5377	-0.381	Error	Error	2445	3183	0	0	2391	2986	0	0	0	0
3	14	4	""	"YHL013C"	13460	16810	120	6206	6067	5231	131	213	360	84	75	0	3650	3546	3193	225	364	599	66	61	0	0	0	0	0	0	0	0	0	0	0	0	0	0	0	0	0	0	0	1.774	1.787	1.787	1.895	1.869	1.743	0.902	0.000	0.000	0.000	0.000	0.000	0.000	0.000	0.000	0.000	0.000	0.000	0.000	0.000	0.000	120	562	9500	9257	0.827	Error	Error	6075	3425	0	0	5936	3321	0	0	0	0
3	15	4	""	"YHL045W"	13640	16820	110	7261	8094	7079	140	371	1231	75	70	0	6171	6542	5959	234	521	1365	66	61	0	0	0	0	0	0	0	0	0	0	0	0	0	0	0	0	0	0	0	1.199	1.261	1.231	1.194	2.723	1.178	0.875	0.000	0.000	0.000	0.000	0.000	0.000	0.000	0.000	0.000	0.000	0.000	0.000	0.000	0.000	80	479	13058	14262	0.262	Error	Error	7121	5937	0	0	7954	6308	0	0	0	0
3	16	4	"YOR1"	"YGR281W"	13840	16810	120	766	796	535	135	346	1181	13	0	0	780	762	566	234	493	1305	7	0	0	0	0	0	0	0	0	0	0	0	0	0	0	0	0	0	0	0	0	1.156	1.252	1.039	0.936	2.551	0.905	0.756	0.000	0.000	0.000	0.000	0.000	0.000	0.000	0.000	0.000	0.000	0.000	0.000	0.000	0.000	120	520	1177	1189	0.209	Error	Error	631	546	0	0	661	528	0	0	0	0
3	17	4	"RPS20"	"YHL015W"	14030	16810	120	2427	2361	1753	122	144	145	85	80	0	2373	2064	1652	218	277	431	65	61	0	0	0	0	0	0	0	0	0	0	0	0	0	0	0	0	0	0	0	1.070	1.213	1.136	1.213	2.301	1.095	0.872	0.000	0.000	0.000	0.000	0.000	0.000	0.000	0.000	0.000	0.000	0.000	0.000	0.000	0.000	120	498	4460	4085	0.097	Error	Error	2305	2155	0	0	2239	1846	0	0	0	0
3	18	4	""	"YHL047C"	14200	16820	110	2047	3034	3388	125	206	366	72	70	0	2513	3606	4712	212	335	591	61	60	0	0	0	0	0	0	0	0	0	0	0	0	0	0	0	0	0	0	0	0.835	0.857	0.839	0.939	4.301	0.736	0.850	0.000	0.000	0.000	0.000	0.000	0.000	0.000	0.000	0.000	0.000	0.000	0.000	0.000	0.000	80	493	4223	6303	-0.260	Error	Error	1922	2301	0	0	2909	3394	0	0	0	0
3	19	4	""	"YIL077C"	14440	16820	110	2436	2564	1808	131	215	324	83	76	0	2348	2117	1605	209	300	359	71	67	0	0	0	0	0	0	0	0	0	0	0	0	0	0	0	0	0	0	0	1.078	1.275	1.194	1.295	2.009	1.188	0.831	0.000	0.000	0.000	0.000	0.000	0.000	0.000	0.000	0.000	0.000	0.000	0.000	0.000	0.000	80	473	4444	4341	0.108	Error	Error	2305	2139	0	0	2433	1908	0	0	0	0
3	20	4	"SEC24"	"YIL109C"	14590	16820	110	3323	3928	3078	128	286	601	82	75	0	3639	4034	3434	226	483	971	68	65	0	0	0	0	0	0	0	0	0	0	0	0	0	0	0	0	0	0	0	0.936	0.998	0.938	1.058	2.446	0.897	0.874	0.000	0.000	0.000	0.000	0.000	0.000	0.000	0.000	0.000	0.000	0.000	0.000	0.000	0.000	80	491	6608	7608	-0.095	Error	Error	3195	3413	0	0	3800	3808	0	0	0	0
3	21	4	""	"YIL141W"	14830	16820	110	1634	1424	1016	129	286	535	70	55	0	2434	2294	1861	224	423	697	65	57	0	0	0	0	0	0	0	0	0	0	0	0	0	0	0	0	0	0	0	0.681	0.626	0.567	0.535	2.681	0.597	0.836	0.000	0.000	0.000	0.000	0.000	0.000	0.000	0.000	0.000	0.000	0.000	0.000	0.000	0.000	80	512	3715	3365	-0.554	Error	Error	1505	2210	0	0	1295	2070	0	0	0	0
3	22	4	""	"YIL079C"	14990	16810	110	2371	2350	1602	118	164	240	82	77	0	2100	2370	1921	210	322	588	67	61	0	0	0	0	0	0	0	0	0	0	0	0	0	0	0	0	0	0	0	1.192	1.033	1.027	1.174	2.281	0.836	0.825	0.000	0.000	0.000	0.000	0.000	0.000	0.000	0.000	0.000	0.000	0.000	0.000	0.000	0.000	80	472	4143	4392	0.253	Error	Error	2253	1890	0	0	2232	2160	0	0	0	0
3	1	5	"COX5b"	"YIL111W"	10970	17010	110	2263	2110	1382	130	182	223	80	78	0	2317	2166	1553	231	293	315	76	75	0	0	0	0	0	0	0	0	0	0	0	0	0	0	0	0	0	0	0	1.023	1.023	0.963	0.987	2.105	0.893	0.878	0.000	0.000	0.000	0.000	0.000	0.000	0.000	0.000	0.000	0.000	0.000	0.000	0.000	0.000	80	508	4219	3915	0.032	Error	Error	2133	2086	0	0	1980	1935	0	0	0	0
3	2	5	"SSL2"	"YIL143C"	11170	17000	110	2891	3937	4057	147	420	1124	75	62	0	2955	4401	4393	234	565	1206	73	56	0	0	0	0	0	0	0	0	0	0	0	0	0	0	0	0	0	0	0	1.008	0.910	0.839	0.841	2.473	0.870	0.865	0.000	0.000	0.000	0.000	0.000	0.000	0.000	0.000	0.000	0.000	0.000	0.000	0.000	0.000	80	543	5465	7957	0.012	Error	Error	2744	2721	0	0	3790	4167	0	0	0	0
3	3	5	""	"YIL082W"	11410	17000	110	4890	4830	3608	140	355	782	83	78	0	7750	7732	5901	224	538	1180	80	77	0	0	0	0	0	0	0	0	0	0	0	0	0	0	0	0	0	0	0	0.631	0.625	0.643	0.711	2.091	0.598	0.894	0.000	0.000	0.000	0.000	0.000	0.000	0.000	0.000	0.000	0.000	0.000	0.000	0.000	0.000	80	472	12276	12198	-0.664	Error	Error	4750	7526	0	0	4690	7508	0	0	0	0
3	4	5	""	"YIL113W"	11560	17010	110	1390	1266	830	134	162	162	76	75	0	2714	2680	1937	228	315	405	73	73	0	0	0	0	0	0	0	0	0	0	0	0	0	0	0	0	0	0	0	0.505	0.462	0.445	0.459	1.721	0.413	0.862	0.000	0.000	0.000	0.000	0.000	0.000	0.000	0.000	0.000	0.000	0.000	0.000	0.000	0.000	80	429	3742	3584	-0.985	Error	Error	1256	2486	0	0	1132	2452	0	0	0	0
3	5	5	""	"YIL145C"	11740	17000	110	2490	2981	2516	136	207	301	75	73	0	7096	7288	6513	245	484	943	70	66	0	0	0	0	0	0	0	0	0	0	0	0	0	0	0	0	0	0	0	0.344	0.404	0.383	0.463	2.601	0.368	0.907	0.000	0.000	0.000	0.000	0.000	0.000	0.000	0.000	0.000	0.000	0.000	0.000	0.000	0.000	80	489	9205	9888	-1.541	Error	Error	2354	6851	0	0	2845	7043	0	0	0	0
3	6	5	""	"YIL083C"	11940	17000	110	747	663	390	127	211	388	67	23	0	1422	1310	858	229	467	942	66	17	0	0	0	0	0	0	0	0	0	0	0	0	0	0	0	0	0	0	0	0.520	0.496	0.440	0.437	1.930	0.429	0.776	0.000	0.000	0.000	0.000	0.000	0.000	0.000	0.000	0.000	0.000	0.000	0.000	0.000	0.000	80	506	1813	1617	-0.944	Error	Error	620	1193	0	0	536	1081	0	0	0	0
3	7	5	"NUP159"	"YIL115C"	12120	17010	100	379	426	316	127	171	201	58	32	0	566	551	535	217	312	398	45	11	0	0	0	0	0	0	0	0	0	0	0	0	0	0	0	0	0	0	0	0.722	0.895	0.645	0.657	2.203	0.600	0.575	0.000	0.000	0.000	0.000	0.000	0.000	0.000	0.000	0.000	0.000	0.000	0.000	0.000	0.000	80	440	601	633	-0.470	Error	Error	252	349	0	0	299	334	0	0	0	0
3	8	5	"SLN1"	"YIL147C"	12300	17010	110	2471	3115	2862	124	187	333	78	76	0	3465	4328	4144	215	338	598	75	70	0	0	0	0	0	0	0	0	0	0	0	0	0	0	0	0	0	0	0	0.722	0.727	0.689	0.756	2.819	0.682	0.899	0.000	0.000	0.000	0.000	0.000	0.000	0.000	0.000	0.000	0.000	0.000	0.000	0.000	0.000	80	472	5597	7104	-0.470	Error	Error	2347	3250	0	0	2991	4113	0	0	0	0
3	9	5	""	"YJR015W"	12500	17000	120	1441	2065	1863	137	369	801	68	45	0	701	951	928	221	440	736	41	18	0	0	0	0	0	0	0	0	0	0	0	0	0	0	0	0	0	0	0	2.717	2.641	2.293	2.114	3.059	2.261	0.781	0.000	0.000	0.000	0.000	0.000	0.000	0.000	0.000	0.000	0.000	0.000	0.000	0.000	0.000	120	615	1784	2658	1.442	Error	Error	1304	480	0	0	1928	730	0	0	0	0
3	10	5	"ANB1"	"YJR047C"	12720	16990	110	2296	2270	1839	131	311	631	68	61	0	2137	2357	2089	225	422	868	62	53	0	0	0	0	0	0	0	0	0	0	0	0	0	0	0	0	0	0	0	1.132	1.003	0.964	0.940	2.076	0.946	0.909	0.000	0.000	0.000	0.000	0.000	0.000	0.000	0.000	0.000	0.000	0.000	0.000	0.000	0.000	80	471	4077	4271	0.179	Error	Error	2165	1912	0	0	2139	2132	0	0	0	0
3	11	5	""	"YJR079W"	12890	16990	150	223	254	161	122	276	792	0	0	0	353	399	277	225	499	1488	0	0	0	0	0	0	0	0	0	0	0	0	0	0	0	0	0	0	0	0	0	0.789	0.759	0.603	0.561	2.934	0.446	0.802	0.000	0.000	0.000	0.000	0.000	0.000	0.000	0.000	0.000	0.000	0.000	0.000	0.000	0.000	156	569	229	306	-0.342	Error	Error	101	128	0	0	132	174	0	0	-50	0
3	12	5	"ess1"	"YJR017C"	13060	16990	110	1330	1193	769	130	200	267	73	68	0	2134	1853	1206	228	341	421	73	70	0	0	0	0	0	0	0	0	0	0	0	0	0	0	0	0	0	0	0	0.630	0.654	0.589	0.536	2.685	0.615	0.857	0.000	0.000	0.000	0.000	0.000	0.000	0.000	0.000	0.000	0.000	0.000	0.000	0.000	0.000	80	478	3106	2688	-0.668	Error	Error	1200	1906	0	0	1063	1625	0	0	0	0
3	13	5	"UTR1"	"YJR049C"	13280	17000	110	2156	2220	1468	134	241	362	81	77	0	3645	3500	2544	228	402	608	76	71	0	0	0	0	0	0	0	0	0	0	0	0	0	0	0	0	0	0	0	0.592	0.638	0.624	0.666	1.893	0.572	0.836	0.000	0.000	0.000	0.000	0.000	0.000	0.000	0.000	0.000	0.000	0.000	0.000	0.000	0.000	80	531	5439	5358	-0.757	Error	Error	2022	3417	0	0	2086	3272	0	0	0	0
3	14	5	""	"YJR082C"	13470	17000	110	1767	1777	1259	125	202	348	77	67	0	3501	3147	2620	228	354	618	63	60	0	0	0	0	0	0	0	0	0	0	0	0	0	0	0	0	0	0	0	0.502	0.566	0.494	0.568	2.488	0.502	0.871	0.000	0.000	0.000	0.000	0.000	0.000	0.000	0.000	0.000	0.000	0.000	0.000	0.000	0.000	80	449	4915	4571	-0.995	Error	Error	1642	3273	0	0	1652	2919	0	0	0	0
3	15	5	"TES1"	"YJR019C"	13630	16990	110	1341	1432	1132	126	180	245	66	65	0	1896	1997	1720	232	330	404	66	62	0	0	0	0	0	0	0	0	0	0	0	0	0	0	0	0	0	0	0	0.730	0.740	0.691	0.653	2.243	0.666	0.853	0.000	0.000	0.000	0.000	0.000	0.000	0.000	0.000	0.000	0.000	0.000	0.000	0.000	0.000	80	459	2879	3071	-0.454	Error	Error	1215	1664	0	0	1306	1765	0	0	0	0
3	16	5	"osm1"	"YJR051W"	13820	16980	110	2338	2334	1827	137	261	837	65	55	0	5102	4499	3619	241	461	886	65	63	0	0	0	0	0	0	0	0	0	0	0	0	0	0	0	0	0	0	0	0.453	0.516	0.527	0.558	2.146	0.484	0.888	0.000	0.000	0.000	0.000	0.000	0.000	0.000	0.000	0.000	0.000	0.000	0.000	0.000	0.000	80	476	7062	6455	-1.143	Error	Error	2201	4861	0	0	2197	4258	0	0	0	0
3	17	5	""	"YJR084W"	14010	16990	120	2048	2290	1743	133	179	267	79	75	0	4575	4528	3749	233	384	723	68	65	0	0	0	0	0	0	0	0	0	0	0	0	0	0	0	0	0	0	0	0.441	0.502	0.514	0.562	2.174	0.457	0.878	0.000	0.000	0.000	0.000	0.000	0.000	0.000	0.000	0.000	0.000	0.000	0.000	0.000	0.000	120	527	6257	6452	-1.181	Error	Error	1915	4342	0	0	2157	4295	0	0	0	0
3	18	5	"rec107"	"YJR021C"	14200	16980	110	1067	1132	844	126	180	229	71	66	0	1606	1671	1295	228	336	400	70	65	0	0	0	0	0	0	0	0	0	0	0	0	0	0	0	0	0	0	0	0.683	0.697	0.662	0.581	1.874	0.669	0.870	0.000	0.000	0.000	0.000	0.000	0.000	0.000	0.000	0.000	0.000	0.000	0.000	0.000	0.000	80	481	2319	2449	-0.550	Error	Error	941	1378	0	0	1006	1443	0	0	0	0
3	19	5	"BFA1"	"YJR053W"	14390	16980	110	746	871	640	128	210	285	67	52	0	1420	1527	1275	217	365	457	65	57	0	0	0	0	0	0	0	0	0	0	0	0	0	0	0	0	0	0	0	0.514	0.567	0.539	0.485	1.795	0.501	0.860	0.000	0.000	0.000	0.000	0.000	0.000	0.000	0.000	0.000	0.000	0.000	0.000	0.000	0.000	80	509	1821	2053	-0.961	Error	Error	618	1203	0	0	743	1310	0	0	0	0
3	20	5	"ste18"	"YJR086W"	14580	16990	110	679	730	448	124	221	378	71	37	0	1268	1315	830	220	374	465	76	57	0	0	0	0	0	0	0	0	0	0	0	0	0	0	0	0	0	0	0	0.530	0.553	0.532	0.470	1.837	0.483	0.775	0.000	0.000	0.000	0.000	0.000	0.000	0.000	0.000	0.000	0.000	0.000	0.000	0.000	0.000	80	515	1603	1701	-0.917	Error	Error	555	1048	0	0	606	1095	0	0	0	0
3	21	5	""	"YKR007W"	14820	16990	110	3346	2988	2041	128	321	696	73	68	0	2936	2475	1843	221	383	590	70	63	0	0	0	0	0	0	0	0	0	0	0	0	0	0	0	0	0	0	0	1.185	1.269	1.158	1.334	2.490	1.148	0.855	0.000	0.000	0.000	0.000	0.000	0.000	0.000	0.000	0.000	0.000	0.000	0.000	0.000	0.000	80	466	5933	5114	0.245	Error	Error	3218	2715	0	0	2860	2254	0	0	0	0
3	22	5	""	"YKR038C"	14970	16980	110	1892	1821	1260	119	181	277	78	72	0	4042	3695	2609	210	377	728	73	72	0	0	0	0	0	0	0	0	0	0	0	0	0	0	0	0	0	0	0	0.463	0.488	0.481	0.516	2.455	0.437	0.842	0.000	0.000	0.000	0.000	0.000	0.000	0.000	0.000	0.000	0.000	0.000	0.000	0.000	0.000	80	495	5605	5187	-1.112	Error	Error	1773	3832	0	0	1702	3485	0	0	0	0
3	1	6	""	"YKR070W"	10980	17180	120	7571	9248	7116	131	224	436	90	88	0	3533	3872	3040	225	346	696	75	70	0	0	0	0	0	0	0	0	0	0	0	0	0	0	0	0	0	0	0	2.249	2.500	2.552	2.920	2.353	2.475	0.907	0.000	0.000	0.000	0.000	0.000	0.000	0.000	0.000	0.000	0.000	0.000	0.000	0.000	0.000	120	578	10748	12764	1.169	Error	Error	7440	3308	0	0	9117	3647	0	0	0	0
3	2	6	"FOX2"	"YKR009C"	11160	17180	120	5272	6936	6305	144	216	368	90	85	0	1721	2534	2439	216	323	561	66	56	0	0	0	0	0	0	0	0	0	0	0	0	0	0	0	0	0	0	0	3.407	2.930	3.069	3.436	2.373	2.860	0.846	0.000	0.000	0.000	0.000	0.000	0.000	0.000	0.000	0.000	0.000	0.000	0.000	0.000	0.000	120	551	6633	9110	1.769	Error	Error	5128	1505	0	0	6792	2318	0	0	0	0
3	3	6	""	"YKR040C"	11350	17170	110	983	935	634	148	280	590	61	26	0	1916	1644	1223	218	433	895	66	43	0	0	0	0	0	0	0	0	0	0	0	0	0	0	0	0	0	0	0	0.492	0.552	0.468	0.480	2.428	0.513	0.805	0.000	0.000	0.000	0.000	0.000	0.000	0.000	0.000	0.000	0.000	0.000	0.000	0.000	0.000	80	491	2533	2213	-1.024	Error	Error	835	1698	0	0	787	1426	0	0	0	0
3	4	6	"sis2"	"YKR072C"	11540	17180	120	3686	4494	3248	153	241	317	92	88	0	5757	6816	5472	244	395	486	84	79	0	0	0	0	0	0	0	0	0	0	0	0	0	0	0	0	0	0	0	0.641	0.661	0.678	0.842	2.467	0.610	0.886	0.000	0.000	0.000	0.000	0.000	0.000	0.000	0.000	0.000	0.000	0.000	0.000	0.000	0.000	120	576	9046	10913	-0.642	Error	Error	3533	5513	0	0	4341	6572	0	0	0	0
3	5	6	""	"YKR011C"	11750	17170	110	1462	1665	1296	140	242	367	72	62	0	2445	2257	1758	239	414	725	65	62	0	0	0	0	0	0	0	0	0	0	0	0	0	0	0	0	0	0	0	0.599	0.756	0.728	0.674	2.585	0.719	0.838	0.000	0.000	0.000	0.000	0.000	0.000	0.000	0.000	0.000	0.000	0.000	0.000	0.000	0.000	80	465	3528	3543	-0.739	Error	Error	1322	2206	0	0	1525	2018	0	0	0	0
3	6	6	"UTH1"	"YKR042W"	11900	17170	110	2765	2746	2115	133	264	566	70	67	0	3305	3150	2417	228	426	776	71	70	0	0	0	0	0	0	0	0	0	0	0	0	0	0	0	0	0	0	0	0.855	0.894	0.873	0.803	2.159	0.846	0.863	0.000	0.000	0.000	0.000	0.000	0.000	0.000	0.000	0.000	0.000	0.000	0.000	0.000	0.000	80	468	5709	5535	-0.225	Error	Error	2632	3077	0	0	2613	2922	0	0	0	0
3	7	6	""	"YKR074W"	12090	17180	110	1432	1562	1304	142	312	590	65	52	0	1976	2150	2007	233	499	823	61	51	0	0	0	0	0	0	0	0	0	0	0	0	0	0	0	0	0	0	0	0.740	0.741	0.696	0.640	1.984	0.644	0.860	0.000	0.000	0.000	0.000	0.000	0.000	0.000	0.000	0.000	0.000	0.000	0.000	0.000	0.000	80	524	3033	3337	-0.434	Error	Error	1290	1743	0	0	1420	1917	0	0	0	0
3	8	6	"PRY2"	"YKR013W"	12300	17170	110	1959	2177	1770	146	399	757	67	57	0	1732	2044	1888	237	523	830	60	46	0	0	0	0	0	0	0	0	0	0	0	0	0	0	0	0	0	0	0	1.213	1.124	0.967	1.064	3.393	0.932	0.815	0.000	0.000	0.000	0.000	0.000	0.000	0.000	0.000	0.000	0.000	0.000	0.000	0.000	0.000	80	547	3308	3838	0.278	Error	Error	1813	1495	0	0	2031	1807	0	0	0	0
3	9	6	""	"YKR044W"	12540	17170	110	5049	5278	3668	154	617	1290	82	72	0	4106	4554	3343	236	732	1517	78	60	0	0	0	0	0	0	0	0	0	0	0	0	0	0	0	0	0	0	0	1.265	1.187	1.145	1.158	1.982	1.140	0.776	0.000	0.000	0.000	0.000	0.000	0.000	0.000	0.000	0.000	0.000	0.000	0.000	0.000	0.000	80	518	8765	9442	0.339	Error	Error	4895	3870	0	0	5124	4318	0	0	0	0
3	10	6	"ECM4"	"YKR076W"	12720	17180	110	2467	3442	3692	153	526	1108	62	50	0	5322	6550	6676	242	877	2047	57	55	0	0	0	0	0	0	0	0	0	0	0	0	0	0	0	0	0	0	0	0.456	0.521	0.475	0.492	2.344	0.516	0.877	0.000	0.000	0.000	0.000	0.000	0.000	0.000	0.000	0.000	0.000	0.000	0.000	0.000	0.000	80	522	7394	9597	-1.134	Error	Error	2314	5080	0	0	3289	6308	0	0	0	0
3	11	6	"CRR1"	"YLR213C"	12920	17170	110	1542	2541	2800	134	382	968	63	35	0	3223	4800	5189	234	686	1862	63	42	0	0	0	0	0	0	0	0	0	0	0	0	0	0	0	0	0	0	0	0.471	0.527	0.457	0.476	1.989	0.503	0.885	0.000	0.000	0.000	0.000	0.000	0.000	0.000	0.000	0.000	0.000	0.000	0.000	0.000	0.000	80	449	4397	6973	-1.086	Error	Error	1408	2989	0	0	2407	4566	0	0	0	0
3	12	6	""	"YLR243W"	13070	17180	110	402	395	234	125	145	102	70	63	0	498	453	279	226	256	197	61	27	0	0	0	0	0	0	0	0	0	0	0	0	0	0	0	0	0	0	0	1.018	1.189	0.895	0.793	2.449	0.837	0.543	0.000	0.000	0.000	0.000	0.000	0.000	0.000	0.000	0.000	0.000	0.000	0.000	0.000	0.000	80	460	549	497	0.026	Error	Error	277	272	0	0	270	227	0	0	0	0
3	13	6	"PIG1"	"YLR273C"	13250	17170	110	1988	2997	3216	131	165	214	78	77	0	3223	5041	5782	222	300	442	77	75	0	0	0	0	0	0	0	0	0	0	0	0	0	0	0	0	0	0	0	0.619	0.595	0.610	0.568	2.033	0.543	0.875	0.000	0.000	0.000	0.000	0.000	0.000	0.000	0.000	0.000	0.000	0.000	0.000	0.000	0.000	80	521	4858	7685	-0.692	Error	Error	1857	3001	0	0	2866	4819	0	0	0	0
3	14	6	""	"YLR215C"	13440	17170	110	2428	3416	3877	141	252	455	67	62	0	2581	3268	3610	237	434	757	63	61	0	0	0	0	0	0	0	0	0	0	0	0	0	0	0	0	0	0	0	0.976	1.081	1.067	0.901	2.627	1.011	0.844	0.000	0.000	0.000	0.000	0.000	0.000	0.000	0.000	0.000	0.000	0.000	0.000	0.000	0.000	80	549	4631	6306	-0.036	Error	Error	2287	2344	0	0	3275	3031	0	0	0	0
3	15	6	"CDD1"	"YLR245C"	13680	17170	110	862	972	781	134	225	302	68	53	0	1246	1572	1325	231	354	411	71	53	0	0	0	0	0	0	0	0	0	0	0	0	0	0	0	0	0	0	0	0.717	0.625	0.538	0.598	2.649	0.608	0.815	0.000	0.000	0.000	0.000	0.000	0.000	0.000	0.000	0.000	0.000	0.000	0.000	0.000	0.000	80	508	1743	2179	-0.479	Error	Error	728	1015	0	0	838	1341	0	0	0	0
3	16	6	"SMD2"	"YLR275W"	13820	17180	110	12989	14534	12580	146	515	1821	73	68	0	4240	4227	3613	231	402	773	66	63	0	0	0	0	0	0	0	0	0	0	0	0	0	0	0	0	0	0	0	3.204	3.601	3.622	3.830	2.926	3.566	0.912	0.000	0.000	0.000	0.000	0.000	0.000	0.000	0.000	0.000	0.000	0.000	0.000	0.000	0.000	80	492	16852	18384	1.680	Error	Error	12843	4009	0	0	14388	3996	0	0	0	0
3	17	6	""	"YLR217W"	14020	17170	110	1510	1412	998	145	471	1633	38	2	0	3101	2807	2155	235	446	756	70	68	0	0	0	0	0	0	0	0	0	0	0	0	0	0	0	0	0	0	0	0.476	0.493	0.470	0.489	2.157	0.442	0.809	0.000	0.000	0.000	0.000	0.000	0.000	0.000	0.000	0.000	0.000	0.000	0.000	0.000	0.000	80	533	4231	3839	-1.070	Error	Error	1365	2866	0	0	1267	2572	0	0	0	0
3	18	6	""	"YLR247C"	14210	17180	100	832	847	654	131	169	186	68	62	0	810	954	837	224	336	460	56	36	0	0	0	0	0	0	0	0	0	0	0	0	0	0	0	0	0	0	0	1.196	0.981	0.760	0.662	3.107	0.796	0.589	0.000	0.000	0.000	0.000	0.000	0.000	0.000	0.000	0.000	0.000	0.000	0.000	0.000	0.000	80	481	1287	1446	0.259	Error	Error	701	586	0	0	716	730	0	0	0	0
3	19	6	"YSH1"	"YLR277C"	14400	17180	100	1388	1907	2098	128	174	254	67	61	0	2136	3022	3280	219	339	568	62	62	0	0	0	0	0	0	0	0	0	0	0	0	0	0	0	0	0	0	0	0.657	0.635	0.590	0.541	2.335	0.563	0.809	0.000	0.000	0.000	0.000	0.000	0.000	0.000	0.000	0.000	0.000	0.000	0.000	0.000	0.000	80	500	3177	4582	-0.605	Error	Error	1260	1917	0	0	1779	2803	0	0	0	0
3	20	6	""	"YLR219W"	14600	17180	120	3379	3929	3407	125	170	234	88	80	0	4160	4698	4309	215	320	520	70	65	0	0	0	0	0	0	0	0	0	0	0	0	0	0	0	0	0	0	0	0.825	0.849	0.941	1.035	2.662	0.787	0.836	0.000	0.000	0.000	0.000	0.000	0.000	0.000	0.000	0.000	0.000	0.000	0.000	0.000	0.000	120	604	7199	8287	-0.278	Error	Error	3254	3945	0	0	3804	4483	0	0	0	0
3	21	6	"yef3"	"YLR249W"	14800	17180	120	1386	2135	2028	126	236	612	64	50	0	1317	2027	2269	206	306	446	60	55	0	0	0	0	0	0	0	0	0	0	0	0	0	0	0	0	0	0	0	1.134	1.103	0.866	1.023	2.850	0.954	0.631	0.000	0.000	0.000	0.000	0.000	0.000	0.000	0.000	0.000	0.000	0.000	0.000	0.000	0.000	120	631	2371	3830	0.182	Error	Error	1260	1111	0	0	2009	1821	0	0	0	0
3	22	6	""	"YLR279W"	15010	17190	110	369	381	203	120	140	103	73	55	0	641	609	372	204	248	263	65	46	0	0	0	0	0	0	0	0	0	0	0	0	0	0	0	0	0	0	0	0.570	0.644	0.582	0.578	2.588	0.514	0.612	0.000	0.000	0.000	0.000	0.000	0.000	0.000	0.000	0.000	0.000	0.000	0.000	0.000	0.000	80	570	686	666	-0.811	Error	Error	249	437	0	0	261	405	0	0	0	0
3	1	7	"BUL2"	"YML111W"	11040	17380	110	840	2076	2998	137	454	981	38	33	0	1015	3019	4503	208	669	1504	36	28	0	0	0	0	0	0	0	0	0	0	0	0	0	0	0	0	0	0	0	0.871	0.690	0.632	0.676	2.335	0.675	0.880	0.000	0.000	0.000	0.000	0.000	0.000	0.000	0.000	0.000	0.000	0.000	0.000	0.000	0.000	80	566	1510	4750	-0.199	Error	Error	703	807	0	0	1939	2811	0	0	0	0
3	2	7	""	"YMR009W"	11230	17380	100	799	1083	902	135	245	408	65	42	0	1333	1844	1660	213	412	766	62	40	0	0	0	0	0	0	0	0	0	0	0	0	0	0	0	0	0	0	0	0.593	0.581	0.519	0.533	2.476	0.514	0.822	0.000	0.000	0.000	0.000	0.000	0.000	0.000	0.000	0.000	0.000	0.000	0.000	0.000	0.000	80	424	1784	2579	-0.754	Error	Error	664	1120	0	0	948	1631	0	0	0	0
3	3	7	""	"YMR040W"	11380	17380	120	3811	3080	1770	133	165	230	87	85	0	7716	5964	3819	217	297	624	77	75	0	0	0	0	0	0	0	0	0	0	0	0	0	0	0	0	0	0	0	0.490	0.513	0.500	0.597	2.444	0.482	0.886	0.000	0.000	0.000	0.000	0.000	0.000	0.000	0.000	0.000	0.000	0.000	0.000	0.000	0.000	120	565	11177	8694	-1.028	Error	Error	3678	7499	0	0	2947	5747	0	0	0	0
3	4	7	"DAT1"	"YML113W"	11570	17380	110	2256	2028	1324	142	165	109	83	81	0	3860	3885	2783	235	298	339	75	73	0	0	0	0	0	0	0	0	0	0	0	0	0	0	0	0	0	0	0	0.583	0.517	0.503	0.494	1.925	0.466	0.876	0.000	0.000	0.000	0.000	0.000	0.000	0.000	0.000	0.000	0.000	0.000	0.000	0.000	0.000	80	490	5739	5536	-0.778	Error	Error	2114	3625	0	0	1886	3650	0	0	0	0
3	5	7	"HXT2"	"YMR011W"	11760	17380	120	3606	3907	2919	140	183	234	86	83	0	3728	4281	3877	228	292	304	78	72	0	0	0	0	0	0	0	0	0	0	0	0	0	0	0	0	0	0	0	0.990	0.929	0.898	1.139	2.886	0.809	0.843	0.000	0.000	0.000	0.000	0.000	0.000	0.000	0.000	0.000	0.000	0.000	0.000	0.000	0.000	120	595	6966	7820	-0.014	Error	Error	3466	3500	0	0	3767	4053	0	0	0	0
3	6	7	"arg80"	"YMR042W"	11940	17370	110	879	1408	1312	137	195	288	72	56	0	2195	2860	2854	228	340	493	65	60	0	0	0	0	0	0	0	0	0	0	0	0	0	0	0	0	0	0	0	0.377	0.483	0.440	0.439	2.018	0.435	0.888	0.000	0.000	0.000	0.000	0.000	0.000	0.000	0.000	0.000	0.000	0.000	0.000	0.000	0.000	80	504	2709	3903	-1.407	Error	Error	742	1967	0	0	1271	2632	0	0	0	0
3	7	7	"van1"	"YML115C"	12130	17380	120	4917	4779	4058	146	241	475	78	74	0	3913	4002	3804	233	411	851	65	58	0	0	0	0	0	0	0	0	0	0	0	0	0	0	0	0	0	0	0	1.296	1.229	1.164	1.271	2.359	1.116	0.874	0.000	0.000	0.000	0.000	0.000	0.000	0.000	0.000	0.000	0.000	0.000	0.000	0.000	0.000	120	590	8451	8402	0.375	Error	Error	4771	3680	0	0	4633	3769	0	0	0	0
3	8	7	"sec59"	"YMR013C"	12320	17380	120	5786	6280	5105	143	229	429	83	80	0	2459	3171	2883	219	294	383	71	67	0	0	0	0	0	0	0	0	0	0	0	0	0	0	0	0	0	0	0	2.519	2.079	1.993	2.007	2.680	1.948	0.860	0.000	0.000	0.000	0.000	0.000	0.000	0.000	0.000	0.000	0.000	0.000	0.000	0.000	0.000	120	579	7883	9089	1.333	Error	Error	5643	2240	0	0	6137	2952	0	0	0	0
3	9	7	""	"YMR044W"	12510	17380	120	6462	8165	8433	150	283	687	82	78	0	2840	3743	4359	220	338	628	62	55	0	0	0	0	0	0	0	0	0	0	0	0	0	0	0	0	0	0	0	2.409	2.275	2.066	2.665	3.099	2.113	0.882	0.000	0.000	0.000	0.000	0.000	0.000	0.000	0.000	0.000	0.000	0.000	0.000	0.000	0.000	120	563	8932	11538	1.269	Error	Error	6312	2620	0	0	8015	3523	0	0	0	0
3	10	7	""	"YML117W"	12710	17380	120	2080	2365	1831	153	217	311	81	74	0	2262	3089	2961	225	300	420	71	69	0	0	0	0	0	0	0	0	0	0	0	0	0	0	0	0	0	0	0	0.946	0.772	0.789	0.864	2.550	0.647	0.777	0.000	0.000	0.000	0.000	0.000	0.000	0.000	0.000	0.000	0.000	0.000	0.000	0.000	0.000	120	575	3964	5076	-0.080	Error	Error	1927	2037	0	0	2212	2864	0	0	0	0
3	11	7	"ERG5"	"YMR015C"	12900	17380	120	4940	5656	4416	146	217	385	89	85	0	2584	2815	2400	227	353	796	70	58	0	0	0	0	0	0	0	0	0	0	0	0	0	0	0	0	0	0	0	2.034	2.129	2.078	2.416	2.159	2.027	0.902	0.000	0.000	0.000	0.000	0.000	0.000	0.000	0.000	0.000	0.000	0.000	0.000	0.000	0.000	120	571	7151	8098	1.024	Error	Error	4794	2357	0	0	5510	2588	0	0	0	0
3	12	7	""	"YMR046C"	13090	17380	120	9272	12992	11455	143	236	503	95	90	0	9197	12849	12380	224	388	1033	79	73	0	0	0	0	0	0	0	0	0	0	0	0	0	0	0	0	0	0	0	1.017	1.018	1.050	1.338	2.293	0.954	0.906	0.000	0.000	0.000	0.000	0.000	0.000	0.000	0.000	0.000	0.000	0.000	0.000	0.000	0.000	120	598	18102	25474	0.025	Error	Error	9129	8973	0	0	12849	12625	0	0	0	0
3	13	7	"PBI2"	"YNL015W"	13320	17380	100	772	715	356	138	243	507	61	10	0	878	783	416	228	403	1033	12	0	0	0	0	0	0	0	0	0	0	0	0	0	0	0	0	0	0	0	0	0.975	1.040	0.911	0.888	1.941	0.955	0.743	0.000	0.000	0.000	0.000	0.000	0.000	0.000	0.000	0.000	0.000	0.000	0.000	0.000	0.000	80	469	1284	1132	-0.036	Error	Error	634	650	0	0	577	555	0	0	0	0
3	14	7	""	"YNL047C"	13480	17380	120	1844	2374	2353	131	220	390	74	64	0	1832	2338	2271	221	372	698	60	50	0	0	0	0	0	0	0	0	0	0	0	0	0	0	0	0	0	0	0	1.063	1.060	1.068	1.021	2.485	1.063	0.778	0.000	0.000	0.000	0.000	0.000	0.000	0.000	0.000	0.000	0.000	0.000	0.000	0.000	0.000	120	586	3324	4360	0.089	Error	Error	1713	1611	0	0	2243	2117	0	0	0	0
3	15	7	""	"YNL078W"	13700	17380	110	1460	1512	1128	124	204	309	77	66	0	3063	3158	2610	216	360	648	75	61	0	0	0	0	0	0	0	0	0	0	0	0	0	0	0	0	0	0	0	0.469	0.472	0.444	0.453	1.869	0.438	0.862	0.000	0.000	0.000	0.000	0.000	0.000	0.000	0.000	0.000	0.000	0.000	0.000	0.000	0.000	80	493	4183	4330	-1.092	Error	Error	1336	2847	0	0	1388	2942	0	0	0	0
3	16	7	""	"YNL017C"	13840	17380	110	2318	2164	1617	131	227	438	71	67	0	2312	2276	1795	219	342	535	70	63	0	0	0	0	0	0	0	0	0	0	0	0	0	0	0	0	0	0	0	1.045	0.988	0.885	0.777	3.040	0.908	0.848	0.000	0.000	0.000	0.000	0.000	0.000	0.000	0.000	0.000	0.000	0.000	0.000	0.000	0.000	80	455	4280	4090	0.063	Error	Error	2187	2093	0	0	2033	2057	0	0	0	0
3	17	7	"SFB2"	"YNL049C"	14030	17390	110	2477	3512	3841	140	242	429	75	66	0	3384	4670	5231	244	427	815	63	61	0	0	0	0	0	0	0	0	0	0	0	0	0	0	0	0	0	0	0	0.744	0.762	0.710	0.749	2.467	0.665	0.776	0.000	0.000	0.000	0.000	0.000	0.000	0.000	0.000	0.000	0.000	0.000	0.000	0.000	0.000	80	536	5477	7798	-0.426	Error	Error	2337	3140	0	0	3372	4426	0	0	0	0
3	18	7	""	"YNL080C"	14240	17380	120	4253	3959	3197	138	252	487	77	68	0	3041	3499	3192	239	445	922	60	55	0	0	0	0	0	0	0	0	0	0	0	0	0	0	0	0	0	0	0	1.469	1.172	1.094	1.189	2.488	1.071	0.817	0.000	0.000	0.000	0.000	0.000	0.000	0.000	0.000	0.000	0.000	0.000	0.000	0.000	0.000	120	648	6917	7081	0.554	Error	Error	4115	2802	0	0	3821	3260	0	0	0	0
3	19	7	""	"YNL019C"	14460	17390	110	2732	2914	2639	129	253	535	73	66	0	4853	4994	4668	240	416	855	67	63	0	0	0	0	0	0	0	0	0	0	0	0	0	0	0	0	0	0	0	0.564	0.586	0.526	0.470	2.019	0.550	0.852	0.000	0.000	0.000	0.000	0.000	0.000	0.000	0.000	0.000	0.000	0.000	0.000	0.000	0.000	80	482	7216	7539	-0.826	Error	Error	2603	4613	0	0	2785	4754	0	0	0	0
3	20	7	""	"YNL051W"	14610	17380	110	3722	4460	3829	129	329	809	77	70	0	2250	2356	2007	217	327	467	71	68	0	0	0	0	0	0	0	0	0	0	0	0	0	0	0	0	0	0	0	1.767	2.025	1.945	1.809	2.116	2.045	0.843	0.000	0.000	0.000	0.000	0.000	0.000	0.000	0.000	0.000	0.000	0.000	0.000	0.000	0.000	80	486	5626	6470	0.822	Error	Error	3593	2033	0	0	4331	2139	0	0	0	0
3	21	7	"pms1"	"YNL082W"	14830	17390	110	3100	4729	6064	127	355	920	70	55	0	1576	2443	3174	200	321	550	61	53	0	0	0	0	0	0	0	0	0	0	0	0	0	0	0	0	0	0	0	2.161	2.052	1.900	2.260	2.942	2.013	0.818	0.000	0.000	0.000	0.000	0.000	0.000	0.000	0.000	0.000	0.000	0.000	0.000	0.000	0.000	80	485	4349	6845	1.111	Error	Error	2973	1376	0	0	4602	2243	0	0	0	0
3	22	7	"HDA1"	"YNL021W"	14980	17380	110	1633	1685	1083	119	172	259	85	81	0	2284	2344	1723	201	305	538	75	68	0	0	0	0	0	0	0	0	0	0	0	0	0	0	0	0	0	0	0	0.727	0.731	0.691	0.744	2.485	0.601	0.781	0.000	0.000	0.000	0.000	0.000	0.000	0.000	0.000	0.000	0.000	0.000	0.000	0.000	0.000	80	497	3597	3709	-0.460	Error	Error	1514	2083	0	0	1566	2143	0	0	0	0
3	1	8	"MSG5"	"YNL053W"	11000	17570	110	2598	2494	2021	120	231	617	70	63	0	2710	2803	2350	193	341	878	67	62	0	0	0	0	0	0	0	0	0	0	0	0	0	0	0	0	0	0	0	0.985	0.910	0.882	0.873	2.194	0.824	0.875	0.000	0.000	0.000	0.000	0.000	0.000	0.000	0.000	0.000	0.000	0.000	0.000	0.000	0.000	80	535	4995	4984	-0.023	Error	Error	2478	2517	0	0	2374	2610	0	0	0	0
3	2	8	"END3"	"YNL084C"	11180	17580	110	4929	5840	5208	137	359	882	77	70	0	2484	2890	2660	215	433	873	63	56	0	0	0	0	0	0	0	0	0	0	0	0	0	0	0	0	0	0	0	2.112	2.132	1.957	1.974	2.960	2.033	0.790	0.000	0.000	0.000	0.000	0.000	0.000	0.000	0.000	0.000	0.000	0.000	0.000	0.000	0.000	80	510	7061	8378	1.079	Error	Error	4792	2269	0	0	5703	2675	0	0	0	0
3	3	8	"BIO5"	"YNR056C"	11380	17580	110	1791	2261	2431	132	351	875	61	46	0	3432	4078	4461	230	485	1021	60	58	0	0	0	0	0	0	0	0	0	0	0	0	0	0	0	0	0	0	0	0.518	0.553	0.516	0.554	2.974	0.517	0.843	0.000	0.000	0.000	0.000	0.000	0.000	0.000	0.000	0.000	0.000	0.000	0.000	0.000	0.000	80	510	4861	5977	-0.949	Error	Error	1659	3202	0	0	2129	3848	0	0	0	0
3	4	8	"PLB3"	"YOL011W"	11570	17570	110	2270	2445	1930	134	226	508	73	70	0	2399	2545	2075	232	413	937	65	57	0	0	0	0	0	0	0	0	0	0	0	0	0	0	0	0	0	0	0	0.986	0.999	0.973	0.917	2.440	0.905	0.845	0.000	0.000	0.000	0.000	0.000	0.000	0.000	0.000	0.000	0.000	0.000	0.000	0.000	0.000	80	491	4303	4624	-0.021	Error	Error	2136	2167	0	0	2311	2313	0	0	0	0
3	5	8	""	"YOL042W"	11740	17570	110	5918	6280	5349	136	338	890	72	67	0	3315	3526	3161	226	393	693	66	63	0	0	0	0	0	0	0	0	0	0	0	0	0	0	0	0	0	0	0	1.872	1.862	1.858	1.944	2.034	1.748	0.879	0.000	0.000	0.000	0.000	0.000	0.000	0.000	0.000	0.000	0.000	0.000	0.000	0.000	0.000	80	496	8871	9444	0.904	Error	Error	5782	3089	0	0	6144	3300	0	0	0	0
3	6	8	"BIO3"	"YNR058W"	11940	17570	110	2470	2578	2166	145	387	913	68	63	0	3307	3158	2752	236	485	848	66	62	0	0	0	0	0	0	0	0	0	0	0	0	0	0	0	0	0	0	0	0.757	0.833	0.804	0.710	2.364	0.761	0.864	0.000	0.000	0.000	0.000	0.000	0.000	0.000	0.000	0.000	0.000	0.000	0.000	0.000	0.000	80	572	5396	5355	-0.401	Error	Error	2325	3071	0	0	2433	2922	0	0	0	0
3	7	8	"HRD1"	"YOL013C"	12180	17570	110	2201	2723	2478	149	436	927	65	52	0	4004	4724	4677	236	566	1311	63	56	0	0	0	0	0	0	0	0	0	0	0	0	0	0	0	0	0	0	0	0.545	0.574	0.498	0.540	2.436	0.556	0.828	0.000	0.000	0.000	0.000	0.000	0.000	0.000	0.000	0.000	0.000	0.000	0.000	0.000	0.000	80	546	5820	7062	-0.877	Error	Error	2052	3768	0	0	2574	4488	0	0	0	0
3	8	8	"PEX15"	"YOL044W"	12360	17580	110	2704	3210	2581	144	380	1097	67	51	0	1560	2064	1712	217	348	698	65	50	0	0	0	0	0	0	0	0	0	0	0	0	0	0	0	0	0	0	0	1.906	1.660	1.518	1.580	2.418	1.604	0.875	0.000	0.000	0.000	0.000	0.000	0.000	0.000	0.000	0.000	0.000	0.000	0.000	0.000	0.000	80	442	3903	4913	0.931	Error	Error	2560	1343	0	0	3066	1847	0	0	0	0
3	9	8	"FRE4"	"YNR060W"	12520	17570	120	1482	1961	1858	148	235	421	71	66	0	1751	2302	2364	217	370	843	60	45	0	0	0	0	0	0	0	0	0	0	0	0	0	0	0	0	0	0	0	0.870	0.870	0.832	0.916	2.389	0.785	0.845	0.000	0.000	0.000	0.000	0.000	0.000	0.000	0.000	0.000	0.000	0.000	0.000	0.000	0.000	120	561	2868	3898	-0.202	Error	Error	1334	1534	0	0	1813	2085	0	0	0	0
3	10	8	""	"YOL014W"	12750	17570	100	750	759	457	150	249	310	67	48	0	645	578	364	227	366	483	47	5	0	0	0	0	0	0	0	0	0	0	0	0	0	0	0	0	0	0	0	1.435	1.735	1.357	1.317	2.578	1.211	0.572	0.000	0.000	0.000	0.000	0.000	0.000	0.000	0.000	0.000	0.000	0.000	0.000	0.000	0.000	80	470	1018	960	0.521	Error	Error	600	418	0	0	609	351	0	0	0	0
3	11	8	""	"YOL046C"	12940	17570	110	635	937	975	142	229	305	60	43	0	1145	1615	1673	214	356	517	62	47	0	0	0	0	0	0	0	0	0	0	0	0	0	0	0	0	0	0	0	0.530	0.567	0.499	0.482	2.128	0.537	0.843	0.000	0.000	0.000	0.000	0.000	0.000	0.000	0.000	0.000	0.000	0.000	0.000	0.000	0.000	80	403	1424	2196	-0.917	Error	Error	493	931	0	0	795	1401	0	0	0	0
3	12	8	""	"YNR062C"	13080	17570	120	814	971	833	132	161	291	68	55	0	1154	1439	1468	218	267	508	58	47	0	0	0	0	0	0	0	0	0	0	0	0	0	0	0	0	0	0	0	0.729	0.687	0.651	0.684	2.426	0.554	0.836	0.000	0.000	0.000	0.000	0.000	0.000	0.000	0.000	0.000	0.000	0.000	0.000	0.000	0.000	120	443	1618	2060	-0.457	Error	Error	682	936	0	0	839	1221	0	0	0	0
3	13	8	"CMK2"	"YOL016C"	13260	17570	110	3091	3766	3593	140	232	369	83	77	0	2346	2723	2585	240	341	440	72	68	0	0	0	0	0	0	0	0	0	0	0	0	0	0	0	0	0	0	0	1.401	1.460	1.367	1.421	2.664	1.422	0.872	0.000	0.000	0.000	0.000	0.000	0.000	0.000	0.000	0.000	0.000	0.000	0.000	0.000	0.000	80	469	5057	6109	0.487	Error	Error	2951	2106	0	0	3626	2483	0	0	0	0
3	14	8	""	"YOL048C"	13460	17570	120	5970	5135	3721	137	225	358	86	79	0	3928	3432	2593	239	353	511	73	64	0	0	0	0	0	0	0	0	0	0	0	0	0	0	0	0	0	0	0	1.581	1.565	1.544	1.607	2.423	1.538	0.898	0.000	0.000	0.000	0.000	0.000	0.000	0.000	0.000	0.000	0.000	0.000	0.000	0.000	0.000	120	533	9522	8191	0.661	Error	Error	5833	3689	0	0	4998	3193	0	0	0	0
3	15	8	"spr1"	"YOR190W"	13650	17560	110	1837	1691	1372	131	223	334	67	61	0	3634	3027	2570	230	402	655	62	60	0	0	0	0	0	0	0	0	0	0	0	0	0	0	0	0	0	0	0	0.501	0.558	0.513	0.437	2.064	0.521	0.880	0.000	0.000	0.000	0.000	0.000	0.000	0.000	0.000	0.000	0.000	0.000	0.000	0.000	0.000	80	514	5110	4357	-0.997	Error	Error	1706	3404	0	0	1560	2797	0	0	0	0
3	16	8	""	"YOR220W"	13860	17570	120	1130	1094	664	128	215	404	75	60	0	2099	1953	1358	228	363	593	71	65	0	0	0	0	0	0	0	0	0	0	0	0	0	0	0	0	0	0	0	0.536	0.560	0.508	0.543	2.136	0.487	0.803	0.000	0.000	0.000	0.000	0.000	0.000	0.000	0.000	0.000	0.000	0.000	0.000	0.000	0.000	120	554	2873	2691	-0.901	Error	Error	1002	1871	0	0	966	1725	0	0	0	0
3	17	8	""	"YOR252W"	14030	17560	110	1955	2239	1931	135	214	359	70	66	0	3621	3337	2961	234	397	721	62	61	0	0	0	0	0	0	0	0	0	0	0	0	0	0	0	0	0	0	0	0.537	0.678	0.655	0.651	2.565	0.647	0.869	0.000	0.000	0.000	0.000	0.000	0.000	0.000	0.000	0.000	0.000	0.000	0.000	0.000	0.000	80	424	5207	5207	-0.896	Error	Error	1820	3387	0	0	2104	3103	0	0	0	0
3	18	8	""	"YOR192C"	14220	17560	110	1826	2486	2329	140	253	437	68	60	0	2665	2823	2623	238	448	779	60	58	0	0	0	0	0	0	0	0	0	0	0	0	0	0	0	0	0	0	0	0.695	0.908	0.858	0.965	2.584	0.856	0.858	0.000	0.000	0.000	0.000	0.000	0.000	0.000	0.000	0.000	0.000	0.000	0.000	0.000	0.000	80	474	4113	4931	-0.526	Error	Error	1686	2427	0	0	2346	2585	0	0	0	0
3	19	8	""	"YOR222W"	14430	17570	120	1196	1142	781	128	213	411	71	55	0	2399	2288	1789	226	343	587	67	62	0	0	0	0	0	0	0	0	0	0	0	0	0	0	0	0	0	0	0	0.491	0.492	0.481	0.491	2.293	0.430	0.800	0.000	0.000	0.000	0.000	0.000	0.000	0.000	0.000	0.000	0.000	0.000	0.000	0.000	0.000	120	486	3241	3076	-1.025	Error	Error	1068	2173	0	0	1014	2062	0	0	0	0
3	20	8	"SEC63"	"YOR254C"	14590	17560	110	627	654	435	121	186	547	47	10	0	930	1002	845	209	257	306	67	53	0	0	0	0	0	0	0	0	0	0	0	0	0	0	0	0	0	0	0	0.702	0.672	0.621	0.574	2.163	0.550	0.803	0.000	0.000	0.000	0.000	0.000	0.000	0.000	0.000	0.000	0.000	0.000	0.000	0.000	0.000	80	410	1227	1326	-0.511	Error	Error	506	721	0	0	533	793	0	0	0	0
3	21	8	""	"YOR192C-B"	14790	17570	120	1499	1886	1831	121	191	507	70	59	0	1247	1467	1521	201	240	251	66	64	0	0	0	0	0	0	0	0	0	0	0	0	0	0	0	0	0	0	0	1.317	1.394	1.317	1.326	2.687	1.310	0.800	0.000	0.000	0.000	0.000	0.000	0.000	0.000	0.000	0.000	0.000	0.000	0.000	0.000	0.000	120	538	2424	3031	0.398	Error	Error	1378	1046	0	0	1765	1266	0	0	0	0
3	22	8	"rpb8"	"YOR224C"	14990	17560	110	1068	1053	661	117	161	210	78	71	0	1907	1846	1250	199	268	378	76	68	0	0	0	0	0	0	0	0	0	0	0	0	0	0	0	0	0	0	0	0.557	0.568	0.521	0.500	2.050	0.514	0.838	0.000	0.000	0.000	0.000	0.000	0.000	0.000	0.000	0.000	0.000	0.000	0.000	0.000	0.000	80	512	2659	2583	-0.845	Error	Error	951	1708	0	0	936	1647	0	0	0	0
3	1	9	""	"YOR256C"	10990	17760	120	3135	3727	2982	116	163	379	83	80	0	4224	5525	4765	201	270	512	80	76	0	0	0	0	0	0	0	0	0	0	0	0	0	0	0	0	0	0	0	0.750	0.678	0.656	0.725	1.944	0.611	0.809	0.000	0.000	0.000	0.000	0.000	0.000	0.000	0.000	0.000	0.000	0.000	0.000	0.000	0.000	120	573	7042	8935	-0.414	Error	Error	3019	4023	0	0	3611	5324	0	0	0	0
3	2	9	"TOA1"	"YOR194C"	11180	17760	120	1682	1566	1149	115	187	453	71	61	0	2580	2797	2302	204	289	390	73	65	0	0	0	0	0	0	0	0	0	0	0	0	0	0	0	0	0	0	0	0.660	0.560	0.520	0.570	2.252	0.467	0.820	0.000	0.000	0.000	0.000	0.000	0.000	0.000	0.000	0.000	0.000	0.000	0.000	0.000	0.000	120	491	3943	4044	-0.601	Error	Error	1567	2376	0	0	1451	2593	0	0	0	0
3	3	9	"ISU2"	"YOR226C"	11360	17750	110	1000	1215	1148	119	181	325	63	60	0	2312	2772	2781	216	380	622	61	58	0	0	0	0	0	0	0	0	0	0	0	0	0	0	0	0	0	0	0	0.420	0.429	0.405	0.440	2.113	0.383	0.823	0.000	0.000	0.000	0.000	0.000	0.000	0.000	0.000	0.000	0.000	0.000	0.000	0.000	0.000	80	442	2977	3652	-1.250	Error	Error	881	2096	0	0	1096	2556	0	0	0	0
3	4	9	""	"YOR258W"	11550	17750	110	4966	4273	2880	127	321	889	77	70	0	8691	7064	4883	216	673	1814	70	68	0	0	0	0	0	0	0	0	0	0	0	0	0	0	0	0	0	0	0	0.571	0.605	0.580	0.586	2.288	0.584	0.906	0.000	0.000	0.000	0.000	0.000	0.000	0.000	0.000	0.000	0.000	0.000	0.000	0.000	0.000	80	474	13314	10994	-0.809	Error	Error	4839	8475	0	0	4146	6848	0	0	0	0
3	5	9	"MRPL40"	"YPL173W"	11730	17760	110	1992	2083	1586	130	407	993	70	46	0	3166	3164	2694	221	736	1836	61	40	0	0	0	0	0	0	0	0	0	0	0	0	0	0	0	0	0	0	0	0.632	0.664	0.621	0.717	2.582	0.530	0.833	0.000	0.000	0.000	0.000	0.000	0.000	0.000	0.000	0.000	0.000	0.000	0.000	0.000	0.000	80	500	4807	4896	-0.661	Error	Error	1862	2945	0	0	1953	2943	0	0	0	0
3	6	9	"HRR25"	"YPL204W"	11980	17750	110	444	430	230	131	197	277	56	15	0	680	588	379	231	336	423	53	10	0	0	0	0	0	0	0	0	0	0	0	0	0	0	0	0	0	0	0	0.697	0.838	0.632	0.558	2.042	0.623	0.597	0.000	0.000	0.000	0.000	0.000	0.000	0.000	0.000	0.000	0.000	0.000	0.000	0.000	0.000	80	456	762	656	-0.521	Error	Error	313	449	0	0	299	357	0	0	0	0
3	7	9	""	"YPL236C"	12120	17760	110	2108	2442	2107	141	437	1243	62	37	0	3799	4509	4086	230	532	1283	68	61	0	0	0	0	0	0	0	0	0	0	0	0	0	0	0	0	0	0	0	0.551	0.538	0.509	0.508	2.305	0.501	0.882	0.000	0.000	0.000	0.000	0.000	0.000	0.000	0.000	0.000	0.000	0.000	0.000	0.000	0.000	80	523	5536	6580	-0.860	Error	Error	1967	3569	0	0	2301	4279	0	0	0	0
3	8	9	"spt14"	"YPL175W"	12360	17760	110	4321	5722	5290	160	742	1887	70	53	0	2842	3793	3490	235	768	1630	58	43	0	0	0	0	0	0	0	0	0	0	0	0	0	0	0	0	0	0	0	1.596	1.563	1.494	1.716	2.610	1.568	0.794	0.000	0.000	0.000	0.000	0.000	0.000	0.000	0.000	0.000	0.000	0.000	0.000	0.000	0.000	80	548	6768	9120	0.675	Error	Error	4161	2607	0	0	5562	3558	0	0	0	0
3	9	9	""	"YPL206C"	12550	17760	110	1772	2226	1893	147	329	662	68	56	0	4344	5331	5168	233	625	1511	65	52	0	0	0	0	0	0	0	0	0	0	0	0	0	0	0	0	0	0	0	0.395	0.408	0.403	0.487	2.647	0.377	0.845	0.000	0.000	0.000	0.000	0.000	0.000	0.000	0.000	0.000	0.000	0.000	0.000	0.000	0.000	80	407	5736	7177	-1.339	Error	Error	1625	4111	0	0	2079	5098	0	0	0	0
3	10	9	""	"YPL238C"	12690	17750	120	969	1189	1168	142	176	141	66	63	0	1405	2059	2284	229	290	283	59	56	0	0	0	0	0	0	0	0	0	0	0	0	0	0	0	0	0	0	0	0.703	0.572	0.514	0.531	2.131	0.487	0.808	0.000	0.000	0.000	0.000	0.000	0.000	0.000	0.000	0.000	0.000	0.000	0.000	0.000	0.000	120	502	2003	2877	-0.508	Error	Error	827	1176	0	0	1047	1830	0	0	0	0
3	11	9	"CUP9"	"YPL177C"	12890	17750	120	1922	2835	3076	140	222	517	61	56	0	666	1691	1926	226	361	693	46	41	0	0	0	0	0	0	0	0	0	0	0	0	0	0	0	0	0	0	0	4.050	1.840	1.536	1.292	3.135	1.731	0.789	0.000	0.000	0.000	0.000	0.000	0.000	0.000	0.000	0.000	0.000	0.000	0.000	0.000	0.000	120	577	2222	4160	2.018	Error	Error	1782	440	0	0	2695	1465	0	0	0	0
3	12	9	""	"YPL208W"	13090	17750	120	1722	2038	1660	135	178	296	73	70	0	3798	4219	3640	227	265	197	75	73	0	0	0	0	0	0	0	0	0	0	0	0	0	0	0	0	0	0	0	0.444	0.477	0.435	0.471	2.133	0.417	0.771	0.000	0.000	0.000	0.000	0.000	0.000	0.000	0.000	0.000	0.000	0.000	0.000	0.000	0.000	120	504	5158	5895	-1.170	Error	Error	1587	3571	0	0	1903	3992	0	0	0	0
3	13	9	"hsp82"	"YPL240C"	13260	17750	120	4543	4879	3997	141	179	201	90	87	0	4821	5470	4561	242	291	244	79	75	0	0	0	0	0	0	0	0	0	0	0	0	0	0	0	0	0	0	0	0.961	0.906	0.878	0.937	2.146	0.880	0.810	0.000	0.000	0.000	0.000	0.000	0.000	0.000	0.000	0.000	0.000	0.000	0.000	0.000	0.000	120	532	8981	9966	-0.057	Error	Error	4402	4579	0	0	4738	5228	0	0	0	0
3	14	9	"PPQ1"	"YPL179W"	13460	17750	120	4223	5533	5565	145	226	442	70	60	0	3462	7639	8408	253	426	876	57	55	0	0	0	0	0	0	0	0	0	0	0	0	0	0	0	0	0	0	0	1.271	0.729	0.669	0.699	2.988	0.650	0.825	0.000	0.000	0.000	0.000	0.000	0.000	0.000	0.000	0.000	0.000	0.000	0.000	0.000	0.000	120	519	7287	12774	0.346	Error	Error	4078	3209	0	0	5388	7386	0	0	0	0
3	15	9	"SRP72"	"YPL210C"	13630	17750	110	1255	1557	1554	144	279	515	58	55	0	1821	2358	2471	248	506	983	55	42	0	0	0	0	0	0	0	0	0	0	0	0	0	0	0	0	0	0	0	0.706	0.670	0.600	0.530	2.663	0.561	0.746	0.000	0.000	0.000	0.000	0.000	0.000	0.000	0.000	0.000	0.000	0.000	0.000	0.000	0.000	80	523	2684	3523	-0.502	Error	Error	1111	1573	0	0	1413	2110	0	0	0	0
3	16	9	"IQG1"	"YPL242C"	13880	17750	110	529	824	901	134	204	338	56	38	0	629	904	1101	234	322	603	38	20	0	0	0	0	0	0	0	0	0	0	0	0	0	0	0	0	0	0	0	1.000	1.030	0.732	0.718	2.461	0.852	0.773	0.000	0.000	0.000	0.000	0.000	0.000	0.000	0.000	0.000	0.000	0.000	0.000	0.000	0.000	80	456	790	1360	0.000	Error	Error	395	395	0	0	690	670	0	0	0	0
3	17	9	"EMPTY"	"EMPTY"	14030	17750	150	137	148	70	130	187	300	0	0	0	214	237	138	227	327	544	0	0	0	0	0	0	0	0	0	0	0	0	0	0	0	0	0	0	0	0	0	-0.538	1.800	0.532	0.611	4.137	0.629	0.798	0.000	0.000	0.000	0.000	0.000	0.000	0.000	0.000	0.000	0.000	0.000	0.000	0.000	0.000	156	613	-6	28	Error	Error	Error	7	-13	0	0	18	10	0	0	-75	0
3	18	9	"EMPTY"	"EMPTY"	14220	17750	150	120	135	70	132	214	372	0	0	0	209	214	122	222	371	631	0	0	0	0	0	0	0	0	0	0	0	0	0	0	0	0	0	0	0	0	0	0.923	-0.375	0.490	0.454	3.545	0.654	0.483	0.000	0.000	0.000	0.000	0.000	0.000	0.000	0.000	0.000	0.000	0.000	0.000	0.000	0.000	156	613	-25	-5	-0.115	Error	Error	-12	-13	0	0	3	-8	0	0	-75	0
3	19	9	"EMPTY"	"EMPTY"	14410	17750	150	128	139	70	125	168	259	1	0	0	181	194	111	212	278	384	0	0	0	0	0	0	0	0	0	0	0	0	0	0	0	0	0	0	0	0	0	-0.097	-0.778	0.477	0.588	4.083	0.237	0.206	0.000	0.000	0.000	0.000	0.000	0.000	0.000	0.000	0.000	0.000	0.000	0.000	0.000	0.000	156	536	-28	-4	Error	Error	Error	3	-31	0	0	14	-18	0	0	-75	0
3	20	9	"EMPTY"	"EMPTY"	14600	17750	150	126	133	68	119	128	67	14	4	0	200	199	92	203	225	111	10	0	0	0	0	0	0	0	0	0	0	0	0	0	0	0	0	0	0	0	0	-2.333	-3.500	0.502	0.568	4.167	0.539	0.097	0.000	0.000	0.000	0.000	0.000	0.000	0.000	0.000	0.000	0.000	0.000	0.000	0.000	0.000	156	581	4	10	Error	Error	Error	7	-3	0	0	14	-4	0	0	-75	0
3	21	9	"EMPTY"	"EMPTY"	14790	17750	150	115	131	67	116	129	69	14	7	0	178	182	102	196	214	105	10	3	0	0	0	0	0	0	0	0	0	0	0	0	0	0	0	0	0	0	0	0.056	-1.071	0.488	0.555	3.801	0.451	0.097	0.000	0.000	0.000	0.000	0.000	0.000	0.000	0.000	0.000	0.000	0.000	0.000	0.000	0.000	156	624	-19	1	-4.170	Error	Error	-1	-18	0	0	15	-14	0	0	-75	0
3	22	9	"EMPTY"	"EMPTY"	14980	17750	150	115	126	60	115	139	126	4	0	0	178	186	81	194	238	293	0	0	0	0	0	0	0	0	0	0	0	0	0	0	0	0	0	0	0	0	0	0.000	-1.375	0.554	0.708	3.805	0.337	0.289	0.000	0.000	0.000	0.000	0.000	0.000	0.000	0.000	0.000	0.000	0.000	0.000	0.000	0.000	156	843	-16	3	Error	Error	Error	0	-16	0	0	11	-8	0	0	-75	0
3	1	10	"EMPTY"	"EMPTY"	11000	17950	150	115	125	60	108	119	73	11	4	0	193	192	92	185	208	137	7	0	0	0	0	0	0	0	0	0	0	0	0	0	0	0	0	0	0	0	0	0.875	2.429	0.594	0.642	4.193	0.183	0.014	0.000	0.000	0.000	0.000	0.000	0.000	0.000	0.000	0.000	0.000	0.000	0.000	0.000	0.000	156	783	15	24	-0.193	Error	Error	7	8	0	0	17	7	0	0	-75	0
3	2	10	"EMPTY"	"EMPTY"	11190	17950	150	109	122	65	116	157	218	1	0	0	188	197	132	192	307	583	0	0	0	0	0	0	0	0	0	0	0	0	0	0	0	0	0	0	0	0	0	1.750	1.200	0.625	0.616	3.326	0.286	0.089	0.000	0.000	0.000	0.000	0.000	0.000	0.000	0.000	0.000	0.000	0.000	0.000	0.000	0.000	156	602	-11	11	0.807	Error	Error	-7	-4	0	0	6	5	0	0	-75	0
3	3	10	"EMPTY"	"EMPTY"	11380	17940	150	121	129	64	117	163	216	1	0	0	199	196	113	195	341	604	0	0	0	0	0	0	0	0	0	0	0	0	0	0	0	0	0	0	0	0	0	1.000	12.000	0.500	0.615	4.092	0.309	0.507	0.000	0.000	0.000	0.000	0.000	0.000	0.000	0.000	0.000	0.000	0.000	0.000	0.000	0.000	156	654	8	13	0.000	Error	Error	4	4	0	0	12	1	0	0	-75	0
3	4	10	"EMPTY"	"EMPTY"	11570	17940	150	124	131	55	120	283	771	0	0	0	184	188	93	198	486	1467	0	0	0	0	0	0	0	0	0	0	0	0	0	0	0	0	0	0	0	0	0	-0.286	-1.100	0.511	0.567	4.270	0.506	0.965	0.000	0.000	0.000	0.000	0.000	0.000	0.000	0.000	0.000	0.000	0.000	0.000	0.000	0.000	156	663	-10	1	Error	Error	Error	4	-14	0	0	11	-10	0	0	-75	0
3	5	10	"EMPTY"	"EMPTY"	11760	17940	150	121	125	49	123	264	665	0	0	0	189	183	98	207	477	1294	0	0	0	0	0	0	0	0	0	0	0	0	0	0	0	0	0	0	0	0	0	0.111	-0.083	0.502	0.610	4.304	0.474	0.716	0.000	0.000	0.000	0.000	0.000	0.000	0.000	0.000	0.000	0.000	0.000	0.000	0.000	0.000	156	612	-20	-22	-3.170	Error	Error	-2	-18	0	0	2	-24	0	0	-75	0
3	6	10	"EMPTY"	"EMPTY"	11950	17940	150	110	124	63	130	311	755	0	0	0	212	208	104	226	623	1768	0	0	0	0	0	0	0	0	0	0	0	0	0	0	0	0	0	0	0	0	0	1.429	0.333	0.600	0.711	3.343	0.427	0.848	0.000	0.000	0.000	0.000	0.000	0.000	0.000	0.000	0.000	0.000	0.000	0.000	0.000	0.000	156	742	-34	-24	0.515	Error	Error	-20	-14	0	0	-6	-18	0	0	-75	0
3	7	10	""	"iYBL030C-0"	12190	17960	110	463	1312	2133	134	354	883	22	17	0	1128	3212	5182	213	696	2056	25	21	0	0	0	0	0	0	0	0	0	0	0	0	0	0	0	0	0	0	0	0.360	0.393	0.375	0.358	1.984	0.414	0.923	0.000	0.000	0.000	0.000	0.000	0.000	0.000	0.000	0.000	0.000	0.000	0.000	0.000	0.000	80	523	1244	4177	-1.476	Error	Error	329	915	0	0	1178	2999	0	0	0	0
3	8	10	""	"iYBL027W"	12340	17950	110	6054	5752	4769	145	360	814	71	67	0	8301	6874	5704	225	459	882	63	62	0	0	0	0	0	0	0	0	0	0	0	0	0	0	0	0	0	0	0	0.732	0.843	0.827	0.889	2.166	0.801	0.870	0.000	0.000	0.000	0.000	0.000	0.000	0.000	0.000	0.000	0.000	0.000	0.000	0.000	0.000	80	489	13985	12256	-0.451	Error	Error	5909	8076	0	0	5607	6649	0	0	0	0
3	9	10	""	"iYBL023C"	12560	17950	120	893	1711	1996	147	357	796	50	30	0	1173	2039	2446	234	521	1208	43	25	0	0	0	0	0	0	0	0	0	0	0	0	0	0	0	0	0	0	0	0.794	0.866	0.716	0.705	2.600	0.836	0.905	0.000	0.000	0.000	0.000	0.000	0.000	0.000	0.000	0.000	0.000	0.000	0.000	0.000	0.000	120	561	1685	3369	-0.332	Error	Error	746	939	0	0	1564	1805	0	0	0	0
3	10	10	""	"iYBL009W"	12700	17950	110	9886	7907	4678	148	246	601	83	81	0	6753	5370	3386	227	316	569	77	77	0	0	0	0	0	0	0	0	0	0	0	0	0	0	0	0	0	0	0	1.492	1.509	1.457	1.671	2.125	1.452	0.916	0.000	0.000	0.000	0.000	0.000	0.000	0.000	0.000	0.000	0.000	0.000	0.000	0.000	0.000	80	436	16264	12902	0.577	Error	Error	9738	6526	0	0	7759	5143	0	0	0	0
3	11	10	""	"iYBL005W"	12890	17960	110	7419	7042	5380	151	294	749	73	70	0	6310	5361	4831	225	368	809	61	58	0	0	0	0	0	0	0	0	0	0	0	0	0	0	0	0	0	0	0	1.194	1.342	1.281	1.483	3.257	1.213	0.894	0.000	0.000	0.000	0.000	0.000	0.000	0.000	0.000	0.000	0.000	0.000	0.000	0.000	0.000	80	524	13353	12027	0.256	Error	Error	7268	6085	0	0	6891	5136	0	0	0	0
3	12	10	""	"iYBL003C"	13080	17960	110	4129	5140	5691	148	271	597	61	60	0	2099	2119	2266	224	337	668	55	51	0	0	0	0	0	0	0	0	0	0	0	0	0	0	0	0	0	0	0	2.123	2.634	2.000	1.508	3.874	2.663	0.856	0.000	0.000	0.000	0.000	0.000	0.000	0.000	0.000	0.000	0.000	0.000	0.000	0.000	0.000	80	546	5856	6887	1.086	Error	Error	3981	1875	0	0	4992	1895	0	0	0	0
3	13	10	""	"iYBRCdelta11"	13280	17960	110	709	668	418	140	200	258	72	56	0	713	678	458	229	272	224	63	51	0	0	0	0	0	0	0	0	0	0	0	0	0	0	0	0	0	0	0	1.176	1.176	0.906	0.907	2.799	1.019	0.705	0.000	0.000	0.000	0.000	0.000	0.000	0.000	0.000	0.000	0.000	0.000	0.000	0.000	0.000	80	528	1053	977	0.233	Error	Error	569	484	0	0	528	449	0	0	0	0
3	14	10	""	"iYBR014C"	13470	17960	120	1635	4650	5260	146	296	698	56	51	0	632	2649	3123	236	391	802	49	45	0	0	0	0	0	0	0	0	0	0	0	0	0	0	0	0	0	0	0	3.760	1.867	1.542	1.331	3.614	1.792	0.876	0.000	0.000	0.000	0.000	0.000	0.000	0.000	0.000	0.000	0.000	0.000	0.000	0.000	0.000	120	637	1885	6917	1.911	Error	Error	1489	396	0	0	4504	2413	0	0	0	0
3	15	10	""	"iYBR018C"	13700	17950	120	578	1754	2529	154	465	966	35	24	0	812	2269	3244	250	648	1381	30	25	0	0	0	0	0	0	0	0	0	0	0	0	0	0	0	0	0	0	0	0.754	0.792	0.580	0.556	3.243	0.764	0.842	0.000	0.000	0.000	0.000	0.000	0.000	0.000	0.000	0.000	0.000	0.000	0.000	0.000	0.000	120	644	986	3619	-0.407	Error	Error	424	562	0	0	1600	2019	0	0	0	0
3	16	10	""	"iYBR035C"	13900	17960	100	1159	1847	2101	141	391	889	51	30	0	1768	3200	4004	239	624	1482	52	36	0	0	0	0	0	0	0	0	0	0	0	0	0	0	0	0	0	0	0	0.666	0.576	0.456	0.477	2.052	0.529	0.872	0.000	0.000	0.000	0.000	0.000	0.000	0.000	0.000	0.000	0.000	0.000	0.000	0.000	0.000	80	368	2547	4667	-0.587	Error	Error	1018	1529	0	0	1706	2961	0	0	0	0
3	17	10	""	"iYBR038W"	14050	17960	120	3496	4687	4703	127	156	189	70	67	0	2234	3736	3885	227	259	167	61	57	0	0	0	0	0	0	0	0	0	0	0	0	0	0	0	0	0	0	0	1.679	1.300	1.024	1.005	2.874	1.255	0.851	0.000	0.000	0.000	0.000	0.000	0.000	0.000	0.000	0.000	0.000	0.000	0.000	0.000	0.000	120	476	5376	8069	0.747	Error	Error	3369	2007	0	0	4560	3509	0	0	0	0
3	18	10	""	"iYBR042C"	14240	17960	120	2019	2686	2721	132	194	280	65	62	0	1027	1757	1796	227	323	501	52	49	0	0	0	0	0	0	0	0	0	0	0	0	0	0	0	0	0	0	0	2.359	1.669	1.399	1.261	3.141	1.617	0.845	0.000	0.000	0.000	0.000	0.000	0.000	0.000	0.000	0.000	0.000	0.000	0.000	0.000	0.000	120	508	2687	4084	1.238	Error	Error	1887	800	0	0	2554	1530	0	0	0	0
3	19	10	""	"iYCR018C"	14420	17940	150	153	219	160	123	142	121	35	17	0	244	309	233	217	242	144	30	17	0	0	0	0	0	0	0	0	0	0	0	0	0	0	0	0	0	0	0	1.111	1.043	0.604	0.565	3.605	0.703	0.451	0.000	0.000	0.000	0.000	0.000	0.000	0.000	0.000	0.000	0.000	0.000	0.000	0.000	0.000	156	646	57	188	0.152	Error	Error	30	27	0	0	96	92	0	0	-50	0
3	20	10	""	"iYCRCtau1"	14620	17960	110	995	1108	844	122	133	60	81	76	0	1145	1327	1183	212	229	83	72	68	0	0	0	0	0	0	0	0	0	0	0	0	0	0	0	0	0	0	0	0.936	0.884	0.772	0.731	2.048	0.738	0.770	0.000	0.000	0.000	0.000	0.000	0.000	0.000	0.000	0.000	0.000	0.000	0.000	0.000	0.000	80	465	1806	2101	-0.096	Error	Error	873	933	0	0	986	1115	0	0	0	0
3	21	10	""	"iYCR020C"	14800	17960	120	1741	2774	2763	125	135	68	76	72	0	691	2111	2309	203	220	91	57	55	0	0	0	0	0	0	0	0	0	0	0	0	0	0	0	0	0	0	0	3.311	1.388	1.172	1.232	3.041	1.299	0.785	0.000	0.000	0.000	0.000	0.000	0.000	0.000	0.000	0.000	0.000	0.000	0.000	0.000	0.000	120	560	2104	4557	1.727	Error	Error	1616	488	0	0	2649	1908	0	0	0	0
3	22	10	""	"iSNR65"	14990	17960	110	1949	1625	1022	124	183	419	73	70	0	3121	2516	1833	203	300	434	72	66	0	0	0	0	0	0	0	0	0	0	0	0	0	0	0	0	0	0	0	0.625	0.649	0.603	0.622	2.130	0.551	0.846	0.000	0.000	0.000	0.000	0.000	0.000	0.000	0.000	0.000	0.000	0.000	0.000	0.000	0.000	80	538	4743	3814	-0.677	Error	Error	1825	2918	0	0	1501	2313	0	0	0	0
3	1	11	""	"iYCR033W"	11010	18150	120	762	1125	1198	111	128	96	72	64	0	551	746	767	181	206	164	55	51	0	0	0	0	0	0	0	0	0	0	0	0	0	0	0	0	0	0	0	1.759	1.795	1.393	1.095	2.853	1.726	0.811	0.000	0.000	0.000	0.000	0.000	0.000	0.000	0.000	0.000	0.000	0.000	0.000	0.000	0.000	120	606	1021	1579	0.815	Error	Error	651	370	0	0	1014	565	0	0	0	0
3	2	11	""	"iYCR037C"	11190	18150	110	1462	1410	1135	123	195	301	68	66	0	2482	2359	2029	195	354	671	63	63	0	0	0	0	0	0	0	0	0	0	0	0	0	0	0	0	0	0	0	0.585	0.595	0.525	0.486	2.044	0.517	0.783	0.000	0.000	0.000	0.000	0.000	0.000	0.000	0.000	0.000	0.000	0.000	0.000	0.000	0.000	80	466	3626	3451	-0.772	Error	Error	1339	2287	0	0	1287	2164	0	0	0	0
3	3	11	""	"iYCR060W"	11380	18140	110	714	956	934	130	239	362	55	41	0	1731	2601	2939	206	416	712	55	51	0	0	0	0	0	0	0	0	0	0	0	0	0	0	0	0	0	0	0	0.383	0.345	0.343	0.376	2.609	0.306	0.810	0.000	0.000	0.000	0.000	0.000	0.000	0.000	0.000	0.000	0.000	0.000	0.000	0.000	0.000	80	542	2109	3221	-1.385	Error	Error	584	1525	0	0	826	2395	0	0	0	0
3	4	11	""	"iYCR066W"	11620	18150	110	1278	1405	1151	128	235	394	75	57	0	525	623	495	203	256	199	58	47	0	0	0	0	0	0	0	0	0	0	0	0	0	0	0	0	0	0	0	3.571	3.040	2.710	2.355	3.680	3.339	0.649	0.000	0.000	0.000	0.000	0.000	0.000	0.000	0.000	0.000	0.000	0.000	0.000	0.000	0.000	80	473	1472	1697	1.837	Error	Error	1150	322	0	0	1277	420	0	0	0	0
3	5	11	""	"iYCR071C"	11780	18140	150	915	1427	1406	124	142	104	68	61	0	623	965	936	210	242	203	56	50	0	0	0	0	0	0	0	0	0	0	0	0	0	0	0	0	0	0	0	1.915	1.726	1.459	1.301	2.668	1.624	0.819	0.000	0.000	0.000	0.000	0.000	0.000	0.000	0.000	0.000	0.000	0.000	0.000	0.000	0.000	156	584	1204	2058	0.938	Error	Error	791	413	0	0	1303	755	0	0	0	0
3	6	11	""	"iYCR090C-1"	11970	18150	120	3404	4867	4809	134	263	574	66	64	0	2931	6895	7437	229	372	614	59	55	0	0	0	0	0	0	0	0	0	0	0	0	0	0	0	0	0	0	0	1.210	0.710	0.685	0.773	2.699	0.637	0.863	0.000	0.000	0.000	0.000	0.000	0.000	0.000	0.000	0.000	0.000	0.000	0.000	0.000	0.000	120	529	5972	11399	0.275	Error	Error	3270	2702	0	0	4733	6666	0	0	0	0
3	7	11	""	"iYCR094W"	12190	18150	100	1186	1790	1626	142	310	657	62	40	0	1387	1839	1748	222	412	709	57	46	0	0	0	0	0	0	0	0	0	0	0	0	0	0	0	0	0	0	0	0.896	1.019	0.887	0.900	2.597	0.991	0.848	0.000	0.000	0.000	0.000	0.000	0.000	0.000	0.000	0.000	0.000	0.000	0.000	0.000	0.000	80	397	2209	3265	-0.158	Error	Error	1044	1165	0	0	1648	1617	0	0	0	0
3	8	11	""	"iYCRWomega3"	12340	18150	120	3336	4446	4865	147	414	987	65	60	0	1980	2847	3271	221	559	1414	53	35	0	0	0	0	0	0	0	0	0	0	0	0	0	0	0	0	0	0	0	1.813	1.637	1.493	1.802	3.288	1.565	0.902	0.000	0.000	0.000	0.000	0.000	0.000	0.000	0.000	0.000	0.000	0.000	0.000	0.000	0.000	120	563	4948	6925	0.858	Error	Error	3189	1759	0	0	4299	2626	0	0	0	0
3	9	11	""	"iYDR036C"	12570	18160	110	2668	3051	2806	147	443	985	63	52	0	4555	5240	5083	228	698	1701	57	51	0	0	0	0	0	0	0	0	0	0	0	0	0	0	0	0	0	0	0	0.583	0.579	0.553	0.651	2.631	0.548	0.880	0.000	0.000	0.000	0.000	0.000	0.000	0.000	0.000	0.000	0.000	0.000	0.000	0.000	0.000	80	459	6848	7916	-0.779	Error	Error	2521	4327	0	0	2904	5012	0	0	0	0
3	10	11	""	"iYDR040C"	12710	18140	110	1909	2366	2049	136	229	648	66	62	0	2725	3260	2983	217	321	657	70	65	0	0	0	0	0	0	0	0	0	0	0	0	0	0	0	0	0	0	0	0.707	0.733	0.740	0.581	2.571	0.647	0.796	0.000	0.000	0.000	0.000	0.000	0.000	0.000	0.000	0.000	0.000	0.000	0.000	0.000	0.000	80	402	4281	5273	-0.500	Error	Error	1773	2508	0	0	2230	3043	0	0	0	0
3	11	11	""	"iYDR043C-0"	12890	18140	110	1036	1303	1459	147	230	429	60	50	0	1491	2671	3121	232	392	787	52	47	0	0	0	0	0	0	0	0	0	0	0	0	0	0	0	0	0	0	0	0.706	0.474	0.482	0.501	3.360	0.438	0.827	0.000	0.000	0.000	0.000	0.000	0.000	0.000	0.000	0.000	0.000	0.000	0.000	0.000	0.000	80	513	2148	3595	-0.502	Error	Error	889	1259	0	0	1156	2439	0	0	0	0
3	12	11	""	"itD(GUC)D"	13080	18150	110	2285	1851	1233	153	187	141	76	72	0	3615	2701	1952	245	329	369	72	68	0	0	0	0	0	0	0	0	0	0	0	0	0	0	0	0	0	0	0	0.633	0.691	0.647	0.615	2.532	0.623	0.858	0.000	0.000	0.000	0.000	0.000	0.000	0.000	0.000	0.000	0.000	0.000	0.000	0.000	0.000	80	523	5502	4154	-0.661	Error	Error	2132	3370	0	0	1698	2456	0	0	0	0
3	13	11	""	"iYDR062W"	13280	18150	110	2228	2579	2085	156	193	156	78	76	0	3554	3813	3071	248	322	284	76	75	0	0	0	0	0	0	0	0	0	0	0	0	0	0	0	0	0	0	0	0.627	0.680	0.635	0.568	2.253	0.651	0.884	0.000	0.000	0.000	0.000	0.000	0.000	0.000	0.000	0.000	0.000	0.000	0.000	0.000	0.000	80	513	5378	5988	-0.674	Error	Error	2072	3306	0	0	2423	3565	0	0	0	0
3	14	11	""	"iYDR066C"	13470	18160	110	1446	2374	2592	137	187	187	65	63	0	1110	1524	1733	237	311	303	52	52	0	0	0	0	0	0	0	0	0	0	0	0	0	0	0	0	0	0	0	1.499	1.738	1.320	1.116	2.363	1.632	0.809	0.000	0.000	0.000	0.000	0.000	0.000	0.000	0.000	0.000	0.000	0.000	0.000	0.000	0.000	80	499	2182	3524	0.584	Error	Error	1309	873	0	0	2237	1287	0	0	0	0
3	15	11	""	"iYDR082W"	13660	18150	110	1654	1438	1001	138	219	339	71	65	0	1261	1238	947	244	323	354	65	57	0	0	0	0	0	0	0	0	0	0	0	0	0	0	0	0	0	0	0	1.491	1.308	1.140	1.167	2.749	1.143	0.807	0.000	0.000	0.000	0.000	0.000	0.000	0.000	0.000	0.000	0.000	0.000	0.000	0.000	0.000	80	485	2533	2294	0.576	Error	Error	1516	1017	0	0	1300	994	0	0	0	0
3	16	11	""	"iYDR086C"	13850	18130	150	348	1031	1082	138	321	680	42	33	0	400	2035	2406	247	536	1120	41	35	0	0	0	0	0	0	0	0	0	0	0	0	0	0	0	0	0	0	0	1.373	0.499	0.475	0.567	2.757	0.449	0.849	0.000	0.000	0.000	0.000	0.000	0.000	0.000	0.000	0.000	0.000	0.000	0.000	0.000	0.000	156	619	363	2681	0.457	Error	Error	210	153	0	0	893	1788	0	0	-50	0
3	17	11	""	"itR(ACG)D-1"	14050	18150	120	927	1290	1278	141	267	443	60	49	0	1191	2302	2605	251	532	938	50	41	0	0	0	0	0	0	0	0	0	0	0	0	0	0	0	0	0	0	0	0.836	0.560	0.454	0.464	2.952	0.459	0.747	0.000	0.000	0.000	0.000	0.000	0.000	0.000	0.000	0.000	0.000	0.000	0.000	0.000	0.000	120	543	1726	3200	-0.258	Error	Error	786	940	0	0	1149	2051	0	0	0	0
3	18	11	""	"iYDR102C"	14280	18150	110	830	1381	1328	140	275	475	57	45	0	1780	2690	2597	243	497	931	61	43	0	0	0	0	0	0	0	0	0	0	0	0	0	0	0	0	0	0	0	0.449	0.507	0.436	0.414	1.962	0.474	0.832	0.000	0.000	0.000	0.000	0.000	0.000	0.000	0.000	0.000	0.000	0.000	0.000	0.000	0.000	80	430	2227	3688	-1.155	Error	Error	690	1537	0	0	1241	2447	0	0	0	0
3	19	11	""	"iYDRCsigma2"	14420	18160	110	1002	1517	1488	138	165	149	66	60	0	1134	1497	1506	234	281	205	56	52	0	0	0	0	0	0	0	0	0	0	0	0	0	0	0	0	0	0	0	0.960	1.092	0.981	0.812	2.781	0.998	0.859	0.000	0.000	0.000	0.000	0.000	0.000	0.000	0.000	0.000	0.000	0.000	0.000	0.000	0.000	80	407	1764	2642	-0.059	Error	Error	864	900	0	0	1379	1263	0	0	0	0
3	20	11	""	"iYDR109C"	14610	18140	110	5280	4769	3691	141	231	936	75	62	0	9356	8035	5603	249	390	1014	75	72	0	0	0	0	0	0	0	0	0	0	0	0	0	0	0	0	0	0	0	0.564	0.594	0.595	0.638	2.611	0.600	0.892	0.000	0.000	0.000	0.000	0.000	0.000	0.000	0.000	0.000	0.000	0.000	0.000	0.000	0.000	80	470	14246	12414	-0.825	Error	Error	5139	9107	0	0	4628	7786	0	0	0	0
3	21	11	""	"iYDR418W"	14800	18150	110	256	295	206	130	152	112	52	32	0	539	626	552	218	275	201	60	41	0	0	0	0	0	0	0	0	0	0	0	0	0	0	0	0	0	0	0	0.393	0.404	0.330	0.297	2.281	0.323	0.623	0.000	0.000	0.000	0.000	0.000	0.000	0.000	0.000	0.000	0.000	0.000	0.000	0.000	0.000	80	460	447	573	-1.349	Error	Error	126	321	0	0	165	408	0	0	0	0
3	22	11	""	"iYDR421W"	14980	18150	110	8052	9630	7830	132	300	771	83	81	0	2455	2660	2214	215	315	556	70	63	0	0	0	0	0	0	0	0	0	0	0	0	0	0	0	0	0	0	0	3.536	3.885	3.492	4.156	2.363	3.762	0.839	0.000	0.000	0.000	0.000	0.000	0.000	0.000	0.000	0.000	0.000	0.000	0.000	0.000	0.000	80	523	10160	11943	1.822	Error	Error	7920	2240	0	0	9498	2445	0	0	0	0
3	1	12	""	"iYDR426C"	10990	18340	110	1235	1091	731	120	165	190	72	71	0	1740	1384	975	192	273	326	67	66	0	0	0	0	0	0	0	0	0	0	0	0	0	0	0	0	0	0	0	0.720	0.815	0.724	0.662	2.194	0.711	0.828	0.000	0.000	0.000	0.000	0.000	0.000	0.000	0.000	0.000	0.000	0.000	0.000	0.000	0.000	80	496	2663	2163	-0.473	Error	Error	1115	1548	0	0	971	1192	0	0	0	0
3	2	12	""	"itK(CUU)D2"	11180	18330	110	3003	2796	1890	134	205	252	78	75	0	2409	2137	1445	212	314	374	73	71	0	0	0	0	0	0	0	0	0	0	0	0	0	0	0	0	0	0	0	1.306	1.383	1.211	1.093	1.883	1.360	0.886	0.000	0.000	0.000	0.000	0.000	0.000	0.000	0.000	0.000	0.000	0.000	0.000	0.000	0.000	80	500	5066	4587	0.385	Error	Error	2869	2197	0	0	2662	1925	0	0	0	0
3	3	12	""	"iYDR448W"	11370	18330	110	1767	1529	1100	130	174	174	73	71	0	1921	1855	1412	224	310	365	68	65	0	0	0	0	0	0	0	0	0	0	0	0	0	0	0	0	0	0	0	0.965	0.858	0.805	0.697	1.871	0.790	0.888	0.000	0.000	0.000	0.000	0.000	0.000	0.000	0.000	0.000	0.000	0.000	0.000	0.000	0.000	80	512	3334	3030	-0.052	Error	Error	1637	1697	0	0	1399	1631	0	0	0	0
3	4	12	""	"iYDR452W"	11560	18330	110	1566	1414	1040	133	194	250	72	63	0	2465	1810	1433	232	303	281	65	61	0	0	0	0	0	0	0	0	0	0	0	0	0	0	0	0	0	0	0	0.642	0.812	0.723	0.597	2.738	0.732	0.867	0.000	0.000	0.000	0.000	0.000	0.000	0.000	0.000	0.000	0.000	0.000	0.000	0.000	0.000	80	506	3666	2859	-0.640	Error	Error	1433	2233	0	0	1281	1578	0	0	0	0
3	5	12	""	"iYDR470C"	11760	18330	120	1662	1801	1347	128	145	85	85	83	0	3084	3230	2585	224	266	256	75	73	0	0	0	0	0	0	0	0	0	0	0	0	0	0	0	0	0	0	0	0.536	0.557	0.557	0.635	2.216	0.513	0.910	0.000	0.000	0.000	0.000	0.000	0.000	0.000	0.000	0.000	0.000	0.000	0.000	0.000	0.000	120	518	4394	4679	-0.899	Error	Error	1534	2860	0	0	1673	3006	0	0	0	0
3	6	12	""	"iYDR473C-0"	11960	18330	120	2553	2700	2289	126	140	84	80	78	0	3714	3738	3350	209	264	285	72	68	0	0	0	0	0	0	0	0	0	0	0	0	0	0	0	0	0	0	0	0.692	0.729	0.661	0.735	2.635	0.691	0.894	0.000	0.000	0.000	0.000	0.000	0.000	0.000	0.000	0.000	0.000	0.000	0.000	0.000	0.000	120	478	5932	6103	-0.530	Error	Error	2427	3505	0	0	2574	3529	0	0	0	0
3	7	12	""	"iYDR476C"	12140	18330	120	1739	1888	1846	132	222	458	63	57	0	2070	3568	3980	212	345	528	60	54	0	0	0	0	0	0	0	0	0	0	0	0	0	0	0	0	0	0	0	0.865	0.523	0.506	0.549	2.405	0.453	0.885	0.000	0.000	0.000	0.000	0.000	0.000	0.000	0.000	0.000	0.000	0.000	0.000	0.000	0.000	120	482	3465	5112	-0.209	Error	Error	1607	1858	0	0	1756	3356	0	0	0	0
3	8	12	""	"iYDR494W"	12310	18330	110	7417	7397	5565	151	337	814	81	76	0	3487	3135	2576	219	389	621	66	63	0	0	0	0	0	0	0	0	0	0	0	0	0	0	0	0	0	0	0	2.223	2.485	2.306	2.208	3.448	2.292	0.892	0.000	0.000	0.000	0.000	0.000	0.000	0.000	0.000	0.000	0.000	0.000	0.000	0.000	0.000	80	423	10534	10162	1.153	Error	Error	7266	3268	0	0	7246	2916	0	0	0	0
3	9	12	""	"iYDR498C"	12490	18330	110	2285	2630	2741	153	437	893	60	52	0	2626	3805	4119	229	596	1184	56	50	0	0	0	0	0	0	0	0	0	0	0	0	0	0	0	0	0	0	0	0.889	0.693	0.690	0.713	2.506	0.642	0.864	0.000	0.000	0.000	0.000	0.000	0.000	0.000	0.000	0.000	0.000	0.000	0.000	0.000	0.000	80	529	4529	6053	-0.169	Error	Error	2132	2397	0	0	2477	3576	0	0	0	0
3	10	12	""	"iYDR502C"	12710	18320	150	211	215	114	145	352	670	0	0	0	267	291	166	220	642	1354	0	0	0	0	0	0	0	0	0	0	0	0	0	0	0	0	0	0	0	0	0	1.404	0.986	0.686	0.668	3.869	0.497	0.814	0.000	0.000	0.000	0.000	0.000	0.000	0.000	0.000	0.000	0.000	0.000	0.000	0.000	0.000	156	761	113	141	0.490	Error	Error	66	47	0	0	70	71	0	0	-50	0
3	11	12	""	"itV(AAC)E1"	12950	18330	100	827	1189	1186	144	339	672	51	28	0	1701	2366	2469	224	614	1388	52	30	0	0	0	0	0	0	0	0	0	0	0	0	0	0	0	0	0	0	0	0.462	0.488	0.415	0.454	3.027	0.455	0.861	0.000	0.000	0.000	0.000	0.000	0.000	0.000	0.000	0.000	0.000	0.000	0.000	0.000	0.000	80	414	2160	3187	-1.113	Error	Error	683	1477	0	0	1045	2142	0	0	0	0
3	12	12	""	"itI(AAU)E1"	13070	18330	100	677	742	636	146	185	125	62	58	0	530	618	557	235	264	141	57	51	0	0	0	0	0	0	0	0	0	0	0	0	0	0	0	0	0	0	0	1.800	1.556	1.127	0.948	2.960	1.207	0.762	0.000	0.000	0.000	0.000	0.000	0.000	0.000	0.000	0.000	0.000	0.000	0.000	0.000	0.000	80	392	826	979	0.848	Error	Error	531	295	0	0	596	383	0	0	0	0
3	13	12	""	"iYERCdelta20"	13270	18320	110	26553	23413	16616	186	325	694	87	82	0	16222	11934	8562	254	387	786	72	70	0	0	0	0	0	0	0	0	0	0	0	0	0	0	0	0	0	0	0	1.651	1.989	1.996	2.616	2.483	1.931	0.932	0.000	0.000	0.000	0.000	0.000	0.000	0.000	0.000	0.000	0.000	0.000	0.000	0.000	0.000	80	524	42335	34907	0.724	Error	Error	26367	15968	0	0	23227	11680	0	0	0	0
3	14	12	""	"iYER153C"	13460	18330	110	1019	1148	1011	159	329	733	53	28	0	1020	1432	1384	254	459	876	48	37	0	0	0	0	0	0	0	0	0	0	0	0	0	0	0	0	0	0	0	1.123	0.840	0.669	0.660	1.899	0.780	0.839	0.000	0.000	0.000	0.000	0.000	0.000	0.000	0.000	0.000	0.000	0.000	0.000	0.000	0.000	80	503	1626	2167	0.167	Error	Error	860	766	0	0	989	1178	0	0	0	0
3	15	12	""	"iYER157W"	13650	18330	110	1450	1362	1056	136	206	246	68	65	0	1284	1106	873	239	341	390	61	57	0	0	0	0	0	0	0	0	0	0	0	0	0	0	0	0	0	0	0	1.257	1.414	1.159	1.047	2.332	1.229	0.803	0.000	0.000	0.000	0.000	0.000	0.000	0.000	0.000	0.000	0.000	0.000	0.000	0.000	0.000	80	512	2359	2093	0.330	Error	Error	1314	1045	0	0	1226	867	0	0	0	0
3	16	12	""	"iYER159C"	13850	18320	120	1721	2180	1993	135	178	205	75	71	0	1901	2202	2033	232	298	412	65	60	0	0	0	0	0	0	0	0	0	0	0	0	0	0	0	0	0	0	0	0.950	1.038	1.013	0.978	2.236	1.005	0.901	0.000	0.000	0.000	0.000	0.000	0.000	0.000	0.000	0.000	0.000	0.000	0.000	0.000	0.000	120	556	3255	4015	-0.074	Error	Error	1586	1669	0	0	2045	1970	0	0	0	0
3	17	12	""	"iYER174C"	14030	18320	110	1259	1294	1115	140	165	125	68	65	0	2251	2257	1981	233	304	297	67	65	0	0	0	0	0	0	0	0	0	0	0	0	0	0	0	0	0	0	0	0.555	0.570	0.538	0.445	2.334	0.540	0.883	0.000	0.000	0.000	0.000	0.000	0.000	0.000	0.000	0.000	0.000	0.000	0.000	0.000	0.000	80	444	3137	3178	-0.851	Error	Error	1119	2018	0	0	1154	2024	0	0	0	0
3	18	12	""	"iYER178W"	14220	18320	120	1480	3373	4449	148	246	371	62	55	0	308	1909	2692	250	432	734	40	36	0	0	0	0	0	0	0	0	0	0	0	0	0	0	0	0	0	0	0	22.966	1.944	1.549	1.296	5.064	1.750	0.878	0.000	0.000	0.000	0.000	0.000	0.000	0.000	0.000	0.000	0.000	0.000	0.000	0.000	0.000	120	574	1390	4884	4.521	Error	Error	1332	58	0	0	3225	1659	0	0	0	0
3	19	12	""	"iYER181C"	14420	18320	120	1200	2138	2257	145	185	182	69	62	0	1575	3294	3807	247	286	187	63	58	0	0	0	0	0	0	0	0	0	0	0	0	0	0	0	0	0	0	0	0.794	0.654	0.581	0.543	2.349	0.590	0.853	0.000	0.000	0.000	0.000	0.000	0.000	0.000	0.000	0.000	0.000	0.000	0.000	0.000	0.000	120	486	2383	5040	-0.332	Error	Error	1055	1328	0	0	1993	3047	0	0	0	0
3	20	12	""	"iYFL064C"	14610	18310	120	31136	28572	20067	149	615	2971	84	78	1	22703	19451	14440	254	768	3014	74	70	0	0	0	0	0	0	0	0	0	0	0	0	0	0	0	0	0	0	0	1.380	1.481	1.533	1.972	2.438	1.454	0.880	0.000	0.000	0.000	0.000	0.000	0.000	0.000	0.000	0.000	0.000	0.000	0.000	0.000	0.000	120	537	53436	47620	0.465	Error	Error	30987	22449	0	0	28423	19197	0	0	0	0
3	21	12	""	"iYFL061W"	14780	18310	100	2049	2158	1754	145	745	3400	31	0	0	2099	3158	2850	249	917	3449	43	5	0	0	0	0	0	0	0	0	0	0	0	0	0	0	0	0	0	0	0	1.029	0.692	0.656	0.645	2.399	0.872	0.828	0.000	0.000	0.000	0.000	0.000	0.000	0.000	0.000	0.000	0.000	0.000	0.000	0.000	0.000	80	407	3754	4922	0.042	Error	Error	1904	1850	0	0	2013	2909	0	0	0	0
3	22	12	""	"iYFL056C-0"	14970	18320	110	5063	4568	2712	138	201	356	83	81	0	10265	8304	5314	230	336	537	78	78	0	0	0	0	0	0	0	0	0	0	0	0	0	0	0	0	0	0	0	0.491	0.549	0.546	0.584	2.017	0.504	0.912	0.000	0.000	0.000	0.000	0.000	0.000	0.000	0.000	0.000	0.000	0.000	0.000	0.000	0.000	80	547	14960	12504	-1.027	Error	Error	4925	10035	0	0	4430	8074	0	0	0	0
3	1	13	""	"iYGL100W"	10990	18510	110	2515	2080	1350	119	142	145	81	78	0	4800	3868	2714	216	262	309	73	72	0	0	0	0	0	0	0	0	0	0	0	0	0	0	0	0	0	0	0	0.523	0.537	0.531	0.580	2.559	0.484	0.873	0.000	0.000	0.000	0.000	0.000	0.000	0.000	0.000	0.000	0.000	0.000	0.000	0.000	0.000	80	530	6980	5613	-0.936	Error	Error	2396	4584	0	0	1961	3652	0	0	0	0
3	2	13	""	"itH(GUG)G2"	11200	18520	120	4753	4698	3905	125	153	141	89	80	0	3303	3992	3568	206	259	275	68	66	0	0	0	0	0	0	0	0	0	0	0	0	0	0	0	0	0	0	0	1.494	1.208	1.204	1.336	2.397	1.155	0.886	0.000	0.000	0.000	0.000	0.000	0.000	0.000	0.000	0.000	0.000	0.000	0.000	0.000	0.000	120	602	7725	8359	0.580	Error	Error	4628	3097	0	0	4573	3786	0	0	0	0
3	3	13	""	"iYGL096W-0"	11390	18520	120	4791	3831	2730	124	153	148	85	82	0	4769	4040	3089	204	256	231	74	70	0	0	0	0	0	0	0	0	0	0	0	0	0	0	0	0	0	0	0	1.022	0.966	0.971	1.165	2.613	0.925	0.885	0.000	0.000	0.000	0.000	0.000	0.000	0.000	0.000	0.000	0.000	0.000	0.000	0.000	0.000	120	556	9232	7543	0.032	Error	Error	4667	4565	0	0	3707	3836	0	0	0	0
3	4	13	""	"iYGL083W"	11580	18520	120	4183	4330	3453	127	140	86	90	88	0	8953	7592	5924	209	240	149	82	78	0	0	0	0	0	0	0	0	0	0	0	0	0	0	0	0	0	0	0	0.464	0.569	0.581	0.665	2.524	0.569	0.926	0.000	0.000	0.000	0.000	0.000	0.000	0.000	0.000	0.000	0.000	0.000	0.000	0.000	0.000	120	570	12800	11586	-1.108	Error	Error	4056	8744	0	0	4203	7383	0	0	0	0
3	5	13	""	"iYGL079W"	11780	18520	120	4653	4617	3776	127	137	70	88	85	0	2626	2427	1978	211	236	176	69	65	0	0	0	0	0	0	0	0	0	0	0	0	0	0	0	0	0	0	0	1.874	2.026	1.904	1.907	2.922	2.046	0.893	0.000	0.000	0.000	0.000	0.000	0.000	0.000	0.000	0.000	0.000	0.000	0.000	0.000	0.000	120	529	6941	6706	0.906	Error	Error	4526	2415	0	0	4490	2216	0	0	0	0
3	6	13	""	"iYGL075C"	11970	18520	120	1267	1531	1275	120	127	56	79	75	0	2903	3622	3350	205	216	88	73	70	0	0	0	0	0	0	0	0	0	0	0	0	0	0	0	0	0	0	0	0.425	0.413	0.407	0.469	2.806	0.374	0.871	0.000	0.000	0.000	0.000	0.000	0.000	0.000	0.000	0.000	0.000	0.000	0.000	0.000	0.000	120	479	3845	4828	-1.234	Error	Error	1147	2698	0	0	1411	3417	0	0	0	0
3	7	13	""	"iYGL056C"	12150	18520	120	1867	1977	1796	123	138	111	76	74	0	2172	3248	3205	203	239	212	67	63	0	0	0	0	0	0	0	0	0	0	0	0	0	0	0	0	0	0	0	0.886	0.609	0.571	0.593	2.272	0.560	0.879	0.000	0.000	0.000	0.000	0.000	0.000	0.000	0.000	0.000	0.000	0.000	0.000	0.000	0.000	120	529	3713	4899	-0.175	Error	Error	1744	1969	0	0	1854	3045	0	0	0	0
3	8	13	""	"iYGL053W"	12350	18520	120	1784	2072	1693	134	174	330	75	65	0	2981	3118	2598	203	241	236	78	70	0	0	0	0	0	0	0	0	0	0	0	0	0	0	0	0	0	0	0	0.594	0.665	0.672	0.684	2.197	0.660	0.888	0.000	0.000	0.000	0.000	0.000	0.000	0.000	0.000	0.000	0.000	0.000	0.000	0.000	0.000	120	561	4428	4853	-0.752	Error	Error	1650	2778	0	0	1938	2915	0	0	0	0
3	9	13	""	"iYGL049C"	12530	18530	110	1001	1259	1138	128	154	146	71	63	0	1956	2216	2238	203	262	341	61	53	0	0	0	0	0	0	0	0	0	0	0	0	0	0	0	0	0	0	0	0.498	0.562	0.560	0.578	2.457	0.486	0.833	0.000	0.000	0.000	0.000	0.000	0.000	0.000	0.000	0.000	0.000	0.000	0.000	0.000	0.000	80	495	2626	3144	-1.006	Error	Error	873	1753	0	0	1131	2013	0	0	0	0
3	10	13	""	"iYGL036W"	12730	18520	120	1233	1232	1029	123	143	86	76	72	0	527	572	471	196	239	223	53	42	0	0	0	0	0	0	0	0	0	0	0	0	0	0	0	0	0	0	0	3.353	2.949	2.381	2.109	3.325	2.631	0.689	0.000	0.000	0.000	0.000	0.000	0.000	0.000	0.000	0.000	0.000	0.000	0.000	0.000	0.000	120	532	1441	1485	1.746	Error	Error	1110	331	0	0	1109	376	0	0	0	0
3	11	13	""	"iYGL033W"	12910	18520	120	1696	2520	2582	128	181	277	73	65	0	2517	3388	3568	198	323	689	56	54	0	0	0	0	0	0	0	0	0	0	0	0	0	0	0	0	0	0	0	0.676	0.750	0.771	0.904	2.975	0.715	0.863	0.000	0.000	0.000	0.000	0.000	0.000	0.000	0.000	0.000	0.000	0.000	0.000	0.000	0.000	120	551	3887	5582	-0.565	Error	Error	1568	2319	0	0	2392	3190	0	0	0	0
3	12	13	""	"iYGL029W"	13090	18520	110	1864	2043	1836	131	206	307	70	63	0	1224	1218	1124	210	283	297	58	53	0	0	0	0	0	0	0	0	0	0	0	0	0	0	0	0	0	0	0	1.709	1.897	1.745	1.552	3.498	1.725	0.824	0.000	0.000	0.000	0.000	0.000	0.000	0.000	0.000	0.000	0.000	0.000	0.000	0.000	0.000	80	506	2747	2920	0.773	Error	Error	1733	1014	0	0	1912	1008	0	0	0	0
3	13	13	""	"itT(UGU)G2"	13290	18520	110	1086	1032	683	143	251	560	67	40	0	1187	1034	682	226	325	643	63	30	0	0	0	0	0	0	0	0	0	0	0	0	0	0	0	0	0	0	0	0.981	1.100	0.937	0.822	2.070	0.990	0.780	0.000	0.000	0.000	0.000	0.000	0.000	0.000	0.000	0.000	0.000	0.000	0.000	0.000	0.000	80	548	1904	1697	-0.027	Error	Error	943	961	0	0	889	808	0	0	0	0
3	14	13	""	"iYGR258C-1"	13470	18520	110	772	831	674	147	211	244	63	55	0	854	1121	1057	235	332	423	52	45	0	0	0	0	0	0	0	0	0	0	0	0	0	0	0	0	0	0	0	1.010	0.772	0.594	0.632	2.867	0.598	0.676	0.000	0.000	0.000	0.000	0.000	0.000	0.000	0.000	0.000	0.000	0.000	0.000	0.000	0.000	80	516	1244	1570	0.014	Error	Error	625	619	0	0	684	886	0	0	0	0
3	15	13	""	"iYGR263C"	13660	18520	110	1286	1347	1198	147	211	249	63	58	0	1746	1989	1911	226	341	458	60	57	0	0	0	0	0	0	0	0	0	0	0	0	0	0	0	0	0	0	0	0.749	0.681	0.574	0.570	1.807	0.634	0.822	0.000	0.000	0.000	0.000	0.000	0.000	0.000	0.000	0.000	0.000	0.000	0.000	0.000	0.000	80	526	2659	2963	-0.416	Error	Error	1139	1520	0	0	1200	1763	0	0	0	0
3	16	13	""	"iYGR281W"	13850	18520	110	4590	4489	3472	142	271	545	80	73	0	2140	1938	1571	226	324	376	67	61	0	0	0	0	0	0	0	0	0	0	0	0	0	0	0	0	0	0	0	2.324	2.539	2.445	2.431	3.292	2.509	0.828	0.000	0.000	0.000	0.000	0.000	0.000	0.000	0.000	0.000	0.000	0.000	0.000	0.000	0.000	80	531	6362	6059	1.217	Error	Error	4448	1914	0	0	4347	1712	0	0	0	0
3	17	13	""	"iYGR285C"	14050	18520	110	741	705	501	137	239	524	55	17	0	1603	1424	1081	227	286	302	70	62	0	0	0	0	0	0	0	0	0	0	0	0	0	0	0	0	0	0	0	0.439	0.475	0.448	0.409	1.957	0.453	0.769	0.000	0.000	0.000	0.000	0.000	0.000	0.000	0.000	0.000	0.000	0.000	0.000	0.000	0.000	80	533	1980	1765	-1.188	Error	Error	604	1376	0	0	568	1197	0	0	0	0
3	18	13	""	"iYGR288W-0"	14230	18530	110	2506	2893	2947	140	167	136	75	71	0	2504	3797	4080	235	300	392	58	56	0	0	0	0	0	0	0	0	0	0	0	0	0	0	0	0	0	0	0	1.043	0.773	0.634	0.748	3.309	0.695	0.798	0.000	0.000	0.000	0.000	0.000	0.000	0.000	0.000	0.000	0.000	0.000	0.000	0.000	0.000	80	517	4635	6315	0.060	Error	Error	2366	2269	0	0	2753	3562	0	0	0	0
3	19	13	""	"iYHL046C"	14440	18520	130	6658	9968	9759	147	189	177	83	76	0	4196	7749	8071	241	315	380	65	60	0	0	0	0	0	0	0	0	0	0	0	0	0	0	0	0	0	0	0	1.646	1.308	1.276	1.393	3.029	1.265	0.882	0.000	0.000	0.000	0.000	0.000	0.000	0.000	0.000	0.000	0.000	0.000	0.000	0.000	0.000	120	652	10466	17329	0.719	Error	Error	6511	3955	0	0	9821	7508	0	0	0	0
3	20	13	""	"iYHL042W"	14610	18530	110	1418	1708	1613	146	201	228	76	66	0	1816	3050	3038	242	377	581	61	56	0	0	0	0	0	0	0	0	0	0	0	0	0	0	0	0	0	0	0	0.808	0.556	0.525	0.599	2.798	0.475	0.818	0.000	0.000	0.000	0.000	0.000	0.000	0.000	0.000	0.000	0.000	0.000	0.000	0.000	0.000	80	497	2846	4370	-0.307	Error	Error	1272	1574	0	0	1562	2808	0	0	0	0
3	21	13	""	"iYHL038C"	14820	18520	120	2034	2526	2311	137	182	218	72	65	0	2561	3731	3705	237	362	548	58	55	0	0	0	0	0	0	0	0	0	0	0	0	0	0	0	0	0	0	0	0.816	0.684	0.610	0.594	2.536	0.622	0.848	0.000	0.000	0.000	0.000	0.000	0.000	0.000	0.000	0.000	0.000	0.000	0.000	0.000	0.000	120	585	4221	5883	-0.293	Error	Error	1897	2324	0	0	2389	3494	0	0	0	0
3	22	13	""	"itH(GUG)H"	15000	18520	110	1511	1466	958	126	151	111	83	80	0	1406	1295	865	221	256	179	75	72	0	0	0	0	0	0	0	0	0	0	0	0	0	0	0	0	0	0	0	1.169	1.248	1.145	1.103	2.292	1.128	0.797	0.000	0.000	0.000	0.000	0.000	0.000	0.000	0.000	0.000	0.000	0.000	0.000	0.000	0.000	80	550	2570	2414	0.225	Error	Error	1385	1185	0	0	1340	1074	0	0	0	0
3	1	14	""	"iYHL019C"	11000	18710	110	1068	1255	1036	114	149	162	67	63	0	2129	2357	2268	212	304	445	57	55	0	0	0	0	0	0	0	0	0	0	0	0	0	0	0	0	0	0	0	0.498	0.532	0.505	0.539	2.608	0.450	0.859	0.000	0.000	0.000	0.000	0.000	0.000	0.000	0.000	0.000	0.000	0.000	0.000	0.000	0.000	80	582	2871	3286	-1.007	Error	Error	954	1917	0	0	1141	2145	0	0	0	0
3	2	14	""	"iYHL015W"	11200	18720	110	1527	1368	1118	124	176	209	68	61	0	785	885	781	205	311	408	53	46	0	0	0	0	0	0	0	0	0	0	0	0	0	0	0	0	0	0	0	2.419	1.829	1.356	1.076	2.627	1.468	0.698	0.000	0.000	0.000	0.000	0.000	0.000	0.000	0.000	0.000	0.000	0.000	0.000	0.000	0.000	80	534	1983	1924	1.274	Error	Error	1403	580	0	0	1244	680	0	0	0	0
3	3	14	""	"iYIL118W"	11390	18720	110	1443	1234	940	120	160	172	68	65	0	1196	1131	880	194	240	188	67	66	0	0	0	0	0	0	0	0	0	0	0	0	0	0	0	0	0	0	0	1.320	1.189	1.006	0.765	2.617	1.103	0.823	0.000	0.000	0.000	0.000	0.000	0.000	0.000	0.000	0.000	0.000	0.000	0.000	0.000	0.000	80	513	2325	2051	0.401	Error	Error	1323	1002	0	0	1114	937	0	0	0	0
3	4	14	""	"iYIL114C"	11580	18720	100	529	606	457	120	145	118	70	67	0	1210	1313	1104	198	270	319	72	60	0	0	0	0	0	0	0	0	0	0	0	0	0	0	0	0	0	0	0	0.404	0.436	0.397	0.384	2.435	0.369	0.781	0.000	0.000	0.000	0.000	0.000	0.000	0.000	0.000	0.000	0.000	0.000	0.000	0.000	0.000	80	440	1421	1601	-1.307	Error	Error	409	1012	0	0	486	1115	0	0	0	0
3	5	14	""	"iYIL110W"	11780	18720	120	1650	2217	2077	120	138	88	81	71	0	989	1329	1268	201	258	289	54	54	0	0	0	0	0	0	0	0	0	0	0	0	0	0	0	0	0	0	0	1.942	1.859	1.704	1.572	2.544	1.792	0.860	0.000	0.000	0.000	0.000	0.000	0.000	0.000	0.000	0.000	0.000	0.000	0.000	0.000	0.000	120	547	2318	3225	0.957	Error	Error	1530	788	0	0	2097	1128	0	0	0	0
3	6	14	""	"iYIL096C"	11980	18720	150	609	857	741	124	164	162	64	58	0	921	1272	1146	207	307	438	56	46	0	0	0	0	0	0	0	0	0	0	0	0	0	0	0	0	0	0	0	0.679	0.688	0.596	0.661	2.634	0.613	0.798	0.000	0.000	0.000	0.000	0.000	0.000	0.000	0.000	0.000	0.000	0.000	0.000	0.000	0.000	156	646	1199	1798	-0.558	Error	Error	485	714	0	0	733	1065	0	0	0	0
3	7	14	""	"iYIL093C"	12150	18720	110	1172	1295	1269	124	185	223	61	57	0	1834	2544	2696	204	354	541	58	53	0	0	0	0	0	0	0	0	0	0	0	0	0	0	0	0	0	0	0	0.643	0.500	0.457	0.438	3.379	0.435	0.778	0.000	0.000	0.000	0.000	0.000	0.000	0.000	0.000	0.000	0.000	0.000	0.000	0.000	0.000	80	470	2678	3511	-0.637	Error	Error	1048	1630	0	0	1171	2340	0	0	0	0
3	8	14	""	"iYIL089W"	12350	18710	110	3073	3385	2681	133	185	198	82	76	0	3708	3349	2588	205	340	505	70	67	0	0	0	0	0	0	0	0	0	0	0	0	0	0	0	0	0	0	0	0.839	1.034	1.014	0.981	2.208	1.015	0.858	0.000	0.000	0.000	0.000	0.000	0.000	0.000	0.000	0.000	0.000	0.000	0.000	0.000	0.000	80	510	6443	6396	-0.253	Error	Error	2940	3503	0	0	3252	3144	0	0	0	0
3	9	14	""	"iYIL072W"	12540	18710	110	2328	2316	1831	129	197	288	68	66	0	2214	2015	1670	199	275	300	63	63	0	0	0	0	0	0	0	0	0	0	0	0	0	0	0	0	0	0	0	1.091	1.204	1.066	0.865	2.321	1.093	0.821	0.000	0.000	0.000	0.000	0.000	0.000	0.000	0.000	0.000	0.000	0.000	0.000	0.000	0.000	80	489	4214	4003	0.126	Error	Error	2199	2015	0	0	2187	1816	0	0	0	0
3	10	14	""	"iYIL068C"	12730	18720	120	922	1297	1153	129	207	318	65	53	0	1195	2113	2094	199	289	328	59	55	0	0	0	0	0	0	0	0	0	0	0	0	0	0	0	0	0	0	0	0.796	0.610	0.615	0.712	2.888	0.546	0.842	0.000	0.000	0.000	0.000	0.000	0.000	0.000	0.000	0.000	0.000	0.000	0.000	0.000	0.000	120	524	1789	3082	-0.329	Error	Error	793	996	0	0	1168	1914	0	0	0	0
3	11	14	""	"iYIL063C"	12900	18720	110	1089	1139	883	130	152	108	72	72	0	2833	2590	2153	206	271	272	66	63	0	0	0	0	0	0	0	0	0	0	0	0	0	0	0	0	0	0	0	0.365	0.423	0.417	0.540	3.151	0.374	0.817	0.000	0.000	0.000	0.000	0.000	0.000	0.000	0.000	0.000	0.000	0.000	0.000	0.000	0.000	80	442	3586	3393	-1.454	Error	Error	959	2627	0	0	1009	2384	0	0	0	0
3	12	14	""	"iYIL046W"	13100	18710	110	1005	1163	1024	128	292	939	48	21	0	1304	1380	1205	209	343	483	60	56	0	0	0	0	0	0	0	0	0	0	0	0	0	0	0	0	0	0	0	0.801	0.884	0.781	0.697	2.033	0.797	0.771	0.000	0.000	0.000	0.000	0.000	0.000	0.000	0.000	0.000	0.000	0.000	0.000	0.000	0.000	80	503	1972	2206	-0.320	Error	Error	877	1095	0	0	1035	1171	0	0	0	0
3	13	14	""	"iYIL042C"	13270	18720	110	1175	1136	728	134	216	264	75	68	0	2667	2259	1663	205	424	641	68	57	0	0	0	0	0	0	0	0	0	0	0	0	0	0	0	0	0	0	0	0.423	0.488	0.475	0.576	2.617	0.415	0.750	0.000	0.000	0.000	0.000	0.000	0.000	0.000	0.000	0.000	0.000	0.000	0.000	0.000	0.000	80	474	3503	3056	-1.242	Error	Error	1041	2462	0	0	1002	2054	0	0	0	0
3	14	14	""	"iYIL038C"	13470	18710	110	967	1047	894	138	204	240	67	58	0	1664	1989	1947	225	409	624	58	51	0	0	0	0	0	0	0	0	0	0	0	0	0	0	0	0	0	0	0	0.576	0.515	0.535	0.632	2.929	0.425	0.771	0.000	0.000	0.000	0.000	0.000	0.000	0.000	0.000	0.000	0.000	0.000	0.000	0.000	0.000	80	544	2268	2673	-0.796	Error	Error	829	1439	0	0	909	1764	0	0	0	0
3	15	14	""	"iYJL014W"	13690	18720	120	8562	8255	6286	147	202	228	91	85	0	2607	2233	1743	225	299	316	69	62	0	0	0	0	0	0	0	0	0	0	0	0	0	0	0	0	0	0	0	3.533	4.038	3.830	3.878	2.117	4.071	0.857	0.000	0.000	0.000	0.000	0.000	0.000	0.000	0.000	0.000	0.000	0.000	0.000	0.000	0.000	120	527	10797	10116	1.821	Error	Error	8415	2382	0	0	8108	2008	0	0	0	0
3	16	14	""	"itK(CUU)J"	13870	18720	120	4681	4389	3288	146	231	401	78	75	0	2601	2314	1867	227	302	332	67	63	0	0	0	0	0	0	0	0	0	0	0	0	0	0	0	0	0	0	0	1.910	2.033	1.855	1.903	2.718	2.000	0.822	0.000	0.000	0.000	0.000	0.000	0.000	0.000	0.000	0.000	0.000	0.000	0.000	0.000	0.000	120	488	6909	6330	0.934	Error	Error	4535	2374	0	0	4243	2087	0	0	0	0
3	17	14	""	"iYJL010C"	14060	18720	120	1846	1692	1144	137	167	156	81	75	0	2602	2396	1731	229	283	286	73	71	0	0	0	0	0	0	0	0	0	0	0	0	0	0	0	0	0	0	0	0.720	0.718	0.677	0.694	2.817	0.667	0.855	0.000	0.000	0.000	0.000	0.000	0.000	0.000	0.000	0.000	0.000	0.000	0.000	0.000	0.000	120	504	4082	3722	-0.474	Error	Error	1709	2373	0	0	1555	2167	0	0	0	0
3	18	14	""	"iYJR005W"	14260	18720	120	3366	4039	4204	136	176	181	76	72	0	2009	3031	3242	236	300	280	60	59	0	0	0	0	0	0	0	0	0	0	0	0	0	0	0	0	0	0	0	1.822	1.396	1.279	1.058	3.067	1.368	0.800	0.000	0.000	0.000	0.000	0.000	0.000	0.000	0.000	0.000	0.000	0.000	0.000	0.000	0.000	120	481	5003	6698	0.865	Error	Error	3230	1773	0	0	3903	2795	0	0	0	0
3	19	14	""	"iYJR009C-0"	14430	18720	100	2528	2243	1556	150	185	180	78	76	0	3381	2670	2108	236	289	245	67	65	0	0	0	0	0	0	0	0	0	0	0	0	0	0	0	0	0	0	0	0.756	0.860	0.735	0.819	2.472	0.764	0.799	0.000	0.000	0.000	0.000	0.000	0.000	0.000	0.000	0.000	0.000	0.000	0.000	0.000	0.000	80	396	5523	4527	-0.403	Error	Error	2378	3145	0	0	2093	2434	0	0	0	0
3	20	14	""	"iYJR011C"	14630	18710	110	11388	8752	5528	153	234	531	92	86	0	6853	5379	3458	243	347	543	78	77	0	0	0	0	0	0	0	0	0	0	0	0	0	0	0	0	0	0	0	1.700	1.674	1.648	1.882	2.375	1.672	0.876	0.000	0.000	0.000	0.000	0.000	0.000	0.000	0.000	0.000	0.000	0.000	0.000	0.000	0.000	80	475	17845	13735	0.765	Error	Error	11235	6610	0	0	8599	5136	0	0	0	0
3	21	14	""	"iYJR035W"	14820	18710	150	606	1458	1564	144	278	544	48	42	0	390	1311	1424	237	463	726	40	35	0	0	0	0	0	0	0	0	0	0	0	0	0	0	0	0	0	0	0	3.020	1.223	1.063	1.115	3.011	1.097	0.769	0.000	0.000	0.000	0.000	0.000	0.000	0.000	0.000	0.000	0.000	0.000	0.000	0.000	0.000	156	643	615	2388	1.594	Error	Error	462	153	0	0	1314	1074	0	0	0	0
3	22	14	""	"iYJR041C"	14990	18720	110	2653	2507	1782	127	151	111	86	81	0	5121	4088	3179	224	291	332	72	68	0	0	0	0	0	0	0	0	0	0	0	0	0	0	0	0	0	0	0	0.516	0.616	0.572	0.704	3.253	0.563	0.860	0.000	0.000	0.000	0.000	0.000	0.000	0.000	0.000	0.000	0.000	0.000	0.000	0.000	0.000	80	462	7423	6244	-0.955	Error	Error	2526	4897	0	0	2380	3864	0	0	0	0
[truncated: 4,307,997 more chars]
