# Supplementary material for: The Kinetochore Is an Enhancer of Pericentric Cohesin Binding
Source: PLoS Biol. 2004 Jul 27;2(9):e260. doi: 10.1371/journal.pbio.0020260 (PMC490027; doi:10.1371/journal.pbio.0020260)
Supplement: Dataset S22 — Cy3 = genomic DNA; Cy5 = Mcd1-6HA ChIP in nocodazole-arrested S288C background. (4.4 MB XLS). [file pbio.0020260.sd022.xls]

ATF	1.0
27	82    
"Type=GenePix Results 2"
"DateTime=2002/08/21 09:55:26"
"Settings=L:\cohesin followup\UP6_205.gps"
"GalFile=C:\Documents and Settings\jen.JEN-W2000\Desktop\UberChip6.gal"
"PixelSize=10"
"Wavelengths=635	532"
"ImageFiles=L:\cohesin followup\UP6_205_635.tif 0	L:\cohesin followup\UP6_205_532.tif 0"
"NormalizationMethod=None"
"NormalizationFactors=1	1"
"JpegImage=L:\cohesin followup\UP6_0205.jpg"
"RatioFormulations=W1/W2 (635/532)"
"Barcode="
"BackgroundSubtraction=LocalFeature"
"ImageOrigin=1120, 23840"
"JpegOrigin=1620, 24300"
"Creator=GenePix Pro 4.0.1.9"
"Scanner=GenePix 4000B [87097]"
"FocusPosition=0"
"Temperature=26.85"
"LinesAveraged=1"
"Comment="
"PMTGain=740	600"
"ScanPower=100	100"
"LaserPower=3.39	3.53"
"LaserOnTime=15497	15509"
"ScanRegion=112,2384,2040,6076"
"Supplier="
"Block"	"Column"	"Row"	"Name"	"ID"	"X"	"Y"	"Dia."	"F635 Median"	"F635 Mean"	"F635 SD"	"B635 Median"	"B635 Mean"	"B635 SD"	"% > B635+1SD"	"% > B635+2SD"	"F635 % Sat."	"F532 Median"	"F532 Mean"	"F532 SD"	"B532 Median"	"B532 Mean"	"B532 SD"	"% > B532+1SD"	"% > B532+2SD"	"F532 % Sat."	"F3 Median"	"F3 Mean"	"F3 SD"	"B3 Median"	"B3 Mean"	"B3 SD"	"% > B3+1SD"	"% > B3+2SD"	"F3 % Sat."	"F4 Median"	"F4 Mean"	"F4 SD"	"B4 Median"	"B4 Mean"	"B4 SD"	"% > B4+1SD"	"% > B4+2SD"	"F4 % Sat."	"Ratio of Medians (635/532)"	"Ratio of Means (635/532)"	"Median of Ratios (635/532)"	"Mean of Ratios (635/532)"	"Ratios SD (635/532)"	"Rgn Ratio (635/532)"	"Rgn R� (635/532)"	"Ratio of Medians (Ratio/2)"	"Ratio of Means (Ratio/2)"	"Median of Ratios (Ratio/2)"	"Mean of Ratios (Ratio/2)"	"Ratios SD (Ratio/2)"	"Rgn Ratio (Ratio/2)"	"Rgn R� (Ratio/2)"	"Ratio of Medians (Ratio/3)"	"Ratio of Means (Ratio/3)"	"Median of Ratios (Ratio/3)"	"Mean of Ratios (Ratio/3)"	"Ratios SD (Ratio/3)"	"Rgn Ratio (Ratio/3)"	"Rgn R� (Ratio/3)"	"F Pixels"	"B Pixels"	"Sum of Medians"	"Sum of Means"	"Log Ratio (635/532)"	"Log Ratio (Ratio/2)"	"Log Ratio (Ratio/3)"	"F635 Median - B635"	"F532 Median - B532"	"F3 Median - B3"	"F4 Median - B4"	"F635 Mean - B635"	"F532 Mean - B532"	"F3 Mean - B3"	"F4 Mean - B4"	"Flags"	"Normalize"
1	1	1	""	"YBL081W"	1930	24710	110	3818	5568	4134	145	155	86	100	100	0	5863	8242	5716	217	233	144	100	100	0	0	0	0	0	0	0	0	0	0	0	0	0	0	0	0	0	0	0	0.651	0.676	0.682	0.655	1.398	0.680	0.938	0.000	0.000	0.000	0.000	0.000	0.000	0.000	0.000	0.000	0.000	0.000	0.000	0.000	0.000	80	636	9319	13448	-0.620	Error	Error	3673	5646	0	0	5423	8025	0	0	0	0
1	2	1	""	"YBL112C"	2120	24690	70	14504	16399	8464	170	801	2620	100	90	0	17222	18925	9075	231	1189	3838	96	90	0	0	0	0	0	0	0	0	0	0	0	0	0	0	0	0	0	0	0	0.844	0.868	0.875	0.847	1.420	0.836	0.891	0.000	0.000	0.000	0.000	0.000	0.000	0.000	0.000	0.000	0.000	0.000	0.000	0.000	0.000	32	230	31325	34923	-0.245	Error	Error	14334	16991	0	0	16229	18694	0	0	0	0
1	3	1	"CDS1"	"YBR029C"	2350	24680	110	1041	1305	905	143	155	93	97	91	0	1758	2595	1739	215	245	272	100	87	0	0	0	0	0	0	0	0	0	0	0	0	0	0	0	0	0	0	0	0.582	0.488	0.473	0.457	1.719	0.486	0.894	0.000	0.000	0.000	0.000	0.000	0.000	0.000	0.000	0.000	0.000	0.000	0.000	0.000	0.000	80	630	2441	3542	-0.781	Error	Error	898	1543	0	0	1162	2380	0	0	0	0
1	4	1	""	"YBL083C"	2550	24680	70	413	495	287	137	147	70	90	84	0	998	1172	590	211	224	163	100	96	0	0	0	0	0	0	0	0	0	0	0	0	0	0	0	0	0	0	0	0.351	0.373	0.371	0.340	1.645	0.372	0.692	0.000	0.000	0.000	0.000	0.000	0.000	0.000	0.000	0.000	0.000	0.000	0.000	0.000	0.000	32	220	1063	1319	-1.512	Error	Error	276	787	0	0	358	961	0	0	0	0
1	5	1	"NTH2"	"YBR001C"	2750	24690	80	2814	6053	7930	137	145	70	100	100	0	811	1279	1253	186	195	54	100	96	0	0	0	0	0	0	0	0	0	0	0	0	0	0	0	0	0	0	0	4.283	5.413	4.786	4.665	1.650	6.469	0.867	0.000	0.000	0.000	0.000	0.000	0.000	0.000	0.000	0.000	0.000	0.000	0.000	0.000	0.000	52	314	3302	7009	2.099	Error	Error	2677	625	0	0	5916	1093	0	0	0	0
1	6	1	"RPL4A"	"YBR031W"	2920	24690	80	3401	5585	5551	142	152	92	100	98	0	1673	2880	2564	186	202	104	98	98	0	0	0	0	0	0	0	0	0	0	0	0	0	0	0	0	0	0	0	2.192	2.020	1.790	1.798	1.752	2.167	0.905	0.000	0.000	0.000	0.000	0.000	0.000	0.000	0.000	0.000	0.000	0.000	0.000	0.000	0.000	52	314	4746	8137	1.132	Error	Error	3259	1487	0	0	5443	2694	0	0	0	0
1	7	1	"BOI1"	"YBL085W"	3130	24690	60	286	301	169	132	139	64	68	62	0	508	512	164	160	169	60	100	90	0	0	0	0	0	0	0	0	0	0	0	0	0	0	0	0	0	0	0	0.443	0.480	0.537	0.484	2.460	0.624	0.384	0.000	0.000	0.000	0.000	0.000	0.000	0.000	0.000	0.000	0.000	0.000	0.000	0.000	0.000	32	160	502	521	-1.176	Error	Error	154	348	0	0	169	352	0	0	0	0
1	8	1	"COQ1"	"YBR003W"	3360	24680	90	8250	11722	10114	129	138	67	100	100	0	4020	6114	5375	136	146	59	98	98	0	0	0	0	0	0	0	0	0	0	0	0	0	0	0	0	0	0	0	2.091	1.939	1.911	2.145	1.898	1.942	0.943	0.000	0.000	0.000	0.000	0.000	0.000	0.000	0.000	0.000	0.000	0.000	0.000	0.000	0.000	52	400	12005	17571	1.064	Error	Error	8121	3884	0	0	11593	5978	0	0	0	0
1	9	1	""	"YBR033W"	3550	24690	80	4470	9378	9264	126	135	71	100	98	0	4450	6917	6789	101	110	52	100	98	0	0	0	0	0	0	0	0	0	0	0	0	0	0	0	0	0	0	0	0.999	1.357	1.395	1.406	1.580	1.371	0.947	0.000	0.000	0.000	0.000	0.000	0.000	0.000	0.000	0.000	0.000	0.000	0.000	0.000	0.000	52	320	8693	16068	-0.002	Error	Error	4344	4349	0	0	9252	6816	0	0	0	0
1	10	1	"RPL23A"	"YBL087C"	3750	24690	90	2493	2516	1737	124	133	68	96	92	0	6062	6080	4151	91	98	53	100	96	0	0	0	0	0	0	0	0	0	0	0	0	0	0	0	0	0	0	0	0.397	0.399	0.399	0.429	1.513	0.396	0.920	0.000	0.000	0.000	0.000	0.000	0.000	0.000	0.000	0.000	0.000	0.000	0.000	0.000	0.000	52	412	8340	8381	-1.334	Error	Error	2369	5971	0	0	2392	5989	0	0	0	0
1	11	1	""	"YBR005W"	3940	24680	70	13319	11691	5146	124	255	740	96	90	0	6840	5652	2830	94	190	581	84	81	0	0	0	0	0	0	0	0	0	0	0	0	0	0	0	0	0	0	0	1.956	2.081	2.112	2.690	1.956	2.011	0.953	0.000	0.000	0.000	0.000	0.000	0.000	0.000	0.000	0.000	0.000	0.000	0.000	0.000	0.000	32	220	19941	17125	0.968	Error	Error	13195	6746	0	0	11567	5558	0	0	0	0
1	12	1	"PDX3"	"YBR035C"	4130	24690	80	2436	2331	787	120	132	74	100	100	0	8895	7596	2894	88	143	404	98	96	0	0	0	0	0	0	0	0	0	0	0	0	0	0	0	0	0	0	0	0.263	0.294	0.299	0.307	1.491	0.283	0.917	0.000	0.000	0.000	0.000	0.000	0.000	0.000	0.000	0.000	0.000	0.000	0.000	0.000	0.000	52	320	11123	9719	-1.927	Error	Error	2316	8807	0	0	2211	7508	0	0	0	0
1	13	1	""	"YCL045C"	4320	24690	90	144	158	104	124	132	63	36	17	0	181	186	80	87	116	233	5	0	0	0	0	0	0	0	0	0	0	0	0	0	0	0	0	0	0	0	0	0.213	0.343	1.053	1.278	3.876	1.540	0.094	0.000	0.000	0.000	0.000	0.000	0.000	0.000	0.000	0.000	0.000	0.000	0.000	0.000	0.000	52	412	114	133	-2.233	Error	Error	20	94	0	0	34	99	0	0	0	0
1	14	1	""	"YCLX04W"	4540	24700	80	1683	1655	582	114	126	64	100	100	0	5979	5301	1925	86	90	36	100	100	0	0	0	0	0	0	0	0	0	0	0	0	0	0	0	0	0	0	0	0.266	0.295	0.293	0.298	1.310	0.277	0.915	0.000	0.000	0.000	0.000	0.000	0.000	0.000	0.000	0.000	0.000	0.000	0.000	0.000	0.000	52	332	7462	6756	-1.909	Error	Error	1569	5893	0	0	1541	5215	0	0	0	0
1	15	1	""	"YCR023C"	4750	24690	70	1277	2530	2613	130	168	203	96	87	0	1480	2655	2666	87	115	131	93	90	0	0	0	0	0	0	0	0	0	0	0	0	0	0	0	0	0	0	0	0.823	0.935	1.061	0.971	2.148	0.957	0.876	0.000	0.000	0.000	0.000	0.000	0.000	0.000	0.000	0.000	0.000	0.000	0.000	0.000	0.000	32	218	2540	4968	-0.280	Error	Error	1147	1393	0	0	2400	2568	0	0	0	0
1	16	1	""	"YCL047C"	4920	24700	150	134	145	72	123	136	97	16	1	0	107	133	88	87	99	126	14	2	0	0	0	0	0	0	0	0	0	0	0	0	0	0	0	0	0	0	0	0.550	0.478	1.210	1.396	4.072	0.162	0.059	0.000	0.000	0.000	0.000	0.000	0.000	0.000	0.000	0.000	0.000	0.000	0.000	0.000	0.000	156	1025	31	68	-0.862	Error	Error	11	20	0	0	22	46	0	0	-50	0
1	17	1	""	"YCLX06C"	5140	24690	80	3006	2807	918	126	132	64	100	100	0	9637	9032	2846	94	100	44	100	100	0	0	0	0	0	0	0	0	0	0	0	0	0	0	0	0	0	0	0	0.302	0.300	0.302	0.301	1.348	0.287	0.896	0.000	0.000	0.000	0.000	0.000	0.000	0.000	0.000	0.000	0.000	0.000	0.000	0.000	0.000	52	320	12423	11619	-1.728	Error	Error	2880	9543	0	0	2681	8938	0	0	0	0
1	18	1	"PMP1"	"YCR024C-A"	5330	24700	80	544	559	250	119	125	58	94	92	0	2232	1966	916	92	100	63	92	90	0	0	0	0	0	0	0	0	0	0	0	0	0	0	0	0	0	0	0	0.199	0.235	0.251	0.284	2.955	0.213	0.747	0.000	0.000	0.000	0.000	0.000	0.000	0.000	0.000	0.000	0.000	0.000	0.000	0.000	0.000	52	332	2565	2314	-2.332	Error	Error	425	2140	0	0	440	1874	0	0	0	0
1	19	1	""	"YCL049C"	5530	24690	50	133	166	89	123	130	61	25	16	0	181	190	70	91	98	37	75	66	0	0	0	0	0	0	0	0	0	0	0	0	0	0	0	0	0	0	0	0.111	0.434	1.370	1.036	3.189	471.310	0.000	0.000	0.000	0.000	0.000	0.000	0.000	0.000	0.000	0.000	0.000	0.000	0.000	0.000	0.000	12	98	100	142	-3.170	Error	Error	10	90	0	0	43	99	0	0	0	0
1	20	1	""	"YCLX08C"	5740	24680	80	2176	2018	628	121	132	70	100	100	0	4725	4279	1393	89	97	51	100	100	0	0	0	0	0	0	0	0	0	0	0	0	0	0	0	0	0	0	0	0.443	0.453	0.447	0.456	1.268	0.427	0.922	0.000	0.000	0.000	0.000	0.000	0.000	0.000	0.000	0.000	0.000	0.000	0.000	0.000	0.000	52	306	6691	6087	-1.174	Error	Error	2055	4636	0	0	1897	4190	0	0	0	0
1	21	1	""	"YCR026C"	5920	24680	80	304	368	231	121	129	65	76	63	0	919	1357	1016	90	99	57	100	98	0	0	0	0	0	0	0	0	0	0	0	0	0	0	0	0	0	0	0	0.221	0.195	0.231	0.190	1.995	0.187	0.634	0.000	0.000	0.000	0.000	0.000	0.000	0.000	0.000	0.000	0.000	0.000	0.000	0.000	0.000	52	306	1012	1514	-2.180	Error	Error	183	829	0	0	247	1267	0	0	0	0
1	1	2	"LRE1"	"YCL051W"	1950	24900	70	265	275	87	146	160	74	75	34	0	515	521	139	218	222	49	100	100	0	0	0	0	0	0	0	0	0	0	0	0	0	0	0	0	0	0	0	0.401	0.426	0.502	0.450	1.820	0.475	0.620	0.000	0.000	0.000	0.000	0.000	0.000	0.000	0.000	0.000	0.000	0.000	0.000	0.000	0.000	32	236	416	432	-1.320	Error	Error	119	297	0	0	129	303	0	0	0	0
1	2	2	""	"YCLX10C"	2140	24900	80	19040	17377	5592	137	150	74	100	100	0	6148	5933	1505	222	224	52	100	100	0	0	0	0	0	0	0	0	0	0	0	0	0	0	0	0	0	0	0	3.190	3.019	3.011	2.936	1.255	3.082	0.932	0.000	0.000	0.000	0.000	0.000	0.000	0.000	0.000	0.000	0.000	0.000	0.000	0.000	0.000	52	340	24829	22951	1.673	Error	Error	18903	5926	0	0	17240	5711	0	0	0	0
1	3	2	"FEN2"	"YCR028C"	2340	24900	80	16628	13159	8357	141	150	74	100	100	0	10941	8993	5422	223	224	88	98	98	0	0	0	0	0	0	0	0	0	0	0	0	0	0	0	0	0	0	0	1.538	1.484	1.488	1.394	1.765	1.492	0.923	0.000	0.000	0.000	0.000	0.000	0.000	0.000	0.000	0.000	0.000	0.000	0.000	0.000	0.000	52	340	27205	21788	0.621	Error	Error	16487	10718	0	0	13018	8770	0	0	0	0
1	4	2	"SHR3"	"YDL212W"	2530	24900	60	455	630	471	146	150	75	87	75	0	652	1196	1093	203	207	54	96	90	0	0	0	0	0	0	0	0	0	0	0	0	0	0	0	0	0	0	0	0.688	0.487	0.677	0.620	3.683	0.360	0.425	0.000	0.000	0.000	0.000	0.000	0.000	0.000	0.000	0.000	0.000	0.000	0.000	0.000	0.000	32	176	758	1477	-0.539	Error	Error	309	449	0	0	484	993	0	0	0	0
1	5	2	"THI13"	"YDL244W"	2730	24910	90	2178	4917	7285	150	156	76	100	100	0	1114	2486	3504	186	191	60	100	98	0	0	0	0	0	0	0	0	0	0	0	0	0	0	0	0	0	0	0	2.185	2.073	2.195	2.163	2.095	2.166	0.866	0.000	0.000	0.000	0.000	0.000	0.000	0.000	0.000	0.000	0.000	0.000	0.000	0.000	0.000	52	420	2956	7067	1.128	Error	Error	2028	928	0	0	4767	2300	0	0	0	0
1	6	2	"REG1"	"YDR028C"	2920	24910	80	324	499	443	141	148	67	75	61	0	717	1286	1230	161	170	63	94	92	0	0	0	0	0	0	0	0	0	0	0	0	0	0	0	0	0	0	0	0.329	0.318	0.346	0.339	3.282	0.290	0.622	0.000	0.000	0.000	0.000	0.000	0.000	0.000	0.000	0.000	0.000	0.000	0.000	0.000	0.000	52	340	739	1483	-1.603	Error	Error	183	556	0	0	358	1125	0	0	0	0
1	7	2	""	"YDL214C"	3130	24900	70	253	326	187	130	137	61	78	50	0	280	445	404	134	140	50	81	59	0	0	0	0	0	0	0	0	0	0	0	0	0	0	0	0	0	0	0	0.842	0.630	0.556	0.847	5.086	0.421	0.316	0.000	0.000	0.000	0.000	0.000	0.000	0.000	0.000	0.000	0.000	0.000	0.000	0.000	0.000	32	236	269	507	-0.247	Error	Error	123	146	0	0	196	311	0	0	0	0
1	8	2	""	"YDL246C"	3330	24900	60	225	286	209	126	133	69	56	40	0	260	310	147	122	129	46	84	68	0	0	0	0	0	0	0	0	0	0	0	0	0	0	0	0	0	0	0	0.717	0.851	0.785	0.756	3.058	1.645	0.147	0.000	0.000	0.000	0.000	0.000	0.000	0.000	0.000	0.000	0.000	0.000	0.000	0.000	0.000	32	176	237	348	-0.479	Error	Error	99	138	0	0	160	188	0	0	0	0
1	9	2	"RAD28"	"YDR030C"	3510	24930	60	237	367	333	129	137	65	75	43	0	531	1227	1435	107	118	61	93	78	0	0	0	0	0	0	0	0	0	0	0	0	0	0	0	0	0	0	0	0.255	0.213	0.263	0.292	2.112	0.189	0.648	0.000	0.000	0.000	0.000	0.000	0.000	0.000	0.000	0.000	0.000	0.000	0.000	0.000	0.000	32	176	532	1358	-1.973	Error	Error	108	424	0	0	238	1120	0	0	0	0
1	10	2	""	"YDL216C"	3700	24930	70	802	1193	975	117	131	80	96	81	0	1673	2845	2836	92	102	46	100	96	0	0	0	0	0	0	0	0	0	0	0	0	0	0	0	0	0	0	0	0.433	0.391	0.512	0.529	2.397	0.333	0.794	0.000	0.000	0.000	0.000	0.000	0.000	0.000	0.000	0.000	0.000	0.000	0.000	0.000	0.000	32	236	2266	3829	-1.207	Error	Error	685	1581	0	0	1076	2753	0	0	0	0
1	11	2	"COS7"	"YDL248W"	3960	24890	70	663	2103	2621	116	135	104	96	90	0	1284	2776	3506	87	105	107	90	84	0	0	0	0	0	0	0	0	0	0	0	0	0	0	0	0	0	0	0	0.457	0.739	0.807	0.848	1.944	0.728	0.862	0.000	0.000	0.000	0.000	0.000	0.000	0.000	0.000	0.000	0.000	0.000	0.000	0.000	0.000	32	236	1744	4676	-1.130	Error	Error	547	1197	0	0	1987	2689	0	0	0	0
1	12	2	""	"YDR032C"	4140	24890	70	668	770	494	131	143	71	96	90	0	2615	3281	2743	91	110	106	90	81	0	0	0	0	0	0	0	0	0	0	0	0	0	0	0	0	0	0	0	0.213	0.200	0.235	0.284	2.640	0.168	0.767	0.000	0.000	0.000	0.000	0.000	0.000	0.000	0.000	0.000	0.000	0.000	0.000	0.000	0.000	32	236	3061	3829	-2.233	Error	Error	537	2524	0	0	639	3190	0	0	0	0
1	13	2	""	"YDL218W"	4330	24900	80	5450	4850	2409	128	137	65	100	98	0	5938	5472	3189	93	98	40	98	96	0	0	0	0	0	0	0	0	0	0	0	0	0	0	0	0	0	0	0	0.911	0.878	0.911	1.085	1.837	0.835	0.912	0.000	0.000	0.000	0.000	0.000	0.000	0.000	0.000	0.000	0.000	0.000	0.000	0.000	0.000	52	340	11167	10101	-0.135	Error	Error	5322	5845	0	0	4722	5379	0	0	0	0
1	14	2	"YRB1"	"YDR002W"	4520	24900	90	3319	3124	970	125	133	67	100	100	0	3525	3225	862	91	102	71	100	100	0	0	0	0	0	0	0	0	0	0	0	0	0	0	0	0	0	0	0	0.930	0.957	0.951	0.946	1.331	0.948	0.903	0.000	0.000	0.000	0.000	0.000	0.000	0.000	0.000	0.000	0.000	0.000	0.000	0.000	0.000	52	420	6628	6133	-0.105	Error	Error	3194	3434	0	0	2999	3134	0	0	0	0
1	15	2	"LYS14"	"YDR034C"	4740	24900	80	2285	2885	2594	126	134	66	100	100	0	2220	3119	2834	86	93	36	100	100	0	0	0	0	0	0	0	0	0	0	0	0	0	0	0	0	0	0	0	1.012	0.910	0.898	0.913	1.922	0.903	0.854	0.000	0.000	0.000	0.000	0.000	0.000	0.000	0.000	0.000	0.000	0.000	0.000	0.000	0.000	52	326	4293	5792	0.017	Error	Error	2159	2134	0	0	2759	3033	0	0	0	0
1	16	2	"MRP1"	"YDR347W"	4910	24900	100	6122	5987	1633	129	136	64	100	100	0	6363	6075	1702	94	97	38	100	100	0	0	0	0	0	0	0	0	0	0	0	0	0	0	0	0	0	0	0	0.956	0.979	0.978	0.988	1.356	0.965	0.916	0.000	0.000	0.000	0.000	0.000	0.000	0.000	0.000	0.000	0.000	0.000	0.000	0.000	0.000	80	492	12262	11839	-0.065	Error	Error	5993	6269	0	0	5858	5981	0	0	0	0
1	17	2	"RGA2"	"YDR379W"	5120	24900	80	3557	3552	1660	121	133	69	100	100	0	9373	9817	5799	85	92	39	100	100	0	0	0	0	0	0	0	0	0	0	0	0	0	0	0	0	0	0	0	0.370	0.353	0.351	0.389	1.443	0.322	0.933	0.000	0.000	0.000	0.000	0.000	0.000	0.000	0.000	0.000	0.000	0.000	0.000	0.000	0.000	52	340	12724	13163	-1.435	Error	Error	3436	9288	0	0	3431	9732	0	0	0	0
1	18	2	""	"YDR411C"	5310	24920	90	6007	5773	1649	129	138	68	100	100	0	12186	11174	3337	89	119	303	100	100	0	0	0	0	0	0	0	0	0	0	0	0	0	0	0	0	0	0	0	0.486	0.509	0.529	0.513	1.257	0.491	0.938	0.000	0.000	0.000	0.000	0.000	0.000	0.000	0.000	0.000	0.000	0.000	0.000	0.000	0.000	52	420	17975	16729	-1.041	Error	Error	5878	12097	0	0	5644	11085	0	0	0	0
1	19	2	"YPS7"	"YDR349C"	5490	24920	70	252	278	109	126	138	74	78	43	0	547	580	248	90	113	101	93	90	0	0	0	0	0	0	0	0	0	0	0	0	0	0	0	0	0	0	0	0.276	0.310	0.318	0.283	2.227	0.319	0.473	0.000	0.000	0.000	0.000	0.000	0.000	0.000	0.000	0.000	0.000	0.000	0.000	0.000	0.000	32	236	583	642	-1.859	Error	Error	126	457	0	0	152	490	0	0	0	0
1	20	2	"YRA1"	"YDR381W"	5710	24920	90	1368	1336	506	123	131	67	100	100	0	2229	2066	700	87	101	98	100	100	0	0	0	0	0	0	0	0	0	0	0	0	0	0	0	0	0	0	0	0.581	0.613	0.599	0.593	1.509	0.598	0.861	0.000	0.000	0.000	0.000	0.000	0.000	0.000	0.000	0.000	0.000	0.000	0.000	0.000	0.000	52	420	3387	3192	-0.783	Error	Error	1245	2142	0	0	1213	1979	0	0	0	0
1	21	2	""	"YDR413C"	5940	24890	90	2493	2356	1032	121	130	65	100	100	0	5775	4986	2213	85	90	41	100	100	0	0	0	0	0	0	0	0	0	0	0	0	0	0	0	0	0	0	0	0.417	0.456	0.443	0.469	1.603	0.449	0.868	0.000	0.000	0.000	0.000	0.000	0.000	0.000	0.000	0.000	0.000	0.000	0.000	0.000	0.000	52	400	8062	7136	-1.262	Error	Error	2372	5690	0	0	2235	4901	0	0	0	0
1	1	3	"SBE2"	"YDR351W"	1940	25110	80	5236	5126	3437	138	147	73	98	98	0	11180	9638	6869	220	225	53	100	100	0	0	0	0	0	0	0	0	0	0	0	0	0	0	0	0	0	0	0	0.465	0.530	0.516	0.584	2.138	0.512	0.926	0.000	0.000	0.000	0.000	0.000	0.000	0.000	0.000	0.000	0.000	0.000	0.000	0.000	0.000	52	336	16058	14406	-1.104	Error	Error	5098	10960	0	0	4988	9418	0	0	0	0
1	2	3	""	"YDR383C"	2110	25140	80	13866	11545	5190	143	171	269	100	96	0	6978	5594	2741	217	246	294	98	94	0	0	0	0	0	0	0	0	0	0	0	0	0	0	0	0	0	0	0	2.030	2.121	2.082	2.189	1.543	2.069	0.906	0.000	0.000	0.000	0.000	0.000	0.000	0.000	0.000	0.000	0.000	0.000	0.000	0.000	0.000	52	336	20484	16779	1.021	Error	Error	13723	6761	0	0	11402	5377	0	0	0	0
1	3	3	""	"YDR415C"	2310	25140	80	4036	3657	1546	142	150	71	100	98	0	11383	10094	4381	219	223	53	100	100	0	0	0	0	0	0	0	0	0	0	0	0	0	0	0	0	0	0	0	0.349	0.356	0.365	0.380	1.865	0.335	0.882	0.000	0.000	0.000	0.000	0.000	0.000	0.000	0.000	0.000	0.000	0.000	0.000	0.000	0.000	52	340	15058	13390	-1.520	Error	Error	3894	11164	0	0	3515	9875	0	0	0	0
1	4	3	"TRR1"	"YDR353W"	2530	25110	80	3108	2737	1392	147	171	189	94	90	0	6542	5428	2944	213	294	666	88	82	0	0	0	0	0	0	0	0	0	0	0	0	0	0	0	0	0	0	0	0.468	0.497	0.467	0.493	2.024	0.451	0.890	0.000	0.000	0.000	0.000	0.000	0.000	0.000	0.000	0.000	0.000	0.000	0.000	0.000	0.000	52	340	9290	7805	-1.096	Error	Error	2961	6329	0	0	2590	5215	0	0	0	0
1	5	3	"EFT2"	"YDR385W"	2740	25110	80	7268	6027	2765	152	157	73	100	100	0	15624	13096	5842	230	231	56	100	100	0	0	0	0	0	0	0	0	0	0	0	0	0	0	0	0	0	0	0	0.462	0.457	0.457	0.465	1.306	0.451	0.948	0.000	0.000	0.000	0.000	0.000	0.000	0.000	0.000	0.000	0.000	0.000	0.000	0.000	0.000	52	340	22510	18741	-1.113	Error	Error	7116	15394	0	0	5875	12866	0	0	0	0
1	6	3	""	"YDR417C"	2910	25100	70	1469	1359	623	156	199	213	90	84	0	3463	3176	1242	256	365	539	93	84	0	0	0	0	0	0	0	0	0	0	0	0	0	0	0	0	0	0	0	0.409	0.412	0.419	0.389	1.484	0.382	0.822	0.000	0.000	0.000	0.000	0.000	0.000	0.000	0.000	0.000	0.000	0.000	0.000	0.000	0.000	32	236	4520	4123	-1.288	Error	Error	1313	3207	0	0	1203	2920	0	0	0	0
1	7	3	""	"YER097W"	3090	25140	80	1483	1508	630	138	150	70	100	98	0	2934	2892	1160	216	229	144	100	98	0	0	0	0	0	0	0	0	0	0	0	0	0	0	0	0	0	0	0	0.495	0.512	0.525	0.510	1.412	0.490	0.869	0.000	0.000	0.000	0.000	0.000	0.000	0.000	0.000	0.000	0.000	0.000	0.000	0.000	0.000	52	340	4063	4046	-1.015	Error	Error	1345	2718	0	0	1370	2676	0	0	0	0
1	8	3	""	"YER128W"	3340	25100	90	3280	2735	1486	125	165	259	88	80	0	7468	6600	3839	127	157	281	96	92	0	0	0	0	0	0	0	0	0	0	0	0	0	0	0	0	0	0	0	0.430	0.403	0.386	0.396	2.005	0.386	0.856	0.000	0.000	0.000	0.000	0.000	0.000	0.000	0.000	0.000	0.000	0.000	0.000	0.000	0.000	52	420	10496	9083	-1.218	Error	Error	3155	7341	0	0	2610	6473	0	0	0	0
1	9	3	""	"YER160C"	3540	25110	60	6583	6333	4373	122	144	85	96	96	0	12614	11586	7376	103	113	89	100	100	0	0	0	0	0	0	0	0	0	0	0	0	0	0	0	0	0	0	0	0.516	0.541	0.569	0.540	1.629	0.550	0.894	0.000	0.000	0.000	0.000	0.000	0.000	0.000	0.000	0.000	0.000	0.000	0.000	0.000	0.000	32	176	18972	17694	-0.953	Error	Error	6461	12511	0	0	6211	11483	0	0	0	0
1	10	3	"PRS2"	"YER099C"	3720	25100	100	5026	5490	3596	123	134	76	100	100	0	5352	5748	3911	91	104	74	100	100	0	0	0	0	0	0	0	0	0	0	0	0	0	0	0	0	0	0	0	0.932	0.949	0.966	0.985	1.580	0.935	0.911	0.000	0.000	0.000	0.000	0.000	0.000	0.000	0.000	0.000	0.000	0.000	0.000	0.000	0.000	80	531	10164	11024	-0.102	Error	Error	4903	5261	0	0	5367	5657	0	0	0	0
1	11	3	""	"YER130C"	3930	25110	90	8017	7464	2884	130	138	66	100	100	0	7725	6749	2900	89	97	37	100	100	0	0	0	0	0	0	0	0	0	0	0	0	0	0	0	0	0	0	0	1.033	1.101	1.079	1.161	1.441	1.077	0.927	0.000	0.000	0.000	0.000	0.000	0.000	0.000	0.000	0.000	0.000	0.000	0.000	0.000	0.000	52	420	15523	13994	0.047	Error	Error	7887	7636	0	0	7334	6660	0	0	0	0
1	12	3	"RAD4"	"YER162C"	4130	25100	70	4201	3938	1481	121	138	108	100	100	0	18601	17639	6234	92	112	150	100	100	0	0	0	0	0	0	0	0	0	0	0	0	0	0	0	0	0	0	0	0.220	0.218	0.218	0.217	1.259	0.206	0.922	0.000	0.000	0.000	0.000	0.000	0.000	0.000	0.000	0.000	0.000	0.000	0.000	0.000	0.000	32	236	22589	21364	-2.182	Error	Error	4080	18509	0	0	3817	17547	0	0	0	0
1	13	3	"AST2"	"YER101C"	4340	25110	100	3876	3808	2982	129	138	92	92	92	0	6604	5589	4218	89	96	63	97	92	0	0	0	0	0	0	0	0	0	0	0	0	0	0	0	0	0	0	0	0.575	0.669	0.609	0.715	2.065	0.662	0.861	0.000	0.000	0.000	0.000	0.000	0.000	0.000	0.000	0.000	0.000	0.000	0.000	0.000	0.000	80	550	10262	9179	-0.798	Error	Error	3747	6515	0	0	3679	5500	0	0	0	0
1	14	3	"PMD1"	"YER132C"	4530	25100	70	8964	7930	4285	124	147	123	100	96	0	12014	11830	6681	89	103	90	100	100	0	0	0	0	0	0	0	0	0	0	0	0	0	0	0	0	0	0	0	0.741	0.665	0.682	0.694	1.429	0.658	0.924	0.000	0.000	0.000	0.000	0.000	0.000	0.000	0.000	0.000	0.000	0.000	0.000	0.000	0.000	32	236	20765	19547	-0.432	Error	Error	8840	11925	0	0	7806	11741	0	0	0	0
1	15	3	"CHD1"	"YER164W"	4730	25100	80	3019	3157	1590	122	127	63	100	100	0	8982	9259	5635	90	97	41	100	100	0	0	0	0	0	0	0	0	0	0	0	0	0	0	0	0	0	0	0	0.326	0.331	0.351	0.362	1.473	0.305	0.933	0.000	0.000	0.000	0.000	0.000	0.000	0.000	0.000	0.000	0.000	0.000	0.000	0.000	0.000	52	340	11789	12204	-1.618	Error	Error	2897	8892	0	0	3035	9169	0	0	0	0
1	16	3	"SSA4"	"YER103W"	4900	25100	70	7487	6990	3795	130	305	832	93	90	0	11722	10618	6088	96	475	1640	84	81	0	0	0	0	0	0	0	0	0	0	0	0	0	0	0	0	0	0	0	0.633	0.652	0.661	0.702	1.551	0.613	0.936	0.000	0.000	0.000	0.000	0.000	0.000	0.000	0.000	0.000	0.000	0.000	0.000	0.000	0.000	32	236	18983	17382	-0.660	Error	Error	7357	11626	0	0	6860	10522	0	0	0	0
1	17	3	""	"YER134C"	5120	25110	80	987	954	377	128	133	59	96	94	0	4807	4215	1590	87	93	38	100	100	0	0	0	0	0	0	0	0	0	0	0	0	0	0	0	0	0	0	0	0.182	0.200	0.186	0.196	1.502	0.194	0.878	0.000	0.000	0.000	0.000	0.000	0.000	0.000	0.000	0.000	0.000	0.000	0.000	0.000	0.000	52	340	5579	4954	-2.458	Error	Error	859	4720	0	0	826	4128	0	0	0	0
1	18	3	""	"YER166W"	5320	25110	70	197	212	112	122	134	66	56	31	0	470	504	223	92	104	54	93	90	0	0	0	0	0	0	0	0	0	0	0	0	0	0	0	0	0	0	0	0.198	0.218	0.230	0.210	2.678	0.260	0.274	0.000	0.000	0.000	0.000	0.000	0.000	0.000	0.000	0.000	0.000	0.000	0.000	0.000	0.000	32	236	453	502	-2.333	Error	Error	75	378	0	0	90	412	0	0	0	0
1	19	3	"AMS1"	"YGL156W"	5540	25100	60	2168	2351	1293	135	207	411	93	87	0	6439	6907	3714	94	224	803	93	93	0	0	0	0	0	0	0	0	0	0	0	0	0	0	0	0	0	0	0	0.320	0.325	0.340	0.334	1.484	0.323	0.868	0.000	0.000	0.000	0.000	0.000	0.000	0.000	0.000	0.000	0.000	0.000	0.000	0.000	0.000	32	176	8378	9029	-1.642	Error	Error	2033	6345	0	0	2216	6813	0	0	0	0
1	20	3	""	"YGL188C"	5740	25100	70	266	280	118	118	126	63	78	65	0	873	784	301	92	102	53	93	93	0	0	0	0	0	0	0	0	0	0	0	0	0	0	0	0	0	0	0	0.190	0.234	0.252	0.276	2.517	0.205	0.417	0.000	0.000	0.000	0.000	0.000	0.000	0.000	0.000	0.000	0.000	0.000	0.000	0.000	0.000	32	236	929	854	-2.400	Error	Error	148	781	0	0	162	692	0	0	0	0
1	21	3	""	"YGL220W"	5960	25100	70	1081	1040	442	141	193	251	87	78	0	5749	5293	1723	95	362	1061	96	87	0	0	0	0	0	0	0	0	0	0	0	0	0	0	0	0	0	0	0	0.166	0.173	0.165	0.163	1.400	0.181	0.865	0.000	0.000	0.000	0.000	0.000	0.000	0.000	0.000	0.000	0.000	0.000	0.000	0.000	0.000	32	190	6594	6097	-2.589	Error	Error	940	5654	0	0	899	5198	0	0	0	0
1	1	4	"RCK1"	"YGL158W"	1930	25310	90	6697	5711	3695	142	147	72	100	100	0	12107	10259	6683	216	221	57	100	100	0	0	0	0	0	0	0	0	0	0	0	0	0	0	0	0	0	0	0	0.551	0.555	0.559	0.589	1.794	0.531	0.923	0.000	0.000	0.000	0.000	0.000	0.000	0.000	0.000	0.000	0.000	0.000	0.000	0.000	0.000	52	420	18446	15612	-0.859	Error	Error	6555	11891	0	0	5569	10043	0	0	0	0
1	2	4	"CDC55"	"YGL190C"	2160	25310	70	5205	5312	3147	154	298	774	90	87	0	7113	7134	4095	226	353	774	90	87	0	0	0	0	0	0	0	0	0	0	0	0	0	0	0	0	0	0	0	0.733	0.747	0.778	0.798	1.693	0.734	0.899	0.000	0.000	0.000	0.000	0.000	0.000	0.000	0.000	0.000	0.000	0.000	0.000	0.000	0.000	32	236	11938	12066	-0.447	Error	Error	5051	6887	0	0	5158	6908	0	0	0	0
1	3	4	""	"YGL222C"	2330	25320	80	1910	1625	1013	141	152	73	96	92	0	4814	3906	2556	218	225	60	96	92	0	0	0	0	0	0	0	0	0	0	0	0	0	0	0	0	0	0	0	0.385	0.402	0.399	0.461	2.192	0.374	0.887	0.000	0.000	0.000	0.000	0.000	0.000	0.000	0.000	0.000	0.000	0.000	0.000	0.000	0.000	52	340	6365	5172	-1.377	Error	Error	1769	4596	0	0	1484	3688	0	0	0	0
1	4	4	""	"YGL160W"	2520	25310	80	4690	4194	1813	156	167	79	100	100	0	10988	9425	4315	234	240	62	100	100	0	0	0	0	0	0	0	0	0	0	0	0	0	0	0	0	0	0	0	0.422	0.439	0.444	0.451	1.434	0.415	0.922	0.000	0.000	0.000	0.000	0.000	0.000	0.000	0.000	0.000	0.000	0.000	0.000	0.000	0.000	52	340	15288	13229	-1.246	Error	Error	4534	10754	0	0	4038	9191	0	0	0	0
1	5	4	"IME4"	"YGL192W"	2720	25310	70	5186	4446	2158	150	278	739	90	81	0	10736	9083	3914	227	590	1746	90	81	0	0	0	0	0	0	0	0	0	0	0	0	0	0	0	0	0	0	0	0.479	0.485	0.496	0.464	1.346	0.478	0.918	0.000	0.000	0.000	0.000	0.000	0.000	0.000	0.000	0.000	0.000	0.000	0.000	0.000	0.000	32	236	15545	13152	-1.061	Error	Error	5036	10509	0	0	4296	8856	0	0	0	0
1	6	4	""	"YGL224C"	2930	25310	100	26066	22245	14520	146	158	86	100	98	0	5366	4279	2719	236	259	318	88	82	0	0	0	0	0	0	0	0	0	0	0	0	0	0	0	0	0	0	0	5.053	5.466	5.547	6.003	1.811	5.678	0.915	0.000	0.000	0.000	0.000	0.000	0.000	0.000	0.000	0.000	0.000	0.000	0.000	0.000	0.000	80	554	31050	26142	2.337	Error	Error	25920	5130	0	0	22099	4043	0	0	0	0
1	7	4	"SUT1"	"YGL162W"	3140	25320	70	4390	4257	1706	135	242	561	93	90	0	7733	7277	2579	242	342	653	93	93	0	0	0	0	0	0	0	0	0	0	0	0	0	0	0	0	0	0	0	0.568	0.586	0.581	0.568	1.408	0.564	0.914	0.000	0.000	0.000	0.000	0.000	0.000	0.000	0.000	0.000	0.000	0.000	0.000	0.000	0.000	32	236	11746	11157	-0.816	Error	Error	4255	7491	0	0	4122	7035	0	0	0	0
1	8	4	"HOS2"	"YGL194C"	3320	25310	100	8389	9798	8139	128	135	64	98	97	0	3352	4580	4044	132	144	60	95	88	0	0	0	0	0	0	0	0	0	0	0	0	0	0	0	0	0	0	0	2.566	2.174	2.038	2.793	2.692	2.139	0.898	0.000	0.000	0.000	0.000	0.000	0.000	0.000	0.000	0.000	0.000	0.000	0.000	0.000	0.000	80	545	11481	14118	1.359	Error	Error	8261	3220	0	0	9670	4448	0	0	0	0
1	9	4	""	"YGL226W"	3550	25310	70	4159	3865	2161	132	238	610	87	78	0	5408	4751	2723	103	202	562	78	75	0	0	0	0	0	0	0	0	0	0	0	0	0	0	0	0	0	0	0	0.759	0.803	0.794	0.891	1.765	0.817	0.877	0.000	0.000	0.000	0.000	0.000	0.000	0.000	0.000	0.000	0.000	0.000	0.000	0.000	0.000	32	236	9332	8381	-0.398	Error	Error	4027	5305	0	0	3733	4648	0	0	0	0
1	10	4	""	"YGR277C"	3710	25320	70	2246	2167	1160	134	229	418	87	81	0	10121	8510	4583	101	594	1953	84	75	0	0	0	0	0	0	0	0	0	0	0	0	0	0	0	0	0	0	0	0.211	0.242	0.220	0.237	1.821	0.217	0.839	0.000	0.000	0.000	0.000	0.000	0.000	0.000	0.000	0.000	0.000	0.000	0.000	0.000	0.000	32	236	12132	10442	-2.246	Error	Error	2112	10020	0	0	2033	8409	0	0	0	0
1	11	4	""	"YHL013C"	3920	25310	80	5656	8031	7318	125	178	417	90	80	0	2904	4702	4285	91	154	519	75	69	0	0	0	0	0	0	0	0	0	0	0	0	0	0	0	0	0	0	0	1.966	1.715	1.633	1.893	2.472	1.665	0.892	0.000	0.000	0.000	0.000	0.000	0.000	0.000	0.000	0.000	0.000	0.000	0.000	0.000	0.000	52	340	8344	12517	0.975	Error	Error	5531	2813	0	0	7906	4611	0	0	0	0
1	12	4	""	"YHL045W"	4120	25310	80	9559	8812	5592	126	139	73	100	100	0	9090	7829	4701	91	97	38	100	100	0	0	0	0	0	0	0	0	0	0	0	0	0	0	0	0	0	0	0	1.048	1.123	1.080	1.176	1.828	1.134	0.889	0.000	0.000	0.000	0.000	0.000	0.000	0.000	0.000	0.000	0.000	0.000	0.000	0.000	0.000	52	340	18432	16424	0.068	Error	Error	9433	8999	0	0	8686	7738	0	0	0	0
1	13	4	"SCW4"	"YGR279C"	4330	25310	80	3668	3631	2136	122	131	64	100	98	0	7418	6850	3498	95	100	44	100	100	0	0	0	0	0	0	0	0	0	0	0	0	0	0	0	0	0	0	0	0.484	0.519	0.504	0.488	1.690	0.519	0.883	0.000	0.000	0.000	0.000	0.000	0.000	0.000	0.000	0.000	0.000	0.000	0.000	0.000	0.000	52	340	10869	10264	-1.046	Error	Error	3546	7323	0	0	3509	6755	0	0	0	0
1	14	4	"RPS20"	"YHL015W"	4520	25310	80	3685	3466	1998	126	136	64	100	100	0	3415	3048	1556	93	103	46	100	100	0	0	0	0	0	0	0	0	0	0	0	0	0	0	0	0	0	0	0	1.071	1.130	1.097	1.090	1.395	1.189	0.903	0.000	0.000	0.000	0.000	0.000	0.000	0.000	0.000	0.000	0.000	0.000	0.000	0.000	0.000	52	340	6881	6295	0.099	Error	Error	3559	3322	0	0	3340	2955	0	0	0	0
1	15	4	""	"YHL047C"	4720	25310	80	9350	8348	3498	117	128	65	100	100	0	15479	13736	5465	90	95	40	100	100	0	0	0	0	0	0	0	0	0	0	0	0	0	0	0	0	0	0	0	0.600	0.603	0.595	0.601	1.260	0.592	0.933	0.000	0.000	0.000	0.000	0.000	0.000	0.000	0.000	0.000	0.000	0.000	0.000	0.000	0.000	52	340	24622	21877	-0.737	Error	Error	9233	15389	0	0	8231	13646	0	0	0	0
1	16	4	"YOR1"	"YGR281W"	4930	25310	80	4600	5313	2945	117	128	65	100	100	0	6054	6345	3741	93	97	39	100	100	0	0	0	0	0	0	0	0	0	0	0	0	0	0	0	0	0	0	0	0.752	0.831	0.855	0.859	1.508	0.786	0.892	0.000	0.000	0.000	0.000	0.000	0.000	0.000	0.000	0.000	0.000	0.000	0.000	0.000	0.000	52	340	10444	11448	-0.411	Error	Error	4483	5961	0	0	5196	6252	0	0	0	0
1	17	4	""	"YHL017W"	5110	25310	80	4645	4146	1496	126	132	67	100	100	0	8240	7232	3020	95	102	70	100	100	0	0	0	0	0	0	0	0	0	0	0	0	0	0	0	0	0	0	0	0.555	0.563	0.558	0.611	1.685	0.518	0.917	0.000	0.000	0.000	0.000	0.000	0.000	0.000	0.000	0.000	0.000	0.000	0.000	0.000	0.000	52	340	12664	11157	-0.850	Error	Error	4519	8145	0	0	4020	7137	0	0	0	0
1	18	4	""	"YHL049C"	5330	25310	100	8853	7744	3826	124	134	67	100	100	0	22474	18968	9172	93	108	62	100	100	0	0	0	0	0	0	0	0	0	0	0	0	0	0	0	0	0	0	0	0.390	0.404	0.398	0.391	1.522	0.395	0.933	0.000	0.000	0.000	0.000	0.000	0.000	0.000	0.000	0.000	0.000	0.000	0.000	0.000	0.000	80	534	31110	26495	-1.358	Error	Error	8729	22381	0	0	7620	18875	0	0	0	0
1	19	4	""	"YGR283C"	5520	25300	110	1315	1226	543	123	129	61	98	93	0	5135	4433	1739	89	102	51	98	98	0	0	0	0	0	0	0	0	0	0	0	0	0	0	0	0	0	0	0	0.236	0.254	0.239	0.241	1.658	0.252	0.873	0.000	0.000	0.000	0.000	0.000	0.000	0.000	0.000	0.000	0.000	0.000	0.000	0.000	0.000	80	603	6238	5447	-2.082	Error	Error	1192	5046	0	0	1103	4344	0	0	0	0
1	20	4	"APM2"	"YHL019C"	5720	25310	80	1988	1778	758	116	124	60	98	98	0	8829	7784	3005	90	101	48	100	100	0	0	0	0	0	0	0	0	0	0	0	0	0	0	0	0	0	0	0	0.214	0.216	0.219	0.219	1.676	0.211	0.881	0.000	0.000	0.000	0.000	0.000	0.000	0.000	0.000	0.000	0.000	0.000	0.000	0.000	0.000	52	340	10611	9356	-2.223	Error	Error	1872	8739	0	0	1662	7694	0	0	0	0
1	21	4	""	"YHR001W"	5930	25300	80	21673	19363	8486	121	132	80	100	100	0	5171	4573	1864	87	95	43	100	100	0	0	0	0	0	0	0	0	0	0	0	0	0	0	0	0	0	0	0	4.239	4.289	4.287	4.283	1.335	4.483	0.939	0.000	0.000	0.000	0.000	0.000	0.000	0.000	0.000	0.000	0.000	0.000	0.000	0.000	0.000	52	332	26636	23728	2.084	Error	Error	21552	5084	0	0	19242	4486	0	0	0	0
1	1	5	""	"YIL087C"	1940	25520	90	4450	3715	2287	137	144	70	98	96	0	7175	6006	3632	212	216	48	100	100	0	0	0	0	0	0	0	0	0	0	0	0	0	0	0	0	0	0	0	0.619	0.618	0.618	0.582	1.534	0.607	0.919	0.000	0.000	0.000	0.000	0.000	0.000	0.000	0.000	0.000	0.000	0.000	0.000	0.000	0.000	52	420	11276	9372	-0.691	Error	Error	4313	6963	0	0	3578	5794	0	0	0	0
1	2	5	"RPI1"	"YIL119C"	2150	25520	70	5223	4772	2727	148	341	798	84	78	0	5274	4714	2631	218	360	727	84	81	0	0	0	0	0	0	0	0	0	0	0	0	0	0	0	0	0	0	0	1.004	1.028	1.015	1.089	1.992	1.022	0.905	0.000	0.000	0.000	0.000	0.000	0.000	0.000	0.000	0.000	0.000	0.000	0.000	0.000	0.000	32	236	10131	9120	0.005	Error	Error	5075	5056	0	0	4624	4496	0	0	0	0
1	3	5	""	"YIL151C"	2330	25520	70	630	657	360	140	152	79	90	81	0	789	749	338	224	236	59	90	87	0	0	0	0	0	0	0	0	0	0	0	0	0	0	0	0	0	0	0	0.867	0.985	1.006	0.994	1.633	1.078	0.699	0.000	0.000	0.000	0.000	0.000	0.000	0.000	0.000	0.000	0.000	0.000	0.000	0.000	0.000	32	236	1055	1042	-0.205	Error	Error	490	565	0	0	517	525	0	0	0	0
1	4	5	""	"YIL089W"	2540	25520	80	5588	4549	2204	142	149	67	98	96	0	4702	3903	1718	214	224	57	98	96	0	0	0	0	0	0	0	0	0	0	0	0	0	0	0	0	0	0	0	1.213	1.195	1.199	1.205	1.837	1.204	0.929	0.000	0.000	0.000	0.000	0.000	0.000	0.000	0.000	0.000	0.000	0.000	0.000	0.000	0.000	52	340	9934	8096	0.279	Error	Error	5446	4488	0	0	4407	3689	0	0	0	0
1	5	5	""	"YIL121W"	2720	25510	70	19721	17670	6627	151	259	676	100	100	0	6231	5487	1999	213	279	397	100	96	0	0	0	0	0	0	0	0	0	0	0	0	0	0	0	0	0	0	0	3.252	3.322	3.321	3.356	1.177	3.398	0.930	0.000	0.000	0.000	0.000	0.000	0.000	0.000	0.000	0.000	0.000	0.000	0.000	0.000	0.000	32	236	25588	22793	1.701	Error	Error	19570	6018	0	0	17519	5274	0	0	0	0
1	6	5	"RRD1"	"YIL153W"	2930	25510	80	7399	6451	3214	147	152	67	100	100	0	6525	5725	2834	227	237	53	100	98	0	0	0	0	0	0	0	0	0	0	0	0	0	0	0	0	0	0	0	1.151	1.147	1.181	1.216	1.673	1.139	0.922	0.000	0.000	0.000	0.000	0.000	0.000	0.000	0.000	0.000	0.000	0.000	0.000	0.000	0.000	52	340	13550	11802	0.203	Error	Error	7252	6298	0	0	6304	5498	0	0	0	0
1	7	5	""	"YIL091C"	3120	25510	70	11837	10298	4483	151	207	403	100	96	0	10496	9130	3841	243	347	729	100	90	0	0	0	0	0	0	0	0	0	0	0	0	0	0	0	0	0	0	0	1.140	1.142	1.151	1.165	1.252	1.109	0.922	0.000	0.000	0.000	0.000	0.000	0.000	0.000	0.000	0.000	0.000	0.000	0.000	0.000	0.000	32	236	21939	19034	0.189	Error	Error	11686	10253	0	0	10147	8887	0	0	0	0
1	8	5	"SIM1"	"YIL123W"	3310	25500	70	4057	3651	1293	145	270	652	96	90	0	10019	8998	3306	141	564	2010	96	84	0	0	0	0	0	0	0	0	0	0	0	0	0	0	0	0	0	0	0	0.396	0.396	0.397	0.387	1.404	0.374	0.909	0.000	0.000	0.000	0.000	0.000	0.000	0.000	0.000	0.000	0.000	0.000	0.000	0.000	0.000	32	236	13790	12363	-1.336	Error	Error	3912	9878	0	0	3506	8857	0	0	0	0
1	9	5	"GUT2"	"YIL155C"	3530	25510	70	12634	11700	3367	128	192	474	100	96	0	8454	7965	2238	120	142	238	100	96	0	0	0	0	0	0	0	0	0	0	0	0	0	0	0	0	0	0	0	1.501	1.475	1.527	1.498	1.212	1.493	0.936	0.000	0.000	0.000	0.000	0.000	0.000	0.000	0.000	0.000	0.000	0.000	0.000	0.000	0.000	32	236	20840	19417	0.586	Error	Error	12506	8334	0	0	11572	7845	0	0	0	0
1	10	5	""	"YIL093C"	3740	25500	70	1596	1813	907	125	200	335	96	90	0	6245	6512	2829	96	306	1083	93	90	0	0	0	0	0	0	0	0	0	0	0	0	0	0	0	0	0	0	0	0.239	0.263	0.242	0.259	1.420	0.258	0.875	0.000	0.000	0.000	0.000	0.000	0.000	0.000	0.000	0.000	0.000	0.000	0.000	0.000	0.000	32	236	7620	8104	-2.064	Error	Error	1471	6149	0	0	1688	6416	0	0	0	0
1	11	5	"KGD1"	"YIL125W"	3940	25510	70	3651	3458	1634	119	141	157	100	96	0	10415	8769	5076	89	108	162	100	93	0	0	0	0	0	0	0	0	0	0	0	0	0	0	0	0	0	0	0	0.342	0.385	0.359	0.446	2.174	0.367	0.859	0.000	0.000	0.000	0.000	0.000	0.000	0.000	0.000	0.000	0.000	0.000	0.000	0.000	0.000	32	236	13858	12019	-1.548	Error	Error	3532	10326	0	0	3339	8680	0	0	0	0
1	12	5	""	"YIL157C"	4140	25510	70	5105	5232	2186	128	234	656	100	93	0	7988	7450	2808	85	163	447	100	96	0	0	0	0	0	0	0	0	0	0	0	0	0	0	0	0	0	0	0	0.630	0.693	0.703	0.697	1.401	0.688	0.901	0.000	0.000	0.000	0.000	0.000	0.000	0.000	0.000	0.000	0.000	0.000	0.000	0.000	0.000	32	236	12880	12469	-0.667	Error	Error	4977	7903	0	0	5104	7365	0	0	0	0
1	13	5	""	"YJR026W"	4330	25500	60	2160	4615	5153	122	131	67	96	93	0	5954	11564	14477	87	97	54	100	96	0	0	0	0	0	0	0	0	0	0	0	0	0	0	0	0	0	0	0	0.347	0.391	0.413	0.478	1.936	0.344	0.849	0.000	0.000	0.000	0.000	0.000	0.000	0.000	0.000	0.000	0.000	0.000	0.000	0.000	0.000	32	176	7905	15970	-1.525	Error	Error	2038	5867	0	0	4493	11477	0	0	0	0
1	14	5	"APS2"	"YJR058C"	4520	25510	60	1257	1141	640	125	128	60	96	93	0	4292	4422	2496	87	98	72	100	100	0	0	0	0	0	0	0	0	0	0	0	0	0	0	0	0	0	0	0	0.269	0.234	0.239	0.225	1.519	0.231	0.898	0.000	0.000	0.000	0.000	0.000	0.000	0.000	0.000	0.000	0.000	0.000	0.000	0.000	0.000	32	176	5337	5351	-1.893	Error	Error	1132	4205	0	0	1016	4335	0	0	0	0
1	15	5	"JSN1"	"YJR091C"	4730	25500	60	361	354	235	118	130	62	71	56	0	605	1093	1189	94	99	40	90	87	0	0	0	0	0	0	0	0	0	0	0	0	0	0	0	0	0	0	0	0.476	0.236	0.296	0.342	3.078	0.175	0.579	0.000	0.000	0.000	0.000	0.000	0.000	0.000	0.000	0.000	0.000	0.000	0.000	0.000	0.000	32	176	754	1235	-1.072	Error	Error	243	511	0	0	236	999	0	0	0	0
1	16	5	""	"YJR028W"	4920	25500	70	898	2198	2745	116	126	65	93	87	0	1555	5823	7680	89	97	41	100	100	0	0	0	0	0	0	0	0	0	0	0	0	0	0	0	0	0	0	0	0.533	0.363	0.405	0.540	2.749	0.342	0.891	0.000	0.000	0.000	0.000	0.000	0.000	0.000	0.000	0.000	0.000	0.000	0.000	0.000	0.000	32	236	2248	7816	-0.907	Error	Error	782	1466	0	0	2082	5734	0	0	0	0
1	17	5	"CBF1"	"YJR060W"	5120	25500	60	269	360	221	118	135	65	87	59	0	661	882	829	96	99	34	96	93	0	0	0	0	0	0	0	0	0	0	0	0	0	0	0	0	0	0	0	0.267	0.308	0.337	0.374	3.109	0.234	0.528	0.000	0.000	0.000	0.000	0.000	0.000	0.000	0.000	0.000	0.000	0.000	0.000	0.000	0.000	32	176	716	1028	-1.904	Error	Error	151	565	0	0	242	786	0	0	0	0
1	18	5	"FIP1"	"YJR093C"	5330	25500	70	595	1358	1578	133	141	67	96	96	0	518	1059	1239	92	100	41	96	93	0	0	0	0	0	0	0	0	0	0	0	0	0	0	0	0	0	0	0	1.085	1.267	1.252	1.378	1.904	1.299	0.825	0.000	0.000	0.000	0.000	0.000	0.000	0.000	0.000	0.000	0.000	0.000	0.000	0.000	0.000	32	236	888	2192	0.117	Error	Error	462	426	0	0	1225	967	0	0	0	0
1	19	5	""	"YJR030C"	5510	25500	60	606	1286	1369	136	141	60	96	87	0	804	1544	1603	87	100	45	96	96	0	0	0	0	0	0	0	0	0	0	0	0	0	0	0	0	0	0	0	0.656	0.789	0.831	0.755	2.369	0.820	0.868	0.000	0.000	0.000	0.000	0.000	0.000	0.000	0.000	0.000	0.000	0.000	0.000	0.000	0.000	32	176	1187	2607	-0.609	Error	Error	470	717	0	0	1150	1457	0	0	0	0
1	20	5	"NTA1"	"YJR062C"	5730	25500	70	722	1323	1533	119	130	65	100	96	0	655	1309	1555	86	96	66	96	87	0	0	0	0	0	0	0	0	0	0	0	0	0	0	0	0	0	0	0	1.060	0.984	1.020	1.152	2.740	0.985	0.788	0.000	0.000	0.000	0.000	0.000	0.000	0.000	0.000	0.000	0.000	0.000	0.000	0.000	0.000	32	236	1172	2427	0.084	Error	Error	603	569	0	0	1204	1223	0	0	0	0
1	21	5	"RPL43B"	"YJR094W-A"	5910	25500	70	948	1694	1426	131	155	136	96	87	0	2532	3892	3887	89	182	475	71	71	0	0	0	0	0	0	0	0	0	0	0	0	0	0	0	0	0	0	0	0.334	0.411	0.465	0.587	2.847	0.349	0.798	0.000	0.000	0.000	0.000	0.000	0.000	0.000	0.000	0.000	0.000	0.000	0.000	0.000	0.000	32	236	3260	5366	-1.580	Error	Error	817	2443	0	0	1563	3803	0	0	0	0
1	1	6	"CPR7"	"YJR032W"	1920	25710	70	1591	2366	2036	143	150	70	100	100	0	1928	2435	2091	212	215	54	96	90	0	0	0	0	0	0	0	0	0	0	0	0	0	0	0	0	0	0	0	0.844	1.000	1.011	1.236	2.102	0.982	0.913	0.000	0.000	0.000	0.000	0.000	0.000	0.000	0.000	0.000	0.000	0.000	0.000	0.000	0.000	32	230	3164	4446	-0.245	Error	Error	1448	1716	0	0	2223	2223	0	0	0	0
1	2	6	"CCT5"	"YJR064W"	2110	25710	60	4958	5980	4757	151	218	435	96	87	0	3248	4319	3628	227	296	436	90	78	0	0	0	0	0	0	0	0	0	0	0	0	0	0	0	0	0	0	0	1.591	1.424	1.372	1.610	1.976	1.336	0.845	0.000	0.000	0.000	0.000	0.000	0.000	0.000	0.000	0.000	0.000	0.000	0.000	0.000	0.000	32	176	7828	9921	0.670	Error	Error	4807	3021	0	0	5829	4092	0	0	0	0
1	3	6	""	"YJR096W"	2340	25710	80	3390	3829	2777	136	144	71	98	98	0	3282	3997	2618	221	223	53	98	98	0	0	0	0	0	0	0	0	0	0	0	0	0	0	0	0	0	0	0	1.063	0.978	0.944	0.864	1.740	1.015	0.901	0.000	0.000	0.000	0.000	0.000	0.000	0.000	0.000	0.000	0.000	0.000	0.000	0.000	0.000	52	340	6315	7469	0.088	Error	Error	3254	3061	0	0	3693	3776	0	0	0	0
1	4	6	""	"YKR021W"	2520	25710	80	2065	3726	3646	145	152	74	96	96	0	1953	3659	3832	204	207	54	100	98	0	0	0	0	0	0	0	0	0	0	0	0	0	0	0	0	0	0	0	1.098	1.036	1.043	1.110	1.982	0.985	0.903	0.000	0.000	0.000	0.000	0.000	0.000	0.000	0.000	0.000	0.000	0.000	0.000	0.000	0.000	52	340	3669	7036	0.135	Error	Error	1920	1749	0	0	3581	3455	0	0	0	0
1	5	6	"YSR3"	"YKR053C"	2720	25710	60	3311	4441	3678	141	152	79	100	100	0	1543	2710	2536	195	214	85	100	93	0	0	0	0	0	0	0	0	0	0	0	0	0	0	0	0	0	0	0	2.352	1.710	2.164	2.173	1.865	1.646	0.805	0.000	0.000	0.000	0.000	0.000	0.000	0.000	0.000	0.000	0.000	0.000	0.000	0.000	0.000	32	176	4518	6815	1.234	Error	Error	3170	1348	0	0	4300	2515	0	0	0	0
1	6	6	"MRPL20"	"YKR085C"	2940	25710	70	654	1284	1207	149	160	84	90	81	0	1246	2518	2500	216	221	56	100	100	0	0	0	0	0	0	0	0	0	0	0	0	0	0	0	0	0	0	0	0.490	0.493	0.460	0.435	2.794	0.468	0.873	0.000	0.000	0.000	0.000	0.000	0.000	0.000	0.000	0.000	0.000	0.000	0.000	0.000	0.000	32	236	1535	3437	-1.028	Error	Error	505	1030	0	0	1135	2302	0	0	0	0
1	7	6	""	"YKR023W"	3130	25710	90	16967	14794	5883	141	149	72	100	100	0	7235	6185	2674	225	227	62	100	100	0	0	0	0	0	0	0	0	0	0	0	0	0	0	0	0	0	0	0	2.400	2.459	2.548	2.756	1.547	2.439	0.942	0.000	0.000	0.000	0.000	0.000	0.000	0.000	0.000	0.000	0.000	0.000	0.000	0.000	0.000	52	420	23836	20613	1.263	Error	Error	16826	7010	0	0	14653	5960	0	0	0	0
1	8	6	"RHO4"	"YKR055W"	3320	25700	50	1395	1670	962	135	169	141	100	100	0	1510	1719	714	160	237	280	100	100	0	0	0	0	0	0	0	0	0	0	0	0	0	0	0	0	0	0	0	0.933	0.985	0.901	0.893	1.517	0.898	0.747	0.000	0.000	0.000	0.000	0.000	0.000	0.000	0.000	0.000	0.000	0.000	0.000	0.000	0.000	12	104	2610	3094	-0.100	Error	Error	1260	1350	0	0	1535	1559	0	0	0	0
1	9	6	""	"YKR087C"	3520	25710	80	6584	8505	7052	113	123	61	100	100	0	2957	3993	3527	111	115	41	98	94	0	0	0	0	0	0	0	0	0	0	0	0	0	0	0	0	0	0	0	2.274	2.162	2.165	2.630	1.891	2.118	0.937	0.000	0.000	0.000	0.000	0.000	0.000	0.000	0.000	0.000	0.000	0.000	0.000	0.000	0.000	52	340	9317	12274	1.185	Error	Error	6471	2846	0	0	8392	3882	0	0	0	0
1	10	6	"RPC37"	"YKR025W"	3740	25710	60	4987	4993	2325	138	273	572	96	93	0	7532	8049	3962	104	291	847	100	96	0	0	0	0	0	0	0	0	0	0	0	0	0	0	0	0	0	0	0	0.653	0.611	0.628	0.601	1.672	0.615	0.909	0.000	0.000	0.000	0.000	0.000	0.000	0.000	0.000	0.000	0.000	0.000	0.000	0.000	0.000	32	176	12277	12800	-0.615	Error	Error	4849	7428	0	0	4855	7945	0	0	0	0
1	11	6	"RPS21A"	"YKR057W"	3940	25700	70	841	752	417	126	138	85	90	81	0	4620	4122	2156	95	114	119	96	96	0	0	0	0	0	0	0	0	0	0	0	0	0	0	0	0	0	0	0	0.158	0.155	0.152	0.138	1.695	0.153	0.795	0.000	0.000	0.000	0.000	0.000	0.000	0.000	0.000	0.000	0.000	0.000	0.000	0.000	0.000	32	236	5240	4653	-2.662	Error	Error	715	4525	0	0	626	4027	0	0	0	0
1	12	6	""	"YKR089C"	4130	25700	70	391	660	553	123	135	77	84	75	0	1124	1183	988	90	100	53	96	93	0	0	0	0	0	0	0	0	0	0	0	0	0	0	0	0	0	0	0	0.259	0.491	0.560	0.446	2.776	0.522	0.815	0.000	0.000	0.000	0.000	0.000	0.000	0.000	0.000	0.000	0.000	0.000	0.000	0.000	0.000	32	236	1302	1630	-1.948	Error	Error	268	1034	0	0	537	1093	0	0	0	0
1	13	6	""	"YKR027W"	4330	25700	70	2109	2187	1112	128	140	91	100	96	0	9237	10989	6860	90	132	368	100	90	0	0	0	0	0	0	0	0	0	0	0	0	0	0	0	0	0	0	0	0.217	0.189	0.203	0.217	1.617	0.165	0.824	0.000	0.000	0.000	0.000	0.000	0.000	0.000	0.000	0.000	0.000	0.000	0.000	0.000	0.000	32	236	11128	12958	-2.207	Error	Error	1981	9147	0	0	2059	10899	0	0	0	0
1	14	6	"TIF1"	"YKR059W"	4520	25710	60	949	1027	638	118	130	81	96	90	0	2860	3932	2973	86	98	54	100	96	0	0	0	0	0	0	0	0	0	0	0	0	0	0	0	0	0	0	0	0.300	0.236	0.257	0.266	2.023	0.185	0.686	0.000	0.000	0.000	0.000	0.000	0.000	0.000	0.000	0.000	0.000	0.000	0.000	0.000	0.000	32	176	3605	4755	-1.739	Error	Error	831	2774	0	0	909	3846	0	0	0	0
1	15	6	"SRL3"	"YKR091W"	4700	25700	60	964	1291	1084	126	153	138	90	84	0	1029	1547	1561	89	147	298	75	62	0	0	0	0	0	0	0	0	0	0	0	0	0	0	0	0	0	0	0	0.891	0.799	0.859	0.984	1.925	0.628	0.798	0.000	0.000	0.000	0.000	0.000	0.000	0.000	0.000	0.000	0.000	0.000	0.000	0.000	0.000	32	176	1778	2623	-0.166	Error	Error	838	940	0	0	1165	1458	0	0	0	0
1	16	6	""	"YLR232W"	4940	25700	70	797	808	320	126	154	138	93	84	0	3210	2873	1235	91	149	339	96	84	0	0	0	0	0	0	0	0	0	0	0	0	0	0	0	0	0	0	0	0.215	0.245	0.232	0.253	1.702	0.226	0.782	0.000	0.000	0.000	0.000	0.000	0.000	0.000	0.000	0.000	0.000	0.000	0.000	0.000	0.000	32	236	3790	3464	-2.217	Error	Error	671	3119	0	0	682	2782	0	0	0	0
1	17	6	"RPS28B"	"YLR264W"	5100	25700	70	1136	1089	501	131	168	180	93	78	0	3907	3332	1650	95	234	677	90	71	0	0	0	0	0	0	0	0	0	0	0	0	0	0	0	0	0	0	0	0.264	0.296	0.306	0.309	1.503	0.281	0.862	0.000	0.000	0.000	0.000	0.000	0.000	0.000	0.000	0.000	0.000	0.000	0.000	0.000	0.000	32	236	4817	4195	-1.923	Error	Error	1005	3812	0	0	958	3237	0	0	0	0
1	18	6	"ATP14"	"YLR295C"	5330	25700	70	938	956	325	137	158	147	100	93	0	4355	4207	1466	100	165	395	100	100	0	0	0	0	0	0	0	0	0	0	0	0	0	0	0	0	0	0	0	0.188	0.199	0.177	0.199	1.561	0.182	0.801	0.000	0.000	0.000	0.000	0.000	0.000	0.000	0.000	0.000	0.000	0.000	0.000	0.000	0.000	32	236	5056	4926	-2.409	Error	Error	801	4255	0	0	819	4107	0	0	0	0
1	19	6	"TOP3"	"YLR234W"	5520	25700	70	2106	2030	789	130	137	85	100	100	0	10596	9801	3335	94	136	283	100	100	0	0	0	0	0	0	0	0	0	0	0	0	0	0	0	0	0	0	0	0.188	0.196	0.195	0.185	1.372	0.192	0.896	0.000	0.000	0.000	0.000	0.000	0.000	0.000	0.000	0.000	0.000	0.000	0.000	0.000	0.000	32	236	12478	11607	-2.410	Error	Error	1976	10502	0	0	1900	9707	0	0	0	0
1	20	6	""	"YLR266C"	5710	25710	60	1582	1845	1276	128	136	79	93	90	0	3623	3897	2471	88	102	97	96	96	0	0	0	0	0	0	0	0	0	0	0	0	0	0	0	0	0	0	0	0.411	0.451	0.407	0.412	2.322	0.456	0.868	0.000	0.000	0.000	0.000	0.000	0.000	0.000	0.000	0.000	0.000	0.000	0.000	0.000	0.000	32	176	4989	5526	-1.282	Error	Error	1454	3535	0	0	1717	3809	0	0	0	0
1	21	6	""	"YLR297W"	5920	25710	70	1029	1009	367	134	150	134	96	90	0	4445	4143	1284	86	120	238	100	100	0	0	0	0	0	0	0	0	0	0	0	0	0	0	0	0	0	0	0	0.205	0.216	0.215	0.195	1.756	0.219	0.852	0.000	0.000	0.000	0.000	0.000	0.000	0.000	0.000	0.000	0.000	0.000	0.000	0.000	0.000	32	236	5254	4932	-2.284	Error	Error	895	4359	0	0	875	4057	0	0	0	0
1	1	7	""	"YLR236C"	1920	25920	80	616	610	393	143	150	65	78	71	0	2056	1926	1335	212	223	99	92	82	0	0	0	0	0	0	0	0	0	0	0	0	0	0	0	0	0	0	0	0.257	0.272	0.289	0.294	2.354	0.262	0.767	0.000	0.000	0.000	0.000	0.000	0.000	0.000	0.000	0.000	0.000	0.000	0.000	0.000	0.000	52	332	2317	2181	-1.963	Error	Error	473	1844	0	0	467	1714	0	0	0	0
1	2	7	"SEC22"	"YLR268W"	2130	25920	80	2930	2688	1801	154	162	79	100	98	0	5581	4678	3047	215	217	56	100	96	0	0	0	0	0	0	0	0	0	0	0	0	0	0	0	0	0	0	0	0.517	0.568	0.564	0.608	2.042	0.542	0.889	0.000	0.000	0.000	0.000	0.000	0.000	0.000	0.000	0.000	0.000	0.000	0.000	0.000	0.000	52	340	8142	6997	-0.951	Error	Error	2776	5366	0	0	2534	4463	0	0	0	0
1	3	7	"ECM38"	"YLR299W"	2330	25920	90	3898	3936	3345	137	145	68	96	90	0	7504	9954	8698	207	212	51	98	98	0	0	0	0	0	0	0	0	0	0	0	0	0	0	0	0	0	0	0	0.515	0.390	0.394	0.463	2.113	0.381	0.911	0.000	0.000	0.000	0.000	0.000	0.000	0.000	0.000	0.000	0.000	0.000	0.000	0.000	0.000	52	407	11058	13546	-0.956	Error	Error	3761	7297	0	0	3799	9747	0	0	0	0
1	4	7	""	"YLR238W"	2510	25910	110	8585	7753	2628	142	151	73	100	100	0	10891	10191	3136	210	217	52	100	100	0	0	0	0	0	0	0	0	0	0	0	0	0	0	0	0	0	0	0	0.790	0.763	0.798	0.743	1.326	0.763	0.940	0.000	0.000	0.000	0.000	0.000	0.000	0.000	0.000	0.000	0.000	0.000	0.000	0.000	0.000	80	599	19124	17592	-0.339	Error	Error	8443	10681	0	0	7611	9981	0	0	0	0
1	5	7	""	"YLR270W"	2740	25910	80	5776	5044	1843	149	163	93	100	100	0	6975	6288	2109	203	205	51	100	100	0	0	0	0	0	0	0	0	0	0	0	0	0	0	0	0	0	0	0	0.831	0.804	0.817	0.809	1.346	0.814	0.929	0.000	0.000	0.000	0.000	0.000	0.000	0.000	0.000	0.000	0.000	0.000	0.000	0.000	0.000	52	340	12399	10980	-0.267	Error	Error	5627	6772	0	0	4895	6085	0	0	0	0
1	6	7	""	"YLR301W"	2920	25910	80	13539	11251	5506	140	148	72	100	100	0	4093	3402	1712	190	193	62	100	100	0	0	0	0	0	0	0	0	0	0	0	0	0	0	0	0	0	0	0	3.433	3.459	3.409	3.661	1.405	3.362	0.932	0.000	0.000	0.000	0.000	0.000	0.000	0.000	0.000	0.000	0.000	0.000	0.000	0.000	0.000	52	340	17302	14323	1.779	Error	Error	13399	3903	0	0	11111	3212	0	0	0	0
1	7	7	"MPT1"	"YMR005W"	3120	25910	60	10648	14147	12916	120	136	68	100	100	0	2124	2820	2490	173	179	60	100	96	0	0	0	0	0	0	0	0	0	0	0	0	0	0	0	0	0	0	0	5.396	5.299	6.066	5.751	1.796	5.627	0.864	0.000	0.000	0.000	0.000	0.000	0.000	0.000	0.000	0.000	0.000	0.000	0.000	0.000	0.000	32	176	12479	16674	2.432	Error	Error	10528	1951	0	0	14027	2647	0	0	0	0
1	8	7	"MIH1"	"YMR036C"	3330	25910	70	791	1726	1999	133	148	85	100	93	0	1111	1764	1607	171	177	69	96	96	0	0	0	0	0	0	0	0	0	0	0	0	0	0	0	0	0	0	0	0.700	1.000	0.871	0.807	1.887	1.165	0.826	0.000	0.000	0.000	0.000	0.000	0.000	0.000	0.000	0.000	0.000	0.000	0.000	0.000	0.000	32	236	1598	3186	-0.515	Error	Error	658	940	0	0	1593	1593	0	0	0	0
1	9	7	""	"YMR067C"	3530	25900	70	1674	3025	3132	127	136	70	96	93	0	1009	1661	1563	109	117	47	100	93	0	0	0	0	0	0	0	0	0	0	0	0	0	0	0	0	0	0	0	1.719	1.867	1.873	1.653	1.981	2.007	0.901	0.000	0.000	0.000	0.000	0.000	0.000	0.000	0.000	0.000	0.000	0.000	0.000	0.000	0.000	32	236	2447	4450	0.781	Error	Error	1547	900	0	0	2898	1552	0	0	0	0
1	10	7	""	"YMR007W"	3720	25910	90	8821	8283	3978	121	221	697	94	94	0	2844	2512	1250	92	118	155	92	90	0	0	0	0	0	0	0	0	0	0	0	0	0	0	0	0	0	0	0	3.161	3.373	3.183	3.802	1.902	3.486	0.925	0.000	0.000	0.000	0.000	0.000	0.000	0.000	0.000	0.000	0.000	0.000	0.000	0.000	0.000	52	420	11452	10582	1.661	Error	Error	8700	2752	0	0	8162	2420	0	0	0	0
1	11	7	"LYS7"	"YMR038C"	3910	25910	70	1441	1217	639	118	154	181	87	78	0	7343	5947	3129	100	338	1179	84	78	0	0	0	0	0	0	0	0	0	0	0	0	0	0	0	0	0	0	0	0.183	0.188	0.192	0.182	1.736	0.172	0.878	0.000	0.000	0.000	0.000	0.000	0.000	0.000	0.000	0.000	0.000	0.000	0.000	0.000	0.000	32	236	8566	6946	-2.453	Error	Error	1323	7243	0	0	1099	5847	0	0	0	0
1	12	7	""	"YMR069W"	4130	25920	70	571	559	183	128	137	72	96	93	0	2778	2637	760	88	104	110	100	100	0	0	0	0	0	0	0	0	0	0	0	0	0	0	0	0	0	0	0	0.165	0.169	0.169	0.162	1.522	0.162	0.747	0.000	0.000	0.000	0.000	0.000	0.000	0.000	0.000	0.000	0.000	0.000	0.000	0.000	0.000	32	236	3133	2980	-2.602	Error	Error	443	2690	0	0	431	2549	0	0	0	0
1	13	7	""	"YMR009W"	4320	25920	60	1202	1142	356	121	152	141	96	93	0	6462	5745	1774	86	173	472	96	93	0	0	0	0	0	0	0	0	0	0	0	0	0	0	0	0	0	0	0	0.170	0.180	0.173	0.182	1.376	0.172	0.860	0.000	0.000	0.000	0.000	0.000	0.000	0.000	0.000	0.000	0.000	0.000	0.000	0.000	0.000	32	176	7457	6680	-2.560	Error	Error	1081	6376	0	0	1021	5659	0	0	0	0
1	14	7	""	"YMR040W"	4530	25920	70	558	569	301	122	134	67	93	90	0	1687	2233	1593	93	110	99	93	93	0	0	0	0	0	0	0	0	0	0	0	0	0	0	0	0	0	0	0	0.274	0.209	0.221	0.224	1.647	0.181	0.760	0.000	0.000	0.000	0.000	0.000	0.000	0.000	0.000	0.000	0.000	0.000	0.000	0.000	0.000	32	236	2030	2587	-1.870	Error	Error	436	1594	0	0	447	2140	0	0	0	0
1	15	7	""	"YMR071C"	4720	25920	70	11701	11259	4114	135	436	1656	100	93	0	6533	6063	2227	96	215	755	96	90	0	0	0	0	0	0	0	0	0	0	0	0	0	0	0	0	0	0	0	1.797	1.864	1.914	1.917	1.355	1.930	0.937	0.000	0.000	0.000	0.000	0.000	0.000	0.000	0.000	0.000	0.000	0.000	0.000	0.000	0.000	32	236	18003	17091	0.845	Error	Error	11566	6437	0	0	11124	5967	0	0	0	0
1	16	7	"HXT2"	"YMR011W"	4910	25900	90	5749	5118	1874	124	134	63	100	100	0	9114	8134	3284	92	99	41	100	100	0	0	0	0	0	0	0	0	0	0	0	0	0	0	0	0	0	0	0	0.623	0.621	0.617	0.625	1.486	0.580	0.926	0.000	0.000	0.000	0.000	0.000	0.000	0.000	0.000	0.000	0.000	0.000	0.000	0.000	0.000	52	420	14647	13036	-0.682	Error	Error	5625	9022	0	0	4994	8042	0	0	0	0
1	17	7	"ARG80"	"YMR042W"	5110	25910	100	641	673	327	125	134	64	92	90	0	2968	3065	1795	91	99	47	100	98	0	0	0	0	0	0	0	0	0	0	0	0	0	0	0	0	0	0	0	0.179	0.184	0.173	0.192	1.928	0.171	0.848	0.000	0.000	0.000	0.000	0.000	0.000	0.000	0.000	0.000	0.000	0.000	0.000	0.000	0.000	80	554	3393	3522	-2.479	Error	Error	516	2877	0	0	548	2974	0	0	0	0
1	18	7	""	"YMR073C"	5320	25920	90	3157	2833	1605	125	135	66	96	96	0	4087	3404	1825	90	96	43	100	98	0	0	0	0	0	0	0	0	0	0	0	0	0	0	0	0	0	0	0	0.759	0.817	0.807	0.754	1.908	0.818	0.924	0.000	0.000	0.000	0.000	0.000	0.000	0.000	0.000	0.000	0.000	0.000	0.000	0.000	0.000	52	416	7029	6022	-0.399	Error	Error	3032	3997	0	0	2708	3314	0	0	0	0
1	19	7	""	"YNL047C"	5490	25900	70	5621	4748	2106	128	347	959	90	81	0	8251	6769	3494	94	510	1681	87	75	0	0	0	0	0	0	0	0	0	0	0	0	0	0	0	0	0	0	0	0.673	0.692	0.652	0.718	1.683	0.653	0.923	0.000	0.000	0.000	0.000	0.000	0.000	0.000	0.000	0.000	0.000	0.000	0.000	0.000	0.000	32	236	13650	11295	-0.570	Error	Error	5493	8157	0	0	4620	6675	0	0	0	0
1	20	7	""	"YNL080C"	5720	25920	140	2695	2300	1256	131	249	642	78	73	0	5495	4406	2383	93	300	1131	81	75	0	0	0	0	0	0	0	0	0	0	0	0	0	0	0	0	0	0	0	0.475	0.503	0.512	0.584	2.101	0.501	0.911	0.000	0.000	0.000	0.000	0.000	0.000	0.000	0.000	0.000	0.000	0.000	0.000	0.000	0.000	156	963	7966	6482	-1.075	Error	Error	2564	5402	0	0	2169	4313	0	0	0	0
1	21	7	"DBP2"	"YNL112W"	5920	25910	70	10433	10186	3053	122	175	350	100	100	0	8781	7887	2737	95	111	114	100	100	0	0	0	0	0	0	0	0	0	0	0	0	0	0	0	0	0	0	0	1.187	1.292	1.308	1.343	1.396	1.320	0.914	0.000	0.000	0.000	0.000	0.000	0.000	0.000	0.000	0.000	0.000	0.000	0.000	0.000	0.000	32	236	18997	17856	0.247	Error	Error	10311	8686	0	0	10064	7792	0	0	0	0
1	1	8	"SFB2"	"YNL049C"	1920	26120	80	1222	1246	760	141	144	66	98	92	0	1902	2230	1318	212	216	53	100	100	0	0	0	0	0	0	0	0	0	0	0	0	0	0	0	0	0	0	0	0.640	0.548	0.559	0.529	1.524	0.528	0.809	0.000	0.000	0.000	0.000	0.000	0.000	0.000	0.000	0.000	0.000	0.000	0.000	0.000	0.000	52	332	2771	3123	-0.645	Error	Error	1081	1690	0	0	1105	2018	0	0	0	0
1	2	8	"PMS1"	"YNL082W"	2120	26120	60	21029	17553	7373	140	168	188	100	100	0	8590	7612	3410	215	225	72	100	100	0	0	0	0	0	0	0	0	0	0	0	0	0	0	0	0	0	0	0	2.494	2.354	2.327	2.389	1.313	2.366	0.928	0.000	0.000	0.000	0.000	0.000	0.000	0.000	0.000	0.000	0.000	0.000	0.000	0.000	0.000	32	176	29264	24810	1.319	Error	Error	20889	8375	0	0	17413	7397	0	0	0	0
1	3	8	""	"YNL114C"	2340	26120	70	1996	1877	713	143	201	247	93	90	0	6616	6015	2060	220	365	775	93	93	0	0	0	0	0	0	0	0	0	0	0	0	0	0	0	0	0	0	0	0.290	0.299	0.298	0.289	1.812	0.289	0.904	0.000	0.000	0.000	0.000	0.000	0.000	0.000	0.000	0.000	0.000	0.000	0.000	0.000	0.000	32	236	8249	7529	-1.787	Error	Error	1853	6396	0	0	1734	5795	0	0	0	0
1	4	8	""	"YNL051W"	2530	26110	80	12943	10811	6319	145	158	79	100	100	0	5261	4034	2329	221	223	54	100	100	0	0	0	0	0	0	0	0	0	0	0	0	0	0	0	0	0	0	0	2.539	2.797	2.841	2.809	1.715	2.797	0.937	0.000	0.000	0.000	0.000	0.000	0.000	0.000	0.000	0.000	0.000	0.000	0.000	0.000	0.000	52	340	17838	14479	1.344	Error	Error	12798	5040	0	0	10666	3813	0	0	0	0
1	5	8	"END3"	"YNL084C"	2720	26120	80	11845	9847	5108	150	162	77	100	98	0	4257	3602	1680	217	226	59	100	100	0	0	0	0	0	0	0	0	0	0	0	0	0	0	0	0	0	0	0	2.895	2.865	2.919	2.612	1.672	3.016	0.914	0.000	0.000	0.000	0.000	0.000	0.000	0.000	0.000	0.000	0.000	0.000	0.000	0.000	0.000	52	340	15735	13082	1.533	Error	Error	11695	4040	0	0	9697	3385	0	0	0	0
1	6	8	""	"YNL116W"	2910	26120	80	13680	12144	8624	147	154	75	100	100	0	7799	6917	4875	217	227	99	98	98	0	0	0	0	0	0	0	0	0	0	0	0	0	0	0	0	0	0	0	1.785	1.791	1.782	1.815	1.656	1.755	0.927	0.000	0.000	0.000	0.000	0.000	0.000	0.000	0.000	0.000	0.000	0.000	0.000	0.000	0.000	52	340	21115	18697	0.836	Error	Error	13533	7582	0	0	11997	6700	0	0	0	0
1	7	8	"MSG5"	"YNL053W"	3120	26120	90	4441	3909	1493	133	143	70	100	100	0	8308	7457	2497	171	178	61	100	100	0	0	0	0	0	0	0	0	0	0	0	0	0	0	0	0	0	0	0	0.529	0.518	0.535	0.492	1.380	0.507	0.905	0.000	0.000	0.000	0.000	0.000	0.000	0.000	0.000	0.000	0.000	0.000	0.000	0.000	0.000	52	420	12445	11062	-0.917	Error	Error	4308	8137	0	0	3776	7286	0	0	0	0
1	8	8	""	"YNL086W"	3330	26120	80	2114	2091	1454	134	142	68	92	90	0	4901	5518	4051	155	165	66	98	94	0	0	0	0	0	0	0	0	0	0	0	0	0	0	0	0	0	0	0	0.417	0.365	0.381	0.377	1.821	0.348	0.881	0.000	0.000	0.000	0.000	0.000	0.000	0.000	0.000	0.000	0.000	0.000	0.000	0.000	0.000	52	340	6726	7320	-1.261	Error	Error	1980	4746	0	0	1957	5363	0	0	0	0
1	9	8	"DCP2"	"YNL118C"	3520	26110	70	6874	6329	2597	118	151	313	100	100	0	11283	10062	4703	99	128	339	100	96	0	0	0	0	0	0	0	0	0	0	0	0	0	0	0	0	0	0	0	0.604	0.623	0.644	0.670	1.376	0.591	0.911	0.000	0.000	0.000	0.000	0.000	0.000	0.000	0.000	0.000	0.000	0.000	0.000	0.000	0.000	32	236	17940	16174	-0.727	Error	Error	6756	11184	0	0	6211	9963	0	0	0	0
1	10	8	"CMK2"	"YOL016C"	3700	26110	50	1308	2456	2555	153	204	211	91	83	0	1395	2320	2438	100	181	228	91	83	0	0	0	0	0	0	0	0	0	0	0	0	0	0	0	0	0	0	0	0.892	1.037	0.930	0.966	1.261	0.916	0.934	0.000	0.000	0.000	0.000	0.000	0.000	0.000	0.000	0.000	0.000	0.000	0.000	0.000	0.000	12	104	2450	4523	-0.165	Error	Error	1155	1295	0	0	2303	2220	0	0	0	0
1	11	8	""	"YOL048C"	3920	26110	70	6484	6786	3643	126	162	211	100	93	0	3891	3675	2275	94	104	64	100	90	0	0	0	0	0	0	0	0	0	0	0	0	0	0	0	0	0	0	0	1.674	1.860	1.949	2.241	1.659	1.832	0.897	0.000	0.000	0.000	0.000	0.000	0.000	0.000	0.000	0.000	0.000	0.000	0.000	0.000	0.000	32	236	10155	10241	0.744	Error	Error	6358	3797	0	0	6660	3581	0	0	0	0
1	12	8	""	"YOL080C"	4120	26120	70	6829	6218	3008	120	185	413	100	90	0	7823	6452	3318	92	125	286	100	90	0	0	0	0	0	0	0	0	0	0	0	0	0	0	0	0	0	0	0	0.868	0.959	0.864	1.030	1.529	0.955	0.892	0.000	0.000	0.000	0.000	0.000	0.000	0.000	0.000	0.000	0.000	0.000	0.000	0.000	0.000	32	236	14440	12458	-0.205	Error	Error	6709	7731	0	0	6098	6360	0	0	0	0
1	13	8	"TLG2"	"YOL018C"	4320	26110	70	8391	7795	3190	125	150	182	100	100	0	10583	9567	4558	87	102	128	100	100	0	0	0	0	0	0	0	0	0	0	0	0	0	0	0	0	0	0	0	0.788	0.809	0.820	0.878	1.322	0.778	0.934	0.000	0.000	0.000	0.000	0.000	0.000	0.000	0.000	0.000	0.000	0.000	0.000	0.000	0.000	32	236	18762	17150	-0.345	Error	Error	8266	10496	0	0	7670	9480	0	0	0	0
1	14	8	""	"YOL050C"	4520	26120	80	985	914	416	125	132	63	94	90	0	2753	2412	1067	93	105	70	100	96	0	0	0	0	0	0	0	0	0	0	0	0	0	0	0	0	0	0	0	0.323	0.340	0.353	0.331	1.646	0.332	0.870	0.000	0.000	0.000	0.000	0.000	0.000	0.000	0.000	0.000	0.000	0.000	0.000	0.000	0.000	52	340	3520	3108	-1.629	Error	Error	860	2660	0	0	789	2319	0	0	0	0
1	15	8	""	"YOL082W"	4710	26110	70	1844	1596	704	118	174	237	90	84	0	8211	7027	3389	102	407	1349	87	81	0	0	0	0	0	0	0	0	0	0	0	0	0	0	0	0	0	0	0	0.213	0.213	0.217	0.230	1.394	0.196	0.881	0.000	0.000	0.000	0.000	0.000	0.000	0.000	0.000	0.000	0.000	0.000	0.000	0.000	0.000	32	236	9835	8403	-2.232	Error	Error	1726	8109	0	0	1478	6925	0	0	0	0
1	16	8	"TAT2"	"YOL020W"	4920	26120	90	3043	2853	1123	124	131	62	100	100	0	13195	11647	4157	88	102	62	100	100	0	0	0	0	0	0	0	0	0	0	0	0	0	0	0	0	0	0	0	0.223	0.236	0.243	0.227	1.377	0.230	0.924	0.000	0.000	0.000	0.000	0.000	0.000	0.000	0.000	0.000	0.000	0.000	0.000	0.000	0.000	52	420	16026	14288	-2.167	Error	Error	2919	13107	0	0	2729	11559	0	0	0	0
1	17	8	"SPE2"	"YOL052C"	5120	26120	80	2887	2573	1236	126	138	67	98	98	0	8882	7816	3637	89	98	44	100	98	0	0	0	0	0	0	0	0	0	0	0	0	0	0	0	0	0	0	0	0.314	0.317	0.321	0.313	1.581	0.309	0.892	0.000	0.000	0.000	0.000	0.000	0.000	0.000	0.000	0.000	0.000	0.000	0.000	0.000	0.000	52	340	11554	10174	-1.671	Error	Error	2761	8793	0	0	2447	7727	0	0	0	0
1	18	8	""	"YOL084W"	5310	26120	80	2618	2519	819	125	134	65	100	100	0	10717	9893	2916	91	96	42	100	100	0	0	0	0	0	0	0	0	0	0	0	0	0	0	0	0	0	0	0	0.235	0.244	0.250	0.236	1.396	0.235	0.914	0.000	0.000	0.000	0.000	0.000	0.000	0.000	0.000	0.000	0.000	0.000	0.000	0.000	0.000	52	334	13119	12196	-2.092	Error	Error	2493	10626	0	0	2394	9802	0	0	0	0
1	19	8	""	"YOL022C"	5480	26120	90	7089	6374	3142	128	250	809	98	90	0	4646	4154	1942	92	213	746	96	86	0	0	0	0	0	0	0	0	0	0	0	0	0	0	0	0	0	0	0	1.529	1.538	1.441	1.531	1.576	1.508	0.886	0.000	0.000	0.000	0.000	0.000	0.000	0.000	0.000	0.000	0.000	0.000	0.000	0.000	0.000	52	406	11515	10308	0.612	Error	Error	6961	4554	0	0	6246	4062	0	0	0	0
1	20	8	""	"YOL053W"	5710	26120	90	10878	9832	3690	129	151	263	100	98	0	10933	10211	3174	93	103	73	100	100	0	0	0	0	0	0	0	0	0	0	0	0	0	0	0	0	0	0	0	0.992	0.959	0.940	0.917	1.302	0.965	0.929	0.000	0.000	0.000	0.000	0.000	0.000	0.000	0.000	0.000	0.000	0.000	0.000	0.000	0.000	52	406	21589	19821	-0.012	Error	Error	10749	10840	0	0	9703	10118	0	0	0	0
1	21	8	"ADH1"	"YOL086C"	5910	26120	80	1543	1433	552	119	131	64	98	96	0	8143	7508	2516	85	94	37	100	100	0	0	0	0	0	0	0	0	0	0	0	0	0	0	0	0	0	0	0	0.177	0.177	0.183	0.164	1.480	0.171	0.878	0.000	0.000	0.000	0.000	0.000	0.000	0.000	0.000	0.000	0.000	0.000	0.000	0.000	0.000	52	340	9482	8737	-2.500	Error	Error	1424	8058	0	0	1314	7423	0	0	0	0
1	1	9	"RPL33B"	"YOR234C"	1910	26330	80	8149	8331	6731	139	149	75	96	92	0	4618	4161	3341	238	243	67	96	90	0	0	0	0	0	0	0	0	0	0	0	0	0	0	0	0	0	0	0	1.829	2.088	2.090	2.322	2.791	2.115	0.891	0.000	0.000	0.000	0.000	0.000	0.000	0.000	0.000	0.000	0.000	0.000	0.000	0.000	0.000	52	320	12390	12115	0.871	Error	Error	8010	4380	0	0	8192	3923	0	0	0	0
1	2	9	"PNT1"	"YOR266W"	2110	26320	60	2937	3022	2201	148	178	179	93	84	0	1464	1414	964	245	277	190	78	75	0	0	0	0	0	0	0	0	0	0	0	0	0	0	0	0	0	0	0	2.288	2.459	2.523	2.941	1.894	2.325	0.785	0.000	0.000	0.000	0.000	0.000	0.000	0.000	0.000	0.000	0.000	0.000	0.000	0.000	0.000	32	176	4008	4043	1.194	Error	Error	2789	1219	0	0	2874	1169	0	0	0	0
1	3	9	""	"YOR298W"	2340	26320	70	17424	16215	7235	157	752	2876	90	87	0	5722	5165	2428	238	455	1371	81	81	0	0	0	0	0	0	0	0	0	0	0	0	0	0	0	0	0	0	0	3.149	3.259	3.167	3.432	1.535	3.326	0.889	0.000	0.000	0.000	0.000	0.000	0.000	0.000	0.000	0.000	0.000	0.000	0.000	0.000	0.000	32	236	22751	20985	1.655	Error	Error	17267	5484	0	0	16058	4927	0	0	0	0
1	4	9	"DFR1"	"YOR236W"	2530	26330	60	3060	2630	1272	136	180	243	96	87	0	7582	6378	3110	197	223	212	100	100	0	0	0	0	0	0	0	0	0	0	0	0	0	0	0	0	0	0	0	0.396	0.403	0.393	0.406	1.573	0.383	0.875	0.000	0.000	0.000	0.000	0.000	0.000	0.000	0.000	0.000	0.000	0.000	0.000	0.000	0.000	32	176	10309	8675	-1.337	Error	Error	2924	7385	0	0	2494	6181	0	0	0	0
1	5	9	""	"YOR268C"	2740	26320	70	1129	1099	374	145	177	169	96	90	0	3020	2744	840	199	250	300	93	93	0	0	0	0	0	0	0	0	0	0	0	0	0	0	0	0	0	0	0	0.349	0.375	0.359	0.363	1.548	0.385	0.814	0.000	0.000	0.000	0.000	0.000	0.000	0.000	0.000	0.000	0.000	0.000	0.000	0.000	0.000	32	236	3805	3499	-1.519	Error	Error	984	2821	0	0	954	2545	0	0	0	0
1	6	9	""	"YOR300W"	2920	26330	70	835	881	364	145	162	109	96	93	0	1834	1762	685	224	232	75	100	96	0	0	0	0	0	0	0	0	0	0	0	0	0	0	0	0	0	0	0	0.429	0.479	0.507	0.477	1.475	0.456	0.776	0.000	0.000	0.000	0.000	0.000	0.000	0.000	0.000	0.000	0.000	0.000	0.000	0.000	0.000	32	230	2300	2274	-1.222	Error	Error	690	1610	0	0	736	1538	0	0	0	0
1	7	9	""	"YOR238W"	3140	26320	70	1925	1873	594	148	206	264	96	96	0	5891	5602	1582	193	353	791	96	93	0	0	0	0	0	0	0	0	0	0	0	0	0	0	0	0	0	0	0	0.312	0.319	0.323	0.318	1.359	0.320	0.911	0.000	0.000	0.000	0.000	0.000	0.000	0.000	0.000	0.000	0.000	0.000	0.000	0.000	0.000	32	236	7475	7134	-1.681	Error	Error	1777	5698	0	0	1725	5409	0	0	0	0
1	8	9	"VPH1"	"YOR270C"	3310	26320	70	8300	8063	5174	134	290	1048	93	75	0	8051	8619	5356	149	394	1449	100	78	0	0	0	0	0	0	0	0	0	0	0	0	0	0	0	0	0	0	0	1.033	0.936	0.858	0.852	1.675	0.870	0.872	0.000	0.000	0.000	0.000	0.000	0.000	0.000	0.000	0.000	0.000	0.000	0.000	0.000	0.000	32	236	16068	16399	0.047	Error	Error	8166	7902	0	0	7929	8470	0	0	0	0
1	9	9	""	"YOR302W"	3520	26330	60	358	380	156	136	145	67	84	75	0	561	679	530	118	122	48	90	81	0	0	0	0	0	0	0	0	0	0	0	0	0	0	0	0	0	0	0	0.501	0.435	0.594	0.591	2.883	0.292	0.456	0.000	0.000	0.000	0.000	0.000	0.000	0.000	0.000	0.000	0.000	0.000	0.000	0.000	0.000	32	176	665	805	-0.997	Error	Error	222	443	0	0	244	561	0	0	0	0
1	10	9	""	"YOR240W"	3700	26330	80	1235	1857	1609	125	137	77	92	86	0	3220	5498	5274	108	140	303	90	82	0	0	0	0	0	0	0	0	0	0	0	0	0	0	0	0	0	0	0	0.357	0.321	0.318	0.348	2.064	0.289	0.901	0.000	0.000	0.000	0.000	0.000	0.000	0.000	0.000	0.000	0.000	0.000	0.000	0.000	0.000	52	317	4222	7122	-1.487	Error	Error	1110	3112	0	0	1732	5390	0	0	0	0
1	11	9	"YTM1"	"YOR272W"	3900	26330	80	8644	10355	8635	124	136	76	98	94	0	4840	5890	4960	94	107	103	94	90	0	0	0	0	0	0	0	0	0	0	0	0	0	0	0	0	0	0	0	1.795	1.765	1.578	1.910	1.887	1.739	0.870	0.000	0.000	0.000	0.000	0.000	0.000	0.000	0.000	0.000	0.000	0.000	0.000	0.000	0.000	52	317	13266	16027	0.844	Error	Error	8520	4746	0	0	10231	5796	0	0	0	0
1	12	9	""	"YOR304C-A"	4120	26330	70	5973	5186	1942	134	166	268	96	93	0	2251	2214	952	93	104	109	93	93	0	0	0	0	0	0	0	0	0	0	0	0	0	0	0	0	0	0	0	2.706	2.382	2.402	2.477	1.270	2.409	0.924	0.000	0.000	0.000	0.000	0.000	0.000	0.000	0.000	0.000	0.000	0.000	0.000	0.000	0.000	32	230	7997	7173	1.436	Error	Error	5839	2158	0	0	5052	2121	0	0	0	0
1	13	9	"GRE1"	"YPL223C"	4300	26320	70	2931	2720	1155	119	209	450	96	87	0	7742	6818	3004	88	383	1481	90	81	0	0	0	0	0	0	0	0	0	0	0	0	0	0	0	0	0	0	0	0.367	0.386	0.362	0.389	1.430	0.352	0.915	0.000	0.000	0.000	0.000	0.000	0.000	0.000	0.000	0.000	0.000	0.000	0.000	0.000	0.000	32	236	10466	9331	-1.445	Error	Error	2812	7654	0	0	2601	6730	0	0	0	0
1	14	9	"BBP1"	"YPL255W"	4520	26330	70	3611	3421	1604	124	155	156	100	96	0	11748	10894	4836	92	120	262	100	100	0	0	0	0	0	0	0	0	0	0	0	0	0	0	0	0	0	0	0	0.299	0.305	0.293	0.305	1.500	0.297	0.899	0.000	0.000	0.000	0.000	0.000	0.000	0.000	0.000	0.000	0.000	0.000	0.000	0.000	0.000	32	230	15143	14099	-1.741	Error	Error	3487	11656	0	0	3297	10802	0	0	0	0
1	15	9	""	"YPR004C"	4720	26330	70	4144	4369	2078	127	157	213	96	96	0	7208	6930	3050	87	120	296	96	96	0	0	0	0	0	0	0	0	0	0	0	0	0	0	0	0	0	0	0	0.564	0.620	0.609	0.634	1.414	0.629	0.920	0.000	0.000	0.000	0.000	0.000	0.000	0.000	0.000	0.000	0.000	0.000	0.000	0.000	0.000	32	230	11138	11085	-0.826	Error	Error	4017	7121	0	0	4242	6843	0	0	0	0
1	16	9	""	"YPL225W"	4920	26330	70	9709	10382	8498	125	154	202	93	90	0	3659	4000	3219	83	92	37	96	90	0	0	0	0	0	0	0	0	0	0	0	0	0	0	0	0	0	0	0	2.680	2.619	2.643	3.219	2.011	2.709	0.927	0.000	0.000	0.000	0.000	0.000	0.000	0.000	0.000	0.000	0.000	0.000	0.000	0.000	0.000	32	236	13160	14174	1.422	Error	Error	9584	3576	0	0	10257	3917	0	0	0	0
1	17	9	""	"YPL257W"	5130	26320	70	3769	3437	1147	126	184	324	93	93	0	4863	4394	1890	91	137	297	93	90	0	0	0	0	0	0	0	0	0	0	0	0	0	0	0	0	0	0	0	0.763	0.769	0.798	0.886	1.702	0.708	0.879	0.000	0.000	0.000	0.000	0.000	0.000	0.000	0.000	0.000	0.000	0.000	0.000	0.000	0.000	32	236	8415	7614	-0.389	Error	Error	3643	4772	0	0	3311	4303	0	0	0	0
1	18	9	"ICL2"	"YPR006C"	5310	26320	70	7548	7153	2527	120	164	269	100	100	0	12656	11236	4588	89	108	170	100	100	0	0	0	0	0	0	0	0	0	0	0	0	0	0	0	0	0	0	0	0.591	0.631	0.635	0.672	1.311	0.598	0.915	0.000	0.000	0.000	0.000	0.000	0.000	0.000	0.000	0.000	0.000	0.000	0.000	0.000	0.000	32	236	19995	18180	-0.759	Error	Error	7428	12567	0	0	7033	11147	0	0	0	0
1	19	9	"ALG5"	"YPL227C"	5510	26320	60	10071	9034	3289	139	179	227	100	100	0	4733	4146	1812	91	103	62	100	100	0	0	0	0	0	0	0	0	0	0	0	0	0	0	0	0	0	0	0	2.140	2.194	2.160	2.454	1.395	2.230	0.918	0.000	0.000	0.000	0.000	0.000	0.000	0.000	0.000	0.000	0.000	0.000	0.000	0.000	0.000	32	176	14574	12950	1.097	Error	Error	9932	4642	0	0	8895	4055	0	0	0	0
1	20	9	"APM1"	"YPL259C"	5720	26320	70	9744	8791	2847	135	286	984	100	100	0	8591	7493	2943	88	179	513	100	96	0	0	0	0	0	0	0	0	0	0	0	0	0	0	0	0	0	0	0	1.130	1.169	1.149	1.261	1.443	1.153	0.919	0.000	0.000	0.000	0.000	0.000	0.000	0.000	0.000	0.000	0.000	0.000	0.000	0.000	0.000	32	236	18112	16061	0.176	Error	Error	9609	8503	0	0	8656	7405	0	0	0	0
1	21	9	""	"YPR008W"	5890	26320	60	4168	4701	2548	138	335	991	96	93	0	5040	5273	3082	88	417	1572	87	71	0	0	0	0	0	0	0	0	0	0	0	0	0	0	0	0	0	0	0	0.814	0.880	0.875	0.951	1.750	0.835	0.849	0.000	0.000	0.000	0.000	0.000	0.000	0.000	0.000	0.000	0.000	0.000	0.000	0.000	0.000	32	176	8982	9748	-0.297	Error	Error	4030	4952	0	0	4563	5185	0	0	0	0
1	1	10	""	"YPL229W"	1910	26540	100	5715	5408	3496	135	149	74	96	95	0	9501	8425	5930	229	234	67	98	96	0	0	0	0	0	0	0	0	0	0	0	0	0	0	0	0	0	0	0	0.602	0.643	0.662	0.728	2.186	0.599	0.927	0.000	0.000	0.000	0.000	0.000	0.000	0.000	0.000	0.000	0.000	0.000	0.000	0.000	0.000	80	525	14852	13469	-0.733	Error	Error	5580	9272	0	0	5273	8196	0	0	0	0
1	2	10	""	"YPL261C"	2130	26530	60	1024	1123	484	160	175	126	93	93	0	2149	2060	907	236	257	139	96	93	0	0	0	0	0	0	0	0	0	0	0	0	0	0	0	0	0	0	0	0.452	0.528	0.541	0.502	1.834	0.486	0.803	0.000	0.000	0.000	0.000	0.000	0.000	0.000	0.000	0.000	0.000	0.000	0.000	0.000	0.000	32	176	2777	2787	-1.147	Error	Error	864	1913	0	0	963	1824	0	0	0	0
1	3	10	"RPA135"	"YPR010C"	2310	26530	90	6968	8103	6008	142	178	211	96	86	0	5621	6839	4976	233	244	117	100	100	0	0	0	0	0	0	0	0	0	0	0	0	0	0	0	0	0	0	0	1.267	1.205	1.193	1.124	1.786	1.232	0.888	0.000	0.000	0.000	0.000	0.000	0.000	0.000	0.000	0.000	0.000	0.000	0.000	0.000	0.000	52	415	12214	14567	0.341	Error	Error	6826	5388	0	0	7961	6606	0	0	0	0
1	4	10	"SEC7"	"YDR170C"	2520	26510	150	159	170	103	135	152	127	14	4	0	160	173	77	189	201	129	5	1	0	0	0	0	0	0	0	0	0	0	0	0	0	0	0	0	0	0	0	-0.828	-2.187	1.382	1.610	3.725	1.458	0.019	0.000	0.000	0.000	0.000	0.000	0.000	0.000	0.000	0.000	0.000	0.000	0.000	0.000	0.000	156	929	-5	19	Error	Error	Error	24	-29	0	0	35	-16	0	0	-100	0
1	5	10	"YRF1-1"	"YDR545W"	2720	26510	150	144	162	105	130	147	108	12	6	0	192	198	71	176	195	172	3	0	0	0	0	0	0	0	0	0	0	0	0	0	0	0	0	0	0	0	0	0.875	1.455	1.200	1.311	3.957	2.793	0.043	0.000	0.000	0.000	0.000	0.000	0.000	0.000	0.000	0.000	0.000	0.000	0.000	0.000	0.000	156	818	30	54	-0.193	Error	Error	14	16	0	0	32	22	0	0	-100	0
1	6	10	"SWI4"	"YER111C"	2920	26510	150	159	180	105	134	148	82	28	11	0	221	234	90	208	216	64	23	10	0	0	0	0	0	0	0	0	0	0	0	0	0	0	0	0	0	0	0	1.923	1.769	1.138	1.040	3.851	2.004	0.052	0.000	0.000	0.000	0.000	0.000	0.000	0.000	0.000	0.000	0.000	0.000	0.000	0.000	0.000	156	826	38	72	0.943	Error	Error	25	13	0	0	46	26	0	0	-100	0
1	7	10	"ESP1"	"YGR098C"	3120	26510	150	155	189	133	141	166	161	12	5	0	223	237	76	193	250	450	0	0	0	0	0	0	0	0	0	0	0	0	0	0	0	0	0	0	0	0	0	0.467	1.091	1.769	1.505	3.920	2.322	0.075	0.000	0.000	0.000	0.000	0.000	0.000	0.000	0.000	0.000	0.000	0.000	0.000	0.000	0.000	156	856	44	92	-1.100	Error	Error	14	30	0	0	48	44	0	0	-100	0
1	8	10	"RIM101"	"YHL027W"	3320	26510	150	148	165	105	130	182	565	0	0	0	153	168	77	134	212	780	0	0	0	0	0	0	0	0	0	0	0	0	0	0	0	0	0	0	0	0	0	0.947	1.029	1.304	1.210	4.025	3.323	0.026	0.000	0.000	0.000	0.000	0.000	0.000	0.000	0.000	0.000	0.000	0.000	0.000	0.000	0.000	156	833	37	69	-0.078	Error	Error	18	19	0	0	35	34	0	0	-100	0
1	9	10	"MIP6"	"YHR015W"	3520	26510	150	138	144	78	127	138	73	19	5	0	113	126	58	118	127	62	13	3	0	0	0	0	0	0	0	0	0	0	0	0	0	0	0	0	0	0	0	-2.200	2.125	1.316	1.190	3.496	4.073	0.019	0.000	0.000	0.000	0.000	0.000	0.000	0.000	0.000	0.000	0.000	0.000	0.000	0.000	0.000	156	822	6	25	Error	Error	Error	11	-5	0	0	17	8	0	0	-100	0
1	10	10	"VTH1"	"YIL173W"	3720	26510	150	146	172	124	121	132	71	30	15	0	112	131	65	104	121	197	3	0	0	0	0	0	0	0	0	0	0	0	0	0	0	0	0	0	0	0	0	3.125	1.889	1.738	1.551	4.190	6.532	0.037	0.000	0.000	0.000	0.000	0.000	0.000	0.000	0.000	0.000	0.000	0.000	0.000	0.000	0.000	156	801	33	78	1.644	Error	Error	25	8	0	0	51	27	0	0	-100	0
1	11	10	""	"YJR029W"	3920	26510	150	128	152	101	116	130	79	21	10	0	96	114	80	92	107	165	3	1	0	0	0	0	0	0	0	0	0	0	0	0	0	0	0	0	0	0	0	3.000	1.636	1.903	1.830	4.537	5.056	0.039	0.000	0.000	0.000	0.000	0.000	0.000	0.000	0.000	0.000	0.000	0.000	0.000	0.000	0.000	156	802	16	58	1.585	Error	Error	12	4	0	0	36	22	0	0	-100	0
1	12	10	""	"YLL034C"	4120	26510	150	135	149	86	120	141	155	8	0	0	92	111	65	89	97	69	14	4	0	0	0	0	0	0	0	0	0	0	0	0	0	0	0	0	0	0	0	5.000	1.318	1.978	1.728	4.696	7.773	0.018	0.000	0.000	0.000	0.000	0.000	0.000	0.000	0.000	0.000	0.000	0.000	0.000	0.000	0.000	156	835	18	51	2.322	Error	Error	15	3	0	0	29	22	0	0	-100	0
1	13	10	"ESC1"	"YMR219W"	4320	26510	150	134	150	81	122	156	249	2	0	0	87	110	74	86	178	797	0	0	0	0	0	0	0	0	0	0	0	0	0	0	0	0	0	0	0	0	0	12.000	1.167	1.633	1.933	4.422	5.152	0.025	0.000	0.000	0.000	0.000	0.000	0.000	0.000	0.000	0.000	0.000	0.000	0.000	0.000	0.000	156	838	13	52	3.585	Error	Error	12	1	0	0	28	24	0	0	-100	0
1	14	10	"YKU70"	"YMR284W"	4520	26510	150	138	154	88	121	137	99	18	5	0	91	115	69	86	98	143	7	0	0	0	0	0	0	0	0	0	0	0	0	0	0	0	0	0	0	0	0	3.400	1.138	2.176	2.096	4.518	4.597	0.041	0.000	0.000	0.000	0.000	0.000	0.000	0.000	0.000	0.000	0.000	0.000	0.000	0.000	0.000	156	817	22	62	1.766	Error	Error	17	5	0	0	33	29	0	0	-50	0
1	15	10	"POL1"	"YNL102W"	4720	26510	150	129	145	81	120	137	122	8	2	0	101	118	60	86	98	152	6	0	0	0	0	0	0	0	0	0	0	0	0	0	0	0	0	0	0	0	0	0.600	0.781	1.910	2.063	3.696	5.639	0.011	0.000	0.000	0.000	0.000	0.000	0.000	0.000	0.000	0.000	0.000	0.000	0.000	0.000	0.000	156	924	24	57	-0.737	Error	Error	9	15	0	0	25	32	0	0	-50	0
1	16	10	""	"YMRWdelta20"	4920	26530	70	1606	1462	576	121	131	69	100	100	0	2397	2088	744	89	94	37	100	100	0	0	0	0	0	0	0	0	0	0	0	0	0	0	0	0	0	0	0	0.643	0.671	0.671	0.666	1.366	0.656	0.906	0.000	0.000	0.000	0.000	0.000	0.000	0.000	0.000	0.000	0.000	0.000	0.000	0.000	0.000	32	236	3793	3340	-0.636	Error	Error	1485	2308	0	0	1341	1999	0	0	0	0
1	17	10	""	"IntYNL112W"	5100	26510	90	815	1811	2028	133	140	71	98	94	0	546	1035	1095	84	92	39	96	94	0	0	0	0	0	0	0	0	0	0	0	0	0	0	0	0	0	0	0	1.476	1.764	1.780	1.739	1.928	1.882	0.852	0.000	0.000	0.000	0.000	0.000	0.000	0.000	0.000	0.000	0.000	0.000	0.000	0.000	0.000	52	420	1144	2629	0.562	Error	Error	682	462	0	0	1678	951	0	0	0	0
1	18	10	""	"CEN14"	5310	26520	80	312	434	329	123	130	65	73	55	0	298	327	159	86	91	34	92	86	0	0	0	0	0	0	0	0	0	0	0	0	0	0	0	0	0	0	0	0.892	1.290	0.985	0.820	3.077	1.866	0.633	0.000	0.000	0.000	0.000	0.000	0.000	0.000	0.000	0.000	0.000	0.000	0.000	0.000	0.000	52	340	401	552	-0.166	Error	Error	189	212	0	0	311	241	0	0	0	0
1	19	10	""	"YORCdelta11"	5520	26520	80	724	902	600	120	127	69	98	86	0	1212	1495	927	88	93	42	100	100	0	0	0	0	0	0	0	0	0	0	0	0	0	0	0	0	0	0	0	0.537	0.556	0.525	0.490	1.728	0.573	0.877	0.000	0.000	0.000	0.000	0.000	0.000	0.000	0.000	0.000	0.000	0.000	0.000	0.000	0.000	52	340	1728	2189	-0.896	Error	Error	604	1124	0	0	782	1407	0	0	0	0
1	20	10	""	"YORWdelta16"	5710	26520	70	990	1398	1118	127	135	72	93	84	0	771	1037	839	86	91	34	93	84	0	0	0	0	0	0	0	0	0	0	0	0	0	0	0	0	0	0	0	1.260	1.336	1.311	1.372	2.106	1.372	0.821	0.000	0.000	0.000	0.000	0.000	0.000	0.000	0.000	0.000	0.000	0.000	0.000	0.000	0.000	32	236	1548	2222	0.333	Error	Error	863	685	0	0	1271	951	0	0	0	0
1	21	10	""	"YOR298C-A"	5920	26510	70	1358	1299	605	124	138	82	100	100	0	1641	1354	628	88	102	76	100	93	0	0	0	0	0	0	0	0	0	0	0	0	0	0	0	0	0	0	0	0.795	0.928	0.863	0.945	1.693	0.927	0.842	0.000	0.000	0.000	0.000	0.000	0.000	0.000	0.000	0.000	0.000	0.000	0.000	0.000	0.000	32	236	2787	2441	-0.332	Error	Error	1234	1553	0	0	1175	1266	0	0	0	0
1	1	11	""	"YPLCdelta10"	1920	26730	80	1821	3638	4223	130	144	74	98	96	0	777	1270	1117	211	213	52	96	92	0	0	0	0	0	0	0	0	0	0	0	0	0	0	0	0	0	0	0	2.988	3.313	2.865	2.879	1.752	3.693	0.938	0.000	0.000	0.000	0.000	0.000	0.000	0.000	0.000	0.000	0.000	0.000	0.000	0.000	0.000	52	332	2257	4567	1.579	Error	Error	1691	566	0	0	3508	1059	0	0	0	0
1	2	11	""	"YPRCdelta13"	2120	26730	80	3741	4077	2694	137	143	72	100	96	0	1839	2033	1259	203	210	60	96	94	0	0	0	0	0	0	0	0	0	0	0	0	0	0	0	0	0	0	0	2.203	2.153	2.129	2.057	1.417	2.192	0.914	0.000	0.000	0.000	0.000	0.000	0.000	0.000	0.000	0.000	0.000	0.000	0.000	0.000	0.000	52	340	5240	5770	1.139	Error	Error	3604	1636	0	0	3940	1830	0	0	0	0
1	3	11	""	"SNR51"	2300	26720	50	419	553	324	161	166	90	83	58	0	751	1001	551	242	291	159	91	83	0	0	0	0	0	0	0	0	0	0	0	0	0	0	0	0	0	0	0	0.507	0.516	0.478	0.439	2.011	0.419	0.664	0.000	0.000	0.000	0.000	0.000	0.000	0.000	0.000	0.000	0.000	0.000	0.000	0.000	0.000	12	104	767	1151	-0.980	Error	Error	258	509	0	0	392	759	0	0	0	0
1	4	11	""	"iYAL068C-0"	2520	26730	60	1234	1625	1203	149	155	70	100	93	0	1184	1412	887	223	226	56	96	93	0	0	0	0	0	0	0	0	0	0	0	0	0	0	0	0	0	0	0	1.129	1.241	1.269	1.261	2.015	1.432	0.749	0.000	0.000	0.000	0.000	0.000	0.000	0.000	0.000	0.000	0.000	0.000	0.000	0.000	0.000	32	176	2046	2665	0.175	Error	Error	1085	961	0	0	1476	1189	0	0	0	0
1	5	11	""	"iYAL067C"	2710	26730	100	1929	2798	2238	135	142	67	98	96	0	3868	5498	4756	197	198	64	97	95	0	0	0	0	0	0	0	0	0	0	0	0	0	0	0	0	0	0	0	0.489	0.502	0.513	0.553	1.661	0.475	0.929	0.000	0.000	0.000	0.000	0.000	0.000	0.000	0.000	0.000	0.000	0.000	0.000	0.000	0.000	80	537	5465	7964	-1.033	Error	Error	1794	3671	0	0	2663	5301	0	0	0	0
1	6	11	""	"iYAL064C-A-0"	2920	26730	90	8624	12681	10723	128	140	66	100	100	0	5106	6731	5887	198	202	59	100	100	0	0	0	0	0	0	0	0	0	0	0	0	0	0	0	0	0	0	0	1.731	1.921	1.897	1.970	1.766	1.973	0.862	0.000	0.000	0.000	0.000	0.000	0.000	0.000	0.000	0.000	0.000	0.000	0.000	0.000	0.000	52	420	13404	19086	0.792	Error	Error	8496	4908	0	0	12553	6533	0	0	0	0
1	7	11	""	"iYBR065C"	3110	26730	70	1193	1218	585	141	165	129	93	87	0	3557	3166	1680	157	232	361	96	84	0	0	0	0	0	0	0	0	0	0	0	0	0	0	0	0	0	0	0	0.309	0.358	0.359	0.359	1.526	0.327	0.864	0.000	0.000	0.000	0.000	0.000	0.000	0.000	0.000	0.000	0.000	0.000	0.000	0.000	0.000	32	236	4452	4086	-1.692	Error	Error	1052	3400	0	0	1077	3009	0	0	0	0
1	8	11	""	"iYBR069C"	3320	26730	90	556	935	932	125	135	65	84	78	0	1202	2244	2031	116	119	42	96	94	0	0	0	0	0	0	0	0	0	0	0	0	0	0	0	0	0	0	0	0.397	0.381	0.361	0.331	2.661	0.395	0.820	0.000	0.000	0.000	0.000	0.000	0.000	0.000	0.000	0.000	0.000	0.000	0.000	0.000	0.000	52	420	1517	2938	-1.333	Error	Error	431	1086	0	0	810	2128	0	0	0	0
1	9	11	""	"iYBR073W"	3500	26720	70	1135	1452	1250	126	147	88	84	71	0	1363	2094	1861	112	134	100	84	81	0	0	0	0	0	0	0	0	0	0	0	0	0	0	0	0	0	0	0	0.807	0.669	0.681	0.746	2.466	0.651	0.929	0.000	0.000	0.000	0.000	0.000	0.000	0.000	0.000	0.000	0.000	0.000	0.000	0.000	0.000	32	236	2260	3308	-0.310	Error	Error	1009	1251	0	0	1326	1982	0	0	0	0
1	10	11	""	"iYBR085W-1"	3720	26730	60	1761	2181	1468	124	139	78	96	96	0	3278	4146	2601	108	124	96	100	96	0	0	0	0	0	0	0	0	0	0	0	0	0	0	0	0	0	0	0	0.516	0.509	0.559	0.515	1.623	0.515	0.864	0.000	0.000	0.000	0.000	0.000	0.000	0.000	0.000	0.000	0.000	0.000	0.000	0.000	0.000	32	176	4807	6095	-0.953	Error	Error	1637	3170	0	0	2057	4038	0	0	0	0
1	11	11	""	"iYBR089W"	3900	26730	80	2750	4033	3564	127	137	77	98	92	0	4646	6510	5933	91	118	240	100	88	0	0	0	0	0	0	0	0	0	0	0	0	0	0	0	0	0	0	0	0.576	0.609	0.619	0.583	1.803	0.595	0.946	0.000	0.000	0.000	0.000	0.000	0.000	0.000	0.000	0.000	0.000	0.000	0.000	0.000	0.000	52	340	7178	10325	-0.796	Error	Error	2623	4555	0	0	3906	6419	0	0	0	0
1	12	11	""	"iYBR093C"	4110	26720	70	540	592	324	115	128	66	87	81	0	3098	2682	1638	94	103	62	100	100	0	0	0	0	0	0	0	0	0	0	0	0	0	0	0	0	0	0	0	0.141	0.184	0.182	0.194	1.944	0.173	0.821	0.000	0.000	0.000	0.000	0.000	0.000	0.000	0.000	0.000	0.000	0.000	0.000	0.000	0.000	32	236	3429	3065	-2.821	Error	Error	425	3004	0	0	477	2588	0	0	0	0
1	13	11	""	"iYBR111C"	4300	26730	80	5551	5401	3689	123	139	72	100	100	0	5302	5508	4229	88	104	85	100	98	0	0	0	0	0	0	0	0	0	0	0	0	0	0	0	0	0	0	0	1.041	0.974	1.016	1.062	1.511	0.886	0.912	0.000	0.000	0.000	0.000	0.000	0.000	0.000	0.000	0.000	0.000	0.000	0.000	0.000	0.000	52	340	10642	10698	0.058	Error	Error	5428	5214	0	0	5278	5420	0	0	0	0
1	14	11	""	"iYBR117C"	4510	26720	90	1727	2289	1804	128	136	65	100	96	0	5051	6492	5058	87	96	43	100	100	0	0	0	0	0	0	0	0	0	0	0	0	0	0	0	0	0	0	0	0.322	0.337	0.323	0.323	1.554	0.333	0.918	0.000	0.000	0.000	0.000	0.000	0.000	0.000	0.000	0.000	0.000	0.000	0.000	0.000	0.000	52	414	6563	8566	-1.634	Error	Error	1599	4964	0	0	2161	6405	0	0	0	0
1	15	11	""	"iYBR121C"	4710	26730	80	800	1026	695	125	133	64	100	90	0	3327	3935	2827	87	95	48	100	100	0	0	0	0	0	0	0	0	0	0	0	0	0	0	0	0	0	0	0	0.208	0.234	0.216	0.244	1.782	0.225	0.842	0.000	0.000	0.000	0.000	0.000	0.000	0.000	0.000	0.000	0.000	0.000	0.000	0.000	0.000	52	340	3915	4749	-2.263	Error	Error	675	3240	0	0	901	3848	0	0	0	0
1	16	11	""	"iYBR139W"	4910	26730	80	641	1578	1717	125	131	66	90	82	0	476	800	722	86	91	32	88	88	0	0	0	0	0	0	0	0	0	0	0	0	0	0	0	0	0	0	0	1.323	2.035	2.029	1.778	2.382	2.316	0.903	0.000	0.000	0.000	0.000	0.000	0.000	0.000	0.000	0.000	0.000	0.000	0.000	0.000	0.000	52	340	906	2167	0.404	Error	Error	516	390	0	0	1453	714	0	0	0	0
1	17	11	""	"iYBR143C"	5110	26720	90	519	996	904	124	132	68	92	88	0	2139	3644	3510	87	93	38	100	100	0	0	0	0	0	0	0	0	0	0	0	0	0	0	0	0	0	0	0	0.192	0.245	0.256	0.259	1.870	0.239	0.893	0.000	0.000	0.000	0.000	0.000	0.000	0.000	0.000	0.000	0.000	0.000	0.000	0.000	0.000	52	420	2447	4429	-2.377	Error	Error	395	2052	0	0	872	3557	0	0	0	0
1	18	11	""	"iYBR147W"	5310	26720	80	1183	1399	867	121	130	63	98	92	0	2343	2445	1406	90	97	43	100	100	0	0	0	0	0	0	0	0	0	0	0	0	0	0	0	0	0	0	0	0.471	0.543	0.547	0.478	1.761	0.548	0.916	0.000	0.000	0.000	0.000	0.000	0.000	0.000	0.000	0.000	0.000	0.000	0.000	0.000	0.000	52	340	3315	3633	-1.085	Error	Error	1062	2253	0	0	1278	2355	0	0	0	0
1	19	11	""	"iYDL240W"	5490	26710	70	1992	5065	4983	125	223	404	84	71	0	720	1435	1448	92	140	194	78	59	0	0	0	0	0	0	0	0	0	0	0	0	0	0	0	0	0	0	0	2.973	3.678	3.747	3.597	3.064	3.492	0.910	0.000	0.000	0.000	0.000	0.000	0.000	0.000	0.000	0.000	0.000	0.000	0.000	0.000	0.000	32	236	2495	6283	1.572	Error	Error	1867	628	0	0	4940	1343	0	0	0	0
1	20	11	""	"iYDL236W"	5710	26720	80	310	655	682	121	131	71	71	63	0	295	671	688	87	90	31	96	88	0	0	0	0	0	0	0	0	0	0	0	0	0	0	0	0	0	0	0	0.909	0.914	0.899	0.731	3.300	0.962	0.888	0.000	0.000	0.000	0.000	0.000	0.000	0.000	0.000	0.000	0.000	0.000	0.000	0.000	0.000	52	340	397	1118	-0.138	Error	Error	189	208	0	0	534	584	0	0	0	0
1	21	11	""	"iYDL232W"	5920	26720	60	1346	2545	2326	122	137	87	93	87	0	1194	1797	1565	87	100	73	93	84	0	0	0	0	0	0	0	0	0	0	0	0	0	0	0	0	0	0	0	1.106	1.417	1.361	1.363	2.192	1.510	0.889	0.000	0.000	0.000	0.000	0.000	0.000	0.000	0.000	0.000	0.000	0.000	0.000	0.000	0.000	32	176	2331	4133	0.145	Error	Error	1224	1107	0	0	2423	1710	0	0	0	0
1	1	12	""	"iYDL216C"	1930	26930	90	887	970	549	138	146	72	94	92	0	1638	1679	739	195	198	58	98	96	0	0	0	0	0	0	0	0	0	0	0	0	0	0	0	0	0	0	0	0.519	0.561	0.548	0.505	1.737	0.588	0.840	0.000	0.000	0.000	0.000	0.000	0.000	0.000	0.000	0.000	0.000	0.000	0.000	0.000	0.000	52	414	2192	2316	-0.946	Error	Error	749	1443	0	0	832	1484	0	0	0	0
1	2	12	""	"iYDL212W"	2110	26920	80	549	867	741	140	146	68	92	82	0	823	1299	1101	181	189	61	90	84	0	0	0	0	0	0	0	0	0	0	0	0	0	0	0	0	0	0	0	0.637	0.650	0.747	0.814	2.198	0.634	0.798	0.000	0.000	0.000	0.000	0.000	0.000	0.000	0.000	0.000	0.000	0.000	0.000	0.000	0.000	52	340	1051	1845	-0.650	Error	Error	409	642	0	0	727	1118	0	0	0	0
1	3	12	""	"itG(GCC)D1"	2310	26930	90	9244	10637	6873	142	148	69	100	100	0	3750	3584	2107	203	206	53	100	98	0	0	0	0	0	0	0	0	0	0	0	0	0	0	0	0	0	0	0	2.566	3.104	3.025	3.098	1.489	3.204	0.957	0.000	0.000	0.000	0.000	0.000	0.000	0.000	0.000	0.000	0.000	0.000	0.000	0.000	0.000	52	420	12649	13876	1.360	Error	Error	9102	3547	0	0	10495	3381	0	0	0	0
1	4	12	""	"iYDL195W"	2520	26930	90	1141	1677	1303	137	145	69	96	92	0	2293	2955	2242	206	209	54	100	98	0	0	0	0	0	0	0	0	0	0	0	0	0	0	0	0	0	0	0	0.481	0.560	0.577	0.555	1.899	0.552	0.888	0.000	0.000	0.000	0.000	0.000	0.000	0.000	0.000	0.000	0.000	0.000	0.000	0.000	0.000	52	420	3091	4289	-1.056	Error	Error	1004	2087	0	0	1540	2749	0	0	0	0
1	5	12	""	"iYDL191W"	2730	26930	80	3315	7157	6726	140	146	66	100	100	0	1061	1408	1061	219	225	58	94	92	0	0	0	0	0	0	0	0	0	0	0	0	0	0	0	0	0	0	0	3.771	5.902	5.848	5.987	1.954	6.397	0.911	0.000	0.000	0.000	0.000	0.000	0.000	0.000	0.000	0.000	0.000	0.000	0.000	0.000	0.000	52	340	4017	8206	1.915	Error	Error	3175	842	0	0	7017	1189	0	0	0	0
1	6	12	""	"iYDL186W"	2920	26930	80	735	892	636	135	143	68	90	88	0	1765	1990	1343	215	217	60	96	92	0	0	0	0	0	0	0	0	0	0	0	0	0	0	0	0	0	0	0	0.387	0.426	0.381	0.415	1.560	0.422	0.836	0.000	0.000	0.000	0.000	0.000	0.000	0.000	0.000	0.000	0.000	0.000	0.000	0.000	0.000	52	340	2150	2532	-1.369	Error	Error	600	1550	0	0	757	1775	0	0	0	0
1	7	12	""	"iYDL170W"	3120	26930	70	3030	2828	1768	149	173	145	96	93	0	1770	1747	1000	203	214	82	93	93	0	0	0	0	0	0	0	0	0	0	0	0	0	0	0	0	0	0	0	1.839	1.735	1.749	1.757	1.519	1.784	0.914	0.000	0.000	0.000	0.000	0.000	0.000	0.000	0.000	0.000	0.000	0.000	0.000	0.000	0.000	32	236	4448	4223	0.879	Error	Error	2881	1567	0	0	2679	1544	0	0	0	0
1	8	12	""	"iYDL166C"	3310	26930	60	582	916	755	145	154	77	84	75	0	917	1620	1320	168	189	160	84	68	0	0	0	0	0	0	0	0	0	0	0	0	0	0	0	0	0	0	0	0.583	0.531	0.551	0.566	2.175	0.533	0.866	0.000	0.000	0.000	0.000	0.000	0.000	0.000	0.000	0.000	0.000	0.000	0.000	0.000	0.000	32	176	1186	2223	-0.777	Error	Error	437	749	0	0	771	1452	0	0	0	0
1	9	12	""	"iYDL160C"	3510	26930	90	448	779	739	129	137	66	84	71	0	1903	5057	5535	110	160	338	88	75	0	0	0	0	0	0	0	0	0	0	0	0	0	0	0	0	0	0	0	0.178	0.131	0.146	0.154	1.953	0.126	0.883	0.000	0.000	0.000	0.000	0.000	0.000	0.000	0.000	0.000	0.000	0.000	0.000	0.000	0.000	52	420	2112	5597	-2.491	Error	Error	319	1793	0	0	650	4947	0	0	0	0
1	10	12	""	"iYDR141C"	3730	26920	80	831	932	586	121	132	64	94	86	0	3204	3759	2268	106	167	375	94	88	0	0	0	0	0	0	0	0	0	0	0	0	0	0	0	0	0	0	0	0.229	0.222	0.212	0.198	1.899	0.223	0.887	0.000	0.000	0.000	0.000	0.000	0.000	0.000	0.000	0.000	0.000	0.000	0.000	0.000	0.000	52	340	3808	4464	-2.125	Error	Error	710	3098	0	0	811	3653	0	0	0	0
1	11	12	""	"iYDR145W"	3920	26930	60	594	873	624	113	128	70	96	84	0	538	652	485	88	97	40	93	87	0	0	0	0	0	0	0	0	0	0	0	0	0	0	0	0	0	0	0	1.069	1.348	1.307	1.424	2.005	1.332	0.767	0.000	0.000	0.000	0.000	0.000	0.000	0.000	0.000	0.000	0.000	0.000	0.000	0.000	0.000	32	176	931	1324	0.096	Error	Error	481	450	0	0	760	564	0	0	0	0
1	12	12	""	"iYDR150W"	4110	26930	90	3918	4468	3126	120	128	63	100	94	0	2219	2160	1483	89	96	43	98	98	0	0	0	0	0	0	0	0	0	0	0	0	0	0	0	0	0	0	0	1.783	2.099	2.059	2.012	1.555	2.112	0.950	0.000	0.000	0.000	0.000	0.000	0.000	0.000	0.000	0.000	0.000	0.000	0.000	0.000	0.000	52	420	5928	6419	0.834	Error	Error	3798	2130	0	0	4348	2071	0	0	0	0
1	13	12	""	"iYDR169C-0"	4320	26920	100	404	735	742	124	131	67	88	77	0	1197	2586	2830	88	98	47	98	96	0	0	0	0	0	0	0	0	0	0	0	0	0	0	0	0	0	0	0	0.252	0.245	0.261	0.252	2.309	0.247	0.914	0.000	0.000	0.000	0.000	0.000	0.000	0.000	0.000	0.000	0.000	0.000	0.000	0.000	0.000	80	529	1389	3109	-1.986	Error	Error	280	1109	0	0	611	2498	0	0	0	0
1	14	12	""	"iYDR170W-A-0"	4520	26930	80	3086	8115	9632	125	132	70	100	98	0	9503	21814	24306	91	97	40	100	100	13	0	0	0	0	0	0	0	0	0	0	0	0	0	0	0	0	0	0	0.315	0.368	0.383	0.395	2.011	0.374	0.917	0.000	0.000	0.000	0.000	0.000	0.000	0.000	0.000	0.000	0.000	0.000	0.000	0.000	0.000	52	340	12373	29713	-1.668	Error	Error	2961	9412	0	0	7990	21723	0	0	0	0
1	15	12	""	"iYDR173C"	4730	26920	70	1239	1649	1263	139	146	78	96	90	0	4094	4733	3343	90	105	85	100	100	0	0	0	0	0	0	0	0	0	0	0	0	0	0	0	0	0	0	0	0.275	0.325	0.303	0.300	1.496	0.340	0.915	0.000	0.000	0.000	0.000	0.000	0.000	0.000	0.000	0.000	0.000	0.000	0.000	0.000	0.000	32	236	5104	6153	-1.864	Error	Error	1100	4004	0	0	1510	4643	0	0	0	0
1	16	12	""	"iYDR189W"	4920	26920	60	4040	4603	3314	127	142	87	96	96	0	943	1372	924	87	92	37	93	93	0	0	0	0	0	0	0	0	0	0	0	0	0	0	0	0	0	0	0	4.571	3.483	3.575	3.571	1.640	3.656	0.925	0.000	0.000	0.000	0.000	0.000	0.000	0.000	0.000	0.000	0.000	0.000	0.000	0.000	0.000	32	176	4769	5761	2.193	Error	Error	3913	856	0	0	4476	1285	0	0	0	0
1	17	12	""	"iYDR194C"	5120	26920	80	426	703	611	122	127	61	86	76	0	1280	2710	2693	88	95	40	100	98	0	0	0	0	0	0	0	0	0	0	0	0	0	0	0	0	0	0	0	0.255	0.222	0.211	0.268	2.351	0.212	0.874	0.000	0.000	0.000	0.000	0.000	0.000	0.000	0.000	0.000	0.000	0.000	0.000	0.000	0.000	52	340	1496	3203	-1.971	Error	Error	304	1192	0	0	581	2622	0	0	0	0
1	18	12	""	"iYDR198C"	5320	26920	70	563	690	490	111	124	63	87	75	0	2222	2134	1431	89	100	43	96	93	0	0	0	0	0	0	0	0	0	0	0	0	0	0	0	0	0	0	0	0.212	0.283	0.275	0.285	3.070	0.283	0.810	0.000	0.000	0.000	0.000	0.000	0.000	0.000	0.000	0.000	0.000	0.000	0.000	0.000	0.000	32	236	2585	2624	-2.238	Error	Error	452	2133	0	0	579	2045	0	0	0	0
1	19	12	""	"iYDR214W"	5520	26910	70	297	336	189	117	127	63	71	56	0	1124	1231	527	87	109	105	100	100	0	0	0	0	0	0	0	0	0	0	0	0	0	0	0	0	0	0	0	0.174	0.191	0.220	0.144	2.676	0.197	0.600	0.000	0.000	0.000	0.000	0.000	0.000	0.000	0.000	0.000	0.000	0.000	0.000	0.000	0.000	32	236	1217	1363	-2.526	Error	Error	180	1037	0	0	219	1144	0	0	0	0
1	20	12	""	"iYDR218C"	5710	26920	80	617	882	700	121	128	66	94	92	0	2050	3034	2541	89	94	40	100	100	0	0	0	0	0	0	0	0	0	0	0	0	0	0	0	0	0	0	0	0.253	0.258	0.251	0.263	1.717	0.256	0.909	0.000	0.000	0.000	0.000	0.000	0.000	0.000	0.000	0.000	0.000	0.000	0.000	0.000	0.000	52	340	2457	3706	-1.983	Error	Error	496	1961	0	0	761	2945	0	0	0	0
1	21	12	""	"iYDR223W"	5900	26910	70	992	980	495	131	137	67	96	93	0	3896	3356	1748	89	102	72	96	96	0	0	0	0	0	0	0	0	0	0	0	0	0	0	0	0	0	0	0	0.226	0.260	0.236	0.269	2.056	0.248	0.850	0.000	0.000	0.000	0.000	0.000	0.000	0.000	0.000	0.000	0.000	0.000	0.000	0.000	0.000	32	236	4668	4116	-2.145	Error	Error	861	3807	0	0	849	3267	0	0	0	0
1	1	13	""	"iYDR532C"	1910	27130	80	344	406	218	135	143	70	84	73	0	430	510	262	187	191	57	94	84	0	0	0	0	0	0	0	0	0	0	0	0	0	0	0	0	0	0	0	0.860	0.839	0.819	0.826	2.893	0.788	0.414	0.000	0.000	0.000	0.000	0.000	0.000	0.000	0.000	0.000	0.000	0.000	0.000	0.000	0.000	52	320	452	594	-0.217	Error	Error	209	243	0	0	271	323	0	0	0	0
1	2	13	""	"iYDR535C"	2130	27130	80	2050	1831	850	142	147	69	98	96	0	4618	4064	1844	199	203	54	100	100	0	0	0	0	0	0	0	0	0	0	0	0	0	0	0	0	0	0	0	0.432	0.437	0.440	0.424	1.900	0.422	0.882	0.000	0.000	0.000	0.000	0.000	0.000	0.000	0.000	0.000	0.000	0.000	0.000	0.000	0.000	52	340	6327	5554	-1.212	Error	Error	1908	4419	0	0	1689	3865	0	0	0	0
1	3	13	""	"iYDR539W-1"	2330	27130	60	360	426	237	142	155	77	87	65	0	435	499	197	203	211	63	96	87	0	0	0	0	0	0	0	0	0	0	0	0	0	0	0	0	0	0	0	0.940	0.959	0.890	0.923	2.366	0.946	0.520	0.000	0.000	0.000	0.000	0.000	0.000	0.000	0.000	0.000	0.000	0.000	0.000	0.000	0.000	32	176	450	580	-0.090	Error	Error	218	232	0	0	284	296	0	0	0	0
1	4	13	""	"iYEL073C-4"	2530	27130	60	374	369	186	141	145	63	84	68	0	848	991	528	204	221	92	93	90	0	0	0	0	0	0	0	0	0	0	0	0	0	0	0	0	0	0	0	0.362	0.290	0.344	0.285	2.133	0.297	0.608	0.000	0.000	0.000	0.000	0.000	0.000	0.000	0.000	0.000	0.000	0.000	0.000	0.000	0.000	32	176	877	1015	-1.467	Error	Error	233	644	0	0	228	787	0	0	0	0
1	5	13	""	"iYEL071W-1"	2730	27130	70	2718	2716	1252	137	161	160	100	96	0	3768	4137	1723	233	257	190	100	96	0	0	0	0	0	0	0	0	0	0	0	0	0	0	0	0	0	0	0	0.730	0.661	0.682	0.652	1.387	0.616	0.861	0.000	0.000	0.000	0.000	0.000	0.000	0.000	0.000	0.000	0.000	0.000	0.000	0.000	0.000	32	236	6116	6483	-0.454	Error	Error	2581	3535	0	0	2579	3904	0	0	0	0
1	6	13	""	"iYEL068C"	2930	27130	70	5379	5446	2028	142	270	837	96	96	0	2603	2614	904	207	241	233	96	93	0	0	0	0	0	0	0	0	0	0	0	0	0	0	0	0	0	0	0	2.186	2.204	2.289	2.270	1.422	2.290	0.894	0.000	0.000	0.000	0.000	0.000	0.000	0.000	0.000	0.000	0.000	0.000	0.000	0.000	0.000	32	236	7633	7711	1.128	Error	Error	5237	2396	0	0	5304	2407	0	0	0	0
1	7	13	""	"iYEL051W"	3140	27130	70	2197	2163	879	141	186	222	100	96	0	2230	2235	894	210	243	172	96	96	0	0	0	0	0	0	0	0	0	0	0	0	0	0	0	0	0	0	0	1.018	0.999	0.985	1.028	1.502	1.008	0.834	0.000	0.000	0.000	0.000	0.000	0.000	0.000	0.000	0.000	0.000	0.000	0.000	0.000	0.000	32	236	4076	4047	0.025	Error	Error	2056	2020	0	0	2022	2025	0	0	0	0
1	8	13	""	"itG(GCC)E"	3300	27120	50	1579	1849	947	186	387	685	83	58	0	675	801	402	178	298	405	50	25	0	0	0	0	0	0	0	0	0	0	0	0	0	0	0	0	0	0	0	2.803	2.669	2.310	2.750	1.954	2.323	0.723	0.000	0.000	0.000	0.000	0.000	0.000	0.000	0.000	0.000	0.000	0.000	0.000	0.000	0.000	12	104	1890	2286	1.487	Error	Error	1393	497	0	0	1663	623	0	0	0	0
1	9	13	""	"iYEL047C"	3530	27120	80	981	1022	636	117	129	69	90	88	0	3016	2683	1715	110	116	47	98	94	0	0	0	0	0	0	0	0	0	0	0	0	0	0	0	0	0	0	0	0.297	0.352	0.331	0.400	2.111	0.318	0.749	0.000	0.000	0.000	0.000	0.000	0.000	0.000	0.000	0.000	0.000	0.000	0.000	0.000	0.000	52	340	3770	3478	-1.750	Error	Error	864	2906	0	0	905	2573	0	0	0	0
1	10	13	""	"iYEL029C"	3720	27120	80	3008	3054	1535	125	134	66	100	100	0	7282	6089	3178	92	98	39	100	100	0	0	0	0	0	0	0	0	0	0	0	0	0	0	0	0	0	0	0	0.401	0.488	0.471	0.518	1.533	0.464	0.872	0.000	0.000	0.000	0.000	0.000	0.000	0.000	0.000	0.000	0.000	0.000	0.000	0.000	0.000	52	340	10073	8926	-1.318	Error	Error	2883	7190	0	0	2929	5997	0	0	0	0
1	11	13	""	"iYEL027W"	3920	27120	70	2023	2421	1367	135	144	75	100	100	0	2326	2588	1596	88	102	99	100	100	0	0	0	0	0	0	0	0	0	0	0	0	0	0	0	0	0	0	0	0.844	0.914	0.933	0.982	1.647	0.875	0.837	0.000	0.000	0.000	0.000	0.000	0.000	0.000	0.000	0.000	0.000	0.000	0.000	0.000	0.000	32	236	4126	4786	-0.245	Error	Error	1888	2238	0	0	2286	2500	0	0	0	0
1	12	13	""	"iYEL023C"	4100	27120	70	1214	1152	640	126	166	166	84	81	0	6241	4885	2796	86	318	1101	81	71	0	0	0	0	0	0	0	0	0	0	0	0	0	0	0	0	0	0	0	0.177	0.214	0.195	0.203	1.950	0.176	0.789	0.000	0.000	0.000	0.000	0.000	0.000	0.000	0.000	0.000	0.000	0.000	0.000	0.000	0.000	32	236	7243	5825	-2.500	Error	Error	1088	6155	0	0	1026	4799	0	0	0	0
1	13	13	""	"iYFL031W"	4310	27120	100	1195	2038	1966	125	132	65	97	95	0	1060	1717	1593	86	109	237	86	72	0	0	0	0	0	0	0	0	0	0	0	0	0	0	0	0	0	0	0	1.099	1.173	1.161	1.165	1.871	1.208	0.946	0.000	0.000	0.000	0.000	0.000	0.000	0.000	0.000	0.000	0.000	0.000	0.000	0.000	0.000	80	547	2044	3544	0.136	Error	Error	1070	974	0	0	1913	1631	0	0	0	0
1	14	13	""	"iYFL027C"	4530	27110	90	948	1032	506	123	131	67	100	98	0	3554	3594	1800	92	94	32	100	100	0	0	0	0	0	0	0	0	0	0	0	0	0	0	0	0	0	0	0	0.238	0.260	0.270	0.261	1.544	0.251	0.873	0.000	0.000	0.000	0.000	0.000	0.000	0.000	0.000	0.000	0.000	0.000	0.000	0.000	0.000	52	414	4287	4411	-2.069	Error	Error	825	3462	0	0	909	3502	0	0	0	0
1	15	13	""	"iYFL023W"	4720	27100	80	3449	3833	2573	117	127	60	100	100	0	1070	1149	773	89	96	38	100	98	0	0	0	0	0	0	0	0	0	0	0	0	0	0	0	0	0	0	0	3.397	3.506	3.608	3.714	1.463	3.505	0.944	0.000	0.000	0.000	0.000	0.000	0.000	0.000	0.000	0.000	0.000	0.000	0.000	0.000	0.000	52	340	4313	4776	1.764	Error	Error	3332	981	0	0	3716	1060	0	0	0	0
1	16	13	""	"iYFL009W"	4930	27100	60	494	545	378	120	125	62	78	71	0	757	985	667	89	95	41	96	90	0	0	0	0	0	0	0	0	0	0	0	0	0	0	0	0	0	0	0	0.560	0.474	0.533	0.424	2.778	0.483	0.748	0.000	0.000	0.000	0.000	0.000	0.000	0.000	0.000	0.000	0.000	0.000	0.000	0.000	0.000	32	176	1042	1321	-0.837	Error	Error	374	668	0	0	425	896	0	0	0	0
1	17	13	""	"iYFL005W"	5130	27110	90	2300	2927	1787	125	133	63	100	100	0	4021	3951	2447	88	93	41	100	100	0	0	0	0	0	0	0	0	0	0	0	0	0	0	0	0	0	0	0	0.553	0.725	0.760	0.730	1.427	0.717	0.934	0.000	0.000	0.000	0.000	0.000	0.000	0.000	0.000	0.000	0.000	0.000	0.000	0.000	0.000	52	420	6108	6665	-0.855	Error	Error	2175	3933	0	0	2802	3863	0	0	0	0
1	18	13	""	"iYFLWdelta5"	5320	27110	80	5074	8814	7284	118	126	58	100	100	0	1499	2161	1681	86	94	42	100	100	0	0	0	0	0	0	0	0	0	0	0	0	0	0	0	0	0	0	0	3.507	4.191	4.408	4.163	1.533	4.365	0.943	0.000	0.000	0.000	0.000	0.000	0.000	0.000	0.000	0.000	0.000	0.000	0.000	0.000	0.000	52	340	6369	10771	1.810	Error	Error	4956	1413	0	0	8696	2075	0	0	0	0
1	19	13	""	"iYFR009W"	5520	27110	90	1922	2432	1984	123	132	63	100	96	0	2212	2164	1604	86	92	36	100	100	0	0	0	0	0	0	0	0	0	0	0	0	0	0	0	0	0	0	0	0.846	1.111	0.995	1.008	1.565	1.157	0.910	0.000	0.000	0.000	0.000	0.000	0.000	0.000	0.000	0.000	0.000	0.000	0.000	0.000	0.000	52	420	3925	4387	-0.241	Error	Error	1799	2126	0	0	2309	2078	0	0	0	0
1	20	13	""	"iYFR012W"	5730	27110	90	5413	8031	6766	124	135	65	100	100	0	4806	7038	5892	87	93	38	100	100	0	0	0	0	0	0	0	0	0	0	0	0	0	0	0	0	0	0	0	1.121	1.138	1.136	1.194	1.636	1.146	0.946	0.000	0.000	0.000	0.000	0.000	0.000	0.000	0.000	0.000	0.000	0.000	0.000	0.000	0.000	52	420	10008	14858	0.165	Error	Error	5289	4719	0	0	7907	6951	0	0	0	0
1	21	13	""	"iYFR016C"	5920	27100	80	534	630	362	126	132	60	90	88	0	2541	2416	1169	86	90	34	100	100	0	0	0	0	0	0	0	0	0	0	0	0	0	0	0	0	0	0	0	0.166	0.216	0.204	0.187	2.104	0.222	0.732	0.000	0.000	0.000	0.000	0.000	0.000	0.000	0.000	0.000	0.000	0.000	0.000	0.000	0.000	52	340	2863	2834	-2.589	Error	Error	408	2455	0	0	504	2330	0	0	0	0
1	1	14	""	"iYFR027W"	1920	27320	80	2542	3133	2137	143	144	70	100	100	0	4149	4430	2766	199	202	56	100	98	0	0	0	0	0	0	0	0	0	0	0	0	0	0	0	0	0	0	0	0.607	0.707	0.668	0.703	1.510	0.723	0.936	0.000	0.000	0.000	0.000	0.000	0.000	0.000	0.000	0.000	0.000	0.000	0.000	0.000	0.000	52	332	6349	7221	-0.719	Error	Error	2399	3950	0	0	2990	4231	0	0	0	0
1	2	14	""	"iYFR030W"	2130	27320	100	1276	2094	1950	142	146	67	95	93	0	539	646	380	196	201	52	92	86	0	0	0	0	0	0	0	0	0	0	0	0	0	0	0	0	0	0	0	3.306	4.338	3.960	3.869	2.092	5.098	0.838	0.000	0.000	0.000	0.000	0.000	0.000	0.000	0.000	0.000	0.000	0.000	0.000	0.000	0.000	80	526	1477	2402	1.725	Error	Error	1134	343	0	0	1952	450	0	0	0	0
1	3	14	""	"iYFR032C-A"	2320	27320	90	694	882	580	134	148	72	94	88	0	2881	3213	1941	204	208	51	100	100	0	0	0	0	0	0	0	0	0	0	0	0	0	0	0	0	0	0	0	0.209	0.249	0.242	0.223	1.878	0.247	0.843	0.000	0.000	0.000	0.000	0.000	0.000	0.000	0.000	0.000	0.000	0.000	0.000	0.000	0.000	52	414	3237	3757	-2.257	Error	Error	560	2677	0	0	748	3009	0	0	0	0
1	4	14	""	"iYGL002W"	2530	27320	70	10914	11021	4629	157	172	96	100	100	0	2060	1963	834	206	210	58	96	96	0	0	0	0	0	0	0	0	0	0	0	0	0	0	0	0	0	0	0	5.802	6.183	6.179	6.731	1.522	6.286	0.861	0.000	0.000	0.000	0.000	0.000	0.000	0.000	0.000	0.000	0.000	0.000	0.000	0.000	0.000	32	236	12611	12621	2.537	Error	Error	10757	1854	0	0	10864	1757	0	0	0	0
1	5	14	""	"iYGR002C"	2740	27310	70	5451	4807	1815	163	207	215	100	100	0	2593	2358	859	220	233	98	100	96	0	0	0	0	0	0	0	0	0	0	0	0	0	0	0	0	0	0	0	2.228	2.172	2.113	2.257	1.517	2.215	0.933	0.000	0.000	0.000	0.000	0.000	0.000	0.000	0.000	0.000	0.000	0.000	0.000	0.000	0.000	32	236	7661	6782	1.156	Error	Error	5288	2373	0	0	4644	2138	0	0	0	0
1	6	14	""	"iYGR006W"	2940	27310	70	10832	9523	3969	156	224	438	100	100	0	5337	4621	1743	220	242	158	100	100	0	0	0	0	0	0	0	0	0	0	0	0	0	0	0	0	0	0	0	2.086	2.128	2.104	2.095	1.194	2.169	0.932	0.000	0.000	0.000	0.000	0.000	0.000	0.000	0.000	0.000	0.000	0.000	0.000	0.000	0.000	32	236	15793	13768	1.061	Error	Error	10676	5117	0	0	9367	4401	0	0	0	0
1	7	14	""	"iYGR026W"	3140	27320	80	5586	5703	3077	139	149	91	100	100	0	1724	1663	770	176	179	73	98	96	0	0	0	0	0	0	0	0	0	0	0	0	0	0	0	0	0	0	0	3.519	3.742	3.696	3.566	1.471	4.007	0.887	0.000	0.000	0.000	0.000	0.000	0.000	0.000	0.000	0.000	0.000	0.000	0.000	0.000	0.000	52	335	6995	7051	1.815	Error	Error	5447	1548	0	0	5564	1487	0	0	0	0
1	8	14	""	"iYGR028W"	3320	27320	70	4025	3728	1941	127	136	72	100	100	0	4888	4619	2403	109	119	51	100	100	0	0	0	0	0	0	0	0	0	0	0	0	0	0	0	0	0	0	0	0.816	0.798	0.793	0.806	1.537	0.794	0.934	0.000	0.000	0.000	0.000	0.000	0.000	0.000	0.000	0.000	0.000	0.000	0.000	0.000	0.000	32	236	8677	8111	-0.294	Error	Error	3898	4779	0	0	3601	4510	0	0	0	0
1	9	14	""	"iYGR030C"	3530	27320	80	617	784	563	126	132	66	94	88	0	2089	2740	1834	105	114	47	100	100	0	0	0	0	0	0	0	0	0	0	0	0	0	0	0	0	0	0	0	0.247	0.250	0.243	0.231	1.753	0.259	0.863	0.000	0.000	0.000	0.000	0.000	0.000	0.000	0.000	0.000	0.000	0.000	0.000	0.000	0.000	52	340	2475	3293	-2.015	Error	Error	491	1984	0	0	658	2635	0	0	0	0
1	10	14	""	"iYGR043C-0"	3700	27310	50	544	594	310	136	194	187	75	58	0	1568	1759	1132	105	378	708	75	50	0	0	0	0	0	0	0	0	0	0	0	0	0	0	0	0	0	0	0	0.279	0.277	0.306	0.279	1.459	0.240	0.846	0.000	0.000	0.000	0.000	0.000	0.000	0.000	0.000	0.000	0.000	0.000	0.000	0.000	0.000	12	104	1871	2112	-1.842	Error	Error	408	1463	0	0	458	1654	0	0	0	0
1	11	14	""	"iYGR047C"	3930	27310	80	1548	1620	1109	118	126	61	100	94	0	3112	3089	1680	85	90	36	100	98	0	0	0	0	0	0	0	0	0	0	0	0	0	0	0	0	0	0	0	0.472	0.500	0.475	0.466	1.730	0.526	0.844	0.000	0.000	0.000	0.000	0.000	0.000	0.000	0.000	0.000	0.000	0.000	0.000	0.000	0.000	52	340	4457	4506	-1.082	Error	Error	1430	3027	0	0	1502	3004	0	0	0	0
1	12	14	""	"iYGR051C"	4110	27310	80	467	564	397	118	130	64	84	75	0	1034	1594	1314	84	96	73	94	86	0	0	0	0	0	0	0	0	0	0	0	0	0	0	0	0	0	0	0	0.367	0.295	0.311	0.352	2.221	0.255	0.748	0.000	0.000	0.000	0.000	0.000	0.000	0.000	0.000	0.000	0.000	0.000	0.000	0.000	0.000	52	340	1299	1956	-1.445	Error	Error	349	950	0	0	446	1510	0	0	0	0
1	13	14	""	"iYGR067C"	4340	27320	60	978	1030	634	120	132	69	90	90	0	2949	3043	1871	89	98	48	93	93	0	0	0	0	0	0	0	0	0	0	0	0	0	0	0	0	0	0	0	0.300	0.308	0.304	0.301	1.939	0.301	0.871	0.000	0.000	0.000	0.000	0.000	0.000	0.000	0.000	0.000	0.000	0.000	0.000	0.000	0.000	32	176	3718	3864	-1.737	Error	Error	858	2860	0	0	910	2954	0	0	0	0
1	14	14	""	"iYGR072W"	4510	27310	50	753	736	323	120	132	66	100	100	0	823	775	349	88	102	45	100	100	0	0	0	0	0	0	0	0	0	0	0	0	0	0	0	0	0	0	0	0.861	0.897	0.908	0.892	1.348	0.896	0.713	0.000	0.000	0.000	0.000	0.000	0.000	0.000	0.000	0.000	0.000	0.000	0.000	0.000	0.000	12	104	1368	1303	-0.216	Error	Error	633	735	0	0	616	687	0	0	0	0
1	15	14	""	"iYGR078C"	4710	27310	70	487	481	172	124	128	62	100	87	0	2119	1973	746	90	98	46	100	96	0	0	0	0	0	0	0	0	0	0	0	0	0	0	0	0	0	0	0	0.179	0.190	0.190	0.189	1.634	0.178	0.741	0.000	0.000	0.000	0.000	0.000	0.000	0.000	0.000	0.000	0.000	0.000	0.000	0.000	0.000	32	236	2392	2240	-2.483	Error	Error	363	2029	0	0	357	1883	0	0	0	0
1	16	14	""	"iYHR009C"	4920	27310	100	373	482	337	125	129	65	82	70	0	1922	2427	2031	88	96	43	96	95	0	0	0	0	0	0	0	0	0	0	0	0	0	0	0	0	0	0	0	0.135	0.153	0.154	0.173	2.470	0.144	0.764	0.000	0.000	0.000	0.000	0.000	0.000	0.000	0.000	0.000	0.000	0.000	0.000	0.000	0.000	80	548	2082	2696	-2.887	Error	Error	248	1834	0	0	357	2339	0	0	0	0
1	17	14	""	"iYHR013C"	5120	27310	90	1869	2236	1486	120	132	69	100	100	0	2288	2961	2038	87	95	47	100	98	0	0	0	0	0	0	0	0	0	0	0	0	0	0	0	0	0	0	0	0.795	0.736	0.726	0.767	1.561	0.724	0.909	0.000	0.000	0.000	0.000	0.000	0.000	0.000	0.000	0.000	0.000	0.000	0.000	0.000	0.000	52	420	3950	4990	-0.332	Error	Error	1749	2201	0	0	2116	2874	0	0	0	0
1	18	14	""	"iYHRWdelta7"	5330	27320	80	611	631	379	122	131	58	88	80	0	979	1033	601	89	97	44	98	98	0	0	0	0	0	0	0	0	0	0	0	0	0	0	0	0	0	0	0	0.549	0.539	0.511	0.460	2.208	0.527	0.738	0.000	0.000	0.000	0.000	0.000	0.000	0.000	0.000	0.000	0.000	0.000	0.000	0.000	0.000	52	340	1379	1453	-0.864	Error	Error	489	890	0	0	509	944	0	0	0	0
1	19	14	""	"iYHR027C"	5500	27320	70	610	605	432	129	137	71	81	65	0	1686	2023	1688	95	134	179	78	75	0	0	0	0	0	0	0	0	0	0	0	0	0	0	0	0	0	0	0	0.302	0.247	0.238	0.301	3.179	0.219	0.802	0.000	0.000	0.000	0.000	0.000	0.000	0.000	0.000	0.000	0.000	0.000	0.000	0.000	0.000	32	236	2072	2404	-1.726	Error	Error	481	1591	0	0	476	1928	0	0	0	0
1	20	14	""	"iYHR031C"	5720	27320	80	320	450	317	133	136	62	75	67	0	1072	1207	859	85	92	42	96	94	0	0	0	0	0	0	0	0	0	0	0	0	0	0	0	0	0	0	0	0.189	0.283	0.290	0.274	2.458	0.305	0.766	0.000	0.000	0.000	0.000	0.000	0.000	0.000	0.000	0.000	0.000	0.000	0.000	0.000	0.000	52	340	1174	1439	-2.400	Error	Error	187	987	0	0	317	1122	0	0	0	0
1	21	14	""	"iYHR035W"	5920	27320	80	604	888	728	124	134	64	92	82	0	1737	2920	2636	83	94	46	100	94	0	0	0	0	0	0	0	0	0	0	0	0	0	0	0	0	0	0	0	0.290	0.269	0.276	0.307	1.948	0.256	0.873	0.000	0.000	0.000	0.000	0.000	0.000	0.000	0.000	0.000	0.000	0.000	0.000	0.000	0.000	52	340	2134	3601	-1.785	Error	Error	480	1654	0	0	764	2837	0	0	0	0
1	1	15	""	"iYHR048W"	1910	27520	70	533	608	343	135	143	71	90	84	0	1581	1545	1003	202	224	158	81	71	0	0	0	0	0	0	0	0	0	0	0	0	0	0	0	0	0	0	0	0.289	0.352	0.375	0.468	2.345	0.308	0.725	0.000	0.000	0.000	0.000	0.000	0.000	0.000	0.000	0.000	0.000	0.000	0.000	0.000	0.000	32	220	1777	1816	-1.793	Error	Error	398	1379	0	0	473	1343	0	0	0	0
1	2	15	""	"iYHR052W"	2130	27520	90	2899	8088	8667	130	143	74	96	96	0	1238	2775	2804	190	199	60	96	94	0	0	0	0	0	0	0	0	0	0	0	0	0	0	0	0	0	0	0	2.642	3.079	3.125	2.864	1.997	3.175	0.929	0.000	0.000	0.000	0.000	0.000	0.000	0.000	0.000	0.000	0.000	0.000	0.000	0.000	0.000	52	420	3817	10543	1.402	Error	Error	2769	1048	0	0	7958	2585	0	0	0	0
1	3	15	""	"iYHR056C"	2330	27520	80	2112	2635	1678	139	149	72	96	96	0	4947	5364	3186	207	215	67	98	98	0	0	0	0	0	0	0	0	0	0	0	0	0	0	0	0	0	0	0	0.416	0.484	0.481	0.481	1.543	0.478	0.907	0.000	0.000	0.000	0.000	0.000	0.000	0.000	0.000	0.000	0.000	0.000	0.000	0.000	0.000	52	340	6713	7653	-1.264	Error	Error	1973	4740	0	0	2496	5157	0	0	0	0
1	4	15	""	"itF(GAA)H1"	2520	27530	110	6403	5343	2518	142	152	73	100	100	0	7609	6399	2802	204	205	53	100	100	0	0	0	0	0	0	0	0	0	0	0	0	0	0	0	0	0	0	0	0.846	0.840	0.848	0.797	1.387	0.833	0.942	0.000	0.000	0.000	0.000	0.000	0.000	0.000	0.000	0.000	0.000	0.000	0.000	0.000	0.000	80	600	13666	11396	-0.242	Error	Error	6261	7405	0	0	5201	6195	0	0	0	0
1	5	15	""	"iYHR075C"	2720	27520	100	8548	7368	3422	145	153	72	100	100	0	7091	5955	2653	210	213	59	100	100	0	0	0	0	0	0	0	0	0	0	0	0	0	0	0	0	0	0	0	1.221	1.257	1.257	1.244	1.525	1.275	0.932	0.000	0.000	0.000	0.000	0.000	0.000	0.000	0.000	0.000	0.000	0.000	0.000	0.000	0.000	80	547	15284	12968	0.288	Error	Error	8403	6881	0	0	7223	5745	0	0	0	0
1	6	15	""	"iYHR079C"	2930	27520	70	1747	1581	557	133	151	128	100	100	0	4061	3587	1426	194	205	145	100	100	0	0	0	0	0	0	0	0	0	0	0	0	0	0	0	0	0	0	0	0.417	0.427	0.442	0.450	1.365	0.386	0.882	0.000	0.000	0.000	0.000	0.000	0.000	0.000	0.000	0.000	0.000	0.000	0.000	0.000	0.000	32	236	5481	4841	-1.261	Error	Error	1614	3867	0	0	1448	3393	0	0	0	0
1	7	15	""	"iYIL013C"	3120	27520	150	139	162	104	139	148	83	21	7	0	123	151	105	129	146	67	16	7	0	0	0	0	0	0	0	0	0	0	0	0	0	0	0	0	0	0	0	0.000	1.045	1.139	1.226	3.950	1.537	0.068	0.000	0.000	0.000	0.000	0.000	0.000	0.000	0.000	0.000	0.000	0.000	0.000	0.000	0.000	156	987	-6	45	Error	Error	Error	0	-6	0	0	23	22	0	0	-50	0
1	8	15	""	"iYIL009C-A"	3340	27520	80	1486	1975	1250	140	146	74	100	98	0	1145	1298	773	102	112	52	100	96	0	0	0	0	0	0	0	0	0	0	0	0	0	0	0	0	0	0	0	1.291	1.534	1.591	1.528	1.615	1.617	0.910	0.000	0.000	0.000	0.000	0.000	0.000	0.000	0.000	0.000	0.000	0.000	0.000	0.000	0.000	52	340	2389	3031	0.368	Error	Error	1346	1043	0	0	1835	1196	0	0	0	0
1	9	15	""	"iYIL009W"	3510	27520	70	8048	8018	3833	135	321	1007	96	87	0	3432	3439	1719	100	215	555	96	87	0	0	0	0	0	0	0	0	0	0	0	0	0	0	0	0	0	0	0	2.375	2.361	2.352	2.390	1.429	2.261	0.926	0.000	0.000	0.000	0.000	0.000	0.000	0.000	0.000	0.000	0.000	0.000	0.000	0.000	0.000	32	236	11245	11222	1.248	Error	Error	7913	3332	0	0	7883	3339	0	0	0	0
1	10	15	""	"itE(UUC)I"	3720	27520	70	759	781	376	124	130	63	93	93	0	1025	980	609	92	101	49	87	87	0	0	0	0	0	0	0	0	0	0	0	0	0	0	0	0	0	0	0	0.681	0.740	0.773	0.970	2.637	0.642	0.776	0.000	0.000	0.000	0.000	0.000	0.000	0.000	0.000	0.000	0.000	0.000	0.000	0.000	0.000	32	236	1568	1545	-0.555	Error	Error	635	933	0	0	657	888	0	0	0	0
1	11	15	""	"iYIR010W"	3940	27510	70	1975	2540	2021	115	127	68	96	93	0	867	1036	712	85	90	37	96	90	0	0	0	0	0	0	0	0	0	0	0	0	0	0	0	0	0	0	0	2.379	2.550	2.453	2.367	1.865	2.892	0.883	0.000	0.000	0.000	0.000	0.000	0.000	0.000	0.000	0.000	0.000	0.000	0.000	0.000	0.000	32	236	2642	3376	1.250	Error	Error	1860	782	0	0	2425	951	0	0	0	0
1	12	15	""	"iYIR014W"	4110	27510	70	783	747	328	126	136	69	96	93	0	2869	2450	1096	92	128	211	96	93	0	0	0	0	0	0	0	0	0	0	0	0	0	0	0	0	0	0	0	0.237	0.263	0.258	0.264	1.702	0.258	0.839	0.000	0.000	0.000	0.000	0.000	0.000	0.000	0.000	0.000	0.000	0.000	0.000	0.000	0.000	32	236	3434	2979	-2.080	Error	Error	657	2777	0	0	621	2358	0	0	0	0
1	13	15	""	"iYIR026C"	4330	27520	70	2333	2122	774	121	140	88	100	100	0	2946	2866	1026	84	90	36	100	100	0	0	0	0	0	0	0	0	0	0	0	0	0	0	0	0	0	0	0	0.773	0.719	0.729	0.701	1.332	0.720	0.920	0.000	0.000	0.000	0.000	0.000	0.000	0.000	0.000	0.000	0.000	0.000	0.000	0.000	0.000	32	236	5074	4783	-0.372	Error	Error	2212	2862	0	0	2001	2782	0	0	0	0
1	14	15	""	"iYIR030C"	4540	27510	90	1899	2293	1404	117	125	63	100	100	0	2299	2357	1265	92	98	52	96	96	0	0	0	0	0	0	0	0	0	0	0	0	0	0	0	0	0	0	0	0.807	0.961	0.952	0.962	1.905	1.017	0.912	0.000	0.000	0.000	0.000	0.000	0.000	0.000	0.000	0.000	0.000	0.000	0.000	0.000	0.000	52	420	3989	4441	-0.309	Error	Error	1782	2207	0	0	2176	2265	0	0	0	0
1	15	15	""	"iYIR034C"	4730	27510	80	1788	1709	707	122	137	68	98	98	0	2399	2219	831	92	100	43	100	100	0	0	0	0	0	0	0	0	0	0	0	0	0	0	0	0	0	0	0	0.722	0.746	0.749	0.728	1.388	0.752	0.922	0.000	0.000	0.000	0.000	0.000	0.000	0.000	0.000	0.000	0.000	0.000	0.000	0.000	0.000	52	340	3973	3714	-0.470	Error	Error	1666	2307	0	0	1587	2127	0	0	0	0
1	16	15	""	"iYJL223C-0"	4910	27510	90	11278	10773	4267	131	138	75	100	100	0	14805	14368	5724	90	108	138	100	100	0	0	0	0	0	0	0	0	0	0	0	0	0	0	0	0	0	0	0	0.758	0.745	0.745	0.747	1.264	0.721	0.933	0.000	0.000	0.000	0.000	0.000	0.000	0.000	0.000	0.000	0.000	0.000	0.000	0.000	0.000	52	414	25862	24920	-0.401	Error	Error	11147	14715	0	0	10642	14278	0	0	0	0
1	17	15	""	"iYJL219W"	5120	27520	80	1675	1585	688	125	132	66	100	100	0	4111	4000	1651	87	92	34	100	100	0	0	0	0	0	0	0	0	0	0	0	0	0	0	0	0	0	0	0	0.385	0.373	0.370	0.366	1.346	0.361	0.894	0.000	0.000	0.000	0.000	0.000	0.000	0.000	0.000	0.000	0.000	0.000	0.000	0.000	0.000	52	340	5574	5373	-1.376	Error	Error	1550	4024	0	0	1460	3913	0	0	0	0
1	18	15	""	"iYJL215C"	5330	27520	70	712	794	425	125	136	78	96	96	0	2326	2809	1617	85	101	80	100	100	0	0	0	0	0	0	0	0	0	0	0	0	0	0	0	0	0	0	0	0.262	0.246	0.235	0.243	1.640	0.233	0.791	0.000	0.000	0.000	0.000	0.000	0.000	0.000	0.000	0.000	0.000	0.000	0.000	0.000	0.000	32	236	2828	3393	-1.933	Error	Error	587	2241	0	0	669	2724	0	0	0	0
1	19	15	""	"iYJR093C"	5520	27510	80	2898	2827	1147	118	129	70	100	100	0	4222	4272	1504	88	96	43	100	100	0	0	0	0	0	0	0	0	0	0	0	0	0	0	0	0	0	0	0	0.672	0.647	0.645	0.628	1.340	0.650	0.907	0.000	0.000	0.000	0.000	0.000	0.000	0.000	0.000	0.000	0.000	0.000	0.000	0.000	0.000	52	340	6914	6893	-0.572	Error	Error	2780	4134	0	0	2709	4184	0	0	0	0
1	20	15	""	"iYJR095W"	5720	27510	80	1563	1570	574	128	136	68	100	98	0	4971	4301	1519	88	97	44	100	100	0	0	0	0	0	0	0	0	0	0	0	0	0	0	0	0	0	0	0	0.294	0.342	0.357	0.340	1.396	0.327	0.873	0.000	0.000	0.000	0.000	0.000	0.000	0.000	0.000	0.000	0.000	0.000	0.000	0.000	0.000	52	340	6318	5655	-1.767	Error	Error	1435	4883	0	0	1442	4213	0	0	0	0
1	21	15	""	"iYJR099W"	5930	27510	60	680	692	357	131	138	66	100	96	0	1214	1657	1242	87	94	39	96	93	0	0	0	0	0	0	0	0	0	0	0	0	0	0	0	0	0	0	0	0.487	0.357	0.369	0.441	2.214	0.278	0.684	0.000	0.000	0.000	0.000	0.000	0.000	0.000	0.000	0.000	0.000	0.000	0.000	0.000	0.000	32	170	1676	2131	-1.038	Error	Error	549	1127	0	0	561	1570	0	0	0	0
1	1	16	""	"iYJR115W"	1940	27720	80	1789	1691	934	150	156	74	100	94	0	5174	4817	2629	208	211	55	100	100	0	0	0	0	0	0	0	0	0	0	0	0	0	0	0	0	0	0	0	0.330	0.334	0.331	0.348	1.622	0.329	0.892	0.000	0.000	0.000	0.000	0.000	0.000	0.000	0.000	0.000	0.000	0.000	0.000	0.000	0.000	52	340	6605	6150	-1.599	Error	Error	1639	4966	0	0	1541	4609	0	0	0	0
1	2	16	""	"iYJR119C"	2140	27730	80	1998	2218	1391	137	147	73	98	94	0	4315	3990	2158	194	199	51	98	96	0	0	0	0	0	0	0	0	0	0	0	0	0	0	0	0	0	0	0	0.452	0.548	0.542	0.509	1.702	0.564	0.856	0.000	0.000	0.000	0.000	0.000	0.000	0.000	0.000	0.000	0.000	0.000	0.000	0.000	0.000	52	340	5982	5877	-1.147	Error	Error	1861	4121	0	0	2081	3796	0	0	0	0
1	3	16	""	"iYJR123W"	2330	27730	70	8720	10080	5263	138	161	141	100	100	0	1453	1623	713	193	199	52	100	100	0	0	0	0	0	0	0	0	0	0	0	0	0	0	0	0	0	0	0	6.811	6.952	7.069	6.679	1.661	7.371	0.890	0.000	0.000	0.000	0.000	0.000	0.000	0.000	0.000	0.000	0.000	0.000	0.000	0.000	0.000	32	236	9842	11372	2.768	Error	Error	8582	1260	0	0	9942	1430	0	0	0	0
1	4	16	""	"iYJR140C"	2540	27730	80	1148	1152	567	127	142	78	96	92	0	2795	2633	1081	199	204	57	100	100	0	0	0	0	0	0	0	0	0	0	0	0	0	0	0	0	0	0	0	0.393	0.421	0.423	0.399	1.494	0.431	0.880	0.000	0.000	0.000	0.000	0.000	0.000	0.000	0.000	0.000	0.000	0.000	0.000	0.000	0.000	52	340	3617	3459	-1.346	Error	Error	1021	2596	0	0	1025	2434	0	0	0	0
1	5	16	""	"iYJR144W"	2730	27730	80	3259	2994	1533	140	150	73	100	100	0	2120	2151	957	208	215	61	100	100	0	0	0	0	0	0	0	0	0	0	0	0	0	0	0	0	0	0	0	1.631	1.469	1.426	1.397	1.563	1.511	0.908	0.000	0.000	0.000	0.000	0.000	0.000	0.000	0.000	0.000	0.000	0.000	0.000	0.000	0.000	52	340	5031	4797	0.706	Error	Error	3119	1912	0	0	2854	1943	0	0	0	0
1	6	16	""	"iYJR149W"	2920	27720	70	3266	2771	1734	168	216	197	93	93	0	3020	2929	1720	193	250	343	93	81	0	0	0	0	0	0	0	0	0	0	0	0	0	0	0	0	0	0	0	1.096	0.951	0.938	0.870	1.771	0.915	0.875	0.000	0.000	0.000	0.000	0.000	0.000	0.000	0.000	0.000	0.000	0.000	0.000	0.000	0.000	32	236	5925	5339	0.132	Error	Error	3098	2827	0	0	2603	2736	0	0	0	0
1	7	16	""	"iYJR159W"	3130	27730	90	4534	4368	2146	146	158	84	100	100	0	8738	8321	4075	119	133	58	100	100	0	0	0	0	0	0	0	0	0	0	0	0	0	0	0	0	0	0	0	0.509	0.515	0.523	0.487	1.468	0.493	0.909	0.000	0.000	0.000	0.000	0.000	0.000	0.000	0.000	0.000	0.000	0.000	0.000	0.000	0.000	52	401	13007	12424	-0.974	Error	Error	4388	8619	0	0	4222	8202	0	0	0	0
1	8	16	""	"iYKL225W"	3310	27720	100	48742	43281	22976	146	201	874	100	100	37	18616	20106	13942	108	121	59	100	100	0	0	0	0	0	0	0	0	0	0	0	0	0	0	0	0	0	0	0	2.626	2.157	2.087	2.545	1.933	2.042	0.859	0.000	0.000	0.000	0.000	0.000	0.000	0.000	0.000	0.000	0.000	0.000	0.000	0.000	0.000	80	529	67104	63133	1.393	Error	Error	48596	18508	0	0	43135	19998	0	0	0	0
1	9	16	""	"iYKL221W-0"	3530	27720	90	2890	2808	1380	130	146	112	100	98	0	4081	3720	1870	97	106	49	100	100	0	0	0	0	0	0	0	0	0	0	0	0	0	0	0	0	0	0	0	0.693	0.739	0.722	0.743	1.682	0.739	0.885	0.000	0.000	0.000	0.000	0.000	0.000	0.000	0.000	0.000	0.000	0.000	0.000	0.000	0.000	52	420	6744	6301	-0.530	Error	Error	2760	3984	0	0	2678	3623	0	0	0	0
1	10	16	""	"iYKR062W"	3740	27720	80	1900	2081	1204	132	144	85	98	98	0	1441	1541	860	89	96	37	100	98	0	0	0	0	0	0	0	0	0	0	0	0	0	0	0	0	0	0	0	1.308	1.342	1.318	1.281	2.034	1.446	0.884	0.000	0.000	0.000	0.000	0.000	0.000	0.000	0.000	0.000	0.000	0.000	0.000	0.000	0.000	52	340	3120	3401	0.387	Error	Error	1768	1352	0	0	1949	1452	0	0	0	0
1	11	16	""	"iYKR066C"	3920	27720	90	1283	1214	353	118	130	61	100	100	0	5228	5122	1450	82	92	39	100	100	0	0	0	0	0	0	0	0	0	0	0	0	0	0	0	0	0	0	0	0.226	0.217	0.212	0.215	1.279	0.203	0.896	0.000	0.000	0.000	0.000	0.000	0.000	0.000	0.000	0.000	0.000	0.000	0.000	0.000	0.000	52	414	6311	6136	-2.143	Error	Error	1165	5146	0	0	1096	5040	0	0	0	0
1	12	16	""	"iYKR070W"	4140	27720	90	5750	5775	2817	124	156	280	100	100	0	1989	1980	947	85	93	48	100	100	0	0	0	0	0	0	0	0	0	0	0	0	0	0	0	0	0	0	0	2.955	2.982	3.100	3.000	1.270	3.095	0.925	0.000	0.000	0.000	0.000	0.000	0.000	0.000	0.000	0.000	0.000	0.000	0.000	0.000	0.000	52	420	7530	7546	1.563	Error	Error	5626	1904	0	0	5651	1895	0	0	0	0
1	13	16	""	"iYKR084C"	4330	27710	90	975	1034	481	111	121	65	100	96	0	5087	4454	2249	86	96	58	100	100	0	0	0	0	0	0	0	0	0	0	0	0	0	0	0	0	0	0	0	0.173	0.211	0.215	0.220	1.534	0.198	0.873	0.000	0.000	0.000	0.000	0.000	0.000	0.000	0.000	0.000	0.000	0.000	0.000	0.000	0.000	52	420	5865	5291	-2.533	Error	Error	864	5001	0	0	923	4368	0	0	0	0
1	14	16	""	"iYKR088C"	4510	27720	70	1625	1380	782	119	148	163	87	78	0	3140	2652	1646	85	155	330	90	75	0	0	0	0	0	0	0	0	0	0	0	0	0	0	0	0	0	0	0	0.493	0.491	0.487	0.469	1.990	0.465	0.896	0.000	0.000	0.000	0.000	0.000	0.000	0.000	0.000	0.000	0.000	0.000	0.000	0.000	0.000	32	236	4561	3828	-1.020	Error	Error	1506	3055	0	0	1261	2567	0	0	0	0
1	15	16	""	"iYKR092C-0"	4720	27710	90	1235	1223	430	127	140	78	100	100	0	7113	6152	2210	91	130	376	100	100	0	0	0	0	0	0	0	0	0	0	0	0	0	0	0	0	0	0	0	0.158	0.181	0.176	0.183	1.428	0.166	0.870	0.000	0.000	0.000	0.000	0.000	0.000	0.000	0.000	0.000	0.000	0.000	0.000	0.000	0.000	52	420	8130	7157	-2.664	Error	Error	1108	7022	0	0	1096	6061	0	0	0	0
1	16	16	""	"iYKR103W"	4940	27720	70	984	1014	493	133	142	76	93	93	0	2969	2978	1661	90	107	89	100	93	0	0	0	0	0	0	0	0	0	0	0	0	0	0	0	0	0	0	0	0.296	0.305	0.300	0.312	1.463	0.280	0.853	0.000	0.000	0.000	0.000	0.000	0.000	0.000	0.000	0.000	0.000	0.000	0.000	0.000	0.000	32	236	3730	3769	-1.758	Error	Error	851	2879	0	0	881	2888	0	0	0	0
1	17	16	""	"iYKR106W-1"	5110	27710	90	7547	6981	2280	129	138	89	100	100	0	9797	8627	3028	90	125	338	100	100	0	0	0	0	0	0	0	0	0	0	0	0	0	0	0	0	0	0	0	0.764	0.803	0.780	0.816	1.243	0.777	0.934	0.000	0.000	0.000	0.000	0.000	0.000	0.000	0.000	0.000	0.000	0.000	0.000	0.000	0.000	52	416	17125	15389	-0.388	Error	Error	7418	9707	0	0	6852	8537	0	0	0	0
1	18	16	""	"iYLL066C-1"	5330	27710	80	58996	50521	18743	126	137	69	100	100	44	37291	34742	16527	91	99	44	100	100	0	0	0	0	0	0	0	0	0	0	0	0	0	0	0	0	0	0	0	1.583	1.454	1.395	1.595	1.663	1.415	0.921	0.000	0.000	0.000	0.000	0.000	0.000	0.000	0.000	0.000	0.000	0.000	0.000	0.000	0.000	52	340	96070	85046	0.662	Error	Error	58870	37200	0	0	50395	34651	0	0	0	0
1	19	16	""	"iYLL050C"	5520	27720	90	1504	1464	704	127	138	73	98	98	0	4051	3699	1884	90	100	93	100	100	0	0	0	0	0	0	0	0	0	0	0	0	0	0	0	0	0	0	0	0.348	0.370	0.391	0.384	1.709	0.327	0.842	0.000	0.000	0.000	0.000	0.000	0.000	0.000	0.000	0.000	0.000	0.000	0.000	0.000	0.000	52	420	5338	4946	-1.524	Error	Error	1377	3961	0	0	1337	3609	0	0	0	0
1	20	16	""	"iYLL044W"	5710	27710	90	1357	1356	474	125	129	67	100	100	0	6369	6059	2081	92	106	104	100	100	0	0	0	0	0	0	0	0	0	0	0	0	0	0	0	0	0	0	0	0.196	0.206	0.196	0.205	1.484	0.193	0.860	0.000	0.000	0.000	0.000	0.000	0.000	0.000	0.000	0.000	0.000	0.000	0.000	0.000	0.000	52	420	7509	7198	-2.349	Error	Error	1232	6277	0	0	1231	5967	0	0	0	0
1	21	16	""	"iYLL040C"	5920	27710	90	734	736	326	120	128	61	98	92	0	4025	3839	1740	86	92	43	100	100	0	0	0	0	0	0	0	0	0	0	0	0	0	0	0	0	0	0	0	0.156	0.164	0.161	0.163	1.485	0.154	0.819	0.000	0.000	0.000	0.000	0.000	0.000	0.000	0.000	0.000	0.000	0.000	0.000	0.000	0.000	52	420	4553	4369	-2.682	Error	Error	614	3939	0	0	616	3753	0	0	0	0
1	1	17	""	"iYLR267W"	1930	27920	90	931	1746	1675	144	152	73	96	88	0	2084	3295	3074	211	214	51	100	100	0	0	0	0	0	0	0	0	0	0	0	0	0	0	0	0	0	0	0	0.420	0.519	0.506	0.470	1.775	0.522	0.918	0.000	0.000	0.000	0.000	0.000	0.000	0.000	0.000	0.000	0.000	0.000	0.000	0.000	0.000	52	420	2660	4686	-1.251	Error	Error	787	1873	0	0	1602	3084	0	0	0	0
1	2	17	""	"itV(AAC)L"	2130	27920	70	1716	1801	1166	141	154	84	96	93	0	1903	1993	1220	209	216	60	100	96	0	0	0	0	0	0	0	0	0	0	0	0	0	0	0	0	0	0	0	0.930	0.930	0.913	0.905	1.443	0.943	0.869	0.000	0.000	0.000	0.000	0.000	0.000	0.000	0.000	0.000	0.000	0.000	0.000	0.000	0.000	32	236	3269	3444	-0.105	Error	Error	1575	1694	0	0	1660	1784	0	0	0	0
1	3	17	""	"iYLR275W"	2330	27920	80	2424	3501	2771	135	151	76	100	100	0	789	858	415	202	210	54	98	92	0	0	0	0	0	0	0	0	0	0	0	0	0	0	0	0	0	0	0	3.899	5.131	4.675	4.566	1.760	6.192	0.841	0.000	0.000	0.000	0.000	0.000	0.000	0.000	0.000	0.000	0.000	0.000	0.000	0.000	0.000	52	340	2876	4022	1.963	Error	Error	2289	587	0	0	3366	656	0	0	0	0
1	4	17	""	"iYLR293C"	2530	27920	70	1079	1004	666	134	147	74	90	87	0	3498	2990	1977	197	206	78	96	96	0	0	0	0	0	0	0	0	0	0	0	0	0	0	0	0	0	0	0	0.286	0.311	0.301	0.308	1.994	0.302	0.862	0.000	0.000	0.000	0.000	0.000	0.000	0.000	0.000	0.000	0.000	0.000	0.000	0.000	0.000	32	236	4246	3663	-1.805	Error	Error	945	3301	0	0	870	2793	0	0	0	0
1	5	17	""	"iYLR298C"	2720	27920	90	1683	1756	853	134	144	74	100	98	0	5630	5389	2305	213	222	65	100	100	0	0	0	0	0	0	0	0	0	0	0	0	0	0	0	0	0	0	0	0.286	0.313	0.321	0.303	1.391	0.311	0.910	0.000	0.000	0.000	0.000	0.000	0.000	0.000	0.000	0.000	0.000	0.000	0.000	0.000	0.000	52	420	6966	6798	-1.806	Error	Error	1549	5417	0	0	1622	5176	0	0	0	0
1	6	17	""	"iYLRCdelta18"	2930	27920	60	1313	1747	1187	163	179	122	100	96	0	1493	1596	875	216	222	87	100	96	0	0	0	0	0	0	0	0	0	0	0	0	0	0	0	0	0	0	0	0.901	1.148	1.125	1.062	1.415	1.260	0.891	0.000	0.000	0.000	0.000	0.000	0.000	0.000	0.000	0.000	0.000	0.000	0.000	0.000	0.000	32	176	2427	2964	-0.151	Error	Error	1150	1277	0	0	1584	1380	0	0	0	0
1	7	17	""	"iYLR318W"	3130	27920	60	3209	3553	2723	122	147	93	96	96	0	1719	1716	1214	106	114	47	96	93	0	0	0	0	0	0	0	0	0	0	0	0	0	0	0	0	0	0	0	1.914	2.131	1.987	1.983	1.937	2.239	0.921	0.000	0.000	0.000	0.000	0.000	0.000	0.000	0.000	0.000	0.000	0.000	0.000	0.000	0.000	32	176	4700	5041	0.936	Error	Error	3087	1613	0	0	3431	1610	0	0	0	0
1	8	17	""	"iYLR323C"	3330	27920	90	1236	1225	659	132	143	75	96	90	0	3646	3672	2197	98	109	53	96	96	0	0	0	0	0	0	0	0	0	0	0	0	0	0	0	0	0	0	0	0.311	0.306	0.314	0.329	1.934	0.281	0.835	0.000	0.000	0.000	0.000	0.000	0.000	0.000	0.000	0.000	0.000	0.000	0.000	0.000	0.000	52	420	4652	4667	-1.684	Error	Error	1104	3548	0	0	1093	3574	0	0	0	0
1	9	17	""	"iYLR327C"	3540	27920	80	1412	1689	1079	123	132	82	98	96	0	5496	6659	3924	92	105	145	100	100	0	0	0	0	0	0	0	0	0	0	0	0	0	0	0	0	0	0	0	0.239	0.238	0.229	0.226	1.468	0.246	0.943	0.000	0.000	0.000	0.000	0.000	0.000	0.000	0.000	0.000	0.000	0.000	0.000	0.000	0.000	52	340	6693	8133	-2.068	Error	Error	1289	5404	0	0	1566	6567	0	0	0	0
1	10	17	""	"iYLR338W"	3730	27920	80	319	460	330	117	126	64	86	71	0	1840	2683	2201	85	91	36	100	100	0	0	0	0	0	0	0	0	0	0	0	0	0	0	0	0	0	0	0	0.115	0.132	0.137	0.148	1.909	0.124	0.732	0.000	0.000	0.000	0.000	0.000	0.000	0.000	0.000	0.000	0.000	0.000	0.000	0.000	0.000	52	340	1957	2941	-3.119	Error	Error	202	1755	0	0	343	2598	0	0	0	0
1	11	17	""	"iYLR343W"	3920	27920	80	700	811	553	118	123	56	96	94	0	850	1047	640	87	93	37	100	98	0	0	0	0	0	0	0	0	0	0	0	0	0	0	0	0	0	0	0	0.763	0.722	0.713	0.651	1.714	0.774	0.874	0.000	0.000	0.000	0.000	0.000	0.000	0.000	0.000	0.000	0.000	0.000	0.000	0.000	0.000	52	340	1345	1653	-0.391	Error	Error	582	763	0	0	693	960	0	0	0	0
1	12	17	""	"iYLR345W"	4120	27910	90	5705	5883	3677	120	128	63	100	100	0	1760	1908	1274	88	91	35	100	98	0	0	0	0	0	0	0	0	0	0	0	0	0	0	0	0	0	0	0	3.340	3.166	3.220	3.420	1.521	3.123	0.938	0.000	0.000	0.000	0.000	0.000	0.000	0.000	0.000	0.000	0.000	0.000	0.000	0.000	0.000	52	420	7257	7583	1.740	Error	Error	5585	1672	0	0	5763	1820	0	0	0	0
1	13	17	""	"iYMR044W"	4320	27920	80	5013	9448	8950	117	130	68	100	100	0	2475	3578	3275	83	88	33	96	96	0	0	0	0	0	0	0	0	0	0	0	0	0	0	0	0	0	0	0	2.047	2.670	2.500	2.774	1.988	2.764	0.942	0.000	0.000	0.000	0.000	0.000	0.000	0.000	0.000	0.000	0.000	0.000	0.000	0.000	0.000	52	340	7288	12826	1.033	Error	Error	4896	2392	0	0	9331	3495	0	0	0	0
1	14	17	""	"iYMR048W"	4520	27920	70	4957	5929	4043	126	142	112	100	100	0	2755	3510	2162	88	96	45	100	100	0	0	0	0	0	0	0	0	0	0	0	0	0	0	0	0	0	0	0	1.811	1.696	1.662	1.586	1.537	1.822	0.907	0.000	0.000	0.000	0.000	0.000	0.000	0.000	0.000	0.000	0.000	0.000	0.000	0.000	0.000	32	236	7498	9225	0.857	Error	Error	4831	2667	0	0	5803	3422	0	0	0	0
1	15	17	""	"iYMRCdelta10"	4720	27920	60	640	776	632	121	131	62	81	71	0	802	878	541	87	93	34	96	93	0	0	0	0	0	0	0	0	0	0	0	0	0	0	0	0	0	0	0	0.726	0.828	0.612	0.541	2.261	0.991	0.762	0.000	0.000	0.000	0.000	0.000	0.000	0.000	0.000	0.000	0.000	0.000	0.000	0.000	0.000	32	176	1234	1446	-0.462	Error	Error	519	715	0	0	655	791	0	0	0	0
1	16	17	""	"iYMR067C"	4930	27910	90	1158	1472	1149	125	135	69	98	94	0	2412	3342	2650	88	95	41	100	100	0	0	0	0	0	0	0	0	0	0	0	0	0	0	0	0	0	0	0	0.444	0.414	0.407	0.426	1.568	0.414	0.943	0.000	0.000	0.000	0.000	0.000	0.000	0.000	0.000	0.000	0.000	0.000	0.000	0.000	0.000	52	407	3357	4601	-1.170	Error	Error	1033	2324	0	0	1347	3254	0	0	0	0
1	17	17	""	"iYMR071C"	5110	27920	100	1149	2451	2528	126	134	64	97	97	0	894	1774	1753	87	93	39	98	96	0	0	0	0	0	0	0	0	0	0	0	0	0	0	0	0	0	0	0	1.268	1.378	1.349	1.301	1.749	1.436	0.925	0.000	0.000	0.000	0.000	0.000	0.000	0.000	0.000	0.000	0.000	0.000	0.000	0.000	0.000	80	532	1830	4012	0.342	Error	Error	1023	807	0	0	2325	1687	0	0	0	0
1	18	17	""	"iYMR075C-A"	5320	27910	80	5246	8353	7551	128	134	65	100	100	0	1508	2137	1759	83	91	36	98	98	0	0	0	0	0	0	0	0	0	0	0	0	0	0	0	0	0	0	0	3.592	4.004	4.178	3.887	1.503	4.294	0.908	0.000	0.000	0.000	0.000	0.000	0.000	0.000	0.000	0.000	0.000	0.000	0.000	0.000	0.000	52	340	6543	10279	1.845	Error	Error	5118	1425	0	0	8225	2054	0	0	0	0
1	19	17	""	"iYMR090W"	5520	27910	70	1023	1795	1391	125	134	67	96	93	0	1435	1901	1362	89	96	39	100	96	0	0	0	0	0	0	0	0	0	0	0	0	0	0	0	0	0	0	0	0.667	0.922	0.978	0.900	1.908	0.965	0.921	0.000	0.000	0.000	0.000	0.000	0.000	0.000	0.000	0.000	0.000	0.000	0.000	0.000	0.000	32	236	2244	3482	-0.584	Error	Error	898	1346	0	0	1670	1812	0	0	0	0
1	20	17	""	"iYMR095C"	5710	27910	60	2747	3616	2704	118	124	60	100	100	0	1814	3652	2954	86	91	34	100	100	0	0	0	0	0	0	0	0	0	0	0	0	0	0	0	0	0	0	0	1.521	0.981	0.978	1.057	1.573	0.949	0.925	0.000	0.000	0.000	0.000	0.000	0.000	0.000	0.000	0.000	0.000	0.000	0.000	0.000	0.000	32	176	4357	7064	0.605	Error	Error	2629	1728	0	0	3498	3566	0	0	0	0
1	21	17	""	"iYMRCdelta13"	5910	27910	50	1696	1859	990	134	145	96	100	91	0	2474	1921	1254	98	140	182	91	83	0	0	0	0	0	0	0	0	0	0	0	0	0	0	0	0	0	0	0	0.657	0.946	1.019	1.159	1.690	0.810	0.846	0.000	0.000	0.000	0.000	0.000	0.000	0.000	0.000	0.000	0.000	0.000	0.000	0.000	0.000	12	104	3938	3548	-0.605	Error	Error	1562	2376	0	0	1725	1823	0	0	0	0
1	1	18	""	"iYMR111C"	1930	28130	80	2041	2018	1112	137	151	86	98	98	0	5259	4745	2700	218	222	54	100	100	0	0	0	0	0	0	0	0	0	0	0	0	0	0	0	0	0	0	0	0.378	0.416	0.410	0.461	1.770	0.402	0.923	0.000	0.000	0.000	0.000	0.000	0.000	0.000	0.000	0.000	0.000	0.000	0.000	0.000	0.000	52	340	6945	6408	-1.405	Error	Error	1904	5041	0	0	1881	4527	0	0	0	0
1	2	18	""	"iYMR115W"	2130	28120	70	275	289	160	141	152	69	65	43	0	563	561	203	224	228	58	93	81	0	0	0	0	0	0	0	0	0	0	0	0	0	0	0	0	0	0	0	0.395	0.439	0.491	0.454	2.623	0.499	0.293	0.000	0.000	0.000	0.000	0.000	0.000	0.000	0.000	0.000	0.000	0.000	0.000	0.000	0.000	32	236	473	485	-1.339	Error	Error	134	339	0	0	148	337	0	0	0	0
1	3	18	""	"iYMRWdelta16"	2320	28130	80	970	1369	953	133	141	65	96	90	0	2153	2418	1585	203	205	54	100	98	0	0	0	0	0	0	0	0	0	0	0	0	0	0	0	0	0	0	0	0.429	0.558	0.563	0.526	1.894	0.558	0.876	0.000	0.000	0.000	0.000	0.000	0.000	0.000	0.000	0.000	0.000	0.000	0.000	0.000	0.000	52	340	2787	3451	-1.220	Error	Error	837	1950	0	0	1236	2215	0	0	0	0
1	4	18	""	"iYNL258C"	2530	28120	90	1095	1183	585	139	153	75	100	98	0	2610	2389	1059	206	213	61	100	100	0	0	0	0	0	0	0	0	0	0	0	0	0	0	0	0	0	0	0	0.398	0.478	0.455	0.470	1.490	0.468	0.835	0.000	0.000	0.000	0.000	0.000	0.000	0.000	0.000	0.000	0.000	0.000	0.000	0.000	0.000	52	420	3360	3227	-1.330	Error	Error	956	2404	0	0	1044	2183	0	0	0	0
1	5	18	""	"iYNL254C"	2730	28120	90	2373	2893	1809	140	148	73	100	100	0	5923	7050	4323	205	212	70	100	100	0	0	0	0	0	0	0	0	0	0	0	0	0	0	0	0	0	0	0	0.391	0.402	0.384	0.393	1.410	0.395	0.915	0.000	0.000	0.000	0.000	0.000	0.000	0.000	0.000	0.000	0.000	0.000	0.000	0.000	0.000	52	420	7951	9598	-1.357	Error	Error	2233	5718	0	0	2753	6845	0	0	0	0
1	6	18	""	"iYNL249C"	2930	28130	80	700	1402	1383	144	154	82	90	82	0	803	1558	1378	219	227	77	98	94	0	0	0	0	0	0	0	0	0	0	0	0	0	0	0	0	0	0	0	0.952	0.940	0.791	0.802	1.954	0.974	0.882	0.000	0.000	0.000	0.000	0.000	0.000	0.000	0.000	0.000	0.000	0.000	0.000	0.000	0.000	52	340	1140	2597	-0.071	Error	Error	556	584	0	0	1258	1339	0	0	0	0
1	7	18	""	"iYNL231C"	3120	28120	100	940	1178	692	138	190	272	92	81	0	1550	1861	931	164	184	156	100	98	0	0	0	0	0	0	0	0	0	0	0	0	0	0	0	0	0	0	0	0.579	0.613	0.576	0.575	1.504	0.647	0.817	0.000	0.000	0.000	0.000	0.000	0.000	0.000	0.000	0.000	0.000	0.000	0.000	0.000	0.000	80	541	2188	2737	-0.789	Error	Error	802	1386	0	0	1040	1697	0	0	0	0
1	8	18	""	"iYNL225C"	3320	28110	90	412	781	719	127	143	102	84	67	0	703	1592	1563	110	130	70	92	90	0	0	0	0	0	0	0	0	0	0	0	0	0	0	0	0	0	0	0	0.481	0.441	0.450	0.463	2.181	0.425	0.759	0.000	0.000	0.000	0.000	0.000	0.000	0.000	0.000	0.000	0.000	0.000	0.000	0.000	0.000	52	420	878	2136	-1.057	Error	Error	285	593	0	0	654	1482	0	0	0	0
1	9	18	""	"iYNL221C"	3540	28120	80	1154	1387	876	122	130	64	98	96	0	7957	8999	5671	92	99	43	100	100	0	0	0	0	0	0	0	0	0	0	0	0	0	0	0	0	0	0	0	0.131	0.142	0.140	0.141	1.432	0.142	0.905	0.000	0.000	0.000	0.000	0.000	0.000	0.000	0.000	0.000	0.000	0.000	0.000	0.000	0.000	52	340	8897	10172	-2.930	Error	Error	1032	7865	0	0	1265	8907	0	0	0	0
1	10	18	""	"iYNL202W"	3720	28120	90	580	1061	1008	120	128	60	88	78	0	775	1445	1357	86	95	40	100	96	0	0	0	0	0	0	0	0	0	0	0	0	0	0	0	0	0	0	0	0.668	0.692	0.727	0.657	2.238	0.703	0.858	0.000	0.000	0.000	0.000	0.000	0.000	0.000	0.000	0.000	0.000	0.000	0.000	0.000	0.000	52	414	1149	2300	-0.583	Error	Error	460	689	0	0	941	1359	0	0	0	0
1	11	18	""	"iYNL197C"	3920	28120	90	590	727	463	126	132	66	96	90	0	2943	4372	3247	84	95	52	100	100	0	0	0	0	0	0	0	0	0	0	0	0	0	0	0	0	0	0	0	0.162	0.140	0.143	0.148	1.895	0.132	0.843	0.000	0.000	0.000	0.000	0.000	0.000	0.000	0.000	0.000	0.000	0.000	0.000	0.000	0.000	52	420	3323	4889	-2.623	Error	Error	464	2859	0	0	601	4288	0	0	0	0
1	12	18	""	"iYNL193W"	4120	28110	90	861	811	400	126	131	64	94	88	0	5501	4917	2351	85	92	36	100	100	0	0	0	0	0	0	0	0	0	0	0	0	0	0	0	0	0	0	0	0.136	0.142	0.146	0.134	1.592	0.139	0.817	0.000	0.000	0.000	0.000	0.000	0.000	0.000	0.000	0.000	0.000	0.000	0.000	0.000	0.000	52	420	6151	5517	-2.881	Error	Error	735	5416	0	0	685	4832	0	0	0	0
1	13	18	""	"iYNL176C"	4320	28120	80	1068	1164	733	118	129	64	96	94	0	4574	5413	3655	85	94	39	100	100	0	0	0	0	0	0	0	0	0	0	0	0	0	0	0	0	0	0	0	0.212	0.196	0.202	0.185	1.870	0.188	0.887	0.000	0.000	0.000	0.000	0.000	0.000	0.000	0.000	0.000	0.000	0.000	0.000	0.000	0.000	52	340	5439	6374	-2.240	Error	Error	950	4489	0	0	1046	5328	0	0	0	0
1	14	18	""	"iYNL168C"	4530	28120	90	1550	1789	1102	119	131	70	100	98	0	3576	4043	2380	82	91	36	100	100	0	0	0	0	0	0	0	0	0	0	0	0	0	0	0	0	0	0	0	0.410	0.422	0.419	0.413	1.469	0.421	0.903	0.000	0.000	0.000	0.000	0.000	0.000	0.000	0.000	0.000	0.000	0.000	0.000	0.000	0.000	52	414	4925	5631	-1.288	Error	Error	1431	3494	0	0	1670	3961	0	0	0	0
1	15	18	""	"iYNL164C"	4720	28120	100	547	1111	1186	121	128	63	95	90	0	1482	2851	3044	85	92	37	100	98	0	0	0	0	0	0	0	0	0	0	0	0	0	0	0	0	0	0	0	0.305	0.358	0.351	0.316	1.859	0.365	0.913	0.000	0.000	0.000	0.000	0.000	0.000	0.000	0.000	0.000	0.000	0.000	0.000	0.000	0.000	80	527	1823	3756	-1.713	Error	Error	426	1397	0	0	990	2766	0	0	0	0
1	16	18	""	"iYOL113W"	4920	28110	90	762	757	262	121	128	61	98	96	0	2237	2032	698	85	92	36	100	100	0	0	0	0	0	0	0	0	0	0	0	0	0	0	0	0	0	0	0	0.298	0.327	0.310	0.332	1.600	0.325	0.811	0.000	0.000	0.000	0.000	0.000	0.000	0.000	0.000	0.000	0.000	0.000	0.000	0.000	0.000	52	420	2793	2583	-1.747	Error	Error	641	2152	0	0	636	1947	0	0	0	0
1	17	18	""	"iYOL109W"	5110	28120	80	347	523	430	122	127	60	88	78	0	385	560	454	84	89	33	92	90	0	0	0	0	0	0	0	0	0	0	0	0	0	0	0	0	0	0	0	0.748	0.842	0.868	0.919	1.991	0.909	0.789	0.000	0.000	0.000	0.000	0.000	0.000	0.000	0.000	0.000	0.000	0.000	0.000	0.000	0.000	52	340	526	877	-0.420	Error	Error	225	301	0	0	401	476	0	0	0	0
1	18	18	""	"iYOLCdelta3"	5320	28110	80	867	2930	3303	123	131	68	98	88	0	523	1465	1580	85	93	51	88	78	0	0	0	0	0	0	0	0	0	0	0	0	0	0	0	0	0	0	0	1.699	2.034	2.155	2.119	2.379	2.137	0.906	0.000	0.000	0.000	0.000	0.000	0.000	0.000	0.000	0.000	0.000	0.000	0.000	0.000	0.000	52	340	1182	4187	0.764	Error	Error	744	438	0	0	2807	1380	0	0	0	0
1	19	18	""	"iYOL092W"	5530	28110	80	340	434	296	124	126	59	78	65	0	634	1018	788	84	90	34	98	98	0	0	0	0	0	0	0	0	0	0	0	0	0	0	0	0	0	0	0	0.393	0.332	0.336	0.267	2.527	0.326	0.745	0.000	0.000	0.000	0.000	0.000	0.000	0.000	0.000	0.000	0.000	0.000	0.000	0.000	0.000	52	340	766	1244	-1.348	Error	Error	216	550	0	0	310	934	0	0	0	0
1	20	18	""	"iYOL088C"	5720	28110	80	368	831	815	121	131	60	92	76	0	890	1886	1910	81	90	38	100	98	0	0	0	0	0	0	0	0	0	0	0	0	0	0	0	0	0	0	0	0.305	0.393	0.334	0.355	1.823	0.399	0.904	0.000	0.000	0.000	0.000	0.000	0.000	0.000	0.000	0.000	0.000	0.000	0.000	0.000	0.000	52	340	1056	2515	-1.712	Error	Error	247	809	0	0	710	1805	0	0	0	0
1	21	18	""	"iYOL084W"	5920	28110	90	374	588	461	122	132	62	88	69	0	1209	2403	2254	84	90	37	100	96	0	0	0	0	0	0	0	0	0	0	0	0	0	0	0	0	0	0	0	0.224	0.201	0.198	0.205	2.012	0.196	0.908	0.000	0.000	0.000	0.000	0.000	0.000	0.000	0.000	0.000	0.000	0.000	0.000	0.000	0.000	52	420	1377	2785	-2.158	Error	Error	252	1125	0	0	466	2319	0	0	0	0
1	1	19	""	"iYOL067C"	1930	28320	90	1929	1806	730	136	162	172	94	94	0	4446	4003	1585	209	227	182	96	96	0	0	0	0	0	0	0	0	0	0	0	0	0	0	0	0	0	0	0	0.423	0.440	0.427	0.440	1.469	0.431	0.891	0.000	0.000	0.000	0.000	0.000	0.000	0.000	0.000	0.000	0.000	0.000	0.000	0.000	0.000	52	420	6030	5464	-1.241	Error	Error	1793	4237	0	0	1670	3794	0	0	0	0
1	2	19	""	"iYOL063C"	2120	28330	80	738	1009	657	139	143	65	94	94	0	2623	2955	1803	195	204	63	100	100	0	0	0	0	0	0	0	0	0	0	0	0	0	0	0	0	0	0	0	0.247	0.315	0.300	0.292	1.550	0.314	0.849	0.000	0.000	0.000	0.000	0.000	0.000	0.000	0.000	0.000	0.000	0.000	0.000	0.000	0.000	52	340	3027	3630	-2.019	Error	Error	599	2428	0	0	870	2760	0	0	0	0
1	3	19	""	"iYOL059W"	2320	28330	100	2227	3295	2916	134	143	89	98	97	0	3411	6117	5577	178	186	57	98	97	0	0	0	0	0	0	0	0	0	0	0	0	0	0	0	0	0	0	0	0.647	0.532	0.549	0.558	1.620	0.520	0.955	0.000	0.000	0.000	0.000	0.000	0.000	0.000	0.000	0.000	0.000	0.000	0.000	0.000	0.000	80	536	5326	9100	-0.627	Error	Error	2093	3233	0	0	3161	5939	0	0	0	0
1	4	19	""	"iYOL045W"	2540	28320	90	3268	3253	1506	138	180	294	98	92	0	3344	3234	1606	176	199	222	96	94	0	0	0	0	0	0	0	0	0	0	0	0	0	0	0	0	0	0	0	0.988	1.019	1.033	1.046	1.439	1.013	0.941	0.000	0.000	0.000	0.000	0.000	0.000	0.000	0.000	0.000	0.000	0.000	0.000	0.000	0.000	52	420	6298	6173	-0.017	Error	Error	3130	3168	0	0	3115	3058	0	0	0	0
1	5	19	""	"iYOL041C"	2740	28320	90	1095	1181	757	135	144	70	94	88	0	2288	2475	1475	157	162	52	100	96	0	0	0	0	0	0	0	0	0	0	0	0	0	0	0	0	0	0	0	0.450	0.451	0.468	0.420	1.912	0.456	0.894	0.000	0.000	0.000	0.000	0.000	0.000	0.000	0.000	0.000	0.000	0.000	0.000	0.000	0.000	52	420	3091	3364	-1.150	Error	Error	960	2131	0	0	1046	2318	0	0	0	0
1	6	19	""	"iYOL035C"	2930	28330	80	1195	1216	670	135	148	72	98	96	0	2712	2841	1566	199	202	62	100	100	0	0	0	0	0	0	0	0	0	0	0	0	0	0	0	0	0	0	0	0.422	0.409	0.401	0.399	1.560	0.407	0.908	0.000	0.000	0.000	0.000	0.000	0.000	0.000	0.000	0.000	0.000	0.000	0.000	0.000	0.000	52	340	3573	3723	-1.245	Error	Error	1060	2513	0	0	1081	2642	0	0	0	0
1	7	19	""	"iYOR260W"	3130	28330	80	2204	3388	2907	136	146	70	100	96	0	1592	2333	1921	167	172	60	96	92	0	0	0	0	0	0	0	0	0	0	0	0	0	0	0	0	0	0	0	1.451	1.501	1.474	1.474	2.053	1.574	0.864	0.000	0.000	0.000	0.000	0.000	0.000	0.000	0.000	0.000	0.000	0.000	0.000	0.000	0.000	52	340	3493	5418	0.537	Error	Error	2068	1425	0	0	3252	2166	0	0	0	0
1	8	19	""	"iYOR265W"	3330	28320	80	1826	2180	1297	136	170	243	98	90	0	3152	3616	2001	103	137	215	96	94	0	0	0	0	0	0	0	0	0	0	0	0	0	0	0	0	0	0	0	0.554	0.582	0.596	0.588	1.521	0.610	0.902	0.000	0.000	0.000	0.000	0.000	0.000	0.000	0.000	0.000	0.000	0.000	0.000	0.000	0.000	52	340	4739	5557	-0.851	Error	Error	1690	3049	0	0	2044	3513	0	0	0	0
1	9	19	""	"iYOR269W"	3530	28320	70	4930	4881	3028	140	199	349	96	96	0	1890	1998	1265	92	117	140	93	93	0	0	0	0	0	0	0	0	0	0	0	0	0	0	0	0	0	0	0	2.664	2.487	2.446	2.588	1.524	2.532	0.880	0.000	0.000	0.000	0.000	0.000	0.000	0.000	0.000	0.000	0.000	0.000	0.000	0.000	0.000	32	236	6588	6647	1.414	Error	Error	4790	1798	0	0	4741	1906	0	0	0	0
1	10	19	""	"iYOR287C"	3730	28320	80	2153	2647	1704	119	125	58	98	98	0	3375	4328	2738	90	97	37	100	100	0	0	0	0	0	0	0	0	0	0	0	0	0	0	0	0	0	0	0	0.619	0.597	0.570	0.572	1.461	0.597	0.930	0.000	0.000	0.000	0.000	0.000	0.000	0.000	0.000	0.000	0.000	0.000	0.000	0.000	0.000	52	340	5319	6766	-0.692	Error	Error	2034	3285	0	0	2528	4238	0	0	0	0
1	11	19	""	"iYOR290C"	3920	28320	80	542	841	629	123	135	67	94	88	0	2460	4577	4066	90	98	41	100	100	0	0	0	0	0	0	0	0	0	0	0	0	0	0	0	0	0	0	0	0.177	0.160	0.162	0.167	1.777	0.149	0.890	0.000	0.000	0.000	0.000	0.000	0.000	0.000	0.000	0.000	0.000	0.000	0.000	0.000	0.000	52	340	2789	5205	-2.500	Error	Error	419	2370	0	0	718	4487	0	0	0	0
1	12	19	""	"iYOR294W"	4120	28320	70	1433	1592	930	123	129	64	100	100	0	5097	5453	3267	88	103	88	100	100	0	0	0	0	0	0	0	0	0	0	0	0	0	0	0	0	0	0	0	0.262	0.274	0.285	0.282	1.426	0.262	0.906	0.000	0.000	0.000	0.000	0.000	0.000	0.000	0.000	0.000	0.000	0.000	0.000	0.000	0.000	32	236	6319	6834	-1.935	Error	Error	1310	5009	0	0	1469	5365	0	0	0	0
1	13	19	""	"iYOR311C"	4320	28320	70	660	737	470	124	134	65	84	71	0	2781	2740	1933	90	104	74	100	96	0	0	0	0	0	0	0	0	0	0	0	0	0	0	0	0	0	0	0	0.199	0.231	0.233	0.231	2.021	0.222	0.849	0.000	0.000	0.000	0.000	0.000	0.000	0.000	0.000	0.000	0.000	0.000	0.000	0.000	0.000	32	236	3227	3263	-2.328	Error	Error	536	2691	0	0	613	2650	0	0	0	0
1	14	19	""	"iYOR315W"	4510	28320	100	803	1681	1961	122	130	61	96	91	0	621	1486	1825	89	98	60	97	90	0	0	0	0	0	0	0	0	0	0	0	0	0	0	0	0	0	0	0	1.280	1.116	1.177	1.240	1.752	1.088	0.951	0.000	0.000	0.000	0.000	0.000	0.000	0.000	0.000	0.000	0.000	0.000	0.000	0.000	0.000	80	551	1213	2956	0.356	Error	Error	681	532	0	0	1559	1397	0	0	0	0
1	15	19	""	"iYOR318C"	4730	28310	90	3406	3543	1761	124	149	194	96	96	0	4756	4494	2248	89	101	60	100	100	0	0	0	0	0	0	0	0	0	0	0	0	0	0	0	0	0	0	0	0.703	0.776	0.804	0.752	1.459	0.760	0.899	0.000	0.000	0.000	0.000	0.000	0.000	0.000	0.000	0.000	0.000	0.000	0.000	0.000	0.000	52	414	7949	7824	-0.508	Error	Error	3282	4667	0	0	3419	4405	0	0	0	0
1	16	19	""	"iYOR337W"	4930	28310	70	1102	1228	714	125	146	121	96	96	0	3291	3759	1968	93	137	235	100	96	0	0	0	0	0	0	0	0	0	0	0	0	0	0	0	0	0	0	0	0.306	0.301	0.293	0.285	1.400	0.322	0.912	0.000	0.000	0.000	0.000	0.000	0.000	0.000	0.000	0.000	0.000	0.000	0.000	0.000	0.000	32	236	4175	4769	-1.711	Error	Error	977	3198	0	0	1103	3666	0	0	0	0
1	17	19	""	"iYOR341W"	5140	28310	80	3594	8517	8389	124	131	67	100	100	0	2047	3989	3876	86	92	38	98	98	0	0	0	0	0	0	0	0	0	0	0	0	0	0	0	0	0	0	0	1.770	2.150	2.141	2.318	1.905	2.203	0.941	0.000	0.000	0.000	0.000	0.000	0.000	0.000	0.000	0.000	0.000	0.000	0.000	0.000	0.000	52	340	5431	12296	0.823	Error	Error	3470	1961	0	0	8393	3903	0	0	0	0
1	18	19	""	"iYORWdelta24"	5320	28310	70	3484	3126	1554	126	159	180	96	96	0	1928	1588	790	87	104	85	96	96	0	0	0	0	0	0	0	0	0	0	0	0	0	0	0	0	0	0	0	1.824	1.999	2.082	2.000	1.483	2.152	0.884	0.000	0.000	0.000	0.000	0.000	0.000	0.000	0.000	0.000	0.000	0.000	0.000	0.000	0.000	32	236	5199	4501	0.867	Error	Error	3358	1841	0	0	3000	1501	0	0	0	0
1	19	19	""	"iYPL030W"	5530	28320	80	694	856	548	121	124	58	92	90	0	2055	2803	2053	85	90	35	98	98	0	0	0	0	0	0	0	0	0	0	0	0	0	0	0	0	0	0	0	0.291	0.270	0.271	0.271	1.564	0.260	0.912	0.000	0.000	0.000	0.000	0.000	0.000	0.000	0.000	0.000	0.000	0.000	0.000	0.000	0.000	52	340	2543	3453	-1.782	Error	Error	573	1970	0	0	735	2718	0	0	0	0
1	20	19	""	"iYPL026C"	5720	28320	80	483	674	530	122	130	65	90	86	0	1155	1699	1358	83	88	31	100	98	0	0	0	0	0	0	0	0	0	0	0	0	0	0	0	0	0	0	0	0.337	0.342	0.370	0.338	2.211	0.339	0.809	0.000	0.000	0.000	0.000	0.000	0.000	0.000	0.000	0.000	0.000	0.000	0.000	0.000	0.000	52	340	1433	2168	-1.570	Error	Error	361	1072	0	0	552	1616	0	0	0	0
1	21	19	""	"iYPL022W"	5920	28310	80	3732	7345	7177	113	122	60	100	98	0	1647	3333	3318	88	91	36	100	100	0	0	0	0	0	0	0	0	0	0	0	0	0	0	0	0	0	0	0	2.321	2.229	2.212	2.416	1.730	2.247	0.924	0.000	0.000	0.000	0.000	0.000	0.000	0.000	0.000	0.000	0.000	0.000	0.000	0.000	0.000	52	340	5178	10477	1.215	Error	Error	3619	1559	0	0	7232	3245	0	0	0	0
1	1	20	""	"iYPL005W"	1930	28530	80	8908	16129	14937	137	145	71	100	100	0	1260	1988	1654	164	171	58	100	96	0	0	0	0	0	0	0	0	0	0	0	0	0	0	0	0	0	0	0	8.003	8.768	9.065	8.964	1.775	9.259	0.905	0.000	0.000	0.000	0.000	0.000	0.000	0.000	0.000	0.000	0.000	0.000	0.000	0.000	0.000	52	340	9867	17816	3.000	Error	Error	8771	1096	0	0	15992	1824	0	0	0	0
1	2	20	""	"iYPL001W"	2100	28530	50	2309	4267	4177	173	432	911	66	58	0	456	671	542	167	251	273	50	33	0	0	0	0	0	0	0	0	0	0	0	0	0	0	0	0	0	0	0	7.391	8.123	6.908	5.159	2.615	7.619	0.879	0.000	0.000	0.000	0.000	0.000	0.000	0.000	0.000	0.000	0.000	0.000	0.000	0.000	0.000	12	104	2425	4598	2.886	Error	Error	2136	289	0	0	4094	504	0	0	0	0
1	3	20	""	"itF(GAA)P1"	2340	28520	80	3618	6944	7050	128	134	66	100	100	0	968	2071	2094	161	167	53	92	90	0	0	0	0	0	0	0	0	0	0	0	0	0	0	0	0	0	0	0	4.325	3.569	3.427	4.038	1.991	3.592	0.898	0.000	0.000	0.000	0.000	0.000	0.000	0.000	0.000	0.000	0.000	0.000	0.000	0.000	0.000	52	340	4297	8726	2.113	Error	Error	3490	807	0	0	6816	1910	0	0	0	0
1	4	20	""	"iYPR013C-1"	2530	28530	80	1405	1862	1625	121	130	62	100	90	0	4490	5151	4288	145	151	51	98	98	0	0	0	0	0	0	0	0	0	0	0	0	0	0	0	0	0	0	0	0.296	0.348	0.329	0.343	1.896	0.350	0.908	0.000	0.000	0.000	0.000	0.000	0.000	0.000	0.000	0.000	0.000	0.000	0.000	0.000	0.000	52	340	5629	6747	-1.759	Error	Error	1284	4345	0	0	1741	5006	0	0	0	0
1	5	20	""	"iYPR016C"	2730	28530	80	268	461	435	127	132	67	69	51	0	568	1094	1166	132	141	53	94	82	0	0	0	0	0	0	0	0	0	0	0	0	0	0	0	0	0	0	0	0.323	0.347	0.402	0.375	2.910	0.346	0.829	0.000	0.000	0.000	0.000	0.000	0.000	0.000	0.000	0.000	0.000	0.000	0.000	0.000	0.000	52	340	577	1296	-1.629	Error	Error	141	436	0	0	334	962	0	0	0	0
1	6	20	""	"iYPR020W"	2930	28520	80	2430	3262	2673	132	140	67	100	100	0	606	961	686	171	180	64	98	90	0	0	0	0	0	0	0	0	0	0	0	0	0	0	0	0	0	0	0	5.283	3.962	4.017	4.228	1.611	4.082	0.907	0.000	0.000	0.000	0.000	0.000	0.000	0.000	0.000	0.000	0.000	0.000	0.000	0.000	0.000	52	340	2733	3920	2.401	Error	Error	2298	435	0	0	3130	790	0	0	0	0
1	7	20	""	"iYPR035W"	3120	28520	90	441	513	343	130	141	71	86	71	0	1143	1482	1132	162	169	70	96	94	0	0	0	0	0	0	0	0	0	0	0	0	0	0	0	0	0	0	0	0.317	0.290	0.300	0.308	2.156	0.268	0.726	0.000	0.000	0.000	0.000	0.000	0.000	0.000	0.000	0.000	0.000	0.000	0.000	0.000	0.000	52	420	1292	1703	-1.657	Error	Error	311	981	0	0	383	1320	0	0	0	0
1	8	20	""	"iYPR042C"	3320	28520	70	1230	1196	544	133	146	103	96	90	0	6369	5553	2464	111	144	208	100	96	0	0	0	0	0	0	0	0	0	0	0	0	0	0	0	0	0	0	0	0.175	0.195	0.189	0.180	1.538	0.192	0.890	0.000	0.000	0.000	0.000	0.000	0.000	0.000	0.000	0.000	0.000	0.000	0.000	0.000	0.000	32	236	7355	6505	-2.512	Error	Error	1097	6258	0	0	1063	5442	0	0	0	0
1	9	20	""	"iYPR047W"	3530	28520	70	1583	1403	685	130	146	92	100	93	0	5347	4783	2232	99	116	140	100	96	0	0	0	0	0	0	0	0	0	0	0	0	0	0	0	0	0	0	0	0.277	0.272	0.270	0.274	1.859	0.266	0.875	0.000	0.000	0.000	0.000	0.000	0.000	0.000	0.000	0.000	0.000	0.000	0.000	0.000	0.000	32	236	6701	5957	-1.853	Error	Error	1453	5248	0	0	1273	4684	0	0	0	0
1	10	20	""	"iYCL001W-A"	3730	28520	80	22093	25484	15578	124	131	65	100	100	0	4319	4267	2507	87	92	36	100	100	0	0	0	0	0	0	0	0	0	0	0	0	0	0	0	0	0	0	0	5.191	6.067	6.293	6.176	1.385	6.290	0.943	0.000	0.000	0.000	0.000	0.000	0.000	0.000	0.000	0.000	0.000	0.000	0.000	0.000	0.000	52	340	26201	29540	2.376	Error	Error	21969	4232	0	0	25360	4180	0	0	0	0
1	11	20	""	"iYCL007C"	3930	28520	70	1271	1437	1071	127	135	64	96	90	0	1031	1491	1118	86	93	38	100	96	0	0	0	0	0	0	0	0	0	0	0	0	0	0	0	0	0	0	0	1.211	0.932	0.898	0.938	1.949	0.949	0.841	0.000	0.000	0.000	0.000	0.000	0.000	0.000	0.000	0.000	0.000	0.000	0.000	0.000	0.000	32	236	2089	2715	0.276	Error	Error	1144	945	0	0	1310	1405	0	0	0	0
1	12	20	""	"iYCL012W"	4140	28530	70	11000	18605	15819	134	206	401	100	100	0	2612	3362	2517	84	101	80	100	100	0	0	0	0	0	0	0	0	0	0	0	0	0	0	0	0	0	0	0	4.298	5.635	6.011	5.479	1.584	6.250	0.932	0.000	0.000	0.000	0.000	0.000	0.000	0.000	0.000	0.000	0.000	0.000	0.000	0.000	0.000	32	236	13394	21749	2.104	Error	Error	10866	2528	0	0	18471	3278	0	0	0	0
1	13	20	""	"iYCR011C"	4330	28530	70	618	761	546	125	135	71	90	84	0	2123	2422	1845	91	100	51	100	100	0	0	0	0	0	0	0	0	0	0	0	0	0	0	0	0	0	0	0	0.243	0.273	0.294	0.284	2.014	0.268	0.840	0.000	0.000	0.000	0.000	0.000	0.000	0.000	0.000	0.000	0.000	0.000	0.000	0.000	0.000	32	236	2525	2967	-2.043	Error	Error	493	2032	0	0	636	2331	0	0	0	0
1	14	20	""	"iYCRCdelta6-A"	4510	28520	50	1443	1535	661	117	140	89	100	100	0	2677	2194	1101	107	138	116	100	100	0	0	0	0	0	0	0	0	0	0	0	0	0	0	0	0	0	0	0	0.516	0.679	0.683	0.766	1.900	0.610	0.803	0.000	0.000	0.000	0.000	0.000	0.000	0.000	0.000	0.000	0.000	0.000	0.000	0.000	0.000	12	104	3896	3505	-0.955	Error	Error	1326	2570	0	0	1418	2087	0	0	0	0
1	15	20	""	"iYHR210C-A"	4720	28520	90	1850	2285	1524	123	131	65	100	100	0	7251	7713	4821	88	100	56	100	100	0	0	0	0	0	0	0	0	0	0	0	0	0	0	0	0	0	0	0	0.241	0.284	0.287	0.284	1.522	0.285	0.926	0.000	0.000	0.000	0.000	0.000	0.000	0.000	0.000	0.000	0.000	0.000	0.000	0.000	0.000	52	420	8890	9787	-2.052	Error	Error	1727	7163	0	0	2162	7625	0	0	0	0
1	16	20	""	"iYHRCdelta14-C"	4930	28520	80	1857	5551	7118	116	122	65	96	94	0	2885	8624	11191	90	96	46	98	96	0	0	0	0	0	0	0	0	0	0	0	0	0	0	0	0	0	0	0	0.623	0.637	0.656	0.605	2.299	0.627	0.938	0.000	0.000	0.000	0.000	0.000	0.000	0.000	0.000	0.000	0.000	0.000	0.000	0.000	0.000	52	340	4536	13969	-0.683	Error	Error	1741	2795	0	0	5435	8534	0	0	0	0
1	17	20	""	"iYHRCdelta16-B"	5130	28520	80	3669	4120	3496	122	132	67	98	92	0	10685	12071	10489	88	96	41	100	100	0	0	0	0	0	0	0	0	0	0	0	0	0	0	0	0	0	0	0	0.335	0.334	0.316	0.318	1.864	0.326	0.947	0.000	0.000	0.000	0.000	0.000	0.000	0.000	0.000	0.000	0.000	0.000	0.000	0.000	0.000	52	340	14144	15981	-1.579	Error	Error	3547	10597	0	0	3998	11983	0	0	0	0
1	18	20	""	"iYLR157C-A"	5320	28520	70	176	177	90	111	122	60	53	21	0	463	515	240	88	92	33	100	96	0	0	0	0	0	0	0	0	0	0	0	0	0	0	0	0	0	0	0	0.173	0.155	0.277	0.189	3.936	0.095	0.079	0.000	0.000	0.000	0.000	0.000	0.000	0.000	0.000	0.000	0.000	0.000	0.000	0.000	0.000	32	236	440	493	-2.528	Error	Error	65	375	0	0	66	427	0	0	0	0
1	19	20	""	"tE(UUC)C"	5520	28520	60	258	279	130	124	134	63	81	50	0	396	365	170	84	94	41	87	84	0	0	0	0	0	0	0	0	0	0	0	0	0	0	0	0	0	0	0	0.429	0.552	0.498	0.479	1.965	0.588	0.369	0.000	0.000	0.000	0.000	0.000	0.000	0.000	0.000	0.000	0.000	0.000	0.000	0.000	0.000	32	176	446	436	-1.219	Error	Error	134	312	0	0	155	281	0	0	0	0
1	20	20	""	"tQ(UUG)L"	5730	28520	70	938	1103	713	119	133	81	100	90	0	1752	1510	852	84	96	43	100	96	0	0	0	0	0	0	0	0	0	0	0	0	0	0	0	0	0	0	0	0.491	0.690	0.678	0.680	1.683	0.731	0.849	0.000	0.000	0.000	0.000	0.000	0.000	0.000	0.000	0.000	0.000	0.000	0.000	0.000	0.000	32	236	2487	2410	-1.026	Error	Error	819	1668	0	0	984	1426	0	0	0	0
1	21	20	""	"YHRCTy1-1B"	5920	28510	90	7901	17640	19034	126	134	65	100	100	0	19687	28113	24370	88	99	61	100	100	21	0	0	0	0	0	0	0	0	0	0	0	0	0	0	0	0	0	0	0.397	0.625	0.581	0.573	1.679	0.688	0.873	0.000	0.000	0.000	0.000	0.000	0.000	0.000	0.000	0.000	0.000	0.000	0.000	0.000	0.000	52	420	27374	45539	-1.334	Error	Error	7775	19599	0	0	17514	28025	0	0	0	0
2	1	1	"VPS8"	"YAL002W"	6420	24650	100	16694	18506	11860	129	137	65	100	97	0	5467	6184	4274	84	88	33	98	96	0	0	0	0	0	0	0	0	0	0	0	0	0	0	0	0	0	0	0	3.077	3.013	3.024	3.241	2.031	3.030	0.910	0.000	0.000	0.000	0.000	0.000	0.000	0.000	0.000	0.000	0.000	0.000	0.000	0.000	0.000	80	532	21948	24477	1.622	Error	Error	16565	5383	0	0	18377	6100	0	0	0	0
2	2	1	"MTW1"	"YAL034W-A"	6610	24650	80	31119	29232	9785	128	139	71	100	100	0	5455	4844	1809	85	91	35	100	100	0	0	0	0	0	0	0	0	0	0	0	0	0	0	0	0	0	0	0	5.771	6.116	6.068	6.443	1.545	6.251	0.908	0.000	0.000	0.000	0.000	0.000	0.000	0.000	0.000	0.000	0.000	0.000	0.000	0.000	0.000	52	332	36361	33863	2.529	Error	Error	30991	5370	0	0	29104	4759	0	0	0	0
2	3	1	""	"YAL065C-A"	6820	24640	70	7431	6826	2916	127	140	96	100	100	0	7252	6603	2597	88	124	263	100	100	0	0	0	0	0	0	0	0	0	0	0	0	0	0	0	0	0	0	0	1.020	1.028	1.042	1.020	1.468	1.047	0.882	0.000	0.000	0.000	0.000	0.000	0.000	0.000	0.000	0.000	0.000	0.000	0.000	0.000	0.000	32	230	14468	13214	0.028	Error	Error	7304	7164	0	0	6699	6515	0	0	0	0
2	4	1	""	"YAL004W"	7010	24650	70	4651	4122	2069	129	134	61	100	100	0	8137	7675	4200	80	86	31	100	96	0	0	0	0	0	0	0	0	0	0	0	0	0	0	0	0	0	0	0	0.561	0.526	0.532	0.595	2.344	0.495	0.865	0.000	0.000	0.000	0.000	0.000	0.000	0.000	0.000	0.000	0.000	0.000	0.000	0.000	0.000	32	236	12579	11588	-0.833	Error	Error	4522	8057	0	0	3993	7595	0	0	0	0
2	5	1	"FUN12"	"YAL035W"	7220	24650	70	3584	3288	1778	132	134	60	100	96	0	7064	6993	4239	82	89	35	100	100	0	0	0	0	0	0	0	0	0	0	0	0	0	0	0	0	0	0	0	0.494	0.457	0.442	0.492	1.757	0.449	0.858	0.000	0.000	0.000	0.000	0.000	0.000	0.000	0.000	0.000	0.000	0.000	0.000	0.000	0.000	32	236	10434	10067	-1.016	Error	Error	3452	6982	0	0	3156	6911	0	0	0	0
2	6	1	"SEO1"	"YAL067C"	7410	24650	80	1881	1874	898	132	138	62	98	98	0	5494	5685	3850	88	93	39	100	100	0	0	0	0	0	0	0	0	0	0	0	0	0	0	0	0	0	0	0	0.324	0.311	0.310	0.357	1.923	0.243	0.767	0.000	0.000	0.000	0.000	0.000	0.000	0.000	0.000	0.000	0.000	0.000	0.000	0.000	0.000	52	332	7155	7339	-1.628	Error	Error	1749	5406	0	0	1742	5597	0	0	0	0
2	7	1	"ERP2"	"YAL007C"	7610	24640	90	9867	9183	4336	133	147	97	100	98	0	5341	4660	2504	90	102	86	100	100	0	0	0	0	0	0	0	0	0	0	0	0	0	0	0	0	0	0	0	1.854	1.980	1.901	2.115	1.822	1.949	0.908	0.000	0.000	0.000	0.000	0.000	0.000	0.000	0.000	0.000	0.000	0.000	0.000	0.000	0.000	52	412	14985	13620	0.890	Error	Error	9734	5251	0	0	9050	4570	0	0	0	0
2	8	1	""	"YAL037W"	7820	24650	100	6762	6245	2345	132	138	71	100	100	0	6066	5431	2020	88	97	54	100	100	0	0	0	0	0	0	0	0	0	0	0	0	0	0	0	0	0	0	0	1.109	1.144	1.124	1.151	1.490	1.162	0.920	0.000	0.000	0.000	0.000	0.000	0.000	0.000	0.000	0.000	0.000	0.000	0.000	0.000	0.000	80	538	12608	11456	0.149	Error	Error	6630	5978	0	0	6113	5343	0	0	0	0
2	9	1	""	"YAL069W"	8020	24650	100	36665	32792	12084	134	145	87	100	100	0	20198	17868	5681	92	102	55	100	100	0	0	0	0	0	0	0	0	0	0	0	0	0	0	0	0	0	0	0	1.817	1.837	1.848	1.795	1.524	1.933	0.919	0.000	0.000	0.000	0.000	0.000	0.000	0.000	0.000	0.000	0.000	0.000	0.000	0.000	0.000	80	518	56637	50434	0.861	Error	Error	36531	20106	0	0	32658	17776	0	0	0	0
2	10	1	"SPO7"	"YAL009W"	8220	24650	100	9691	8810	3443	135	161	353	98	96	0	7265	6420	2313	91	102	60	100	100	0	0	0	0	0	0	0	0	0	0	0	0	0	0	0	0	0	0	0	1.332	1.371	1.385	1.300	1.563	1.410	0.923	0.000	0.000	0.000	0.000	0.000	0.000	0.000	0.000	0.000	0.000	0.000	0.000	0.000	0.000	80	511	16730	15004	0.414	Error	Error	9556	7174	0	0	8675	6329	0	0	0	0
2	11	1	"CYC3"	"YAL039C"	8420	24650	100	1520	1439	520	131	157	348	93	86	0	10799	9844	2899	90	101	87	100	100	0	0	0	0	0	0	0	0	0	0	0	0	0	0	0	0	0	0	0	0.130	0.134	0.138	0.122	1.618	0.131	0.589	0.000	0.000	0.000	0.000	0.000	0.000	0.000	0.000	0.000	0.000	0.000	0.000	0.000	0.000	80	516	12098	11062	-2.947	Error	Error	1389	10709	0	0	1308	9754	0	0	0	0
2	12	1	""	"YAR002W"	8610	24650	110	37293	32774	12922	126	138	66	100	100	0	7533	6807	2715	85	91	34	100	98	0	0	0	0	0	0	0	0	0	0	0	0	0	0	0	0	0	0	0	4.990	4.857	4.866	4.833	1.591	4.937	0.924	0.000	0.000	0.000	0.000	0.000	0.000	0.000	0.000	0.000	0.000	0.000	0.000	0.000	0.000	80	605	44615	39370	2.319	Error	Error	37167	7448	0	0	32648	6722	0	0	0	0
2	13	1	"CNS1"	"YBR155W"	8810	24640	90	14619	13073	5536	122	129	62	100	100	0	6813	6186	3225	84	90	34	100	100	0	0	0	0	0	0	0	0	0	0	0	0	0	0	0	0	0	0	0	2.154	2.122	2.078	2.332	1.793	2.033	0.893	0.000	0.000	0.000	0.000	0.000	0.000	0.000	0.000	0.000	0.000	0.000	0.000	0.000	0.000	52	412	21226	19053	1.107	Error	Error	14497	6729	0	0	12951	6102	0	0	0	0
2	14	1	"PCH2"	"YBR186W"	9010	24640	70	647	859	643	126	132	58	93	84	0	1137	2295	2392	85	91	32	100	100	0	0	0	0	0	0	0	0	0	0	0	0	0	0	0	0	0	0	0	0.495	0.332	0.406	0.425	1.880	0.277	0.843	0.000	0.000	0.000	0.000	0.000	0.000	0.000	0.000	0.000	0.000	0.000	0.000	0.000	0.000	32	230	1573	2943	-1.014	Error	Error	521	1052	0	0	733	2210	0	0	0	0
2	15	1	"PYC2"	"YBR218C"	9210	24650	110	460	607	474	126	130	62	92	83	0	994	1239	1047	85	98	137	96	91	0	0	0	0	0	0	0	0	0	0	0	0	0	0	0	0	0	0	0	0.367	0.417	0.412	0.392	2.314	0.404	0.800	0.000	0.000	0.000	0.000	0.000	0.000	0.000	0.000	0.000	0.000	0.000	0.000	0.000	0.000	80	617	1243	1635	-1.444	Error	Error	334	909	0	0	481	1154	0	0	0	0
2	16	1	"ICS2"	"YBR157C"	9410	24640	90	744	723	361	125	133	72	86	86	0	3653	3096	1459	85	115	264	98	92	0	0	0	0	0	0	0	0	0	0	0	0	0	0	0	0	0	0	0	0.173	0.199	0.184	0.187	1.839	0.187	0.773	0.000	0.000	0.000	0.000	0.000	0.000	0.000	0.000	0.000	0.000	0.000	0.000	0.000	0.000	52	412	4187	3609	-2.527	Error	Error	619	3568	0	0	598	3011	0	0	0	0
2	17	1	"NTC20"	"YBR188C"	9620	24650	80	1532	1433	744	122	130	65	92	90	0	5210	4682	2747	87	93	36	100	100	0	0	0	0	0	0	0	0	0	0	0	0	0	0	0	0	0	0	0	0.275	0.285	0.264	0.277	1.917	0.251	0.807	0.000	0.000	0.000	0.000	0.000	0.000	0.000	0.000	0.000	0.000	0.000	0.000	0.000	0.000	52	332	6533	5906	-1.861	Error	Error	1410	5123	0	0	1311	4595	0	0	0	0
2	18	1	""	"YBR220C"	9800	24640	90	1245	1333	610	130	134	63	98	98	0	7340	6877	2985	90	99	46	100	100	0	0	0	0	0	0	0	0	0	0	0	0	0	0	0	0	0	0	0	0.154	0.177	0.183	0.175	1.634	0.169	0.859	0.000	0.000	0.000	0.000	0.000	0.000	0.000	0.000	0.000	0.000	0.000	0.000	0.000	0.000	52	406	8365	7990	-2.701	Error	Error	1115	7250	0	0	1203	6787	0	0	0	0
2	19	1	""	"YBR159W"	10010	24650	100	1527	1366	644	119	129	65	93	92	0	5593	4815	2329	84	91	35	98	98	0	0	0	0	0	0	0	0	0	0	0	0	0	0	0	0	0	0	0	0.256	0.264	0.262	0.260	2.136	0.247	0.839	0.000	0.000	0.000	0.000	0.000	0.000	0.000	0.000	0.000	0.000	0.000	0.000	0.000	0.000	80	540	6917	5978	-1.968	Error	Error	1408	5509	0	0	1247	4731	0	0	0	0
2	20	1	""	"YBR190W"	10210	24640	90	475	502	261	128	137	70	82	82	0	1644	1595	1008	82	97	113	90	84	0	0	0	0	0	0	0	0	0	0	0	0	0	0	0	0	0	0	0	0.222	0.247	0.249	0.266	2.111	0.219	0.737	0.000	0.000	0.000	0.000	0.000	0.000	0.000	0.000	0.000	0.000	0.000	0.000	0.000	0.000	52	412	1909	1887	-2.170	Error	Error	347	1562	0	0	374	1513	0	0	0	0
2	21	1	"FAT2"	"YBR222C"	10410	24650	80	603	663	417	127	133	62	92	80	0	2221	2762	2142	81	84	30	98	96	0	0	0	0	0	0	0	0	0	0	0	0	0	0	0	0	0	0	0	0.222	0.200	0.173	0.199	2.308	0.176	0.747	0.000	0.000	0.000	0.000	0.000	0.000	0.000	0.000	0.000	0.000	0.000	0.000	0.000	0.000	52	324	2616	3217	-2.169	Error	Error	476	2140	0	0	536	2681	0	0	0	0
2	1	2	""	"YBR161W"	6410	24850	90	7256	6262	2178	127	145	122	100	100	0	6059	5529	1896	87	113	207	100	100	0	0	0	0	0	0	0	0	0	0	0	0	0	0	0	0	0	0	0	1.194	1.127	1.123	1.128	1.509	1.143	0.911	0.000	0.000	0.000	0.000	0.000	0.000	0.000	0.000	0.000	0.000	0.000	0.000	0.000	0.000	52	420	13101	11577	0.255	Error	Error	7129	5972	0	0	6135	5442	0	0	0	0
2	2	2	"RIM2"	"YBR192W"	6620	24860	90	7739	7000	2957	124	133	66	100	100	0	4976	4380	1778	85	91	35	100	100	0	0	0	0	0	0	0	0	0	0	0	0	0	0	0	0	0	0	0	1.557	1.601	1.543	1.552	1.510	1.655	0.897	0.000	0.000	0.000	0.000	0.000	0.000	0.000	0.000	0.000	0.000	0.000	0.000	0.000	0.000	52	420	12506	11171	0.639	Error	Error	7615	4891	0	0	6876	4295	0	0	0	0
2	3	2	""	"YBR224W"	6820	24860	100	870	883	461	119	128	62	96	91	0	4895	3988	2164	84	89	38	100	100	0	0	0	0	0	0	0	0	0	0	0	0	0	0	0	0	0	0	0	0.156	0.196	0.184	0.207	1.894	0.181	0.803	0.000	0.000	0.000	0.000	0.000	0.000	0.000	0.000	0.000	0.000	0.000	0.000	0.000	0.000	80	540	5562	4668	-2.679	Error	Error	751	4811	0	0	764	3904	0	0	0	0
2	4	2	"GPM2"	"YDL021W"	7010	24860	90	4811	5924	4614	119	125	58	100	100	0	1971	2479	1947	83	89	42	100	96	0	0	0	0	0	0	0	0	0	0	0	0	0	0	0	0	0	0	0	2.485	2.423	2.371	2.582	1.825	2.490	0.900	0.000	0.000	0.000	0.000	0.000	0.000	0.000	0.000	0.000	0.000	0.000	0.000	0.000	0.000	52	414	6580	8201	1.313	Error	Error	4692	1888	0	0	5805	2396	0	0	0	0
2	5	2	""	"YDL053C"	7220	24860	100	759	777	423	126	154	137	87	80	0	3010	2960	1573	87	148	298	95	90	0	0	0	0	0	0	0	0	0	0	0	0	0	0	0	0	0	0	0	0.217	0.227	0.223	0.218	1.692	0.223	0.800	0.000	0.000	0.000	0.000	0.000	0.000	0.000	0.000	0.000	0.000	0.000	0.000	0.000	0.000	80	550	3556	3524	-2.207	Error	Error	633	2923	0	0	651	2873	0	0	0	0
2	6	2	""	"YDL085W"	7420	24860	90	1633	2064	1722	129	160	142	94	92	0	4568	6029	5529	94	161	306	100	98	0	0	0	0	0	0	0	0	0	0	0	0	0	0	0	0	0	0	0	0.336	0.326	0.303	0.321	1.882	0.308	0.912	0.000	0.000	0.000	0.000	0.000	0.000	0.000	0.000	0.000	0.000	0.000	0.000	0.000	0.000	52	420	5978	7870	-1.573	Error	Error	1504	4474	0	0	1935	5935	0	0	0	0
2	7	2	""	"YDL023C"	7620	24860	80	926	1110	699	125	132	61	94	92	0	4385	4701	2853	89	95	39	100	100	0	0	0	0	0	0	0	0	0	0	0	0	0	0	0	0	0	0	0	0.186	0.214	0.200	0.196	2.208	0.206	0.825	0.000	0.000	0.000	0.000	0.000	0.000	0.000	0.000	0.000	0.000	0.000	0.000	0.000	0.000	52	340	5097	5597	-2.423	Error	Error	801	4296	0	0	985	4612	0	0	0	0
2	8	2	"PSA1"	"YDL055C"	7820	24870	80	1107	1312	969	128	131	59	92	92	0	996	1342	1014	88	94	53	100	98	0	0	0	0	0	0	0	0	0	0	0	0	0	0	0	0	0	0	0	1.078	0.944	0.946	0.885	1.940	0.946	0.859	0.000	0.000	0.000	0.000	0.000	0.000	0.000	0.000	0.000	0.000	0.000	0.000	0.000	0.000	52	340	1887	2438	0.109	Error	Error	979	908	0	0	1184	1254	0	0	0	0
2	9	2	"LUC7"	"YDL087C"	8010	24850	90	1266	1264	631	123	128	62	98	96	0	6533	6920	3608	91	98	41	100	100	0	0	0	0	0	0	0	0	0	0	0	0	0	0	0	0	0	0	0	0.177	0.167	0.160	0.165	1.650	0.157	0.870	0.000	0.000	0.000	0.000	0.000	0.000	0.000	0.000	0.000	0.000	0.000	0.000	0.000	0.000	52	420	7585	7970	-2.495	Error	Error	1143	6442	0	0	1141	6829	0	0	0	0
2	10	2	""	"YDL025C"	8210	24850	110	3762	3765	1677	129	133	63	100	100	0	3751	4328	2947	87	93	36	100	100	0	0	0	0	0	0	0	0	0	0	0	0	0	0	0	0	0	0	0	0.992	0.857	0.946	0.904	1.682	0.748	0.801	0.000	0.000	0.000	0.000	0.000	0.000	0.000	0.000	0.000	0.000	0.000	0.000	0.000	0.000	80	610	7297	7877	-0.012	Error	Error	3633	3664	0	0	3636	4241	0	0	0	0
2	11	2	""	"YDL057W"	8420	24860	80	640	961	880	127	133	68	94	92	0	1749	2745	3089	86	95	95	98	98	0	0	0	0	0	0	0	0	0	0	0	0	0	0	0	0	0	0	0	0.308	0.314	0.341	0.331	1.782	0.284	0.918	0.000	0.000	0.000	0.000	0.000	0.000	0.000	0.000	0.000	0.000	0.000	0.000	0.000	0.000	52	340	2176	3493	-1.697	Error	Error	513	1663	0	0	834	2659	0	0	0	0
2	12	2	""	"YDL089W"	8610	24860	80	491	640	554	124	134	62	88	80	0	634	860	640	85	89	34	98	98	0	0	0	0	0	0	0	0	0	0	0	0	0	0	0	0	0	0	0	0.668	0.666	0.602	0.514	3.266	0.744	0.786	0.000	0.000	0.000	0.000	0.000	0.000	0.000	0.000	0.000	0.000	0.000	0.000	0.000	0.000	52	340	916	1291	-0.581	Error	Error	367	549	0	0	516	775	0	0	0	0
2	13	2	""	"YDL027C"	8810	24860	100	1551	1406	629	126	132	63	98	97	0	5258	4880	2283	86	89	29	100	100	0	0	0	0	0	0	0	0	0	0	0	0	0	0	0	0	0	0	0	0.276	0.267	0.255	0.260	1.945	0.254	0.865	0.000	0.000	0.000	0.000	0.000	0.000	0.000	0.000	0.000	0.000	0.000	0.000	0.000	0.000	80	500	6597	6074	-1.860	Error	Error	1425	5172	0	0	1280	4794	0	0	0	0
2	14	2	"RAD59"	"YDL059C"	9010	24850	90	1264	1202	574	123	130	64	98	98	0	3983	3592	1795	87	91	34	100	100	0	0	0	0	0	0	0	0	0	0	0	0	0	0	0	0	0	0	0	0.293	0.308	0.317	0.314	1.689	0.295	0.842	0.000	0.000	0.000	0.000	0.000	0.000	0.000	0.000	0.000	0.000	0.000	0.000	0.000	0.000	52	420	5037	4584	-1.772	Error	Error	1141	3896	0	0	1079	3505	0	0	0	0
2	15	2	""	"YDL091C"	9200	24840	90	7700	7511	4427	124	171	407	98	96	0	4167	4178	2553	85	112	194	100	100	0	0	0	0	0	0	0	0	0	0	0	0	0	0	0	0	0	0	0	1.856	1.805	1.672	1.788	1.901	1.851	0.864	0.000	0.000	0.000	0.000	0.000	0.000	0.000	0.000	0.000	0.000	0.000	0.000	0.000	0.000	52	414	11658	11480	0.892	Error	Error	7576	4082	0	0	7387	4093	0	0	0	0
2	16	2	"RPA14"	"YDR156W"	9400	24850	90	277	298	159	123	132	71	63	51	0	1572	1639	881	88	107	207	96	88	0	0	0	0	0	0	0	0	0	0	0	0	0	0	0	0	0	0	0	0.104	0.113	0.119	0.122	2.125	0.102	0.428	0.000	0.000	0.000	0.000	0.000	0.000	0.000	0.000	0.000	0.000	0.000	0.000	0.000	0.000	52	420	1638	1726	-3.268	Error	Error	154	1484	0	0	175	1551	0	0	0	0
2	17	2	""	"YDR187C"	9610	24850	80	285	391	317	124	133	63	73	53	0	535	1072	1476	88	97	38	100	98	0	0	0	0	0	0	0	0	0	0	0	0	0	0	0	0	0	0	0	0.360	0.271	0.320	0.310	3.201	0.189	0.609	0.000	0.000	0.000	0.000	0.000	0.000	0.000	0.000	0.000	0.000	0.000	0.000	0.000	0.000	52	340	608	1251	-1.473	Error	Error	161	447	0	0	267	984	0	0	0	0
2	18	2	""	"YDR219C"	9810	24840	70	647	860	738	119	129	62	90	90	0	925	1562	1649	89	97	42	100	93	0	0	0	0	0	0	0	0	0	0	0	0	0	0	0	0	0	0	0	0.632	0.503	0.644	0.699	2.553	0.433	0.731	0.000	0.000	0.000	0.000	0.000	0.000	0.000	0.000	0.000	0.000	0.000	0.000	0.000	0.000	32	236	1364	2214	-0.663	Error	Error	528	836	0	0	741	1473	0	0	0	0
2	19	2	"HOM2"	"YDR158W"	10010	24850	90	4045	6650	6086	122	129	63	100	100	0	7349	11929	11984	86	90	33	100	100	0	0	0	0	0	0	0	0	0	0	0	0	0	0	0	0	0	0	0	0.540	0.551	0.541	0.571	1.931	0.500	0.865	0.000	0.000	0.000	0.000	0.000	0.000	0.000	0.000	0.000	0.000	0.000	0.000	0.000	0.000	52	420	11186	18371	-0.889	Error	Error	3923	7263	0	0	6528	11843	0	0	0	0
2	20	2	"SLY1"	"YDR189W"	10220	24850	80	4388	5061	3582	125	132	64	100	100	0	4117	5048	3798	80	85	31	100	100	0	0	0	0	0	0	0	0	0	0	0	0	0	0	0	0	0	0	0	1.056	0.994	0.861	0.991	2.066	0.963	0.786	0.000	0.000	0.000	0.000	0.000	0.000	0.000	0.000	0.000	0.000	0.000	0.000	0.000	0.000	52	340	8300	9904	0.079	Error	Error	4263	4037	0	0	4936	4968	0	0	0	0
2	21	2	""	"YDR221W"	10410	24840	70	630	963	904	114	126	57	96	93	0	1174	2367	3073	84	91	45	100	90	0	0	0	0	0	0	0	0	0	0	0	0	0	0	0	0	0	0	0	0.473	0.372	0.446	0.550	3.533	0.292	0.806	0.000	0.000	0.000	0.000	0.000	0.000	0.000	0.000	0.000	0.000	0.000	0.000	0.000	0.000	32	230	1606	3132	-1.079	Error	Error	516	1090	0	0	849	2283	0	0	0	0
2	1	3	"SSY1"	"YDR160W"	6420	25060	80	3175	3181	1733	118	133	76	100	96	0	7563	8583	4874	85	91	35	100	100	0	0	0	0	0	0	0	0	0	0	0	0	0	0	0	0	0	0	0	0.409	0.360	0.345	0.358	1.651	0.339	0.867	0.000	0.000	0.000	0.000	0.000	0.000	0.000	0.000	0.000	0.000	0.000	0.000	0.000	0.000	52	340	10535	11561	-1.291	Error	Error	3057	7478	0	0	3063	8498	0	0	0	0
2	2	3	"HST4"	"YDR191W"	6620	25070	80	2108	2596	2359	122	131	72	96	94	0	2736	3898	3733	83	88	32	98	98	0	0	0	0	0	0	0	0	0	0	0	0	0	0	0	0	0	0	0	0.749	0.648	0.649	0.622	2.105	0.619	0.848	0.000	0.000	0.000	0.000	0.000	0.000	0.000	0.000	0.000	0.000	0.000	0.000	0.000	0.000	52	340	4639	6289	-0.418	Error	Error	1986	2653	0	0	2474	3815	0	0	0	0
2	3	3	""	"YDR223W"	6820	25050	50	289	374	225	124	135	62	91	66	0	525	625	435	86	95	42	100	100	0	0	0	0	0	0	0	0	0	0	0	0	0	0	0	0	0	0	0	0.376	0.464	0.506	0.432	1.929	0.470	0.443	0.000	0.000	0.000	0.000	0.000	0.000	0.000	0.000	0.000	0.000	0.000	0.000	0.000	0.000	12	104	604	789	-1.412	Error	Error	165	439	0	0	250	539	0	0	0	0
2	4	3	"NBP2"	"YDR162C"	7010	25050	60	397	510	327	128	142	83	96	75	0	591	818	763	82	109	196	65	59	0	0	0	0	0	0	0	0	0	0	0	0	0	0	0	0	0	0	0	0.528	0.519	0.655	0.798	3.158	0.373	0.635	0.000	0.000	0.000	0.000	0.000	0.000	0.000	0.000	0.000	0.000	0.000	0.000	0.000	0.000	32	176	778	1118	-0.920	Error	Error	269	509	0	0	382	736	0	0	0	0
2	5	3	""	"YDR193W"	7210	25050	70	731	820	513	119	127	65	93	87	0	2012	2070	1292	85	110	151	96	93	0	0	0	0	0	0	0	0	0	0	0	0	0	0	0	0	0	0	0	0.318	0.353	0.373	0.343	1.948	0.323	0.789	0.000	0.000	0.000	0.000	0.000	0.000	0.000	0.000	0.000	0.000	0.000	0.000	0.000	0.000	32	236	2539	2686	-1.655	Error	Error	612	1927	0	0	701	1985	0	0	0	0
2	6	3	"HTA1"	"YDR225W"	7420	25070	90	6681	5577	2951	128	137	78	100	100	0	4068	3578	1595	86	100	65	100	100	0	0	0	0	0	0	0	0	0	0	0	0	0	0	0	0	0	0	0	1.646	1.560	1.598	1.440	1.768	1.686	0.860	0.000	0.000	0.000	0.000	0.000	0.000	0.000	0.000	0.000	0.000	0.000	0.000	0.000	0.000	52	410	10535	8941	0.719	Error	Error	6553	3982	0	0	5449	3492	0	0	0	0
2	7	3	""	"YDR539W"	7590	25050	70	565	734	577	127	137	72	100	90	0	637	1465	1456	92	115	86	96	90	0	0	0	0	0	0	0	0	0	0	0	0	0	0	0	0	0	0	0	0.804	0.442	0.449	0.589	2.414	0.374	0.733	0.000	0.000	0.000	0.000	0.000	0.000	0.000	0.000	0.000	0.000	0.000	0.000	0.000	0.000	32	236	983	1980	-0.315	Error	Error	438	545	0	0	607	1373	0	0	0	0
2	8	3	""	"YEL025C"	7810	25060	90	942	1757	2000	125	134	62	92	92	0	1542	2557	3191	88	96	45	100	100	0	0	0	0	0	0	0	0	0	0	0	0	0	0	0	0	0	0	0	0.562	0.661	0.664	0.643	2.350	0.618	0.862	0.000	0.000	0.000	0.000	0.000	0.000	0.000	0.000	0.000	0.000	0.000	0.000	0.000	0.000	52	420	2271	4101	-0.832	Error	Error	817	1454	0	0	1632	2469	0	0	0	0
2	9	3	""	"YEL057C"	8000	25050	80	2894	3797	2527	123	131	67	100	100	0	2861	3282	2283	93	100	47	100	100	0	0	0	0	0	0	0	0	0	0	0	0	0	0	0	0	0	0	0	1.001	1.152	1.087	1.188	1.702	1.136	0.929	0.000	0.000	0.000	0.000	0.000	0.000	0.000	0.000	0.000	0.000	0.000	0.000	0.000	0.000	52	340	5539	6863	0.002	Error	Error	2771	2768	0	0	3674	3189	0	0	0	0
2	10	3	""	"YDR541C"	8200	25050	60	509	1056	1169	113	123	60	100	90	0	1161	2589	3008	84	88	34	100	100	0	0	0	0	0	0	0	0	0	0	0	0	0	0	0	0	0	0	0	0.368	0.376	0.450	0.455	1.979	0.360	0.850	0.000	0.000	0.000	0.000	0.000	0.000	0.000	0.000	0.000	0.000	0.000	0.000	0.000	0.000	32	176	1473	3448	-1.443	Error	Error	396	1077	0	0	943	2505	0	0	0	0
2	11	3	"CUP5"	"YEL027W"	8410	25060	90	1409	1472	922	125	132	64	94	92	0	3156	3479	2142	87	91	31	100	100	0	0	0	0	0	0	0	0	0	0	0	0	0	0	0	0	0	0	0	0.418	0.397	0.366	0.351	1.969	0.384	0.832	0.000	0.000	0.000	0.000	0.000	0.000	0.000	0.000	0.000	0.000	0.000	0.000	0.000	0.000	52	420	4353	4739	-1.257	Error	Error	1284	3069	0	0	1347	3392	0	0	0	0
2	12	3	"SOM1"	"YEL059C-A"	8610	25060	80	659	764	495	131	135	59	94	90	0	2435	2244	1024	84	100	195	96	90	0	0	0	0	0	0	0	0	0	0	0	0	0	0	0	0	0	0	0	0.225	0.293	0.285	0.276	1.938	0.300	0.665	0.000	0.000	0.000	0.000	0.000	0.000	0.000	0.000	0.000	0.000	0.000	0.000	0.000	0.000	52	316	2879	2793	-2.155	Error	Error	528	2351	0	0	633	2160	0	0	0	0
2	13	3	""	"YDR543C"	8790	25050	150	135	193	243	129	134	63	25	13	0	101	163	193	84	94	120	16	10	0	0	0	0	0	0	0	0	0	0	0	0	0	0	0	0	0	0	0	0.353	0.810	1.337	1.318	4.154	1.413	0.584	0.000	0.000	0.000	0.000	0.000	0.000	0.000	0.000	0.000	0.000	0.000	0.000	0.000	0.000	156	910	23	143	-1.503	Error	Error	6	17	0	0	64	79	0	0	-50	0
2	14	3	""	"YEL029C"	9010	25060	80	1630	2672	2810	126	131	62	100	98	0	2404	3802	3794	90	96	49	100	100	0	0	0	0	0	0	0	0	0	0	0	0	0	0	0	0	0	0	0	0.650	0.686	0.630	0.662	1.876	0.704	0.880	0.000	0.000	0.000	0.000	0.000	0.000	0.000	0.000	0.000	0.000	0.000	0.000	0.000	0.000	52	340	3818	6258	-0.622	Error	Error	1504	2314	0	0	2546	3712	0	0	0	0
2	15	3	"PRB1"	"YEL060C"	9210	25060	60	204	225	141	135	140	65	53	18	0	500	592	440	89	94	33	87	87	0	0	0	0	0	0	0	0	0	0	0	0	0	0	0	0	0	0	0	0.168	0.179	0.191	0.242	3.905	0.185	0.319	0.000	0.000	0.000	0.000	0.000	0.000	0.000	0.000	0.000	0.000	0.000	0.000	0.000	0.000	32	176	480	593	-2.574	Error	Error	69	411	0	0	90	503	0	0	0	0
2	16	3	"YRF1-1"	"YDR545W"	9400	25050	80	1486	2697	3240	121	129	62	98	98	0	1378	3532	4512	88	94	45	100	98	0	0	0	0	0	0	0	0	0	0	0	0	0	0	0	0	0	0	0	1.058	0.748	0.930	0.968	2.488	0.699	0.807	0.000	0.000	0.000	0.000	0.000	0.000	0.000	0.000	0.000	0.000	0.000	0.000	0.000	0.000	52	340	2655	6020	0.082	Error	Error	1365	1290	0	0	2576	3444	0	0	0	0
2	17	3	"SPF1"	"YEL031W"	9600	25050	80	164	177	80	123	130	63	40	19	0	331	317	142	83	91	42	84	78	0	0	0	0	0	0	0	0	0	0	0	0	0	0	0	0	0	0	0	0.165	0.231	0.393	0.358	3.747	0.217	0.064	0.000	0.000	0.000	0.000	0.000	0.000	0.000	0.000	0.000	0.000	0.000	0.000	0.000	0.000	52	340	289	288	-2.597	Error	Error	41	248	0	0	54	234	0	0	0	0
2	18	3	"NPR2"	"YEL062W"	9800	25050	90	924	1495	1343	125	135	63	98	90	0	1710	2696	3001	82	88	42	98	98	0	0	0	0	0	0	0	0	0	0	0	0	0	0	0	0	0	0	0	0.491	0.524	0.550	0.602	2.234	0.442	0.812	0.000	0.000	0.000	0.000	0.000	0.000	0.000	0.000	0.000	0.000	0.000	0.000	0.000	0.000	52	420	2427	3984	-1.027	Error	Error	799	1628	0	0	1370	2614	0	0	0	0
2	19	3	"PES4"	"YFR023W"	10000	25050	90	6707	8583	6279	125	130	62	100	100	0	2815	3698	2947	82	90	60	100	100	0	0	0	0	0	0	0	0	0	0	0	0	0	0	0	0	0	0	0	2.408	2.339	2.207	2.494	1.939	2.343	0.861	0.000	0.000	0.000	0.000	0.000	0.000	0.000	0.000	0.000	0.000	0.000	0.000	0.000	0.000	52	420	9315	12074	1.268	Error	Error	6582	2733	0	0	8458	3616	0	0	0	0
2	20	3	"HXK1"	"YFR053C"	10200	25050	80	5239	4671	2354	121	128	60	100	100	0	7788	7460	4062	82	91	54	100	100	0	0	0	0	0	0	0	0	0	0	0	0	0	0	0	0	0	0	0	0.664	0.617	0.560	0.641	1.818	0.585	0.869	0.000	0.000	0.000	0.000	0.000	0.000	0.000	0.000	0.000	0.000	0.000	0.000	0.000	0.000	52	340	12824	11928	-0.590	Error	Error	5118	7706	0	0	4550	7378	0	0	0	0
2	21	3	"SCW11"	"YGL028C"	10410	25050	80	5615	5905	3869	120	129	62	98	98	0	7218	8014	4853	83	86	29	100	100	0	0	0	0	0	0	0	0	0	0	0	0	0	0	0	0	0	0	0	0.770	0.729	0.679	0.685	1.967	0.744	0.877	0.000	0.000	0.000	0.000	0.000	0.000	0.000	0.000	0.000	0.000	0.000	0.000	0.000	0.000	52	332	12630	13716	-0.377	Error	Error	5495	7135	0	0	5785	7931	0	0	0	0
2	1	4	""	"YFR024C-A"	6400	25270	80	352	821	1105	123	129	63	84	73	0	407	891	1254	87	91	33	90	80	0	0	0	0	0	0	0	0	0	0	0	0	0	0	0	0	0	0	0	0.716	0.868	0.953	0.889	2.496	0.871	0.839	0.000	0.000	0.000	0.000	0.000	0.000	0.000	0.000	0.000	0.000	0.000	0.000	0.000	0.000	52	332	549	1502	-0.483	Error	Error	229	320	0	0	698	804	0	0	0	0
2	2	4	""	"YFR055W"	6600	25260	90	2062	2105	1076	123	126	64	100	100	0	6095	6460	3349	85	95	83	100	100	0	0	0	0	0	0	0	0	0	0	0	0	0	0	0	0	0	0	0	0.323	0.311	0.316	0.303	1.471	0.293	0.900	0.000	0.000	0.000	0.000	0.000	0.000	0.000	0.000	0.000	0.000	0.000	0.000	0.000	0.000	52	420	7949	8357	-1.632	Error	Error	1939	6010	0	0	1982	6375	0	0	0	0
2	3	4	"RPL30"	"YGL030W"	6820	25270	80	772	831	540	118	133	65	90	86	0	1657	1781	1197	81	88	35	98	98	0	0	0	0	0	0	0	0	0	0	0	0	0	0	0	0	0	0	0	0.415	0.419	0.416	0.378	2.047	0.404	0.805	0.000	0.000	0.000	0.000	0.000	0.000	0.000	0.000	0.000	0.000	0.000	0.000	0.000	0.000	52	340	2230	2413	-1.269	Error	Error	654	1576	0	0	713	1700	0	0	0	0
2	4	4	""	"YFR026C"	7010	25260	80	1473	1351	601	121	131	67	96	96	0	4523	3967	1660	83	94	52	100	98	0	0	0	0	0	0	0	0	0	0	0	0	0	0	0	0	0	0	0	0.305	0.317	0.311	0.328	1.720	0.296	0.829	0.000	0.000	0.000	0.000	0.000	0.000	0.000	0.000	0.000	0.000	0.000	0.000	0.000	0.000	52	340	5792	5114	-1.715	Error	Error	1352	4440	0	0	1230	3884	0	0	0	0
2	5	4	""	"YFR057W"	7210	25260	70	209	215	102	123	125	58	62	28	0	204	220	132	82	86	32	81	65	0	0	0	0	0	0	0	0	0	0	0	0	0	0	0	0	0	0	0	0.705	0.667	0.793	0.710	3.135	0.822	0.091	0.000	0.000	0.000	0.000	0.000	0.000	0.000	0.000	0.000	0.000	0.000	0.000	0.000	0.000	32	236	208	230	-0.504	Error	Error	86	122	0	0	92	138	0	0	0	0
2	6	4	"AGA2"	"YGL032C"	7420	25260	100	1693	1648	1017	118	126	63	92	88	0	2273	2549	1796	84	89	35	96	93	0	0	0	0	0	0	0	0	0	0	0	0	0	0	0	0	0	0	0	0.720	0.621	0.589	0.644	2.641	0.574	0.818	0.000	0.000	0.000	0.000	0.000	0.000	0.000	0.000	0.000	0.000	0.000	0.000	0.000	0.000	80	524	3764	3995	-0.475	Error	Error	1575	2189	0	0	1530	2465	0	0	0	0
2	7	4	"CDC14"	"YFR028C"	7600	25260	90	2665	2477	1009	127	134	60	98	96	0	6603	5509	2661	84	94	50	98	98	0	0	0	0	0	0	0	0	0	0	0	0	0	0	0	0	0	0	0	0.389	0.433	0.406	0.454	2.372	0.390	0.873	0.000	0.000	0.000	0.000	0.000	0.000	0.000	0.000	0.000	0.000	0.000	0.000	0.000	0.000	52	406	9057	7775	-1.361	Error	Error	2538	6519	0	0	2350	5425	0	0	0	0
2	8	4	"ERP6"	"YGL002W"	7800	25260	90	11422	9706	4611	133	137	64	100	100	0	3389	3087	1619	85	95	49	100	100	0	0	0	0	0	0	0	0	0	0	0	0	0	0	0	0	0	0	0	3.417	3.189	2.989	3.200	1.790	3.132	0.889	0.000	0.000	0.000	0.000	0.000	0.000	0.000	0.000	0.000	0.000	0.000	0.000	0.000	0.000	52	420	14593	12575	1.773	Error	Error	11289	3304	0	0	9573	3002	0	0	0	0
2	9	4	""	"YGL034C"	8000	25260	90	324	377	188	120	128	63	84	73	0	563	626	384	85	93	40	92	92	0	0	0	0	0	0	0	0	0	0	0	0	0	0	0	0	0	0	0	0.427	0.475	0.517	0.516	1.957	0.441	0.598	0.000	0.000	0.000	0.000	0.000	0.000	0.000	0.000	0.000	0.000	0.000	0.000	0.000	0.000	52	420	682	798	-1.228	Error	Error	204	478	0	0	257	541	0	0	0	0
2	10	4	"RPL11B"	"YGR085C"	8210	25260	80	3511	3074	1425	119	130	67	98	94	0	5013	4333	2090	81	88	35	100	100	0	0	0	0	0	0	0	0	0	0	0	0	0	0	0	0	0	0	0	0.688	0.695	0.680	0.658	2.107	0.668	0.886	0.000	0.000	0.000	0.000	0.000	0.000	0.000	0.000	0.000	0.000	0.000	0.000	0.000	0.000	52	340	8324	7207	-0.540	Error	Error	3392	4932	0	0	2955	4252	0	0	0	0
2	11	4	""	"YGR117C"	8410	25260	80	9697	9129	4190	127	133	64	100	100	0	5825	5561	2550	89	106	247	98	98	0	0	0	0	0	0	0	0	0	0	0	0	0	0	0	0	0	0	0	1.668	1.645	1.630	1.687	1.409	1.697	0.912	0.000	0.000	0.000	0.000	0.000	0.000	0.000	0.000	0.000	0.000	0.000	0.000	0.000	0.000	52	340	15306	14474	0.738	Error	Error	9570	5736	0	0	9002	5472	0	0	0	0
2	12	4	""	"YGR149W"	8600	25250	80	5428	5612	3019	134	137	62	100	100	0	4561	4768	2917	83	89	34	100	100	0	0	0	0	0	0	0	0	0	0	0	0	0	0	0	0	0	0	0	1.182	1.169	1.072	1.207	1.782	1.139	0.873	0.000	0.000	0.000	0.000	0.000	0.000	0.000	0.000	0.000	0.000	0.000	0.000	0.000	0.000	52	340	9772	10163	0.242	Error	Error	5294	4478	0	0	5478	4685	0	0	0	0
2	13	4	"PDC6"	"YGR087C"	8810	25260	80	1075	1074	440	129	135	67	98	98	0	6183	5786	2120	81	86	30	100	100	0	0	0	0	0	0	0	0	0	0	0	0	0	0	0	0	0	0	0	0.155	0.166	0.159	0.156	1.715	0.165	0.815	0.000	0.000	0.000	0.000	0.000	0.000	0.000	0.000	0.000	0.000	0.000	0.000	0.000	0.000	52	340	7048	6650	-2.689	Error	Error	946	6102	0	0	945	5705	0	0	0	0
2	14	4	"NUP57"	"YGR119C"	9010	25260	100	7406	7022	3546	124	133	66	100	100	0	6577	6409	3198	84	91	34	100	100	0	0	0	0	0	0	0	0	0	0	0	0	0	0	0	0	0	0	0	1.122	1.091	1.114	1.145	1.948	1.106	0.873	0.000	0.000	0.000	0.000	0.000	0.000	0.000	0.000	0.000	0.000	0.000	0.000	0.000	0.000	80	515	13775	13223	0.165	Error	Error	7282	6493	0	0	6898	6325	0	0	0	0
2	15	4	""	"YGR151C"	9190	25250	90	1630	1579	787	130	137	65	96	94	0	2771	2372	1353	85	93	44	98	98	0	0	0	0	0	0	0	0	0	0	0	0	0	0	0	0	0	0	0	0.558	0.634	0.619	0.684	1.836	0.572	0.823	0.000	0.000	0.000	0.000	0.000	0.000	0.000	0.000	0.000	0.000	0.000	0.000	0.000	0.000	52	407	4186	3736	-0.840	Error	Error	1500	2686	0	0	1449	2287	0	0	0	0
2	16	4	""	"YGR089W"	9400	25250	70	2113	2121	1328	122	163	349	93	81	0	5560	7164	5610	89	141	551	100	87	0	0	0	0	0	0	0	0	0	0	0	0	0	0	0	0	0	0	0	0.364	0.283	0.285	0.317	2.168	0.229	0.810	0.000	0.000	0.000	0.000	0.000	0.000	0.000	0.000	0.000	0.000	0.000	0.000	0.000	0.000	32	236	7462	9074	-1.458	Error	Error	1991	5471	0	0	1999	7075	0	0	0	0
2	17	4	"MEP1"	"YGR121C"	9600	25260	90	2898	2618	1328	127	147	248	96	86	0	10848	11122	6689	84	110	409	98	94	0	0	0	0	0	0	0	0	0	0	0	0	0	0	0	0	0	0	0	0.257	0.226	0.207	0.235	2.307	0.205	0.863	0.000	0.000	0.000	0.000	0.000	0.000	0.000	0.000	0.000	0.000	0.000	0.000	0.000	0.000	52	420	13535	13529	-1.958	Error	Error	2771	10764	0	0	2491	11038	0	0	0	0
2	18	4	""	"YGR153W"	9800	25250	90	3090	2765	1243	128	135	66	100	100	0	7539	6548	3179	82	84	27	100	100	0	0	0	0	0	0	0	0	0	0	0	0	0	0	0	0	0	0	0	0.397	0.408	0.409	0.440	1.701	0.375	0.883	0.000	0.000	0.000	0.000	0.000	0.000	0.000	0.000	0.000	0.000	0.000	0.000	0.000	0.000	52	420	10419	9103	-1.332	Error	Error	2962	7457	0	0	2637	6466	0	0	0	0
2	19	4	"PRP31"	"YGR091W"	10000	25250	80	1912	1727	804	126	133	59	98	96	0	4701	4397	2135	85	90	32	100	100	0	0	0	0	0	0	0	0	0	0	0	0	0	0	0	0	0	0	0	0.387	0.371	0.365	0.372	1.740	0.329	0.825	0.000	0.000	0.000	0.000	0.000	0.000	0.000	0.000	0.000	0.000	0.000	0.000	0.000	0.000	52	340	6402	5913	-1.370	Error	Error	1786	4616	0	0	1601	4312	0	0	0	0
2	20	4	"PPT1"	"YGR123C"	10200	25250	80	3295	3021	1371	127	148	130	98	98	0	7170	6198	2804	85	125	374	98	96	0	0	0	0	0	0	0	0	0	0	0	0	0	0	0	0	0	0	0	0.447	0.473	0.465	0.462	1.751	0.466	0.874	0.000	0.000	0.000	0.000	0.000	0.000	0.000	0.000	0.000	0.000	0.000	0.000	0.000	0.000	52	334	10253	9007	-1.161	Error	Error	3168	7085	0	0	2894	6113	0	0	0	0
2	21	4	"CYS4"	"YGR155W"	10380	25240	100	1377	1335	737	127	149	165	87	83	0	6857	5502	3633	87	146	581	83	77	0	0	0	0	0	0	0	0	0	0	0	0	0	0	0	0	0	0	0	0.185	0.223	0.219	0.293	2.768	0.208	0.873	0.000	0.000	0.000	0.000	0.000	0.000	0.000	0.000	0.000	0.000	0.000	0.000	0.000	0.000	80	527	8020	6623	-2.437	Error	Error	1250	6770	0	0	1208	5415	0	0	0	0
2	1	5	"SET1"	"YHR119W"	6390	25460	70	1875	3863	3971	123	131	60	100	100	0	804	1770	1939	87	94	40	96	96	0	0	0	0	0	0	0	0	0	0	0	0	0	0	0	0	0	0	0	2.444	2.222	2.431	2.557	1.846	2.153	0.938	0.000	0.000	0.000	0.000	0.000	0.000	0.000	0.000	0.000	0.000	0.000	0.000	0.000	0.000	32	230	2469	5423	1.289	Error	Error	1752	717	0	0	3740	1683	0	0	0	0
2	2	5	""	"YHR149C"	6600	25470	80	633	1844	2667	119	126	61	98	90	0	600	1592	2122	84	89	35	98	98	0	0	0	0	0	0	0	0	0	0	0	0	0	0	0	0	0	0	0	0.996	1.144	1.007	0.920	2.044	1.236	0.919	0.000	0.000	0.000	0.000	0.000	0.000	0.000	0.000	0.000	0.000	0.000	0.000	0.000	0.000	52	340	1030	3233	-0.006	Error	Error	514	516	0	0	1725	1508	0	0	0	0
2	3	5	""	"YHR181W"	6790	25460	70	667	1071	899	125	132	59	93	84	0	933	1857	1728	82	90	38	100	96	0	0	0	0	0	0	0	0	0	0	0	0	0	0	0	0	0	0	0	0.637	0.533	0.524	0.514	1.810	0.508	0.893	0.000	0.000	0.000	0.000	0.000	0.000	0.000	0.000	0.000	0.000	0.000	0.000	0.000	0.000	32	236	1393	2721	-0.651	Error	Error	542	851	0	0	946	1775	0	0	0	0
2	4	5	""	"YHR121W"	7000	25470	70	374	686	655	127	132	61	87	81	0	662	2195	2926	81	86	30	100	96	0	0	0	0	0	0	0	0	0	0	0	0	0	0	0	0	0	0	0	0.425	0.264	0.317	0.377	3.142	0.220	0.848	0.000	0.000	0.000	0.000	0.000	0.000	0.000	0.000	0.000	0.000	0.000	0.000	0.000	0.000	32	236	828	2673	-1.234	Error	Error	247	581	0	0	559	2114	0	0	0	0
2	5	5	""	"YHR151C"	7190	25460	60	392	681	622	120	125	63	90	84	0	779	2017	2465	83	88	35	100	96	0	0	0	0	0	0	0	0	0	0	0	0	0	0	0	0	0	0	0	0.391	0.290	0.314	0.350	2.820	0.247	0.848	0.000	0.000	0.000	0.000	0.000	0.000	0.000	0.000	0.000	0.000	0.000	0.000	0.000	0.000	32	176	968	2495	-1.355	Error	Error	272	696	0	0	561	1934	0	0	0	0
2	6	5	"GND1"	"YHR183W"	7410	25470	70	838	1564	1720	121	131	70	93	87	0	439	954	1058	87	100	79	90	78	0	0	0	0	0	0	0	0	0	0	0	0	0	0	0	0	0	0	0	2.037	1.664	1.770	1.692	2.231	1.677	0.905	0.000	0.000	0.000	0.000	0.000	0.000	0.000	0.000	0.000	0.000	0.000	0.000	0.000	0.000	32	236	1069	2310	1.026	Error	Error	717	352	0	0	1443	867	0	0	0	0
2	7	5	"EPT1"	"YHR123W"	7600	25470	80	333	556	582	117	127	67	88	71	0	643	1571	2333	85	89	34	98	98	0	0	0	0	0	0	0	0	0	0	0	0	0	0	0	0	0	0	0	0.387	0.295	0.377	0.374	2.491	0.242	0.833	0.000	0.000	0.000	0.000	0.000	0.000	0.000	0.000	0.000	0.000	0.000	0.000	0.000	0.000	52	340	774	1925	-1.369	Error	Error	216	558	0	0	439	1486	0	0	0	0
2	8	5	"SPO16"	"YHR153C"	7790	25460	70	1281	2415	2509	126	136	69	93	93	0	1253	2494	3016	87	96	45	96	96	0	0	0	0	0	0	0	0	0	0	0	0	0	0	0	0	0	0	0	0.991	0.951	1.007	1.175	2.225	0.856	0.869	0.000	0.000	0.000	0.000	0.000	0.000	0.000	0.000	0.000	0.000	0.000	0.000	0.000	0.000	32	236	2321	4696	-0.014	Error	Error	1155	1166	0	0	2289	2407	0	0	0	0
2	9	5	"ADY1"	"YHR185C"	8010	25460	60	336	367	148	122	131	62	87	84	0	318	517	593	86	94	37	93	90	0	0	0	0	0	0	0	0	0	0	0	0	0	0	0	0	0	0	0	0.922	0.568	0.819	0.659	2.309	0.274	0.363	0.000	0.000	0.000	0.000	0.000	0.000	0.000	0.000	0.000	0.000	0.000	0.000	0.000	0.000	32	176	446	676	-0.117	Error	Error	214	232	0	0	245	431	0	0	0	0
2	10	5	""	"YHR125W"	8200	25460	80	1741	1766	877	120	130	59	100	96	0	10016	9277	5037	84	90	34	100	100	0	0	0	0	0	0	0	0	0	0	0	0	0	0	0	0	0	0	0	0.163	0.179	0.179	0.176	1.909	0.164	0.849	0.000	0.000	0.000	0.000	0.000	0.000	0.000	0.000	0.000	0.000	0.000	0.000	0.000	0.000	52	340	11553	10839	-2.615	Error	Error	1621	9932	0	0	1646	9193	0	0	0	0
2	11	5	""	"YHR155W"	8410	25450	70	911	1217	868	125	142	85	100	90	0	3230	3603	2757	87	130	409	90	87	0	0	0	0	0	0	0	0	0	0	0	0	0	0	0	0	0	0	0	0.250	0.311	0.288	0.324	1.768	0.299	0.884	0.000	0.000	0.000	0.000	0.000	0.000	0.000	0.000	0.000	0.000	0.000	0.000	0.000	0.000	32	236	3929	4608	-2.000	Error	Error	786	3143	0	0	1092	3516	0	0	0	0
2	12	5	"IKI1"	"YHR187W"	8600	25450	80	188	223	119	117	124	59	57	44	0	366	541	461	83	89	34	86	78	0	0	0	0	0	0	0	0	0	0	0	0	0	0	0	0	0	0	0	0.251	0.231	0.263	0.353	4.759	0.175	0.310	0.000	0.000	0.000	0.000	0.000	0.000	0.000	0.000	0.000	0.000	0.000	0.000	0.000	0.000	52	340	354	564	-1.995	Error	Error	71	283	0	0	106	458	0	0	0	0
2	13	5	"YHC3"	"YJL059W"	8790	25450	80	5624	7553	6865	126	129	63	100	100	0	1841	2384	2176	79	82	28	100	100	0	0	0	0	0	0	0	0	0	0	0	0	0	0	0	0	0	0	0	3.120	3.222	3.065	3.394	1.954	3.380	0.861	0.000	0.000	0.000	0.000	0.000	0.000	0.000	0.000	0.000	0.000	0.000	0.000	0.000	0.000	52	340	7260	9732	1.642	Error	Error	5498	1762	0	0	7427	2305	0	0	0	0
2	14	5	""	"YJL091C"	8980	25450	80	1438	1612	1384	128	135	62	90	84	0	862	1019	960	82	88	32	82	75	0	0	0	0	0	0	0	0	0	0	0	0	0	0	0	0	0	0	0	1.679	1.584	1.548	1.982	2.792	1.545	0.839	0.000	0.000	0.000	0.000	0.000	0.000	0.000	0.000	0.000	0.000	0.000	0.000	0.000	0.000	52	340	2090	2421	0.748	Error	Error	1310	780	0	0	1484	937	0	0	0	0
2	15	5	""	"YJL123C"	9200	25450	80	1857	1659	822	120	131	64	98	96	0	8863	8716	4403	90	98	53	98	98	0	0	0	0	0	0	0	0	0	0	0	0	0	0	0	0	0	0	0	0.198	0.178	0.172	0.187	2.047	0.165	0.833	0.000	0.000	0.000	0.000	0.000	0.000	0.000	0.000	0.000	0.000	0.000	0.000	0.000	0.000	52	340	10510	10165	-2.336	Error	Error	1737	8773	0	0	1539	8626	0	0	0	0
2	16	5	"NUP82"	"YJL061W"	9400	25450	80	969	1544	1523	125	132	60	96	90	0	2675	4460	4452	88	104	106	100	100	0	0	0	0	0	0	0	0	0	0	0	0	0	0	0	0	0	0	0	0.326	0.325	0.316	0.278	2.483	0.316	0.868	0.000	0.000	0.000	0.000	0.000	0.000	0.000	0.000	0.000	0.000	0.000	0.000	0.000	0.000	52	340	3431	5791	-1.616	Error	Error	844	2587	0	0	1419	4372	0	0	0	0
2	17	5	"TOK1"	"YJL093C"	9600	25450	80	2525	2440	1106	125	130	64	100	100	0	11426	10219	4402	85	91	35	100	100	0	0	0	0	0	0	0	0	0	0	0	0	0	0	0	0	0	0	0	0.212	0.228	0.224	0.218	1.667	0.221	0.851	0.000	0.000	0.000	0.000	0.000	0.000	0.000	0.000	0.000	0.000	0.000	0.000	0.000	0.000	52	340	13741	12449	-2.240	Error	Error	2400	11341	0	0	2315	10134	0	0	0	0
2	18	5	"GCD14"	"YJL125C"	9800	25460	100	3990	3589	1351	130	138	67	100	100	0	7260	6511	2212	81	86	31	100	100	0	0	0	0	0	0	0	0	0	0	0	0	0	0	0	0	0	0	0	0.538	0.538	0.555	0.521	1.547	0.538	0.896	0.000	0.000	0.000	0.000	0.000	0.000	0.000	0.000	0.000	0.000	0.000	0.000	0.000	0.000	80	530	11039	9889	-0.895	Error	Error	3860	7179	0	0	3459	6430	0	0	0	0
2	19	5	"MRPL8"	"YJL063C"	9990	25450	80	723	738	348	126	136	65	98	94	0	4918	4309	1910	83	90	42	100	100	0	0	0	0	0	0	0	0	0	0	0	0	0	0	0	0	0	0	0	0.123	0.145	0.131	0.138	1.777	0.130	0.727	0.000	0.000	0.000	0.000	0.000	0.000	0.000	0.000	0.000	0.000	0.000	0.000	0.000	0.000	52	340	5432	4838	-3.018	Error	Error	597	4835	0	0	612	4226	0	0	0	0
2	20	5	"BCK1"	"YJL095W"	10190	25440	70	6642	7251	5278	120	132	62	100	100	0	7121	7905	5729	86	98	78	100	100	0	0	0	0	0	0	0	0	0	0	0	0	0	0	0	0	0	0	0	0.927	0.912	0.867	0.908	1.883	0.912	0.918	0.000	0.000	0.000	0.000	0.000	0.000	0.000	0.000	0.000	0.000	0.000	0.000	0.000	0.000	32	236	13557	14950	-0.109	Error	Error	6522	7035	0	0	7131	7819	0	0	0	0
2	21	5	"SPT10"	"YJL127C"	10400	25450	80	260	283	168	127	129	63	71	51	0	767	806	529	90	98	50	84	82	0	0	0	0	0	0	0	0	0	0	0	0	0	0	0	0	0	0	0	0.196	0.218	0.233	0.279	3.085	0.211	0.449	0.000	0.000	0.000	0.000	0.000	0.000	0.000	0.000	0.000	0.000	0.000	0.000	0.000	0.000	52	340	810	872	-2.348	Error	Error	133	677	0	0	156	716	0	0	0	0
2	1	6	""	"YJL065C"	6390	25660	80	494	511	226	121	130	60	94	92	0	3746	3553	1930	86	93	53	100	100	0	0	0	0	0	0	0	0	0	0	0	0	0	0	0	0	0	0	0	0.102	0.112	0.116	0.120	1.757	0.102	0.766	0.000	0.000	0.000	0.000	0.000	0.000	0.000	0.000	0.000	0.000	0.000	0.000	0.000	0.000	52	320	4033	3857	-3.295	Error	Error	373	3660	0	0	390	3467	0	0	0	0
2	2	6	""	"YJL097W"	6600	25660	80	715	765	470	117	128	65	88	84	0	2244	2924	1999	85	91	50	100	100	0	0	0	0	0	0	0	0	0	0	0	0	0	0	0	0	0	0	0	0.277	0.228	0.227	0.218	1.959	0.209	0.826	0.000	0.000	0.000	0.000	0.000	0.000	0.000	0.000	0.000	0.000	0.000	0.000	0.000	0.000	52	340	2757	3487	-1.852	Error	Error	598	2159	0	0	648	2839	0	0	0	0
2	3	6	"TRK1"	"YJL129C"	6800	25660	80	1552	2143	1515	127	133	62	100	98	0	4905	7174	5520	84	89	34	100	100	0	0	0	0	0	0	0	0	0	0	0	0	0	0	0	0	0	0	0	0.296	0.284	0.296	0.279	1.834	0.261	0.856	0.000	0.000	0.000	0.000	0.000	0.000	0.000	0.000	0.000	0.000	0.000	0.000	0.000	0.000	52	340	6246	9106	-1.758	Error	Error	1425	4821	0	0	2016	7090	0	0	0	0
2	4	6	"OAR1"	"YKL055C"	7000	25660	80	610	849	641	123	132	67	92	88	0	1762	2230	1668	81	87	33	100	98	0	0	0	0	0	0	0	0	0	0	0	0	0	0	0	0	0	0	0	0.290	0.338	0.320	0.339	2.129	0.337	0.830	0.000	0.000	0.000	0.000	0.000	0.000	0.000	0.000	0.000	0.000	0.000	0.000	0.000	0.000	52	340	2168	2875	-1.787	Error	Error	487	1681	0	0	726	2149	0	0	0	0
2	5	6	"CYT2"	"YKL087C"	7190	25660	80	1356	2515	2446	125	132	67	100	100	0	1779	2919	2778	85	88	38	98	98	0	0	0	0	0	0	0	0	0	0	0	0	0	0	0	0	0	0	0	0.727	0.843	0.801	0.880	1.957	0.853	0.866	0.000	0.000	0.000	0.000	0.000	0.000	0.000	0.000	0.000	0.000	0.000	0.000	0.000	0.000	52	340	2925	5224	-0.461	Error	Error	1231	1694	0	0	2390	2834	0	0	0	0
2	6	6	""	"YKL118W"	7390	25660	90	1248	1221	599	126	135	69	98	94	0	1137	1151	637	84	101	133	92	86	0	0	0	0	0	0	0	0	0	0	0	0	0	0	0	0	0	0	0	1.066	1.026	1.081	1.073	1.700	1.001	0.776	0.000	0.000	0.000	0.000	0.000	0.000	0.000	0.000	0.000	0.000	0.000	0.000	0.000	0.000	52	420	2175	2162	0.092	Error	Error	1122	1053	0	0	1095	1067	0	0	0	0
2	7	6	"NUP120"	"YKL057C"	7600	25660	80	538	1149	1532	122	129	59	90	86	0	658	1514	2196	85	91	36	100	94	0	0	0	0	0	0	0	0	0	0	0	0	0	0	0	0	0	0	0	0.726	0.719	0.692	0.802	2.777	0.669	0.762	0.000	0.000	0.000	0.000	0.000	0.000	0.000	0.000	0.000	0.000	0.000	0.000	0.000	0.000	52	340	989	2456	-0.462	Error	Error	416	573	0	0	1027	1429	0	0	0	0
2	8	6	"MIF2"	"YKL089W"	7800	25660	70	1931	2447	1744	124	131	60	100	100	0	6021	8621	5983	90	104	62	100	100	0	0	0	0	0	0	0	0	0	0	0	0	0	0	0	0	0	0	0	0.305	0.272	0.257	0.263	1.746	0.264	0.891	0.000	0.000	0.000	0.000	0.000	0.000	0.000	0.000	0.000	0.000	0.000	0.000	0.000	0.000	32	236	7738	10854	-1.715	Error	Error	1807	5931	0	0	2323	8531	0	0	0	0
2	9	6	"OAC1"	"YKL120W"	8000	25670	70	798	1406	1563	128	136	69	90	87	0	414	1213	1484	91	97	39	93	87	0	0	0	0	0	0	0	0	0	0	0	0	0	0	0	0	0	0	0	2.074	1.139	1.303	1.485	2.726	1.089	0.833	0.000	0.000	0.000	0.000	0.000	0.000	0.000	0.000	0.000	0.000	0.000	0.000	0.000	0.000	32	236	993	2400	1.053	Error	Error	670	323	0	0	1278	1122	0	0	0	0
2	10	6	""	"YKL059C"	8200	25660	80	707	1407	1612	128	136	62	96	90	0	1914	4430	5287	85	95	44	100	100	0	0	0	0	0	0	0	0	0	0	0	0	0	0	0	0	0	0	0	0.317	0.294	0.279	0.309	2.122	0.284	0.871	0.000	0.000	0.000	0.000	0.000	0.000	0.000	0.000	0.000	0.000	0.000	0.000	0.000	0.000	52	340	2408	5624	-1.659	Error	Error	579	1829	0	0	1279	4345	0	0	0	0
2	11	6	""	"YKL091C"	8390	25650	70	400	761	723	137	145	78	87	71	0	1230	2979	3583	84	95	51	96	96	0	0	0	0	0	0	0	0	0	0	0	0	0	0	0	0	0	0	0	0.229	0.216	0.224	0.245	2.345	0.185	0.770	0.000	0.000	0.000	0.000	0.000	0.000	0.000	0.000	0.000	0.000	0.000	0.000	0.000	0.000	32	236	1409	3519	-2.123	Error	Error	263	1146	0	0	624	2895	0	0	0	0
2	12	6	"SRP21"	"YKL122C"	8590	25660	90	585	1253	1424	120	127	65	94	84	0	508	1204	1454	84	88	32	100	100	0	0	0	0	0	0	0	0	0	0	0	0	0	0	0	0	0	0	0	1.097	1.012	0.972	0.906	2.517	0.988	0.836	0.000	0.000	0.000	0.000	0.000	0.000	0.000	0.000	0.000	0.000	0.000	0.000	0.000	0.000	52	420	889	2253	0.133	Error	Error	465	424	0	0	1133	1120	0	0	0	0
2	13	6	""	"YKL061W"	8790	25660	90	8615	7978	4610	122	137	86	100	100	0	1344	1369	869	85	93	47	100	96	0	0	0	0	0	0	0	0	0	0	0	0	0	0	0	0	0	0	0	6.746	6.118	5.658	6.447	1.927	5.976	0.863	0.000	0.000	0.000	0.000	0.000	0.000	0.000	0.000	0.000	0.000	0.000	0.000	0.000	0.000	52	420	9752	9140	2.754	Error	Error	8493	1259	0	0	7856	1284	0	0	0	0
2	14	6	"MBR1"	"YKL093W"	8990	25660	100	8652	8617	5119	122	133	65	98	97	0	4593	3914	2206	85	90	35	98	97	0	0	0	0	0	0	0	0	0	0	0	0	0	0	0	0	0	0	0	1.892	2.219	2.224	2.305	1.761	2.300	0.912	0.000	0.000	0.000	0.000	0.000	0.000	0.000	0.000	0.000	0.000	0.000	0.000	0.000	0.000	80	526	13038	12324	0.920	Error	Error	8530	4508	0	0	8495	3829	0	0	0	0
2	15	6	"SSH4"	"YKL124W"	9180	25660	100	6683	6838	3805	121	131	66	100	100	0	7520	7453	4422	82	90	39	97	97	0	0	0	0	0	0	0	0	0	0	0	0	0	0	0	0	0	0	0	0.882	0.911	0.873	0.999	2.283	0.877	0.834	0.000	0.000	0.000	0.000	0.000	0.000	0.000	0.000	0.000	0.000	0.000	0.000	0.000	0.000	80	532	14000	14088	-0.181	Error	Error	6562	7438	0	0	6717	7371	0	0	0	0
2	16	6	""	"YLR040C"	9390	25650	90	1388	1915	1505	121	128	62	98	96	0	2647	4154	3394	83	90	40	100	100	0	0	0	0	0	0	0	0	0	0	0	0	0	0	0	0	0	0	0	0.494	0.441	0.438	0.433	1.702	0.423	0.892	0.000	0.000	0.000	0.000	0.000	0.000	0.000	0.000	0.000	0.000	0.000	0.000	0.000	0.000	52	420	3831	5865	-1.017	Error	Error	1267	2564	0	0	1794	4071	0	0	0	0
2	17	6	""	"YLR072W"	9600	25660	60	288	475	421	128	138	65	71	59	0	597	958	976	83	95	60	75	75	0	0	0	0	0	0	0	0	0	0	0	0	0	0	0	0	0	0	0	0.311	0.397	0.463	0.512	2.866	0.394	0.822	0.000	0.000	0.000	0.000	0.000	0.000	0.000	0.000	0.000	0.000	0.000	0.000	0.000	0.000	32	176	674	1222	-1.684	Error	Error	160	514	0	0	347	875	0	0	0	0
2	18	6	""	"YLR104W"	9790	25640	70	2773	2489	1566	125	133	66	96	96	0	2749	3237	2326	80	91	102	96	87	0	0	0	0	0	0	0	0	0	0	0	0	0	0	0	0	0	0	0	0.992	0.749	0.716	0.791	1.972	0.690	0.882	0.000	0.000	0.000	0.000	0.000	0.000	0.000	0.000	0.000	0.000	0.000	0.000	0.000	0.000	32	236	5317	5521	-0.011	Error	Error	2648	2669	0	0	2364	3157	0	0	0	0
2	19	6	""	"YLR042C"	9990	25650	80	2566	2735	1577	131	134	60	100	100	0	4351	4860	2872	81	87	34	98	98	0	0	0	0	0	0	0	0	0	0	0	0	0	0	0	0	0	0	0	0.570	0.545	0.549	0.577	1.986	0.530	0.888	0.000	0.000	0.000	0.000	0.000	0.000	0.000	0.000	0.000	0.000	0.000	0.000	0.000	0.000	52	340	6705	7383	-0.810	Error	Error	2435	4270	0	0	2604	4779	0	0	0	0
2	20	6	""	"YLR074C"	10180	25650	80	456	607	454	124	131	66	88	78	0	1612	2334	2260	81	87	30	100	98	0	0	0	0	0	0	0	0	0	0	0	0	0	0	0	0	0	0	0	0.217	0.214	0.211	0.230	2.629	0.183	0.755	0.000	0.000	0.000	0.000	0.000	0.000	0.000	0.000	0.000	0.000	0.000	0.000	0.000	0.000	52	340	1863	2736	-2.205	Error	Error	332	1531	0	0	483	2253	0	0	0	0
2	21	6	""	"YLR106C"	10380	25640	70	2492	2374	1766	130	146	95	96	96	0	2811	3183	2667	86	101	93	100	90	0	0	0	0	0	0	0	0	0	0	0	0	0	0	0	0	0	0	0	0.867	0.725	0.709	0.728	2.389	0.649	0.845	0.000	0.000	0.000	0.000	0.000	0.000	0.000	0.000	0.000	0.000	0.000	0.000	0.000	0.000	32	236	5087	5341	-0.206	Error	Error	2362	2725	0	0	2244	3097	0	0	0	0
2	1	7	"PDC1"	"YLR044C"	6400	25860	70	862	1144	905	112	126	63	100	100	0	1834	2898	2634	87	94	47	100	100	0	0	0	0	0	0	0	0	0	0	0	0	0	0	0	0	0	0	0	0.429	0.367	0.356	0.394	1.905	0.343	0.909	0.000	0.000	0.000	0.000	0.000	0.000	0.000	0.000	0.000	0.000	0.000	0.000	0.000	0.000	32	236	2497	3843	-1.220	Error	Error	750	1747	0	0	1032	2811	0	0	0	0
2	2	7	""	"YLR076C"	6610	25870	80	824	772	431	112	121	60	92	82	0	2381	2137	1140	82	86	32	98	96	0	0	0	0	0	0	0	0	0	0	0	0	0	0	0	0	0	0	0	0.310	0.321	0.309	0.313	2.891	0.320	0.812	0.000	0.000	0.000	0.000	0.000	0.000	0.000	0.000	0.000	0.000	0.000	0.000	0.000	0.000	52	340	3011	2715	-1.691	Error	Error	712	2299	0	0	660	2055	0	0	0	0
2	3	7	""	"YLR108C"	6790	25860	60	678	1249	1305	122	130	63	93	93	0	1567	3483	4103	82	87	29	100	100	0	0	0	0	0	0	0	0	0	0	0	0	0	0	0	0	0	0	0	0.374	0.331	0.382	0.375	1.782	0.297	0.840	0.000	0.000	0.000	0.000	0.000	0.000	0.000	0.000	0.000	0.000	0.000	0.000	0.000	0.000	32	176	2041	4528	-1.417	Error	Error	556	1485	0	0	1127	3401	0	0	0	0
2	4	7	""	"YLR046C"	6990	25860	70	560	721	570	125	133	65	96	84	0	2247	3931	4077	82	100	170	93	93	0	0	0	0	0	0	0	0	0	0	0	0	0	0	0	0	0	0	0	0.201	0.155	0.164	0.188	1.881	0.129	0.776	0.000	0.000	0.000	0.000	0.000	0.000	0.000	0.000	0.000	0.000	0.000	0.000	0.000	0.000	32	236	2600	4445	-2.315	Error	Error	435	2165	0	0	596	3849	0	0	0	0
2	5	7	"BOS1"	"YLR078C"	7200	25860	90	5558	4738	2357	128	132	64	100	100	0	4552	3860	1872	81	87	36	100	100	0	0	0	0	0	0	0	0	0	0	0	0	0	0	0	0	0	0	0	1.214	1.220	1.257	1.185	1.555	1.235	0.909	0.000	0.000	0.000	0.000	0.000	0.000	0.000	0.000	0.000	0.000	0.000	0.000	0.000	0.000	52	420	9901	8389	0.280	Error	Error	5430	4471	0	0	4610	3779	0	0	0	0
2	6	7	""	"YLR110C"	7400	25870	80	704	691	344	123	129	59	92	86	0	3626	3177	1666	84	91	53	100	100	0	0	0	0	0	0	0	0	0	0	0	0	0	0	0	0	0	0	0	0.164	0.184	0.187	0.182	1.960	0.173	0.793	0.000	0.000	0.000	0.000	0.000	0.000	0.000	0.000	0.000	0.000	0.000	0.000	0.000	0.000	52	340	4123	3661	-2.608	Error	Error	581	3542	0	0	568	3093	0	0	0	0
2	7	7	""	"YLR423C"	7590	25860	80	6254	6478	3592	128	133	60	100	100	0	4945	5122	2947	86	93	41	100	100	0	0	0	0	0	0	0	0	0	0	0	0	0	0	0	0	0	0	0	1.261	1.261	1.221	1.302	1.654	1.255	0.908	0.000	0.000	0.000	0.000	0.000	0.000	0.000	0.000	0.000	0.000	0.000	0.000	0.000	0.000	52	340	10985	11386	0.334	Error	Error	6126	4859	0	0	6350	5036	0	0	0	0
2	8	7	""	"YLR455W"	7790	25860	90	1932	1942	1180	123	134	68	98	94	0	4035	4466	2891	86	94	40	100	100	0	0	0	0	0	0	0	0	0	0	0	0	0	0	0	0	0	0	0	0.458	0.415	0.398	0.413	1.739	0.388	0.896	0.000	0.000	0.000	0.000	0.000	0.000	0.000	0.000	0.000	0.000	0.000	0.000	0.000	0.000	52	420	5758	6199	-1.126	Error	Error	1809	3949	0	0	1819	4380	0	0	0	0
2	9	7	"PSP2"	"YML017W"	8010	25880	50	274	298	152	114	127	75	75	58	0	248	258	93	88	97	41	91	91	0	0	0	0	0	0	0	0	0	0	0	0	0	0	0	0	0	0	0	1.000	1.082	1.049	1.517	3.626	2.513	0.052	0.000	0.000	0.000	0.000	0.000	0.000	0.000	0.000	0.000	0.000	0.000	0.000	0.000	0.000	12	104	320	354	0.000	Error	Error	160	160	0	0	184	170	0	0	0	0
2	10	7	"TUS1"	"YLR425W"	8190	25860	80	572	930	1027	123	127	57	84	71	0	2155	4044	4723	89	98	45	100	100	0	0	0	0	0	0	0	0	0	0	0	0	0	0	0	0	0	0	0	0.217	0.204	0.190	0.182	2.131	0.201	0.881	0.000	0.000	0.000	0.000	0.000	0.000	0.000	0.000	0.000	0.000	0.000	0.000	0.000	0.000	52	340	2515	4762	-2.202	Error	Error	449	2066	0	0	807	3955	0	0	0	0
2	11	7	"NBP1"	"YLR457C"	8390	25860	80	4946	6731	5786	124	137	68	100	100	0	3458	5371	4697	87	94	42	100	100	0	0	0	0	0	0	0	0	0	0	0	0	0	0	0	0	0	0	0	1.430	1.250	1.305	1.271	1.845	1.249	0.937	0.000	0.000	0.000	0.000	0.000	0.000	0.000	0.000	0.000	0.000	0.000	0.000	0.000	0.000	52	340	8193	11891	0.516	Error	Error	4822	3371	0	0	6607	5284	0	0	0	0
2	12	7	"OST6"	"YML019W"	8590	25860	90	8309	8303	4243	135	141	68	100	100	0	4172	4283	2345	89	96	45	100	100	0	0	0	0	0	0	0	0	0	0	0	0	0	0	0	0	0	0	0	2.002	1.948	1.877	1.945	1.520	1.929	0.918	0.000	0.000	0.000	0.000	0.000	0.000	0.000	0.000	0.000	0.000	0.000	0.000	0.000	0.000	52	420	12257	12362	1.001	Error	Error	8174	4083	0	0	8168	4194	0	0	0	0
2	13	7	""	"YLR427W"	8790	25860	80	1616	1677	936	132	145	70	100	98	0	8863	8738	4391	90	99	47	100	100	0	0	0	0	0	0	0	0	0	0	0	0	0	0	0	0	0	0	0	0.169	0.179	0.177	0.163	1.851	0.176	0.877	0.000	0.000	0.000	0.000	0.000	0.000	0.000	0.000	0.000	0.000	0.000	0.000	0.000	0.000	52	340	10257	10193	-2.564	Error	Error	1484	8773	0	0	1545	8648	0	0	0	0
2	14	7	"CDC91"	"YLR459W"	8990	25860	80	3329	3455	2023	132	141	66	100	100	0	7525	8113	4468	86	92	35	100	100	0	0	0	0	0	0	0	0	0	0	0	0	0	0	0	0	0	0	0	0.430	0.414	0.383	0.392	1.561	0.407	0.884	0.000	0.000	0.000	0.000	0.000	0.000	0.000	0.000	0.000	0.000	0.000	0.000	0.000	0.000	52	340	10636	11350	-1.218	Error	Error	3197	7439	0	0	3323	8027	0	0	0	0
2	15	7	"UNG1"	"YML021C"	9190	25860	80	3811	4059	2247	132	141	75	100	100	0	7800	7751	3557	85	94	43	100	100	0	0	0	0	0	0	0	0	0	0	0	0	0	0	0	0	0	0	0	0.477	0.512	0.486	0.482	1.665	0.524	0.847	0.000	0.000	0.000	0.000	0.000	0.000	0.000	0.000	0.000	0.000	0.000	0.000	0.000	0.000	52	340	11394	11593	-1.068	Error	Error	3679	7715	0	0	3927	7666	0	0	0	0
2	16	7	"CRN1"	"YLR429W"	9390	25870	100	1736	1665	925	134	139	69	97	91	0	10897	10115	5557	87	99	85	97	92	0	0	0	0	0	0	0	0	0	0	0	0	0	0	0	0	0	0	0	0.148	0.153	0.152	0.169	2.559	0.149	0.879	0.000	0.000	0.000	0.000	0.000	0.000	0.000	0.000	0.000	0.000	0.000	0.000	0.000	0.000	80	528	12412	11559	-2.754	Error	Error	1602	10810	0	0	1531	10028	0	0	0	0
2	17	7	"PAU4"	"YLR461W"	9580	25850	90	18244	17676	6303	133	137	63	100	100	0	12489	11682	3727	86	93	40	100	100	0	0	0	0	0	0	0	0	0	0	0	0	0	0	0	0	0	0	0	1.460	1.513	1.534	1.470	1.356	1.540	0.922	0.000	0.000	0.000	0.000	0.000	0.000	0.000	0.000	0.000	0.000	0.000	0.000	0.000	0.000	52	415	30514	29139	0.546	Error	Error	18111	12403	0	0	17543	11596	0	0	0	0
2	18	7	""	"YML023C"	9790	25860	80	4243	3823	1664	129	132	58	100	100	0	7634	6925	2524	85	87	28	100	100	0	0	0	0	0	0	0	0	0	0	0	0	0	0	0	0	0	0	0	0.545	0.540	0.540	0.511	1.495	0.550	0.872	0.000	0.000	0.000	0.000	0.000	0.000	0.000	0.000	0.000	0.000	0.000	0.000	0.000	0.000	52	340	11663	10534	-0.876	Error	Error	4114	7549	0	0	3694	6840	0	0	0	0
2	19	7	""	"YMR187C"	9980	25850	80	1318	3035	4334	125	133	66	94	90	0	830	1886	2524	81	88	34	96	92	0	0	0	0	0	0	0	0	0	0	0	0	0	0	0	0	0	0	0	1.593	1.612	1.492	1.528	2.237	1.732	0.899	0.000	0.000	0.000	0.000	0.000	0.000	0.000	0.000	0.000	0.000	0.000	0.000	0.000	0.000	52	340	1942	4715	0.672	Error	Error	1193	749	0	0	2910	1805	0	0	0	0
2	20	7	"TRS130"	"YMR218C"	10190	25860	70	402	490	378	124	132	61	81	71	0	410	559	501	82	90	40	96	81	0	0	0	0	0	0	0	0	0	0	0	0	0	0	0	0	0	0	0	0.848	0.767	0.940	0.878	3.442	0.740	0.614	0.000	0.000	0.000	0.000	0.000	0.000	0.000	0.000	0.000	0.000	0.000	0.000	0.000	0.000	32	236	606	843	-0.239	Error	Error	278	328	0	0	366	477	0	0	0	0
2	21	7	""	"YMR251W"	10380	25860	60	333	443	375	128	134	61	75	65	0	311	540	509	88	93	42	100	81	0	0	0	0	0	0	0	0	0	0	0	0	0	0	0	0	0	0	0	0.919	0.697	0.559	0.752	2.894	0.694	0.669	0.000	0.000	0.000	0.000	0.000	0.000	0.000	0.000	0.000	0.000	0.000	0.000	0.000	0.000	32	176	428	767	-0.121	Error	Error	205	223	0	0	315	452	0	0	0	0
2	1	8	"GCV2"	"YMR189W"	6390	26070	70	429	769	854	126	135	71	84	75	0	487	797	805	87	95	40	93	90	0	0	0	0	0	0	0	0	0	0	0	0	0	0	0	0	0	0	0	0.757	0.906	0.956	0.856	3.323	1.009	0.808	0.000	0.000	0.000	0.000	0.000	0.000	0.000	0.000	0.000	0.000	0.000	0.000	0.000	0.000	32	230	703	1353	-0.401	Error	Error	303	400	0	0	643	710	0	0	0	0
2	2	8	"ERG8"	"YMR220W"	6580	26070	80	1419	3963	5346	122	128	61	98	94	0	1486	3838	4793	85	92	44	96	94	0	0	0	0	0	0	0	0	0	0	0	0	0	0	0	0	0	0	0	0.926	1.023	0.918	1.007	1.950	1.091	0.924	0.000	0.000	0.000	0.000	0.000	0.000	0.000	0.000	0.000	0.000	0.000	0.000	0.000	0.000	52	340	2698	7594	-0.111	Error	Error	1297	1401	0	0	3841	3753	0	0	0	0
2	3	8	""	"YMR252C"	6790	26070	70	2893	3859	3009	128	137	64	100	96	0	2595	3208	2410	88	91	32	100	100	0	0	0	0	0	0	0	0	0	0	0	0	0	0	0	0	0	0	0	1.103	1.196	1.225	1.183	1.726	1.220	0.909	0.000	0.000	0.000	0.000	0.000	0.000	0.000	0.000	0.000	0.000	0.000	0.000	0.000	0.000	32	236	5272	6851	0.141	Error	Error	2765	2507	0	0	3731	3120	0	0	0	0
2	4	8	""	"YMR191W"	6980	26060	60	283	303	113	126	129	56	90	68	0	468	849	855	80	88	34	93	87	0	0	0	0	0	0	0	0	0	0	0	0	0	0	0	0	0	0	0	0.405	0.230	0.312	0.381	3.836	0.126	0.555	0.000	0.000	0.000	0.000	0.000	0.000	0.000	0.000	0.000	0.000	0.000	0.000	0.000	0.000	32	176	545	946	-1.305	Error	Error	157	388	0	0	177	769	0	0	0	0
2	5	8	""	"YMR222C"	7190	26070	70	621	878	640	120	134	68	96	90	0	834	1549	1689	80	86	33	100	96	0	0	0	0	0	0	0	0	0	0	0	0	0	0	0	0	0	0	0	0.664	0.516	0.645	0.709	2.780	0.387	0.699	0.000	0.000	0.000	0.000	0.000	0.000	0.000	0.000	0.000	0.000	0.000	0.000	0.000	0.000	32	236	1255	2227	-0.590	Error	Error	501	754	0	0	758	1469	0	0	0	0
2	6	8	""	"YMR254C"	7400	26060	70	1579	1698	1210	121	137	74	93	87	0	2395	2617	1915	84	97	62	100	96	0	0	0	0	0	0	0	0	0	0	0	0	0	0	0	0	0	0	0	0.631	0.623	0.615	0.591	1.838	0.597	0.877	0.000	0.000	0.000	0.000	0.000	0.000	0.000	0.000	0.000	0.000	0.000	0.000	0.000	0.000	32	236	3769	4110	-0.665	Error	Error	1458	2311	0	0	1577	2533	0	0	0	0
2	7	8	""	"YMR193C-A"	7590	26070	80	488	580	368	123	130	60	86	80	0	2403	2638	1894	83	90	42	94	94	0	0	0	0	0	0	0	0	0	0	0	0	0	0	0	0	0	0	0	0.157	0.179	0.177	0.184	2.507	0.169	0.791	0.000	0.000	0.000	0.000	0.000	0.000	0.000	0.000	0.000	0.000	0.000	0.000	0.000	0.000	52	340	2685	3012	-2.668	Error	Error	365	2320	0	0	457	2555	0	0	0	0
2	8	8	"MRE11"	"YMR224C"	7810	26060	80	183	228	151	127	135	66	44	28	0	196	242	170	86	95	44	69	55	0	0	0	0	0	0	0	0	0	0	0	0	0	0	0	0	0	0	0	0.509	0.647	0.860	0.851	2.674	0.886	0.308	0.000	0.000	0.000	0.000	0.000	0.000	0.000	0.000	0.000	0.000	0.000	0.000	0.000	0.000	52	340	166	257	-0.974	Error	Error	56	110	0	0	101	156	0	0	0	0
2	9	8	"COX7"	"YMR256C"	7990	26060	70	2467	2345	1453	137	149	108	96	87	0	754	873	561	91	106	89	84	81	0	0	0	0	0	0	0	0	0	0	0	0	0	0	0	0	0	0	0	3.514	2.824	2.678	2.730	2.244	2.841	0.833	0.000	0.000	0.000	0.000	0.000	0.000	0.000	0.000	0.000	0.000	0.000	0.000	0.000	0.000	32	236	2993	2990	1.813	Error	Error	2330	663	0	0	2208	782	0	0	0	0
2	10	8	"NAR1"	"YNL240C"	8190	26060	90	811	886	364	128	133	59	98	94	0	6018	5173	2399	90	97	39	100	100	0	0	0	0	0	0	0	0	0	0	0	0	0	0	0	0	0	0	0	0.115	0.149	0.146	0.151	2.337	0.135	0.820	0.000	0.000	0.000	0.000	0.000	0.000	0.000	0.000	0.000	0.000	0.000	0.000	0.000	0.000	52	406	6611	5841	-3.118	Error	Error	683	5928	0	0	758	5083	0	0	0	0
2	11	8	"SEC2"	"YNL272C"	8390	26060	80	6328	7772	5058	131	137	64	100	100	0	6067	6524	4029	89	96	44	100	100	0	0	0	0	0	0	0	0	0	0	0	0	0	0	0	0	0	0	0	1.037	1.187	1.203	1.144	1.731	1.223	0.908	0.000	0.000	0.000	0.000	0.000	0.000	0.000	0.000	0.000	0.000	0.000	0.000	0.000	0.000	52	340	12175	14076	0.052	Error	Error	6197	5978	0	0	7641	6435	0	0	0	0
2	12	8	"YPT11"	"YNL304W"	8580	26060	80	5346	5140	2546	126	133	60	100	100	0	7399	8180	4052	87	92	35	100	100	0	0	0	0	0	0	0	0	0	0	0	0	0	0	0	0	0	0	0	0.714	0.620	0.601	0.607	1.539	0.600	0.891	0.000	0.000	0.000	0.000	0.000	0.000	0.000	0.000	0.000	0.000	0.000	0.000	0.000	0.000	52	340	12532	13107	-0.486	Error	Error	5220	7312	0	0	5014	8093	0	0	0	0
2	13	8	""	"YNL242W"	8790	26060	80	7877	7996	4825	128	138	69	100	100	0	7779	8588	5792	85	94	40	100	100	0	0	0	0	0	0	0	0	0	0	0	0	0	0	0	0	0	0	0	1.007	0.925	0.946	1.005	1.944	0.871	0.843	0.000	0.000	0.000	0.000	0.000	0.000	0.000	0.000	0.000	0.000	0.000	0.000	0.000	0.000	52	340	15443	16371	0.010	Error	Error	7749	7694	0	0	7868	8503	0	0	0	0
2	14	8	""	"YNL274C"	8980	26060	90	7172	6712	2970	133	144	120	100	100	0	5886	5865	2444	84	105	209	100	100	0	0	0	0	0	0	0	0	0	0	0	0	0	0	0	0	0	0	0	1.213	1.138	1.056	1.102	1.599	1.138	0.891	0.000	0.000	0.000	0.000	0.000	0.000	0.000	0.000	0.000	0.000	0.000	0.000	0.000	0.000	52	420	12841	12360	0.279	Error	Error	7039	5802	0	0	6579	5781	0	0	0	0
2	15	8	""	"YNL306W"	9190	26070	100	2358	2122	1055	131	135	77	97	95	0	5980	5412	2510	83	98	164	93	93	0	0	0	0	0	0	0	0	0	0	0	0	0	0	0	0	0	0	0	0.378	0.374	0.378	0.404	2.443	0.371	0.888	0.000	0.000	0.000	0.000	0.000	0.000	0.000	0.000	0.000	0.000	0.000	0.000	0.000	0.000	80	550	8124	7320	-1.405	Error	Error	2227	5897	0	0	1991	5329	0	0	0	0
2	16	8	"SUI1"	"YNL244C"	9390	26060	80	760	854	447	133	159	219	86	63	0	2854	2596	1381	85	127	330	94	84	0	0	0	0	0	0	0	0	0	0	0	0	0	0	0	0	0	0	0	0.226	0.287	0.282	0.280	1.747	0.262	0.788	0.000	0.000	0.000	0.000	0.000	0.000	0.000	0.000	0.000	0.000	0.000	0.000	0.000	0.000	52	340	3396	3232	-2.143	Error	Error	627	2769	0	0	721	2511	0	0	0	0
2	17	8	""	"YNL276C"	9590	26060	80	985	1067	735	123	129	62	92	84	0	2716	3442	2701	81	88	54	100	100	0	0	0	0	0	0	0	0	0	0	0	0	0	0	0	0	0	0	0	0.327	0.281	0.267	0.276	2.049	0.241	0.728	0.000	0.000	0.000	0.000	0.000	0.000	0.000	0.000	0.000	0.000	0.000	0.000	0.000	0.000	52	340	3497	4305	-1.612	Error	Error	862	2635	0	0	944	3361	0	0	0	0
2	18	8	"KRI1"	"YNL308C"	9780	26050	70	4396	4421	2590	130	157	222	100	90	0	6230	6284	4172	87	145	521	93	87	0	0	0	0	0	0	0	0	0	0	0	0	0	0	0	0	0	0	0	0.694	0.692	0.658	0.749	2.348	0.657	0.838	0.000	0.000	0.000	0.000	0.000	0.000	0.000	0.000	0.000	0.000	0.000	0.000	0.000	0.000	32	236	10409	10488	-0.526	Error	Error	4266	6143	0	0	4291	6197	0	0	0	0
2	19	8	""	"YNL246W"	9980	26060	90	2666	2788	1220	131	138	64	100	100	0	4736	4709	1774	81	88	40	100	100	0	0	0	0	0	0	0	0	0	0	0	0	0	0	0	0	0	0	0	0.545	0.574	0.530	0.550	1.435	0.573	0.866	0.000	0.000	0.000	0.000	0.000	0.000	0.000	0.000	0.000	0.000	0.000	0.000	0.000	0.000	52	420	7190	7285	-0.877	Error	Error	2535	4655	0	0	2657	4628	0	0	0	0
2	20	8	""	"YNL278W"	10180	26060	80	4612	4801	2337	126	134	64	100	100	0	15967	15138	5665	85	92	37	100	100	0	0	0	0	0	0	0	0	0	0	0	0	0	0	0	0	0	0	0	0.282	0.311	0.305	0.285	1.458	0.309	0.866	0.000	0.000	0.000	0.000	0.000	0.000	0.000	0.000	0.000	0.000	0.000	0.000	0.000	0.000	52	340	20368	19728	-1.824	Error	Error	4486	15882	0	0	4675	15053	0	0	0	0
2	21	8	""	"YNL310C"	10380	26060	80	1249	1292	581	136	145	66	100	100	0	4522	4591	1591	92	98	49	100	100	0	0	0	0	0	0	0	0	0	0	0	0	0	0	0	0	0	0	0	0.251	0.257	0.245	0.240	1.481	0.253	0.834	0.000	0.000	0.000	0.000	0.000	0.000	0.000	0.000	0.000	0.000	0.000	0.000	0.000	0.000	52	340	5543	5655	-1.993	Error	Error	1113	4430	0	0	1156	4499	0	0	0	0
2	1	9	""	"YOR042W"	6390	26280	90	2267	2325	1166	130	138	68	100	98	0	10754	10775	5150	88	105	113	100	100	0	0	0	0	0	0	0	0	0	0	0	0	0	0	0	0	0	0	0	0.200	0.205	0.211	0.194	1.655	0.203	0.877	0.000	0.000	0.000	0.000	0.000	0.000	0.000	0.000	0.000	0.000	0.000	0.000	0.000	0.000	52	412	12803	12882	-2.319	Error	Error	2137	10666	0	0	2195	10687	0	0	0	0
2	2	9	"CDC21"	"YOR074C"	6590	26280	110	9163	8486	4064	127	137	71	100	100	0	8191	7713	3671	87	100	90	97	96	0	0	0	0	0	0	0	0	0	0	0	0	0	0	0	0	0	0	0	1.115	1.096	1.094	1.200	1.943	1.107	0.905	0.000	0.000	0.000	0.000	0.000	0.000	0.000	0.000	0.000	0.000	0.000	0.000	0.000	0.000	80	609	17140	15985	0.157	Error	Error	9036	8104	0	0	8359	7626	0	0	0	0
2	3	9	"VAM3"	"YOR106W"	6790	26270	80	2650	2600	1168	122	131	64	100	100	0	9099	8611	4029	87	95	40	100	100	0	0	0	0	0	0	0	0	0	0	0	0	0	0	0	0	0	0	0	0.281	0.291	0.277	0.290	1.489	0.276	0.900	0.000	0.000	0.000	0.000	0.000	0.000	0.000	0.000	0.000	0.000	0.000	0.000	0.000	0.000	52	340	11540	11002	-1.834	Error	Error	2528	9012	0	0	2478	8524	0	0	0	0
2	4	9	""	"YOR044W"	6990	26270	80	3791	3821	2349	123	134	67	100	100	0	2936	2738	1494	87	91	34	100	100	0	0	0	0	0	0	0	0	0	0	0	0	0	0	0	0	0	0	0	1.287	1.395	1.290	1.334	1.823	1.517	0.815	0.000	0.000	0.000	0.000	0.000	0.000	0.000	0.000	0.000	0.000	0.000	0.000	0.000	0.000	52	340	6517	6349	0.365	Error	Error	3668	2849	0	0	3698	2651	0	0	0	0
2	5	9	""	"YOR076C"	7210	26280	100	2372	3515	3158	123	136	64	95	93	0	2669	3519	3124	87	96	44	93	90	0	0	0	0	0	0	0	0	0	0	0	0	0	0	0	0	0	0	0	0.871	0.988	0.925	1.137	2.807	0.998	0.757	0.000	0.000	0.000	0.000	0.000	0.000	0.000	0.000	0.000	0.000	0.000	0.000	0.000	0.000	80	541	4831	6824	-0.199	Error	Error	2249	2582	0	0	3392	3432	0	0	0	0
2	6	9	""	"YOR108W"	7380	26270	70	2539	2470	1449	123	136	66	96	96	0	9242	9322	5214	86	105	144	100	100	0	0	0	0	0	0	0	0	0	0	0	0	0	0	0	0	0	0	0	0.264	0.254	0.256	0.220	1.834	0.243	0.876	0.000	0.000	0.000	0.000	0.000	0.000	0.000	0.000	0.000	0.000	0.000	0.000	0.000	0.000	32	236	11572	11583	-1.922	Error	Error	2416	9156	0	0	2347	9236	0	0	0	0
2	7	9	"DBP5"	"YOR046C"	7600	26280	100	9978	8803	4238	125	133	65	100	100	0	5793	5180	2504	87	94	41	100	100	0	0	0	0	0	0	0	0	0	0	0	0	0	0	0	0	0	0	0	1.727	1.704	1.688	1.698	1.600	1.794	0.884	0.000	0.000	0.000	0.000	0.000	0.000	0.000	0.000	0.000	0.000	0.000	0.000	0.000	0.000	80	541	15559	13771	0.788	Error	Error	9853	5706	0	0	8678	5093	0	0	0	0
2	8	9	""	"YOR078W"	7800	26270	80	2846	3034	1904	126	132	63	100	94	0	4036	4238	2494	90	93	39	100	100	0	0	0	0	0	0	0	0	0	0	0	0	0	0	0	0	0	0	0	0.689	0.701	0.643	0.618	1.981	0.700	0.798	0.000	0.000	0.000	0.000	0.000	0.000	0.000	0.000	0.000	0.000	0.000	0.000	0.000	0.000	52	340	6666	7056	-0.537	Error	Error	2720	3946	0	0	2908	4148	0	0	0	0
2	9	9	""	"YOR110W"	8000	26280	60	278	337	229	131	141	67	75	50	0	295	322	176	84	94	57	87	75	0	0	0	0	0	0	0	0	0	0	0	0	0	0	0	0	0	0	0	0.697	0.866	0.937	0.930	3.605	1.252	0.143	0.000	0.000	0.000	0.000	0.000	0.000	0.000	0.000	0.000	0.000	0.000	0.000	0.000	0.000	32	176	358	444	-0.521	Error	Error	147	211	0	0	206	238	0	0	0	0
2	10	9	"RAT1"	"YOR048C"	8190	26260	150	133	145	85	123	132	65	25	7	0	100	154	165	87	94	45	28	17	0	0	0	0	0	0	0	0	0	0	0	0	0	0	0	0	0	0	0	0.769	0.328	0.937	1.165	4.135	0.477	0.125	0.000	0.000	0.000	0.000	0.000	0.000	0.000	0.000	0.000	0.000	0.000	0.000	0.000	0.000	156	990	23	89	-0.379	Error	Error	10	13	0	0	22	67	0	0	-50	0
2	11	9	""	"YOR080W"	8380	26270	80	8675	7975	3908	126	133	64	100	100	0	9015	8842	4728	89	98	49	100	100	0	0	0	0	0	0	0	0	0	0	0	0	0	0	0	0	0	0	0	0.958	0.897	0.880	0.937	1.691	0.853	0.893	0.000	0.000	0.000	0.000	0.000	0.000	0.000	0.000	0.000	0.000	0.000	0.000	0.000	0.000	52	326	17475	16602	-0.062	Error	Error	8549	8926	0	0	7849	8753	0	0	0	0
2	12	9	""	"YOR112W"	8590	26270	80	3684	3542	1943	128	133	62	98	98	0	11201	11353	6737	92	100	47	100	100	0	0	0	0	0	0	0	0	0	0	0	0	0	0	0	0	0	0	0	0.320	0.303	0.295	0.326	1.694	0.284	0.897	0.000	0.000	0.000	0.000	0.000	0.000	0.000	0.000	0.000	0.000	0.000	0.000	0.000	0.000	52	340	14665	14675	-1.643	Error	Error	3556	11109	0	0	3414	11261	0	0	0	0
2	13	9	"PHO85"	"YPL031C"	8790	26270	80	1093	1108	574	125	139	107	94	90	0	6922	6567	2819	86	107	227	100	100	0	0	0	0	0	0	0	0	0	0	0	0	0	0	0	0	0	0	0	0.142	0.152	0.141	0.131	2.079	0.148	0.805	0.000	0.000	0.000	0.000	0.000	0.000	0.000	0.000	0.000	0.000	0.000	0.000	0.000	0.000	52	340	7804	7464	-2.820	Error	Error	968	6836	0	0	983	6481	0	0	0	0
2	14	9	""	"YPL063W"	8990	26260	80	774	1082	856	127	134	65	92	86	0	2934	3848	3318	81	86	31	96	96	0	0	0	0	0	0	0	0	0	0	0	0	0	0	0	0	0	0	0	0.227	0.254	0.266	0.274	2.162	0.239	0.845	0.000	0.000	0.000	0.000	0.000	0.000	0.000	0.000	0.000	0.000	0.000	0.000	0.000	0.000	52	340	3500	4722	-2.141	Error	Error	647	2853	0	0	955	3767	0	0	0	0
2	15	9	""	"YPL095C"	9180	26260	70	4952	6597	4758	118	128	68	100	100	0	5095	5889	4080	89	92	38	100	100	0	0	0	0	0	0	0	0	0	0	0	0	0	0	0	0	0	0	0	0.966	1.117	1.204	1.092	1.891	1.138	0.868	0.000	0.000	0.000	0.000	0.000	0.000	0.000	0.000	0.000	0.000	0.000	0.000	0.000	0.000	32	236	9840	12279	-0.050	Error	Error	4834	5006	0	0	6479	5800	0	0	0	0
2	16	9	""	"YPL033C"	9390	26260	80	5309	5966	4641	132	142	78	100	100	0	2217	2936	2387	84	91	63	100	98	0	0	0	0	0	0	0	0	0	0	0	0	0	0	0	0	0	0	0	2.427	2.046	1.936	2.146	2.169	2.288	0.737	0.000	0.000	0.000	0.000	0.000	0.000	0.000	0.000	0.000	0.000	0.000	0.000	0.000	0.000	52	340	7310	8686	1.279	Error	Error	5177	2133	0	0	5834	2852	0	0	0	0
2	17	9	"VPS28"	"YPL065W"	9600	26270	90	6634	6622	4530	129	134	62	100	100	0	7245	8080	5471	86	92	37	100	100	0	0	0	0	0	0	0	0	0	0	0	0	0	0	0	0	0	0	0	0.909	0.812	0.774	0.802	2.460	0.807	0.842	0.000	0.000	0.000	0.000	0.000	0.000	0.000	0.000	0.000	0.000	0.000	0.000	0.000	0.000	52	420	13664	14487	-0.138	Error	Error	6505	7159	0	0	6493	7994	0	0	0	0
2	18	9	"MSY1"	"YPL097W"	9790	26260	80	3561	3483	2475	124	133	64	94	92	0	9870	10486	6923	83	87	30	100	100	0	0	0	0	0	0	0	0	0	0	0	0	0	0	0	0	0	0	0	0.351	0.323	0.325	0.296	2.299	0.316	0.852	0.000	0.000	0.000	0.000	0.000	0.000	0.000	0.000	0.000	0.000	0.000	0.000	0.000	0.000	52	340	13224	13762	-1.510	Error	Error	3437	9787	0	0	3359	10403	0	0	0	0
2	19	9	""	"YPL035C"	9970	26270	70	1466	2163	2202	129	143	73	87	71	0	1337	1990	2182	83	95	90	84	68	0	0	0	0	0	0	0	0	0	0	0	0	0	0	0	0	0	0	0	1.066	1.067	1.054	0.995	2.669	1.001	0.769	0.000	0.000	0.000	0.000	0.000	0.000	0.000	0.000	0.000	0.000	0.000	0.000	0.000	0.000	32	236	2591	3941	0.092	Error	Error	1337	1254	0	0	2034	1907	0	0	0	0
2	20	9	""	"YPL067C"	10180	26260	80	801	715	317	127	135	60	100	96	0	3941	3676	1383	82	85	35	100	100	0	0	0	0	0	0	0	0	0	0	0	0	0	0	0	0	0	0	0	0.175	0.164	0.168	0.148	1.774	0.159	0.773	0.000	0.000	0.000	0.000	0.000	0.000	0.000	0.000	0.000	0.000	0.000	0.000	0.000	0.000	52	340	4533	4182	-2.517	Error	Error	674	3859	0	0	588	3594	0	0	0	0
2	21	9	""	"YPL099C"	10390	26270	90	4060	3819	2366	131	137	60	100	98	0	4865	4967	2719	84	94	59	100	100	0	0	0	0	0	0	0	0	0	0	0	0	0	0	0	0	0	0	0	0.822	0.755	0.720	0.631	2.087	0.782	0.856	0.000	0.000	0.000	0.000	0.000	0.000	0.000	0.000	0.000	0.000	0.000	0.000	0.000	0.000	52	414	8710	8571	-0.283	Error	Error	3929	4781	0	0	3688	4883	0	0	0	0
2	1	10	"EGD1"	"YPL037C"	6390	26480	80	1461	1529	807	132	150	97	96	96	0	2107	1969	1178	96	157	237	90	82	0	0	0	0	0	0	0	0	0	0	0	0	0	0	0	0	0	0	0	0.661	0.746	0.694	0.860	2.032	0.688	0.842	0.000	0.000	0.000	0.000	0.000	0.000	0.000	0.000	0.000	0.000	0.000	0.000	0.000	0.000	52	306	3340	3270	-0.598	Error	Error	1329	2011	0	0	1397	1873	0	0	0	0
2	2	10	"BTS1"	"YPL069C"	6590	26480	80	7404	11219	9866	135	143	71	100	100	0	2754	3324	2438	89	109	100	100	100	0	0	0	0	0	0	0	0	0	0	0	0	0	0	0	0	0	0	0	2.728	3.426	3.103	3.162	1.859	4.174	0.772	0.000	0.000	0.000	0.000	0.000	0.000	0.000	0.000	0.000	0.000	0.000	0.000	0.000	0.000	52	340	9934	14319	1.448	Error	Error	7269	2665	0	0	11084	3235	0	0	0	0
2	3	10	""	"YPL101W"	6790	26470	80	2447	2296	864	125	130	60	100	100	0	12043	10950	4669	86	91	33	100	100	0	0	0	0	0	0	0	0	0	0	0	0	0	0	0	0	0	0	0	0.194	0.200	0.197	0.206	1.535	0.179	0.859	0.000	0.000	0.000	0.000	0.000	0.000	0.000	0.000	0.000	0.000	0.000	0.000	0.000	0.000	52	340	14279	13035	-2.364	Error	Error	2322	11957	0	0	2171	10864	0	0	0	0
2	4	10	"RPS23B"	"YPR132W"	6990	26470	80	7053	5932	2775	114	123	59	100	100	0	6287	5853	3031	83	92	38	100	100	0	0	0	0	0	0	0	0	0	0	0	0	0	0	0	0	0	0	0	1.118	1.008	0.956	1.024	1.646	0.986	0.863	0.000	0.000	0.000	0.000	0.000	0.000	0.000	0.000	0.000	0.000	0.000	0.000	0.000	0.000	52	340	13143	11588	0.162	Error	Error	6939	6204	0	0	5818	5770	0	0	0	0
2	5	10	"KIM3"	"YPR164W"	7200	26480	60	490	509	252	125	139	67	93	87	0	277	341	257	84	88	33	93	90	0	0	0	0	0	0	0	0	0	0	0	0	0	0	0	0	0	0	0	1.891	1.494	2.073	1.861	2.605	1.324	0.480	0.000	0.000	0.000	0.000	0.000	0.000	0.000	0.000	0.000	0.000	0.000	0.000	0.000	0.000	32	176	558	641	0.919	Error	Error	365	193	0	0	384	257	0	0	0	0
2	6	10	""	"YPR196W"	7390	26480	110	3211	3032	2114	128	137	89	90	86	0	7451	6816	4481	87	95	52	91	86	0	0	0	0	0	0	0	0	0	0	0	0	0	0	0	0	0	0	0	0.419	0.432	0.448	0.488	3.036	0.435	0.885	0.000	0.000	0.000	0.000	0.000	0.000	0.000	0.000	0.000	0.000	0.000	0.000	0.000	0.000	80	619	10447	9633	-1.256	Error	Error	3083	7364	0	0	2904	6729	0	0	0	0
2	7	10	"MSS18"	"YPR134W"	7590	26470	80	1230	1422	879	125	130	59	98	94	0	3518	4307	3431	85	90	33	98	98	0	0	0	0	0	0	0	0	0	0	0	0	0	0	0	0	0	0	0	0.322	0.307	0.294	0.316	2.263	0.266	0.833	0.000	0.000	0.000	0.000	0.000	0.000	0.000	0.000	0.000	0.000	0.000	0.000	0.000	0.000	52	340	4538	5519	-1.635	Error	Error	1105	3433	0	0	1297	4222	0	0	0	0
2	8	10	"MRP2"	"YPR166C"	7790	26470	70	737	843	625	119	126	63	81	78	0	791	1123	1134	85	87	30	78	68	0	0	0	0	0	0	0	0	0	0	0	0	0	0	0	0	0	0	0	0.875	0.697	0.640	0.915	2.812	0.588	0.807	0.000	0.000	0.000	0.000	0.000	0.000	0.000	0.000	0.000	0.000	0.000	0.000	0.000	0.000	32	236	1324	1762	-0.192	Error	Error	618	706	0	0	724	1038	0	0	0	0
2	9	10	"SGE1"	"YPR198W"	7980	26460	70	9749	10483	5858	127	140	71	100	100	0	8172	8765	5820	92	94	44	100	100	0	0	0	0	0	0	0	0	0	0	0	0	0	0	0	0	0	0	0	1.191	1.194	1.274	1.364	2.139	1.089	0.840	0.000	0.000	0.000	0.000	0.000	0.000	0.000	0.000	0.000	0.000	0.000	0.000	0.000	0.000	32	236	17702	19029	0.252	Error	Error	9622	8080	0	0	10356	8673	0	0	0	0
2	10	10	""	"YPR136C"	8200	26480	60	344	406	250	121	126	60	90	84	0	195	378	482	82	90	37	87	75	0	0	0	0	0	0	0	0	0	0	0	0	0	0	0	0	0	0	0	1.973	0.963	1.507	1.493	3.131	0.620	0.617	0.000	0.000	0.000	0.000	0.000	0.000	0.000	0.000	0.000	0.000	0.000	0.000	0.000	0.000	32	176	336	581	0.981	Error	Error	223	113	0	0	285	296	0	0	0	0
2	11	10	"NUT2"	"YPR168W"	8390	26470	60	314	328	178	125	136	67	75	65	0	298	347	139	88	97	43	96	96	0	0	0	0	0	0	0	0	0	0	0	0	0	0	0	0	0	0	0	0.900	0.784	0.690	0.860	2.071	1.018	0.389	0.000	0.000	0.000	0.000	0.000	0.000	0.000	0.000	0.000	0.000	0.000	0.000	0.000	0.000	32	176	399	462	-0.152	Error	Error	189	210	0	0	203	259	0	0	0	0
2	12	10	"ARR2"	"YPR200C"	8580	26470	80	472	601	462	122	130	67	84	78	0	966	1399	1535	90	115	323	67	55	0	0	0	0	0	0	0	0	0	0	0	0	0	0	0	0	0	0	0	0.400	0.366	0.402	0.523	2.952	0.293	0.772	0.000	0.000	0.000	0.000	0.000	0.000	0.000	0.000	0.000	0.000	0.000	0.000	0.000	0.000	52	340	1226	1788	-1.324	Error	Error	350	876	0	0	479	1309	0	0	0	0
2	13	10	"MEP3"	"YPR138C"	8790	26470	80	1328	1801	1424	122	125	57	96	88	0	6020	7075	5294	84	89	36	100	100	0	0	0	0	0	0	0	0	0	0	0	0	0	0	0	0	0	0	0	0.203	0.240	0.205	0.204	1.943	0.239	0.849	0.000	0.000	0.000	0.000	0.000	0.000	0.000	0.000	0.000	0.000	0.000	0.000	0.000	0.000	52	340	7142	8670	-2.299	Error	Error	1206	5936	0	0	1679	6991	0	0	0	0
2	14	10	""	"YPR170C"	8980	26470	60	434	509	368	119	128	61	78	75	0	915	1206	873	86	86	31	100	93	0	0	0	0	0	0	0	0	0	0	0	0	0	0	0	0	0	0	0	0.380	0.348	0.359	0.359	2.537	0.330	0.652	0.000	0.000	0.000	0.000	0.000	0.000	0.000	0.000	0.000	0.000	0.000	0.000	0.000	0.000	32	176	1144	1510	-1.396	Error	Error	315	829	0	0	390	1120	0	0	0	0
2	15	10	""	"YPR202W"	9180	26460	80	7550	8192	5992	120	128	60	100	100	0	13635	16336	12051	79	83	27	100	100	0	0	0	0	0	0	0	0	0	0	0	0	0	0	0	0	0	0	0	0.548	0.497	0.443	0.459	2.189	0.467	0.803	0.000	0.000	0.000	0.000	0.000	0.000	0.000	0.000	0.000	0.000	0.000	0.000	0.000	0.000	52	340	20986	24329	-0.867	Error	Error	7430	13556	0	0	8072	16257	0	0	0	0
2	16	10	""	"IntYBR048W"	9380	26460	80	1713	2000	1446	130	137	71	100	98	0	2580	2811	2100	83	85	26	98	96	0	0	0	0	0	0	0	0	0	0	0	0	0	0	0	0	0	0	0	0.634	0.685	0.711	0.756	2.165	0.670	0.886	0.000	0.000	0.000	0.000	0.000	0.000	0.000	0.000	0.000	0.000	0.000	0.000	0.000	0.000	52	340	4080	4598	-0.658	Error	Error	1583	2497	0	0	1870	2728	0	0	0	0
2	17	10	""	"LSR1"	9580	26470	80	532	655	425	125	132	65	94	88	0	2490	3221	2474	81	85	26	98	98	0	0	0	0	0	0	0	0	0	0	0	0	0	0	0	0	0	0	0	0.169	0.169	0.165	0.176	1.997	0.161	0.866	0.000	0.000	0.000	0.000	0.000	0.000	0.000	0.000	0.000	0.000	0.000	0.000	0.000	0.000	52	340	2816	3670	-2.565	Error	Error	407	2409	0	0	530	3140	0	0	0	0
2	18	10	""	"YCLWTy5-1C"	9790	26470	80	1235	1910	1552	123	132	62	100	100	0	2732	4394	3743	80	84	29	100	100	0	0	0	0	0	0	0	0	0	0	0	0	0	0	0	0	0	0	0	0.419	0.414	0.441	0.456	2.068	0.396	0.888	0.000	0.000	0.000	0.000	0.000	0.000	0.000	0.000	0.000	0.000	0.000	0.000	0.000	0.000	52	340	3764	6101	-1.254	Error	Error	1112	2652	0	0	1787	4314	0	0	0	0
2	19	10	""	"IntYCR097W-A2"	9980	26460	80	232	365	329	119	132	65	71	42	0	285	544	611	78	83	30	94	88	0	0	0	0	0	0	0	0	0	0	0	0	0	0	0	0	0	0	0	0.546	0.528	0.580	0.563	2.859	0.488	0.649	0.000	0.000	0.000	0.000	0.000	0.000	0.000	0.000	0.000	0.000	0.000	0.000	0.000	0.000	52	340	320	712	-0.873	Error	Error	113	207	0	0	246	466	0	0	0	0
2	20	10	""	"IntYDL191W"	10180	26460	70	201	232	151	132	136	61	53	31	0	198	237	165	82	86	29	78	68	0	0	0	0	0	0	0	0	0	0	0	0	0	0	0	0	0	0	0	0.595	0.645	0.453	0.836	4.568	1.410	0.065	0.000	0.000	0.000	0.000	0.000	0.000	0.000	0.000	0.000	0.000	0.000	0.000	0.000	0.000	32	236	185	255	-0.749	Error	Error	69	116	0	0	100	155	0	0	0	0
2	21	10	""	"CEN4"	10400	26460	110	383	601	555	126	135	66	85	72	0	290	309	174	82	87	32	87	80	0	0	0	0	0	0	0	0	0	0	0	0	0	0	0	0	0	0	0	1.236	2.093	1.731	1.515	3.142	2.672	0.349	0.000	0.000	0.000	0.000	0.000	0.000	0.000	0.000	0.000	0.000	0.000	0.000	0.000	0.000	80	629	465	702	0.305	Error	Error	257	208	0	0	475	227	0	0	0	0
2	1	11	""	"YDRWdelta31"	6400	26670	150	137	156	85	125	139	77	25	8	0	92	124	99	88	116	153	8	3	0	0	0	0	0	0	0	0	0	0	0	0	0	0	0	0	0	0	0	3.000	0.861	1.571	1.477	3.541	0.300	0.268	0.000	0.000	0.000	0.000	0.000	0.000	0.000	0.000	0.000	0.000	0.000	0.000	0.000	0.000	156	1007	16	67	1.585	Error	Error	12	4	0	0	31	36	0	0	-50	0
2	2	11	""	"YELCtau1"	6590	26670	80	2018	3559	3779	135	143	65	98	96	0	836	1145	1091	86	97	55	94	84	0	0	0	0	0	0	0	0	0	0	0	0	0	0	0	0	0	0	0	2.511	3.233	3.251	3.390	2.000	3.565	0.863	0.000	0.000	0.000	0.000	0.000	0.000	0.000	0.000	0.000	0.000	0.000	0.000	0.000	0.000	52	326	2633	4483	1.328	Error	Error	1883	750	0	0	3424	1059	0	0	0	0
2	3	11	""	"YER039C-A"	6790	26680	90	388	608	491	123	129	62	96	84	0	1423	2268	1989	87	92	34	100	98	0	0	0	0	0	0	0	0	0	0	0	0	0	0	0	0	0	0	0	0.198	0.222	0.243	0.235	2.398	0.212	0.767	0.000	0.000	0.000	0.000	0.000	0.000	0.000	0.000	0.000	0.000	0.000	0.000	0.000	0.000	52	420	1601	2666	-2.334	Error	Error	265	1336	0	0	485	2181	0	0	0	0
2	4	11	""	"YFLWtau1"	6990	26670	90	11597	13187	7974	124	131	64	100	100	0	1782	2186	1213	83	108	293	98	92	0	0	0	0	0	0	0	0	0	0	0	0	0	0	0	0	0	0	0	6.753	6.212	6.186	6.130	1.472	6.708	0.795	0.000	0.000	0.000	0.000	0.000	0.000	0.000	0.000	0.000	0.000	0.000	0.000	0.000	0.000	52	420	13172	15166	2.755	Error	Error	11473	1699	0	0	13063	2103	0	0	0	0
2	5	11	""	"YFRCdelta9"	7190	26680	70	603	967	887	125	135	66	84	78	0	760	1257	1181	85	94	42	100	90	0	0	0	0	0	0	0	0	0	0	0	0	0	0	0	0	0	0	0	0.708	0.718	0.721	0.614	2.160	0.644	0.834	0.000	0.000	0.000	0.000	0.000	0.000	0.000	0.000	0.000	0.000	0.000	0.000	0.000	0.000	32	236	1153	2014	-0.498	Error	Error	478	675	0	0	842	1172	0	0	0	0
2	6	11	""	"YGLWtau2"	7390	26670	70	592	856	850	129	136	61	87	81	0	638	973	1020	90	97	43	90	84	0	0	0	0	0	0	0	0	0	0	0	0	0	0	0	0	0	0	0	0.845	0.823	0.837	1.058	2.352	0.815	0.745	0.000	0.000	0.000	0.000	0.000	0.000	0.000	0.000	0.000	0.000	0.000	0.000	0.000	0.000	32	236	1011	1610	-0.243	Error	Error	463	548	0	0	727	883	0	0	0	0
2	7	11	""	"iYAR061W"	7590	26670	90	6276	7552	5492	122	130	63	100	100	0	4502	6008	4199	87	91	35	100	100	0	0	0	0	0	0	0	0	0	0	0	0	0	0	0	0	0	0	0	1.394	1.255	1.252	1.239	1.823	1.284	0.900	0.000	0.000	0.000	0.000	0.000	0.000	0.000	0.000	0.000	0.000	0.000	0.000	0.000	0.000	52	420	10569	13351	0.479	Error	Error	6154	4415	0	0	7430	5921	0	0	0	0
2	8	11	""	"iYAR068W"	7780	26670	90	676	1327	1469	122	130	64	96	92	0	1698	3336	3463	84	90	33	100	100	0	0	0	0	0	0	0	0	0	0	0	0	0	0	0	0	0	0	0	0.343	0.371	0.353	0.349	2.133	0.387	0.897	0.000	0.000	0.000	0.000	0.000	0.000	0.000	0.000	0.000	0.000	0.000	0.000	0.000	0.000	52	420	2168	4457	-1.543	Error	Error	554	1614	0	0	1205	3252	0	0	0	0
2	9	11	""	"iYBL111C"	8000	26680	80	3598	7595	10294	127	135	65	100	100	0	4123	9160	12520	86	92	35	100	100	0	0	0	0	0	0	0	0	0	0	0	0	0	0	0	0	0	0	0	0.860	0.823	0.824	0.817	1.866	0.808	0.881	0.000	0.000	0.000	0.000	0.000	0.000	0.000	0.000	0.000	0.000	0.000	0.000	0.000	0.000	52	340	7508	16542	-0.218	Error	Error	3471	4037	0	0	7468	9074	0	0	0	0
2	10	11	""	"iYBL098W"	8190	26670	70	616	1005	888	122	133	68	84	78	0	1623	2350	1837	82	92	39	100	100	0	0	0	0	0	0	0	0	0	0	0	0	0	0	0	0	0	0	0	0.321	0.389	0.419	0.328	2.093	0.413	0.862	0.000	0.000	0.000	0.000	0.000	0.000	0.000	0.000	0.000	0.000	0.000	0.000	0.000	0.000	32	236	2035	3151	-1.641	Error	Error	494	1541	0	0	883	2268	0	0	0	0
2	11	11	""	"iYBL092W"	8390	26690	70	460	1111	1232	127	136	67	87	68	0	983	1861	1966	94	102	46	90	87	0	0	0	0	0	0	0	0	0	0	0	0	0	0	0	0	0	0	0	0.375	0.557	0.472	0.477	2.342	0.593	0.926	0.000	0.000	0.000	0.000	0.000	0.000	0.000	0.000	0.000	0.000	0.000	0.000	0.000	0.000	32	236	1222	2751	-1.417	Error	Error	333	889	0	0	984	1767	0	0	0	0
2	12	11	""	"iYBL089W"	8590	26680	80	939	1657	1907	118	128	63	92	84	0	1387	2659	3221	90	99	39	98	98	0	0	0	0	0	0	0	0	0	0	0	0	0	0	0	0	0	0	0	0.633	0.599	0.582	0.607	2.303	0.574	0.866	0.000	0.000	0.000	0.000	0.000	0.000	0.000	0.000	0.000	0.000	0.000	0.000	0.000	0.000	52	340	2118	4108	-0.660	Error	Error	821	1297	0	0	1539	2569	0	0	0	0
2	13	11	""	"iYBL071C"	8780	26680	70	246	433	421	128	131	57	56	50	0	512	1019	1136	83	88	35	87	84	0	0	0	0	0	0	0	0	0	0	0	0	0	0	0	0	0	0	0	0.275	0.326	0.335	0.295	3.400	0.333	0.767	0.000	0.000	0.000	0.000	0.000	0.000	0.000	0.000	0.000	0.000	0.000	0.000	0.000	0.000	32	236	547	1241	-1.862	Error	Error	118	429	0	0	305	936	0	0	0	0
2	14	11	""	"iYBL065W"	8980	26670	60	257	283	176	116	123	58	62	53	0	377	962	1212	81	86	40	84	78	0	0	0	0	0	0	0	0	0	0	0	0	0	0	0	0	0	0	0	0.476	0.190	0.361	0.397	4.785	0.119	0.359	0.000	0.000	0.000	0.000	0.000	0.000	0.000	0.000	0.000	0.000	0.000	0.000	0.000	0.000	32	176	437	1048	-1.070	Error	Error	141	296	0	0	167	881	0	0	0	0
2	15	11	""	"iYBL060W"	9180	26660	70	1189	1454	958	121	134	66	100	96	0	2375	3549	2804	83	91	63	100	100	0	0	0	0	0	0	0	0	0	0	0	0	0	0	0	0	0	0	0	0.466	0.385	0.361	0.415	2.015	0.334	0.819	0.000	0.000	0.000	0.000	0.000	0.000	0.000	0.000	0.000	0.000	0.000	0.000	0.000	0.000	32	236	3360	4799	-1.102	Error	Error	1068	2292	0	0	1333	3466	0	0	0	0
2	16	11	""	"iYBL042C"	9390	26670	80	491	803	667	123	130	61	94	84	0	2666	3622	2731	80	83	26	100	100	0	0	0	0	0	0	0	0	0	0	0	0	0	0	0	0	0	0	0	0.142	0.192	0.159	0.163	1.840	0.200	0.840	0.000	0.000	0.000	0.000	0.000	0.000	0.000	0.000	0.000	0.000	0.000	0.000	0.000	0.000	52	340	2954	4222	-2.813	Error	Error	368	2586	0	0	680	3542	0	0	0	0
2	17	11	""	"iYBL038W"	9590	26670	80	532	828	708	114	122	61	96	92	0	1863	2967	2589	81	85	29	100	100	0	0	0	0	0	0	0	0	0	0	0	0	0	0	0	0	0	0	0	0.235	0.247	0.248	0.237	2.311	0.240	0.833	0.000	0.000	0.000	0.000	0.000	0.000	0.000	0.000	0.000	0.000	0.000	0.000	0.000	0.000	52	340	2200	3600	-2.092	Error	Error	418	1782	0	0	714	2886	0	0	0	0
2	18	11	""	"iYBL034C"	9780	26670	80	314	438	366	125	132	61	76	67	0	859	1259	1128	80	83	26	100	100	0	0	0	0	0	0	0	0	0	0	0	0	0	0	0	0	0	0	0	0.243	0.265	0.252	0.244	2.221	0.272	0.755	0.000	0.000	0.000	0.000	0.000	0.000	0.000	0.000	0.000	0.000	0.000	0.000	0.000	0.000	52	340	968	1492	-2.043	Error	Error	189	779	0	0	313	1179	0	0	0	0
2	19	11	""	"iYBR265W"	9990	26670	90	808	943	589	123	131	64	94	92	0	1821	2047	1196	77	83	29	100	100	0	0	0	0	0	0	0	0	0	0	0	0	0	0	0	0	0	0	0	0.393	0.416	0.372	0.382	2.038	0.418	0.807	0.000	0.000	0.000	0.000	0.000	0.000	0.000	0.000	0.000	0.000	0.000	0.000	0.000	0.000	52	420	2429	2790	-1.348	Error	Error	685	1744	0	0	820	1970	0	0	0	0
2	20	11	""	"iYBR270C"	10180	26670	80	649	1489	1776	126	133	62	96	92	0	2107	3517	3441	84	89	35	100	100	0	0	0	0	0	0	0	0	0	0	0	0	0	0	0	0	0	0	0	0.259	0.397	0.309	0.295	2.446	0.450	0.878	0.000	0.000	0.000	0.000	0.000	0.000	0.000	0.000	0.000	0.000	0.000	0.000	0.000	0.000	52	340	2546	4796	-1.952	Error	Error	523	2023	0	0	1363	3433	0	0	0	0
2	21	11	""	"iYBR274W"	10380	26670	90	591	1241	1363	123	131	63	90	86	0	384	618	638	81	85	29	96	94	0	0	0	0	0	0	0	0	0	0	0	0	0	0	0	0	0	0	0	1.545	2.082	2.078	1.996	2.767	2.217	0.817	0.000	0.000	0.000	0.000	0.000	0.000	0.000	0.000	0.000	0.000	0.000	0.000	0.000	0.000	52	420	771	1655	0.627	Error	Error	468	303	0	0	1118	537	0	0	0	0
2	1	12	""	"iYBR291C"	6400	26880	80	694	1089	1007	122	129	67	98	88	0	736	955	744	87	93	43	100	94	0	0	0	0	0	0	0	0	0	0	0	0	0	0	0	0	0	0	0	0.881	1.114	1.028	0.925	2.036	1.267	0.855	0.000	0.000	0.000	0.000	0.000	0.000	0.000	0.000	0.000	0.000	0.000	0.000	0.000	0.000	52	332	1221	1835	-0.182	Error	Error	572	649	0	0	967	868	0	0	0	0
2	2	12	""	"iYBR294W"	6600	26890	80	297	437	344	123	130	64	73	55	0	1162	2102	2119	85	93	44	98	96	0	0	0	0	0	0	0	0	0	0	0	0	0	0	0	0	0	0	0	0.162	0.156	0.211	0.244	3.095	0.144	0.772	0.000	0.000	0.000	0.000	0.000	0.000	0.000	0.000	0.000	0.000	0.000	0.000	0.000	0.000	52	340	1251	2331	-2.630	Error	Error	174	1077	0	0	314	2017	0	0	0	0
2	3	12	""	"iYBR297W"	6790	26880	100	1218	2442	2519	114	126	65	100	100	0	639	1239	1189	88	93	36	98	96	0	0	0	0	0	0	0	0	0	0	0	0	0	0	0	0	0	0	0	2.004	2.023	2.072	2.095	1.885	2.143	0.914	0.000	0.000	0.000	0.000	0.000	0.000	0.000	0.000	0.000	0.000	0.000	0.000	0.000	0.000	80	535	1655	3479	1.003	Error	Error	1104	551	0	0	2328	1151	0	0	0	0
2	4	12	""	"iYCL061C"	7000	26880	80	1178	1392	963	112	122	63	96	96	0	8079	7701	4339	92	95	37	100	100	0	0	0	0	0	0	0	0	0	0	0	0	0	0	0	0	0	0	0	0.133	0.168	0.141	0.144	1.697	0.172	0.834	0.000	0.000	0.000	0.000	0.000	0.000	0.000	0.000	0.000	0.000	0.000	0.000	0.000	0.000	52	340	9053	8889	-2.905	Error	Error	1066	7987	0	0	1280	7609	0	0	0	0
2	5	12	""	"iYCL055W-0"	7200	26880	80	554	949	939	122	130	65	86	78	0	1152	1804	1783	89	92	35	100	98	0	0	0	0	0	0	0	0	0	0	0	0	0	0	0	0	0	0	0	0.406	0.482	0.490	0.451	2.326	0.491	0.881	0.000	0.000	0.000	0.000	0.000	0.000	0.000	0.000	0.000	0.000	0.000	0.000	0.000	0.000	52	340	1495	2542	-1.299	Error	Error	432	1063	0	0	827	1715	0	0	0	0
2	6	12	""	"iYCL051W"	7380	26880	70	1756	4230	4739	117	123	60	96	96	0	868	1468	1436	89	96	43	96	93	0	0	0	0	0	0	0	0	0	0	0	0	0	0	0	0	0	0	0	2.104	2.983	2.388	2.344	2.130	3.316	0.897	0.000	0.000	0.000	0.000	0.000	0.000	0.000	0.000	0.000	0.000	0.000	0.000	0.000	0.000	32	236	2418	5492	1.073	Error	Error	1639	779	0	0	4113	1379	0	0	0	0
2	7	12	""	"iYCL029C"	7590	26880	90	574	656	381	127	135	63	86	84	0	2317	2618	1557	84	88	32	100	100	0	0	0	0	0	0	0	0	0	0	0	0	0	0	0	0	0	0	0	0.200	0.209	0.213	0.195	1.899	0.204	0.783	0.000	0.000	0.000	0.000	0.000	0.000	0.000	0.000	0.000	0.000	0.000	0.000	0.000	0.000	52	420	2680	3063	-2.321	Error	Error	447	2233	0	0	529	2534	0	0	0	0
2	8	12	""	"iYCL025C"	7800	26880	100	354	485	380	118	123	57	82	75	0	1794	2381	1942	83	89	33	100	100	0	0	0	0	0	0	0	0	0	0	0	0	0	0	0	0	0	0	0	0.138	0.160	0.146	0.136	2.154	0.160	0.762	0.000	0.000	0.000	0.000	0.000	0.000	0.000	0.000	0.000	0.000	0.000	0.000	0.000	0.000	80	532	1947	2665	-2.858	Error	Error	236	1711	0	0	367	2298	0	0	0	0
2	9	12	""	"iYCRCdelta6-0"	7990	26880	80	1053	1623	1608	133	138	64	94	90	0	1496	2356	2199	86	90	35	100	100	0	0	0	0	0	0	0	0	0	0	0	0	0	0	0	0	0	0	0	0.652	0.656	0.602	0.580	1.775	0.686	0.894	0.000	0.000	0.000	0.000	0.000	0.000	0.000	0.000	0.000	0.000	0.000	0.000	0.000	0.000	52	340	2330	3760	-0.616	Error	Error	920	1410	0	0	1490	2270	0	0	0	0
2	10	12	""	"iYDL043C"	8200	26870	90	587	600	282	123	131	66	96	84	0	1497	1491	844	86	94	37	94	92	0	0	0	0	0	0	0	0	0	0	0	0	0	0	0	0	0	0	0	0.329	0.340	0.336	0.418	2.341	0.308	0.752	0.000	0.000	0.000	0.000	0.000	0.000	0.000	0.000	0.000	0.000	0.000	0.000	0.000	0.000	52	420	1875	1882	-1.605	Error	Error	464	1411	0	0	477	1405	0	0	0	0
2	11	12	""	"iYDL037C-0"	8390	26860	70	779	986	600	119	135	78	100	90	0	2734	3488	2020	91	126	248	100	96	0	0	0	0	0	0	0	0	0	0	0	0	0	0	0	0	0	0	0	0.250	0.255	0.240	0.235	1.411	0.250	0.876	0.000	0.000	0.000	0.000	0.000	0.000	0.000	0.000	0.000	0.000	0.000	0.000	0.000	0.000	32	236	3303	4264	-2.002	Error	Error	660	2643	0	0	867	3397	0	0	0	0
2	12	12	""	"iYDL032W"	8590	26880	100	447	444	240	124	133	67	83	70	0	1941	1890	1286	91	99	42	95	91	0	0	0	0	0	0	0	0	0	0	0	0	0	0	0	0	0	0	0	0.175	0.178	0.180	0.222	2.599	0.165	0.756	0.000	0.000	0.000	0.000	0.000	0.000	0.000	0.000	0.000	0.000	0.000	0.000	0.000	0.000	80	540	2173	2119	-2.518	Error	Error	323	1850	0	0	320	1799	0	0	0	0
2	13	12	""	"iYDL014W"	8800	26870	90	1427	1671	1010	122	133	64	94	94	0	2881	3545	2144	88	95	42	100	100	0	0	0	0	0	0	0	0	0	0	0	0	0	0	0	0	0	0	0	0.467	0.448	0.430	0.438	1.562	0.436	0.890	0.000	0.000	0.000	0.000	0.000	0.000	0.000	0.000	0.000	0.000	0.000	0.000	0.000	0.000	52	420	4098	5006	-1.098	Error	Error	1305	2793	0	0	1549	3457	0	0	0	0
2	14	12	""	"iYDL008W"	8990	26860	80	1543	1749	1290	123	135	65	90	90	0	851	1072	887	81	87	29	92	88	0	0	0	0	0	0	0	0	0	0	0	0	0	0	0	0	0	0	0	1.844	1.641	1.634	1.972	2.285	1.583	0.857	0.000	0.000	0.000	0.000	0.000	0.000	0.000	0.000	0.000	0.000	0.000	0.000	0.000	0.000	52	340	2190	2617	0.883	Error	Error	1420	770	0	0	1626	991	0	0	0	0
2	15	12	""	"iYDLWtau1"	9180	26860	80	1136	1697	1398	119	128	59	94	90	0	933	1233	1101	77	81	30	92	88	0	0	0	0	0	0	0	0	0	0	0	0	0	0	0	0	0	0	0	1.188	1.365	1.281	1.574	2.212	1.287	0.792	0.000	0.000	0.000	0.000	0.000	0.000	0.000	0.000	0.000	0.000	0.000	0.000	0.000	0.000	52	340	1873	2734	0.249	Error	Error	1017	856	0	0	1578	1156	0	0	0	0
2	16	12	""	"iYDR008C"	9390	26870	100	1191	1246	724	128	136	62	95	93	0	3642	4083	2433	80	85	33	98	98	0	0	0	0	0	0	0	0	0	0	0	0	0	0	0	0	0	0	0	0.298	0.279	0.275	0.274	1.853	0.272	0.890	0.000	0.000	0.000	0.000	0.000	0.000	0.000	0.000	0.000	0.000	0.000	0.000	0.000	0.000	80	541	4625	5121	-1.745	Error	Error	1063	3562	0	0	1118	4003	0	0	0	0
2	17	12	""	"iYDR013W"	9590	26870	70	786	1322	1297	129	135	62	87	78	0	898	1624	1642	84	89	36	90	87	0	0	0	0	0	0	0	0	0	0	0	0	0	0	0	0	0	0	0	0.807	0.775	0.767	0.752	2.343	0.774	0.923	0.000	0.000	0.000	0.000	0.000	0.000	0.000	0.000	0.000	0.000	0.000	0.000	0.000	0.000	32	236	1471	2733	-0.309	Error	Error	657	814	0	0	1193	1540	0	0	0	0
2	18	12	""	"iYDR016C"	9790	26870	100	7784	8554	6650	124	132	64	100	100	0	1527	1727	1375	82	84	30	92	88	0	0	0	0	0	0	0	0	0	0	0	0	0	0	0	0	0	0	0	5.301	5.125	4.991	5.720	2.364	5.319	0.873	0.000	0.000	0.000	0.000	0.000	0.000	0.000	0.000	0.000	0.000	0.000	0.000	0.000	0.000	80	519	9105	10075	2.406	Error	Error	7660	1445	0	0	8430	1645	0	0	0	0
2	19	12	""	"iYDR032C-0"	9980	26870	100	585	623	317	118	130	62	95	91	0	2881	2814	1627	81	83	26	98	98	0	0	0	0	0	0	0	0	0	0	0	0	0	0	0	0	0	0	0	0.167	0.185	0.179	0.196	2.584	0.167	0.773	0.000	0.000	0.000	0.000	0.000	0.000	0.000	0.000	0.000	0.000	0.000	0.000	0.000	0.000	80	514	3267	3238	-2.584	Error	Error	467	2800	0	0	505	2733	0	0	0	0
2	20	12	""	"iYDR034C"	10180	26860	90	2465	2556	1119	120	131	68	100	100	0	6870	7286	3867	85	96	90	100	100	0	0	0	0	0	0	0	0	0	0	0	0	0	0	0	0	0	0	0	0.346	0.338	0.347	0.361	1.495	0.291	0.860	0.000	0.000	0.000	0.000	0.000	0.000	0.000	0.000	0.000	0.000	0.000	0.000	0.000	0.000	52	420	9130	9637	-1.533	Error	Error	2345	6785	0	0	2436	7201	0	0	0	0
2	21	12	""	"iYDR034C-A"	10380	26870	100	10100	12084	9285	123	130	60	100	100	0	5647	6290	5235	82	85	29	95	95	0	0	0	0	0	0	0	0	0	0	0	0	0	0	0	0	0	0	0	1.793	1.927	1.769	2.133	2.063	1.913	0.892	0.000	0.000	0.000	0.000	0.000	0.000	0.000	0.000	0.000	0.000	0.000	0.000	0.000	0.000	80	535	15542	18169	0.842	Error	Error	9977	5565	0	0	11961	6208	0	0	0	0
2	1	13	""	"iYDR335W"	6390	27070	80	1409	1670	1224	124	129	62	92	86	0	1357	1502	1094	80	87	32	94	90	0	0	0	0	0	0	0	0	0	0	0	0	0	0	0	0	0	0	0	1.006	1.087	1.062	1.118	2.615	1.102	0.880	0.000	0.000	0.000	0.000	0.000	0.000	0.000	0.000	0.000	0.000	0.000	0.000	0.000	0.000	52	320	2562	2968	0.009	Error	Error	1285	1277	0	0	1546	1422	0	0	0	0
2	2	13	""	"iYDR339C"	6590	27070	50	494	470	190	119	139	86	91	75	0	257	447	414	88	92	40	100	83	0	0	0	0	0	0	0	0	0	0	0	0	0	0	0	0	0	0	0	2.219	0.978	1.173	1.347	2.609	0.586	0.544	0.000	0.000	0.000	0.000	0.000	0.000	0.000	0.000	0.000	0.000	0.000	0.000	0.000	0.000	12	104	544	710	1.150	Error	Error	375	169	0	0	351	359	0	0	0	0
2	3	13	""	"iYDR342C-1"	6790	27080	80	248	252	129	118	128	66	67	50	0	576	579	323	85	90	31	90	90	0	0	0	0	0	0	0	0	0	0	0	0	0	0	0	0	0	0	0	0.265	0.271	0.373	0.410	3.760	0.258	0.406	0.000	0.000	0.000	0.000	0.000	0.000	0.000	0.000	0.000	0.000	0.000	0.000	0.000	0.000	52	340	621	628	-1.917	Error	Error	130	491	0	0	134	494	0	0	0	0
2	4	13	""	"iYDR354W"	7000	27080	80	309	386	252	119	127	63	82	69	0	1139	1143	756	86	96	42	96	96	0	0	0	0	0	0	0	0	0	0	0	0	0	0	0	0	0	0	0	0.180	0.253	0.257	0.277	2.266	0.233	0.563	0.000	0.000	0.000	0.000	0.000	0.000	0.000	0.000	0.000	0.000	0.000	0.000	0.000	0.000	52	340	1243	1324	-2.470	Error	Error	190	1053	0	0	267	1057	0	0	0	0
2	5	13	""	"iYDR360W"	7210	27080	90	614	686	436	129	135	61	90	82	0	3366	3524	2456	86	93	46	100	100	0	0	0	0	0	0	0	0	0	0	0	0	0	0	0	0	0	0	0	0.148	0.162	0.154	0.186	2.270	0.149	0.738	0.000	0.000	0.000	0.000	0.000	0.000	0.000	0.000	0.000	0.000	0.000	0.000	0.000	0.000	52	408	3765	3995	-2.758	Error	Error	485	3280	0	0	557	3438	0	0	0	0
2	6	13	""	"itK(CUU)D1"	7390	27080	80	2423	3266	2553	125	133	62	98	98	0	1157	1589	1287	85	93	93	92	88	0	0	0	0	0	0	0	0	0	0	0	0	0	0	0	0	0	0	0	2.144	2.088	1.961	2.092	2.302	2.130	0.844	0.000	0.000	0.000	0.000	0.000	0.000	0.000	0.000	0.000	0.000	0.000	0.000	0.000	0.000	52	340	3370	4645	1.100	Error	Error	2298	1072	0	0	3141	1504	0	0	0	0
2	7	13	""	"iYDR379W"	7600	27070	90	1928	2308	1350	132	141	80	98	96	0	5457	5119	2894	83	99	116	100	100	0	0	0	0	0	0	0	0	0	0	0	0	0	0	0	0	0	0	0	0.334	0.432	0.428	0.433	1.541	0.441	0.882	0.000	0.000	0.000	0.000	0.000	0.000	0.000	0.000	0.000	0.000	0.000	0.000	0.000	0.000	52	420	7170	7212	-1.581	Error	Error	1796	5374	0	0	2176	5036	0	0	0	0
2	8	13	""	"iYDR383C"	7800	27070	90	1881	2070	1599	125	129	56	98	94	0	1386	1573	1138	84	92	40	100	98	0	0	0	0	0	0	0	0	0	0	0	0	0	0	0	0	0	0	0	1.349	1.306	1.166	1.206	2.163	1.386	0.862	0.000	0.000	0.000	0.000	0.000	0.000	0.000	0.000	0.000	0.000	0.000	0.000	0.000	0.000	52	414	3058	3434	0.432	Error	Error	1756	1302	0	0	1945	1489	0	0	0	0
2	9	13	""	"iYDR387C"	7990	27070	80	1249	1152	618	135	140	63	92	90	0	2726	2991	1775	85	92	40	100	100	0	0	0	0	0	0	0	0	0	0	0	0	0	0	0	0	0	0	0	0.422	0.350	0.343	0.338	1.804	0.327	0.866	0.000	0.000	0.000	0.000	0.000	0.000	0.000	0.000	0.000	0.000	0.000	0.000	0.000	0.000	52	340	3755	3923	-1.245	Error	Error	1114	2641	0	0	1017	2906	0	0	0	0
2	10	13	""	"iYDR404C"	8200	27080	100	967	1084	722	129	136	67	93	88	0	2302	3502	2988	89	98	42	100	100	0	0	0	0	0	0	0	0	0	0	0	0	0	0	0	0	0	0	0	0.379	0.280	0.282	0.290	2.559	0.234	0.778	0.000	0.000	0.000	0.000	0.000	0.000	0.000	0.000	0.000	0.000	0.000	0.000	0.000	0.000	80	534	3051	4368	-1.401	Error	Error	838	2213	0	0	955	3413	0	0	0	0
2	11	13	""	"iYDR408C"	8390	27070	80	742	741	430	129	138	69	84	78	0	4862	4373	3039	87	97	57	100	98	0	0	0	0	0	0	0	0	0	0	0	0	0	0	0	0	0	0	0	0.128	0.143	0.136	0.158	2.608	0.124	0.761	0.000	0.000	0.000	0.000	0.000	0.000	0.000	0.000	0.000	0.000	0.000	0.000	0.000	0.000	52	340	5388	4898	-2.962	Error	Error	613	4775	0	0	612	4286	0	0	0	0
2	12	13	""	"iYDR413C"	8590	27070	80	710	880	639	126	137	72	84	78	0	1424	1506	1068	87	99	59	98	90	0	0	0	0	0	0	0	0	0	0	0	0	0	0	0	0	0	0	0	0.437	0.531	0.526	0.494	2.252	0.525	0.763	0.000	0.000	0.000	0.000	0.000	0.000	0.000	0.000	0.000	0.000	0.000	0.000	0.000	0.000	52	340	1921	2173	-1.195	Error	Error	584	1337	0	0	754	1419	0	0	0	0
2	13	13	""	"itS(UGA)E-0"	8800	27070	100	710	1045	971	122	134	67	96	91	0	2478	3910	4012	90	99	47	96	95	0	0	0	0	0	0	0	0	0	0	0	0	0	0	0	0	0	0	0	0.246	0.242	0.236	0.262	2.243	0.227	0.873	0.000	0.000	0.000	0.000	0.000	0.000	0.000	0.000	0.000	0.000	0.000	0.000	0.000	0.000	80	548	2976	4743	-2.022	Error	Error	588	2388	0	0	923	3820	0	0	0	0
2	14	13	""	"iYER068W"	9010	27070	90	451	698	580	130	138	66	88	78	0	1555	2279	1866	87	96	47	100	100	0	0	0	0	0	0	0	0	0	0	0	0	0	0	0	0	0	0	0	0.219	0.259	0.243	0.217	1.874	0.267	0.848	0.000	0.000	0.000	0.000	0.000	0.000	0.000	0.000	0.000	0.000	0.000	0.000	0.000	0.000	52	407	1789	2760	-2.193	Error	Error	321	1468	0	0	568	2192	0	0	0	0
2	15	13	""	"iYER072W"	9200	27070	80	321	386	229	126	135	63	80	69	0	1341	1535	1008	79	83	29	100	100	0	0	0	0	0	0	0	0	0	0	0	0	0	0	0	0	0	0	0	0.155	0.179	0.171	0.162	2.196	0.174	0.694	0.000	0.000	0.000	0.000	0.000	0.000	0.000	0.000	0.000	0.000	0.000	0.000	0.000	0.000	52	340	1457	1716	-2.694	Error	Error	195	1262	0	0	260	1456	0	0	0	0
2	16	13	""	"iYER087W"	9400	27060	90	2596	3798	3147	129	143	83	100	100	0	1186	1920	1796	81	90	86	98	94	0	0	0	0	0	0	0	0	0	0	0	0	0	0	0	0	0	0	0	2.233	1.995	1.947	2.177	1.973	1.933	0.844	0.000	0.000	0.000	0.000	0.000	0.000	0.000	0.000	0.000	0.000	0.000	0.000	0.000	0.000	52	414	3572	5508	1.159	Error	Error	2467	1105	0	0	3669	1839	0	0	0	0
2	17	13	""	"iYER090W"	9610	27070	90	2173	2737	2408	123	132	59	100	100	0	981	1414	1149	83	84	30	100	100	0	0	0	0	0	0	0	0	0	0	0	0	0	0	0	0	0	0	0	2.283	1.964	1.942	1.881	1.748	2.070	0.859	0.000	0.000	0.000	0.000	0.000	0.000	0.000	0.000	0.000	0.000	0.000	0.000	0.000	0.000	52	420	2948	3945	1.191	Error	Error	2050	898	0	0	2614	1331	0	0	0	0
2	18	13	""	"iYER093C"	9800	27060	80	265	423	349	123	133	66	75	53	0	822	1618	1732	82	87	36	100	98	0	0	0	0	0	0	0	0	0	0	0	0	0	0	0	0	0	0	0	0.192	0.195	0.205	0.195	2.661	0.172	0.680	0.000	0.000	0.000	0.000	0.000	0.000	0.000	0.000	0.000	0.000	0.000	0.000	0.000	0.000	52	340	882	1836	-2.382	Error	Error	142	740	0	0	300	1536	0	0	0	0
2	19	13	""	"iYER106W"	10000	27060	80	1561	2393	2131	125	133	61	96	96	0	1652	2770	2557	82	83	28	100	100	0	0	0	0	0	0	0	0	0	0	0	0	0	0	0	0	0	0	0	0.915	0.844	0.874	0.767	2.169	0.815	0.864	0.000	0.000	0.000	0.000	0.000	0.000	0.000	0.000	0.000	0.000	0.000	0.000	0.000	0.000	52	340	3006	4956	-0.129	Error	Error	1436	1570	0	0	2268	2688	0	0	0	0
2	20	13	""	"iYER110C"	10200	27060	90	544	949	1038	123	134	62	88	80	0	775	1649	1978	84	89	34	98	98	0	0	0	0	0	0	0	0	0	0	0	0	0	0	0	0	0	0	0	0.609	0.528	0.599	0.546	2.145	0.503	0.862	0.000	0.000	0.000	0.000	0.000	0.000	0.000	0.000	0.000	0.000	0.000	0.000	0.000	0.000	52	420	1112	2391	-0.715	Error	Error	421	691	0	0	826	1565	0	0	0	0
2	21	13	""	"iYER114C"	10390	27060	90	430	523	395	136	140	63	80	61	0	1191	2445	2349	83	88	33	100	100	0	0	0	0	0	0	0	0	0	0	0	0	0	0	0	0	0	0	0	0.265	0.164	0.166	0.164	2.342	0.152	0.795	0.000	0.000	0.000	0.000	0.000	0.000	0.000	0.000	0.000	0.000	0.000	0.000	0.000	0.000	52	414	1402	2749	-1.914	Error	Error	294	1108	0	0	387	2362	0	0	0	0
2	1	14	""	"iYER131W"	6400	27280	90	2069	2768	2087	122	132	62	100	100	0	1501	1861	1486	83	87	30	100	100	0	0	0	0	0	0	0	0	0	0	0	0	0	0	0	0	0	0	0	1.373	1.488	1.506	1.652	1.638	1.445	0.884	0.000	0.000	0.000	0.000	0.000	0.000	0.000	0.000	0.000	0.000	0.000	0.000	0.000	0.000	52	420	3365	4424	0.457	Error	Error	1947	1418	0	0	2646	1778	0	0	0	0
2	2	14	""	"iYERCdelta14"	6610	27270	70	1473	1916	1091	129	134	65	100	100	0	3100	3274	1491	91	101	53	100	100	0	0	0	0	0	0	0	0	0	0	0	0	0	0	0	0	0	0	0	0.447	0.561	0.532	0.517	1.525	0.583	0.875	0.000	0.000	0.000	0.000	0.000	0.000	0.000	0.000	0.000	0.000	0.000	0.000	0.000	0.000	32	236	4353	4970	-1.163	Error	Error	1344	3009	0	0	1787	3183	0	0	0	0
2	3	14	""	"itK(CUU)E2"	6800	27280	70	664	1503	1661	127	136	65	75	71	0	894	1968	2039	84	93	46	100	90	0	0	0	0	0	0	0	0	0	0	0	0	0	0	0	0	0	0	0	0.663	0.730	0.682	0.656	2.268	0.769	0.890	0.000	0.000	0.000	0.000	0.000	0.000	0.000	0.000	0.000	0.000	0.000	0.000	0.000	0.000	32	236	1347	3260	-0.593	Error	Error	537	810	0	0	1376	1884	0	0	0	0
2	4	14	""	"iYGL186C"	7000	27260	70	825	852	491	120	129	68	93	93	0	2988	3702	2372	85	98	52	100	100	0	0	0	0	0	0	0	0	0	0	0	0	0	0	0	0	0	0	0	0.243	0.202	0.191	0.191	2.119	0.189	0.843	0.000	0.000	0.000	0.000	0.000	0.000	0.000	0.000	0.000	0.000	0.000	0.000	0.000	0.000	32	236	3608	4349	-2.042	Error	Error	705	2903	0	0	732	3617	0	0	0	0
2	5	14	""	"iYGL182C"	7200	27270	100	511	693	510	126	134	64	91	86	0	3428	4543	3412	86	94	45	100	100	0	0	0	0	0	0	0	0	0	0	0	0	0	0	0	0	0	0	0	0.115	0.127	0.121	0.115	1.965	0.124	0.798	0.000	0.000	0.000	0.000	0.000	0.000	0.000	0.000	0.000	0.000	0.000	0.000	0.000	0.000	80	541	3727	5024	-3.118	Error	Error	385	3342	0	0	567	4457	0	0	0	0
2	6	14	""	"iYGL179C-1"	7410	27260	70	254	375	297	122	132	67	68	50	0	1109	1603	1482	83	89	36	100	100	0	0	0	0	0	0	0	0	0	0	0	0	0	0	0	0	0	0	0	0.129	0.166	0.176	0.190	2.436	0.160	0.660	0.000	0.000	0.000	0.000	0.000	0.000	0.000	0.000	0.000	0.000	0.000	0.000	0.000	0.000	32	236	1158	1773	-2.958	Error	Error	132	1026	0	0	253	1520	0	0	0	0
2	7	14	""	"iYGL163C-1"	7610	27270	70	730	932	730	112	123	61	96	87	0	6237	7605	5197	88	95	44	100	100	0	0	0	0	0	0	0	0	0	0	0	0	0	0	0	0	0	0	0	0.101	0.109	0.090	0.090	1.696	0.118	0.876	0.000	0.000	0.000	0.000	0.000	0.000	0.000	0.000	0.000	0.000	0.000	0.000	0.000	0.000	32	236	6767	8337	-3.315	Error	Error	618	6149	0	0	820	7517	0	0	0	0
2	8	14	""	"iYGL159W"	7800	27280	80	313	960	1288	123	132	61	84	71	0	618	1889	2742	86	93	41	100	92	0	0	0	0	0	0	0	0	0	0	0	0	0	0	0	0	0	0	0	0.357	0.464	0.444	0.438	2.203	0.447	0.870	0.000	0.000	0.000	0.000	0.000	0.000	0.000	0.000	0.000	0.000	0.000	0.000	0.000	0.000	52	340	722	2640	-1.485	Error	Error	190	532	0	0	837	1803	0	0	0	0
2	9	14	""	"iYGL157W"	8010	27270	80	962	1127	808	126	135	63	96	92	0	3015	3568	2425	87	97	57	100	100	0	0	0	0	0	0	0	0	0	0	0	0	0	0	0	0	0	0	0	0.286	0.288	0.265	0.253	1.788	0.285	0.837	0.000	0.000	0.000	0.000	0.000	0.000	0.000	0.000	0.000	0.000	0.000	0.000	0.000	0.000	52	340	3764	4482	-1.808	Error	Error	836	2928	0	0	1001	3481	0	0	0	0
2	10	14	""	"iYGL139W"	8190	27270	90	443	631	531	126	133	64	90	75	0	1032	1725	1591	92	101	59	98	96	0	0	0	0	0	0	0	0	0	0	0	0	0	0	0	0	0	0	0	0.337	0.309	0.307	0.313	2.478	0.297	0.821	0.000	0.000	0.000	0.000	0.000	0.000	0.000	0.000	0.000	0.000	0.000	0.000	0.000	0.000	52	408	1257	2138	-1.568	Error	Error	317	940	0	0	505	1633	0	0	0	0
2	11	14	""	"iYGL135W"	8380	27280	80	526	863	943	140	143	61	82	73	0	1933	2858	2853	92	102	50	88	88	0	0	0	0	0	0	0	0	0	0	0	0	0	0	0	0	0	0	0	0.210	0.261	0.246	0.277	2.705	0.288	0.878	0.000	0.000	0.000	0.000	0.000	0.000	0.000	0.000	0.000	0.000	0.000	0.000	0.000	0.000	52	340	2227	3489	-2.254	Error	Error	386	1841	0	0	723	2766	0	0	0	0
2	12	14	""	"iYGL130W"	8590	27260	60	1071	4063	5398	134	146	69	96	90	0	732	2626	3254	94	102	50	100	96	0	0	0	0	0	0	0	0	0	0	0	0	0	0	0	0	0	0	0	1.469	1.552	1.427	1.352	2.073	1.680	0.867	0.000	0.000	0.000	0.000	0.000	0.000	0.000	0.000	0.000	0.000	0.000	0.000	0.000	0.000	32	176	1575	6461	0.554	Error	Error	937	638	0	0	3929	2532	0	0	0	0
2	13	14	""	"iYGL114W"	8800	27270	90	560	735	557	125	138	67	82	78	0	1174	1725	1436	87	99	47	98	96	0	0	0	0	0	0	0	0	0	0	0	0	0	0	0	0	0	0	0	0.400	0.372	0.359	0.395	2.117	0.350	0.788	0.000	0.000	0.000	0.000	0.000	0.000	0.000	0.000	0.000	0.000	0.000	0.000	0.000	0.000	52	396	1522	2248	-1.321	Error	Error	435	1087	0	0	610	1638	0	0	0	0
2	14	14	""	"iYGL110C"	8990	27270	150	145	156	82	129	140	68	25	8	0	108	177	221	91	100	48	30	20	0	0	0	0	0	0	0	0	0	0	0	0	0	0	0	0	0	0	0	0.941	0.314	1.250	1.200	4.262	0.251	0.080	0.000	0.000	0.000	0.000	0.000	0.000	0.000	0.000	0.000	0.000	0.000	0.000	0.000	0.000	156	959	33	113	-0.087	Error	Error	16	17	0	0	27	86	0	0	-50	0
2	15	14	""	"iYGL105W"	9200	27280	90	623	786	602	126	134	62	98	88	0	1576	1813	1421	85	90	33	98	98	0	0	0	0	0	0	0	0	0	0	0	0	0	0	0	0	0	0	0	0.333	0.382	0.370	0.421	2.045	0.360	0.733	0.000	0.000	0.000	0.000	0.000	0.000	0.000	0.000	0.000	0.000	0.000	0.000	0.000	0.000	52	402	1988	2388	-1.585	Error	Error	497	1491	0	0	660	1728	0	0	0	0
2	16	14	""	"iYGR177C"	9380	27280	80	478	666	576	129	135	60	82	71	0	1065	1791	1781	86	90	31	98	98	0	0	0	0	0	0	0	0	0	0	0	0	0	0	0	0	0	0	0	0.356	0.315	0.284	0.288	2.432	0.281	0.722	0.000	0.000	0.000	0.000	0.000	0.000	0.000	0.000	0.000	0.000	0.000	0.000	0.000	0.000	52	340	1328	2242	-1.488	Error	Error	349	979	0	0	537	1705	0	0	0	0
2	17	14	""	"itL(CAA)G3"	9590	27270	80	2507	2897	1797	128	133	63	100	100	0	5967	5954	3211	85	91	36	100	100	0	0	0	0	0	0	0	0	0	0	0	0	0	0	0	0	0	0	0	0.404	0.472	0.456	0.441	1.474	0.481	0.893	0.000	0.000	0.000	0.000	0.000	0.000	0.000	0.000	0.000	0.000	0.000	0.000	0.000	0.000	52	340	8261	8638	-1.306	Error	Error	2379	5882	0	0	2769	5869	0	0	0	0
2	18	14	""	"iYGR185C"	9790	27260	60	361	522	442	128	134	64	78	62	0	1301	2205	2226	81	88	39	96	96	0	0	0	0	0	0	0	0	0	0	0	0	0	0	0	0	0	0	0	0.191	0.185	0.174	0.179	3.254	0.183	0.860	0.000	0.000	0.000	0.000	0.000	0.000	0.000	0.000	0.000	0.000	0.000	0.000	0.000	0.000	32	176	1453	2518	-2.388	Error	Error	233	1220	0	0	394	2124	0	0	0	0
2	19	14	""	"iYGR199W"	9990	27270	70	1123	2052	2337	127	130	59	93	87	0	518	879	937	80	85	33	84	81	0	0	0	0	0	0	0	0	0	0	0	0	0	0	0	0	0	0	0	2.274	2.409	2.401	2.441	2.407	2.562	0.867	0.000	0.000	0.000	0.000	0.000	0.000	0.000	0.000	0.000	0.000	0.000	0.000	0.000	0.000	32	236	1434	2724	1.185	Error	Error	996	438	0	0	1925	799	0	0	0	0
2	20	14	""	"iYGR203W"	10190	27270	90	321	410	296	123	131	62	78	61	0	1146	1679	1314	81	90	64	100	100	0	0	0	0	0	0	0	0	0	0	0	0	0	0	0	0	0	0	0	0.186	0.180	0.201	0.179	2.150	0.181	0.737	0.000	0.000	0.000	0.000	0.000	0.000	0.000	0.000	0.000	0.000	0.000	0.000	0.000	0.000	52	420	1263	1885	-2.427	Error	Error	198	1065	0	0	287	1598	0	0	0	0
2	21	14	""	"iYGR207C"	10390	27260	70	281	388	308	138	143	69	71	50	0	543	823	681	81	85	31	100	100	0	0	0	0	0	0	0	0	0	0	0	0	0	0	0	0	0	0	0	0.310	0.337	0.344	0.248	2.187	0.366	0.678	0.000	0.000	0.000	0.000	0.000	0.000	0.000	0.000	0.000	0.000	0.000	0.000	0.000	0.000	32	236	605	992	-1.692	Error	Error	143	462	0	0	250	742	0	0	0	0
2	1	15	""	"iYGR221C"	6400	27500	90	751	954	734	124	132	61	92	92	0	1420	1778	1353	86	92	38	98	96	0	0	0	0	0	0	0	0	0	0	0	0	0	0	0	0	0	0	0	0.470	0.491	0.437	0.492	2.381	0.488	0.828	0.000	0.000	0.000	0.000	0.000	0.000	0.000	0.000	0.000	0.000	0.000	0.000	0.000	0.000	52	406	1961	2522	-1.089	Error	Error	627	1334	0	0	830	1692	0	0	0	0
2	2	15	""	"iYGR224W"	6600	27480	80	492	645	479	129	134	63	92	78	0	1393	2034	1570	89	102	93	100	94	0	0	0	0	0	0	0	0	0	0	0	0	0	0	0	0	0	0	0	0.278	0.265	0.261	0.234	1.958	0.265	0.834	0.000	0.000	0.000	0.000	0.000	0.000	0.000	0.000	0.000	0.000	0.000	0.000	0.000	0.000	52	340	1667	2461	-1.845	Error	Error	363	1304	0	0	516	1945	0	0	0	0
2	3	15	""	"iYGR230W"	6810	27480	70	829	1890	2328	119	133	69	87	81	0	956	2569	3096	89	94	43	100	90	0	0	0	0	0	0	0	0	0	0	0	0	0	0	0	0	0	0	0	0.819	0.714	0.688	0.675	2.202	0.728	0.905	0.000	0.000	0.000	0.000	0.000	0.000	0.000	0.000	0.000	0.000	0.000	0.000	0.000	0.000	32	236	1577	4251	-0.288	Error	Error	710	867	0	0	1771	2480	0	0	0	0
2	4	15	""	"iYGR247W"	7010	27490	90	378	417	244	120	128	64	84	75	0	1211	1303	730	87	91	34	98	98	0	0	0	0	0	0	0	0	0	0	0	0	0	0	0	0	0	0	0	0.230	0.244	0.276	0.286	2.022	0.248	0.618	0.000	0.000	0.000	0.000	0.000	0.000	0.000	0.000	0.000	0.000	0.000	0.000	0.000	0.000	52	420	1382	1513	-2.123	Error	Error	258	1124	0	0	297	1216	0	0	0	0
2	5	15	""	"iYGR250C-0"	7200	27470	80	600	932	1005	119	139	172	71	57	0	1856	3631	3818	86	96	74	100	98	0	0	0	0	0	0	0	0	0	0	0	0	0	0	0	0	0	0	0	0.272	0.229	0.227	0.212	2.046	0.233	0.844	0.000	0.000	0.000	0.000	0.000	0.000	0.000	0.000	0.000	0.000	0.000	0.000	0.000	0.000	52	340	2251	4358	-1.880	Error	Error	481	1770	0	0	813	3545	0	0	0	0
2	6	15	""	"iYGR253C-0"	7390	27470	80	507	987	1008	117	128	62	96	92	0	1217	2161	2240	84	91	37	100	98	0	0	0	0	0	0	0	0	0	0	0	0	0	0	0	0	0	0	0	0.344	0.419	0.430	0.472	2.013	0.422	0.893	0.000	0.000	0.000	0.000	0.000	0.000	0.000	0.000	0.000	0.000	0.000	0.000	0.000	0.000	52	340	1523	2947	-1.539	Error	Error	390	1133	0	0	870	2077	0	0	0	0
2	7	15	""	"iYHR186C"	7600	27470	80	2584	3327	2694	129	137	78	100	94	0	2747	3581	2549	90	105	78	100	100	0	0	0	0	0	0	0	0	0	0	0	0	0	0	0	0	0	0	0	0.924	0.916	0.933	0.804	2.091	0.953	0.806	0.000	0.000	0.000	0.000	0.000	0.000	0.000	0.000	0.000	0.000	0.000	0.000	0.000	0.000	52	340	5112	6689	-0.114	Error	Error	2455	2657	0	0	3198	3491	0	0	0	0
2	8	15	""	"iYHR191C"	7810	27480	90	937	1286	1009	128	134	63	98	98	0	1754	2372	1659	86	95	50	100	100	0	0	0	0	0	0	0	0	0	0	0	0	0	0	0	0	0	0	0	0.485	0.507	0.483	0.468	1.713	0.514	0.808	0.000	0.000	0.000	0.000	0.000	0.000	0.000	0.000	0.000	0.000	0.000	0.000	0.000	0.000	52	420	2477	3444	-1.044	Error	Error	809	1668	0	0	1158	2286	0	0	0	0
2	9	15	""	"iYHR196W"	8010	27470	80	242	330	240	121	130	66	76	46	0	482	667	542	85	95	42	94	92	0	0	0	0	0	0	0	0	0	0	0	0	0	0	0	0	0	0	0	0.305	0.359	0.381	0.405	3.498	0.383	0.600	0.000	0.000	0.000	0.000	0.000	0.000	0.000	0.000	0.000	0.000	0.000	0.000	0.000	0.000	52	340	518	791	-1.714	Error	Error	121	397	0	0	209	582	0	0	0	0
2	10	15	""	"iYHRCdelta16-0"	8200	27470	80	2184	3917	4186	130	140	74	100	98	0	6019	10986	11560	92	112	123	100	100	0	0	0	0	0	0	0	0	0	0	0	0	0	0	0	0	0	0	0	0.347	0.348	0.333	0.333	1.928	0.342	0.870	0.000	0.000	0.000	0.000	0.000	0.000	0.000	0.000	0.000	0.000	0.000	0.000	0.000	0.000	52	340	7981	14681	-1.529	Error	Error	2054	5927	0	0	3787	10894	0	0	0	0
2	11	15	""	"iYIL174W-1"	8410	27470	80	478	943	1089	137	144	73	90	76	0	1438	3344	4180	89	99	46	100	100	0	0	0	0	0	0	0	0	0	0	0	0	0	0	0	0	0	0	0	0.253	0.248	0.234	0.246	2.089	0.251	0.944	0.000	0.000	0.000	0.000	0.000	0.000	0.000	0.000	0.000	0.000	0.000	0.000	0.000	0.000	52	340	1690	4061	-1.984	Error	Error	341	1349	0	0	806	3255	0	0	0	0
2	12	15	""	"iYIL170W-1"	8600	27470	90	452	749	625	134	139	68	94	86	0	2424	3473	3010	86	96	47	100	100	0	0	0	0	0	0	0	0	0	0	0	0	0	0	0	0	0	0	0	0.136	0.182	0.165	0.160	2.004	0.183	0.854	0.000	0.000	0.000	0.000	0.000	0.000	0.000	0.000	0.000	0.000	0.000	0.000	0.000	0.000	52	406	2656	4002	-2.878	Error	Error	318	2338	0	0	615	3387	0	0	0	0
2	13	15	""	"iYIL153W"	8800	27480	90	870	1593	1824	124	134	65	92	88	0	708	1286	1469	90	98	40	96	94	0	0	0	0	0	0	0	0	0	0	0	0	0	0	0	0	0	0	0	1.207	1.228	1.214	1.154	2.187	1.258	0.852	0.000	0.000	0.000	0.000	0.000	0.000	0.000	0.000	0.000	0.000	0.000	0.000	0.000	0.000	52	420	1364	2665	0.272	Error	Error	746	618	0	0	1469	1196	0	0	0	0
2	14	15	""	"iYIL149C"	8990	27470	70	1036	1512	1287	135	143	63	93	87	0	4003	5775	4507	97	104	42	100	100	0	0	0	0	0	0	0	0	0	0	0	0	0	0	0	0	0	0	0	0.231	0.243	0.209	0.197	2.222	0.248	0.889	0.000	0.000	0.000	0.000	0.000	0.000	0.000	0.000	0.000	0.000	0.000	0.000	0.000	0.000	32	236	4807	7055	-2.116	Error	Error	901	3906	0	0	1377	5678	0	0	0	0
2	15	15	""	"iYIL145C"	9200	27460	90	710	955	715	133	136	62	96	92	0	4966	6583	5219	85	91	37	100	100	0	0	0	0	0	0	0	0	0	0	0	0	0	0	0	0	0	0	0	0.118	0.127	0.122	0.126	1.822	0.125	0.892	0.000	0.000	0.000	0.000	0.000	0.000	0.000	0.000	0.000	0.000	0.000	0.000	0.000	0.000	52	414	5458	7320	-3.081	Error	Error	577	4881	0	0	822	6498	0	0	0	0
2	16	15	""	"iYIL129C"	9390	27460	80	566	855	702	127	134	65	92	84	0	4881	7388	6193	81	88	35	100	100	0	0	0	0	0	0	0	0	0	0	0	0	0	0	0	0	0	0	0	0.091	0.100	0.100	0.097	2.009	0.096	0.808	0.000	0.000	0.000	0.000	0.000	0.000	0.000	0.000	0.000	0.000	0.000	0.000	0.000	0.000	52	340	5239	8035	-3.451	Error	Error	439	4800	0	0	728	7307	0	0	0	0
2	17	15	""	"iYIL125W"	9600	27470	80	415	660	663	123	130	61	88	78	0	904	1377	1321	80	86	31	100	100	0	0	0	0	0	0	0	0	0	0	0	0	0	0	0	0	0	0	0	0.354	0.414	0.400	0.359	2.280	0.438	0.817	0.000	0.000	0.000	0.000	0.000	0.000	0.000	0.000	0.000	0.000	0.000	0.000	0.000	0.000	52	340	1116	1834	-1.497	Error	Error	292	824	0	0	537	1297	0	0	0	0
2	18	15	""	"iYIL121W"	9790	27460	80	1802	2902	2657	125	130	60	100	100	0	1402	1867	1583	79	84	32	100	100	0	0	0	0	0	0	0	0	0	0	0	0	0	0	0	0	0	0	0	1.268	1.553	1.583	1.545	1.762	1.652	0.912	0.000	0.000	0.000	0.000	0.000	0.000	0.000	0.000	0.000	0.000	0.000	0.000	0.000	0.000	52	340	3000	4565	0.342	Error	Error	1677	1323	0	0	2777	1788	0	0	0	0
2	19	15	""	"itR(ACG)J"	10000	27470	90	2446	3214	2756	124	134	61	98	96	0	1207	1684	1428	82	86	28	100	98	0	0	0	0	0	0	0	0	0	0	0	0	0	0	0	0	0	0	0	2.064	1.929	1.972	1.971	1.995	2.010	0.845	0.000	0.000	0.000	0.000	0.000	0.000	0.000	0.000	0.000	0.000	0.000	0.000	0.000	0.000	52	420	3447	4692	1.045	Error	Error	2322	1125	0	0	3090	1602	0	0	0	0
2	20	15	""	"iYJL098W"	10190	27460	80	367	408	229	121	133	66	82	76	0	768	927	601	81	88	67	100	98	0	0	0	0	0	0	0	0	0	0	0	0	0	0	0	0	0	0	0	0.358	0.339	0.308	0.297	2.407	0.292	0.604	0.000	0.000	0.000	0.000	0.000	0.000	0.000	0.000	0.000	0.000	0.000	0.000	0.000	0.000	52	340	933	1133	-1.482	Error	Error	246	687	0	0	287	846	0	0	0	0
2	21	15	""	"iYJL093C"	10400	27460	80	522	702	567	126	135	64	92	82	0	2931	4704	4324	82	87	31	100	100	0	0	0	0	0	0	0	0	0	0	0	0	0	0	0	0	0	0	0	0.139	0.125	0.130	0.139	2.031	0.116	0.808	0.000	0.000	0.000	0.000	0.000	0.000	0.000	0.000	0.000	0.000	0.000	0.000	0.000	0.000	52	340	3245	5198	-2.847	Error	Error	396	2849	0	0	576	4622	0	0	0	0
2	1	16	""	"iYJL074C"	6400	27670	90	1319	1258	639	125	135	62	98	96	0	4892	4860	2715	87	98	78	100	100	0	0	0	0	0	0	0	0	0	0	0	0	0	0	0	0	0	0	0	0.248	0.237	0.241	0.234	1.968	0.208	0.837	0.000	0.000	0.000	0.000	0.000	0.000	0.000	0.000	0.000	0.000	0.000	0.000	0.000	0.000	52	406	5999	5906	-2.009	Error	Error	1194	4805	0	0	1133	4773	0	0	0	0
2	2	16	""	"iYJL070C"	6610	27690	80	433	448	243	123	131	71	80	71	0	1280	1496	915	86	100	81	100	98	0	0	0	0	0	0	0	0	0	0	0	0	0	0	0	0	0	0	0	0.260	0.230	0.219	0.206	2.309	0.216	0.693	0.000	0.000	0.000	0.000	0.000	0.000	0.000	0.000	0.000	0.000	0.000	0.000	0.000	0.000	52	340	1504	1735	-1.945	Error	Error	310	1194	0	0	325	1410	0	0	0	0
2	3	16	""	"iYJL064W"	6800	27690	80	254	350	281	117	126	61	76	55	0	1355	1704	1398	81	88	36	100	100	0	0	0	0	0	0	0	0	0	0	0	0	0	0	0	0	0	0	0	0.108	0.144	0.156	0.142	2.154	0.144	0.624	0.000	0.000	0.000	0.000	0.000	0.000	0.000	0.000	0.000	0.000	0.000	0.000	0.000	0.000	52	340	1411	1856	-3.217	Error	Error	137	1274	0	0	233	1623	0	0	0	0
2	4	16	""	"iSNR60"	7010	27680	80	1284	1452	889	124	129	62	100	98	0	3271	3128	1673	87	94	40	100	100	0	0	0	0	0	0	0	0	0	0	0	0	0	0	0	0	0	0	0	0.364	0.437	0.430	0.407	1.737	0.441	0.848	0.000	0.000	0.000	0.000	0.000	0.000	0.000	0.000	0.000	0.000	0.000	0.000	0.000	0.000	52	340	4344	4369	-1.457	Error	Error	1160	3184	0	0	1328	3041	0	0	0	0
2	5	16	""	"iYJLCdelta5"	7200	27680	100	992	1386	1334	124	134	141	95	87	0	1103	1427	1292	87	95	64	96	95	0	0	0	0	0	0	0	0	0	0	0	0	0	0	0	0	0	0	0	0.854	0.942	0.932	1.031	2.158	0.993	0.848	0.000	0.000	0.000	0.000	0.000	0.000	0.000	0.000	0.000	0.000	0.000	0.000	0.000	0.000	80	540	1884	2602	-0.227	Error	Error	868	1016	0	0	1262	1340	0	0	0	0
2	6	16	""	"iYJL043W"	7410	27680	90	401	612	623	122	131	62	86	76	0	1257	1891	1711	86	93	38	100	100	0	0	0	0	0	0	0	0	0	0	0	0	0	0	0	0	0	0	0	0.238	0.271	0.235	0.222	2.109	0.309	0.867	0.000	0.000	0.000	0.000	0.000	0.000	0.000	0.000	0.000	0.000	0.000	0.000	0.000	0.000	52	420	1450	2295	-2.069	Error	Error	279	1171	0	0	490	1805	0	0	0	0
2	7	16	""	"iYJL029C"	7600	27670	90	305	326	160	120	129	63	78	65	0	811	1002	581	87	96	47	98	98	0	0	0	0	0	0	0	0	0	0	0	0	0	0	0	0	0	0	0	0.256	0.225	0.239	0.249	2.303	0.194	0.518	0.000	0.000	0.000	0.000	0.000	0.000	0.000	0.000	0.000	0.000	0.000	0.000	0.000	0.000	52	420	909	1121	-1.968	Error	Error	185	724	0	0	206	915	0	0	0	0
2	8	16	""	"iYJL026W"	7800	27690	90	298	383	257	127	133	66	82	59	0	525	766	599	87	97	40	100	98	0	0	0	0	0	0	0	0	0	0	0	0	0	0	0	0	0	0	0	0.390	0.377	0.375	0.381	2.398	0.351	0.596	0.000	0.000	0.000	0.000	0.000	0.000	0.000	0.000	0.000	0.000	0.000	0.000	0.000	0.000	52	420	609	935	-1.357	Error	Error	171	438	0	0	256	679	0	0	0	0
2	9	16	""	"iYJL022W"	8000	27680	100	1973	2448	1653	126	136	69	100	98	0	3189	3851	2511	87	95	39	100	98	0	0	0	0	0	0	0	0	0	0	0	0	0	0	0	0	0	0	0	0.595	0.617	0.652	0.621	1.978	0.610	0.847	0.000	0.000	0.000	0.000	0.000	0.000	0.000	0.000	0.000	0.000	0.000	0.000	0.000	0.000	80	554	4949	6086	-0.748	Error	Error	1847	3102	0	0	2322	3764	0	0	0	0
2	10	16	""	"iYKL121W"	8210	27690	90	1067	1573	1350	127	138	70	92	90	0	1896	2773	2421	87	98	53	100	100	0	0	0	0	0	0	0	0	0	0	0	0	0	0	0	0	0	0	0	0.520	0.538	0.488	0.490	1.863	0.523	0.844	0.000	0.000	0.000	0.000	0.000	0.000	0.000	0.000	0.000	0.000	0.000	0.000	0.000	0.000	52	420	2749	4132	-0.944	Error	Error	940	1809	0	0	1446	2686	0	0	0	0
2	11	16	""	"iYKL117W"	8400	27670	90	4764	6437	5894	127	140	71	100	100	0	1318	1638	1379	93	105	59	96	90	0	0	0	0	0	0	0	0	0	0	0	0	0	0	0	0	0	0	0	3.785	4.084	3.592	4.367	2.247	4.454	0.866	0.000	0.000	0.000	0.000	0.000	0.000	0.000	0.000	0.000	0.000	0.000	0.000	0.000	0.000	52	396	5862	7855	1.920	Error	Error	4637	1225	0	0	6310	1545	0	0	0	0
2	12	16	""	"iYKL111C"	8590	27670	150	166	411	894	131	141	69	36	20	0	124	282	505	89	98	48	42	30	0	0	0	0	0	0	0	0	0	0	0	0	0	0	0	0	0	0	0	1.000	1.451	1.567	1.527	4.177	1.817	0.852	0.000	0.000	0.000	0.000	0.000	0.000	0.000	0.000	0.000	0.000	0.000	0.000	0.000	0.000	156	934	70	473	0.000	Error	Error	35	35	0	0	280	193	0	0	-50	0
2	13	16	""	"iYKL097W-A-0"	8800	27680	80	325	513	508	126	136	65	82	61	0	1113	2521	3016	90	100	51	100	100	0	0	0	0	0	0	0	0	0	0	0	0	0	0	0	0	0	0	0	0.195	0.159	0.161	0.163	2.509	0.152	0.814	0.000	0.000	0.000	0.000	0.000	0.000	0.000	0.000	0.000	0.000	0.000	0.000	0.000	0.000	52	340	1222	2818	-2.362	Error	Error	199	1023	0	0	387	2431	0	0	0	0
2	14	16	""	"iYKL094W"	8990	27670	80	4740	6751	5899	127	140	73	100	100	0	2587	2838	2230	91	103	55	100	100	0	0	0	0	0	0	0	0	0	0	0	0	0	0	0	0	0	0	0	1.848	2.411	2.433	2.475	1.705	2.611	0.914	0.000	0.000	0.000	0.000	0.000	0.000	0.000	0.000	0.000	0.000	0.000	0.000	0.000	0.000	52	340	7109	9371	0.886	Error	Error	4613	2496	0	0	6624	2747	0	0	0	0
2	15	16	""	"iYKL090W"	9200	27670	70	473	627	499	132	148	78	78	59	0	1718	2223	1621	88	101	54	100	100	0	0	0	0	0	0	0	0	0	0	0	0	0	0	0	0	0	0	0	0.209	0.232	0.218	0.177	2.236	0.233	0.750	0.000	0.000	0.000	0.000	0.000	0.000	0.000	0.000	0.000	0.000	0.000	0.000	0.000	0.000	32	236	1971	2630	-2.257	Error	Error	341	1630	0	0	495	2135	0	0	0	0
2	16	16	""	"iYKL072W"	9410	27680	70	273	707	949	127	135	65	75	50	0	384	832	1140	85	90	36	90	81	0	0	0	0	0	0	0	0	0	0	0	0	0	0	0	0	0	0	0	0.488	0.776	0.618	0.636	2.594	0.804	0.811	0.000	0.000	0.000	0.000	0.000	0.000	0.000	0.000	0.000	0.000	0.000	0.000	0.000	0.000	32	236	445	1327	-1.034	Error	Error	146	299	0	0	580	747	0	0	0	0
2	17	16	""	"iYKL071W"	9590	27670	80	1109	1903	1794	124	130	61	100	98	0	1528	2242	2010	86	94	42	100	98	0	0	0	0	0	0	0	0	0	0	0	0	0	0	0	0	0	0	0	0.683	0.825	0.854	0.853	1.846	0.858	0.923	0.000	0.000	0.000	0.000	0.000	0.000	0.000	0.000	0.000	0.000	0.000	0.000	0.000	0.000	52	340	2427	3935	-0.550	Error	Error	985	1442	0	0	1779	2156	0	0	0	0
2	18	16	""	"itV(AAC)K1-1"	9800	27670	90	455	722	663	127	131	61	94	80	0	1277	2353	2498	80	85	33	100	100	0	0	0	0	0	0	0	0	0	0	0	0	0	0	0	0	0	0	0	0.274	0.262	0.263	0.261	2.195	0.248	0.849	0.000	0.000	0.000	0.000	0.000	0.000	0.000	0.000	0.000	0.000	0.000	0.000	0.000	0.000	52	420	1525	2868	-1.868	Error	Error	328	1197	0	0	595	2273	0	0	0	0
2	19	16	""	"iYKL056C"	10010	27670	90	229	303	241	118	126	62	61	40	0	565	883	867	82	86	32	96	90	0	0	0	0	0	0	0	0	0	0	0	0	0	0	0	0	0	0	0	0.230	0.231	0.263	0.266	2.805	0.227	0.620	0.000	0.000	0.000	0.000	0.000	0.000	0.000	0.000	0.000	0.000	0.000	0.000	0.000	0.000	52	414	594	986	-2.121	Error	Error	111	483	0	0	185	801	0	0	0	0
2	20	16	""	"iYKL052C"	10190	27670	90	787	876	518	121	128	65	100	94	0	4157	4874	3029	79	85	35	100	100	0	0	0	0	0	0	0	0	0	0	0	0	0	0	0	0	0	0	0	0.163	0.157	0.146	0.151	1.797	0.145	0.788	0.000	0.000	0.000	0.000	0.000	0.000	0.000	0.000	0.000	0.000	0.000	0.000	0.000	0.000	52	414	4744	5550	-2.614	Error	Error	666	4078	0	0	755	4795	0	0	0	0
2	21	16	""	"iYKL048C"	10400	27670	80	807	819	520	124	135	61	92	90	0	3630	3570	2117	83	88	35	100	100	0	0	0	0	0	0	0	0	0	0	0	0	0	0	0	0	0	0	0	0.193	0.199	0.188	0.178	2.486	0.193	0.778	0.000	0.000	0.000	0.000	0.000	0.000	0.000	0.000	0.000	0.000	0.000	0.000	0.000	0.000	52	340	4230	4182	-2.377	Error	Error	683	3547	0	0	695	3487	0	0	0	0
2	1	17	""	"iYLR069C"	6410	27880	100	791	1169	1164	124	132	62	88	83	0	1282	1668	1417	90	95	40	93	91	0	0	0	0	0	0	0	0	0	0	0	0	0	0	0	0	0	0	0	0.560	0.662	0.656	0.602	2.493	0.736	0.885	0.000	0.000	0.000	0.000	0.000	0.000	0.000	0.000	0.000	0.000	0.000	0.000	0.000	0.000	80	540	1859	2623	-0.838	Error	Error	667	1192	0	0	1045	1578	0	0	0	0
2	2	17	""	"iYLR073C"	6600	27880	80	992	942	491	124	135	68	92	88	0	2167	2252	1317	89	95	39	100	100	0	0	0	0	0	0	0	0	0	0	0	0	0	0	0	0	0	0	0	0.418	0.378	0.384	0.383	1.530	0.356	0.837	0.000	0.000	0.000	0.000	0.000	0.000	0.000	0.000	0.000	0.000	0.000	0.000	0.000	0.000	52	340	2946	2981	-1.259	Error	Error	868	2078	0	0	818	2163	0	0	0	0
2	3	17	""	"iYLR078C"	6790	27870	70	1746	2039	1355	128	141	82	100	96	0	3228	3765	2331	90	113	179	100	96	0	0	0	0	0	0	0	0	0	0	0	0	0	0	0	0	0	0	0	0.516	0.520	0.510	0.477	1.925	0.508	0.882	0.000	0.000	0.000	0.000	0.000	0.000	0.000	0.000	0.000	0.000	0.000	0.000	0.000	0.000	32	236	4756	5586	-0.956	Error	Error	1618	3138	0	0	1911	3675	0	0	0	0
2	4	17	""	"iYLR094C"	7010	27880	80	773	1064	814	120	124	58	90	82	0	3992	4652	3201	82	90	44	100	100	0	0	0	0	0	0	0	0	0	0	0	0	0	0	0	0	0	0	0	0.167	0.207	0.193	0.167	1.833	0.214	0.861	0.000	0.000	0.000	0.000	0.000	0.000	0.000	0.000	0.000	0.000	0.000	0.000	0.000	0.000	52	340	4563	5514	-2.582	Error	Error	653	3910	0	0	944	4570	0	0	0	0
2	5	17	""	"iYLR098C"	7210	27880	80	484	620	536	123	128	61	78	73	0	1196	1494	1151	88	96	45	100	100	0	0	0	0	0	0	0	0	0	0	0	0	0	0	0	0	0	0	0	0.326	0.353	0.321	0.285	2.214	0.385	0.824	0.000	0.000	0.000	0.000	0.000	0.000	0.000	0.000	0.000	0.000	0.000	0.000	0.000	0.000	52	340	1469	1903	-1.618	Error	Error	361	1108	0	0	497	1406	0	0	0	0
2	6	17	""	"iYLR104W"	7410	27880	60	469	1124	1386	129	135	59	78	75	0	717	1435	1732	90	95	39	93	90	0	0	0	0	0	0	0	0	0	0	0	0	0	0	0	0	0	0	0	0.542	0.740	0.669	0.652	1.987	0.769	0.890	0.000	0.000	0.000	0.000	0.000	0.000	0.000	0.000	0.000	0.000	0.000	0.000	0.000	0.000	32	176	967	2340	-0.883	Error	Error	340	627	0	0	995	1345	0	0	0	0
2	7	17	""	"iYLR117C"	7600	27880	90	1975	2418	2016	118	127	64	96	96	0	4384	5043	4036	87	96	56	100	100	0	0	0	0	0	0	0	0	0	0	0	0	0	0	0	0	0	0	0	0.432	0.464	0.454	0.457	2.139	0.454	0.850	0.000	0.000	0.000	0.000	0.000	0.000	0.000	0.000	0.000	0.000	0.000	0.000	0.000	0.000	52	420	6154	7256	-1.210	Error	Error	1857	4297	0	0	2300	4956	0	0	0	0
2	8	17	""	"iYLR121C"	7800	27880	80	637	843	594	130	138	67	100	98	0	2225	2821	2050	86	93	36	100	100	0	0	0	0	0	0	0	0	0	0	0	0	0	0	0	0	0	0	0	0.237	0.261	0.250	0.257	1.888	0.258	0.853	0.000	0.000	0.000	0.000	0.000	0.000	0.000	0.000	0.000	0.000	0.000	0.000	0.000	0.000	52	340	2646	3448	-2.077	Error	Error	507	2139	0	0	713	2735	0	0	0	0
2	9	17	""	"iYLR125W"	8010	27890	70	3962	4807	3345	133	142	66	100	100	0	4692	5228	3195	85	92	36	100	100	0	0	0	0	0	0	0	0	0	0	0	0	0	0	0	0	0	0	0	0.831	0.909	0.884	0.902	1.875	0.958	0.894	0.000	0.000	0.000	0.000	0.000	0.000	0.000	0.000	0.000	0.000	0.000	0.000	0.000	0.000	32	236	8436	9817	-0.267	Error	Error	3829	4607	0	0	4674	5143	0	0	0	0
2	10	17	""	"itD(GUC)L1"	8200	27880	80	727	771	482	123	131	66	86	82	0	1139	1269	909	91	99	50	94	92	0	0	0	0	0	0	0	0	0	0	0	0	0	0	0	0	0	0	0	0.576	0.550	0.603	0.588	2.129	0.511	0.805	0.000	0.000	0.000	0.000	0.000	0.000	0.000	0.000	0.000	0.000	0.000	0.000	0.000	0.000	52	340	1652	1826	-0.795	Error	Error	604	1048	0	0	648	1178	0	0	0	0
2	11	17	""	"iYLR147C"	8400	27870	90	1098	1382	1048	126	137	66	96	88	0	1895	2294	1683	92	100	44	100	98	0	0	0	0	0	0	0	0	0	0	0	0	0	0	0	0	0	0	0	0.539	0.570	0.536	0.532	1.903	0.563	0.848	0.000	0.000	0.000	0.000	0.000	0.000	0.000	0.000	0.000	0.000	0.000	0.000	0.000	0.000	52	420	2775	3458	-0.891	Error	Error	972	1803	0	0	1256	2202	0	0	0	0
2	12	17	""	"iYLR151C"	8600	27870	90	1901	2248	1888	130	139	69	98	92	0	1546	1600	1236	91	97	42	100	98	0	0	0	0	0	0	0	0	0	0	0	0	0	0	0	0	0	0	0	1.217	1.404	1.290	1.250	1.901	1.470	0.896	0.000	0.000	0.000	0.000	0.000	0.000	0.000	0.000	0.000	0.000	0.000	0.000	0.000	0.000	52	406	3226	3627	0.284	Error	Error	1771	1455	0	0	2118	1509	0	0	0	0
2	13	17	""	"iYLR459W"	8800	27870	80	357	1190	1714	123	134	66	78	67	0	436	1319	1937	94	106	54	92	82	0	0	0	0	0	0	0	0	0	0	0	0	0	0	0	0	0	0	0	0.684	0.871	0.727	0.712	2.436	0.877	0.870	0.000	0.000	0.000	0.000	0.000	0.000	0.000	0.000	0.000	0.000	0.000	0.000	0.000	0.000	52	340	576	2292	-0.547	Error	Error	234	342	0	0	1067	1225	0	0	0	0
2	14	17	""	"iYLR461W-1"	8990	27880	80	3694	9163	12153	128	138	69	100	100	0	4083	7994	9906	94	103	50	98	96	0	0	0	0	0	0	0	0	0	0	0	0	0	0	0	0	0	0	0	0.894	1.144	1.156	1.212	2.714	1.209	0.937	0.000	0.000	0.000	0.000	0.000	0.000	0.000	0.000	0.000	0.000	0.000	0.000	0.000	0.000	52	340	7555	16935	-0.162	Error	Error	3566	3989	0	0	9035	7900	0	0	0	0
2	15	17	""	"iYML132W-0"	9190	27880	90	1988	4619	5449	128	138	67	100	100	0	1932	3910	4281	93	99	42	100	100	0	0	0	0	0	0	0	0	0	0	0	0	0	0	0	0	0	0	0	1.011	1.177	1.038	1.052	2.015	1.253	0.877	0.000	0.000	0.000	0.000	0.000	0.000	0.000	0.000	0.000	0.000	0.000	0.000	0.000	0.000	52	420	3699	8308	0.016	Error	Error	1860	1839	0	0	4491	3817	0	0	0	0
2	16	17	""	"iYML117W-A"	9400	27890	90	1538	2082	1615	130	135	67	98	96	0	2023	2019	1310	87	92	34	100	100	0	0	0	0	0	0	0	0	0	0	0	0	0	0	0	0	0	0	0	0.727	1.010	0.976	0.894	2.238	1.097	0.846	0.000	0.000	0.000	0.000	0.000	0.000	0.000	0.000	0.000	0.000	0.000	0.000	0.000	0.000	52	414	3344	3884	-0.459	Error	Error	1408	1936	0	0	1952	1932	0	0	0	0
2	17	17	""	"iYML113W"	9590	27880	70	897	2181	2454	121	130	66	93	84	0	1617	3430	3930	78	85	32	100	96	0	0	0	0	0	0	0	0	0	0	0	0	0	0	0	0	0	0	0	0.504	0.615	0.562	0.547	2.619	0.592	0.855	0.000	0.000	0.000	0.000	0.000	0.000	0.000	0.000	0.000	0.000	0.000	0.000	0.000	0.000	32	236	2315	5412	-0.988	Error	Error	776	1539	0	0	2060	3352	0	0	0	0
2	18	17	""	"iYML109W"	9790	27880	80	293	494	544	122	131	63	73	59	0	424	740	826	80	84	30	98	92	0	0	0	0	0	0	0	0	0	0	0	0	0	0	0	0	0	0	0	0.497	0.564	0.634	0.564	2.430	0.611	0.825	0.000	0.000	0.000	0.000	0.000	0.000	0.000	0.000	0.000	0.000	0.000	0.000	0.000	0.000	52	340	515	1032	-1.008	Error	Error	171	344	0	0	372	660	0	0	0	0
2	19	17	""	"iYML089C"	10000	27870	80	365	478	337	120	127	63	80	73	0	1736	2827	2508	84	88	32	100	100	0	0	0	0	0	0	0	0	0	0	0	0	0	0	0	0	0	0	0	0.148	0.131	0.128	0.125	2.104	0.121	0.805	0.000	0.000	0.000	0.000	0.000	0.000	0.000	0.000	0.000	0.000	0.000	0.000	0.000	0.000	52	340	1897	3101	-2.753	Error	Error	245	1652	0	0	358	2743	0	0	0	0
2	20	17	""	"iYML085C"	10190	27880	70	253	350	258	123	130	61	65	53	0	723	1002	929	80	85	31	100	100	0	0	0	0	0	0	0	0	0	0	0	0	0	0	0	0	0	0	0	0.202	0.246	0.258	0.229	2.708	0.223	0.611	0.000	0.000	0.000	0.000	0.000	0.000	0.000	0.000	0.000	0.000	0.000	0.000	0.000	0.000	32	236	773	1149	-2.306	Error	Error	130	643	0	0	227	922	0	0	0	0
2	21	17	""	"iYML081W"	10390	27880	80	564	809	830	126	136	68	78	71	0	1427	1731	1544	81	86	30	96	96	0	0	0	0	0	0	0	0	0	0	0	0	0	0	0	0	0	0	0	0.325	0.414	0.332	0.291	2.112	0.455	0.831	0.000	0.000	0.000	0.000	0.000	0.000	0.000	0.000	0.000	0.000	0.000	0.000	0.000	0.000	52	340	1784	2333	-1.620	Error	Error	438	1346	0	0	683	1650	0	0	0	0
2	1	18	""	"iYML068W"	6400	28090	100	2154	2568	2041	123	132	63	93	92	0	2129	4145	7174	86	92	38	96	93	0	0	0	0	0	0	0	0	0	0	0	0	0	0	0	0	0	0	0	0.994	0.602	0.996	0.859	1.921	0.310	0.651	0.000	0.000	0.000	0.000	0.000	0.000	0.000	0.000	0.000	0.000	0.000	0.000	0.000	0.000	80	526	4074	6504	-0.008	Error	Error	2031	2043	0	0	2445	4059	0	0	0	0
2	2	18	""	"iYML064C"	6600	28090	90	805	1157	1084	121	130	64	88	86	0	2227	3308	3065	87	94	37	100	100	0	0	0	0	0	0	0	0	0	0	0	0	0	0	0	0	0	0	0	0.320	0.322	0.312	0.297	1.911	0.321	0.866	0.000	0.000	0.000	0.000	0.000	0.000	0.000	0.000	0.000	0.000	0.000	0.000	0.000	0.000	52	420	2824	4257	-1.646	Error	Error	684	2140	0	0	1036	3221	0	0	0	0
2	3	18	""	"iYML060W"	6800	28090	100	1701	2220	1802	121	131	61	96	95	0	1520	1900	1483	84	92	36	98	98	0	0	0	0	0	0	0	0	0	0	0	0	0	0	0	0	0	0	0	1.100	1.156	1.075	1.030	2.101	1.201	0.882	0.000	0.000	0.000	0.000	0.000	0.000	0.000	0.000	0.000	0.000	0.000	0.000	0.000	0.000	80	535	3016	3915	0.138	Error	Error	1580	1436	0	0	2099	1816	0	0	0	0
2	4	18	""	"iYMR222C"	7000	28080	80	1164	1347	907	131	136	62	92	90	0	2454	3035	2228	88	96	41	100	100	0	0	0	0	0	0	0	0	0	0	0	0	0	0	0	0	0	0	0	0.437	0.413	0.373	0.354	2.566	0.373	0.811	0.000	0.000	0.000	0.000	0.000	0.000	0.000	0.000	0.000	0.000	0.000	0.000	0.000	0.000	52	340	3399	4163	-1.196	Error	Error	1033	2366	0	0	1216	2947	0	0	0	0
2	5	18	""	"iYMR226C"	7200	28080	90	579	754	689	124	132	62	88	78	0	1327	2397	2571	87	97	46	96	94	0	0	0	0	0	0	0	0	0	0	0	0	0	0	0	0	0	0	0	0.367	0.273	0.300	0.320	2.551	0.249	0.819	0.000	0.000	0.000	0.000	0.000	0.000	0.000	0.000	0.000	0.000	0.000	0.000	0.000	0.000	52	420	1695	2940	-1.446	Error	Error	455	1240	0	0	630	2310	0	0	0	0
2	6	18	""	"iYMR230W"	7410	28090	90	404	647	584	124	134	65	80	75	0	2266	3321	3181	89	98	43	100	100	0	0	0	0	0	0	0	0	0	0	0	0	0	0	0	0	0	0	0	0.129	0.162	0.162	0.146	2.245	0.160	0.815	0.000	0.000	0.000	0.000	0.000	0.000	0.000	0.000	0.000	0.000	0.000	0.000	0.000	0.000	52	420	2457	3755	-2.959	Error	Error	280	2177	0	0	523	3232	0	0	0	0
2	7	18	""	"iYMR245W"	7610	28080	80	982	1239	915	122	129	60	98	92	0	4797	5475	3981	89	100	73	100	100	0	0	0	0	0	0	0	0	0	0	0	0	0	0	0	0	0	0	0	0.183	0.207	0.206	0.198	1.805	0.205	0.877	0.000	0.000	0.000	0.000	0.000	0.000	0.000	0.000	0.000	0.000	0.000	0.000	0.000	0.000	52	340	5568	6503	-2.453	Error	Error	860	4708	0	0	1117	5386	0	0	0	0
2	8	18	""	"iYMRWdelta19-0"	7800	28080	90	1058	1927	2089	126	135	65	100	98	0	2685	4336	4668	87	93	36	100	100	0	0	0	0	0	0	0	0	0	0	0	0	0	0	0	0	0	0	0	0.359	0.424	0.415	0.409	1.804	0.415	0.851	0.000	0.000	0.000	0.000	0.000	0.000	0.000	0.000	0.000	0.000	0.000	0.000	0.000	0.000	52	420	3530	6050	-1.479	Error	Error	932	2598	0	0	1801	4249	0	0	0	0
2	9	18	""	"iYMR251W-A"	8000	28070	90	1099	1479	994	131	138	65	98	98	0	989	1318	865	89	94	34	100	98	0	0	0	0	0	0	0	0	0	0	0	0	0	0	0	0	0	0	0	1.076	1.097	1.034	1.085	1.829	1.118	0.844	0.000	0.000	0.000	0.000	0.000	0.000	0.000	0.000	0.000	0.000	0.000	0.000	0.000	0.000	52	420	1868	2577	0.105	Error	Error	968	900	0	0	1348	1229	0	0	0	0
2	10	18	""	"iYMR267W"	8200	28080	90	4867	5938	5026	131	140	67	98	94	0	1298	2055	1755	97	102	45	100	100	0	0	0	0	0	0	0	0	0	0	0	0	0	0	0	0	0	0	0	3.943	2.966	2.500	2.531	2.320	3.130	0.825	0.000	0.000	0.000	0.000	0.000	0.000	0.000	0.000	0.000	0.000	0.000	0.000	0.000	0.000	52	420	5937	7765	1.979	Error	Error	4736	1201	0	0	5807	1958	0	0	0	0
2	11	18	""	"iYMR271C"	8410	28090	80	572	987	974	130	138	67	86	84	0	1948	3299	3177	92	102	57	100	100	0	0	0	0	0	0	0	0	0	0	0	0	0	0	0	0	0	0	0	0.238	0.267	0.251	0.220	2.221	0.269	0.832	0.000	0.000	0.000	0.000	0.000	0.000	0.000	0.000	0.000	0.000	0.000	0.000	0.000	0.000	52	340	2298	4064	-2.070	Error	Error	442	1856	0	0	857	3207	0	0	0	0
2	12	18	""	"iYMR273C"	8600	28090	80	699	973	862	132	141	67	96	90	0	3108	4823	4865	98	107	51	100	98	0	0	0	0	0	0	0	0	0	0	0	0	0	0	0	0	0	0	0	0.188	0.178	0.204	0.194	1.863	0.165	0.863	0.000	0.000	0.000	0.000	0.000	0.000	0.000	0.000	0.000	0.000	0.000	0.000	0.000	0.000	52	340	3577	5566	-2.408	Error	Error	567	3010	0	0	841	4725	0	0	0	0
2	13	18	""	"iYMR288W"	8790	28070	90	1483	1574	999	134	144	71	96	88	0	2321	2727	1956	98	108	50	100	100	0	0	0	0	0	0	0	0	0	0	0	0	0	0	0	0	0	0	0	0.607	0.548	0.530	0.582	2.082	0.495	0.835	0.000	0.000	0.000	0.000	0.000	0.000	0.000	0.000	0.000	0.000	0.000	0.000	0.000	0.000	52	420	3572	4069	-0.721	Error	Error	1349	2223	0	0	1440	2629	0	0	0	0
2	14	18	""	"iYMR292W"	9000	28090	80	437	864	984	134	145	67	84	73	0	411	589	562	95	103	58	84	78	0	0	0	0	0	0	0	0	0	0	0	0	0	0	0	0	0	0	0	0.959	1.478	1.309	1.276	2.393	1.750	0.801	0.000	0.000	0.000	0.000	0.000	0.000	0.000	0.000	0.000	0.000	0.000	0.000	0.000	0.000	52	340	619	1224	-0.061	Error	Error	303	316	0	0	730	494	0	0	0	0
2	15	18	""	"iYMR296C"	9200	28080	100	404	574	525	128	138	68	88	76	0	1355	2066	2109	92	99	46	100	100	0	0	0	0	0	0	0	0	0	0	0	0	0	0	0	0	0	0	0	0.219	0.226	0.240	0.218	2.018	0.221	0.811	0.000	0.000	0.000	0.000	0.000	0.000	0.000	0.000	0.000	0.000	0.000	0.000	0.000	0.000	80	520	1539	2420	-2.194	Error	Error	276	1263	0	0	446	1974	0	0	0	0
2	16	18	""	"iYNL048W"	9400	28080	100	217	251	169	126	136	65	56	37	0	454	704	850	84	88	31	93	92	0	0	0	0	0	0	0	0	0	0	0	0	0	0	0	0	0	0	0	0.246	0.202	0.215	0.250	3.380	0.167	0.505	0.000	0.000	0.000	0.000	0.000	0.000	0.000	0.000	0.000	0.000	0.000	0.000	0.000	0.000	80	506	461	745	-2.024	Error	Error	91	370	0	0	125	620	0	0	0	0
2	17	18	""	"iYNL043C"	9590	28070	110	1290	1804	1632	123	132	65	98	97	0	1903	2701	2349	79	85	34	100	100	0	0	0	0	0	0	0	0	0	0	0	0	0	0	0	0	0	0	0	0.640	0.641	0.674	0.641	1.752	0.648	0.862	0.000	0.000	0.000	0.000	0.000	0.000	0.000	0.000	0.000	0.000	0.000	0.000	0.000	0.000	80	590	2991	4303	-0.644	Error	Error	1167	1824	0	0	1681	2622	0	0	0	0
2	18	18	""	"iYNL040W"	9790	28080	100	333	603	1005	125	133	64	76	62	0	140	246	304	79	83	31	68	48	0	0	0	0	0	0	0	0	0	0	0	0	0	0	0	0	0	0	0	3.410	2.862	2.986	2.835	2.607	3.497	0.826	0.000	0.000	0.000	0.000	0.000	0.000	0.000	0.000	0.000	0.000	0.000	0.000	0.000	0.000	80	522	269	645	1.770	Error	Error	208	61	0	0	478	167	0	0	0	0
2	19	18	""	"iYNL027W"	9990	28070	100	4894	7957	8548	124	131	65	100	97	0	801	1219	1175	83	88	33	95	90	0	0	0	0	0	0	0	0	0	0	0	0	0	0	0	0	0	0	0	6.643	6.895	6.635	7.059	2.298	7.917	0.803	0.000	0.000	0.000	0.000	0.000	0.000	0.000	0.000	0.000	0.000	0.000	0.000	0.000	0.000	80	521	5488	8969	2.732	Error	Error	4770	718	0	0	7833	1136	0	0	0	0
2	20	18	""	"iYNL024C"	10190	28070	100	1436	1843	1500	119	130	67	98	97	0	1365	1705	1359	82	88	42	100	98	0	0	0	0	0	0	0	0	0	0	0	0	0	0	0	0	0	0	0	1.027	1.062	1.032	1.060	1.950	1.087	0.884	0.000	0.000	0.000	0.000	0.000	0.000	0.000	0.000	0.000	0.000	0.000	0.000	0.000	0.000	80	522	2600	3347	0.038	Error	Error	1317	1283	0	0	1724	1623	0	0	0	0
2	21	18	""	"iYNL020C"	10390	28070	100	564	776	1050	129	138	68	85	76	0	261	404	443	82	88	42	91	76	0	0	0	0	0	0	0	0	0	0	0	0	0	0	0	0	0	0	0	2.430	2.009	1.789	1.728	3.006	2.438	0.791	0.000	0.000	0.000	0.000	0.000	0.000	0.000	0.000	0.000	0.000	0.000	0.000	0.000	0.000	80	526	614	969	1.281	Error	Error	435	179	0	0	647	322	0	0	0	0
2	1	19	""	"iYNL003C"	6400	28290	100	541	661	565	125	135	69	87	78	0	2153	2924	2859	87	93	35	100	100	0	0	0	0	0	0	0	0	0	0	0	0	0	0	0	0	0	0	0	0.201	0.189	0.170	0.180	1.989	0.178	0.820	0.000	0.000	0.000	0.000	0.000	0.000	0.000	0.000	0.000	0.000	0.000	0.000	0.000	0.000	80	503	2482	3373	-2.312	Error	Error	416	2066	0	0	536	2837	0	0	0	0
2	2	19	""	"iYNR001C"	6600	28300	110	558	847	829	122	130	65	95	85	0	2404	4000	4102	87	94	39	100	100	0	0	0	0	0	0	0	0	0	0	0	0	0	0	0	0	0	0	0	0.188	0.185	0.176	0.177	1.906	0.178	0.808	0.000	0.000	0.000	0.000	0.000	0.000	0.000	0.000	0.000	0.000	0.000	0.000	0.000	0.000	80	593	2753	4638	-2.410	Error	Error	436	2317	0	0	725	3913	0	0	0	0
2	3	19	""	"iYNR002C"	6810	28290	100	313	435	434	124	131	63	73	61	0	606	1044	1273	85	96	45	100	93	0	0	0	0	0	0	0	0	0	0	0	0	0	0	0	0	0	0	0	0.363	0.324	0.344	0.347	2.590	0.314	0.810	0.000	0.000	0.000	0.000	0.000	0.000	0.000	0.000	0.000	0.000	0.000	0.000	0.000	0.000	80	513	710	1270	-1.463	Error	Error	189	521	0	0	311	959	0	0	0	0
2	4	19	""	"iYNR018W"	7000	28290	100	1006	1256	828	124	134	67	98	95	0	3545	4473	3008	86	93	37	100	100	0	0	0	0	0	0	0	0	0	0	0	0	0	0	0	0	0	0	0	0.255	0.258	0.244	0.230	1.880	0.244	0.812	0.000	0.000	0.000	0.000	0.000	0.000	0.000	0.000	0.000	0.000	0.000	0.000	0.000	0.000	80	532	4341	5519	-1.972	Error	Error	882	3459	0	0	1132	4387	0	0	0	0
2	5	19	""	"iYNR022C"	7210	28280	110	863	1114	886	130	138	67	96	93	0	1423	1977	1724	87	92	33	100	100	0	0	0	0	0	0	0	0	0	0	0	0	0	0	0	0	0	0	0	0.549	0.521	0.527	0.495	1.942	0.498	0.851	0.000	0.000	0.000	0.000	0.000	0.000	0.000	0.000	0.000	0.000	0.000	0.000	0.000	0.000	80	592	2069	2874	-0.866	Error	Error	733	1336	0	0	984	1890	0	0	0	0
2	6	19	""	"iYNR027W"	7400	28290	100	261	346	255	127	138	72	68	46	0	658	1030	932	90	97	40	97	95	0	0	0	0	0	0	0	0	0	0	0	0	0	0	0	0	0	0	0	0.236	0.233	0.247	0.214	2.835	0.215	0.609	0.000	0.000	0.000	0.000	0.000	0.000	0.000	0.000	0.000	0.000	0.000	0.000	0.000	0.000	80	513	702	1159	-2.084	Error	Error	134	568	0	0	219	940	0	0	0	0
2	7	19	""	"iYOR064C"	7600	28290	80	386	554	542	123	130	64	84	71	0	1090	2002	2412	91	98	40	96	92	0	0	0	0	0	0	0	0	0	0	0	0	0	0	0	0	0	0	0	0.263	0.226	0.225	0.252	2.358	0.213	0.878	0.000	0.000	0.000	0.000	0.000	0.000	0.000	0.000	0.000	0.000	0.000	0.000	0.000	0.000	52	340	1262	2342	-1.925	Error	Error	263	999	0	0	431	1911	0	0	0	0
2	8	19	""	"iYOR068C"	7790	28280	80	2282	3605	3280	125	138	73	100	100	0	3905	5695	5107	89	101	80	100	98	0	0	0	0	0	0	0	0	0	0	0	0	0	0	0	0	0	0	0	0.565	0.621	0.610	0.631	2.161	0.614	0.892	0.000	0.000	0.000	0.000	0.000	0.000	0.000	0.000	0.000	0.000	0.000	0.000	0.000	0.000	52	340	5973	9086	-0.823	Error	Error	2157	3816	0	0	3480	5606	0	0	0	0
2	9	19	""	"iYOR071C"	8010	28270	80	283	618	640	131	138	68	61	55	0	1104	1803	1863	88	99	47	96	88	0	0	0	0	0	0	0	0	0	0	0	0	0	0	0	0	0	0	0	0.150	0.284	0.263	0.202	2.922	0.309	0.878	0.000	0.000	0.000	0.000	0.000	0.000	0.000	0.000	0.000	0.000	0.000	0.000	0.000	0.000	52	340	1168	2202	-2.741	Error	Error	152	1016	0	0	487	1715	0	0	0	0
2	10	19	""	"iYOR086C"	8200	28280	80	720	836	464	134	144	69	94	90	0	4694	5375	3303	93	103	50	100	100	0	0	0	0	0	0	0	0	0	0	0	0	0	0	0	0	0	0	0	0.127	0.133	0.143	0.138	1.793	0.122	0.787	0.000	0.000	0.000	0.000	0.000	0.000	0.000	0.000	0.000	0.000	0.000	0.000	0.000	0.000	52	340	5187	5984	-2.973	Error	Error	586	4601	0	0	702	5282	0	0	0	0
2	11	19	""	"iYOR090C"	8400	28280	80	560	929	851	127	132	64	94	82	0	2489	4530	4484	93	102	54	100	100	0	0	0	0	0	0	0	0	0	0	0	0	0	0	0	0	0	0	0	0.181	0.181	0.180	0.175	1.976	0.177	0.904	0.000	0.000	0.000	0.000	0.000	0.000	0.000	0.000	0.000	0.000	0.000	0.000	0.000	0.000	52	340	2829	5239	-2.468	Error	Error	433	2396	0	0	802	4437	0	0	0	0
2	12	19	""	"iYOR094W"	8610	28280	80	433	592	536	133	141	70	71	63	0	1178	2401	2281	96	109	57	96	96	0	0	0	0	0	0	0	0	0	0	0	0	0	0	0	0	0	0	0	0.277	0.199	0.220	0.191	2.608	0.202	0.799	0.000	0.000	0.000	0.000	0.000	0.000	0.000	0.000	0.000	0.000	0.000	0.000	0.000	0.000	52	340	1382	2764	-1.851	Error	Error	300	1082	0	0	459	2305	0	0	0	0
2	13	19	""	"iYOR112W"	8800	28280	80	888	1439	1263	136	145	74	94	90	0	3573	5069	4324	95	109	59	100	100	0	0	0	0	0	0	0	0	0	0	0	0	0	0	0	0	0	0	0	0.216	0.262	0.230	0.242	2.035	0.261	0.866	0.000	0.000	0.000	0.000	0.000	0.000	0.000	0.000	0.000	0.000	0.000	0.000	0.000	0.000	52	340	4230	6277	-2.209	Error	Error	752	3478	0	0	1303	4974	0	0	0	0
2	14	19	""	"iYOR116C"	8990	28280	80	631	1091	1100	129	136	62	96	88	0	2587	5342	5820	92	102	50	100	96	0	0	0	0	0	0	0	0	0	0	0	0	0	0	0	0	0	0	0	0.201	0.183	0.187	0.205	2.301	0.177	0.894	0.000	0.000	0.000	0.000	0.000	0.000	0.000	0.000	0.000	0.000	0.000	0.000	0.000	0.000	52	340	2997	6212	-2.313	Error	Error	502	2495	0	0	962	5250	0	0	0	0
2	15	19	""	"iYOR121C"	9200	28280	100	1348	1861	1670	125	135	65	96	91	0	854	1196	1112	92	97	42	92	91	0	0	0	0	0	0	0	0	0	0	0	0	0	0	0	0	0	0	0	1.605	1.572	1.529	1.571	2.491	1.606	0.806	0.000	0.000	0.000	0.000	0.000	0.000	0.000	0.000	0.000	0.000	0.000	0.000	0.000	0.000	80	528	1985	2840	0.683	Error	Error	1223	762	0	0	1736	1104	0	0	0	0
2	16	19	""	"iYOR138C"	9390	28270	70	830	1063	809	129	136	60	96	93	0	3647	4159	2662	85	90	42	100	100	0	0	0	0	0	0	0	0	0	0	0	0	0	0	0	0	0	0	0	0.197	0.229	0.211	0.192	2.178	0.235	0.817	0.000	0.000	0.000	0.000	0.000	0.000	0.000	0.000	0.000	0.000	0.000	0.000	0.000	0.000	32	236	4263	5008	-2.345	Error	Error	701	3562	0	0	934	4074	0	0	0	0
2	17	19	""	"itG(CCC)O"	9610	28270	50	382	553	422	140	145	65	75	75	0	427	749	668	86	92	34	91	91	0	0	0	0	0	0	0	0	0	0	0	0	0	0	0	0	0	0	0	0.710	0.623	0.628	0.590	4.524	0.640	0.738	0.000	0.000	0.000	0.000	0.000	0.000	0.000	0.000	0.000	0.000	0.000	0.000	0.000	0.000	12	104	583	1076	-0.495	Error	Error	242	341	0	0	413	663	0	0	0	0
2	18	19	""	"iYOR146W"	9800	28280	80	397	648	587	125	132	63	84	76	0	1792	2682	2655	78	84	31	100	100	0	0	0	0	0	0	0	0	0	0	0	0	0	0	0	0	0	0	0	0.159	0.201	0.210	0.213	2.489	0.199	0.845	0.000	0.000	0.000	0.000	0.000	0.000	0.000	0.000	0.000	0.000	0.000	0.000	0.000	0.000	52	340	1986	3127	-2.656	Error	Error	272	1714	0	0	523	2604	0	0	0	0
2	19	19	""	"iYPL228W"	9990	28270	80	976	1576	1631	123	132	66	94	88	0	449	648	640	82	87	31	84	76	0	0	0	0	0	0	0	0	0	0	0	0	0	0	0	0	0	0	0	2.324	2.567	2.633	2.742	2.275	2.805	0.776	0.000	0.000	0.000	0.000	0.000	0.000	0.000	0.000	0.000	0.000	0.000	0.000	0.000	0.000	52	340	1220	2019	1.217	Error	Error	853	367	0	0	1453	566	0	0	0	0
2	20	19	""	"iYPL224C"	10200	28270	90	1979	2337	1315	122	135	67	100	98	0	6214	6551	3429	83	90	40	100	100	0	0	0	0	0	0	0	0	0	0	0	0	0	0	0	0	0	0	0	0.303	0.342	0.349	0.325	1.684	0.332	0.846	0.000	0.000	0.000	0.000	0.000	0.000	0.000	0.000	0.000	0.000	0.000	0.000	0.000	0.000	52	420	7988	8683	-1.723	Error	Error	1857	6131	0	0	2215	6468	0	0	0	0
2	21	19	""	"iYPL220W"	10390	28270	90	1691	1723	990	131	140	65	90	88	0	3541	3692	2154	85	92	39	100	98	0	0	0	0	0	0	0	0	0	0	0	0	0	0	0	0	0	0	0	0.451	0.441	0.411	0.421	2.073	0.413	0.865	0.000	0.000	0.000	0.000	0.000	0.000	0.000	0.000	0.000	0.000	0.000	0.000	0.000	0.000	52	420	5016	5199	-1.148	Error	Error	1560	3456	0	0	1592	3607	0	0	0	0
2	1	20	""	"iYPL203W"	6410	28480	100	13361	12279	6628	125	136	67	100	98	0	4691	4249	2402	85	93	38	97	96	0	0	0	0	0	0	0	0	0	0	0	0	0	0	0	0	0	0	0	2.874	2.919	2.795	3.042	2.062	2.970	0.916	0.000	0.000	0.000	0.000	0.000	0.000	0.000	0.000	0.000	0.000	0.000	0.000	0.000	0.000	80	532	17842	16318	1.523	Error	Error	13236	4606	0	0	12154	4164	0	0	0	0
2	2	20	""	"iYPL199C"	6610	28490	90	832	910	626	122	130	64	90	86	0	3191	3195	2020	84	91	34	100	100	0	0	0	0	0	0	0	0	0	0	0	0	0	0	0	0	0	0	0	0.229	0.253	0.242	0.217	1.928	0.244	0.830	0.000	0.000	0.000	0.000	0.000	0.000	0.000	0.000	0.000	0.000	0.000	0.000	0.000	0.000	52	414	3817	3899	-2.130	Error	Error	710	3107	0	0	788	3111	0	0	0	0
2	3	20	""	"iYPL195W"	6810	28490	80	1311	1460	1097	127	131	61	98	96	0	3050	3305	2272	86	99	52	100	100	0	0	0	0	0	0	0	0	0	0	0	0	0	0	0	0	0	0	0	0.399	0.414	0.410	0.355	1.881	0.416	0.869	0.000	0.000	0.000	0.000	0.000	0.000	0.000	0.000	0.000	0.000	0.000	0.000	0.000	0.000	52	340	4148	4552	-1.324	Error	Error	1184	2964	0	0	1333	3219	0	0	0	0
2	4	20	""	"itE(UUC)P"	6990	28490	70	832	1015	821	130	135	60	93	84	0	469	782	752	84	96	62	87	84	0	0	0	0	0	0	0	0	0	0	0	0	0	0	0	0	0	0	0	1.823	1.268	1.319	1.359	2.265	1.040	0.756	0.000	0.000	0.000	0.000	0.000	0.000	0.000	0.000	0.000	0.000	0.000	0.000	0.000	0.000	32	236	1087	1583	0.867	Error	Error	702	385	0	0	885	698	0	0	0	0
2	5	20	""	"iYPL177C-0"	7210	28490	80	2545	2415	1381	122	134	69	98	98	0	7299	6897	3859	86	91	37	100	100	0	0	0	0	0	0	0	0	0	0	0	0	0	0	0	0	0	0	0	0.336	0.337	0.293	0.302	1.677	0.322	0.867	0.000	0.000	0.000	0.000	0.000	0.000	0.000	0.000	0.000	0.000	0.000	0.000	0.000	0.000	52	340	9636	9104	-1.574	Error	Error	2423	7213	0	0	2293	6811	0	0	0	0
2	6	20	""	"iYPL174C"	7410	28480	90	1691	1888	1450	123	132	65	92	78	0	4225	4701	3493	88	93	40	100	100	0	0	0	0	0	0	0	0	0	0	0	0	0	0	0	0	0	0	0	0.379	0.383	0.322	0.317	1.944	0.340	0.791	0.000	0.000	0.000	0.000	0.000	0.000	0.000	0.000	0.000	0.000	0.000	0.000	0.000	0.000	52	408	5705	6378	-1.400	Error	Error	1568	4137	0	0	1765	4613	0	0	0	0
2	7	20	""	"iYPL157W"	7600	28490	100	2988	3618	2761	125	132	62	98	97	0	2211	2331	1699	89	96	42	98	97	0	0	0	0	0	0	0	0	0	0	0	0	0	0	0	0	0	0	0	1.349	1.558	1.586	1.457	1.769	1.632	0.881	0.000	0.000	0.000	0.000	0.000	0.000	0.000	0.000	0.000	0.000	0.000	0.000	0.000	0.000	80	528	4985	5735	0.432	Error	Error	2863	2122	0	0	3493	2242	0	0	0	0
2	8	20	""	"iYPL153C"	7790	28500	80	1013	1233	934	128	140	69	84	80	0	4173	5169	4189	85	97	51	100	100	0	0	0	0	0	0	0	0	0	0	0	0	0	0	0	0	0	0	0	0.216	0.217	0.217	0.216	1.699	0.196	0.824	0.000	0.000	0.000	0.000	0.000	0.000	0.000	0.000	0.000	0.000	0.000	0.000	0.000	0.000	52	332	4973	6189	-2.208	Error	Error	885	4088	0	0	1105	5084	0	0	0	0
2	9	20	""	"iYPL149W"	8000	28490	70	617	841	707	130	137	66	78	71	0	1103	1473	1518	93	106	56	87	75	0	0	0	0	0	0	0	0	0	0	0	0	0	0	0	0	0	0	0	0.482	0.515	0.623	0.651	2.283	0.443	0.814	0.000	0.000	0.000	0.000	0.000	0.000	0.000	0.000	0.000	0.000	0.000	0.000	0.000	0.000	32	236	1497	2091	-1.052	Error	Error	487	1010	0	0	711	1380	0	0	0	0
2	10	20	""	"itG(GCC)P2"	8200	28480	90	2563	3019	1716	127	142	74	100	100	0	3277	4297	2589	89	105	54	100	100	0	0	0	0	0	0	0	0	0	0	0	0	0	0	0	0	0	0	0	0.764	0.687	0.672	0.713	1.688	0.667	0.911	0.000	0.000	0.000	0.000	0.000	0.000	0.000	0.000	0.000	0.000	0.000	0.000	0.000	0.000	52	420	5624	7100	-0.388	Error	Error	2436	3188	0	0	2892	4208	0	0	0	0
2	11	20	""	"iYPR163C"	8400	28480	90	1062	1191	704	122	133	67	100	98	0	5121	5314	2791	92	106	55	100	100	0	0	0	0	0	0	0	0	0	0	0	0	0	0	0	0	0	0	0	0.187	0.205	0.196	0.187	1.617	0.198	0.843	0.000	0.000	0.000	0.000	0.000	0.000	0.000	0.000	0.000	0.000	0.000	0.000	0.000	0.000	52	420	5969	6291	-2.420	Error	Error	940	5029	0	0	1069	5222	0	0	0	0
2	12	20	""	"iYPR167C"	8610	28490	90	938	1243	1219	138	143	69	88	88	0	2692	3347	2770	92	105	55	100	98	0	0	0	0	0	0	0	0	0	0	0	0	0	0	0	0	0	0	0	0.308	0.339	0.306	0.293	2.188	0.356	0.785	0.000	0.000	0.000	0.000	0.000	0.000	0.000	0.000	0.000	0.000	0.000	0.000	0.000	0.000	52	420	3400	4360	-1.700	Error	Error	800	2600	0	0	1105	3255	0	0	0	0
2	13	20	""	"iYPR183W"	8810	28480	80	1393	1831	1336	137	144	70	100	98	0	6867	8418	5563	94	111	68	100	100	0	0	0	0	0	0	0	0	0	0	0	0	0	0	0	0	0	0	0	0.185	0.204	0.202	0.193	1.663	0.202	0.855	0.000	0.000	0.000	0.000	0.000	0.000	0.000	0.000	0.000	0.000	0.000	0.000	0.000	0.000	52	340	8029	10018	-2.431	Error	Error	1256	6773	0	0	1694	8324	0	0	0	0
2	14	20	""	"iYPR187W"	9000	28480	70	318	889	1056	133	137	71	71	53	0	879	1815	2108	85	97	46	96	90	0	0	0	0	0	0	0	0	0	0	0	0	0	0	0	0	0	0	0	0.233	0.437	0.450	0.338	2.838	0.454	0.827	0.000	0.000	0.000	0.000	0.000	0.000	0.000	0.000	0.000	0.000	0.000	0.000	0.000	0.000	32	236	979	2486	-2.102	Error	Error	185	794	0	0	756	1730	0	0	0	0
2	15	20	""	"iYPR191W"	9200	28470	90	3871	5472	4119	128	138	71	100	100	0	6299	8209	6100	89	100	62	100	100	0	0	0	0	0	0	0	0	0	0	0	0	0	0	0	0	0	0	0	0.603	0.658	0.666	0.666	1.734	0.650	0.911	0.000	0.000	0.000	0.000	0.000	0.000	0.000	0.000	0.000	0.000	0.000	0.000	0.000	0.000	52	414	9953	13464	-0.730	Error	Error	3743	6210	0	0	5344	8120	0	0	0	0
2	16	20	""	"YALCdelta2"	9400	28470	80	2212	3299	3204	128	134	62	98	94	0	1041	1927	2155	84	91	37	98	96	0	0	0	0	0	0	0	0	0	0	0	0	0	0	0	0	0	0	0	2.178	1.721	1.478	1.794	2.399	1.638	0.829	0.000	0.000	0.000	0.000	0.000	0.000	0.000	0.000	0.000	0.000	0.000	0.000	0.000	0.000	52	340	3041	5014	1.123	Error	Error	2084	957	0	0	3171	1843	0	0	0	0
2	17	20	""	"YBLWTy2-1B"	9600	28470	80	5314	10684	11652	131	138	67	100	100	0	15970	22828	20362	82	88	33	100	100	7	0	0	0	0	0	0	0	0	0	0	0	0	0	0	0	0	0	0	0.326	0.464	0.420	0.454	2.249	0.493	0.824	0.000	0.000	0.000	0.000	0.000	0.000	0.000	0.000	0.000	0.000	0.000	0.000	0.000	0.000	52	340	21071	33299	-1.616	Error	Error	5183	15888	0	0	10553	22746	0	0	0	0
2	18	20	""	"YBLWdelta10"	9800	28470	90	3842	13189	20264	122	133	63	100	98	5	2391	7987	12985	83	87	30	100	100	0	0	0	0	0	0	0	0	0	0	0	0	0	0	0	0	0	0	0	1.612	1.653	1.412	1.417	2.063	1.659	0.808	0.000	0.000	0.000	0.000	0.000	0.000	0.000	0.000	0.000	0.000	0.000	0.000	0.000	0.000	52	420	6028	20971	0.689	Error	Error	3720	2308	0	0	13067	7904	0	0	0	0
2	19	20	""	"YFRWdelta10"	10000	28470	80	847	1035	909	136	143	66	94	86	0	1436	2286	1941	85	90	35	100	100	0	0	0	0	0	0	0	0	0	0	0	0	0	0	0	0	0	0	0	0.526	0.408	0.364	0.339	2.438	0.409	0.806	0.000	0.000	0.000	0.000	0.000	0.000	0.000	0.000	0.000	0.000	0.000	0.000	0.000	0.000	52	340	2062	3100	-0.926	Error	Error	711	1351	0	0	899	2201	0	0	0	0
2	20	20	""	"YGRCTy1-2A"	10200	28470	90	24201	30030	19906	136	146	71	100	100	9	21252	25923	18526	84	91	37	100	100	1	0	0	0	0	0	0	0	0	0	0	0	0	0	0	0	0	0	0	1.137	1.157	1.116	1.210	1.848	1.128	0.816	0.000	0.000	0.000	0.000	0.000	0.000	0.000	0.000	0.000	0.000	0.000	0.000	0.000	0.000	52	420	45233	55733	0.185	Error	Error	24065	21168	0	0	29894	25839	0	0	0	0
2	21	20	""	"YHLComega1"	10390	28480	90	1469	1950	1934	130	140	73	100	92	0	863	1319	1225	83	93	104	90	80	0	0	0	0	0	0	0	0	0	0	0	0	0	0	0	0	0	0	0	1.717	1.472	1.472	1.443	1.887	1.544	0.850	0.000	0.000	0.000	0.000	0.000	0.000	0.000	0.000	0.000	0.000	0.000	0.000	0.000	0.000	52	420	2119	3056	0.780	Error	Error	1339	780	0	0	1820	1236	0	0	0	0
3	1	1	"PET112"	"YBL080C"	10830	24670	110	1237	1373	634	131	135	60	100	100	0	3950	4564	2051	82	85	29	100	100	0	0	0	0	0	0	0	0	0	0	0	0	0	0	0	0	0	0	0	0.286	0.277	0.270	0.274	1.427	0.271	0.874	0.000	0.000	0.000	0.000	0.000	0.000	0.000	0.000	0.000	0.000	0.000	0.000	0.000	0.000	80	614	4974	5724	-1.806	Error	Error	1106	3868	0	0	1242	4482	0	0	0	0
3	2	1	""	"YBL111C"	11020	24670	80	696	2109	3572	132	137	66	98	88	0	1125	4010	6684	84	88	29	98	98	0	0	0	0	0	0	0	0	0	0	0	0	0	0	0	0	0	0	0	0.542	0.504	0.595	0.564	2.683	0.501	0.833	0.000	0.000	0.000	0.000	0.000	0.000	0.000	0.000	0.000	0.000	0.000	0.000	0.000	0.000	52	332	1605	5903	-0.884	Error	Error	564	1041	0	0	1977	3926	0	0	0	0
3	3	1	""	"YBR028C"	11220	24660	80	264	541	604	128	133	64	75	53	0	579	1537	2040	83	93	47	92	82	0	0	0	0	0	0	0	0	0	0	0	0	0	0	0	0	0	0	0	0.274	0.284	0.290	0.381	3.649	0.270	0.806	0.000	0.000	0.000	0.000	0.000	0.000	0.000	0.000	0.000	0.000	0.000	0.000	0.000	0.000	52	320	632	1867	-1.867	Error	Error	136	496	0	0	413	1454	0	0	0	0
3	4	1	"RHK1"	"YBL082C"	11420	24670	80	642	1021	956	117	129	60	98	96	0	1484	3009	3838	87	94	46	100	100	0	0	0	0	0	0	0	0	0	0	0	0	0	0	0	0	0	0	0	0.376	0.309	0.298	0.348	2.267	0.242	0.782	0.000	0.000	0.000	0.000	0.000	0.000	0.000	0.000	0.000	0.000	0.000	0.000	0.000	0.000	52	332	1922	3826	-1.412	Error	Error	525	1397	0	0	904	2922	0	0	0	0
3	5	1	""	"YBL113C"	11620	24670	80	6596	11774	14659	118	127	63	100	100	0	3909	9179	11992	90	98	47	100	100	0	0	0	0	0	0	0	0	0	0	0	0	0	0	0	0	0	0	0	1.696	1.282	1.432	1.394	1.821	1.255	0.902	0.000	0.000	0.000	0.000	0.000	0.000	0.000	0.000	0.000	0.000	0.000	0.000	0.000	0.000	52	332	10297	20745	0.762	Error	Error	6478	3819	0	0	11656	9089	0	0	0	0
3	6	1	""	"YBR030W"	11820	24660	70	226	324	268	124	130	59	56	46	0	582	1070	1215	95	105	46	93	90	0	0	0	0	0	0	0	0	0	0	0	0	0	0	0	0	0	0	0	0.209	0.205	0.241	0.290	2.974	0.188	0.655	0.000	0.000	0.000	0.000	0.000	0.000	0.000	0.000	0.000	0.000	0.000	0.000	0.000	0.000	32	220	589	1175	-2.255	Error	Error	102	487	0	0	200	975	0	0	0	0
3	7	1	"CDC27"	"YBL084C"	12020	24700	90	726	1647	2224	122	173	649	50	34	0	477	1670	2324	89	251	2902	17	9	0	0	0	0	0	0	0	0	0	0	0	0	0	0	0	0	0	0	0	1.557	0.965	1.045	1.213	2.170	0.189	0.501	0.000	0.000	0.000	0.000	0.000	0.000	0.000	0.000	0.000	0.000	0.000	0.000	0.000	0.000	52	416	992	3106	0.638	Error	Error	604	388	0	0	1525	1581	0	0	-100	0
3	8	1	"RER2"	"YBR002C"	12210	24660	90	1968	2852	2234	121	130	58	100	100	0	1941	2769	2290	86	93	49	100	100	0	0	0	0	0	0	0	0	0	0	0	0	0	0	0	0	0	0	0	0.996	1.018	1.076	1.079	1.650	0.998	0.913	0.000	0.000	0.000	0.000	0.000	0.000	0.000	0.000	0.000	0.000	0.000	0.000	0.000	0.000	52	400	3702	5414	-0.006	Error	Error	1847	1855	0	0	2731	2683	0	0	0	0
3	9	1	""	"YBR032W"	12420	24660	90	3598	3642	1269	124	132	61	100	100	0	1295	1271	449	84	88	29	100	100	0	0	0	0	0	0	0	0	0	0	0	0	0	0	0	0	0	0	0	2.869	2.964	2.955	3.032	1.335	3.057	0.908	0.000	0.000	0.000	0.000	0.000	0.000	0.000	0.000	0.000	0.000	0.000	0.000	0.000	0.000	52	400	4685	4705	1.520	Error	Error	3474	1211	0	0	3518	1187	0	0	0	0
3	10	1	""	"YBL086C"	12620	24660	80	356	510	484	127	133	58	78	69	0	474	982	1310	83	86	32	98	96	0	0	0	0	0	0	0	0	0	0	0	0	0	0	0	0	0	0	0	0.586	0.426	0.375	0.423	4.412	0.201	0.192	0.000	0.000	0.000	0.000	0.000	0.000	0.000	0.000	0.000	0.000	0.000	0.000	0.000	0.000	52	320	620	1282	-0.772	Error	Error	229	391	0	0	383	899	0	0	0	0
3	11	1	""	"YBR004C"	12810	24660	90	1754	2931	3206	126	129	58	100	100	0	497	794	781	83	89	32	90	90	0	0	0	0	0	0	0	0	0	0	0	0	0	0	0	0	0	0	0	3.932	3.945	3.978	4.138	2.129	4.228	0.903	0.000	0.000	0.000	0.000	0.000	0.000	0.000	0.000	0.000	0.000	0.000	0.000	0.000	0.000	52	400	2042	3516	1.975	Error	Error	1628	414	0	0	2805	711	0	0	0	0
3	12	1	"HMT1"	"YBR034C"	13010	24660	80	1864	2066	1193	124	133	65	100	100	0	2755	3075	1799	84	88	33	100	100	0	0	0	0	0	0	0	0	0	0	0	0	0	0	0	0	0	0	0	0.651	0.649	0.674	0.649	1.688	0.642	0.923	0.000	0.000	0.000	0.000	0.000	0.000	0.000	0.000	0.000	0.000	0.000	0.000	0.000	0.000	52	320	4411	4933	-0.618	Error	Error	1740	2671	0	0	1942	2991	0	0	0	0
3	13	1	""	"YCL044C"	13220	24660	60	206	274	244	134	143	70	50	31	0	274	281	109	82	84	27	100	93	0	0	0	0	0	0	0	0	0	0	0	0	0	0	0	0	0	0	0	0.375	0.704	0.764	0.736	3.925	2.972	0.211	0.000	0.000	0.000	0.000	0.000	0.000	0.000	0.000	0.000	0.000	0.000	0.000	0.000	0.000	32	160	264	339	-1.415	Error	Error	72	192	0	0	140	199	0	0	0	0
3	14	1	""	"YCLX03C"	13410	24660	80	1270	1324	633	122	127	61	100	98	0	1159	1235	586	80	84	32	100	100	0	0	0	0	0	0	0	0	0	0	0	0	0	0	0	0	0	0	0	1.064	1.041	1.086	1.035	1.633	1.061	0.859	0.000	0.000	0.000	0.000	0.000	0.000	0.000	0.000	0.000	0.000	0.000	0.000	0.000	0.000	52	320	2227	2357	0.089	Error	Error	1148	1079	0	0	1202	1155	0	0	0	0
3	15	1	""	"YCR022C"	13610	24660	80	2399	2657	1116	129	132	61	100	100	0	2256	2421	1052	79	83	28	100	100	0	0	0	0	0	0	0	0	0	0	0	0	0	0	0	0	0	0	0	1.043	1.079	1.094	1.075	1.507	1.077	0.892	0.000	0.000	0.000	0.000	0.000	0.000	0.000	0.000	0.000	0.000	0.000	0.000	0.000	0.000	52	320	4447	4870	0.060	Error	Error	2270	2177	0	0	2528	2342	0	0	0	0
3	16	1	""	"YCL046W"	13810	24660	70	153	178	108	125	127	57	40	21	0	182	184	64	79	85	57	75	40	0	0	0	0	0	0	0	0	0	0	0	0	0	0	0	0	0	0	0	0.272	0.505	0.896	1.060	3.530	1.946	0.302	0.000	0.000	0.000	0.000	0.000	0.000	0.000	0.000	0.000	0.000	0.000	0.000	0.000	0.000	32	220	131	158	-1.879	Error	Error	28	103	0	0	53	105	0	0	0	0
3	17	1	""	"YCLX05C"	14010	24660	90	1447	1380	460	117	124	57	100	100	0	3173	2963	880	79	83	28	100	100	0	0	0	0	0	0	0	0	0	0	0	0	0	0	0	0	0	0	0	0.430	0.438	0.427	0.430	1.422	0.418	0.878	0.000	0.000	0.000	0.000	0.000	0.000	0.000	0.000	0.000	0.000	0.000	0.000	0.000	0.000	52	400	4424	4147	-1.218	Error	Error	1330	3094	0	0	1263	2884	0	0	0	0
3	18	1	""	"YCR024C"	14200	24660	80	1059	1203	772	119	124	58	98	98	0	2290	2760	1867	78	80	25	98	98	0	0	0	0	0	0	0	0	0	0	0	0	0	0	0	0	0	0	0	0.425	0.404	0.416	0.427	2.151	0.389	0.880	0.000	0.000	0.000	0.000	0.000	0.000	0.000	0.000	0.000	0.000	0.000	0.000	0.000	0.000	52	320	3152	3766	-1.235	Error	Error	940	2212	0	0	1084	2682	0	0	0	0
3	19	1	""	"YCL048W"	14430	24680	60	153	172	120	121	128	58	37	15	0	149	143	48	79	86	38	62	40	0	0	0	0	0	0	0	0	0	0	0	0	0	0	0	0	0	0	0	0.457	0.797	0.806	0.856	3.044	11.053	0.034	0.000	0.000	0.000	0.000	0.000	0.000	0.000	0.000	0.000	0.000	0.000	0.000	0.000	0.000	32	176	102	115	-1.129	Error	Error	32	70	0	0	51	64	0	0	0	0
3	20	1	""	"YCLX07W"	14610	24660	80	1119	1062	380	121	127	58	100	98	0	2303	2076	865	75	78	26	100	98	0	0	0	0	0	0	0	0	0	0	0	0	0	0	0	0	0	0	0	0.448	0.470	0.465	0.508	1.903	0.436	0.865	0.000	0.000	0.000	0.000	0.000	0.000	0.000	0.000	0.000	0.000	0.000	0.000	0.000	0.000	52	320	3226	2942	-1.159	Error	Error	998	2228	0	0	941	2001	0	0	0	0
3	21	1	""	"YCR025C"	14810	24660	80	376	379	156	115	123	57	90	86	0	1703	1572	548	77	80	25	100	100	0	0	0	0	0	0	0	0	0	0	0	0	0	0	0	0	0	0	0	0.161	0.177	0.195	0.160	1.939	0.167	0.646	0.000	0.000	0.000	0.000	0.000	0.000	0.000	0.000	0.000	0.000	0.000	0.000	0.000	0.000	52	300	1887	1759	-2.639	Error	Error	261	1626	0	0	264	1495	0	0	0	0
3	1	2	"APA1"	"YCL050C"	10810	24870	80	164	168	74	120	131	63	48	9	0	261	260	91	80	84	31	96	92	0	0	0	0	0	0	0	0	0	0	0	0	0	0	0	0	0	0	0	0.243	0.267	0.324	0.363	2.616	0.379	0.053	0.000	0.000	0.000	0.000	0.000	0.000	0.000	0.000	0.000	0.000	0.000	0.000	0.000	0.000	52	340	225	228	-2.040	Error	Error	44	181	0	0	48	180	0	0	0	0
3	2	2	""	"YCLX09W"	11010	24870	90	2669	2393	782	117	126	60	100	100	0	7094	6307	2454	85	87	30	100	100	0	0	0	0	0	0	0	0	0	0	0	0	0	0	0	0	0	0	0	0.364	0.366	0.362	0.394	1.718	0.324	0.875	0.000	0.000	0.000	0.000	0.000	0.000	0.000	0.000	0.000	0.000	0.000	0.000	0.000	0.000	52	420	9561	8498	-1.458	Error	Error	2552	7009	0	0	2276	6222	0	0	0	0
3	3	2	"RSG1"	"YCR027C"	11220	24880	90	1403	1292	402	122	129	62	100	100	0	7082	6698	1628	84	89	33	100	100	0	0	0	0	0	0	0	0	0	0	0	0	0	0	0	0	0	0	0	0.183	0.177	0.178	0.170	1.366	0.179	0.871	0.000	0.000	0.000	0.000	0.000	0.000	0.000	0.000	0.000	0.000	0.000	0.000	0.000	0.000	52	420	8279	7784	-2.450	Error	Error	1281	6998	0	0	1170	6614	0	0	0	0
3	4	2	""	"YDL211C"	11420	24870	70	326	627	566	125	138	78	84	65	0	577	1068	1052	87	98	101	100	90	0	0	0	0	0	0	0	0	0	0	0	0	0	0	0	0	0	0	0	0.410	0.512	0.404	0.476	3.611	0.318	0.144	0.000	0.000	0.000	0.000	0.000	0.000	0.000	0.000	0.000	0.000	0.000	0.000	0.000	0.000	32	236	691	1483	-1.286	Error	Error	201	490	0	0	502	981	0	0	0	0
3	5	2	"AAD4"	"YDL243C"	11600	24870	60	192	189	87	133	137	62	50	31	0	226	355	253	90	94	33	90	84	0	0	0	0	0	0	0	0	0	0	0	0	0	0	0	0	0	0	0	0.434	0.211	0.429	0.518	3.794	0.007	0.001	0.000	0.000	0.000	0.000	0.000	0.000	0.000	0.000	0.000	0.000	0.000	0.000	0.000	0.000	32	176	195	321	-1.205	Error	Error	59	136	0	0	56	265	0	0	0	0
3	6	2	"LUV1"	"YDR027C"	11810	24870	80	488	975	1112	130	140	66	84	76	0	658	1589	2052	93	101	42	96	96	0	0	0	0	0	0	0	0	0	0	0	0	0	0	0	0	0	0	0	0.634	0.565	0.579	0.571	2.501	0.518	0.813	0.000	0.000	0.000	0.000	0.000	0.000	0.000	0.000	0.000	0.000	0.000	0.000	0.000	0.000	52	340	923	2341	-0.658	Error	Error	358	565	0	0	845	1496	0	0	0	0
3	7	2	""	"YDL213C"	12020	24870	70	450	603	599	118	126	62	81	71	0	826	1378	1391	89	101	48	100	100	0	0	0	0	0	0	0	0	0	0	0	0	0	0	0	0	0	0	0	0.450	0.376	0.263	0.371	3.558	0.232	0.192	0.000	0.000	0.000	0.000	0.000	0.000	0.000	0.000	0.000	0.000	0.000	0.000	0.000	0.000	32	236	1069	1774	-1.150	Error	Error	332	737	0	0	485	1289	0	0	0	0
3	8	2	"HXT15"	"YDL245C"	12210	24870	80	2631	5426	6208	123	132	62	94	92	0	2602	8059	9390	84	88	31	100	100	0	0	0	0	0	0	0	0	0	0	0	0	0	0	0	0	0	0	0	0.996	0.665	0.661	0.697	2.618	0.654	0.941	0.000	0.000	0.000	0.000	0.000	0.000	0.000	0.000	0.000	0.000	0.000	0.000	0.000	0.000	52	340	5026	13278	-0.006	Error	Error	2508	2518	0	0	5303	7975	0	0	0	0
3	9	2	""	"YDR029W"	12410	24870	50	551	576	157	123	122	54	100	100	0	2921	2443	989	85	93	36	100	100	0	0	0	0	0	0	0	0	0	0	0	0	0	0	0	0	0	0	0	0.151	0.192	0.186	0.207	1.424	0.162	0.737	0.000	0.000	0.000	0.000	0.000	0.000	0.000	0.000	0.000	0.000	0.000	0.000	0.000	0.000	12	104	3264	2811	-2.728	Error	Error	428	2836	0	0	453	2358	0	0	0	0
3	10	2	"GDH2"	"YDL215C"	12600	24870	70	391	688	720	134	140	64	90	71	0	573	1166	1227	87	93	37	100	100	0	0	0	0	0	0	0	0	0	0	0	0	0	0	0	0	0	0	0	0.529	0.513	0.383	0.454	2.870	0.498	0.291	0.000	0.000	0.000	0.000	0.000	0.000	0.000	0.000	0.000	0.000	0.000	0.000	0.000	0.000	32	236	743	1633	-0.919	Error	Error	257	486	0	0	554	1079	0	0	0	0
3	11	2	""	"YDL247W"	12810	24870	80	688	1044	1023	123	129	60	94	82	0	900	2082	2845	88	92	40	100	100	0	0	0	0	0	0	0	0	0	0	0	0	0	0	0	0	0	0	0	0.696	0.462	0.397	0.460	2.933	0.312	0.558	0.000	0.000	0.000	0.000	0.000	0.000	0.000	0.000	0.000	0.000	0.000	0.000	0.000	0.000	52	340	1377	2915	-0.523	Error	Error	565	812	0	0	921	1994	0	0	0	0
3	12	2	""	"YDR031W"	13000	24870	80	427	533	399	120	131	67	92	84	0	1166	1450	941	86	90	31	100	98	0	0	0	0	0	0	0	0	0	0	0	0	0	0	0	0	0	0	0	0.284	0.303	0.233	0.309	3.139	0.190	0.228	0.000	0.000	0.000	0.000	0.000	0.000	0.000	0.000	0.000	0.000	0.000	0.000	0.000	0.000	52	340	1387	1777	-1.815	Error	Error	307	1080	0	0	413	1364	0	0	0	0
3	13	2	"TIM22"	"YDL217C"	13210	24870	80	404	780	852	127	135	65	84	67	0	657	1083	1095	81	86	30	100	98	0	0	0	0	0	0	0	0	0	0	0	0	0	0	0	0	0	0	0	0.481	0.652	0.458	0.459	3.439	0.641	0.464	0.000	0.000	0.000	0.000	0.000	0.000	0.000	0.000	0.000	0.000	0.000	0.000	0.000	0.000	52	340	853	1655	-1.056	Error	Error	277	576	0	0	653	1002	0	0	0	0
3	14	2	"NTH1"	"YDR001C"	13410	24870	70	562	720	571	118	124	57	96	84	0	385	422	236	80	85	36	100	93	0	0	0	0	0	0	0	0	0	0	0	0	0	0	0	0	0	0	0	1.456	1.760	1.715	1.531	2.333	2.332	0.629	0.000	0.000	0.000	0.000	0.000	0.000	0.000	0.000	0.000	0.000	0.000	0.000	0.000	0.000	32	236	749	944	0.542	Error	Error	444	305	0	0	602	342	0	0	0	0
3	15	2	"MRH1"	"YDR033W"	13600	24870	70	752	955	663	126	132	62	96	96	0	448	874	842	87	92	34	100	100	0	0	0	0	0	0	0	0	0	0	0	0	0	0	0	0	0	0	0	1.734	1.053	1.383	1.441	2.599	1.103	0.542	0.000	0.000	0.000	0.000	0.000	0.000	0.000	0.000	0.000	0.000	0.000	0.000	0.000	0.000	32	236	987	1616	0.794	Error	Error	626	361	0	0	829	787	0	0	0	0
3	16	2	""	"YDR346C"	13810	24870	60	555	541	189	119	130	60	96	90	0	935	1070	647	86	97	53	96	96	0	0	0	0	0	0	0	0	0	0	0	0	0	0	0	0	0	0	0	0.514	0.429	0.436	0.406	2.336	0.363	0.631	0.000	0.000	0.000	0.000	0.000	0.000	0.000	0.000	0.000	0.000	0.000	0.000	0.000	0.000	32	176	1285	1406	-0.961	Error	Error	436	849	0	0	422	984	0	0	0	0
3	17	2	"LSM6"	"YDR378C"	14010	24870	80	288	300	133	116	127	62	82	65	0	1588	1478	534	82	89	36	98	96	0	0	0	0	0	0	0	0	0	0	0	0	0	0	0	0	0	0	0	0.114	0.132	0.106	0.115	2.057	0.124	0.441	0.000	0.000	0.000	0.000	0.000	0.000	0.000	0.000	0.000	0.000	0.000	0.000	0.000	0.000	52	340	1678	1580	-3.130	Error	Error	172	1506	0	0	184	1396	0	0	0	0
3	18	2	"STE14"	"YDR410C"	14210	24870	90	3058	3003	1208	119	126	61	98	98	0	2456	2280	972	81	86	31	100	100	0	0	0	0	0	0	0	0	0	0	0	0	0	0	0	0	0	0	0	1.237	1.312	1.291	1.347	1.701	1.326	0.880	0.000	0.000	0.000	0.000	0.000	0.000	0.000	0.000	0.000	0.000	0.000	0.000	0.000	0.000	52	420	5314	5083	0.307	Error	Error	2939	2375	0	0	2884	2199	0	0	0	0
3	19	2	""	"YDR348C"	14410	24870	80	177	181	77	126	131	64	46	15	0	231	234	92	82	86	31	90	82	0	0	0	0	0	0	0	0	0	0	0	0	0	0	0	0	0	0	0	0.342	0.362	0.539	0.487	3.293	0.572	0.066	0.000	0.000	0.000	0.000	0.000	0.000	0.000	0.000	0.000	0.000	0.000	0.000	0.000	0.000	52	340	200	207	-1.547	Error	Error	51	149	0	0	55	152	0	0	0	0
3	20	2	""	"YDR380W"	14610	24870	90	1058	1096	476	115	121	59	98	96	0	3415	3306	1492	79	83	28	100	100	0	0	0	0	0	0	0	0	0	0	0	0	0	0	0	0	0	0	0	0.283	0.304	0.308	0.321	1.746	0.285	0.828	0.000	0.000	0.000	0.000	0.000	0.000	0.000	0.000	0.000	0.000	0.000	0.000	0.000	0.000	52	420	4279	4208	-1.823	Error	Error	943	3336	0	0	981	3227	0	0	0	0
3	21	2	""	"YDR412W"	14810	24860	80	1656	1636	529	113	121	57	100	98	0	4167	3909	1120	79	84	31	100	100	0	0	0	0	0	0	0	0	0	0	0	0	0	0	0	0	0	0	0	0.377	0.398	0.406	0.379	1.409	0.389	0.910	0.000	0.000	0.000	0.000	0.000	0.000	0.000	0.000	0.000	0.000	0.000	0.000	0.000	0.000	52	320	5631	5353	-1.406	Error	Error	1543	4088	0	0	1523	3830	0	0	0	0
3	1	3	"TCM10"	"YDR350C"	10820	25080	110	2306	2216	579	128	157	236	98	98	0	7572	7088	1902	86	145	549	98	98	0	0	0	0	0	0	0	0	0	0	0	0	0	0	0	0	0	0	0	0.291	0.298	0.297	0.301	1.475	0.294	0.904	0.000	0.000	0.000	0.000	0.000	0.000	0.000	0.000	0.000	0.000	0.000	0.000	0.000	0.000	80	624	9664	9090	-1.781	Error	Error	2178	7486	0	0	2088	7002	0	0	0	0
3	2	3	"RPP2B"	"YDR382W"	11010	25070	90	624	607	211	122	132	63	100	100	0	1711	1610	453	86	92	38	100	100	0	0	0	0	0	0	0	0	0	0	0	0	0	0	0	0	0	0	0	0.309	0.318	0.320	0.303	1.563	0.304	0.747	0.000	0.000	0.000	0.000	0.000	0.000	0.000	0.000	0.000	0.000	0.000	0.000	0.000	0.000	52	414	2127	2009	-1.695	Error	Error	502	1625	0	0	485	1524	0	0	0	0
3	3	3	"ERD1"	"YDR414C"	11210	25080	80	3716	3312	1040	118	126	59	100	100	0	8998	8043	3077	89	93	36	100	100	0	0	0	0	0	0	0	0	0	0	0	0	0	0	0	0	0	0	0	0.404	0.402	0.403	0.420	1.476	0.373	0.909	0.000	0.000	0.000	0.000	0.000	0.000	0.000	0.000	0.000	0.000	0.000	0.000	0.000	0.000	52	340	12507	11148	-1.308	Error	Error	3598	8909	0	0	3194	7954	0	0	0	0
3	4	3	""	"YDR352W"	11400	25070	70	3836	4113	1975	130	140	68	96	96	0	3927	4536	2405	93	103	50	100	96	0	0	0	0	0	0	0	0	0	0	0	0	0	0	0	0	0	0	0	0.967	0.896	0.904	0.881	1.614	0.812	0.820	0.000	0.000	0.000	0.000	0.000	0.000	0.000	0.000	0.000	0.000	0.000	0.000	0.000	0.000	32	236	7540	8426	-0.049	Error	Error	3706	3834	0	0	3983	4443	0	0	0	0
3	5	3	""	"YDR384C"	11620	25080	100	4211	3754	1478	129	135	59	98	97	0	9631	8600	3232	91	95	38	98	98	0	0	0	0	0	0	0	0	0	0	0	0	0	0	0	0	0	0	0	0.428	0.426	0.425	0.423	1.601	0.419	0.887	0.000	0.000	0.000	0.000	0.000	0.000	0.000	0.000	0.000	0.000	0.000	0.000	0.000	0.000	80	548	13622	12134	-1.225	Error	Error	4082	9540	0	0	3625	8509	0	0	0	0
3	6	3	"SYF1"	"YDR416W"	11820	25070	80	1417	1465	894	130	137	59	96	96	0	6347	7053	4479	91	99	42	100	100	0	0	0	0	0	0	0	0	0	0	0	0	0	0	0	0	0	0	0	0.206	0.192	0.186	0.184	2.016	0.184	0.877	0.000	0.000	0.000	0.000	0.000	0.000	0.000	0.000	0.000	0.000	0.000	0.000	0.000	0.000	52	340	7543	8297	-2.281	Error	Error	1287	6256	0	0	1335	6962	0	0	0	0
3	7	3	"SHC1"	"YER096W"	12010	25080	80	1818	1814	909	124	132	60	100	100	0	4872	4596	2060	87	95	45	100	100	0	0	0	0	0	0	0	0	0	0	0	0	0	0	0	0	0	0	0	0.354	0.375	0.400	0.363	1.780	0.372	0.858	0.000	0.000	0.000	0.000	0.000	0.000	0.000	0.000	0.000	0.000	0.000	0.000	0.000	0.000	52	340	6479	6199	-1.498	Error	Error	1694	4785	0	0	1690	4509	0	0	0	0
3	8	3	"LCP5"	"YER127W"	12210	25080	90	1404	1334	490	119	128	61	100	100	0	5870	5717	1601	87	95	40	100	100	0	0	0	0	0	0	0	0	0	0	0	0	0	0	0	0	0	0	0	0.222	0.216	0.217	0.206	1.427	0.217	0.861	0.000	0.000	0.000	0.000	0.000	0.000	0.000	0.000	0.000	0.000	0.000	0.000	0.000	0.000	52	420	7068	6845	-2.170	Error	Error	1285	5783	0	0	1215	5630	0	0	0	0
3	9	3	"BUR6"	"YER159C"	12400	25070	80	935	909	296	125	132	61	100	98	0	3192	3024	800	89	94	36	100	100	0	0	0	0	0	0	0	0	0	0	0	0	0	0	0	0	0	0	0	0.261	0.267	0.251	0.252	1.515	0.259	0.821	0.000	0.000	0.000	0.000	0.000	0.000	0.000	0.000	0.000	0.000	0.000	0.000	0.000	0.000	52	340	3913	3719	-1.938	Error	Error	810	3103	0	0	784	2935	0	0	0	0
3	10	3	"UBP9"	"YER098W"	12600	25080	70	4126	4078	1603	128	132	59	100	100	0	7094	6874	2916	91	99	39	100	100	0	0	0	0	0	0	0	0	0	0	0	0	0	0	0	0	0	0	0	0.571	0.582	0.568	0.580	1.503	0.560	0.859	0.000	0.000	0.000	0.000	0.000	0.000	0.000	0.000	0.000	0.000	0.000	0.000	0.000	0.000	32	236	11001	10733	-0.809	Error	Error	3998	7003	0	0	3950	6783	0	0	0	0
3	11	3	"PAK1"	"YER129W"	12790	25080	70	6417	6100	2595	133	137	62	100	100	0	12117	11201	5419	94	99	54	100	100	0	0	0	0	0	0	0	0	0	0	0	0	0	0	0	0	0	0	0	0.523	0.537	0.537	0.586	1.627	0.506	0.896	0.000	0.000	0.000	0.000	0.000	0.000	0.000	0.000	0.000	0.000	0.000	0.000	0.000	0.000	32	236	18307	17074	-0.936	Error	Error	6284	12023	0	0	5967	11107	0	0	0	0
3	12	3	"SPT2"	"YER161C"	13000	25080	80	2191	2086	778	117	128	61	98	98	0	9471	9233	3002	85	90	35	100	100	0	0	0	0	0	0	0	0	0	0	0	0	0	0	0	0	0	0	0	0.221	0.215	0.223	0.211	1.427	0.210	0.851	0.000	0.000	0.000	0.000	0.000	0.000	0.000	0.000	0.000	0.000	0.000	0.000	0.000	0.000	52	340	11460	11117	-2.178	Error	Error	2074	9386	0	0	1969	9148	0	0	0	0
3	13	3	"UBC6"	"YER100W"	13200	25070	90	2776	2656	690	132	138	65	100	100	0	3979	3740	1079	84	90	37	100	100	0	0	0	0	0	0	0	0	0	0	0	0	0	0	0	0	0	0	0	0.679	0.690	0.667	0.698	1.607	0.648	0.881	0.000	0.000	0.000	0.000	0.000	0.000	0.000	0.000	0.000	0.000	0.000	0.000	0.000	0.000	52	420	6539	6180	-0.559	Error	Error	2644	3895	0	0	2524	3656	0	0	0	0
3	14	3	"RPS26B"	"YER131W"	13400	25070	90	2571	2497	1235	123	131	65	98	98	0	3459	3544	1898	82	89	35	100	98	0	0	0	0	0	0	0	0	0	0	0	0	0	0	0	0	0	0	0	0.725	0.686	0.700	0.742	1.978	0.661	0.864	0.000	0.000	0.000	0.000	0.000	0.000	0.000	0.000	0.000	0.000	0.000	0.000	0.000	0.000	52	420	5825	5836	-0.464	Error	Error	2448	3377	0	0	2374	3462	0	0	0	0
3	15	3	""	"YER163C"	13600	25070	90	806	815	220	130	134	60	100	100	0	5295	5103	1207	84	88	31	100	100	0	0	0	0	0	0	0	0	0	0	0	0	0	0	0	0	0	0	0	0.130	0.136	0.140	0.133	1.509	0.128	0.802	0.000	0.000	0.000	0.000	0.000	0.000	0.000	0.000	0.000	0.000	0.000	0.000	0.000	0.000	52	420	5887	5704	-2.946	Error	Error	676	5211	0	0	685	5019	0	0	0	0
3	16	3	"RPS8B"	"YER102W"	13800	25070	80	622	627	194	127	134	59	100	100	0	2518	2505	666	86	93	39	100	100	0	0	0	0	0	0	0	0	0	0	0	0	0	0	0	0	0	0	0	0.204	0.207	0.209	0.201	1.471	0.203	0.768	0.000	0.000	0.000	0.000	0.000	0.000	0.000	0.000	0.000	0.000	0.000	0.000	0.000	0.000	52	340	2927	2919	-2.297	Error	Error	495	2432	0	0	500	2419	0	0	0	0
3	17	3	"GLC7"	"YER133W"	14000	25070	90	1511	1535	557	123	131	65	100	98	0	3436	3238	1439	87	95	43	100	100	0	0	0	0	0	0	0	0	0	0	0	0	0	0	0	0	0	0	0	0.414	0.448	0.464	0.483	1.680	0.412	0.846	0.000	0.000	0.000	0.000	0.000	0.000	0.000	0.000	0.000	0.000	0.000	0.000	0.000	0.000	52	420	4737	4563	-1.271	Error	Error	1388	3349	0	0	1412	3151	0	0	0	0
3	18	3	"PAB1"	"YER165W"	14190	25070	70	833	800	248	120	127	64	100	100	0	3452	3574	1171	92	104	76	100	100	0	0	0	0	0	0	0	0	0	0	0	0	0	0	0	0	0	0	0	0.212	0.195	0.192	0.191	1.576	0.177	0.782	0.000	0.000	0.000	0.000	0.000	0.000	0.000	0.000	0.000	0.000	0.000	0.000	0.000	0.000	32	236	4073	4162	-2.236	Error	Error	713	3360	0	0	680	3482	0	0	0	0
3	19	3	"CDC43"	"YGL155W"	14400	25070	80	2618	2679	994	120	128	62	100	100	0	4221	4140	1581	87	93	52	98	98	0	0	0	0	0	0	0	0	0	0	0	0	0	0	0	0	0	0	0	0.604	0.631	0.636	0.618	1.496	0.609	0.866	0.000	0.000	0.000	0.000	0.000	0.000	0.000	0.000	0.000	0.000	0.000	0.000	0.000	0.000	52	340	6632	6612	-0.727	Error	Error	2498	4134	0	0	2559	4053	0	0	0	0
3	20	3	"COX4"	"YGL187C"	14600	25070	80	431	434	178	121	129	64	90	80	0	2700	2473	829	78	83	31	100	100	0	0	0	0	0	0	0	0	0	0	0	0	0	0	0	0	0	0	0	0.118	0.131	0.140	0.134	1.951	0.125	0.662	0.000	0.000	0.000	0.000	0.000	0.000	0.000	0.000	0.000	0.000	0.000	0.000	0.000	0.000	52	340	2932	2708	-3.080	Error	Error	310	2622	0	0	313	2395	0	0	0	0
3	21	3	""	"YGL219C"	14790	25070	80	1164	1183	551	123	128	59	98	98	0	4254	4148	2071	77	79	26	100	98	0	0	0	0	0	0	0	0	0	0	0	0	0	0	0	0	0	0	0	0.249	0.260	0.253	0.286	2.086	0.237	0.823	0.000	0.000	0.000	0.000	0.000	0.000	0.000	0.000	0.000	0.000	0.000	0.000	0.000	0.000	52	340	5218	5131	-2.004	Error	Error	1041	4177	0	0	1060	4071	0	0	0	0
3	1	4	""	"YGL157W"	10790	25290	90	1900	1721	631	132	139	70	100	100	0	7396	6442	2559	90	98	44	100	98	0	0	0	0	0	0	0	0	0	0	0	0	0	0	0	0	0	0	0	0.242	0.250	0.256	0.268	1.723	0.240	0.903	0.000	0.000	0.000	0.000	0.000	0.000	0.000	0.000	0.000	0.000	0.000	0.000	0.000	0.000	52	412	9074	7941	-2.047	Error	Error	1768	7306	0	0	1589	6352	0	0	0	0
3	2	4	"RPS26A"	"YGL189C"	11000	25290	80	2720	2520	1071	127	132	65	100	100	0	4629	4420	1397	87	92	36	100	100	0	0	0	0	0	0	0	0	0	0	0	0	0	0	0	0	0	0	0	0.571	0.552	0.548	0.510	1.372	0.578	0.895	0.000	0.000	0.000	0.000	0.000	0.000	0.000	0.000	0.000	0.000	0.000	0.000	0.000	0.000	52	340	7135	6726	-0.809	Error	Error	2593	4542	0	0	2393	4333	0	0	0	0
3	3	4	"NIF3"	"YGL221C"	11220	25280	90	1402	1420	516	125	134	61	98	98	0	8163	7576	2257	89	95	45	100	100	0	0	0	0	0	0	0	0	0	0	0	0	0	0	0	0	0	0	0	0.158	0.173	0.172	0.174	1.518	0.167	0.819	0.000	0.000	0.000	0.000	0.000	0.000	0.000	0.000	0.000	0.000	0.000	0.000	0.000	0.000	52	414	9351	8782	-2.661	Error	Error	1277	8074	0	0	1295	7487	0	0	0	0
3	4	4	""	"YGL159W"	11400	25290	90	1421	1412	683	131	136	63	96	96	0	5889	5326	2822	96	103	40	98	98	0	0	0	0	0	0	0	0	0	0	0	0	0	0	0	0	0	0	0	0.223	0.245	0.239	0.261	2.482	0.226	0.833	0.000	0.000	0.000	0.000	0.000	0.000	0.000	0.000	0.000	0.000	0.000	0.000	0.000	0.000	52	414	7083	6511	-2.167	Error	Error	1290	5793	0	0	1281	5230	0	0	0	0
3	5	4	"COX13"	"YGL191W"	11610	25280	80	1998	1920	566	119	130	66	100	100	0	2326	2142	675	88	95	37	100	100	0	0	0	0	0	0	0	0	0	0	0	0	0	0	0	0	0	0	0	0.840	0.877	0.833	0.871	1.540	0.860	0.871	0.000	0.000	0.000	0.000	0.000	0.000	0.000	0.000	0.000	0.000	0.000	0.000	0.000	0.000	52	340	4117	3855	-0.252	Error	Error	1879	2238	0	0	1801	2054	0	0	0	0
3	6	4	""	"YGL223C"	11810	25280	80	5737	5504	1760	131	138	74	100	98	0	8456	7663	2863	91	99	46	100	100	0	0	0	0	0	0	0	0	0	0	0	0	0	0	0	0	0	0	0	0.670	0.710	0.705	0.714	1.529	0.676	0.897	0.000	0.000	0.000	0.000	0.000	0.000	0.000	0.000	0.000	0.000	0.000	0.000	0.000	0.000	52	340	13971	12945	-0.577	Error	Error	5606	8365	0	0	5373	7572	0	0	0	0
3	7	4	""	"YGL161C"	12000	25280	80	3086	2910	997	130	136	62	100	100	0	8743	8053	2446	91	101	102	100	100	0	0	0	0	0	0	0	0	0	0	0	0	0	0	0	0	0	0	0	0.342	0.349	0.351	0.337	1.363	0.345	0.911	0.000	0.000	0.000	0.000	0.000	0.000	0.000	0.000	0.000	0.000	0.000	0.000	0.000	0.000	52	340	11608	10742	-1.549	Error	Error	2956	8652	0	0	2780	7962	0	0	0	0
3	8	4	""	"YGL193C"	12200	25280	80	1655	1640	604	131	135	58	98	96	0	2995	2753	1248	90	101	47	98	98	0	0	0	0	0	0	0	0	0	0	0	0	0	0	0	0	0	0	0	0.525	0.567	0.565	0.597	1.735	0.520	0.842	0.000	0.000	0.000	0.000	0.000	0.000	0.000	0.000	0.000	0.000	0.000	0.000	0.000	0.000	52	340	4429	4172	-0.931	Error	Error	1524	2905	0	0	1509	2663	0	0	0	0
3	9	4	"GOG5"	"YGL225W"	12400	25280	80	8171	7720	2514	133	142	67	100	100	0	4974	4570	1757	86	96	47	100	100	0	0	0	0	0	0	0	0	0	0	0	0	0	0	0	0	0	0	0	1.644	1.692	1.594	1.766	1.541	1.666	0.885	0.000	0.000	0.000	0.000	0.000	0.000	0.000	0.000	0.000	0.000	0.000	0.000	0.000	0.000	52	340	12926	12071	0.718	Error	Error	8038	4888	0	0	7587	4484	0	0	0	0
3	10	4	"RNH70"	"YGR276C"	12600	25280	80	2062	2038	746	128	135	64	100	100	0	5409	5172	1854	93	99	41	98	98	0	0	0	0	0	0	0	0	0	0	0	0	0	0	0	0	0	0	0	0.364	0.376	0.393	0.367	1.563	0.355	0.831	0.000	0.000	0.000	0.000	0.000	0.000	0.000	0.000	0.000	0.000	0.000	0.000	0.000	0.000	52	340	7250	6989	-1.459	Error	Error	1934	5316	0	0	1910	5079	0	0	0	0
3	11	4	""	"YHL012W"	12790	25280	80	4667	4439	1917	124	127	61	100	100	0	4632	3887	1717	87	95	41	100	100	0	0	0	0	0	0	0	0	0	0	0	0	0	0	0	0	0	0	0	1.000	1.136	1.080	1.181	1.564	1.130	0.881	0.000	0.000	0.000	0.000	0.000	0.000	0.000	0.000	0.000	0.000	0.000	0.000	0.000	0.000	52	340	9088	8115	-0.001	Error	Error	4543	4545	0	0	4315	3800	0	0	0	0
3	12	4	""	"YHL044W"	13000	25280	90	2822	2553	1142	128	133	60	100	100	0	4616	4096	1708	86	90	34	100	100	0	0	0	0	0	0	0	0	0	0	0	0	0	0	0	0	0	0	0	0.595	0.605	0.595	0.589	1.614	0.605	0.856	0.000	0.000	0.000	0.000	0.000	0.000	0.000	0.000	0.000	0.000	0.000	0.000	0.000	0.000	52	420	7224	6435	-0.750	Error	Error	2694	4530	0	0	2425	4010	0	0	0	0
3	13	4	""	"YGR278W"	13200	25280	80	2930	2798	891	126	134	63	100	100	0	4895	4570	1347	88	97	45	100	100	0	0	0	0	0	0	0	0	0	0	0	0	0	0	0	0	0	0	0	0.583	0.596	0.586	0.597	1.415	0.587	0.876	0.000	0.000	0.000	0.000	0.000	0.000	0.000	0.000	0.000	0.000	0.000	0.000	0.000	0.000	52	340	7611	7154	-0.778	Error	Error	2804	4807	0	0	2672	4482	0	0	0	0
3	14	4	"YLF2"	"YHL014C"	13400	25270	90	10674	10007	2690	127	139	72	100	100	0	3331	3056	975	88	98	53	100	98	0	0	0	0	0	0	0	0	0	0	0	0	0	0	0	0	0	0	0	3.252	3.329	3.157	3.479	1.592	3.422	0.895	0.000	0.000	0.000	0.000	0.000	0.000	0.000	0.000	0.000	0.000	0.000	0.000	0.000	0.000	52	420	13790	12848	1.701	Error	Error	10547	3243	0	0	9880	2968	0	0	0	0
3	15	4	""	"YHL046C"	13590	25280	80	12217	10590	3872	129	135	62	100	100	0	7364	7101	1943	88	97	38	100	100	0	0	0	0	0	0	0	0	0	0	0	0	0	0	0	0	0	0	0	1.661	1.492	1.567	1.400	1.499	1.585	0.905	0.000	0.000	0.000	0.000	0.000	0.000	0.000	0.000	0.000	0.000	0.000	0.000	0.000	0.000	52	340	19364	17474	0.732	Error	Error	12088	7276	0	0	10461	7013	0	0	0	0
3	16	4	""	"YGR280C"	13800	25280	80	908	865	269	121	128	58	100	98	0	3141	2932	782	89	97	53	100	100	0	0	0	0	0	0	0	0	0	0	0	0	0	0	0	0	0	0	0	0.258	0.262	0.266	0.252	1.453	0.259	0.793	0.000	0.000	0.000	0.000	0.000	0.000	0.000	0.000	0.000	0.000	0.000	0.000	0.000	0.000	52	340	3839	3587	-1.955	Error	Error	787	3052	0	0	744	2843	0	0	0	0
3	17	4	"DUR3"	"YHL016C"	14000	25280	80	4649	4089	1752	129	131	62	100	100	0	5611	5008	2178	87	96	43	100	100	0	0	0	0	0	0	0	0	0	0	0	0	0	0	0	0	0	0	0	0.818	0.805	0.801	0.791	1.637	0.797	0.874	0.000	0.000	0.000	0.000	0.000	0.000	0.000	0.000	0.000	0.000	0.000	0.000	0.000	0.000	52	340	10044	8881	-0.289	Error	Error	4520	5524	0	0	3960	4921	0	0	0	0
3	18	4	"COS8"	"YHL048W"	14190	25280	80	3176	3030	1413	120	126	58	100	98	0	4151	3994	2016	87	97	42	96	96	0	0	0	0	0	0	0	0	0	0	0	0	0	0	0	0	0	0	0	0.752	0.745	0.731	0.760	1.510	0.717	0.884	0.000	0.000	0.000	0.000	0.000	0.000	0.000	0.000	0.000	0.000	0.000	0.000	0.000	0.000	52	340	7120	6817	-0.411	Error	Error	3056	4064	0	0	2910	3907	0	0	0	0
3	19	4	"BGL2"	"YGR282C"	14410	25270	90	2117	1900	638	121	127	58	100	100	0	2112	1936	557	84	96	46	98	98	0	0	0	0	0	0	0	0	0	0	0	0	0	0	0	0	0	0	0	0.984	0.961	0.986	0.958	1.655	0.991	0.868	0.000	0.000	0.000	0.000	0.000	0.000	0.000	0.000	0.000	0.000	0.000	0.000	0.000	0.000	52	414	4024	3631	-0.023	Error	Error	1996	2028	0	0	1779	1852	0	0	0	0
3	20	4	""	"YHL018W"	14590	25270	80	796	783	329	128	135	68	96	94	0	3131	2963	901	85	93	38	100	100	0	0	0	0	0	0	0	0	0	0	0	0	0	0	0	0	0	0	0	0.219	0.228	0.224	0.195	1.944	0.224	0.781	0.000	0.000	0.000	0.000	0.000	0.000	0.000	0.000	0.000	0.000	0.000	0.000	0.000	0.000	52	340	3714	3533	-2.189	Error	Error	668	3046	0	0	655	2878	0	0	0	0
3	21	4	""	"YHL050C"	14790	25270	80	19385	18777	7645	116	126	66	100	100	0	26172	24753	10882	82	87	37	100	100	0	0	0	0	0	0	0	0	0	0	0	0	0	0	0	0	0	0	0	0.739	0.756	0.773	0.785	1.583	0.733	0.914	0.000	0.000	0.000	0.000	0.000	0.000	0.000	0.000	0.000	0.000	0.000	0.000	0.000	0.000	52	340	45359	43332	-0.437	Error	Error	19269	26090	0	0	18661	24671	0	0	0	0
3	1	5	""	"YIL086C"	10810	25490	60	232	332	258	126	129	59	59	50	0	181	245	212	91	99	42	53	50	0	0	0	0	0	0	0	0	0	0	0	0	0	0	0	0	0	0	0	1.178	1.338	1.933	1.464	2.857	2.002	0.325	0.000	0.000	0.000	0.000	0.000	0.000	0.000	0.000	0.000	0.000	0.000	0.000	0.000	0.000	32	176	196	360	0.236	Error	Error	106	90	0	0	206	154	0	0	0	0
3	2	5	"RHO3"	"YIL118W"	10990	25490	90	6911	6556	3072	127	132	60	100	100	0	4401	4391	2382	87	95	54	96	96	0	0	0	0	0	0	0	0	0	0	0	0	0	0	0	0	0	0	0	1.573	1.494	1.490	1.506	1.687	1.452	0.866	0.000	0.000	0.000	0.000	0.000	0.000	0.000	0.000	0.000	0.000	0.000	0.000	0.000	0.000	52	420	11098	10733	0.653	Error	Error	6784	4314	0	0	6429	4304	0	0	0	0
3	3	5	"DNA43"	"YIL150C"	11190	25490	80	1995	1811	824	123	132	67	100	98	0	9416	8374	4483	87	96	64	94	94	0	0	0	0	0	0	0	0	0	0	0	0	0	0	0	0	0	0	0	0.201	0.204	0.200	0.229	2.312	0.184	0.858	0.000	0.000	0.000	0.000	0.000	0.000	0.000	0.000	0.000	0.000	0.000	0.000	0.000	0.000	52	340	11201	9975	-2.317	Error	Error	1872	9329	0	0	1688	8287	0	0	0	0
3	4	5	""	"YIL088C"	11390	25490	80	7780	7035	2675	129	138	66	100	100	0	11002	9241	4303	91	102	48	98	98	0	0	0	0	0	0	0	0	0	0	0	0	0	0	0	0	0	0	0	0.701	0.755	0.718	0.936	2.569	0.703	0.880	0.000	0.000	0.000	0.000	0.000	0.000	0.000	0.000	0.000	0.000	0.000	0.000	0.000	0.000	52	340	18562	16056	-0.512	Error	Error	7651	10911	0	0	6906	9150	0	0	0	0
3	5	5	""	"YIL120W"	11600	25490	80	10795	9342	4059	126	139	119	100	100	0	6436	5892	2099	84	91	63	100	100	0	0	0	0	0	0	0	0	0	0	0	0	0	0	0	0	0	0	0	1.680	1.587	1.602	1.472	1.485	1.691	0.908	0.000	0.000	0.000	0.000	0.000	0.000	0.000	0.000	0.000	0.000	0.000	0.000	0.000	0.000	52	340	17021	15024	0.748	Error	Error	10669	6352	0	0	9216	5808	0	0	0	0
3	6	5	""	"YIL152W"	11790	25490	90	8170	7877	3681	130	137	112	98	98	0	3809	3578	2062	80	89	60	98	92	0	0	0	0	0	0	0	0	0	0	0	0	0	0	0	0	0	0	0	2.156	2.215	2.075	2.544	2.352	2.154	0.876	0.000	0.000	0.000	0.000	0.000	0.000	0.000	0.000	0.000	0.000	0.000	0.000	0.000	0.000	52	420	11769	11245	1.108	Error	Error	8040	3729	0	0	7747	3498	0	0	0	0
3	7	5	""	"YIL090W"	12000	25490	60	1785	1860	995	125	131	64	100	96	0	4851	5030	2786	89	96	41	100	100	0	0	0	0	0	0	0	0	0	0	0	0	0	0	0	0	0	0	0	0.349	0.351	0.375	0.351	1.893	0.336	0.779	0.000	0.000	0.000	0.000	0.000	0.000	0.000	0.000	0.000	0.000	0.000	0.000	0.000	0.000	32	176	6422	6676	-1.520	Error	Error	1660	4762	0	0	1735	4941	0	0	0	0
3	8	5	""	"YIL122W"	12190	25480	80	4775	4270	1715	129	135	62	100	100	0	7249	5892	3266	91	97	39	98	96	0	0	0	0	0	0	0	0	0	0	0	0	0	0	0	0	0	0	0	0.649	0.714	0.691	1.015	2.949	0.641	0.895	0.000	0.000	0.000	0.000	0.000	0.000	0.000	0.000	0.000	0.000	0.000	0.000	0.000	0.000	52	340	11804	9942	-0.624	Error	Error	4646	7158	0	0	4141	5801	0	0	0	0
3	9	5	"IMP2'"	"YIL154C"	12400	25480	70	1401	1363	450	125	134	71	96	96	0	4051	3813	923	90	115	181	100	100	0	0	0	0	0	0	0	0	0	0	0	0	0	0	0	0	0	0	0	0.322	0.333	0.332	0.299	1.828	0.315	0.822	0.000	0.000	0.000	0.000	0.000	0.000	0.000	0.000	0.000	0.000	0.000	0.000	0.000	0.000	32	236	5237	4961	-1.634	Error	Error	1276	3961	0	0	1238	3723	0	0	0	0
3	10	5	""	"YIL092W"	12590	25480	80	7579	6998	2823	138	138	61	100	100	0	6815	5879	2853	95	99	40	96	96	0	0	0	0	0	0	0	0	0	0	0	0	0	0	0	0	0	0	0	1.107	1.186	1.168	1.325	1.915	1.144	0.902	0.000	0.000	0.000	0.000	0.000	0.000	0.000	0.000	0.000	0.000	0.000	0.000	0.000	0.000	52	340	14161	12644	0.147	Error	Error	7441	6720	0	0	6860	5784	0	0	0	0
3	11	5	"AYR1"	"YIL124W"	12790	25480	90	1259	1295	508	130	136	62	100	98	0	4151	3688	1344	90	97	41	100	100	0	0	0	0	0	0	0	0	0	0	0	0	0	0	0	0	0	0	0	0.278	0.324	0.321	0.316	1.686	0.304	0.841	0.000	0.000	0.000	0.000	0.000	0.000	0.000	0.000	0.000	0.000	0.000	0.000	0.000	0.000	52	420	5190	4763	-1.847	Error	Error	1129	4061	0	0	1165	3598	0	0	0	0
3	12	5	"UBP7"	"YIL156W"	12990	25480	80	4418	5730	4223	124	138	111	98	98	0	3683	4239	3121	88	105	112	94	94	0	0	0	0	0	0	0	0	0	0	0	0	0	0	0	0	0	0	0	1.194	1.351	1.351	1.546	2.331	1.377	0.879	0.000	0.000	0.000	0.000	0.000	0.000	0.000	0.000	0.000	0.000	0.000	0.000	0.000	0.000	52	340	7889	9757	0.256	Error	Error	4294	3595	0	0	5606	4151	0	0	0	0
3	13	5	"BNA1"	"YJR025C"	13190	25480	80	525	621	369	118	127	60	88	86	0	1467	2249	1852	86	95	35	96	94	0	0	0	0	0	0	0	0	0	0	0	0	0	0	0	0	0	0	0	0.295	0.233	0.214	0.263	2.898	0.164	0.528	0.000	0.000	0.000	0.000	0.000	0.000	0.000	0.000	0.000	0.000	0.000	0.000	0.000	0.000	52	340	1788	2666	-1.763	Error	Error	407	1381	0	0	503	2163	0	0	0	0
3	14	5	"CDC8"	"YJR057W"	13380	25480	80	601	673	323	117	127	65	98	90	0	3840	3954	2453	84	91	42	100	100	0	0	0	0	0	0	0	0	0	0	0	0	0	0	0	0	0	0	0	0.129	0.144	0.146	0.159	2.081	0.121	0.736	0.000	0.000	0.000	0.000	0.000	0.000	0.000	0.000	0.000	0.000	0.000	0.000	0.000	0.000	52	340	4240	4426	-2.956	Error	Error	484	3756	0	0	556	3870	0	0	0	0
3	15	5	"GRR1"	"YJR090C"	13590	25480	80	597	922	790	128	132	60	92	84	0	514	916	905	90	98	45	98	98	0	0	0	0	0	0	0	0	0	0	0	0	0	0	0	0	0	0	0	1.106	0.961	0.933	0.851	2.645	0.895	0.625	0.000	0.000	0.000	0.000	0.000	0.000	0.000	0.000	0.000	0.000	0.000	0.000	0.000	0.000	52	340	893	1620	0.146	Error	Error	469	424	0	0	794	826	0	0	0	0
3	16	5	""	"YJR027W"	13790	25480	70	667	1336	1453	120	127	55	100	93	0	794	1906	2224	89	95	38	93	93	0	0	0	0	0	0	0	0	0	0	0	0	0	0	0	0	0	0	0	0.776	0.669	0.698	0.762	2.661	0.635	0.814	0.000	0.000	0.000	0.000	0.000	0.000	0.000	0.000	0.000	0.000	0.000	0.000	0.000	0.000	32	236	1252	3033	-0.366	Error	Error	547	705	0	0	1216	1817	0	0	0	0
3	17	5	"PTK2"	"YJR059W"	13990	25480	80	449	635	437	111	123	61	94	86	0	717	1135	1418	86	93	38	96	92	0	0	0	0	0	0	0	0	0	0	0	0	0	0	0	0	0	0	0	0.536	0.500	0.615	0.623	3.180	0.242	0.350	0.000	0.000	0.000	0.000	0.000	0.000	0.000	0.000	0.000	0.000	0.000	0.000	0.000	0.000	52	340	969	1573	-0.901	Error	Error	338	631	0	0	524	1049	0	0	0	0
3	18	5	"BUD4"	"YJR092W"	14190	25480	70	264	436	443	127	132	58	71	50	0	352	633	640	85	93	40	93	90	0	0	0	0	0	0	0	0	0	0	0	0	0	0	0	0	0	0	0	0.513	0.564	0.478	0.449	2.763	0.636	0.598	0.000	0.000	0.000	0.000	0.000	0.000	0.000	0.000	0.000	0.000	0.000	0.000	0.000	0.000	32	236	404	857	-0.963	Error	Error	137	267	0	0	309	548	0	0	0	0
3	19	5	""	"YJR029W"	14400	25480	70	444	835	941	118	120	61	90	90	0	674	1220	1206	82	89	36	100	100	0	0	0	0	0	0	0	0	0	0	0	0	0	0	0	0	0	0	0	0.551	0.630	0.511	0.580	2.432	0.692	0.738	0.000	0.000	0.000	0.000	0.000	0.000	0.000	0.000	0.000	0.000	0.000	0.000	0.000	0.000	32	236	918	1855	-0.861	Error	Error	326	592	0	0	717	1138	0	0	0	0
3	20	5	""	"YJR061W"	14590	25480	60	285	399	298	115	119	55	84	65	0	354	528	475	92	100	53	90	78	0	0	0	0	0	0	0	0	0	0	0	0	0	0	0	0	0	0	0	0.649	0.651	0.580	0.758	4.058	0.665	0.382	0.000	0.000	0.000	0.000	0.000	0.000	0.000	0.000	0.000	0.000	0.000	0.000	0.000	0.000	32	176	432	720	-0.624	Error	Error	170	262	0	0	284	436	0	0	0	0
3	21	5	"IME1"	"YJR094C"	14790	25480	70	556	650	448	116	126	65	90	84	0	686	1235	1314	84	89	38	100	100	0	0	0	0	0	0	0	0	0	0	0	0	0	0	0	0	0	0	0	0.731	0.464	0.485	0.510	2.633	0.358	0.621	0.000	0.000	0.000	0.000	0.000	0.000	0.000	0.000	0.000	0.000	0.000	0.000	0.000	0.000	32	236	1042	1685	-0.452	Error	Error	440	602	0	0	534	1151	0	0	0	0
3	1	6	"GEA1"	"YJR031C"	10790	25700	70	775	1110	1048	133	137	59	96	90	0	1020	1799	1935	82	85	30	100	96	0	0	0	0	0	0	0	0	0	0	0	0	0	0	0	0	0	0	0	0.684	0.569	0.529	0.637	2.506	0.518	0.737	0.000	0.000	0.000	0.000	0.000	0.000	0.000	0.000	0.000	0.000	0.000	0.000	0.000	0.000	32	230	1580	2694	-0.547	Error	Error	642	938	0	0	977	1717	0	0	0	0
3	2	6	"RPA12"	"YJR063W"	11000	25690	80	642	752	563	130	136	61	88	84	0	539	1482	1820	81	85	31	96	90	0	0	0	0	0	0	0	0	0	0	0	0	0	0	0	0	0	0	0	1.118	0.444	0.575	0.668	4.221	0.192	0.227	0.000	0.000	0.000	0.000	0.000	0.000	0.000	0.000	0.000	0.000	0.000	0.000	0.000	0.000	52	340	970	2023	0.161	Error	Error	512	458	0	0	622	1401	0	0	0	0
3	3	6	"SFC1"	"YJR095W"	11190	25690	80	620	808	566	124	130	61	94	90	0	720	985	881	82	89	43	96	90	0	0	0	0	0	0	0	0	0	0	0	0	0	0	0	0	0	0	0	0.777	0.757	0.775	0.843	3.099	0.601	0.436	0.000	0.000	0.000	0.000	0.000	0.000	0.000	0.000	0.000	0.000	0.000	0.000	0.000	0.000	52	340	1134	1587	-0.363	Error	Error	496	638	0	0	684	903	0	0	0	0
3	4	6	""	"YKR020W"	11380	25690	80	995	1187	758	124	136	66	98	98	0	2031	3616	3440	89	94	53	96	96	0	0	0	0	0	0	0	0	0	0	0	0	0	0	0	0	0	0	0	0.449	0.301	0.296	0.382	2.325	0.227	0.737	0.000	0.000	0.000	0.000	0.000	0.000	0.000	0.000	0.000	0.000	0.000	0.000	0.000	0.000	52	340	2813	4590	-1.157	Error	Error	871	1942	0	0	1063	3527	0	0	0	0
3	5	6	"MRS4"	"YKR052C"	11590	25690	70	1166	2068	2116	118	130	71	100	93	0	733	1581	1813	84	90	34	93	93	0	0	0	0	0	0	0	0	0	0	0	0	0	0	0	0	0	0	0	1.615	1.303	1.630	1.527	2.059	1.253	0.760	0.000	0.000	0.000	0.000	0.000	0.000	0.000	0.000	0.000	0.000	0.000	0.000	0.000	0.000	32	236	1697	3447	0.691	Error	Error	1048	649	0	0	1950	1497	0	0	0	0
3	6	6	"HBS1"	"YKR084C"	11770	25690	70	458	1055	1299	128	137	64	87	78	0	434	2194	3387	86	91	39	90	84	0	0	0	0	0	0	0	0	0	0	0	0	0	0	0	0	0	0	0	0.948	0.440	0.787	0.693	2.707	0.365	0.820	0.000	0.000	0.000	0.000	0.000	0.000	0.000	0.000	0.000	0.000	0.000	0.000	0.000	0.000	32	236	678	3035	-0.077	Error	Error	330	348	0	0	927	2108	0	0	0	0
3	7	6	""	"YKR022C"	11990	25690	80	2276	4856	5200	129	136	64	100	100	0	1783	3851	4033	87	96	45	98	98	0	0	0	0	0	0	0	0	0	0	0	0	0	0	0	0	0	0	0	1.266	1.256	1.297	1.352	1.732	1.295	0.884	0.000	0.000	0.000	0.000	0.000	0.000	0.000	0.000	0.000	0.000	0.000	0.000	0.000	0.000	52	340	3843	8491	0.340	Error	Error	2147	1696	0	0	4727	3764	0	0	0	0
3	8	6	"DYN1"	"YKR054C"	12210	25690	60	271	451	564	121	128	65	75	56	0	277	344	233	95	101	40	96	81	0	0	0	0	0	0	0	0	0	0	0	0	0	0	0	0	0	0	0	0.824	1.325	0.755	0.867	3.956	2.736	0.351	0.000	0.000	0.000	0.000	0.000	0.000	0.000	0.000	0.000	0.000	0.000	0.000	0.000	0.000	32	176	332	579	-0.279	Error	Error	150	182	0	0	330	249	0	0	0	0
3	9	6	"PRP16"	"YKR086W"	12390	25690	70	948	1405	1247	125	132	62	96	96	0	1031	1868	2344	88	93	36	100	100	0	0	0	0	0	0	0	0	0	0	0	0	0	0	0	0	0	0	0	0.873	0.719	0.703	0.900	2.310	0.591	0.664	0.000	0.000	0.000	0.000	0.000	0.000	0.000	0.000	0.000	0.000	0.000	0.000	0.000	0.000	32	236	1766	3060	-0.196	Error	Error	823	943	0	0	1280	1780	0	0	0	0
3	10	6	"DBP7"	"YKR024C"	12590	25680	70	769	1454	1691	124	130	62	93	87	0	569	1162	1633	82	88	35	96	96	0	0	0	0	0	0	0	0	0	0	0	0	0	0	0	0	0	0	0	1.324	1.231	1.496	1.262	2.869	1.234	0.680	0.000	0.000	0.000	0.000	0.000	0.000	0.000	0.000	0.000	0.000	0.000	0.000	0.000	0.000	32	236	1132	2410	0.405	Error	Error	645	487	0	0	1330	1080	0	0	0	0
3	11	6	"RNC1"	"YKR056W"	12780	25690	80	421	689	635	132	138	64	90	76	0	802	1463	1755	89	93	33	100	96	0	0	0	0	0	0	0	0	0	0	0	0	0	0	0	0	0	0	0	0.405	0.405	0.381	0.427	3.881	0.242	0.300	0.000	0.000	0.000	0.000	0.000	0.000	0.000	0.000	0.000	0.000	0.000	0.000	0.000	0.000	52	340	1002	1931	-1.303	Error	Error	289	713	0	0	557	1374	0	0	0	0
3	12	6	""	"YKR088C"	12990	25680	70	821	1205	950	125	130	62	96	87	0	913	1415	1371	91	96	35	100	100	0	0	0	0	0	0	0	0	0	0	0	0	0	0	0	0	0	0	0	0.847	0.816	0.911	0.810	2.848	0.755	0.563	0.000	0.000	0.000	0.000	0.000	0.000	0.000	0.000	0.000	0.000	0.000	0.000	0.000	0.000	32	236	1518	2404	-0.240	Error	Error	696	822	0	0	1080	1324	0	0	0	0
3	13	6	"GCN3"	"YKR026C"	13190	25680	80	1876	1750	595	121	131	61	100	100	0	4289	3640	1639	86	94	36	98	98	0	0	0	0	0	0	0	0	0	0	0	0	0	0	0	0	0	0	0	0.418	0.458	0.432	0.535	2.031	0.400	0.817	0.000	0.000	0.000	0.000	0.000	0.000	0.000	0.000	0.000	0.000	0.000	0.000	0.000	0.000	52	340	5958	5183	-1.260	Error	Error	1755	4203	0	0	1629	3554	0	0	0	0
3	14	6	"GLG1"	"YKR058W"	13380	25680	80	694	914	628	123	135	85	100	96	0	2367	3501	2985	85	104	161	98	94	0	0	0	0	0	0	0	0	0	0	0	0	0	0	0	0	0	0	0	0.250	0.232	0.255	0.262	1.886	0.203	0.807	0.000	0.000	0.000	0.000	0.000	0.000	0.000	0.000	0.000	0.000	0.000	0.000	0.000	0.000	52	340	2853	4207	-1.999	Error	Error	571	2282	0	0	791	3416	0	0	0	0
3	15	6	""	"YKR090W"	13590	25690	80	546	687	484	123	131	64	88	80	0	1485	2039	1946	87	96	43	98	96	0	0	0	0	0	0	0	0	0	0	0	0	0	0	0	0	0	0	0	0.303	0.289	0.346	0.331	2.737	0.229	0.695	0.000	0.000	0.000	0.000	0.000	0.000	0.000	0.000	0.000	0.000	0.000	0.000	0.000	0.000	52	340	1821	2516	-1.725	Error	Error	423	1398	0	0	564	1952	0	0	0	0
3	16	6	""	"YLR231C"	13790	25680	80	1589	1474	736	122	126	57	98	94	0	5808	5295	2297	86	93	41	100	100	0	0	0	0	0	0	0	0	0	0	0	0	0	0	0	0	0	0	0	0.256	0.260	0.264	0.245	1.534	0.260	0.851	0.000	0.000	0.000	0.000	0.000	0.000	0.000	0.000	0.000	0.000	0.000	0.000	0.000	0.000	52	340	7189	6561	-1.964	Error	Error	1467	5722	0	0	1352	5209	0	0	0	0
3	17	6	"RED1"	"YLR263W"	13990	25680	80	752	874	529	119	126	59	92	92	0	2109	2871	2104	89	99	43	98	98	0	0	0	0	0	0	0	0	0	0	0	0	0	0	0	0	0	0	0	0.313	0.271	0.279	0.289	2.436	0.225	0.703	0.000	0.000	0.000	0.000	0.000	0.000	0.000	0.000	0.000	0.000	0.000	0.000	0.000	0.000	52	340	2653	3537	-1.674	Error	Error	633	2020	0	0	755	2782	0	0	0	0
3	18	6	""	"YLR294C"	14190	25680	80	350	355	150	132	133	60	84	76	0	1664	1547	722	84	92	39	98	98	0	0	0	0	0	0	0	0	0	0	0	0	0	0	0	0	0	0	0	0.138	0.152	0.154	0.145	2.469	0.138	0.546	0.000	0.000	0.000	0.000	0.000	0.000	0.000	0.000	0.000	0.000	0.000	0.000	0.000	0.000	52	340	1798	1686	-2.858	Error	Error	218	1580	0	0	223	1463	0	0	0	0
3	19	6	"EST1"	"YLR233C"	14380	25680	80	613	621	295	120	127	57	94	90	0	2432	2207	1009	88	95	43	98	98	0	0	0	0	0	0	0	0	0	0	0	0	0	0	0	0	0	0	0	0.210	0.236	0.224	0.243	2.322	0.225	0.783	0.000	0.000	0.000	0.000	0.000	0.000	0.000	0.000	0.000	0.000	0.000	0.000	0.000	0.000	52	340	2837	2620	-2.249	Error	Error	493	2344	0	0	501	2119	0	0	0	0
3	20	6	""	"YLR265C"	14570	25670	70	2230	2227	844	117	124	59	100	100	0	1668	1767	875	91	99	50	96	96	0	0	0	0	0	0	0	0	0	0	0	0	0	0	0	0	0	0	0	1.340	1.259	1.254	1.457	2.178	1.243	0.826	0.000	0.000	0.000	0.000	0.000	0.000	0.000	0.000	0.000	0.000	0.000	0.000	0.000	0.000	32	236	3690	3786	0.422	Error	Error	2113	1577	0	0	2110	1676	0	0	0	0
3	21	6	""	"YLR296W"	14780	25680	80	215	216	95	123	129	58	59	44	0	810	734	385	88	97	69	88	86	0	0	0	0	0	0	0	0	0	0	0	0	0	0	0	0	0	0	0	0.127	0.144	0.227	0.282	4.152	0.098	0.155	0.000	0.000	0.000	0.000	0.000	0.000	0.000	0.000	0.000	0.000	0.000	0.000	0.000	0.000	52	340	814	739	-2.972	Error	Error	92	722	0	0	93	646	0	0	0	0
3	1	7	""	"YLR235C"	10790	25900	80	1642	1591	530	128	133	67	100	98	0	4066	3759	1197	85	93	48	100	100	0	0	0	0	0	0	0	0	0	0	0	0	0	0	0	0	0	0	0	0.380	0.398	0.391	0.391	1.482	0.382	0.863	0.000	0.000	0.000	0.000	0.000	0.000	0.000	0.000	0.000	0.000	0.000	0.000	0.000	0.000	52	332	5495	5137	-1.395	Error	Error	1514	3981	0	0	1463	3674	0	0	0	0
3	2	7	"BOP2"	"YLR267W"	11000	25890	70	2812	2625	851	122	130	61	100	100	0	8927	8104	2673	87	92	32	100	100	0	0	0	0	0	0	0	0	0	0	0	0	0	0	0	0	0	0	0	0.304	0.312	0.309	0.299	1.527	0.291	0.859	0.000	0.000	0.000	0.000	0.000	0.000	0.000	0.000	0.000	0.000	0.000	0.000	0.000	0.000	32	236	11530	10520	-1.716	Error	Error	2690	8840	0	0	2503	8017	0	0	0	0
3	3	7	"YHC1"	"YLR298C"	11190	25890	80	1190	1113	443	135	139	66	96	92	0	5915	5321	2014	86	99	68	100	100	0	0	0	0	0	0	0	0	0	0	0	0	0	0	0	0	0	0	0	0.181	0.187	0.173	0.171	1.969	0.173	0.800	0.000	0.000	0.000	0.000	0.000	0.000	0.000	0.000	0.000	0.000	0.000	0.000	0.000	0.000	52	340	6884	6213	-2.466	Error	Error	1055	5829	0	0	978	5235	0	0	0	0
3	4	7	"THI7"	"YLR237W"	11390	25900	80	4262	3922	1554	123	132	61	100	100	0	11573	10329	3636	80	88	63	100	100	0	0	0	0	0	0	0	0	0	0	0	0	0	0	0	0	0	0	0	0.360	0.371	0.374	0.350	1.493	0.362	0.885	0.000	0.000	0.000	0.000	0.000	0.000	0.000	0.000	0.000	0.000	0.000	0.000	0.000	0.000	52	340	15632	14048	-1.473	Error	Error	4139	11493	0	0	3799	10249	0	0	0	0
3	5	7	""	"YLR269C"	11590	25890	90	1093	996	393	131	136	66	94	92	0	3851	3375	1260	82	91	49	100	100	0	0	0	0	0	0	0	0	0	0	0	0	0	0	0	0	0	0	0	0.255	0.263	0.264	0.244	1.704	0.249	0.840	0.000	0.000	0.000	0.000	0.000	0.000	0.000	0.000	0.000	0.000	0.000	0.000	0.000	0.000	52	420	4731	4158	-1.970	Error	Error	962	3769	0	0	865	3293	0	0	0	0
3	6	7	"EXG1"	"YLR300W"	11790	25890	90	3058	2942	937	122	134	93	100	100	0	9921	8528	3341	86	103	187	98	96	0	0	0	0	0	0	0	0	0	0	0	0	0	0	0	0	0	0	0	0.299	0.334	0.331	0.373	1.905	0.294	0.842	0.000	0.000	0.000	0.000	0.000	0.000	0.000	0.000	0.000	0.000	0.000	0.000	0.000	0.000	52	420	12771	11262	-1.744	Error	Error	2936	9835	0	0	2820	8442	0	0	0	0
3	7	7	"MVP1"	"YMR004W"	11980	25890	70	1572	3223	3264	124	127	58	100	100	0	1362	2512	2538	84	94	58	100	96	0	0	0	0	0	0	0	0	0	0	0	0	0	0	0	0	0	0	0	1.133	1.276	1.184	1.315	1.856	1.304	0.868	0.000	0.000	0.000	0.000	0.000	0.000	0.000	0.000	0.000	0.000	0.000	0.000	0.000	0.000	32	236	2726	5527	0.180	Error	Error	1448	1278	0	0	3099	2428	0	0	0	0
3	8	7	"IMP2"	"YMR035W"	12180	25890	70	3205	4874	3992	129	134	58	100	100	0	1308	2090	1659	92	100	44	100	100	0	0	0	0	0	0	0	0	0	0	0	0	0	0	0	0	0	0	0	2.530	2.375	2.430	2.484	1.650	2.528	0.846	0.000	0.000	0.000	0.000	0.000	0.000	0.000	0.000	0.000	0.000	0.000	0.000	0.000	0.000	32	236	4292	6743	1.339	Error	Error	3076	1216	0	0	4745	1998	0	0	0	0
3	9	7	"SOV1"	"YMR066W"	12400	25890	80	634	1021	1187	124	133	64	100	92	0	663	979	1285	87	93	37	98	96	0	0	0	0	0	0	0	0	0	0	0	0	0	0	0	0	0	0	0	0.885	1.006	0.942	1.047	2.181	0.942	0.830	0.000	0.000	0.000	0.000	0.000	0.000	0.000	0.000	0.000	0.000	0.000	0.000	0.000	0.000	52	340	1086	1789	-0.176	Error	Error	510	576	0	0	897	892	0	0	0	0
3	10	7	"PLB2"	"YMR006C"	12570	25890	70	2455	5658	7418	122	130	58	100	100	0	673	1572	2074	88	97	42	100	93	0	0	0	0	0	0	0	0	0	0	0	0	0	0	0	0	0	0	0	3.988	3.730	3.683	3.843	2.090	3.902	0.831	0.000	0.000	0.000	0.000	0.000	0.000	0.000	0.000	0.000	0.000	0.000	0.000	0.000	0.000	32	236	2918	7020	1.996	Error	Error	2333	585	0	0	5536	1484	0	0	0	0
3	11	7	"MSN2"	"YMR037C"	12780	25890	60	759	907	649	131	131	57	93	93	0	2105	2985	2825	85	91	39	100	96	0	0	0	0	0	0	0	0	0	0	0	0	0	0	0	0	0	0	0	0.311	0.268	0.326	0.321	2.513	0.192	0.483	0.000	0.000	0.000	0.000	0.000	0.000	0.000	0.000	0.000	0.000	0.000	0.000	0.000	0.000	32	176	2648	3676	-1.686	Error	Error	628	2020	0	0	776	2900	0	0	0	0
3	12	7	""	"YMR068W"	12990	25890	70	870	923	454	127	132	61	100	100	0	2328	3060	2460	94	100	37	100	100	0	0	0	0	0	0	0	0	0	0	0	0	0	0	0	0	0	0	0	0.333	0.268	0.252	0.368	2.987	0.194	0.624	0.000	0.000	0.000	0.000	0.000	0.000	0.000	0.000	0.000	0.000	0.000	0.000	0.000	0.000	32	236	2977	3762	-1.588	Error	Error	743	2234	0	0	796	2966	0	0	0	0
3	13	7	"PLB1"	"YMR008C"	13180	25890	80	5456	4927	2548	126	130	62	100	100	0	6224	5935	3440	88	96	39	100	100	0	0	0	0	0	0	0	0	0	0	0	0	0	0	0	0	0	0	0	0.869	0.821	0.847	0.906	2.055	0.786	0.892	0.000	0.000	0.000	0.000	0.000	0.000	0.000	0.000	0.000	0.000	0.000	0.000	0.000	0.000	52	340	11466	10648	-0.203	Error	Error	5330	6136	0	0	4801	5847	0	0	0	0
3	14	7	"SUB1"	"YMR039C"	13380	25890	80	1428	1255	532	122	130	60	96	96	0	7249	6007	2942	82	88	33	100	100	0	0	0	0	0	0	0	0	0	0	0	0	0	0	0	0	0	0	0	0.182	0.191	0.187	0.208	1.909	0.173	0.860	0.000	0.000	0.000	0.000	0.000	0.000	0.000	0.000	0.000	0.000	0.000	0.000	0.000	0.000	52	340	8473	7058	-2.456	Error	Error	1306	7167	0	0	1133	5925	0	0	0	0
3	15	7	"MOT3"	"YMR070W"	13580	25880	70	3521	3612	1467	122	130	64	100	100	0	6215	5610	2445	87	96	100	100	100	0	0	0	0	0	0	0	0	0	0	0	0	0	0	0	0	0	0	0	0.555	0.632	0.603	0.650	1.582	0.614	0.863	0.000	0.000	0.000	0.000	0.000	0.000	0.000	0.000	0.000	0.000	0.000	0.000	0.000	0.000	32	236	9527	9013	-0.850	Error	Error	3399	6128	0	0	3490	5523	0	0	0	0
3	16	7	""	"YMR010W"	13770	25880	90	1280	1338	555	124	131	59	98	98	0	3395	3021	1584	87	93	38	100	100	0	0	0	0	0	0	0	0	0	0	0	0	0	0	0	0	0	0	0	0.349	0.414	0.392	0.452	1.836	0.370	0.861	0.000	0.000	0.000	0.000	0.000	0.000	0.000	0.000	0.000	0.000	0.000	0.000	0.000	0.000	52	420	4464	4148	-1.517	Error	Error	1156	3308	0	0	1214	2934	0	0	0	0
3	17	7	""	"YMR041C"	13980	25880	80	1104	1057	323	124	130	61	100	100	0	3720	3651	1113	90	97	43	100	100	0	0	0	0	0	0	0	0	0	0	0	0	0	0	0	0	0	0	0	0.270	0.262	0.238	0.259	1.557	0.240	0.817	0.000	0.000	0.000	0.000	0.000	0.000	0.000	0.000	0.000	0.000	0.000	0.000	0.000	0.000	52	340	4610	4494	-1.889	Error	Error	980	3630	0	0	933	3561	0	0	0	0
3	18	7	"ABF2"	"YMR072W"	14180	25890	80	1725	1727	646	117	126	62	100	98	0	1867	1746	712	91	98	43	100	100	0	0	0	0	0	0	0	0	0	0	0	0	0	0	0	0	0	0	0	0.905	0.973	1.001	1.022	1.650	0.940	0.836	0.000	0.000	0.000	0.000	0.000	0.000	0.000	0.000	0.000	0.000	0.000	0.000	0.000	0.000	52	340	3384	3265	-0.143	Error	Error	1608	1776	0	0	1610	1655	0	0	0	0
3	19	7	""	"YNL046W"	14380	25880	90	948	849	404	119	125	57	96	94	0	4664	4054	1810	97	108	59	100	100	0	0	0	0	0	0	0	0	0	0	0	0	0	0	0	0	0	0	0	0.182	0.184	0.185	0.169	1.787	0.181	0.845	0.000	0.000	0.000	0.000	0.000	0.000	0.000	0.000	0.000	0.000	0.000	0.000	0.000	0.000	52	420	5396	4687	-2.462	Error	Error	829	4567	0	0	730	3957	0	0	0	0
3	20	7	"TPM1"	"YNL079C"	14580	25880	80	636	635	228	123	131	61	96	94	0	3328	3055	896	87	94	42	100	100	0	0	0	0	0	0	0	0	0	0	0	0	0	0	0	0	0	0	0	0.158	0.173	0.176	0.163	1.652	0.158	0.785	0.000	0.000	0.000	0.000	0.000	0.000	0.000	0.000	0.000	0.000	0.000	0.000	0.000	0.000	52	340	3754	3480	-2.659	Error	Error	513	3241	0	0	512	2968	0	0	0	0
3	21	7	"CYB5"	"YNL111C"	14790	25880	70	1472	1361	493	115	121	55	100	100	0	2048	1733	690	85	90	33	100	96	0	0	0	0	0	0	0	0	0	0	0	0	0	0	0	0	0	0	0	0.691	0.756	0.779	0.830	1.658	0.698	0.824	0.000	0.000	0.000	0.000	0.000	0.000	0.000	0.000	0.000	0.000	0.000	0.000	0.000	0.000	32	236	3320	2894	-0.533	Error	Error	1357	1963	0	0	1246	1648	0	0	0	0
3	1	8	"ALG11"	"YNL048W"	10780	26100	80	10355	9082	3689	130	138	62	100	100	0	11158	9516	3917	88	95	42	100	100	0	0	0	0	0	0	0	0	0	0	0	0	0	0	0	0	0	0	0	0.924	0.950	0.927	0.933	1.640	0.943	0.922	0.000	0.000	0.000	0.000	0.000	0.000	0.000	0.000	0.000	0.000	0.000	0.000	0.000	0.000	52	320	21295	18380	-0.115	Error	Error	10225	11070	0	0	8952	9428	0	0	0	0
3	2	8	""	"YNL081C"	10970	26100	90	12874	10878	5094	124	136	65	100	100	0	3176	2670	1388	85	90	34	94	94	0	0	0	0	0	0	0	0	0	0	0	0	0	0	0	0	0	0	0	4.125	4.160	4.031	4.538	2.097	4.162	0.885	0.000	0.000	0.000	0.000	0.000	0.000	0.000	0.000	0.000	0.000	0.000	0.000	0.000	0.000	52	420	15841	13339	2.044	Error	Error	12750	3091	0	0	10754	2585	0	0	0	0
3	3	8	"RPC19"	"YNL113W"	11180	26100	80	1137	1073	522	124	136	65	96	94	0	6862	5436	2753	86	94	40	96	96	0	0	0	0	0	0	0	0	0	0	0	0	0	0	0	0	0	0	0	0.149	0.177	0.171	0.199	2.201	0.166	0.836	0.000	0.000	0.000	0.000	0.000	0.000	0.000	0.000	0.000	0.000	0.000	0.000	0.000	0.000	52	340	7789	6299	-2.742	Error	Error	1013	6776	0	0	949	5350	0	0	0	0
3	4	8	""	"YNL050C"	11380	26090	90	9959	9138	2913	139	148	78	100	100	0	4323	3677	1600	86	96	51	96	96	0	0	0	0	0	0	0	0	0	0	0	0	0	0	0	0	0	0	0	2.318	2.506	2.346	2.711	1.889	2.466	0.893	0.000	0.000	0.000	0.000	0.000	0.000	0.000	0.000	0.000	0.000	0.000	0.000	0.000	0.000	52	420	14057	12590	1.213	Error	Error	9820	4237	0	0	8999	3591	0	0	0	0
3	5	8	""	"YNL083W"	11580	26100	80	4225	3652	1900	131	140	67	100	100	0	12945	10515	6107	87	92	37	98	98	0	0	0	0	0	0	0	0	0	0	0	0	0	0	0	0	0	0	0	0.318	0.338	0.329	0.391	2.413	0.320	0.931	0.000	0.000	0.000	0.000	0.000	0.000	0.000	0.000	0.000	0.000	0.000	0.000	0.000	0.000	52	340	16952	13949	-1.651	Error	Error	4094	12858	0	0	3521	10428	0	0	0	0
3	6	8	""	"YNL115C"	11790	26090	80	9062	8237	3593	120	130	64	100	100	0	9938	8040	3860	82	90	52	96	96	0	0	0	0	0	0	0	0	0	0	0	0	0	0	0	0	0	0	0	0.907	1.020	1.002	1.221	2.305	1.000	0.891	0.000	0.000	0.000	0.000	0.000	0.000	0.000	0.000	0.000	0.000	0.000	0.000	0.000	0.000	52	340	18798	16075	-0.140	Error	Error	8942	9856	0	0	8117	7958	0	0	0	0
3	7	8	"COX5A"	"YNL052W"	11980	26090	90	2047	1931	611	120	129	63	100	100	0	3184	2815	1038	84	89	35	98	98	0	0	0	0	0	0	0	0	0	0	0	0	0	0	0	0	0	0	0	0.622	0.663	0.646	0.752	2.335	0.614	0.841	0.000	0.000	0.000	0.000	0.000	0.000	0.000	0.000	0.000	0.000	0.000	0.000	0.000	0.000	52	420	5027	4542	-0.686	Error	Error	1927	3100	0	0	1811	2731	0	0	0	0
3	8	8	"MKT1"	"YNL085W"	12190	26090	70	6782	6525	2084	126	130	59	100	100	0	10422	9440	3765	93	99	43	100	100	0	0	0	0	0	0	0	0	0	0	0	0	0	0	0	0	0	0	0	0.644	0.685	0.672	0.709	1.449	0.623	0.889	0.000	0.000	0.000	0.000	0.000	0.000	0.000	0.000	0.000	0.000	0.000	0.000	0.000	0.000	32	236	16985	15746	-0.634	Error	Error	6656	10329	0	0	6399	9347	0	0	0	0
3	9	8	"MLS1"	"YNL117W"	12390	26100	90	1935	1659	780	121	128	59	98	96	0	8309	6523	3371	89	98	42	100	98	0	0	0	0	0	0	0	0	0	0	0	0	0	0	0	0	0	0	0	0.221	0.239	0.232	0.253	1.988	0.224	0.879	0.000	0.000	0.000	0.000	0.000	0.000	0.000	0.000	0.000	0.000	0.000	0.000	0.000	0.000	52	420	10034	7972	-2.180	Error	Error	1814	8220	0	0	1538	6434	0	0	0	0
3	10	8	""	"YOL015W"	12590	26090	80	919	1048	687	122	130	59	94	90	0	1139	1432	999	91	99	39	98	96	0	0	0	0	0	0	0	0	0	0	0	0	0	0	0	0	0	0	0	0.760	0.691	0.678	0.637	2.145	0.666	0.810	0.000	0.000	0.000	0.000	0.000	0.000	0.000	0.000	0.000	0.000	0.000	0.000	0.000	0.000	52	340	1845	2267	-0.395	Error	Error	797	1048	0	0	926	1341	0	0	0	0
3	11	8	""	"YOL047C"	12780	26090	80	1356	1303	574	126	134	64	98	94	0	4340	3791	1521	90	98	41	100	100	0	0	0	0	0	0	0	0	0	0	0	0	0	0	0	0	0	0	0	0.289	0.318	0.328	0.295	1.960	0.309	0.847	0.000	0.000	0.000	0.000	0.000	0.000	0.000	0.000	0.000	0.000	0.000	0.000	0.000	0.000	52	340	5480	4878	-1.789	Error	Error	1230	4250	0	0	1177	3701	0	0	0	0
3	12	8	""	"YOL079W"	12970	26100	70	286	295	149	129	133	57	71	59	0	454	506	241	87	94	39	100	96	0	0	0	0	0	0	0	0	0	0	0	0	0	0	0	0	0	0	0	0.428	0.396	0.453	0.390	1.977	0.448	0.538	0.000	0.000	0.000	0.000	0.000	0.000	0.000	0.000	0.000	0.000	0.000	0.000	0.000	0.000	32	236	524	585	-1.225	Error	Error	157	367	0	0	166	419	0	0	0	0
3	13	8	""	"YOL017W"	13190	26090	80	5436	4612	1894	122	128	62	100	100	0	7250	6558	2367	91	103	68	100	100	0	0	0	0	0	0	0	0	0	0	0	0	0	0	0	0	0	0	0	0.742	0.694	0.697	0.676	1.382	0.700	0.924	0.000	0.000	0.000	0.000	0.000	0.000	0.000	0.000	0.000	0.000	0.000	0.000	0.000	0.000	52	340	12473	10957	-0.430	Error	Error	5314	7159	0	0	4490	6467	0	0	0	0
3	14	8	"GSH2"	"YOL049W"	13370	26090	70	804	852	561	128	136	64	90	87	0	1076	1184	755	92	98	45	93	93	0	0	0	0	0	0	0	0	0	0	0	0	0	0	0	0	0	0	0	0.687	0.663	0.609	0.671	2.674	0.656	0.755	0.000	0.000	0.000	0.000	0.000	0.000	0.000	0.000	0.000	0.000	0.000	0.000	0.000	0.000	32	236	1660	1816	-0.542	Error	Error	676	984	0	0	724	1092	0	0	0	0
3	15	8	"IRA2"	"YOL081W"	13580	26090	70	202	211	92	126	133	62	56	28	0	277	283	139	75	82	30	90	87	0	0	0	0	0	0	0	0	0	0	0	0	0	0	0	0	0	0	0	0.376	0.409	0.399	0.355	3.760	0.544	0.139	0.000	0.000	0.000	0.000	0.000	0.000	0.000	0.000	0.000	0.000	0.000	0.000	0.000	0.000	32	236	278	293	-1.410	Error	Error	76	202	0	0	85	208	0	0	0	0
3	16	8	""	"YOL019W"	13780	26090	80	5859	5290	2131	123	131	58	100	100	0	6013	5244	2132	83	89	33	100	100	0	0	0	0	0	0	0	0	0	0	0	0	0	0	0	0	0	0	0	0.967	1.001	0.981	0.991	1.618	1.001	0.917	0.000	0.000	0.000	0.000	0.000	0.000	0.000	0.000	0.000	0.000	0.000	0.000	0.000	0.000	52	340	11666	10328	-0.048	Error	Error	5736	5930	0	0	5167	5161	0	0	0	0
3	17	8	"GAL11"	"YOL051W"	13980	26090	70	3012	2967	1224	119	127	60	100	100	0	10503	9640	3951	91	98	42	100	100	0	0	0	0	0	0	0	0	0	0	0	0	0	0	0	0	0	0	0	0.278	0.298	0.306	0.309	1.455	0.280	0.888	0.000	0.000	0.000	0.000	0.000	0.000	0.000	0.000	0.000	0.000	0.000	0.000	0.000	0.000	32	236	13305	12397	-1.848	Error	Error	2893	10412	0	0	2848	9549	0	0	0	0
3	18	8	""	"YOL083W"	14170	26090	90	934	940	385	123	128	62	96	96	0	4110	3764	1505	90	98	39	100	100	0	0	0	0	0	0	0	0	0	0	0	0	0	0	0	0	0	0	0	0.202	0.222	0.205	0.226	1.759	0.209	0.814	0.000	0.000	0.000	0.000	0.000	0.000	0.000	0.000	0.000	0.000	0.000	0.000	0.000	0.000	52	420	4831	4491	-2.309	Error	Error	811	4020	0	0	817	3674	0	0	0	0
3	19	8	"DIS3"	"YOL021C"	14380	26090	80	2688	2439	979	126	129	56	100	98	0	8342	7332	2349	87	101	82	100	100	0	0	0	0	0	0	0	0	0	0	0	0	0	0	0	0	0	0	0	0.310	0.319	0.318	0.292	1.463	0.324	0.925	0.000	0.000	0.000	0.000	0.000	0.000	0.000	0.000	0.000	0.000	0.000	0.000	0.000	0.000	52	340	10817	9558	-1.688	Error	Error	2562	8255	0	0	2313	7245	0	0	0	0
3	20	8	""	"YOL053C-A"	14570	26090	80	845	802	328	120	126	60	94	92	0	1037	922	406	82	93	45	94	90	0	0	0	0	0	0	0	0	0	0	0	0	0	0	0	0	0	0	0	0.759	0.812	0.832	0.987	3.050	0.800	0.804	0.000	0.000	0.000	0.000	0.000	0.000	0.000	0.000	0.000	0.000	0.000	0.000	0.000	0.000	52	340	1680	1522	-0.398	Error	Error	725	955	0	0	682	840	0	0	0	0
3	21	8	""	"YOL085C"	14780	26090	80	239	266	131	117	126	57	71	55	0	1610	1400	539	80	88	41	100	100	0	0	0	0	0	0	0	0	0	0	0	0	0	0	0	0	0	0	0	0.080	0.113	0.117	0.100	2.268	0.105	0.446	0.000	0.000	0.000	0.000	0.000	0.000	0.000	0.000	0.000	0.000	0.000	0.000	0.000	0.000	52	340	1652	1469	-3.649	Error	Error	122	1530	0	0	149	1320	0	0	0	0
3	1	9	"KIN4"	"YOR233W"	10770	26300	70	14786	14983	5400	128	133	67	100	100	0	10060	10714	4234	83	90	45	100	100	0	0	0	0	0	0	0	0	0	0	0	0	0	0	0	0	0	0	0	1.469	1.397	1.422	1.399	1.531	1.381	0.838	0.000	0.000	0.000	0.000	0.000	0.000	0.000	0.000	0.000	0.000	0.000	0.000	0.000	0.000	32	206	24635	25486	0.555	Error	Error	14658	9977	0	0	14855	10631	0	0	0	0
3	2	9	"RBL2"	"YOR265W"	10980	26300	80	3018	2649	1283	122	132	65	100	100	0	5237	4747	2306	81	87	32	100	98	0	0	0	0	0	0	0	0	0	0	0	0	0	0	0	0	0	0	0	0.562	0.542	0.521	0.541	1.973	0.524	0.878	0.000	0.000	0.000	0.000	0.000	0.000	0.000	0.000	0.000	0.000	0.000	0.000	0.000	0.000	52	340	8052	7193	-0.832	Error	Error	2896	5156	0	0	2527	4666	0	0	0	0
3	3	9	"TIM18"	"YOR297C"	11180	26300	80	4784	4088	1725	121	129	63	100	100	0	4553	3797	1807	84	89	33	98	98	0	0	0	0	0	0	0	0	0	0	0	0	0	0	0	0	0	0	0	1.043	1.068	1.027	1.184	2.033	1.039	0.902	0.000	0.000	0.000	0.000	0.000	0.000	0.000	0.000	0.000	0.000	0.000	0.000	0.000	0.000	52	340	9132	7680	0.061	Error	Error	4663	4469	0	0	3967	3713	0	0	0	0
3	4	9	"SNR17A"	"YOR235W"	11380	26290	80	733	754	388	125	132	64	94	94	0	2773	2949	1345	81	86	31	100	100	0	0	0	0	0	0	0	0	0	0	0	0	0	0	0	0	0	0	0	0.226	0.219	0.215	0.201	1.876	0.211	0.770	0.000	0.000	0.000	0.000	0.000	0.000	0.000	0.000	0.000	0.000	0.000	0.000	0.000	0.000	52	340	3300	3497	-2.147	Error	Error	608	2692	0	0	629	2868	0	0	0	0
3	5	9	""	"YOR267C"	11600	26300	80	9422	8977	4827	119	127	60	100	100	0	14318	12851	8073	85	91	59	100	98	0	0	0	0	0	0	0	0	0	0	0	0	0	0	0	0	0	0	0	0.654	0.694	0.657	0.805	2.465	0.650	0.911	0.000	0.000	0.000	0.000	0.000	0.000	0.000	0.000	0.000	0.000	0.000	0.000	0.000	0.000	52	340	23536	21624	-0.613	Error	Error	9303	14233	0	0	8858	12766	0	0	0	0
3	6	9	"BUD7"	"YOR299W"	11780	26300	80	2906	2637	1288	118	126	59	100	100	0	11392	10424	5351	85	88	29	100	100	0	0	0	0	0	0	0	0	0	0	0	0	0	0	0	0	0	0	0	0.247	0.244	0.250	0.251	1.713	0.228	0.876	0.000	0.000	0.000	0.000	0.000	0.000	0.000	0.000	0.000	0.000	0.000	0.000	0.000	0.000	52	340	14095	12858	-2.020	Error	Error	2788	11307	0	0	2519	10339	0	0	0	0
3	7	9	"HES1"	"YOR237W"	12000	26290	90	2142	1919	975	125	138	66	96	94	0	7471	6451	3106	84	91	38	100	100	0	0	0	0	0	0	0	0	0	0	0	0	0	0	0	0	0	0	0	0.273	0.282	0.269	0.281	1.601	0.277	0.891	0.000	0.000	0.000	0.000	0.000	0.000	0.000	0.000	0.000	0.000	0.000	0.000	0.000	0.000	52	420	9404	8161	-1.873	Error	Error	2017	7387	0	0	1794	6367	0	0	0	0
3	8	9	"PAC1"	"YOR269W"	12200	26290	80	15913	14109	6507	130	142	68	100	100	0	7100	6549	3051	90	98	42	100	100	0	0	0	0	0	0	0	0	0	0	0	0	0	0	0	0	0	0	0	2.251	2.164	2.099	2.131	1.640	2.221	0.917	0.000	0.000	0.000	0.000	0.000	0.000	0.000	0.000	0.000	0.000	0.000	0.000	0.000	0.000	52	340	22793	20438	1.171	Error	Error	15783	7010	0	0	13979	6459	0	0	0	0
3	9	9	"RAX1"	"YOR301W"	12390	26300	80	1939	1926	828	124	132	62	100	100	0	9013	7757	3538	91	101	54	100	98	0	0	0	0	0	0	0	0	0	0	0	0	0	0	0	0	0	0	0	0.203	0.235	0.231	0.258	1.908	0.219	0.877	0.000	0.000	0.000	0.000	0.000	0.000	0.000	0.000	0.000	0.000	0.000	0.000	0.000	0.000	52	340	10737	9468	-2.297	Error	Error	1815	8922	0	0	1802	7666	0	0	0	0
3	10	9	""	"YOR239W"	12570	26300	80	1269	1280	651	124	133	64	98	98	0	4838	4694	2290	89	100	52	100	100	0	0	0	0	0	0	0	0	0	0	0	0	0	0	0	0	0	0	0	0.241	0.251	0.249	0.246	1.776	0.244	0.877	0.000	0.000	0.000	0.000	0.000	0.000	0.000	0.000	0.000	0.000	0.000	0.000	0.000	0.000	52	340	5894	5761	-2.052	Error	Error	1145	4749	0	0	1156	4605	0	0	0	0
3	11	9	""	"YOR271C"	12780	26290	70	1746	1694	521	122	129	58	100	100	0	9110	8093	2891	87	94	35	100	100	0	0	0	0	0	0	0	0	0	0	0	0	0	0	0	0	0	0	0	0.180	0.196	0.191	0.207	1.738	0.183	0.863	0.000	0.000	0.000	0.000	0.000	0.000	0.000	0.000	0.000	0.000	0.000	0.000	0.000	0.000	32	236	10647	9578	-2.474	Error	Error	1624	9023	0	0	1572	8006	0	0	0	0
3	12	9	"CPA1"	"YOR303W"	12980	26300	70	1453	1373	648	126	130	66	96	96	0	6197	5599	2355	90	97	41	100	100	0	0	0	0	0	0	0	0	0	0	0	0	0	0	0	0	0	0	0	0.217	0.226	0.207	0.214	1.948	0.214	0.827	0.000	0.000	0.000	0.000	0.000	0.000	0.000	0.000	0.000	0.000	0.000	0.000	0.000	0.000	32	236	7434	6756	-2.202	Error	Error	1327	6107	0	0	1247	5509	0	0	0	0
3	13	9	""	"YPL222W"	13190	26290	70	1085	1251	657	131	139	63	100	100	0	3932	4154	2094	87	96	40	100	100	0	0	0	0	0	0	0	0	0	0	0	0	0	0	0	0	0	0	0	0.248	0.275	0.270	0.283	2.348	0.243	0.724	0.000	0.000	0.000	0.000	0.000	0.000	0.000	0.000	0.000	0.000	0.000	0.000	0.000	0.000	32	236	4799	5187	-2.011	Error	Error	954	3845	0	0	1120	4067	0	0	0	0
3	14	9	"HFI1"	"YPL254W"	13370	26290	70	7133	6927	2510	122	131	70	100	100	0	3188	3233	1723	87	97	51	100	100	0	0	0	0	0	0	0	0	0	0	0	0	0	0	0	0	0	0	0	2.261	2.163	2.190	2.523	1.744	1.989	0.868	0.000	0.000	0.000	0.000	0.000	0.000	0.000	0.000	0.000	0.000	0.000	0.000	0.000	0.000	32	236	10112	9951	1.177	Error	Error	7011	3101	0	0	6805	3146	0	0	0	0
3	15	9	""	"YPR003C"	13570	26290	60	4613	4299	2244	115	126	72	100	96	0	3525	3252	2279	81	99	176	87	87	0	0	0	0	0	0	0	0	0	0	0	0	0	0	0	0	0	0	0	1.306	1.319	1.244	1.479	1.986	1.186	0.863	0.000	0.000	0.000	0.000	0.000	0.000	0.000	0.000	0.000	0.000	0.000	0.000	0.000	0.000	32	176	7942	7355	0.385	Error	Error	4498	3444	0	0	4184	3171	0	0	0	0
3	16	9	"MMT2"	"YPL224C"	13780	26290	70	6120	6245	2013	116	123	58	100	100	0	5879	5424	1697	77	83	36	100	100	0	0	0	0	0	0	0	0	0	0	0	0	0	0	0	0	0	0	0	1.035	1.146	1.151	1.162	1.380	1.122	0.897	0.000	0.000	0.000	0.000	0.000	0.000	0.000	0.000	0.000	0.000	0.000	0.000	0.000	0.000	32	236	11806	11476	0.049	Error	Error	6004	5802	0	0	6129	5347	0	0	0	0
3	17	9	"CLN2"	"YPL256C"	13990	26290	80	2997	2894	1290	120	130	63	100	100	0	4634	5173	2276	82	90	38	100	100	0	0	0	0	0	0	0	0	0	0	0	0	0	0	0	0	0	0	0	0.632	0.545	0.532	0.525	1.472	0.533	0.879	0.000	0.000	0.000	0.000	0.000	0.000	0.000	0.000	0.000	0.000	0.000	0.000	0.000	0.000	52	340	7429	7865	-0.662	Error	Error	2877	4552	0	0	2774	5091	0	0	0	0
3	18	9	"HAL1"	"YPR005C"	14180	26290	80	2265	2280	1045	118	126	61	98	98	0	5189	4595	2178	86	90	38	100	100	0	0	0	0	0	0	0	0	0	0	0	0	0	0	0	0	0	0	0	0.421	0.479	0.456	0.508	2.011	0.458	0.880	0.000	0.000	0.000	0.000	0.000	0.000	0.000	0.000	0.000	0.000	0.000	0.000	0.000	0.000	52	340	7250	6671	-1.249	Error	Error	2147	5103	0	0	2162	4509	0	0	0	0
3	19	9	""	"YPL226W"	14370	26290	60	1618	1665	823	129	134	58	100	100	0	3644	3961	2413	83	87	34	100	100	0	0	0	0	0	0	0	0	0	0	0	0	0	0	0	0	0	0	0	0.418	0.396	0.424	0.429	1.844	0.323	0.712	0.000	0.000	0.000	0.000	0.000	0.000	0.000	0.000	0.000	0.000	0.000	0.000	0.000	0.000	32	176	5050	5414	-1.258	Error	Error	1489	3561	0	0	1536	3878	0	0	0	0
3	20	9	"THI21"	"YPL258C"	14570	26290	80	1109	1084	604	127	129	58	98	92	0	2991	3043	1644	80	87	37	100	100	0	0	0	0	0	0	0	0	0	0	0	0	0	0	0	0	0	0	0	0.337	0.323	0.332	0.311	2.099	0.310	0.806	0.000	0.000	0.000	0.000	0.000	0.000	0.000	0.000	0.000	0.000	0.000	0.000	0.000	0.000	52	340	3893	3920	-1.568	Error	Error	982	2911	0	0	957	2963	0	0	0	0
3	21	9	"SPO69"	"YPR007C"	14770	26290	70	2575	2665	905	121	128	62	100	100	0	4498	3857	1567	81	96	71	100	100	0	0	0	0	0	0	0	0	0	0	0	0	0	0	0	0	0	0	0	0.556	0.674	0.683	0.716	1.555	0.620	0.825	0.000	0.000	0.000	0.000	0.000	0.000	0.000	0.000	0.000	0.000	0.000	0.000	0.000	0.000	32	236	6871	6320	-0.848	Error	Error	2454	4417	0	0	2544	3776	0	0	0	0
3	1	10	"CET1"	"YPL228W"	10780	26510	90	12050	11619	3910	129	136	61	100	100	0	11285	11506	4775	81	86	33	100	100	0	0	0	0	0	0	0	0	0	0	0	0	0	0	0	0	0	0	0	1.064	1.006	1.006	1.061	1.817	0.956	0.835	0.000	0.000	0.000	0.000	0.000	0.000	0.000	0.000	0.000	0.000	0.000	0.000	0.000	0.000	52	400	23125	22915	0.089	Error	Error	11921	11204	0	0	11490	11425	0	0	0	0
3	2	10	""	"YPL260W"	10980	26510	80	10711	9737	5544	123	131	60	100	100	0	8324	8816	4906	87	89	33	100	100	0	0	0	0	0	0	0	0	0	0	0	0	0	0	0	0	0	0	0	1.285	1.101	1.081	1.045	1.809	1.116	0.891	0.000	0.000	0.000	0.000	0.000	0.000	0.000	0.000	0.000	0.000	0.000	0.000	0.000	0.000	52	340	18825	18343	0.362	Error	Error	10588	8237	0	0	9614	8729	0	0	0	0
3	3	10	""	"YPR009W"	11200	26500	100	11667	10653	3127	124	140	101	100	100	0	2809	2613	819	79	88	59	100	100	0	0	0	0	0	0	0	0	0	0	0	0	0	0	0	0	0	0	0	4.228	4.155	3.991	4.121	1.379	4.202	0.910	0.000	0.000	0.000	0.000	0.000	0.000	0.000	0.000	0.000	0.000	0.000	0.000	0.000	0.000	80	538	14273	13063	2.080	Error	Error	11543	2730	0	0	10529	2534	0	0	0	0
3	4	10	"LTE1"	"YAL024C"	11380	26490	70	1843	2731	2898	129	141	95	96	81	0	583	894	880	76	82	33	93	87	0	0	0	0	0	0	0	0	0	0	0	0	0	0	0	0	0	0	0	3.381	3.181	3.283	3.011	2.077	3.581	0.802	0.000	0.000	0.000	0.000	0.000	0.000	0.000	0.000	0.000	0.000	0.000	0.000	0.000	0.000	32	236	2221	3420	1.757	Error	Error	1714	507	0	0	2602	818	0	0	0	0
3	5	10	"PEP1"	"YBL017C"	11600	26500	70	198	430	492	125	131	65	50	37	0	98	255	309	81	86	33	43	43	0	0	0	0	0	0	0	0	0	0	0	0	0	0	0	0	0	0	0	4.294	1.753	2.547	1.893	7.549	2.207	0.465	0.000	0.000	0.000	0.000	0.000	0.000	0.000	0.000	0.000	0.000	0.000	0.000	0.000	0.000	32	236	90	479	2.102	Error	Error	73	17	0	0	305	174	0	0	0	0
3	6	10	"ENA2"	"YDR039C"	11800	26490	70	228	388	523	128	138	66	53	40	0	118	208	276	80	83	32	50	37	0	0	0	0	0	0	0	0	0	0	0	0	0	0	0	0	0	0	0	2.632	2.031	3.200	2.095	3.698	2.474	0.290	0.000	0.000	0.000	0.000	0.000	0.000	0.000	0.000	0.000	0.000	0.000	0.000	0.000	0.000	32	236	138	388	1.396	Error	Error	100	38	0	0	260	128	0	0	0	0
3	7	10	""	"YFL019C"	11990	26500	70	236	382	493	122	130	57	65	50	0	138	222	276	80	85	30	53	46	0	0	0	0	0	0	0	0	0	0	0	0	0	0	0	0	0	0	0	1.966	1.831	1.814	1.606	3.161	2.126	0.718	0.000	0.000	0.000	0.000	0.000	0.000	0.000	0.000	0.000	0.000	0.000	0.000	0.000	0.000	32	236	172	402	0.975	Error	Error	114	58	0	0	260	142	0	0	0	0
3	8	10	""	"YGL066W"	12200	26500	70	206	342	344	127	132	64	56	43	0	152	270	281	86	93	38	59	46	0	0	0	0	0	0	0	0	0	0	0	0	0	0	0	0	0	0	0	1.197	1.168	1.467	1.581	3.970	1.601	0.563	0.000	0.000	0.000	0.000	0.000	0.000	0.000	0.000	0.000	0.000	0.000	0.000	0.000	0.000	32	236	145	399	0.259	Error	Error	79	66	0	0	215	184	0	0	0	0
3	9	10	"MNT2"	"YGL257C"	12400	26490	70	195	372	485	129	140	111	40	34	0	124	290	373	92	101	48	43	34	0	0	0	0	0	0	0	0	0	0	0	0	0	0	0	0	0	0	0	2.063	1.227	1.858	1.642	3.080	1.482	0.651	0.000	0.000	0.000	0.000	0.000	0.000	0.000	0.000	0.000	0.000	0.000	0.000	0.000	0.000	32	236	98	441	1.044	Error	Error	66	32	0	0	243	198	0	0	0	0
3	10	10	""	"YHR032W"	12610	26490	70	228	486	645	126	155	272	34	12	0	138	320	381	85	101	129	34	25	0	0	0	0	0	0	0	0	0	0	0	0	0	0	0	0	0	0	0	1.925	1.532	1.587	1.897	2.996	1.882	0.789	0.000	0.000	0.000	0.000	0.000	0.000	0.000	0.000	0.000	0.000	0.000	0.000	0.000	0.000	32	236	155	595	0.945	Error	Error	102	53	0	0	360	235	0	0	0	0
3	11	10	""	"YHR036W"	12790	26490	70	248	386	458	114	120	57	59	53	0	144	249	261	89	108	139	31	18	0	0	0	0	0	0	0	0	0	0	0	0	0	0	0	0	0	0	0	2.436	1.700	1.427	1.240	3.363	2.027	0.622	0.000	0.000	0.000	0.000	0.000	0.000	0.000	0.000	0.000	0.000	0.000	0.000	0.000	0.000	32	236	189	432	1.285	Error	Error	134	55	0	0	272	160	0	0	0	0
3	12	10	""	"YHR045W"	12990	26490	70	194	371	405	116	127	68	53	40	0	138	247	243	82	89	43	53	40	0	0	0	0	0	0	0	0	0	0	0	0	0	0	0	0	0	0	0	1.393	1.545	1.682	1.934	3.578	1.869	0.477	0.000	0.000	0.000	0.000	0.000	0.000	0.000	0.000	0.000	0.000	0.000	0.000	0.000	0.000	32	236	134	420	0.478	Error	Error	78	56	0	0	255	165	0	0	0	0
3	13	10	"STT4"	"YLR305C"	13200	26500	70	205	313	342	119	130	97	46	28	0	143	248	300	86	96	67	46	31	0	0	0	0	0	0	0	0	0	0	0	0	0	0	0	0	0	0	0	1.509	1.198	1.424	1.432	4.736	1.213	0.626	0.000	0.000	0.000	0.000	0.000	0.000	0.000	0.000	0.000	0.000	0.000	0.000	0.000	0.000	32	236	143	356	0.593	Error	Error	86	57	0	0	194	162	0	0	0	0
3	14	10	""	"YLR422W"	13380	26490	80	204	381	388	120	124	55	57	42	0	149	255	245	84	91	39	53	44	0	0	0	0	0	0	0	0	0	0	0	0	0	0	0	0	0	0	0	1.292	1.526	1.342	1.546	2.783	1.813	0.609	0.000	0.000	0.000	0.000	0.000	0.000	0.000	0.000	0.000	0.000	0.000	0.000	0.000	0.000	52	340	149	432	0.370	Error	Error	84	65	0	0	261	171	0	0	0	0
3	15	10	""	"YML072C"	13580	26490	70	204	510	682	118	125	64	59	43	0	123	287	385	79	83	28	62	46	0	0	0	0	0	0	0	0	0	0	0	0	0	0	0	0	0	0	0	1.955	1.885	2.029	2.469	2.966	1.911	0.737	0.000	0.000	0.000	0.000	0.000	0.000	0.000	0.000	0.000	0.000	0.000	0.000	0.000	0.000	32	236	130	600	0.967	Error	Error	86	44	0	0	392	208	0	0	0	0
3	16	10	""	"SNR54"	13780	26490	80	262	327	213	129	133	66	65	51	0	290	443	382	80	86	36	94	88	0	0	0	0	0	0	0	0	0	0	0	0	0	0	0	0	0	0	0	0.633	0.545	0.659	0.579	3.130	0.514	0.616	0.000	0.000	0.000	0.000	0.000	0.000	0.000	0.000	0.000	0.000	0.000	0.000	0.000	0.000	52	340	343	561	-0.659	Error	Error	133	210	0	0	198	363	0	0	0	0
3	17	10	""	"YMR046W-A"	13970	26480	90	1466	6515	8017	119	128	64	100	98	0	1111	3328	4142	83	89	32	92	90	0	0	0	0	0	0	0	0	0	0	0	0	0	0	0	0	0	0	0	1.310	1.971	2.041	2.181	2.303	2.071	0.815	0.000	0.000	0.000	0.000	0.000	0.000	0.000	0.000	0.000	0.000	0.000	0.000	0.000	0.000	52	420	2375	9641	0.390	Error	Error	1347	1028	0	0	6396	3245	0	0	0	0
3	18	10	""	"YMRWdelta16"	14180	26490	70	362	440	269	122	130	59	87	75	0	983	1139	783	86	91	35	96	96	0	0	0	0	0	0	0	0	0	0	0	0	0	0	0	0	0	0	0	0.268	0.302	0.302	0.293	2.139	0.289	0.757	0.000	0.000	0.000	0.000	0.000	0.000	0.000	0.000	0.000	0.000	0.000	0.000	0.000	0.000	32	236	1137	1371	-1.902	Error	Error	240	897	0	0	318	1053	0	0	0	0
3	19	10	""	"YNRCdelta9"	14380	26480	80	454	562	382	124	129	61	90	80	0	464	647	491	81	88	38	90	88	0	0	0	0	0	0	0	0	0	0	0	0	0	0	0	0	0	0	0	0.862	0.774	0.870	0.748	2.115	0.761	0.728	0.000	0.000	0.000	0.000	0.000	0.000	0.000	0.000	0.000	0.000	0.000	0.000	0.000	0.000	52	340	713	1004	-0.215	Error	Error	330	383	0	0	438	566	0	0	0	0
3	20	10	""	"SNR50"	14590	26490	80	178	215	135	126	130	60	46	28	0	391	557	418	81	86	34	92	90	0	0	0	0	0	0	0	0	0	0	0	0	0	0	0	0	0	0	0	0.168	0.187	0.222	0.217	2.989	0.176	0.226	0.000	0.000	0.000	0.000	0.000	0.000	0.000	0.000	0.000	0.000	0.000	0.000	0.000	0.000	52	340	362	565	-2.576	Error	Error	52	310	0	0	89	476	0	0	0	0
3	21	10	""	"tR(ACG)O"	14780	26490	70	236	250	99	122	128	62	75	46	0	363	381	147	82	88	36	93	90	0	0	0	0	0	0	0	0	0	0	0	0	0	0	0	0	0	0	0	0.406	0.428	0.471	0.461	2.915	0.429	0.284	0.000	0.000	0.000	0.000	0.000	0.000	0.000	0.000	0.000	0.000	0.000	0.000	0.000	0.000	32	236	395	427	-1.302	Error	Error	114	281	0	0	128	299	0	0	0	0
3	1	11	""	"YPLCdelta1"	10780	26700	90	449	617	377	123	132	62	98	88	0	1139	1467	866	83	89	33	100	100	0	0	0	0	0	0	0	0	0	0	0	0	0	0	0	0	0	0	0	0.309	0.357	0.336	0.344	1.828	0.364	0.774	0.000	0.000	0.000	0.000	0.000	0.000	0.000	0.000	0.000	0.000	0.000	0.000	0.000	0.000	52	412	1382	1878	-1.696	Error	Error	326	1056	0	0	494	1384	0	0	0	0
3	2	11	""	"YPL183W-A"	10990	26700	100	838	812	244	122	131	64	98	98	0	2000	1946	473	81	84	31	100	100	0	0	0	0	0	0	0	0	0	0	0	0	0	0	0	0	0	0	0	0.373	0.370	0.382	0.362	1.402	0.356	0.821	0.000	0.000	0.000	0.000	0.000	0.000	0.000	0.000	0.000	0.000	0.000	0.000	0.000	0.000	80	541	2635	2555	-1.422	Error	Error	716	1919	0	0	690	1865	0	0	0	0
3	3	11	""	"IntYPL143W"	11190	26700	80	1346	2011	1495	123	132	61	98	98	0	2199	3348	2864	77	81	27	100	100	0	0	0	0	0	0	0	0	0	0	0	0	0	0	0	0	0	0	0	0.576	0.577	0.576	0.648	1.790	0.532	0.890	0.000	0.000	0.000	0.000	0.000	0.000	0.000	0.000	0.000	0.000	0.000	0.000	0.000	0.000	52	340	3345	5159	-0.795	Error	Error	1223	2122	0	0	1888	3271	0	0	0	0
3	4	11	""	"tC(GCA)P2"	11380	26700	70	907	967	402	130	135	59	100	96	0	748	761	375	83	85	31	96	93	0	0	0	0	0	0	0	0	0	0	0	0	0	0	0	0	0	0	0	1.168	1.235	1.241	1.449	2.360	1.232	0.794	0.000	0.000	0.000	0.000	0.000	0.000	0.000	0.000	0.000	0.000	0.000	0.000	0.000	0.000	32	236	1442	1515	0.225	Error	Error	777	665	0	0	837	678	0	0	0	0
3	5	11	""	"tN(GUU)P"	11580	26700	80	2545	5006	5715	126	134	61	100	100	0	4023	9637	11960	87	92	34	100	100	0	0	0	0	0	0	0	0	0	0	0	0	0	0	0	0	0	0	0	0.615	0.511	0.614	0.598	1.903	0.471	0.890	0.000	0.000	0.000	0.000	0.000	0.000	0.000	0.000	0.000	0.000	0.000	0.000	0.000	0.000	52	340	6355	14430	-0.702	Error	Error	2419	3936	0	0	4880	9550	0	0	0	0
3	6	11	""	"tI(AAU)P2"	11780	26700	80	1412	1558	781	121	129	61	100	100	0	1667	1657	947	79	86	33	100	100	0	0	0	0	0	0	0	0	0	0	0	0	0	0	0	0	0	0	0	0.813	0.911	0.924	0.980	1.611	0.876	0.887	0.000	0.000	0.000	0.000	0.000	0.000	0.000	0.000	0.000	0.000	0.000	0.000	0.000	0.000	52	340	2879	3015	-0.299	Error	Error	1291	1588	0	0	1437	1578	0	0	0	0
3	7	11	""	"itL(UAA)B2"	11990	26690	80	440	441	197	115	126	60	92	86	0	1022	1008	464	83	90	31	98	98	0	0	0	0	0	0	0	0	0	0	0	0	0	0	0	0	0	0	0	0.346	0.352	0.367	0.347	2.624	0.310	0.605	0.000	0.000	0.000	0.000	0.000	0.000	0.000	0.000	0.000	0.000	0.000	0.000	0.000	0.000	52	340	1264	1251	-1.531	Error	Error	325	939	0	0	326	925	0	0	0	0
3	8	11	""	"iYBR057C"	12180	26690	90	5876	6505	3893	121	134	62	100	100	0	5543	5875	3802	89	96	37	100	100	0	0	0	0	0	0	0	0	0	0	0	0	0	0	0	0	0	0	0	1.055	1.103	1.074	1.147	1.647	1.081	0.922	0.000	0.000	0.000	0.000	0.000	0.000	0.000	0.000	0.000	0.000	0.000	0.000	0.000	0.000	52	420	11209	12170	0.078	Error	Error	5755	5454	0	0	6384	5786	0	0	0	0
3	9	11	""	"iYBR060C-1"	12390	26690	60	284	397	292	116	127	63	81	62	0	263	298	226	88	97	41	75	62	0	0	0	0	0	0	0	0	0	0	0	0	0	0	0	0	0	0	0	0.960	1.338	1.739	1.693	3.436	1.638	0.530	0.000	0.000	0.000	0.000	0.000	0.000	0.000	0.000	0.000	0.000	0.000	0.000	0.000	0.000	32	176	343	491	-0.059	Error	Error	168	175	0	0	281	210	0	0	0	0
3	10	11	""	"iYBR077C"	12580	26680	70	627	856	663	118	131	78	90	87	0	1535	2404	2211	90	110	101	93	93	0	0	0	0	0	0	0	0	0	0	0	0	0	0	0	0	0	0	0	0.352	0.319	0.341	0.373	2.183	0.292	0.861	0.000	0.000	0.000	0.000	0.000	0.000	0.000	0.000	0.000	0.000	0.000	0.000	0.000	0.000	32	236	1954	3052	-1.505	Error	Error	509	1445	0	0	738	2314	0	0	0	0
3	11	11	""	"iYBR081C"	12780	26690	80	330	417	324	126	131	60	71	59	0	718	1341	1458	89	96	45	96	90	0	0	0	0	0	0	0	0	0	0	0	0	0	0	0	0	0	0	0	0.324	0.232	0.219	0.310	3.566	0.192	0.596	0.000	0.000	0.000	0.000	0.000	0.000	0.000	0.000	0.000	0.000	0.000	0.000	0.000	0.000	52	340	833	1543	-1.624	Error	Error	204	629	0	0	291	1252	0	0	0	0
3	12	11	""	"iYBR083W"	12990	26700	80	638	1057	910	122	131	62	94	88	0	1122	2324	2283	88	96	39	100	100	0	0	0	0	0	0	0	0	0	0	0	0	0	0	0	0	0	0	0	0.499	0.418	0.454	0.489	1.894	0.386	0.866	0.000	0.000	0.000	0.000	0.000	0.000	0.000	0.000	0.000	0.000	0.000	0.000	0.000	0.000	52	340	1550	3171	-1.003	Error	Error	516	1034	0	0	935	2236	0	0	0	0
3	13	11	""	"iYBR097W"	13170	26700	70	409	429	196	121	130	60	93	81	0	725	765	390	86	97	55	96	93	0	0	0	0	0	0	0	0	0	0	0	0	0	0	0	0	0	0	0	0.451	0.454	0.459	0.476	2.460	0.423	0.646	0.000	0.000	0.000	0.000	0.000	0.000	0.000	0.000	0.000	0.000	0.000	0.000	0.000	0.000	32	236	927	987	-1.150	Error	Error	288	639	0	0	308	679	0	0	0	0
3	14	11	""	"iYBR103W"	13370	26690	70	1059	1099	634	121	126	60	100	96	0	1522	1484	880	86	97	51	100	100	0	0	0	0	0	0	0	0	0	0	0	0	0	0	0	0	0	0	0	0.653	0.700	0.674	0.718	1.640	0.706	0.812	0.000	0.000	0.000	0.000	0.000	0.000	0.000	0.000	0.000	0.000	0.000	0.000	0.000	0.000	32	236	2374	2376	-0.614	Error	Error	938	1436	0	0	978	1398	0	0	0	0
3	15	11	""	"iYBR107C"	13580	26690	80	454	543	333	113	123	62	88	84	0	976	1437	1098	79	87	37	100	96	0	0	0	0	0	0	0	0	0	0	0	0	0	0	0	0	0	0	0	0.380	0.317	0.318	0.330	2.294	0.275	0.748	0.000	0.000	0.000	0.000	0.000	0.000	0.000	0.000	0.000	0.000	0.000	0.000	0.000	0.000	52	340	1238	1788	-1.395	Error	Error	341	897	0	0	430	1358	0	0	0	0
3	16	11	""	"iYBR126C"	13780	26700	80	480	647	541	124	133	62	86	82	0	575	998	1009	85	94	44	98	88	0	0	0	0	0	0	0	0	0	0	0	0	0	0	0	0	0	0	0	0.727	0.573	0.588	0.660	3.218	0.516	0.779	0.000	0.000	0.000	0.000	0.000	0.000	0.000	0.000	0.000	0.000	0.000	0.000	0.000	0.000	52	340	846	1436	-0.461	Error	Error	356	490	0	0	523	913	0	0	0	0
3	17	11	""	"iYBR130C"	13990	26700	70	580	559	256	125	132	58	96	90	0	1992	1775	809	89	93	32	100	100	0	0	0	0	0	0	0	0	0	0	0	0	0	0	0	0	0	0	0	0.239	0.257	0.223	0.263	2.132	0.241	0.667	0.000	0.000	0.000	0.000	0.000	0.000	0.000	0.000	0.000	0.000	0.000	0.000	0.000	0.000	32	236	2358	2120	-2.064	Error	Error	455	1903	0	0	434	1686	0	0	0	0
3	18	11	""	"iYBR135W"	14170	26700	80	381	498	376	120	129	62	82	69	0	841	1332	1111	80	86	32	98	98	0	0	0	0	0	0	0	0	0	0	0	0	0	0	0	0	0	0	0	0.343	0.302	0.327	0.314	2.201	0.288	0.750	0.000	0.000	0.000	0.000	0.000	0.000	0.000	0.000	0.000	0.000	0.000	0.000	0.000	0.000	52	340	1022	1630	-1.544	Error	Error	261	761	0	0	378	1252	0	0	0	0
3	19	11	""	"iYDL248W-0"	14380	26690	80	711	1438	1691	126	131	63	92	90	0	472	1083	1200	82	87	31	96	96	0	0	0	0	0	0	0	0	0	0	0	0	0	0	0	0	0	0	0	1.500	1.311	1.200	1.199	2.783	1.407	0.872	0.000	0.000	0.000	0.000	0.000	0.000	0.000	0.000	0.000	0.000	0.000	0.000	0.000	0.000	52	340	975	2313	0.585	Error	Error	585	390	0	0	1312	1001	0	0	0	0
3	20	11	""	"iYDL246C-1"	14570	26680	70	2126	2579	1797	127	131	59	96	96	0	2412	2567	1975	85	101	92	93	93	0	0	0	0	0	0	0	0	0	0	0	0	0	0	0	0	0	0	0	0.859	0.988	0.975	1.112	2.012	0.941	0.892	0.000	0.000	0.000	0.000	0.000	0.000	0.000	0.000	0.000	0.000	0.000	0.000	0.000	0.000	32	236	4326	4934	-0.219	Error	Error	1999	2327	0	0	2452	2482	0	0	0	0
3	21	11	""	"iYDL243C"	14780	26690	80	575	718	483	120	128	58	92	88	0	1299	1928	1394	81	86	43	100	98	0	0	0	0	0	0	0	0	0	0	0	0	0	0	0	0	0	0	0	0.374	0.324	0.301	0.331	2.522	0.308	0.817	0.000	0.000	0.000	0.000	0.000	0.000	0.000	0.000	0.000	0.000	0.000	0.000	0.000	0.000	52	340	1673	2445	-1.421	Error	Error	455	1218	0	0	598	1847	0	0	0	0
3	1	12	""	"iYDL227C-0"	10790	26910	80	1066	2540	2825	128	133	66	100	98	0	1237	3290	3969	82	88	31	100	100	0	0	0	0	0	0	0	0	0	0	0	0	0	0	0	0	0	0	0	0.812	0.752	0.794	0.871	1.789	0.716	0.912	0.000	0.000	0.000	0.000	0.000	0.000	0.000	0.000	0.000	0.000	0.000	0.000	0.000	0.000	52	332	2093	5620	-0.300	Error	Error	938	1155	0	0	2412	3208	0	0	0	0
3	2	12	""	"iYDL225W"	10990	26910	80	5974	11213	11799	121	131	65	100	100	0	1057	1755	1733	84	90	35	98	94	0	0	0	0	0	0	0	0	0	0	0	0	0	0	0	0	0	0	0	6.015	6.638	6.546	6.971	2.115	6.995	0.926	0.000	0.000	0.000	0.000	0.000	0.000	0.000	0.000	0.000	0.000	0.000	0.000	0.000	0.000	52	340	6826	12763	2.589	Error	Error	5853	973	0	0	11092	1671	0	0	0	0
3	3	12	""	"iYDL220C"	11180	26910	90	592	1050	914	121	129	58	92	90	0	964	1681	1636	83	85	29	98	94	0	0	0	0	0	0	0	0	0	0	0	0	0	0	0	0	0	0	0	0.535	0.581	0.632	0.704	2.135	0.548	0.892	0.000	0.000	0.000	0.000	0.000	0.000	0.000	0.000	0.000	0.000	0.000	0.000	0.000	0.000	52	420	1352	2527	-0.903	Error	Error	471	881	0	0	929	1598	0	0	0	0
3	4	12	""	"iYDL207W"	11390	26900	80	1291	1301	507	129	136	61	100	98	0	3537	3273	1122	84	90	38	100	100	0	0	0	0	0	0	0	0	0	0	0	0	0	0	0	0	0	0	0	0.337	0.368	0.369	0.360	1.441	0.362	0.852	0.000	0.000	0.000	0.000	0.000	0.000	0.000	0.000	0.000	0.000	0.000	0.000	0.000	0.000	52	340	4615	4361	-1.571	Error	Error	1162	3453	0	0	1172	3189	0	0	0	0
3	5	12	""	"iYDL203C"	11590	26900	80	705	1005	789	126	132	61	98	94	0	1503	2814	2523	81	87	33	100	100	0	0	0	0	0	0	0	0	0	0	0	0	0	0	0	0	0	0	0	0.407	0.322	0.328	0.357	2.302	0.294	0.819	0.000	0.000	0.000	0.000	0.000	0.000	0.000	0.000	0.000	0.000	0.000	0.000	0.000	0.000	52	340	2001	3612	-1.296	Error	Error	579	1422	0	0	879	2733	0	0	0	0
3	6	12	""	"iYDL199C"	11780	26890	70	457	508	305	112	126	62	90	84	0	914	1711	1352	85	101	91	100	93	0	0	0	0	0	0	0	0	0	0	0	0	0	0	0	0	0	0	0	0.416	0.244	0.256	0.264	2.122	0.209	0.589	0.000	0.000	0.000	0.000	0.000	0.000	0.000	0.000	0.000	0.000	0.000	0.000	0.000	0.000	32	236	1174	2022	-1.265	Error	Error	345	829	0	0	396	1626	0	0	0	0
3	7	12	""	"iYDL183C-1"	12000	26900	80	628	770	499	126	131	60	92	86	0	3815	4460	3148	82	86	28	100	100	0	0	0	0	0	0	0	0	0	0	0	0	0	0	0	0	0	0	0	0.134	0.147	0.155	0.153	1.799	0.142	0.868	0.000	0.000	0.000	0.000	0.000	0.000	0.000	0.000	0.000	0.000	0.000	0.000	0.000	0.000	52	340	4235	5022	-2.895	Error	Error	502	3733	0	0	644	4378	0	0	0	0
3	8	12	""	"iYDL179W"	12180	26900	90	657	782	490	127	132	62	90	84	0	1488	2319	2002	84	92	34	100	100	0	0	0	0	0	0	0	0	0	0	0	0	0	0	0	0	0	0	0	0.377	0.293	0.283	0.308	2.198	0.242	0.765	0.000	0.000	0.000	0.000	0.000	0.000	0.000	0.000	0.000	0.000	0.000	0.000	0.000	0.000	52	414	1934	2890	-1.405	Error	Error	530	1404	0	0	655	2235	0	0	0	0
3	9	12	""	"iYDL175C"	12390	26900	80	772	2106	2574	125	127	59	98	88	0	517	1625	2015	86	91	37	98	94	0	0	0	0	0	0	0	0	0	0	0	0	0	0	0	0	0	0	0	1.501	1.287	1.325	1.436	2.252	1.300	0.884	0.000	0.000	0.000	0.000	0.000	0.000	0.000	0.000	0.000	0.000	0.000	0.000	0.000	0.000	52	340	1078	3520	0.586	Error	Error	647	431	0	0	1981	1539	0	0	0	0
3	10	12	""	"iYDR127W"	12590	26900	70	444	639	421	128	137	66	93	90	0	1155	1622	1361	86	98	51	93	87	0	0	0	0	0	0	0	0	0	0	0	0	0	0	0	0	0	0	0	0.296	0.333	0.373	0.447	2.790	0.296	0.747	0.000	0.000	0.000	0.000	0.000	0.000	0.000	0.000	0.000	0.000	0.000	0.000	0.000	0.000	32	236	1385	2047	-1.758	Error	Error	316	1069	0	0	511	1536	0	0	0	0
3	11	12	""	"iYDR131C"	12790	26900	80	369	470	296	120	129	62	84	76	0	769	1279	1134	90	98	43	100	98	0	0	0	0	0	0	0	0	0	0	0	0	0	0	0	0	0	0	0	0.367	0.294	0.293	0.333	2.645	0.221	0.571	0.000	0.000	0.000	0.000	0.000	0.000	0.000	0.000	0.000	0.000	0.000	0.000	0.000	0.000	52	340	928	1539	-1.447	Error	Error	249	679	0	0	350	1189	0	0	0	0
3	12	12	""	"iYDR137W"	12980	26910	70	423	459	237	127	133	65	87	78	0	1571	1642	1003	86	95	38	100	96	0	0	0	0	0	0	0	0	0	0	0	0	0	0	0	0	0	0	0	0.199	0.213	0.199	0.194	2.391	0.188	0.629	0.000	0.000	0.000	0.000	0.000	0.000	0.000	0.000	0.000	0.000	0.000	0.000	0.000	0.000	32	236	1781	1888	-2.327	Error	Error	296	1485	0	0	332	1556	0	0	0	0
3	13	12	""	"iYDR155C"	13190	26900	80	522	541	277	122	131	58	94	84	0	1860	2577	1743	87	95	36	100	100	0	0	0	0	0	0	0	0	0	0	0	0	0	0	0	0	0	0	0	0.226	0.168	0.169	0.188	2.759	0.140	0.710	0.000	0.000	0.000	0.000	0.000	0.000	0.000	0.000	0.000	0.000	0.000	0.000	0.000	0.000	52	340	2173	2909	-2.148	Error	Error	400	1773	0	0	419	2490	0	0	0	0
3	14	12	""	"iYDR161W"	13380	26890	80	3284	4123	3017	122	130	59	100	98	0	963	1477	1223	92	98	39	96	96	0	0	0	0	0	0	0	0	0	0	0	0	0	0	0	0	0	0	0	3.630	2.889	3.331	3.493	2.084	2.796	0.892	0.000	0.000	0.000	0.000	0.000	0.000	0.000	0.000	0.000	0.000	0.000	0.000	0.000	0.000	52	340	4033	5386	1.860	Error	Error	3162	871	0	0	4001	1385	0	0	0	0
3	15	12	""	"iYDR165W"	13570	26900	70	1298	1704	1188	129	133	57	96	93	0	600	733	490	84	92	35	100	93	0	0	0	0	0	0	0	0	0	0	0	0	0	0	0	0	0	0	0	2.266	2.427	2.498	2.350	2.124	2.577	0.852	0.000	0.000	0.000	0.000	0.000	0.000	0.000	0.000	0.000	0.000	0.000	0.000	0.000	0.000	32	236	1685	2224	1.180	Error	Error	1169	516	0	0	1575	649	0	0	0	0
3	16	12	""	"iYDR177W"	13790	26900	70	591	719	541	123	131	59	90	75	0	2039	1986	1434	81	90	44	100	100	0	0	0	0	0	0	0	0	0	0	0	0	0	0	0	0	0	0	0	0.239	0.313	0.300	0.303	2.092	0.316	0.745	0.000	0.000	0.000	0.000	0.000	0.000	0.000	0.000	0.000	0.000	0.000	0.000	0.000	0.000	32	236	2426	2501	-2.065	Error	Error	468	1958	0	0	596	1905	0	0	0	0
3	17	12	""	"iYDR180W"	13990	26900	60	930	2112	2077	132	139	63	93	87	0	439	752	622	92	96	38	90	87	0	0	0	0	0	0	0	0	0	0	0	0	0	0	0	0	0	0	0	2.300	3.000	2.715	2.104	2.532	3.437	0.849	0.000	0.000	0.000	0.000	0.000	0.000	0.000	0.000	0.000	0.000	0.000	0.000	0.000	0.000	32	176	1145	2640	1.201	Error	Error	798	347	0	0	1980	660	0	0	0	0
3	18	12	""	"iYDR184C"	14190	26900	70	525	717	487	115	127	65	93	84	0	694	1280	1059	89	95	38	96	93	0	0	0	0	0	0	0	0	0	0	0	0	0	0	0	0	0	0	0	0.678	0.505	0.474	0.585	2.643	0.460	0.802	0.000	0.000	0.000	0.000	0.000	0.000	0.000	0.000	0.000	0.000	0.000	0.000	0.000	0.000	32	236	1015	1793	-0.561	Error	Error	410	605	0	0	602	1191	0	0	0	0
3	19	12	""	"iYDR204W"	14380	26900	70	389	431	214	123	131	61	87	75	0	1844	1901	1235	82	85	34	96	96	0	0	0	0	0	0	0	0	0	0	0	0	0	0	0	0	0	0	0	0.151	0.169	0.175	0.200	3.205	0.143	0.547	0.000	0.000	0.000	0.000	0.000	0.000	0.000	0.000	0.000	0.000	0.000	0.000	0.000	0.000	32	236	2028	2127	-2.728	Error	Error	266	1762	0	0	308	1819	0	0	0	0
3	20	12	""	"iYDR208W"	14570	26890	80	324	445	303	117	128	63	86	69	0	568	959	856	84	86	30	100	98	0	0	0	0	0	0	0	0	0	0	0	0	0	0	0	0	0	0	0	0.428	0.375	0.364	0.454	2.476	0.321	0.729	0.000	0.000	0.000	0.000	0.000	0.000	0.000	0.000	0.000	0.000	0.000	0.000	0.000	0.000	52	340	691	1203	-1.225	Error	Error	207	484	0	0	328	875	0	0	0	0
3	21	12	""	"itI(UAU)D"	14780	26890	70	321	407	251	127	131	59	75	65	0	652	820	537	79	88	57	100	96	0	0	0	0	0	0	0	0	0	0	0	0	0	0	0	0	0	0	0	0.339	0.378	0.395	0.354	2.160	0.369	0.583	0.000	0.000	0.000	0.000	0.000	0.000	0.000	0.000	0.000	0.000	0.000	0.000	0.000	0.000	32	236	767	1021	-1.562	Error	Error	194	573	0	0	280	741	0	0	0	0
3	1	13	""	"iYDR521W"	10780	27100	80	761	819	428	127	138	69	94	90	0	2498	2650	1665	84	90	36	100	100	0	0	0	0	0	0	0	0	0	0	0	0	0	0	0	0	0	0	0	0.263	0.270	0.271	0.283	2.016	0.241	0.750	0.000	0.000	0.000	0.000	0.000	0.000	0.000	0.000	0.000	0.000	0.000	0.000	0.000	0.000	52	320	3048	3258	-1.929	Error	Error	634	2414	0	0	692	2566	0	0	0	0
3	2	13	""	"iYDR525W"	10980	27110	80	650	656	284	124	133	63	96	94	0	3069	3043	1177	84	88	34	100	100	0	0	0	0	0	0	0	0	0	0	0	0	0	0	0	0	0	0	0	0.176	0.180	0.162	0.169	1.703	0.176	0.800	0.000	0.000	0.000	0.000	0.000	0.000	0.000	0.000	0.000	0.000	0.000	0.000	0.000	0.000	52	340	3511	3491	-2.505	Error	Error	526	2985	0	0	532	2959	0	0	0	0
3	3	13	""	"iYDR528W"	11180	27100	80	3708	4180	2323	127	132	60	100	100	0	1338	1458	954	84	88	30	100	100	0	0	0	0	0	0	0	0	0	0	0	0	0	0	0	0	0	0	0	2.856	2.950	2.935	3.404	1.928	3.003	0.789	0.000	0.000	0.000	0.000	0.000	0.000	0.000	0.000	0.000	0.000	0.000	0.000	0.000	0.000	52	340	4835	5427	1.514	Error	Error	3581	1254	0	0	4053	1374	0	0	0	0
3	4	13	""	"iYDR541C-0"	11390	27100	80	1032	1140	744	124	135	66	92	86	0	3146	3855	2501	84	93	92	98	92	0	0	0	0	0	0	0	0	0	0	0	0	0	0	0	0	0	0	0	0.297	0.269	0.265	0.257	1.944	0.259	0.840	0.000	0.000	0.000	0.000	0.000	0.000	0.000	0.000	0.000	0.000	0.000	0.000	0.000	0.000	52	340	3970	4787	-1.754	Error	Error	908	3062	0	0	1016	3771	0	0	0	0
3	5	13	""	"iYDR544C"	11600	27100	90	24376	22296	8909	124	133	63	100	100	0	28139	27099	8921	84	91	37	100	100	0	0	0	0	0	0	0	0	0	0	0	0	0	0	0	0	0	0	0	0.864	0.821	0.845	0.788	1.360	0.841	0.914	0.000	0.000	0.000	0.000	0.000	0.000	0.000	0.000	0.000	0.000	0.000	0.000	0.000	0.000	52	414	52307	49187	-0.210	Error	Error	24252	28055	0	0	22172	27015	0	0	0	0
3	6	13	""	"iYEL073C-0"	11780	27100	90	1863	2050	1035	122	131	64	100	100	0	4347	4227	2119	85	90	33	100	100	0	0	0	0	0	0	0	0	0	0	0	0	0	0	0	0	0	0	0	0.408	0.465	0.465	0.469	1.774	0.434	0.809	0.000	0.000	0.000	0.000	0.000	0.000	0.000	0.000	0.000	0.000	0.000	0.000	0.000	0.000	52	414	6003	6070	-1.292	Error	Error	1741	4262	0	0	1928	4142	0	0	0	0
3	7	13	""	"iYEL063C"	11990	27100	80	1193	1108	591	127	136	63	92	92	0	3152	3329	1785	82	86	28	100	100	0	0	0	0	0	0	0	0	0	0	0	0	0	0	0	0	0	0	0	0.347	0.302	0.292	0.277	2.020	0.291	0.841	0.000	0.000	0.000	0.000	0.000	0.000	0.000	0.000	0.000	0.000	0.000	0.000	0.000	0.000	52	340	4136	4228	-1.526	Error	Error	1066	3070	0	0	981	3247	0	0	0	0
3	8	13	""	"iYEL059W"	12190	27100	80	545	540	252	127	134	59	96	90	0	3082	2649	1259	87	93	36	100	100	0	0	0	0	0	0	0	0	0	0	0	0	0	0	0	0	0	0	0	0.140	0.161	0.162	0.165	1.995	0.148	0.732	0.000	0.000	0.000	0.000	0.000	0.000	0.000	0.000	0.000	0.000	0.000	0.000	0.000	0.000	52	340	3413	2975	-2.841	Error	Error	418	2995	0	0	413	2562	0	0	0	0
3	9	13	""	"iYEL055C"	12380	27100	80	2611	2653	1275	128	135	61	98	98	0	3437	3329	1620	93	98	37	98	98	0	0	0	0	0	0	0	0	0	0	0	0	0	0	0	0	0	0	0	0.743	0.780	0.779	0.777	1.726	0.754	0.846	0.000	0.000	0.000	0.000	0.000	0.000	0.000	0.000	0.000	0.000	0.000	0.000	0.000	0.000	52	340	5827	5761	-0.429	Error	Error	2483	3344	0	0	2525	3236	0	0	0	0
3	10	13	""	"iYEL042W"	12590	27100	80	2205	2071	757	135	138	63	100	100	0	6013	5262	2261	92	98	39	100	100	0	0	0	0	0	0	0	0	0	0	0	0	0	0	0	0	0	0	0	0.350	0.374	0.371	0.393	1.635	0.348	0.888	0.000	0.000	0.000	0.000	0.000	0.000	0.000	0.000	0.000	0.000	0.000	0.000	0.000	0.000	52	340	7991	7106	-1.516	Error	Error	2070	5921	0	0	1936	5170	0	0	0	0
3	11	13	""	"iYEL038W"	12790	27100	80	2170	2046	1048	124	132	63	96	96	0	972	959	514	90	97	38	96	94	0	0	0	0	0	0	0	0	0	0	0	0	0	0	0	0	0	0	0	2.320	2.212	2.332	2.316	1.810	2.271	0.850	0.000	0.000	0.000	0.000	0.000	0.000	0.000	0.000	0.000	0.000	0.000	0.000	0.000	0.000	52	340	2928	2791	1.214	Error	Error	2046	882	0	0	1922	869	0	0	0	0
3	12	13	""	"itS(AGA)E"	12980	27100	70	456	398	186	125	130	60	81	68	0	1881	1660	913	85	92	35	96	96	0	0	0	0	0	0	0	0	0	0	0	0	0	0	0	0	0	0	0	0.184	0.173	0.177	0.184	2.357	0.139	0.552	0.000	0.000	0.000	0.000	0.000	0.000	0.000	0.000	0.000	0.000	0.000	0.000	0.000	0.000	32	236	2127	1848	-2.440	Error	Error	331	1796	0	0	273	1575	0	0	0	0
3	13	13	""	"iYFL044C"	13180	27100	90	471	510	186	123	133	63	98	94	0	1455	1391	491	87	93	38	98	98	0	0	0	0	0	0	0	0	0	0	0	0	0	0	0	0	0	0	0	0.254	0.297	0.297	0.294	1.729	0.267	0.698	0.000	0.000	0.000	0.000	0.000	0.000	0.000	0.000	0.000	0.000	0.000	0.000	0.000	0.000	52	414	1716	1691	-1.975	Error	Error	348	1368	0	0	387	1304	0	0	0	0
3	14	13	""	"iYFL039C"	13400	27090	80	435	505	294	122	129	58	90	86	0	3679	4254	2507	85	92	36	100	100	0	0	0	0	0	0	0	0	0	0	0	0	0	0	0	0	0	0	0	0.087	0.092	0.090	0.092	2.020	0.089	0.734	0.000	0.000	0.000	0.000	0.000	0.000	0.000	0.000	0.000	0.000	0.000	0.000	0.000	0.000	52	340	3907	4552	-3.521	Error	Error	313	3594	0	0	383	4169	0	0	0	0
3	15	13	""	"iYFL035C-A"	13590	27090	80	752	779	457	118	127	56	94	90	0	900	918	519	83	90	42	100	98	0	0	0	0	0	0	0	0	0	0	0	0	0	0	0	0	0	0	0	0.776	0.792	0.804	0.744	2.732	0.805	0.753	0.000	0.000	0.000	0.000	0.000	0.000	0.000	0.000	0.000	0.000	0.000	0.000	0.000	0.000	52	340	1451	1496	-0.366	Error	Error	634	817	0	0	661	835	0	0	0	0
3	16	13	""	"iYFL020C"	13800	27090	80	1589	2029	1449	125	131	59	100	98	0	1817	2422	1765	78	81	28	100	100	0	0	0	0	0	0	0	0	0	0	0	0	0	0	0	0	0	0	0	0.842	0.812	0.815	0.818	2.040	0.808	0.908	0.000	0.000	0.000	0.000	0.000	0.000	0.000	0.000	0.000	0.000	0.000	0.000	0.000	0.000	52	340	3203	4248	-0.248	Error	Error	1464	1739	0	0	1904	2344	0	0	0	0
3	17	13	""	"iYFL017C"	14000	27090	60	307	354	204	120	128	55	81	65	0	486	677	436	81	86	31	100	96	0	0	0	0	0	0	0	0	0	0	0	0	0	0	0	0	0	0	0	0.462	0.393	0.489	0.442	2.029	0.359	0.561	0.000	0.000	0.000	0.000	0.000	0.000	0.000	0.000	0.000	0.000	0.000	0.000	0.000	0.000	32	176	592	830	-1.115	Error	Error	187	405	0	0	234	596	0	0	0	0
3	18	13	""	"iYFL013W-A"	14190	27090	90	369	439	217	117	128	65	94	88	0	1012	1061	529	83	88	31	100	100	0	0	0	0	0	0	0	0	0	0	0	0	0	0	0	0	0	0	0	0.271	0.329	0.309	0.318	1.935	0.314	0.689	0.000	0.000	0.000	0.000	0.000	0.000	0.000	0.000	0.000	0.000	0.000	0.000	0.000	0.000	52	420	1181	1300	-1.882	Error	Error	252	929	0	0	322	978	0	0	0	0
3	19	13	""	"iYFR001W"	14390	27090	70	2926	3532	2227	125	130	60	100	100	0	1471	1475	927	80	83	35	100	100	0	0	0	0	0	0	0	0	0	0	0	0	0	0	0	0	0	0	0	2.014	2.442	2.533	2.555	1.628	2.553	0.887	0.000	0.000	0.000	0.000	0.000	0.000	0.000	0.000	0.000	0.000	0.000	0.000	0.000	0.000	32	236	4192	4802	1.010	Error	Error	2801	1391	0	0	3407	1395	0	0	0	0
3	20	13	""	"iYFR005C"	14590	27090	80	1096	1159	661	121	131	62	100	98	0	761	922	516	82	86	30	100	100	0	0	0	0	0	0	0	0	0	0	0	0	0	0	0	0	0	0	0	1.436	1.236	1.199	1.195	1.680	1.269	0.850	0.000	0.000	0.000	0.000	0.000	0.000	0.000	0.000	0.000	0.000	0.000	0.000	0.000	0.000	52	340	1654	1878	0.522	Error	Error	975	679	0	0	1038	840	0	0	0	0
3	21	13	""	"iYFR007W"	14790	27090	90	1686	1556	643	119	125	60	100	100	0	1200	1218	462	79	84	30	100	100	0	0	0	0	0	0	0	0	0	0	0	0	0	0	0	0	0	0	0	1.398	1.262	1.224	1.232	1.435	1.311	0.858	0.000	0.000	0.000	0.000	0.000	0.000	0.000	0.000	0.000	0.000	0.000	0.000	0.000	0.000	52	420	2688	2576	0.483	Error	Error	1567	1121	0	0	1437	1139	0	0	0	0
3	1	14	""	"iYFR019W"	10790	27290	80	923	1255	950	129	136	62	96	94	0	1124	1407	1041	86	92	36	100	96	0	0	0	0	0	0	0	0	0	0	0	0	0	0	0	0	0	0	0	0.765	0.852	0.843	0.872	2.161	0.866	0.856	0.000	0.000	0.000	0.000	0.000	0.000	0.000	0.000	0.000	0.000	0.000	0.000	0.000	0.000	52	332	1832	2447	-0.387	Error	Error	794	1038	0	0	1126	1321	0	0	0	0
3	2	14	""	"iYFR021W"	11000	27290	90	1336	1481	872	129	137	67	96	94	0	3485	3764	2206	85	91	35	100	98	0	0	0	0	0	0	0	0	0	0	0	0	0	0	0	0	0	0	0	0.355	0.367	0.382	0.377	1.867	0.353	0.841	0.000	0.000	0.000	0.000	0.000	0.000	0.000	0.000	0.000	0.000	0.000	0.000	0.000	0.000	52	415	4607	5031	-1.494	Error	Error	1207	3400	0	0	1352	3679	0	0	0	0
3	3	14	""	"iYFR025C"	11180	27300	70	386	491	345	125	132	68	78	78	0	990	1046	675	84	94	41	93	87	0	0	0	0	0	0	0	0	0	0	0	0	0	0	0	0	0	0	0	0.288	0.380	0.338	0.383	2.475	0.392	0.677	0.000	0.000	0.000	0.000	0.000	0.000	0.000	0.000	0.000	0.000	0.000	0.000	0.000	0.000	32	236	1167	1328	-1.795	Error	Error	261	906	0	0	366	962	0	0	0	0
3	4	14	""	"iYGL013C"	11400	27290	90	3041	2844	1129	124	134	65	100	100	0	5729	5332	1661	86	91	47	100	100	0	0	0	0	0	0	0	0	0	0	0	0	0	0	0	0	0	0	0	0.517	0.518	0.488	0.486	1.611	0.518	0.872	0.000	0.000	0.000	0.000	0.000	0.000	0.000	0.000	0.000	0.000	0.000	0.000	0.000	0.000	52	420	8560	7966	-0.952	Error	Error	2917	5643	0	0	2720	5246	0	0	0	0
3	5	14	""	"iYGL009C"	11600	27290	90	3232	3649	2287	126	128	57	100	100	0	3980	4961	3451	86	91	32	100	100	0	0	0	0	0	0	0	0	0	0	0	0	0	0	0	0	0	0	0	0.798	0.723	0.758	0.739	2.082	0.669	0.793	0.000	0.000	0.000	0.000	0.000	0.000	0.000	0.000	0.000	0.000	0.000	0.000	0.000	0.000	52	420	7000	8398	-0.326	Error	Error	3106	3894	0	0	3523	4875	0	0	0	0
3	6	14	""	"iYGL006W"	11790	27300	90	9457	10057	5353	123	129	63	100	100	0	1221	1241	670	84	90	33	98	96	0	0	0	0	0	0	0	0	0	0	0	0	0	0	0	0	0	0	0	8.209	8.586	8.732	8.556	1.756	8.979	0.866	0.000	0.000	0.000	0.000	0.000	0.000	0.000	0.000	0.000	0.000	0.000	0.000	0.000	0.000	52	420	10471	11091	3.037	Error	Error	9334	1137	0	0	9934	1157	0	0	0	0
3	7	14	""	"iYGR011W"	11990	27290	90	1071	1340	954	117	129	62	98	94	0	2330	3417	2843	82	86	31	98	98	0	0	0	0	0	0	0	0	0	0	0	0	0	0	0	0	0	0	0	0.424	0.367	0.397	0.406	2.499	0.331	0.859	0.000	0.000	0.000	0.000	0.000	0.000	0.000	0.000	0.000	0.000	0.000	0.000	0.000	0.000	52	420	3202	4558	-1.237	Error	Error	954	2248	0	0	1223	3335	0	0	0	0
3	8	14	""	"iYGR015C"	12190	27300	80	1966	2020	1071	127	133	60	100	100	0	1672	1959	1277	87	99	58	100	98	0	0	0	0	0	0	0	0	0	0	0	0	0	0	0	0	0	0	0	1.160	1.011	1.016	1.154	1.873	0.939	0.859	0.000	0.000	0.000	0.000	0.000	0.000	0.000	0.000	0.000	0.000	0.000	0.000	0.000	0.000	52	340	3424	3765	0.214	Error	Error	1839	1585	0	0	1893	1872	0	0	0	0
3	9	14	""	"iYGR020C"	12400	27300	80	2271	2222	1081	125	134	62	100	100	0	2708	2468	1300	90	95	35	100	100	0	0	0	0	0	0	0	0	0	0	0	0	0	0	0	0	0	0	0	0.820	0.882	0.864	0.928	1.651	0.845	0.857	0.000	0.000	0.000	0.000	0.000	0.000	0.000	0.000	0.000	0.000	0.000	0.000	0.000	0.000	52	340	4764	4475	-0.287	Error	Error	2146	2618	0	0	2097	2378	0	0	0	0
3	10	14	""	"iYGR034W"	12590	27290	80	2365	3339	2628	130	134	63	100	100	0	795	1058	786	88	94	34	100	100	0	0	0	0	0	0	0	0	0	0	0	0	0	0	0	0	0	0	0	3.161	3.308	3.106	3.255	1.611	3.553	0.849	0.000	0.000	0.000	0.000	0.000	0.000	0.000	0.000	0.000	0.000	0.000	0.000	0.000	0.000	52	340	2942	4179	1.660	Error	Error	2235	707	0	0	3209	970	0	0	0	0
3	11	14	""	"iYGR038W"	12790	27300	60	393	528	365	127	135	68	81	65	0	587	1244	1122	89	101	49	100	93	0	0	0	0	0	0	0	0	0	0	0	0	0	0	0	0	0	0	0	0.534	0.347	0.354	0.377	2.731	0.295	0.655	0.000	0.000	0.000	0.000	0.000	0.000	0.000	0.000	0.000	0.000	0.000	0.000	0.000	0.000	32	176	764	1556	-0.905	Error	Error	266	498	0	0	401	1155	0	0	0	0
3	12	14	""	"iYGR039W"	13000	27300	70	360	466	286	133	142	68	78	65	0	1149	1335	893	90	96	37	96	90	0	0	0	0	0	0	0	0	0	0	0	0	0	0	0	0	0	0	0	0.214	0.267	0.254	0.275	3.006	0.253	0.615	0.000	0.000	0.000	0.000	0.000	0.000	0.000	0.000	0.000	0.000	0.000	0.000	0.000	0.000	32	236	1286	1578	-2.222	Error	Error	227	1059	0	0	333	1245	0	0	0	0
3	13	14	""	"iYGR055W"	13180	27290	100	569	646	395	131	170	519	43	10	0	1998	2202	1720	90	119	328	80	73	0	0	0	0	0	0	0	0	0	0	0	0	0	0	0	0	0	0	0	0.230	0.244	0.245	0.267	2.160	0.207	0.600	0.000	0.000	0.000	0.000	0.000	0.000	0.000	0.000	0.000	0.000	0.000	0.000	0.000	0.000	80	530	2346	2627	-2.123	Error	Error	438	1908	0	0	515	2112	0	0	0	0
3	14	14	""	"iYGR059W"	13390	27300	70	530	503	224	127	131	60	90	87	0	1308	1194	548	88	95	55	100	100	0	0	0	0	0	0	0	0	0	0	0	0	0	0	0	0	0	0	0	0.330	0.340	0.335	0.316	2.143	0.322	0.633	0.000	0.000	0.000	0.000	0.000	0.000	0.000	0.000	0.000	0.000	0.000	0.000	0.000	0.000	32	236	1623	1482	-1.598	Error	Error	403	1220	0	0	376	1106	0	0	0	0
3	15	14	""	"iYGR062C"	13580	27300	70	367	395	212	120	128	60	87	68	0	564	895	684	84	88	30	100	96	0	0	0	0	0	0	0	0	0	0	0	0	0	0	0	0	0	0	0	0.515	0.339	0.354	0.388	2.485	0.286	0.628	0.000	0.000	0.000	0.000	0.000	0.000	0.000	0.000	0.000	0.000	0.000	0.000	0.000	0.000	32	236	727	1086	-0.959	Error	Error	247	480	0	0	275	811	0	0	0	0
3	16	14	""	"iYHR001W"	13790	27290	80	6407	6639	3825	121	126	56	100	100	0	1333	1502	852	78	81	28	100	100	0	0	0	0	0	0	0	0	0	0	0	0	0	0	0	0	0	0	0	5.009	4.577	4.675	4.635	1.694	4.826	0.890	0.000	0.000	0.000	0.000	0.000	0.000	0.000	0.000	0.000	0.000	0.000	0.000	0.000	0.000	52	340	7541	7942	2.324	Error	Error	6286	1255	0	0	6518	1424	0	0	0	0
3	17	14	""	"iYHR004C"	13980	27290	80	1380	1346	573	116	122	58	96	96	0	1165	1245	627	81	83	25	100	100	0	0	0	0	0	0	0	0	0	0	0	0	0	0	0	0	0	0	0	1.166	1.057	1.115	1.036	2.263	1.001	0.841	0.000	0.000	0.000	0.000	0.000	0.000	0.000	0.000	0.000	0.000	0.000	0.000	0.000	0.000	52	340	2348	2394	0.222	Error	Error	1264	1084	0	0	1230	1164	0	0	0	0
3	18	14	""	"iYHRCdelta4"	14190	27290	100	1334	1350	493	118	125	59	100	100	0	2798	2800	1348	80	85	30	100	100	0	0	0	0	0	0	0	0	0	0	0	0	0	0	0	0	0	0	0	0.447	0.453	0.441	0.492	1.728	0.409	0.846	0.000	0.000	0.000	0.000	0.000	0.000	0.000	0.000	0.000	0.000	0.000	0.000	0.000	0.000	80	544	3934	3952	-1.160	Error	Error	1216	2718	0	0	1232	2720	0	0	0	0
3	19	14	""	"iYHR017W"	14380	27290	70	1179	1430	922	116	124	61	96	90	0	559	667	451	78	84	31	96	96	0	0	0	0	0	0	0	0	0	0	0	0	0	0	0	0	0	0	0	2.210	2.231	2.270	2.286	2.259	2.235	0.865	0.000	0.000	0.000	0.000	0.000	0.000	0.000	0.000	0.000	0.000	0.000	0.000	0.000	0.000	32	236	1544	1903	1.144	Error	Error	1063	481	0	0	1314	589	0	0	0	0
3	20	14	""	"iYHRCsigma2"	14590	27290	80	434	842	842	120	126	63	82	75	0	326	654	642	80	87	34	96	92	0	0	0	0	0	0	0	0	0	0	0	0	0	0	0	0	0	0	0	1.276	1.258	1.128	1.062	2.008	1.320	0.820	0.000	0.000	0.000	0.000	0.000	0.000	0.000	0.000	0.000	0.000	0.000	0.000	0.000	0.000	52	340	560	1296	0.352	Error	Error	314	246	0	0	722	574	0	0	0	0
3	21	14	""	"iYHR023W"	14790	27280	80	1747	2592	2196	121	127	59	100	100	0	452	743	592	82	86	33	92	90	0	0	0	0	0	0	0	0	0	0	0	0	0	0	0	0	0	0	0	4.395	3.738	3.976	4.196	2.046	3.993	0.839	0.000	0.000	0.000	0.000	0.000	0.000	0.000	0.000	0.000	0.000	0.000	0.000	0.000	0.000	52	340	1996	3132	2.136	Error	Error	1626	370	0	0	2471	661	0	0	0	0
3	1	15	""	"iYHR039C"	10800	27500	80	362	399	242	127	133	63	80	63	0	842	922	570	86	94	55	94	92	0	0	0	0	0	0	0	0	0	0	0	0	0	0	0	0	0	0	0	0.311	0.325	0.344	0.289	3.063	0.327	0.684	0.000	0.000	0.000	0.000	0.000	0.000	0.000	0.000	0.000	0.000	0.000	0.000	0.000	0.000	52	340	991	1108	-1.686	Error	Error	235	756	0	0	272	836	0	0	0	0
3	2	15	""	"iYHR042W"	10990	27500	80	1349	2574	2525	130	136	60	100	98	0	846	1516	1449	85	92	35	96	94	0	0	0	0	0	0	0	0	0	0	0	0	0	0	0	0	0	0	0	1.602	1.708	1.792	1.976	1.990	1.785	0.885	0.000	0.000	0.000	0.000	0.000	0.000	0.000	0.000	0.000	0.000	0.000	0.000	0.000	0.000	52	340	1980	3875	0.680	Error	Error	1219	761	0	0	2444	1431	0	0	0	0
3	3	15	""	"iYHR046C"	11200	27500	90	2996	3680	2162	124	129	64	100	100	0	2250	2513	1575	86	93	36	100	100	0	0	0	0	0	0	0	0	0	0	0	0	0	0	0	0	0	0	0	1.327	1.465	1.552	1.597	1.610	1.459	0.897	0.000	0.000	0.000	0.000	0.000	0.000	0.000	0.000	0.000	0.000	0.000	0.000	0.000	0.000	52	420	5036	5983	0.408	Error	Error	2872	2164	0	0	3556	2427	0	0	0	0
3	4	15	""	"iYHR060W"	11400	27500	90	778	1128	765	131	136	62	96	94	0	1378	1687	1168	86	93	38	100	100	0	0	0	0	0	0	0	0	0	0	0	0	0	0	0	0	0	0	0	0.501	0.623	0.557	0.623	1.818	0.617	0.854	0.000	0.000	0.000	0.000	0.000	0.000	0.000	0.000	0.000	0.000	0.000	0.000	0.000	0.000	52	420	1939	2598	-0.998	Error	Error	647	1292	0	0	997	1601	0	0	0	0
3	5	15	""	"iYHR064C"	11590	27500	80	643	755	454	127	134	59	98	94	0	2760	3727	2621	87	93	42	100	100	0	0	0	0	0	0	0	0	0	0	0	0	0	0	0	0	0	0	0	0.193	0.173	0.182	0.197	1.930	0.159	0.833	0.000	0.000	0.000	0.000	0.000	0.000	0.000	0.000	0.000	0.000	0.000	0.000	0.000	0.000	52	340	3189	4268	-2.373	Error	Error	516	2673	0	0	628	3640	0	0	0	0
3	6	15	""	"iYHR068W"	11790	27500	80	1922	2667	2063	121	128	64	100	96	0	1056	1453	1143	84	90	33	98	98	0	0	0	0	0	0	0	0	0	0	0	0	0	0	0	0	0	0	0	1.853	1.860	1.923	1.897	1.975	1.924	0.841	0.000	0.000	0.000	0.000	0.000	0.000	0.000	0.000	0.000	0.000	0.000	0.000	0.000	0.000	52	340	2773	3915	0.890	Error	Error	1801	972	0	0	2546	1369	0	0	0	0
3	7	15	""	"iYIL023C"	11990	27500	80	468	511	265	126	131	59	94	86	0	2727	2881	1671	88	94	39	100	98	0	0	0	0	0	0	0	0	0	0	0	0	0	0	0	0	0	0	0	0.130	0.138	0.140	0.141	1.973	0.131	0.771	0.000	0.000	0.000	0.000	0.000	0.000	0.000	0.000	0.000	0.000	0.000	0.000	0.000	0.000	52	340	2981	3178	-2.948	Error	Error	342	2639	0	0	385	2793	0	0	0	0
3	8	15	""	"iYIL019W"	12200	27490	90	1568	1539	741	129	134	58	100	100	0	5272	5174	2560	88	98	50	100	100	0	0	0	0	0	0	0	0	0	0	0	0	0	0	0	0	0	0	0	0.278	0.277	0.300	0.279	1.685	0.266	0.885	0.000	0.000	0.000	0.000	0.000	0.000	0.000	0.000	0.000	0.000	0.000	0.000	0.000	0.000	52	420	6623	6496	-1.849	Error	Error	1439	5184	0	0	1410	5086	0	0	0	0
3	9	15	""	"iYIL015W"	12400	27500	80	1053	1484	1046	126	132	62	98	98	0	1116	1326	908	91	98	66	96	90	0	0	0	0	0	0	0	0	0	0	0	0	0	0	0	0	0	0	0	0.904	1.100	1.188	1.133	1.697	1.130	0.880	0.000	0.000	0.000	0.000	0.000	0.000	0.000	0.000	0.000	0.000	0.000	0.000	0.000	0.000	52	340	1952	2593	-0.145	Error	Error	927	1025	0	0	1358	1235	0	0	0	0
3	10	15	""	"iYIL005W"	12590	27490	70	2860	3011	1679	136	138	66	96	93	0	1067	1300	741	91	92	31	96	96	0	0	0	0	0	0	0	0	0	0	0	0	0	0	0	0	0	0	0	2.791	2.378	2.416	2.121	2.187	2.432	0.831	0.000	0.000	0.000	0.000	0.000	0.000	0.000	0.000	0.000	0.000	0.000	0.000	0.000	0.000	32	236	3700	4084	1.481	Error	Error	2724	976	0	0	2875	1209	0	0	0	0
3	11	15	""	"iYIL001W"	12800	27500	70	2230	2607	1953	122	132	64	96	96	0	450	527	309	91	99	42	90	87	0	0	0	0	0	0	0	0	0	0	0	0	0	0	0	0	0	0	0	5.872	5.700	5.447	5.162	2.472	6.440	0.818	0.000	0.000	0.000	0.000	0.000	0.000	0.000	0.000	0.000	0.000	0.000	0.000	0.000	0.000	32	236	2467	2921	2.554	Error	Error	2108	359	0	0	2485	436	0	0	0	0
3	12	15	""	"iYIR003W"	12990	27490	80	923	1265	818	120	128	59	100	98	0	531	737	512	90	97	41	100	98	0	0	0	0	0	0	0	0	0	0	0	0	0	0	0	0	0	0	0	1.821	1.770	1.792	1.876	1.810	1.756	0.834	0.000	0.000	0.000	0.000	0.000	0.000	0.000	0.000	0.000	0.000	0.000	0.000	0.000	0.000	52	340	1244	1792	0.865	Error	Error	803	441	0	0	1145	647	0	0	0	0
3	13	15	""	"iYIR018W-0"	13200	27490	80	6954	6660	2189	125	130	60	100	100	0	4818	4448	1643	88	95	37	100	100	0	0	0	0	0	0	0	0	0	0	0	0	0	0	0	0	0	0	0	1.444	1.499	1.445	1.543	1.616	1.519	0.861	0.000	0.000	0.000	0.000	0.000	0.000	0.000	0.000	0.000	0.000	0.000	0.000	0.000	0.000	52	340	11559	10895	0.530	Error	Error	6829	4730	0	0	6535	4360	0	0	0	0
3	14	15	""	"iYIR020C"	13390	27490	80	1211	1272	631	129	131	58	98	96	0	1638	1703	903	87	91	33	98	96	0	0	0	0	0	0	0	0	0	0	0	0	0	0	0	0	0	0	0	0.698	0.707	0.752	0.711	1.771	0.690	0.846	0.000	0.000	0.000	0.000	0.000	0.000	0.000	0.000	0.000	0.000	0.000	0.000	0.000	0.000	52	340	2633	2759	-0.519	Error	Error	1082	1551	0	0	1143	1616	0	0	0	0
3	15	15	""	"iYIR022W"	13600	27490	90	419	455	236	125	133	65	90	75	0	1740	1881	1088	84	88	31	100	100	0	0	0	0	0	0	0	0	0	0	0	0	0	0	0	0	0	0	0	0.178	0.184	0.167	0.188	2.185	0.162	0.614	0.000	0.000	0.000	0.000	0.000	0.000	0.000	0.000	0.000	0.000	0.000	0.000	0.000	0.000	52	420	1950	2127	-2.494	Error	Error	294	1656	0	0	330	1797	0	0	0	0
3	16	15	""	"iYIR038C-0"	13790	27480	80	1270	1193	439	118	126	63	100	100	0	3729	3343	1133	78	81	26	100	100	0	0	0	0	0	0	0	0	0	0	0	0	0	0	0	0	0	0	0	0.316	0.329	0.329	0.320	1.527	0.307	0.797	0.000	0.000	0.000	0.000	0.000	0.000	0.000	0.000	0.000	0.000	0.000	0.000	0.000	0.000	52	340	4803	4340	-1.664	Error	Error	1152	3651	0	0	1075	3265	0	0	0	0
3	17	15	""	"iYIRCdelta6-2"	14000	27480	80	2046	2198	987	116	127	68	100	98	0	4107	4231	1870	79	83	27	100	100	0	0	0	0	0	0	0	0	0	0	0	0	0	0	0	0	0	0	0	0.479	0.501	0.485	0.504	1.770	0.469	0.823	0.000	0.000	0.000	0.000	0.000	0.000	0.000	0.000	0.000	0.000	0.000	0.000	0.000	0.000	52	340	5958	6234	-1.061	Error	Error	1930	4028	0	0	2082	4152	0	0	0	0
3	18	15	""	"iYIR042C"	14190	27490	90	2250	2317	878	111	125	63	100	100	0	3323	3220	1533	78	84	31	100	100	0	0	0	0	0	0	0	0	0	0	0	0	0	0	0	0	0	0	0	0.659	0.702	0.695	0.767	1.684	0.641	0.868	0.000	0.000	0.000	0.000	0.000	0.000	0.000	0.000	0.000	0.000	0.000	0.000	0.000	0.000	52	420	5384	5348	-0.601	Error	Error	2139	3245	0	0	2206	3142	0	0	0	0
3	19	15	""	"iYJR076C"	14390	27480	80	819	903	435	116	125	57	98	96	0	1505	1634	732	80	84	31	100	100	0	0	0	0	0	0	0	0	0	0	0	0	0	0	0	0	0	0	0	0.493	0.506	0.495	0.466	1.742	0.496	0.808	0.000	0.000	0.000	0.000	0.000	0.000	0.000	0.000	0.000	0.000	0.000	0.000	0.000	0.000	52	340	2128	2341	-1.019	Error	Error	703	1425	0	0	787	1554	0	0	0	0
3	20	15	""	"iYJR083C"	14590	27480	90	382	396	164	120	130	64	92	78	0	1293	1268	480	80	86	34	100	100	0	0	0	0	0	0	0	0	0	0	0	0	0	0	0	0	0	0	0	0.216	0.232	0.230	0.214	1.963	0.229	0.688	0.000	0.000	0.000	0.000	0.000	0.000	0.000	0.000	0.000	0.000	0.000	0.000	0.000	0.000	52	420	1475	1464	-2.211	Error	Error	262	1213	0	0	276	1188	0	0	0	0
3	21	15	""	"iYJR089W"	14790	27480	90	3080	3322	1622	117	129	63	100	100	0	891	941	523	78	82	31	96	94	0	0	0	0	0	0	0	0	0	0	0	0	0	0	0	0	0	0	0	3.645	3.714	3.705	3.952	1.605	3.662	0.854	0.000	0.000	0.000	0.000	0.000	0.000	0.000	0.000	0.000	0.000	0.000	0.000	0.000	0.000	52	420	3776	4068	1.866	Error	Error	2963	813	0	0	3205	863	0	0	0	0
3	1	16	""	"iYJR102C"	10800	27700	90	1362	1363	498	134	138	64	100	100	0	4330	4042	1718	87	93	37	100	100	0	0	0	0	0	0	0	0	0	0	0	0	0	0	0	0	0	0	0	0.289	0.311	0.305	0.320	1.666	0.276	0.823	0.000	0.000	0.000	0.000	0.000	0.000	0.000	0.000	0.000	0.000	0.000	0.000	0.000	0.000	52	420	5471	5184	-1.789	Error	Error	1228	4243	0	0	1229	3955	0	0	0	0
3	2	16	""	"iYJR106W"	10990	27700	80	4170	3890	1599	125	134	62	100	100	0	3644	3180	1277	88	95	38	100	100	0	0	0	0	0	0	0	0	0	0	0	0	0	0	0	0	0	0	0	1.138	1.218	1.181	1.225	1.567	1.233	0.860	0.000	0.000	0.000	0.000	0.000	0.000	0.000	0.000	0.000	0.000	0.000	0.000	0.000	0.000	52	340	7601	6857	0.186	Error	Error	4045	3556	0	0	3765	3092	0	0	0	0
3	3	16	""	"iYJR110W"	11200	27700	80	2393	3123	2394	125	134	64	98	94	0	1231	1719	1494	89	93	37	98	98	0	0	0	0	0	0	0	0	0	0	0	0	0	0	0	0	0	0	0	1.986	1.839	1.658	1.811	2.228	1.814	0.805	0.000	0.000	0.000	0.000	0.000	0.000	0.000	0.000	0.000	0.000	0.000	0.000	0.000	0.000	52	340	3410	4628	0.990	Error	Error	2268	1142	0	0	2998	1630	0	0	0	0
3	4	16	""	"iYJR128W"	11400	27700	80	580	563	254	121	130	60	90	84	0	4095	3905	1624	83	89	37	100	100	0	0	0	0	0	0	0	0	0	0	0	0	0	0	0	0	0	0	0	0.114	0.116	0.118	0.110	1.953	0.109	0.720	0.000	0.000	0.000	0.000	0.000	0.000	0.000	0.000	0.000	0.000	0.000	0.000	0.000	0.000	52	340	4471	4264	-3.128	Error	Error	459	4012	0	0	442	3822	0	0	0	0
3	5	16	""	"iYJR132W"	11590	27690	80	3700	3799	1686	122	129	57	100	100	0	2663	2510	1246	83	93	49	96	96	0	0	0	0	0	0	0	0	0	0	0	0	0	0	0	0	0	0	0	1.387	1.515	1.517	1.738	2.350	1.489	0.856	0.000	0.000	0.000	0.000	0.000	0.000	0.000	0.000	0.000	0.000	0.000	0.000	0.000	0.000	52	340	6158	6104	0.472	Error	Error	3578	2580	0	0	3677	2427	0	0	0	0
3	6	16	""	"iYJR136C"	11790	27690	90	358	400	176	127	132	62	90	82	0	599	629	348	88	93	37	90	88	0	0	0	0	0	0	0	0	0	0	0	0	0	0	0	0	0	0	0	0.452	0.505	0.504	0.580	2.516	0.443	0.568	0.000	0.000	0.000	0.000	0.000	0.000	0.000	0.000	0.000	0.000	0.000	0.000	0.000	0.000	52	420	742	814	-1.145	Error	Error	231	511	0	0	273	541	0	0	0	0
3	7	16	""	"iYJR151C-1"	12000	27690	90	1426	1290	526	130	133	62	100	100	0	5597	4718	1982	86	94	41	100	100	0	0	0	0	0	0	0	0	0	0	0	0	0	0	0	0	0	0	0	0.235	0.250	0.243	0.251	1.742	0.235	0.821	0.000	0.000	0.000	0.000	0.000	0.000	0.000	0.000	0.000	0.000	0.000	0.000	0.000	0.000	52	420	6807	5792	-2.088	Error	Error	1296	5511	0	0	1160	4632	0	0	0	0
3	8	16	""	"iYJR153W-1"	12200	27700	100	1305	1199	581	124	130	60	96	92	0	4073	3707	1893	86	93	39	98	96	0	0	0	0	0	0	0	0	0	0	0	0	0	0	0	0	0	0	0	0.296	0.297	0.297	0.316	2.137	0.280	0.850	0.000	0.000	0.000	0.000	0.000	0.000	0.000	0.000	0.000	0.000	0.000	0.000	0.000	0.000	80	542	5168	4696	-1.755	Error	Error	1181	3987	0	0	1075	3621	0	0	0	0
3	9	16	""	"iYJR157W-0"	12400	27700	80	10300	10094	3714	127	130	60	100	100	0	8621	7785	2953	89	97	41	100	100	0	0	0	0	0	0	0	0	0	0	0	0	0	0	0	0	0	0	0	1.192	1.295	1.276	1.333	1.489	1.317	0.879	0.000	0.000	0.000	0.000	0.000	0.000	0.000	0.000	0.000	0.000	0.000	0.000	0.000	0.000	52	340	18705	17663	0.254	Error	Error	10173	8532	0	0	9967	7696	0	0	0	0
3	10	16	""	"iYKR051W"	12590	27690	90	5695	5836	2777	125	133	60	100	98	0	1429	1378	757	86	92	36	100	100	0	0	0	0	0	0	0	0	0	0	0	0	0	0	0	0	0	0	0	4.147	4.420	4.274	4.751	1.942	4.453	0.845	0.000	0.000	0.000	0.000	0.000	0.000	0.000	0.000	0.000	0.000	0.000	0.000	0.000	0.000	52	420	6913	7003	2.052	Error	Error	5570	1343	0	0	5711	1292	0	0	0	0
3	11	16	""	"iYKR055W"	12800	27690	90	666	682	266	116	127	61	100	96	0	2836	2952	1236	89	96	39	100	100	0	0	0	0	0	0	0	0	0	0	0	0	0	0	0	0	0	0	0	0.200	0.198	0.192	0.194	1.617	0.177	0.737	0.000	0.000	0.000	0.000	0.000	0.000	0.000	0.000	0.000	0.000	0.000	0.000	0.000	0.000	52	420	3297	3429	-2.320	Error	Error	550	2747	0	0	566	2863	0	0	0	0
3	12	16	""	"iYKR059W"	13000	27690	80	297	306	136	122	130	62	78	63	0	807	791	346	86	98	46	98	96	0	0	0	0	0	0	0	0	0	0	0	0	0	0	0	0	0	0	0	0.243	0.261	0.278	0.257	2.138	0.243	0.502	0.000	0.000	0.000	0.000	0.000	0.000	0.000	0.000	0.000	0.000	0.000	0.000	0.000	0.000	52	340	896	889	-2.043	Error	Error	175	721	0	0	184	705	0	0	0	0
3	13	16	""	"itK(UUU)K"	13190	27700	90	421	479	248	119	127	60	88	86	0	691	735	444	84	90	34	98	96	0	0	0	0	0	0	0	0	0	0	0	0	0	0	0	0	0	0	0	0.498	0.553	0.549	0.547	1.793	0.513	0.714	0.000	0.000	0.000	0.000	0.000	0.000	0.000	0.000	0.000	0.000	0.000	0.000	0.000	0.000	52	420	909	1011	-1.007	Error	Error	302	607	0	0	360	651	0	0	0	0
3	14	16	""	"iYKR076W"	13380	27690	90	693	725	304	124	129	59	100	96	0	3196	2808	1402	85	92	38	100	98	0	0	0	0	0	0	0	0	0	0	0	0	0	0	0	0	0	0	0	0.183	0.221	0.241	0.245	2.263	0.191	0.750	0.000	0.000	0.000	0.000	0.000	0.000	0.000	0.000	0.000	0.000	0.000	0.000	0.000	0.000	52	420	3680	3324	-2.451	Error	Error	569	3111	0	0	601	2723	0	0	0	0
3	15	16	""	"iYKR080W"	13590	27690	80	671	683	306	117	126	59	100	100	0	860	949	549	79	86	34	94	94	0	0	0	0	0	0	0	0	0	0	0	0	0	0	0	0	0	0	0	0.709	0.651	0.683	0.762	2.281	0.589	0.767	0.000	0.000	0.000	0.000	0.000	0.000	0.000	0.000	0.000	0.000	0.000	0.000	0.000	0.000	52	340	1335	1436	-0.495	Error	Error	554	781	0	0	566	870	0	0	0	0
3	16	16	""	"iYKR095W"	13790	27690	90	2132	2017	874	119	129	60	98	96	0	5903	5500	2555	80	85	32	100	100	0	0	0	0	0	0	0	0	0	0	0	0	0	0	0	0	0	0	0	0.346	0.350	0.333	0.343	1.708	0.330	0.892	0.000	0.000	0.000	0.000	0.000	0.000	0.000	0.000	0.000	0.000	0.000	0.000	0.000	0.000	52	420	7836	7318	-1.532	Error	Error	2013	5823	0	0	1898	5420	0	0	0	0
3	17	16	""	"iYKR099W"	13980	27690	80	2734	2771	1233	116	128	64	100	100	0	2678	2572	1482	76	80	28	100	100	0	0	0	0	0	0	0	0	0	0	0	0	0	0	0	0	0	0	0	1.006	1.064	1.032	1.186	1.802	0.973	0.868	0.000	0.000	0.000	0.000	0.000	0.000	0.000	0.000	0.000	0.000	0.000	0.000	0.000	0.000	52	340	5220	5151	0.009	Error	Error	2618	2602	0	0	2655	2496	0	0	0	0
3	18	16	""	"iYKR101W-2"	14190	27690	90	843	846	339	122	128	62	96	96	0	3641	3543	1597	78	82	28	100	100	0	0	0	0	0	0	0	0	0	0	0	0	0	0	0	0	0	0	0	0.202	0.209	0.199	0.208	1.905	0.195	0.835	0.000	0.000	0.000	0.000	0.000	0.000	0.000	0.000	0.000	0.000	0.000	0.000	0.000	0.000	52	420	4284	4189	-2.305	Error	Error	721	3563	0	0	724	3465	0	0	0	0
3	19	16	""	"iYLL062C"	14390	27690	90	752	729	315	123	129	58	98	96	0	2056	1860	1005	78	82	28	100	98	0	0	0	0	0	0	0	0	0	0	0	0	0	0	0	0	0	0	0	0.318	0.340	0.334	0.384	1.906	0.299	0.798	0.000	0.000	0.000	0.000	0.000	0.000	0.000	0.000	0.000	0.000	0.000	0.000	0.000	0.000	52	420	2607	2388	-1.653	Error	Error	629	1978	0	0	606	1782	0	0	0	0
3	20	16	""	"iYLL058W"	14580	27680	90	2022	1875	665	126	131	64	100	98	0	995	924	405	79	83	28	98	96	0	0	0	0	0	0	0	0	0	0	0	0	0	0	0	0	0	0	0	2.070	2.070	1.972	2.221	2.070	2.067	0.837	0.000	0.000	0.000	0.000	0.000	0.000	0.000	0.000	0.000	0.000	0.000	0.000	0.000	0.000	52	420	2812	2594	1.050	Error	Error	1896	916	0	0	1749	845	0	0	0	0
3	21	16	""	"iYLL055W"	14790	27690	100	3152	2947	1736	119	125	62	98	96	0	1364	1569	980	79	83	30	95	93	0	0	0	0	0	0	0	0	0	0	0	0	0	0	0	0	0	0	0	2.360	1.898	1.882	2.019	2.136	1.938	0.853	0.000	0.000	0.000	0.000	0.000	0.000	0.000	0.000	0.000	0.000	0.000	0.000	0.000	0.000	80	560	4318	4318	1.239	Error	Error	3033	1285	0	0	2828	1490	0	0	0	0
3	1	17	""	"iYLRWdelta14"	10790	27900	90	1136	1339	803	127	136	65	96	96	0	909	1042	678	88	91	32	98	96	0	0	0	0	0	0	0	0	0	0	0	0	0	0	0	0	0	0	0	1.229	1.270	1.346	1.409	2.374	1.232	0.850	0.000	0.000	0.000	0.000	0.000	0.000	0.000	0.000	0.000	0.000	0.000	0.000	0.000	0.000	52	420	1830	2166	0.297	Error	Error	1009	821	0	0	1212	954	0	0	0	0
3	2	17	""	"iYLR259C"	10990	27900	80	839	1388	1215	126	134	62	94	90	0	2574	4497	4146	91	97	43	100	100	0	0	0	0	0	0	0	0	0	0	0	0	0	0	0	0	0	0	0	0.287	0.286	0.303	0.311	2.070	0.273	0.885	0.000	0.000	0.000	0.000	0.000	0.000	0.000	0.000	0.000	0.000	0.000	0.000	0.000	0.000	52	340	3196	5668	-1.800	Error	Error	713	2483	0	0	1262	4406	0	0	0	0
3	3	17	""	"iYLR263W"	11190	27900	80	346	490	343	122	134	65	86	67	0	1045	1458	1086	86	94	45	100	100	0	0	0	0	0	0	0	0	0	0	0	0	0	0	0	0	0	0	0	0.234	0.268	0.235	0.228	2.248	0.260	0.761	0.000	0.000	0.000	0.000	0.000	0.000	0.000	0.000	0.000	0.000	0.000	0.000	0.000	0.000	52	340	1183	1740	-2.098	Error	Error	224	959	0	0	368	1372	0	0	0	0
3	4	17	""	"iYLR281C"	11390	27900	70	396	477	304	119	128	65	87	65	0	545	904	730	85	94	75	90	81	0	0	0	0	0	0	0	0	0	0	0	0	0	0	0	0	0	0	0	0.602	0.437	0.455	0.491	1.816	0.400	0.668	0.000	0.000	0.000	0.000	0.000	0.000	0.000	0.000	0.000	0.000	0.000	0.000	0.000	0.000	32	236	737	1177	-0.732	Error	Error	277	460	0	0	358	819	0	0	0	0
3	5	17	""	"iYLR286C"	11600	27900	80	988	1358	1021	119	129	61	100	96	0	2777	4064	3430	85	90	37	100	100	0	0	0	0	0	0	0	0	0	0	0	0	0	0	0	0	0	0	0	0.323	0.311	0.330	0.354	2.163	0.286	0.862	0.000	0.000	0.000	0.000	0.000	0.000	0.000	0.000	0.000	0.000	0.000	0.000	0.000	0.000	52	340	3561	5218	-1.631	Error	Error	869	2692	0	0	1239	3979	0	0	0	0
3	6	17	""	"iYLR289W"	11790	27900	80	719	1205	1179	124	132	63	94	94	0	339	660	616	83	88	29	100	92	0	0	0	0	0	0	0	0	0	0	0	0	0	0	0	0	0	0	0	2.324	1.873	2.000	1.927	2.400	1.970	0.872	0.000	0.000	0.000	0.000	0.000	0.000	0.000	0.000	0.000	0.000	0.000	0.000	0.000	0.000	52	340	851	1658	1.217	Error	Error	595	256	0	0	1081	577	0	0	0	0
3	7	17	""	"iYLR304C"	11990	27900	70	546	642	364	128	135	64	96	84	0	1537	2258	1796	82	87	33	100	100	0	0	0	0	0	0	0	0	0	0	0	0	0	0	0	0	0	0	0	0.287	0.236	0.210	0.273	2.458	0.197	0.655	0.000	0.000	0.000	0.000	0.000	0.000	0.000	0.000	0.000	0.000	0.000	0.000	0.000	0.000	32	236	1873	2690	-1.799	Error	Error	418	1455	0	0	514	2176	0	0	0	0
3	8	17	""	"iYLR308W"	12200	27900	90	474	1001	1136	123	131	61	90	82	0	376	839	910	82	87	33	96	92	0	0	0	0	0	0	0	0	0	0	0	0	0	0	0	0	0	0	0	1.194	1.160	1.089	0.978	3.073	1.240	0.844	0.000	0.000	0.000	0.000	0.000	0.000	0.000	0.000	0.000	0.000	0.000	0.000	0.000	0.000	52	420	645	1635	0.256	Error	Error	351	294	0	0	878	757	0	0	0	0
3	9	17	""	"iYLR312W-A"	12390	27900	80	1565	2919	2649	122	128	60	100	100	0	948	1752	1752	87	95	37	96	92	0	0	0	0	0	0	0	0	0	0	0	0	0	0	0	0	0	0	0	1.676	1.680	1.626	2.032	2.267	1.630	0.868	0.000	0.000	0.000	0.000	0.000	0.000	0.000	0.000	0.000	0.000	0.000	0.000	0.000	0.000	52	340	2304	4462	0.745	Error	Error	1443	861	0	0	2797	1665	0	0	0	0
3	10	17	""	"iYLR330W"	12590	27900	80	862	965	604	124	136	64	100	96	0	3248	3745	2740	90	93	31	100	100	0	0	0	0	0	0	0	0	0	0	0	0	0	0	0	0	0	0	0	0.234	0.230	0.227	0.255	2.164	0.207	0.836	0.000	0.000	0.000	0.000	0.000	0.000	0.000	0.000	0.000	0.000	0.000	0.000	0.000	0.000	52	340	3896	4496	-2.097	Error	Error	738	3158	0	0	841	3655	0	0	0	0
3	11	17	""	"iSNR61"	12790	27900	80	690	1134	1068	120	129	62	92	92	0	420	701	613	89	99	44	94	92	0	0	0	0	0	0	0	0	0	0	0	0	0	0	0	0	0	0	0	1.722	1.657	1.621	1.649	1.792	1.763	0.866	0.000	0.000	0.000	0.000	0.000	0.000	0.000	0.000	0.000	0.000	0.000	0.000	0.000	0.000	52	340	901	1626	0.784	Error	Error	570	331	0	0	1014	612	0	0	0	0
3	12	17	""	"iYLRWdelta20"	12990	27890	80	292	359	247	131	138	67	65	55	0	425	600	489	92	99	43	86	82	0	0	0	0	0	0	0	0	0	0	0	0	0	0	0	0	0	0	0	0.483	0.449	0.413	0.483	2.488	0.437	0.594	0.000	0.000	0.000	0.000	0.000	0.000	0.000	0.000	0.000	0.000	0.000	0.000	0.000	0.000	52	340	494	736	-1.048	Error	Error	161	333	0	0	228	508	0	0	0	0
3	13	17	""	"iYMR033W"	13190	27900	80	1794	2559	1970	124	134	65	98	96	0	667	832	571	89	94	38	94	92	0	0	0	0	0	0	0	0	0	0	0	0	0	0	0	0	0	0	0	2.889	3.277	3.472	3.310	2.049	3.495	0.895	0.000	0.000	0.000	0.000	0.000	0.000	0.000	0.000	0.000	0.000	0.000	0.000	0.000	0.000	52	340	2248	3178	1.531	Error	Error	1670	578	0	0	2435	743	0	0	0	0
3	14	17	""	"iYMR037C"	13380	27890	70	538	783	629	121	131	62	81	75	0	2198	3327	2924	91	106	85	93	90	0	0	0	0	0	0	0	0	0	0	0	0	0	0	0	0	0	0	0	0.198	0.205	0.200	0.203	2.342	0.198	0.869	0.000	0.000	0.000	0.000	0.000	0.000	0.000	0.000	0.000	0.000	0.000	0.000	0.000	0.000	32	236	2524	3898	-2.337	Error	Error	417	2107	0	0	662	3236	0	0	0	0
3	15	17	""	"iYMR041C"	13580	27890	70	479	521	282	122	127	61	93	75	0	1357	1570	910	87	94	37	96	96	0	0	0	0	0	0	0	0	0	0	0	0	0	0	0	0	0	0	0	0.281	0.269	0.263	0.273	2.173	0.250	0.728	0.000	0.000	0.000	0.000	0.000	0.000	0.000	0.000	0.000	0.000	0.000	0.000	0.000	0.000	32	236	1627	1882	-1.831	Error	Error	357	1270	0	0	399	1483	0	0	0	0
3	16	17	""	"iYMR054W"	13790	27900	60	508	916	797	122	129	63	93	87	0	436	687	536	79	88	41	93	87	0	0	0	0	0	0	0	0	0	0	0	0	0	0	0	0	0	0	0	1.081	1.306	1.267	1.250	2.218	1.467	0.775	0.000	0.000	0.000	0.000	0.000	0.000	0.000	0.000	0.000	0.000	0.000	0.000	0.000	0.000	32	176	743	1402	0.113	Error	Error	386	357	0	0	794	608	0	0	0	0
3	17	17	""	"iYMR058W"	13990	27890	70	289	346	189	117	122	58	84	68	0	731	1016	827	73	79	26	90	87	0	0	0	0	0	0	0	0	0	0	0	0	0	0	0	0	0	0	0	0.261	0.243	0.259	0.320	2.892	0.213	0.683	0.000	0.000	0.000	0.000	0.000	0.000	0.000	0.000	0.000	0.000	0.000	0.000	0.000	0.000	32	236	830	1172	-1.936	Error	Error	172	658	0	0	229	943	0	0	0	0
3	18	17	""	"iYMR063W"	14190	27890	70	238	286	156	124	128	59	78	46	0	865	906	592	77	80	27	93	93	0	0	0	0	0	0	0	0	0	0	0	0	0	0	0	0	0	0	0	0.145	0.195	0.207	0.226	3.803	0.191	0.503	0.000	0.000	0.000	0.000	0.000	0.000	0.000	0.000	0.000	0.000	0.000	0.000	0.000	0.000	32	236	902	991	-2.789	Error	Error	114	788	0	0	162	829	0	0	0	0
3	19	17	""	"iYMR078C"	14390	27900	70	468	610	437	113	124	57	90	78	0	1090	1713	1387	77	81	26	100	100	0	0	0	0	0	0	0	0	0	0	0	0	0	0	0	0	0	0	0	0.350	0.304	0.296	0.281	2.378	0.291	0.831	0.000	0.000	0.000	0.000	0.000	0.000	0.000	0.000	0.000	0.000	0.000	0.000	0.000	0.000	32	236	1368	2133	-1.513	Error	Error	355	1013	0	0	497	1636	0	0	0	0
3	20	17	""	"iYMR082C-0"	14580	27890	60	286	477	352	122	132	67	84	56	0	921	1713	1571	82	89	34	96	96	0	0	0	0	0	0	0	0	0	0	0	0	0	0	0	0	0	0	0	0.195	0.218	0.200	0.239	2.801	0.202	0.792	0.000	0.000	0.000	0.000	0.000	0.000	0.000	0.000	0.000	0.000	0.000	0.000	0.000	0.000	32	176	1003	1986	-2.355	Error	Error	164	839	0	0	355	1631	0	0	0	0
3	21	17	""	"iYMR085W"	14780	27890	60	397	423	223	125	131	63	87	71	0	460	635	517	81	87	31	96	87	0	0	0	0	0	0	0	0	0	0	0	0	0	0	0	0	0	0	0	0.718	0.538	0.606	0.656	2.813	0.429	0.557	0.000	0.000	0.000	0.000	0.000	0.000	0.000	0.000	0.000	0.000	0.000	0.000	0.000	0.000	32	176	651	852	-0.479	Error	Error	272	379	0	0	298	554	0	0	0	0
3	1	18	""	"iYMR101C"	10790	28110	90	3800	6422	5906	128	133	64	100	100	0	1103	1741	1607	86	92	35	96	96	0	0	0	0	0	0	0	0	0	0	0	0	0	0	0	0	0	0	0	3.611	3.803	3.901	4.233	2.104	3.874	0.917	0.000	0.000	0.000	0.000	0.000	0.000	0.000	0.000	0.000	0.000	0.000	0.000	0.000	0.000	52	420	4689	7949	1.852	Error	Error	3672	1017	0	0	6294	1655	0	0	0	0
3	2	18	""	"iYMR105C"	10990	28100	70	864	1452	1185	126	130	58	100	100	0	2035	2925	2806	88	97	48	100	87	0	0	0	0	0	0	0	0	0	0	0	0	0	0	0	0	0	0	0	0.379	0.467	0.497	0.811	3.310	0.420	0.845	0.000	0.000	0.000	0.000	0.000	0.000	0.000	0.000	0.000	0.000	0.000	0.000	0.000	0.000	32	236	2685	4163	-1.400	Error	Error	738	1947	0	0	1326	2837	0	0	0	0
[truncated: 4,092,917 more chars]
